# Supplementary material for: Genetic diversity in terrestrial subsurface ecosystems impacted by geological degassing
Source: Nat Commun. 2022 Jan 12;13:284. doi: 10.1038/s41467-021-27783-7 (PMC8755723; doi:10.1038/s41467-021-27783-7)
Supplement: Supplementary file 4 — Dataset 1 [file 41467_2021_27783_MOESM4_ESM.xlsx]

## Sheet: TableS3_Genome_information
data origin	Genome Origin	BioSampleID (for new MAGs)	SamplingSite (Abrevation)	SampleID	GenomeID	ConsensusTaxonomy	Completeness	Contamination	Growthpred (minimal generation time in h)
This study	This study	SAMN18220852	Geyser Andernach (GA)	GA_180221_E-1-1	GA_180221_E-1-1_metaspades_Altiarchaeales_32_2357.txt.curated	Altiarchaeales	0.9	0.08	6.91
This study	This study	SAMN20928770	Geyser Andernach (GA)	GA_180221_E-1-1	GA_180221_E-1-1_metaspades_Alphaproteobacteria_64_17	Sphingomonadales	0.98	0.04	16.73
This study	This study	SAMN20928779	Geyser Andernach (GA)	GA_180221_E-1-1	GA_180221_E-1-1_metaspades_Porphyrobacter_63_6	Porphyrobacter	0.71	0.02	14.46
This study	This study	SAMN20928780	Geyser Andernach (GA)	GA_180221_E-1-1	GA_180221_E-1-1_metaspades_Rheinheimera_65_4	Desulfovibrionaceae_bacterium_CG1_02_65_16	0.78	0.06	10.42
This study	This study	SAMN20928772	Geyser Andernach (GA)	GA_180221_E-1-1	GA_180221_E-1-1_metaspades_Caldisericum_37_65	Caldisericum	0.94	0.02	6.91
This study	This study	SAMN20928773	Geyser Andernach (GA)	GA_180221_E-1-1	GA_180221_E-1-1_metaspades_Clostridiales_50_9	Clostridiales	1	0.02	5.97
This study	This study	SAMN20928775	Geyser Andernach (GA)	GA_180221_E-1-1	GA_180221_E-1-1_metaspades_Cyanobacteria_45_11	Cyanobacteria	0.94	0	8.01
This study	This study	SAMN20928776	Geyser Andernach (GA)	GA_180221_E-1-1	GA_180221_E-1-1_metaspades_Gammaproteobacteria_65_12	Gammaproteobacteria	0.9	0	9.26
This study	This study	SAMN20928777	Geyser Andernach (GA)	GA_180221_E-1-1	GA_180221_E-1-1_metaspades_Hydrogenophilales_61_9	Hydrogenophilales	0.96	0.06	8.87
This study	This study	SAMN20928781	Geyser Andernach (GA)	GA_180221_E-1-1	GA_180221_E-1-1_metaspades_Rubrimonas_58_39	Sphingomonadales	1	0	8.52
This study	This study	SAMN20928782	Geyser Andernach (GA)	GA_180221_E-1-1	GA_180221_E-1-1_metaspades_Vitellibacter_38_4	Flavobacteriales	0.73	0.1	11.09
This study	This study	SAMN20928783	Geyser Andernach (GA)	GA_180221_E-1-1	GA_180221_E-1-1_metaspades_Xanthomonadales_66_13	Xanthomonadales	1	0	8.49
This study	This study	SAMN20928774	Geyser Andernach (GA)	GA_180221_E-1-1	GA_180221_E-1-1_metaspades_Cyanobacteria_43_4	Cyanobacteria	0.8	0.04	6.76
This study	This study	SAMN20928778	Geyser Andernach (GA)	GA_180221_E-1-1	GA_180221_E-1-1_metaspades_Pleurocapsa_40_19	Pleurocapsa	0.98	0.02	7.43
This study	This study	SAMN18220853	Geyser Andernach (GA)	GA_180221_E-1-2	GA_180221_E-1-2_metaspades_Altiarchaeales_32_2410	Altiarchaeales	0.92	0.8	7.68
This study	This study	SAMN20928785	Geyser Andernach (GA)	GA_180221_E-1-2	GA_180221_E-1-2_metaspades_Caldisericum_37_73	Caldisericum	0.94	0.02	8.24
This study	This study	SAMN20928786	Geyser Andernach (GA)	GA_180221_E-1-2	GA_180221_E-1-2_metaspades_Candidatus-Magasanikbacteria_54_4	Bacteria	0.73	0.1	6.72
This study	This study	SAMN20928787	Geyser Andernach (GA)	GA_180221_E-1-2	GA_180221_E-1-2_metaspades_Carnobacterium_36_4	Carnobacterium	0.75	0.04	2.82
This study	This study	SAMN20928788	Geyser Andernach (GA)	GA_180221_E-1-2	GA_180221_E-1-2_metaspades_Clostridiales_50_8	Clostridiales	0.96	0.02	5.81
This study	This study	SAMN20928789	Geyser Andernach (GA)	GA_180221_E-1-2	GA_180221_E-1-2_metaspades_Cyanobacteria_39_37	Pleurocapsa	0.98	0.02	7.88
This study	This study	SAMN20928790	Geyser Andernach (GA)	GA_180221_E-1-2	GA_180221_E-1-2_metaspades_Cyanobacteria_45_10	Cyanobacteria	0.88	0	8.43
This study	This study	SAMN20928791	Geyser Andernach (GA)	GA_180221_E-1-2	GA_180221_E-1-2_metaspades_Flavobacteriales_38_5	Flavobacteriales	0.92	0.1	10.88
This study	This study	SAMN20928792	Geyser Andernach (GA)	GA_180221_E-1-2	GA_180221_E-1-2_metaspades_Hydrogenophilales_61_8	Hydrogenophilales	1	0	7.8
This study	This study	SAMN20928793	Geyser Andernach (GA)	GA_180221_E-1-2	GA_180221_E-1-2_metaspades_Proteobacteria_59_48	Proteobacteria	1	0	8.55
This study	This study	SAMN20928794	Geyser Andernach (GA)	GA_180221_E-1-2	GA_180221_E-1-2_metaspades_Proteobacteria_64_10	Proteobacteria	0.9	0	8.43
This study	This study	SAMN20928795	Geyser Andernach (GA)	GA_180221_E-1-2	GA_180221_E-1-2_metaspades_Psychrobacter_38_3	Psychrobacter	0.73	0.06	7.2
This study	This study	SAMN20928796	Geyser Andernach (GA)	GA_180221_E-1-2	GA_180221_E-1-2_metaspades_Xanthomonadales_66_11	Xanthomonadales	0.98	0.06	10.24
This study	This study	SAMN18220854	Geyser Andernach (GA)	GA_180221_E-2-1	GA_180221_E-2-1_metaspades_Altiarchaeales_32_2457	Altiarchaeales	0.95	0.8	7.92
This study	This study	SAMN20928797	Geyser Andernach (GA)	GA_180221_E-2-1	GA_180221_E-2-1_metaspades_Alphaproteobacteria_64_12	Alphaproteobacteria	0.9	0.04	18.26
This study	This study	SAMN20928799	Geyser Andernach (GA)	GA_180221_E-2-1	GA_180221_E-2-1_metaspades_Bacteria_55_5	Bacteria	0.86	0.1	6.88
This study	This study	SAMN20928800	Geyser Andernach (GA)	GA_180221_E-2-1	GA_180221_E-2-1_metaspades_Bacteria_57_5	Bacteria	0.94	0.02	7.97
This study	This study	SAMN20928801	Geyser Andernach (GA)	GA_180221_E-2-1	GA_180221_E-2-1_metaspades_Bacteria2_55_5	Bacteria	0.8	0.08	9.26
This study	This study	SAMN20928802	Geyser Andernach (GA)	GA_180221_E-2-1	GA_180221_E-2-1_metaspades_Caldisericum_36_62	Caldisericum	0.94	0.02	5.91
This study	This study	SAMN20928803	Geyser Andernach (GA)	GA_180221_E-2-1	GA_180221_E-2-1_metaspades_Clostridiales_50_16	Clostridiales	1	0.02	5.27
This study	This study	SAMN20928804	Geyser Andernach (GA)	GA_180221_E-2-1	GA_180221_E-2-1_metaspades_Cyanobacteria_43_5	Cyanobacteria	0.86	0.08	7.36
This study	This study	SAMN20928805	Geyser Andernach (GA)	GA_180221_E-2-1	GA_180221_E-2-1_metaspades_Desulfovibrionales_66_14	Desulfovibrionaceae_bacterium_CG1_02_65_16	1	0.02	8.11
This study	This study	SAMN20928806	Geyser Andernach (GA)	GA_180221_E-2-1	GA_180221_E-2-1_metaspades_Gammaproteobacteria_65_9	Gammaproteobacteria	1	0	9.33
This study	This study	SAMN20928807	Geyser Andernach (GA)	GA_180221_E-2-1	GA_180221_E-2-1_metaspades_Geitleinema_45_12	Cyanobacteria	0.96	0.02	8.44
This study	This study	SAMN20928808	Geyser Andernach (GA)	GA_180221_E-2-1	GA_180221_E-2-1_metaspades_Hydrogenophilales_61_11	Hydrogenophilaceae_bacterium_CG1_02_62_390	1	0	7.84
This study	This study	SAMN20928809	Geyser Andernach (GA)	GA_180221_E-2-1	GA_180221_E-2-1_metaspades_Pleurocapsa_40_15	Pleurocapsa_sp_PCC_7319	0.98	0.02	7.74
This study	This study	SAMN20928810	Geyser Andernach (GA)	GA_180221_E-2-1	GA_180221_E-2-1_metaspades_Proteobacteria_62_40	Sphingomonadales	1	0	8.53
This study	This study	SAMN20928811	Geyser Andernach (GA)	GA_180221_E-2-1	GA_180221_E-2-1_metaspades_Xanthomonadales_66_11	Xanthomonadales	1	0	10.87
Lau et al (2016)	this study	SAMN22441881	AfrMine	AfrMine_DR5	AfrMine_DR5_Archaea_33_55	Archaea	0.82	0	7.05
Lau et al (2016)	this study	SAMN22441882	AfrMine	AfrMine_DR5	AfrMine_DR5_Methanomassiliicoccales_59_6	Methanomassilicoccales	0.89	0.1	5.17
Lau et al (2016)	this study	SAMN22441883	AfrMine	AfrMine_DR5	AfrMine_DR5_Euryarchaeota_60_8	Euryarchaeota	1	0.05	3.31
Lau et al (2016)	this study	SAMN22441884	AfrMine	AfrMine_DR5	AfrMine_DR5_Hadesarchaea_53_9	Hadesarchaea	0.95	0.03	7.22
Lau et al (2016)	this study	SAMN22209329	AfrMine	AfrMine_DR5	AfrMine_DR5_Ignavibacteria_36_85	Ignavibacteria	0.82	0	9.92
Lau et al (2016)	this study	SAMN22209326	AfrMine	AfrMine_DR5	AfrMine_DR5_Bacteria_62_7	Bacteria	0.96	0.06	5.1
Lau et al (2016)	this study	SAMN22209323	AfrMine	AfrMine_DR5	AfrMine_DR5_Bacteria_44_9	Bacteria	0.92	0	6.67
Lau et al (2016)	this study	SAMN22209324	AfrMine	AfrMine_DR5	AfrMine_DR5_Bacteria_54_11	Bacteria	0.96	0	8.13
Lau et al (2016)	this study	SAMN22209331	AfrMine	AfrMine_DR5	AfrMine_DR5_Nitrospirae_44_14	Nitrospirae	0.94	0	5.48
Lau et al (2016)	this study	SAMN22209327	AfrMine	AfrMine_DR5	AfrMine_DR5_Chloroflexi_57_13	Chloroflexi	0.88	0.02	5.97
Lau et al (2016)	this study	SAMN22209319	AfrMine	AfrMine_DR5	AfrMine_DR5_Armatimonadetes_67_8	Armatimonadetes	0.86	0.02	4.86
Lau et al (2016)	this study	SAMN22209328	AfrMine	AfrMine_DR5	AfrMine_DR5_Deltaproteobacteria_49_45	Deltaproteobacteria	0.98	0.02	4.75
Lau et al (2016)	this study	SAMN22209321	AfrMine	AfrMine_DR5	AfrMine_DR5_Bacteria_34_15	Bacteria	0.92	0.04	5.34
Lau et al (2016)	this study	SAMN22209322	AfrMine	AfrMine_DR5	AfrMine_DR5_Bacteria_38_440	Bacteria	0.9	0.02	6.82
Lau et al (2016)	this study	SAMN22209332	AfrMine	AfrMine_DR5	AfrMine_DR5_unclassified_63_9	unclassified	0.97	0.05	7.74
Lau et al (2016)	this study	SAMN22209325	AfrMine	AfrMine_DR5	AfrMine_DR5_Bacteria_60_7	Bacteria	0.88	0.08	8.72
Lau et al (2016)	this study	SAMN22209320	AfrMine	AfrMine_DR5	AfrMine_DR5_Bacteria_33_354	Bacteria	0.92	0.02	6.65
Lau et al (2016)	this study	SAMN22209330	AfrMine	AfrMine_DR5	AfrMine_DR5_Ignavibacteriae_37_169	Ignavibacteriae	1	0	10.25
Lau et al (2016)	this study	SAMN22209341	AfrMine	AfrMine_TT107	AfrMine_TT107_Bacteria_59_6	Bacteria	0.8	0.06	3.96
Lau et al (2016)	this study	SAMN22209343	AfrMine	AfrMine_TT107	AfrMine_TT107_Bellilinea_caldifistulae_55_11	Bellilinea_caldifistulae	0.9	0.06	4.53
Lau et al (2016)	this study	SAMN22209346	AfrMine	AfrMine_TT107	AfrMine_TT107_Clostridiales_48_340	Clostridiales	0.92	0.04	5.59
Lau et al (2016)	this study	SAMN22209349	AfrMine	AfrMine_TT107	AfrMine_TT107_Clostridiales_55_29	Clostridiales	1	0	4.72
Lau et al (2016)	this study	SAMN22209351	AfrMine	AfrMine_TT107	AfrMine_TT107_Clostridiales_56_7	Clostridiales	0.78	0.1	6.07
Lau et al (2016)	this study	SAMN22209351	AfrMine	AfrMine_TT107	AfrMine_TT107_Thermodesulfovibrio_37_18	Thermodesulfovibrio	0.98	0	3.5
Lau et al (2016)	this study	SAMN22209355	AfrMine	AfrMine_TT107	AfrMine_TT107_Thermus_scotoductus_65_25	Thermus_scotoductus	0.98	0.04	1.36
Lau et al (2016)	this study	SAMN22209340	AfrMine	AfrMine_TT107	AfrMine_TT107_Archaea_30_7	Archaea	0.92	0.1	5.78
Lau et al (2016)	this study	SAMN22209342	AfrMine	AfrMine_TT107	AfrMine_TT107_Bellilinea_55_11	Bellilinea	0.86	0.02	4.21
Lau et al (2016)	this study	SAMN22209344	AfrMine	AfrMine_TT107	AfrMine_TT107_Burkholderiales_68_10	Burkholderiales	0.88	0.04	6.19
Lau et al (2016)	this study	SAMN22209345	AfrMine	AfrMine_TT107	AfrMine_TT107_Caulobacter_68_72	Caulobacter	1	0	5.61
Lau et al (2016)	this study	SAMN22209347	AfrMine	AfrMine_TT107	AfrMine_TT107_Clostridiales_48_379	Clostridiales	0.9	0.02	5.71
Lau et al (2016)	this study	SAMN22209348	AfrMine	AfrMine_TT107	AfrMine_TT107_Clostridiales_49_105	Clostridiales	0.86	0	6.15
Lau et al (2016)	this study	SAMN22209350	AfrMine	AfrMine_TT107	AfrMine_TT107_Clostridiales_55_31	Clostridiales	1	0	5.95
Lau et al (2016)	this study	SAMN22209352	AfrMine	AfrMine_TT107	AfrMine_TT107_Hydrogenophilales_66_46	Hydrogenophilales	0.98	0.02	6.01
Lau et al (2016)	this study	SAMN22209353	AfrMine	AfrMine_TT107	AfrMine_TT107_Meiothermus_61_6	Meiothermus	0.8	0.06	3.8
Lau et al (2016)	this study	SAMN22209354	AfrMine	AfrMine_TT107	AfrMine_TT107_OPB41_46_533	OPB41	0.98	0	3.83
Lau et al (2016)	this study	SAMN22209262	AfrMine	AfrMine_BE2011	AfrMine_BE2011_Archaea_44_29	Archaea	0.89	0	2.81
Lau et al (2016)	this study	SAMN22209263	AfrMine	AfrMine_BE2011	AfrMine_BE2011_Bacteria_32_5	Bacteria	0.78	0.08	7.71
Lau et al (2016)	this study	SAMN22209264	AfrMine	AfrMine_BE2011	AfrMine_BE2011_Bacteria_45_8	Bacteria	0.94	0.02	5.9
Lau et al (2016)	this study	SAMN22209265	AfrMine	AfrMine_BE2011	AfrMine_BE2011_Bacteria_54_9	Bacteria	0.9	0.04	4.67
Lau et al (2016)	this study	SAMN22209266	AfrMine	AfrMine_BE2011	AfrMine_BE2011_Betaproteobacteria_66_48	Betaproteobacteria	0.88	0	6.95
Lau et al (2016)	this study	SAMN22209267	AfrMine	AfrMine_BE2011	AfrMine_BE2011_Betaproteobacteria_70_212	Betaproteobacteria	1	0.02	4.77
Lau et al (2016)	this study	SAMN22209268	AfrMine	AfrMine_BE2011	AfrMine_BE2011_Candidatus_Magasanikbacteria_41_10	Candidatus_Magasanikbacteria	0.96	0	5.75
Lau et al (2016)	this study	SAMN22209269	AfrMine	AfrMine_BE2011	AfrMine_BE2011_Chloroflexi_45_60	Chloroflexi	0.94	0	5.76
Lau et al (2016)	this study	SAMN22209270	AfrMine	AfrMine_BE2011	AfrMine_BE2011_Firmicutes_68_19	Firmicutes	0.98	0	2.19
Lau et al (2016)	this study	SAMN22209271	AfrMine	AfrMine_BE2011	AfrMine_BE2011_Firmicutes_69_8	Firmicutes	0.94	0.02	3.51
Lau et al (2016)	this study	SAMN22209272	AfrMine	AfrMine_BE2011	AfrMine_BE2011_Firmicutes_71_10	Firmicutes	1	0.06	3.19
Lau et al (2016)	this study	SAMN22209273	AfrMine	AfrMine_BE2011	AfrMine_BE2011_Gammaproteobacteria_63_42	Gammaproteobacteria	0.9	0.02	7.28
Lau et al (2016)	this study	SAMN22209274	AfrMine	AfrMine_BE2011	AfrMine_BE2011_Hadesarchaea_56_16	Hadesarchaea	0.87	0	3.05
Lau et al (2016)	this study	SAMN22209275	AfrMine	AfrMine_BE2011	AfrMine_BE2011_Ignavibacteria_53_18	Ignavibacteria	0.98	0	4.6
Lau et al (2016)	this study	SAMN22209276	AfrMine	AfrMine_BE2011	AfrMine_BE2011_Rhodocyclales_64_131	Rhodocyclales	0.96	0.1	11.13
Lau et al (2016)	this study	SAMN22209277	AfrMine	AfrMine_BE2011	AfrMine_BE2011_Rhodocyclales_69_25	Rhodocyclales	1	0.08	5.36
Lau et al (2016)	this study	SAMN22209278	AfrMine	AfrMine_BE2011	AfrMine_BE2011_Thiobacillus_67_24	Thiobacillus	1	0.08	8.44
Lau et al (2016)	this study	SAMN22209279	AfrMine	AfrMine_BE2011	AfrMine_BE2011_unclassified_66_9	unclassified	0.92	0.02	7.71
Lau et al (2016)	this study	SAMN22209280	AfrMine	AfrMine_BE2012	AfrMine_BE2012_Archaea_37_19	Archaea	0.79	0.05	3.06
Lau et al (2016)	this study	SAMN22209281	AfrMine	AfrMine_BE2012	AfrMine_BE2012_Archaea_45_7	Archaea	0.89	0.05	3.26
Lau et al (2016)	this study	SAMN22209282	AfrMine	AfrMine_BE2012	AfrMine_BE2012_Bacteria_33_23	Bacteria	0.94	0	8.43
Lau et al (2016)	this study	SAMN22209283	AfrMine	AfrMine_BE2012	AfrMine_BE2012_Bacteria_38_13	Bacteria	0.92	0	4.02
Lau et al (2016)	this study	SAMN22209284	AfrMine	AfrMine_BE2012	AfrMine_BE2012_Bacteria_39_12	Bacteria	0.8	0.02	3.8
Lau et al (2016)	this study	SAMN22209285	AfrMine	AfrMine_BE2012	AfrMine_BE2012_Bacteria_43_20	Bacteria	0.92	0.02	5.17
Lau et al (2016)	this study	SAMN22209286	AfrMine	AfrMine_BE2012	AfrMine_BE2012_Bacteria_45_13	Bacteria	0.94	0	4.21
Lau et al (2016)	this study	SAMN22209287	AfrMine	AfrMine_BE2012	AfrMine_BE2012_Bacteria_45_76	Bacteria	0.92	0	6.79
Lau et al (2016)	this study	SAMN22209288	AfrMine	AfrMine_BE2012	AfrMine_BE2012_Bacteria_50_10	Bacteria	1	0.02	7.23
Lau et al (2016)	this study	SAMN22209289	AfrMine	AfrMine_BE2012	AfrMine_BE2012_Bacteria_50_27	Bacteria	0.94	0.06	2.26
Lau et al (2016)	this study	SAMN22209290	AfrMine	AfrMine_BE2012	AfrMine_BE2012_Bacteria_53_27	Bacteria	0.9	0	5.07
Lau et al (2016)	this study	SAMN22209291	AfrMine	AfrMine_BE2012	AfrMine_BE2012_Bacteria_65_8	Bacteria	0.71	0.02	4.41
Lau et al (2016)	this study	SAMN22209292	AfrMine	AfrMine_BE2012	AfrMine_BE2012_Bacteria_68_85	Bacteria	1	0.02	6.4
Lau et al (2016)	this study	SAMN22209293	AfrMine	AfrMine_BE2012	AfrMine_BE2012_Bacteria_candidate_phyla_39_12	Bacteria_candidate_phyla	0.82	0	6.86
Lau et al (2016)	this study	SAMN22209294	AfrMine	AfrMine_BE2012	AfrMine_BE2012_Betaproteobacteria_64_51	Betaproteobacteria	0.8	0.08	6.32
Lau et al (2016)	this study	SAMN22209295	AfrMine	AfrMine_BE2012	AfrMine_BE2012_Betaproteobacteria_70_14	Betaproteobacteria	0.86	0.04	5.73
Lau et al (2016)	this study	SAMN22209296	AfrMine	AfrMine_BE2012	AfrMine_BE2012_Candidatus_Jorgensenbacteria_46_10	Candidatus_Jorgensenbacteria	0.82	0.04	8.03
Lau et al (2016)	this study	SAMN22209297	AfrMine	AfrMine_BE2012	AfrMine_BE2012_Candidatus_Jorgensenbacteria_51_7	Candidatus_Jorgensenbacteria	0.8	0.04	7.91
Lau et al (2016)	this study	SAMN22209298	AfrMine	AfrMine_BE2012	AfrMine_BE2012_Candidatus_Magasanikbacteria_41_27	Candidatus_Magasanikbacteria	0.96	0	4.28
Lau et al (2016)	this study	SAMN22209299	AfrMine	AfrMine_BE2012	AfrMine_BE2012_Candidatus_Methanoperedens_nitroreducens_43_12	Canndidatus_Methannoperedens_nitroreducens	1	0.05	5.89
Lau et al (2016)	this study	SAMN22209300	AfrMine	AfrMine_BE2012	AfrMine_BE2012_Candidatus_Woesebacteria_35_30	Candidatus_Woesebacteria	0.96	0	7.73
Lau et al (2016)	this study	SAMN22209301	AfrMine	AfrMine_BE2012	AfrMine_BE2012_Candidatus_Woesebacteria_40_25	Candidatus_Woesebacteria	0.92	0	5.64
Lau et al (2016)	this study	SAMN22209302	AfrMine	AfrMine_BE2012	AfrMine_BE2012_Chloroflexi_46_32	Chloroflexi	0.98	0	5.96
Lau et al (2016)	this study	SAMN22209303	AfrMine	AfrMine_BE2012	AfrMine_BE2012_Chloroflexi_54_8	Chloroflexi	0.86	0.1	5.79
Lau et al (2016)	this study	SAMN22209304	AfrMine	AfrMine_BE2012	AfrMine_BE2012_Chloroflexi_66_11	Chloroflexi	0.94	0.04	5.85
Lau et al (2016)	this study	SAMN22209305	AfrMine	AfrMine_BE2012	AfrMine_BE2012_Chloroflexi_66_22	Chloroflexi	0.98	0.06	4.37
Lau et al (2016)	this study	SAMN22209306	AfrMine	AfrMine_BE2012	AfrMine_BE2012_Clostridia_42_27	Clostridia	0.96	0	3.36
Lau et al (2016)	this study	SAMN22209307	AfrMine	AfrMine_BE2012	AfrMine_BE2012_Desulforudis_audaxviator_62_49	Desulforudis_audaxviator	0.9	0	2.74
Lau et al (2016)	this study	SAMN22209308	AfrMine	AfrMine_BE2012	AfrMine_BE2012_Gammaproteobacteria_63_16	Gammaproteobacteria	0.82	0.02	5.42
Lau et al (2016)	this study	SAMN22209309	AfrMine	AfrMine_BE2012	AfrMine_BE2012_Hydrogenophilales_63_11	Hydrogenophilales	1	0.06	9.3
Lau et al (2016)	this study	SAMN22209310	AfrMine	AfrMine_BE2012	AfrMine_BE2012_Ignavibacteriae_35_6	Ignavibacteriae	0.75	0.06	8.75
Lau et al (2016)	this study	SAMN22209311	AfrMine	AfrMine_BE2012	AfrMine_BE2012_Nitrospirae_37_10	Nitrospirae	0.88	0	7.4
Lau et al (2016)	this study	SAMN22209312	AfrMine	AfrMine_BE2012	AfrMine_BE2012_Nitrospirae_44_6	Nitrospirae	0.76	0.08	7.54
Lau et al (2016)	this study	SAMN22209313	AfrMine	AfrMine_BE2012	AfrMine_BE2012_Proteobacteria_63_27	Proteobacteria	0.71	0.06	6.05
Lau et al (2016)	this study	SAMN22209314	AfrMine	AfrMine_BE2012	AfrMine_BE2012_Rhodocyclales_64_289	Rhodocyclales	0.82	0.02	9.96
Lau et al (2016)	this study	SAMN22209315	AfrMine	AfrMine_BE2012	AfrMine_BE2012_hydrocarbon_metagenome_34_37	hydrocarbon_metagenome	1	0	7.08
Lau et al (2016)	this study	SAMN22209316	AfrMine	AfrMine_BE2012	AfrMine_BE2012_unclassified_25_8	unclassified	0.92	0.02	2.12
Lau et al (2016)	this study	SAMN22209317	AfrMine	AfrMine_BE2012	AfrMine_BE2012_unclassified_32_11	unclassified	0.82	0.03	3.49
Lau et al (2016)	this study	SAMN22209318	AfrMine	AfrMine_BE2012	AfrMine_BE2012_unclassified_32_6	unclassified	0.76	0.1	5.99
Lau et al (2016)	this study	SAMN22209373	AfrMine	AfrMine_FI88	AfrMine_FI88_Bacteria_30_5.csv	Bacteria	0.78	0.08	10.44
Lau et al (2016)	this study	SAMN22209374	AfrMine	AfrMine_FI88	AfrMine_FI88_Bacteria_36_49.csv	Bacteria	0.9	0.02	6.78
Lau et al (2016)	this study	SAMN22209375	AfrMine	AfrMine_FI88	AfrMine_FI88_Bacteria_40_5.csv	Bacteria	0.76	0.06	6.76
Lau et al (2016)	this study	SAMN22209376	AfrMine	AfrMine_FI88	AfrMine_FI88_Bacteria_62_8.csv	Bacteria	0.94	0	4.98
Lau et al (2016)	this study	SAMN22209377	AfrMine	AfrMine_FI88	AfrMine_FI88_Bacteria_62_9.csv	Bacteria	0.92	0.04	10.51
Lau et al (2016)	this study	SAMN22209378	AfrMine	AfrMine_FI88	AfrMine_FI88_Bacteria_64_18.csv	Bacteria	1	0	5.33
Lau et al (2016)	this study	SAMN22209379	AfrMine	AfrMine_FI88	AfrMine_FI88_Bacteria_64_8.csv	Bacteria	0.98	0.04	7.23
Lau et al (2016)	this study	SAMN22209380	AfrMine	AfrMine_FI88	AfrMine_FI88_Bacteria_71_9.csv	Bacteria	0.94	0.02	6.56
Lau et al (2016)	this study	SAMN22209381	AfrMine	AfrMine_FI88	AfrMine_FI88_Bacteria_72_8.csv	Bacteria	0.78	0.08	8.96
Lau et al (2016)	this study	SAMN22209382	AfrMine	AfrMine_FI88	AfrMine_FI88_Betaproteobacteria_66_23.csv	Betaproteobacteria	1	0	4.56
Lau et al (2016)	this study	SAMN22209383	AfrMine	AfrMine_FI88	AfrMine_FI88_Chloroflexi_58_10.csv	Chloroflexi	0.96	0.1	9.87
Lau et al (2016)	this study	SAMN22209384	AfrMine	AfrMine_FI88	AfrMine_FI88_Chloroflexi_58_12.csv	Chloroflexi	0.98	0.06	6.24
Lau et al (2016)	this study	SAMN22209385	AfrMine	AfrMine_FI88	AfrMine_FI88_Chloroflexi_69_8.csv	Chloroflexi	0.94	0.08	4.58
Lau et al (2016)	this study	SAMN22209386	AfrMine	AfrMine_FI88	AfrMine_FI88_Deltaproteobacteria_44_71.csv	Deltaproteobacteria	1	0	13.64
Lau et al (2016)	this study	SAMN22209387	AfrMine	AfrMine_FI88	AfrMine_FI88_Deltaproteobacteria_51_70.csv	Deltaproteobacteria	1	0	8.42
Lau et al (2016)	this study	SAMN22209388	AfrMine	AfrMine_FI88	AfrMine_FI88_Deltaproteobacteria_52_17.csv	Deltaproteobacteria	0.94	0	11.82
Lau et al (2016)	this study	SAMN22209389	AfrMine	AfrMine_FI88	AfrMine_FI88_Deltaproteobacteria_57_8.csv	Deltaproteobacteria	0.96	0.02	9.41
Lau et al (2016)	this study	SAMN22209390	AfrMine	AfrMine_FI88	AfrMine_FI88_Deltaproteobacteria_58_11.csv	Deltaproteobacteria	0.98	0.04	6.51
Lau et al (2016)	this study	SAMN22209391	AfrMine	AfrMine_FI88	AfrMine_FI88_Desulfobacterales_41_9.csv	Desulfobacterales	0.8	0.04	12.28
Lau et al (2016)	this study	SAMN22209392	AfrMine	AfrMine_FI88	AfrMine_FI88_Gallionellales_60_347.csv	Gallionellales	1	0	4.19
Lau et al (2016)	this study	SAMN22209393	AfrMine	AfrMine_FI88	AfrMine_FI88_Ignavibacteria_36_9.csv	Ignavibacteria	0.9	0.02	9.14
Lau et al (2016)	this study	SAMN22209394	AfrMine	AfrMine_FI88	AfrMine_FI88_Ignavibacteriae_36_12.csv	Ignavibacteriae	0.96	0	8.9
Lau et al (2016)	this study	SAMN22209395	AfrMine	AfrMine_FI88	AfrMine_FI88_Nitrospirae_42_154.csv	Nitrospirae	1	0	7.43
Lau et al (2016)	this study	SAMN22209357	AfrMine	AfrMine_TT109	AfrMine_TT109_Anaerolinea_thermophila_54_104.csv	Anaerolinea_thermophila	0.98	0.02	2.77
Lau et al (2016)	this study	SAMN22209358	AfrMine	AfrMine_TT109	AfrMine_TT109_Bellilinea_caldifistulae_53_49.csv	Bellilinea_caldifistulae	0.98	0.02	4.7
Lau et al (2016)	this study	SAMN22209359	AfrMine	AfrMine_TT109	AfrMine_TT109_Betaproteobacteria_67_14.csv	Betaproteobacteria	0.9	0.02	5.99
Lau et al (2016)	this study	SAMN22209360	AfrMine	AfrMine_TT109	AfrMine_TT109_Burkholderiales_68_79.csv	Burkholderiales	1	0.02	5.51
Lau et al (2016)	this study	SAMN22209361	AfrMine	AfrMine_TT109	AfrMine_TT109_Chloroflexi_57_62.csv	Chloroflexi	0.98	0.02	6.73
Lau et al (2016)	this study	SAMN22209362	AfrMine	AfrMine_TT109	AfrMine_TT109_Clostridiales_57_6.csv	Clostridiales	0.8	0.08	6.88
Lau et al (2016)	this study	SAMN22209363	AfrMine	AfrMine_TT109	AfrMine_TT109_Elusimicrobia_36_37.csv	Elusimicrobia	0.96	0	5.45
Lau et al (2016)	this study	SAMN22209364	AfrMine	AfrMine_TT109	AfrMine_TT109_Firmicutes_55_7.csv	Firmicutes	0.71	0	6.34
Lau et al (2016)	this study	SAMN22209365	AfrMine	AfrMine_TT109	AfrMine_TT109_Firmicutes_68_7.csv	Firmicutes	0.94	0.02	5.4
Lau et al (2016)	this study	SAMN22209366	AfrMine	AfrMine_TT109	AfrMine_TT109_Hydrogenophilales_66_499.csv	Hydrogenophilales	0.98	0	6.64
Lau et al (2016)	this study	SAMN22209367	AfrMine	AfrMine_TT109	AfrMine_TT109_Ignavibacteria_32_7.csv	Ignavibacteria	0.71	0	6.76
Lau et al (2016)	this study	SAMN22209368	AfrMine	AfrMine_TT109	AfrMine_TT109_Ignavibacterium_album_35_63.csv	Ignavibacterium_album	1	0	7.36
Lau et al (2016)	this study	SAMN22209369	AfrMine	AfrMine_TT109	AfrMine_TT109_Methylocaldum_szegediense_59_23.csv	Methylocaldum_szegediense	0.96	0	5.52
Lau et al (2016)	this study	SAMN22209370	AfrMine	AfrMine_TT109	AfrMine_TT109_Rhodocyclales_64_177.csv	Rhodocyclales	0.86	0	8.48
Lau et al (2016)	this study	SAMN22209371	AfrMine	AfrMine_TT109	AfrMine_TT109_Thermodesulfovibrio_37_17.csv	Thermodesulfovibrio	0.98	0	3.31
Lau et al (2016)	this study	SAMN22209372	AfrMine	AfrMine_TT109	AfrMine_TT109_Thermus_scotoductus_65_89.csv	Thermus_scotoductus	0.98	0.04	1.98
Kadnikov (2018)	This study	SAMN22209230	Tomsk	Tomsk	Tomsk_Actinobacteria_bacterium_66_15_69_21	Actinobacteria_bacterium_66_15	1	0	3.17
Kadnikov (2018)	This study	SAMN22209231	Tomsk	Tomsk	Tomsk_Actinobacteria_bacterium_RBG_13_55_18_64_5	Actinobacteria_bacterium_RBG_13_55_18	0.84	0.06	2.39
Kadnikov (2018)	This study	SAMN22209232	Tomsk	Tomsk	Tomsk_Anaerolineales_49_42	Anaerolineales	0.98	0.02	4.37
Kadnikov (2018)	This study	SAMN22209233	Tomsk	Tomsk	Tomsk_Bacteria_34_966	Bacteria	0.96	0	6.53
Kadnikov (2018)	This study	SAMN22209234	Tomsk	Tomsk	Tomsk_Bacteria_40_5	Bacteria	0.94	0.04	7.44
Kadnikov (2018)	This study	SAMN22209235	Tomsk	Tomsk	Tomsk_Bacteria_43_40	Bacteria	0.96	0.02	9.76
Kadnikov (2018)	This study	SAMN22209236	Tomsk	Tomsk	Tomsk_Bacteria_63_8	Bacteria	1	0.06	5.16
Kadnikov (2018)	This study	SAMN22209237	Tomsk	Tomsk	Tomsk_Bacteria_66_99	Bacteria	0.96	0	8.62
Kadnikov (2018)	This study	SAMN22209238	Tomsk	Tomsk	Tomsk_Bacteria_67_199	Bacteria	0.96	0.06	3.23
Kadnikov (2018)	This study	SAMN22209239	Tomsk	Tomsk	Tomsk_Bellilinea_caldifistulae_50_61	Bellilinea_caldifistulae	0.82	0	2.92
Kadnikov (2018)	This study	SAMN22209240	Tomsk	Tomsk	Tomsk_Candidatus_Aminicenantes_55_402	Candidatus_Aminicenantes	0.98	0.02	2.85
Kadnikov (2018)	This study	SAMN22209241	Tomsk	Tomsk	Tomsk_Candidatus_Woesebacteria_37_21	Candidatus_Woesebacteria	0.94	0	6.44
Kadnikov (2018)	This study	SAMN22209242	Tomsk	Tomsk	Tomsk_Chloroflexi_51_567	Chloroflexi	0.98	0.04	4.76
Kadnikov (2018)	This study	SAMN22209243	Tomsk	Tomsk	Tomsk_Chloroflexi_66_7	Chloroflexi	0.96	0.08	5.31
Kadnikov (2018)	This study	SAMN22209244	Tomsk	Tomsk	Tomsk_Clostridia_51_21	Clostridia	1	0	4.07
Kadnikov (2018)	This study	SAMN22209245	Tomsk	Tomsk	Tomsk_Clostridia_54_12	Clostridia	0.98	0.06	3.74
Kadnikov (2018)	This study	SAMN22209246	Tomsk	Tomsk	Tomsk_Clostridia_57_33	Clostridia	0.94	0	3.54
Kadnikov (2018)	This study	SAMN22209247	Tomsk	Tomsk	Tomsk_Clostridia_66_11	Clostridia	0.73	0.06	2.21
Kadnikov (2018)	This study	SAMN22209248	Tomsk	Tomsk	Tomsk_Clostridiales_54_15	Clostridiales	0.76	0.02	3.55
Kadnikov (2018)	This study	SAMN22209249	Tomsk	Tomsk	Tomsk_Clostridiales_57_21	Clostridiales	0.98	0	5.3
Kadnikov (2018)	This study	SAMN22209250	Tomsk	Tomsk	Tomsk_Deltaproteobacteria_70_44	Deltaproteobacteria	1	0.02	2.28
Kadnikov (2018)	This study	SAMN22209251	Tomsk	Tomsk	Tomsk_Desulfobacca_acetoxidans_58_1633	Desulfobacca_acetoxidans	1	0	4.82
Kadnikov (2018)	This study	SAMN22209252	Tomsk	Tomsk	Tomsk_Desulforudis_audaxviator_61_467	Desulforudis_audaxviator	0.98	0	2.73
Kadnikov (2018)	This study	SAMN22209253	Tomsk	Tomsk	Tomsk_Desulfotomaculum_55_126	Desulfotomaculum	0.98	0	3.05
Kadnikov (2018)	This study	SAMN22209254	Tomsk	Tomsk	Tomsk_Dethiobacter_alkaliphilus_AHT_1_55_21	Dethiobacter_alkaliphilus_AHT_1	1	0	5.14
Kadnikov (2018)	This study	SAMN22209255	Tomsk	Tomsk	Tomsk_Elusimicrobia_36_39	Elusimicrobia	0.96	0	6.92
Kadnikov (2018)	This study	SAMN22209256	Tomsk	Tomsk	Tomsk_Firmicutes_67_16	Firmicutes	1	0.06	4.13
Kadnikov (2018)	This study	SAMN22209257	Tomsk	Tomsk	Tomsk_Firmicutes_70_12	Firmicutes	0.98	0.04	3.06
Kadnikov (2018)	This study	SAMN22209258	Tomsk	Tomsk	Tomsk_Nitrospirae_35_41	Nitrospirae	0.98	0	6.42
Kadnikov (2018)	This study	SAMN22209259	Tomsk	Tomsk	Tomsk_Spirochaetes_46_35	Spirochaetes	0.92	0	4.11
Kadnikov (2018)	This study	SAMN22209260	Tomsk	Tomsk	Tomsk_Thermoanaerobacterales_56_39	Thermoanaerobacterales	1	0.02	3
Kadnikov (2018)	This study	SAMN22209261	Tomsk	Tomsk	Tomsk_Thermodesulfovibrio_34_156	Thermodesulfovibrio	0.98	0	5.1
Hamilton et al. (2015)	This study	SAMN22209399	SulCav	SulCav_AS07_7	SulCav_AS07-7_Archaea_42_18	Archaea	0.92	0.03	5.51
Hamilton et al. (2015)	This study	SAMN22209400	SulCav	SulCav_AS07_7	SulCav_AS07-7_Archaea_47_33	Archaea	1	0	5.3
Hamilton et al. (2015)	This study	SAMN22209396	SulCav	SulCav_AS07_7	SulCav_AS07-7_Acidithiobacillus_thiooxidans_55_38	Acidithiobacillus_thiooxidans	1	0	7.81
Hamilton et al. (2015)	This study	SAMN22209397	SulCav	SulCav_AS07_7	SulCav_AS07-7_Acidobacteria_66_22	Acidobacteria	1	0	6.18
Hamilton et al. (2015)	This study	SAMN22209401	SulCav	SulCav_AS07_7	SulCav_AS07-7_Arcobacter_33_110	Arcobacter	0.96	0	4.6
Hamilton et al. (2015)	This study	SAMN22209402	SulCav	SulCav_AS07_7	SulCav_AS07-7_Bacteria_27_128	Bacteria	0.88	0	13.16
Hamilton et al. (2015)	This study	SAMN22209403	SulCav	SulCav_AS07_7	SulCav_AS07-7_Bacteria_28_103	Bacteria	0.9	0	6.21
Hamilton et al. (2015)	This study	SAMN22209404	SulCav	SulCav_AS07_7	SulCav_AS07-7_Bacteria_29_45	Bacteria	0.9	0	6.62
Hamilton et al. (2015)	This study	SAMN22209405	SulCav	SulCav_AS07_7	SulCav_AS07-7_Bacteria_33_596	Bacteria	0.98	0.04	14.46
Hamilton et al. (2015)	This study	SAMN22209406	SulCav	SulCav_AS07_7	SulCav_AS07-7_Bacteria_34_26	Bacteria	0.9	0.04	7.37
Hamilton et al. (2015)	This study	SAMN22209407	SulCav	SulCav_AS07_7	SulCav_AS07-7_Bacteria_36_24	Bacteria	0.76	0	4.67
Hamilton et al. (2015)	This study	SAMN22209408	SulCav	SulCav_AS07_7	SulCav_AS07-7_Bacteria_37_25	Bacteria	0.86	0.02	13.77
Hamilton et al. (2015)	This study	SAMN22209409	SulCav	SulCav_AS07_7	SulCav_AS07-7_Bacteria_38_42	Bacteria	0.98	0	4.71
Hamilton et al. (2015)	This study	SAMN22209410	SulCav	SulCav_AS07_7	SulCav_AS07-7_Bacteria_40_16	Bacteria	0.96	0	6.86
Hamilton et al. (2015)	This study	SAMN22209411	SulCav	SulCav_AS07_7	SulCav_AS07-7_Bacteria_41_26	Bacteria	0.98	0.02	8.91
Hamilton et al. (2015)	This study	SAMN22209412	SulCav	SulCav_AS07_7	SulCav_AS07-7_Bacteria_42_20	Bacteria	0.94	0.04	8.18
Hamilton et al. (2015)	This study	SAMN22209413	SulCav	SulCav_AS07_7	SulCav_AS07-7_Bacteria_42_24	Bacteria	0.96	0.1	13.44
Hamilton et al. (2015)	This study	SAMN22209414	SulCav	SulCav_AS07_7	SulCav_AS07-7_Bacteria_44_7	Bacteria	0.88	0.08	7.88
Hamilton et al. (2015)	This study	SAMN22209415	SulCav	SulCav_AS07_7	SulCav_AS07-7_Bacteria_46_39	Bacteria	0.98	0	8.87
Hamilton et al. (2015)	This study	SAMN22209416	SulCav	SulCav_AS07_7	SulCav_AS07-7_Bacteria_47_145	Bacteria	0.92	0	5.24
Hamilton et al. (2015)	This study	SAMN22209417	SulCav	SulCav_AS07_7	SulCav_AS07-7_Bacteria_51_23	Bacteria	1	0.02	6.81
Hamilton et al. (2015)	This study	SAMN22209418	SulCav	SulCav_AS07_7	SulCav_AS07-7_Bacteria_64_28	Bacteria	1	0.04	6.83
Hamilton et al. (2015)	This study	SAMN22209419	SulCav	SulCav_AS07_7	SulCav_AS07-7_Bacteria_67_7	Bacteria	0.88	0.04	6.54
Hamilton et al. (2015)	This study	SAMN22209420	SulCav	SulCav_AS07_7	SulCav_AS07-7_Bacteria_70_20	Bacteria	0.98	0.02	6.7
Hamilton et al. (2015)	This study	SAMN22209421	SulCav	SulCav_AS07_7	SulCav_AS07-7_Bacteroidetes_31_71	Bacteroidetes	1	0.02	11.44
Hamilton et al. (2015)	This study	SAMN22209422	SulCav	SulCav_AS07_7	SulCav_AS07-7_Bacteroidetes_33_1487	Bacteroidetes	0.84	0	15.8
Hamilton et al. (2015)	This study	SAMN22209423	SulCav	SulCav_AS07_7	SulCav_AS07-7_Bacteroidetes_39_23	Bacteroidetes	1	0.06	5.57
Hamilton et al. (2015)	This study	SAMN22209424	SulCav	SulCav_AS07_7	SulCav_AS07-7_Bacteroidetes_41_48	Bacteroidetes	1	0	5.02
Hamilton et al. (2015)	This study	SAMN22209425	SulCav	SulCav_AS07_7	SulCav_AS07-7_Betaproteobacteria_50_9	Betaproteobacteria	0.98	0	10.95
Hamilton et al. (2015)	This study	SAMN22209426	SulCav	SulCav_AS07_7	SulCav_AS07-7_Burkholderiales_65_52	Burkholderiales	0.94	0.02	13.66
Hamilton et al. (2015)	This study	SAMN22209427	SulCav	SulCav_AS07_7	SulCav_AS07-7_Caldisericum_exile_34_208	Caldisericum_exile	0.82	0	4.7
Hamilton et al. (2015)	This study	SAMN22209428	SulCav	SulCav_AS07_7	SulCav_AS07-7_Candidatus_Moranbacteria_35_57	Candidatus_Moranbacteria	0.9	0	6.47
Hamilton et al. (2015)	This study	SAMN22209429	SulCav	SulCav_AS07_7	SulCav_AS07-7_Candidatus_Roizmanbacteria_35_29	Candidatus_Roizmanbacteria	0.78	0.02	5.58
Hamilton et al. (2015)	This study	SAMN22209430	SulCav	SulCav_AS07_7	SulCav_AS07-7_Candidatus_Woesebacteria_38_32	Candidatus_Woesebacteria	0.84	0.02	7.62
Hamilton et al. (2015)	This study	SAMN22209431	SulCav	SulCav_AS07_7	SulCav_AS07-7_Chloroflexi_45_67	Chloroflexi	0.98	0.02	8.16
Hamilton et al. (2015)	This study	SAMN22209432	SulCav	SulCav_AS07_7	SulCav_AS07-7_Chloroflexi_54_483	Chloroflexi	0.8	0.02	5.86
Hamilton et al. (2015)	This study	SAMN22209433	SulCav	SulCav_AS07_7	SulCav_AS07-7_Chloroflexi_58_45	Chloroflexi	0.94	0.08	6.75
Hamilton et al. (2015)	This study	SAMN22209434	SulCav	SulCav_AS07_7	SulCav_AS07-7_Chloroflexi_59_19	Chloroflexi	0.96	0.04	6.18
Hamilton et al. (2015)	This study	SAMN22209435	SulCav	SulCav_AS07_7	SulCav_AS07-7_Chloroflexi_61_171	Chloroflexi	0.94	0.04	6.66
Hamilton et al. (2015)	This study	SAMN22209436	SulCav	SulCav_AS07_7	SulCav_AS07-7_Chloroflexi_61_27	Chloroflexi	0.96	0	5.23
Hamilton et al. (2015)	This study	SAMN22209437	SulCav	SulCav_AS07_7	SulCav_AS07-7_Chloroflexi_61_42	Chloroflexi	0.78	0	6.44
Hamilton et al. (2015)	This study	SAMN22209438	SulCav	SulCav_AS07_7	SulCav_AS07-7_Deltaproteobacteria_46_38	Deltaproteobacteria	0.94	0	16.54
Hamilton et al. (2015)	This study	SAMN22209439	SulCav	SulCav_AS07_7	SulCav_AS07-7_Deltaproteobacteria_52_56	Deltaproteobacteria	1	0	6.18
Hamilton et al. (2015)	This study	SAMN22209440	SulCav	SulCav_AS07_7	SulCav_AS07-7_Deltaproteobacteria_54_10	Deltaproteobacteria	0.92	0.04	8.96
Hamilton et al. (2015)	This study	SAMN22209441	SulCav	SulCav_AS07_7	SulCav_AS07-7_Deltaproteobacteria_57_18	Deltaproteobacteria	1	0.04	3.44
Hamilton et al. (2015)	This study	SAMN22209442	SulCav	SulCav_AS07_7	SulCav_AS07-7_Desulfomonile_tiedjei_56_9	Desulfomonile_tiedjei	1	0.04	6.98
Hamilton et al. (2015)	This study	SAMN22209443	SulCav	SulCav_AS07_7	SulCav_AS07-7_Elusimicrobia_37_2065	Elusimicrobia	0.88	0	11.16
Hamilton et al. (2015)	This study	SAMN22209444	SulCav	SulCav_AS07_7	SulCav_AS07-7_Gammaproteobacteria_56_46	Gammaproteobacteria	1	0.02	9.35
Hamilton et al. (2015)	This study	SAMN22209445	SulCav	SulCav_AS07_7	SulCav_AS07-7_Halothiobacillus_neapolitanus_56_16	Halothiobacillus_neapolitanus	0.75	0.04	6.69
Hamilton et al. (2015)	This study	SAMN22209446	SulCav	SulCav_AS07_7	SulCav_AS07-7_Ignavibacteria_31_329	Ignavibacteria	1	0	7.98
Hamilton et al. (2015)	This study	SAMN22209447	SulCav	SulCav_AS07_7	SulCav_AS07-7_Ignavibacteria_36_66	Ignavibacteria	1	0.02	10.98
Hamilton et al. (2015)	This study	SAMN22209448	SulCav	SulCav_AS07_7	SulCav_AS07-7_Ignavibacteria_bacterium_GWF2_33_9_33_25	Ignavibacteria_bacterium_GWF2_33_9	1	0	11.08
Hamilton et al. (2015)	This study	SAMN22209449	SulCav	SulCav_AS07_7	SulCav_AS07-7_Ignavibacteriae_36_23	Ignavibacteriae	1	0.06	8.65
Hamilton et al. (2015)	This study	SAMN22209450	SulCav	SulCav_AS07_7	SulCav_AS07-7_Ignavibacterium_album_32_191	Ignavibacterium_album	1	0	9.94
Hamilton et al. (2015)	This study	SAMN22209451	SulCav	SulCav_AS07_7	SulCav_AS07-7_Melioribacter_roseus_37_64	Melioribacter_roseus	1	0	7
Hamilton et al. (2015)	This study	SAMN22209452	SulCav	SulCav_AS07_7	SulCav_AS07-7_Mesoaciditoga_lauensis_40_59	Mesoaciditoga_lauensis	1	0.02	6.95
Hamilton et al. (2015)	This study	SAMN22209453	SulCav	SulCav_AS07_7	SulCav_AS07-7_Planctomycetes_47_10	Planctomycetes	0.92	0	10.16
Hamilton et al. (2015)	This study	SAMN22209454	SulCav	SulCav_AS07_7	SulCav_AS07-7_Planctomycetes_60_60	Planctomycetes	0.98	0.04	7.87
Hamilton et al. (2015)	This study	SAMN22209455	SulCav	SulCav_AS07_7	SulCav_AS07-7_Planctomycetes_67_12	Planctomycetes	0.92	0.04	6.56
Hamilton et al. (2015)	This study	SAMN22209456	SulCav	SulCav_AS07_7	SulCav_AS07-7_Spirochaetes_37_12	Spirochaetes	0.98	0	8.88
Hamilton et al. (2015)	This study	SAMN22209457	SulCav	SulCav_AS07_7	SulCav_AS07-7_Spirochaetes_45_10	Spirochaetes	0.82	0.02	7.13
Hamilton et al. (2015)	This study	SAMN22209458	SulCav	SulCav_AS07_7	SulCav_AS07-7_Spirochaetes_45_27	Spirochaetes	0.96	0	8.73
Hamilton et al. (2015)	This study	SAMN22209459	SulCav	SulCav_AS07_7	SulCav_AS07-7_Spirochaetes_54_18	Spirochaetes	0.94	0	8.9
Hamilton et al. (2015)	This study	SAMN22209460	SulCav	SulCav_AS07_7	SulCav_AS07-7_Sulfurovum_34_77	Sulfurovum	0.94	0	9.3
Hamilton et al. (2015)	This study	SAMN22209461	SulCav	SulCav_AS07_7	SulCav_AS07-7_Sulfurovum_35_16022	Sulfurovum	0.92	0	7.39
Hamilton et al. (2015)	This study	SAMN22209462	SulCav	SulCav_AS07_7	SulCav_AS07-7_Sulfurovum_40_14	Sulfurovum	0.96	0.04	7.47
Hamilton et al. (2015)	This study	SAMN22209463	SulCav	SulCav_AS07_7	SulCav_AS07-7_candidate_division_TA06_bacterium_34_109_31_287	candidate_division_TA06_bacterium_34_109	1	0	4.43
Hamilton et al. (2015)	This study	SAMN22209464	SulCav	SulCav_AS07_7	SulCav_AS07-7_unclassified_Lentisphaerae__miscellaneous__55_126	unclassified_Lentisphaerae_(miscellaneous)	0.9	0.02	8.6
Hamilton et al. (2015)	This study	SAMN22209465	SulCav	SulCav_FS06_10	SulCav_FS06-10_Arcobacter_31_291	Arcobacter	0.9	0.02	6
Hamilton et al. (2015)	This study	SAMN22209466	SulCav	SulCav_FS06_10	SulCav_FS06-10_Bacteria_45_101	Bacteria	0.71	0	6.57
Hamilton et al. (2015)	This study	SAMN22209467	SulCav	SulCav_FS06_10	SulCav_FS06-10_Bacteroidales_38_37	Bacteroidales	0.84	0	5.96
Hamilton et al. (2015)	This study	SAMN22209468	SulCav	SulCav_FS06_10	SulCav_FS06-10_Bacteroidetes_30_78	Bacteroidetes	0.92	0	20.8
Hamilton et al. (2015)	This study	SAMN22209469	SulCav	SulCav_FS06_10	SulCav_FS06-10_Bacteroidetes_36_24	Bacteroidetes	1	0	13.07
Hamilton et al. (2015)	This study	SAMN22209470	SulCav	SulCav_FS06_10	SulCav_FS06-10_Bacteroidetes_38_149	Bacteroidetes	0.96	0.1	10.16
Hamilton et al. (2015)	This study	SAMN22209471	SulCav	SulCav_FS06_10	SulCav_FS06-10_Campylobacterales_37_19	Campylobacterales	0.78	0	10.35
Hamilton et al. (2015)	This study	SAMN22209472	SulCav	SulCav_FS06_10	SulCav_FS06-10_Campylobacterales_44_336	Campylobacterales	0.96	0	3.1
Hamilton et al. (2015)	This study	SAMN22209473	SulCav	SulCav_FS06_10	SulCav_FS06-10_Chloroflexi_51_17	Chloroflexi	0.92	0	10.03
Hamilton et al. (2015)	This study	SAMN22209474	SulCav	SulCav_FS06_10	SulCav_FS06-10_Epsilonproteobacteria_41_10	Epsilonproteobacteria	0.84	0.04	10.14
Hamilton et al. (2015)	This study	SAMN22209475	SulCav	SulCav_FS06_10	SulCav_FS06-10_Flavobacteriales_34_241	Flavobacteriales	0.9	0	11.93
Hamilton et al. (2015)	This study	SAMN22209476	SulCav	SulCav_FS06_10	SulCav_FS06-10_Flavobacterium_31_579	Flavobacterium	0.8	0	12.19
Hamilton et al. (2015)	This study	SAMN22209477	SulCav	SulCav_FS06_10	SulCav_FS06-10_Gammaproteobacteria_65_11971	Gammaproteobacteria	1	0	3.64
Hamilton et al. (2015)	This study	SAMN22209478	SulCav	SulCav_FS06_10	SulCav_FS06-10_Geobacter_54_7	Geobacter	0.73	0.06	4.1
Hamilton et al. (2015)	This study	SAMN22209479	SulCav	SulCav_FS06_10	SulCav_FS06-10_Halothiobacillus_neapolitanus_61_28	Halothiobacillus_neapolitanus	0.94	0	9.62
Hamilton et al. (2015)	This study	SAMN22209480	SulCav	SulCav_FS06_10	SulCav_FS06-10_Ignavibacteriae_31_18	Ignavibacteriae	0.96	0	7.09
Hamilton et al. (2015)	This study	SAMN22209481	SulCav	SulCav_FS06_10	SulCav_FS06-10_Proteobacteria_39_28	Proteobacteria	0.92	0.02	5.7
Hamilton et al. (2015)	This study	SAMN22209482	SulCav	SulCav_FS06_10	SulCav_FS06-10_Rhodobacterales_64_121	Rhodobacterales	1	0	12.53
Hamilton et al. (2015)	This study	SAMN22209483	SulCav	SulCav_FS06_10	SulCav_FS06-10_Sulfurovum_34_7825	Sulfurovum	0.86	0	9.31
Hamilton et al. (2015)	This study	SAMN22209484	SulCav	SulCav_FS06_10	SulCav_FS06-10_Sulfurovum_36_100	Sulfurovum	0.78	0	7.52
Hamilton et al. (2015)	This study	SAMN22209485	SulCav	SulCav_FS06_10	SulCav_FS06-10_Sulfurovum_36_27	Sulfurovum	0.82	0.02	8.64
Hamilton et al. (2015)	This study	SAMN22209486	SulCav	SulCav_FS06_10	SulCav_FS06-10_Thiotrichales_38_8	Thiotrichales	0.88	0.08	11.55
Hamilton et al. (2015)	This study	SAMN22209487	SulCav	SulCav_FS08_3	SulCav_FS08_3_Bacteroidales_38_50	Bacteroidales	0.98	0.02	9.73
Hamilton et al. (2015)	This study	SAMN22209488	SulCav	SulCav_FS08_3	SulCav_FS08_3_Bacteroidetes_32_58	Bacteroidetes	0.98	0	10.86
Hamilton et al. (2015)	This study	SAMN22209489	SulCav	SulCav_FS08_3	SulCav_FS08_3_Bacteroidetes_36_25	Bacteroidetes	0.75	0.06	14.95
Hamilton et al. (2015)	This study	SAMN22209490	SulCav	SulCav_FS08_3	SulCav_FS08_3_Bacteroidetes_50_11	Bacteroidetes	0.92	0.04	6.48
Hamilton et al. (2015)	This study	SAMN22209491	SulCav	SulCav_FS08_3	SulCav_FS08_3_Chlorobiales_46_26	Chlorobiales	0.88	0.02	13.32
Hamilton et al. (2015)	This study	SAMN22209492	SulCav	SulCav_FS08_3	SulCav_FS08_3_Chlorobiales_51_27	Chlorobiales	0.98	0	6.64
Hamilton et al. (2015)	This study	SAMN22209493	SulCav	SulCav_FS08_3	SulCav_FS08_3_Cyanobacteria_32_3330	Cyanobacteria	0.94	0.02	7.47
Hamilton et al. (2015)	This study	SAMN22209494	SulCav	SulCav_FS08_3	SulCav_FS08_3_Desulfobacterales_52_10	Desulfobacterales	0.82	0	8.22
Hamilton et al. (2015)	This study	SAMN22209495	SulCav	SulCav_FS08_3	SulCav_FS08_3_Geobacter_lovleyi_47_22	Geobacter_lovleyi	0.94	0.08	13.31
Hamilton et al. (2015)	This study	SAMN22209496	SulCav	SulCav_FS08_3	SulCav_FS08_3_Proteobacteria_45_99	Proteobacteria	1	0.02	12.22
Hamilton et al. (2015)	This study	SAMN22209497	SulCav	SulCav_FS08_3	SulCav_FS08_3_Sulfurovum_45_16	Sulfurovum	0.9	0.04	4.56
Hamilton et al. (2015)	This study	SAMN22209498	SulCav	SulCav_FS08_3	SulCav_FS08_3_Sulfurovum_sp_FS06_10_36_14	Sulfurovum_sp_FS06_10	0.88	0	9.99
Hamilton et al. (2015)	This study	SAMN22209499	SulCav	SulCav_FS08_3	SulCav_FS08_3_Sulfurovum_sp_FS08_3_40_44	Sulfurovum_sp_FS08_3	0.96	0	8.53
Hamilton et al. (2015)	This study	SAMN22209500	SulCav	SulCav_FS08_3	SulCav_FS08_3_Thiocystis_violascens_52_29	Thiocystis_violascens	1	0	8.4
Hamilton et al. (2015)	This study	SAMN22209501	SulCav	SulCav_FS08_3	SulCav_FS08_3_Thiotrichales_37_87	Thiotrichales	1	0.02	10.08
Hamilton et al. (2015)	This study	SAMN22209502	SulCav	SulCav_FS08_3	SulCav_FS08_3_Thiotrichales_43_2644	Thiotrichales	0.96	0	7.95
Hamilton et al. (2015)	This study	SAMN22209503	SulCav	SulCav_FS08_3	SulCav_FS08_3_Thiotrichales_44_224	Thiotrichales	1	0	8.45
Hamilton et al. (2015)	This study	SAMN22209504	SulCav	SulCav_FS08_3	SulCav_FS08_3_Thiotrichales_44_35	Thiotrichales	0.96	0	9.17
Hamilton et al. (2015)	This study	SAMN22209505	SulCav	SulCav_FS08_3	SulCav_FS08_3_Verrucomicrobia_55_42	Verrucomicrobia	0.94	0	13.46
Hamilton et al. (2015)	This study	SAMN22209506	SulCav	SulCav_FS08_3	SulCav_FS08_3_unclassified_Anaerolineae_57_8	unclassified_Anaerolineae	1	0.06	9.24
Hamilton et al. (2015)	This study	SAMN22209507	SulCav	SulCav_GS09_5	SulCav_GS09_5_Alphaproteobacteria_53_9	Alphaproteobacteria	0.84	0.04	11.79
Hamilton et al. (2015)	This study	SAMN22209508	SulCav	SulCav_GS09_5	SulCav_GS09_5_Bacteria_24_500	Bacteria	0.94	0	8.56
Hamilton et al. (2015)	This study	SAMN22209509	SulCav	SulCav_GS09_5	SulCav_GS09_5_Bacteria_32_330	Bacteria	1	0.02	9.92
Hamilton et al. (2015)	This study	SAMN22209510	SulCav	SulCav_GS09_5	SulCav_GS09_5_Bacteria_35_21	Bacteria	0.96	0	10.12
Hamilton et al. (2015)	This study	SAMN22209511	SulCav	SulCav_GS09_5	SulCav_GS09_5_Bacteria_37_8	Bacteria	0.8	0.02	7.57
Hamilton et al. (2015)	This study	SAMN22209512	SulCav	SulCav_GS09_5	SulCav_GS09_5_Bacteria_41_19	Bacteria	0.8	0.02	4.35
Hamilton et al. (2015)	This study	SAMN22209513	SulCav	SulCav_GS09_5	SulCav_GS09_5_Bacteria_45_42	Bacteria	0.98	0	9.88
Hamilton et al. (2015)	This study	SAMN22209514	SulCav	SulCav_GS09_5	SulCav_GS09_5_Bacteria_45_65	Bacteria	0.96	0	8.16
Hamilton et al. (2015)	This study	SAMN22209515	SulCav	SulCav_GS09_5	SulCav_GS09_5_Bacteria_48_83	Bacteria	0.96	0.02	7.53
Hamilton et al. (2015)	This study	SAMN22209516	SulCav	SulCav_GS09_5	SulCav_GS09_5_Bacteria_62_11	Bacteria	0.82	0.06	8.45
Hamilton et al. (2015)	This study	SAMN22209517	SulCav	SulCav_GS09_5	SulCav_GS09_5_Bacteroidetes_29_22	Bacteroidetes	0.75	0	11.29
Hamilton et al. (2015)	This study	SAMN22209518	SulCav	SulCav_GS09_5	SulCav_GS09_5_Bacteroidetes_30_15	Bacteroidetes	0.98	0.02	16.83
Hamilton et al. (2015)	This study	SAMN22209519	SulCav	SulCav_GS09_5	SulCav_GS09_5_Bacteroidetes_32_132	Bacteroidetes	1	0.02	10.59
Hamilton et al. (2015)	This study	SAMN22209520	SulCav	SulCav_GS09_5	SulCav_GS09_5_Bacteroidetes_33_9	Bacteroidetes	0.78	0	10.17
Hamilton et al. (2015)	This study	SAMN22209521	SulCav	SulCav_GS09_5	SulCav_GS09_5_Bacteroidetes_36_149	Bacteroidetes	1	0	9.13
Hamilton et al. (2015)	This study	SAMN22209522	SulCav	SulCav_GS09_5	SulCav_GS09_5_Bacteroidetes_36_33	Bacteroidetes	0.98	0.02	16.07
Hamilton et al. (2015)	This study	SAMN22209523	SulCav	SulCav_GS09_5	SulCav_GS09_5_Bacteroidetes_37_72	Bacteroidetes	0.96	0.02	10.62
Hamilton et al. (2015)	This study	SAMN22209524	SulCav	SulCav_GS09_5	SulCav_GS09_5_Bacteroidetes_38_48	Bacteroidetes	0.96	0	11.82
Hamilton et al. (2015)	This study	SAMN22209525	SulCav	SulCav_GS09_5	SulCav_GS09_5_Bacteroidetes_40_48	Bacteroidetes	0.94	0.02	14.48
Hamilton et al. (2015)	This study	SAMN22209526	SulCav	SulCav_GS09_5	SulCav_GS09_5_Bacteroidetes_41_33	Bacteroidetes	1	0.04	9.82
Hamilton et al. (2015)	This study	SAMN22209527	SulCav	SulCav_GS09_5	SulCav_GS09_5_Bacteroidetes_bacterium_GWE2_42_42_41_11	Bacteroidetes_bacterium_GWE2_42_42	1	0.08	17.51
Hamilton et al. (2015)	This study	SAMN22209528	SulCav	SulCav_GS09_5	SulCav_GS09_5_Bacteroidetes_bacterium_GWF2_40_13_38_59	Bacteroidetes_bacterium_GWF2_40_13	0.82	0	13.95
Hamilton et al. (2015)	This study	SAMN22209529	SulCav	SulCav_GS09_5	SulCav_GS09_5_Bdellovibrio_38_36	Bdellovibrio	0.98	0	20.58
Hamilton et al. (2015)	This study	SAMN22209530	SulCav	SulCav_GS09_5	SulCav_GS09_5_Bdellovibrionales_36_46	Bdellovibrionales	0.92	0	13.32
Hamilton et al. (2015)	This study	SAMN22209531	SulCav	SulCav_GS09_5	SulCav_GS09_5_Betaproteobacteria_70_30	Betaproteobacteria	0.92	0	8.82
Hamilton et al. (2015)	This study	SAMN22209532	SulCav	SulCav_GS09_5	SulCav_GS09_5_Caldithrix_abyssi_DSM_13497_48_20	Caldithrix_abyssi_DSM_13497	0.98	0	7.92
Hamilton et al. (2015)	This study	SAMN22209533	SulCav	SulCav_GS09_5	SulCav_GS09_5_Candidatus_Melainabacteria_bacterium_GWA2_34_9_35_39	Candidatus_Melainabacteria_bacterium_GWA2_34_9	0.88	0.02	8.82
Hamilton et al. (2015)	This study	SAMN22209534	SulCav	SulCav_GS09_5	SulCav_GS09_5_Candidatus_Omnitrophica_46_18	Candidatus_Omnitrophica	0.86	0	4.74
Hamilton et al. (2015)	This study	SAMN22209535	SulCav	SulCav_GS09_5	SulCav_GS09_5_Chloroflexi_50_60	Chloroflexi	0.82	0.02	9.47
Hamilton et al. (2015)	This study	SAMN22209536	SulCav	SulCav_GS09_5	SulCav_GS09_5_Deltaproteobacteria_36_52	Deltaproteobacteria	0.98	0	11.08
Hamilton et al. (2015)	This study	SAMN22209537	SulCav	SulCav_GS09_5	SulCav_GS09_5_Deltaproteobacteria_45_13	Deltaproteobacteria	0.98	0	10.67
Hamilton et al. (2015)	This study	SAMN22209538	SulCav	SulCav_GS09_5	SulCav_GS09_5_Epsilonproteobacteria_41_63	Epsilonproteobacteria	0.88	0	7.84
Hamilton et al. (2015)	This study	SAMN22209539	SulCav	SulCav_GS09_5	SulCav_GS09_5_Epsilonproteobacteria_42_13	Epsilonproteobacteria	0.92	0.06	4.98
Hamilton et al. (2015)	This study	SAMN22209540	SulCav	SulCav_GS09_5	SulCav_GS09_5_Flavobacteriia_34_271	Flavobacteriia	0.92	0.02	9.12
Hamilton et al. (2015)	This study	SAMN22209541	SulCav	SulCav_GS09_5	SulCav_GS09_5_Flavobacterium_31_126	Flavobacterium	0.94	0	11.84
Hamilton et al. (2015)	This study	SAMN22209542	SulCav	SulCav_GS09_5	SulCav_GS09_5_Flavobacterium_31_219	Flavobacterium	0.98	0.02	12.1
Hamilton et al. (2015)	This study	SAMN22209543	SulCav	SulCav_GS09_5	SulCav_GS09_5_Gammaproteobacteria_48_36	Gammaproteobacteria	0.98	0	11.51
Hamilton et al. (2015)	This study	SAMN22209544	SulCav	SulCav_GS09_5	SulCav_GS09_5_Gammaproteobacteria_53_48	Gammaproteobacteria	0.92	0	12.01
Hamilton et al. (2015)	This study	SAMN22209545	SulCav	SulCav_GS09_5	SulCav_GS09_5_Ignavibacteria_32_15	Ignavibacteria	0.94	0.04	7.42
Hamilton et al. (2015)	This study	SAMN22209546	SulCav	SulCav_GS09_5	SulCav_GS09_5_Marinilabiliales_41_31	Marinilabiliales	1	0.02	8.98
Hamilton et al. (2015)	This study	SAMN22209547	SulCav	SulCav_GS09_5	SulCav_GS09_5_Myxococcales_65_23	Myxococcales	1	0.04	16.34
Hamilton et al. (2015)	This study	SAMN22209548	SulCav	SulCav_GS09_5	SulCav_GS09_5_Porphyromonadaceae_bacterium_CG2_30_38_12_38_26	Porphyromonadaceae_bacterium_CG2_30_38_12	0.82	0	5.88
Hamilton et al. (2015)	This study	SAMN22209549	SulCav	SulCav_GS09_5	SulCav_GS09_5_Proteobacteria_53_14	Proteobacteria	0.73	0.1	13.39
Hamilton et al. (2015)	This study	SAMN22209550	SulCav	SulCav_GS09_5	SulCav_GS09_5_Proteobacteria_53_9	Proteobacteria	0.8	0	11.35
Hamilton et al. (2015)	This study	SAMN22209551	SulCav	SulCav_GS09_5	SulCav_GS09_5_Spirochaetes_47_847	Spirochaetes	0.98	0	6.83
Hamilton et al. (2015)	This study	SAMN22209552	SulCav	SulCav_GS09_5	SulCav_GS09_5_Sulfurovum_38_897	Sulfurovum	0.86	0	5.97
Hamilton et al. (2015)	This study	SAMN22209553	SulCav	SulCav_GS09_5	SulCav_GS09_5_Thiothrix_lacustris_52_354	Thiothrix_lacustris	0.71	0	5.41
Hamilton et al. (2015)	This study	SAMN22209554	SulCav	SulCav_GS09_5	SulCav_GS09_5_Thiotrichales_43_220	Thiotrichales	0.96	0	8.13
Hamilton et al. (2015)	This study	SAMN22209555	SulCav	SulCav_GS09_5	SulCav_GS09_5_Treponema_63_49	Treponema	0.98	0.02	5.7
Hamilton et al. (2015)	This study	SAMN22209556	SulCav	SulCav_GS09_5	SulCav_GS09_5_Verrucomicrobia_61_14	Verrucomicrobia	0.98	0.02	8.66
Hamilton et al. (2015)	This study	SAMN22209557	SulCav	SulCav_GS09_5	SulCav_GS09_5_Verrucomicrobia_63_69	Verrucomicrobia	0.98	0.02	9.34
Hamilton et al. (2015)	This study	SAMN22209558	SulCav	SulCav_GS09_5	SulCav_GS09_5_unc;assified_32_142	unclassified	0.94	0	7.98
Hamilton et al. (2015)	This study	SAMN22209559	SulCav	SulCav_GS09_5	SulCav_GS09_5_unclassified_37_45	unclassified	0.73	0.04	5.22
Hamilton et al. (2015)	This study	SAMN22209560	SulCav	SulCav_GS09_5	SulCav_GS09_5_unclassified_Anaerolineae_53_12	unclassified_Anaerolineae	0.9	0.02	8.17
Hamilton et al. (2015)	This study	SAMN22209561	SulCav	SulCav_GS10_10	SulCav_GS10_10_Bacteria_31_18	Bacteria	0.82	0.02	7.75
Hamilton et al. (2015)	This study	SAMN22209562	SulCav	SulCav_GS10_10	SulCav_GS10_10_Bacteria_44_43	Bacteria	0.92	0.06	10.3
Hamilton et al. (2015)	This study	SAMN22209563	SulCav	SulCav_GS10_10	SulCav_GS10_10_Bacteria_45_229	Bacteria	1	0.06	8.92
Hamilton et al. (2015)	This study	SAMN22209564	SulCav	SulCav_GS10_10	SulCav_GS10_10_Bacteria_45_5	Bacteria	0.73	0.04	7
Hamilton et al. (2015)	This study	SAMN22209565	SulCav	SulCav_GS10_10	SulCav_GS10_10_Bacteria_45_7	Bacteria	0.8	0.06	9.92
Hamilton et al. (2015)	This study	SAMN22209566	SulCav	SulCav_GS10_10	SulCav_GS10_10_Bacteria_46_33	Bacteria	0.86	0	8.98
Hamilton et al. (2015)	This study	SAMN22209567	SulCav	SulCav_GS10_10	SulCav_GS10_10_Bacteria_47_8	Bacteria	0.96	0.08	6.66
Hamilton et al. (2015)	This study	SAMN22209568	SulCav	SulCav_GS10_10	SulCav_GS10_10_Bacteria_56_132	Bacteria	0.94	0.1	9.3
Hamilton et al. (2015)	This study	SAMN22209569	SulCav	SulCav_GS10_10	SulCav_GS10_10_Bacteria_58_10	Bacteria	0.84	0.1	11.83
Hamilton et al. (2015)	This study	SAMN22209570	SulCav	SulCav_GS10_10	SulCav_GS10_10_Bacteria_60_10	Bacteria	0.75	0.04	12.46
Hamilton et al. (2015)	This study	SAMN22209571	SulCav	SulCav_GS10_10	SulCav_GS10_10_Bacteria_63_11	Bacteria	0.88	0.02	16.5
Hamilton et al. (2015)	This study	SAMN22209572	SulCav	SulCav_GS10_10	SulCav_GS10_10_Bacteroidales_38_202	Bacteroidales	0.98	0	7.31
Hamilton et al. (2015)	This study	SAMN22209573	SulCav	SulCav_GS10_10	SulCav_GS10_10_Bacteroidetes_32_23	Bacteroidetes	0.94	0	8.91
Hamilton et al. (2015)	This study	SAMN22209574	SulCav	SulCav_GS10_10	SulCav_GS10_10_Bacteroidetes_33_11	Bacteroidetes	0.88	0.02	9.06
Hamilton et al. (2015)	This study	SAMN22209575	SulCav	SulCav_GS10_10	SulCav_GS10_10_Bacteroidetes_33_19	Bacteroidetes	0.98	0	9.39
Hamilton et al. (2015)	This study	SAMN22209576	SulCav	SulCav_GS10_10	SulCav_GS10_10_Bacteroidetes_34_87	Bacteroidetes	0.96	0	9.87
Hamilton et al. (2015)	This study	SAMN22554890	SulCav	SulCav_GS10_10	SulCav_GS10_10_Bacteroidetes_35_33	Bacteroidetes	0.82	0	13.54
Hamilton et al. (2015)	This study	SAMN22209577	SulCav	SulCav_GS10_10	SulCav_GS10_10_Bacteroidetes_35_55	Bacteroidetes	0.9	0.04	9.31
Hamilton et al. (2015)	This study	SAMN22209578	SulCav	SulCav_GS10_10	SulCav_GS10_10_Bacteroidetes_37_13	Bacteroidetes	0.86	0.02	11.61
Hamilton et al. (2015)	This study	SAMN22209579	SulCav	SulCav_GS10_10	SulCav_GS10_10_Bacteroidetes_38_59	Bacteroidetes	1	0	11.18
Hamilton et al. (2015)	This study	SAMN22209580	SulCav	SulCav_GS10_10	SulCav_GS10_10_Bacteroidetes_39_30	Bacteroidetes	0.98	0.08	13.58
Hamilton et al. (2015)	This study	SAMN22209581	SulCav	SulCav_GS10_10	SulCav_GS10_10_Bacteroidetes_40_26	Bacteroidetes	0.73	0	16.61
Hamilton et al. (2015)	This study	SAMN22209582	SulCav	SulCav_GS10_10	SulCav_GS10_10_Bacteroidetes_40_29	Bacteroidetes	1	0	11.01
Hamilton et al. (2015)	This study	SAMN22209583	SulCav	SulCav_GS10_10	SulCav_GS10_10_Bacteroidetes_41_20	Bacteroidetes	0.92	0	11.15
Hamilton et al. (2015)	This study	SAMN22209584	SulCav	SulCav_GS10_10	SulCav_GS10_10_Bacteroidetes_43_12	Bacteroidetes	0.94	0.04	12.46
Hamilton et al. (2015)	This study	SAMN22209585	SulCav	SulCav_GS10_10	SulCav_GS10_10_Bacteroidetes_44_10	Bacteroidetes	0.71	0.04	14.17
Hamilton et al. (2015)	This study	SAMN22209586	SulCav	SulCav_GS10_10	SulCav_GS10_10_Bacteroidetes_50_9	Bacteroidetes	0.86	0.06	8.05
Hamilton et al. (2015)	This study	SAMN22209587	SulCav	SulCav_GS10_10	SulCav_GS10_10_Bacteroidetes_bacterium_GWF2_40_13_37_101	Bacteroidetes_bacterium_GWF2_40_13	0.92	0	14.21
Hamilton et al. (2015)	This study	SAMN22209588	SulCav	SulCav_GS10_10	SulCav_GS10_10_Bdellovibrio_38_10	Bdellovibrio	0.96	0	17.09
Hamilton et al. (2015)	This study	SAMN22209589	SulCav	SulCav_GS10_10	SulCav_GS10_10_Bdellovibrionales_36_19	Bdellovibrionales	0.9	0	10.48
Hamilton et al. (2015)	This study	SAMN22209590	SulCav	SulCav_GS10_10	SulCav_GS10_10_Candidatus_Margulisbacteria_34_31	Candidatus_Margulisbacteria	0.94	0	8.08
Hamilton et al. (2015)	This study	SAMN22209591	SulCav	SulCav_GS10_10	SulCav_GS10_10_Candidatus_Omnitrophica_48_10	Candidatus_Omnitrophica	0.88	0	7.84
Hamilton et al. (2015)	This study	SAMN22209592	SulCav	SulCav_GS10_10	SulCav_GS10_10_Chlorobi_35_16	Chlorobi	0.94	0	10.18
Hamilton et al. (2015)	This study	SAMN22209593	SulCav	SulCav_GS10_10	SulCav_GS10_10_Chromatiales_69_19	Chromatiales	0.92	0.04	9.67
Hamilton et al. (2015)	This study	SAMN22209594	SulCav	SulCav_GS10_10	SulCav_GS10_10_Deltaproteobacteria_45_377	Deltaproteobacteria	0.96	0	10.77
Hamilton et al. (2015)	This study	SAMN22209595	SulCav	SulCav_GS10_10	SulCav_GS10_10_Deltaproteobacteria_54_13	Deltaproteobacteria	0.98	0.08	7.14
Hamilton et al. (2015)	This study	SAMN22209596	SulCav	SulCav_GS10_10	SulCav_GS10_10_Desulfomonile_tiedjei_46_10	Desulfomonile_tiedjei	0.9	0.06	8.29
Hamilton et al. (2015)	This study	SAMN22209597	SulCav	SulCav_GS10_10	SulCav_GS10_10_Flavobacterium_31_43	Flavobacterium	0.86	0	8.55
Hamilton et al. (2015)	This study	SAMN22209598	SulCav	SulCav_GS10_10	SulCav_GS10_10_Gammaproteobacteria_37_43	Gammaproteobacteria	1	0.02	5.68
Hamilton et al. (2015)	This study	SAMN22209599	SulCav	SulCav_GS10_10	SulCav_GS10_10_Ignavibacteria_bacterium_GWF2_33_9_32_20	Ignavibacteria_bacterium_GWF2_33_9	0.86	0.08	9.14
Hamilton et al. (2015)	This study	SAMN22209600	SulCav	SulCav_GS10_10	SulCav_GS10_10_Marinilabiliales_41_36	Marinilabiliales	0.98	0.02	10.78
Hamilton et al. (2015)	This study	SAMN22209601	SulCav	SulCav_GS10_10	SulCav_GS10_10_Proteobacteria_36_9	Proteobacteria	0.98	0	9.91
Hamilton et al. (2015)	This study	SAMN22209602	SulCav	SulCav_GS10_10	SulCav_GS10_10_Proteobacteria_47_57	Proteobacteria	0.94	0	9.15
Hamilton et al. (2015)	This study	SAMN22209603	SulCav	SulCav_GS10_10	SulCav_GS10_10_Spirochaetes_bacterium_GWF1_31_7_30_16	Spirochaetes_bacterium_GWF1_31_7	0.86	0	9.49
Hamilton et al. (2015)	This study	SAMN22209604	SulCav	SulCav_GS10_10	SulCav_GS10_10_Sulfurovum_38_56	Sulfurovum	0.9	0	9.39
Hamilton et al. (2015)	This study	SAMN22209605	SulCav	SulCav_GS10_10	SulCav_GS10_10_Sulfurovum_45_11	Sulfurovum	0.88	0.02	4.88
Hamilton et al. (2015)	This study	SAMN22209606	SulCav	SulCav_GS10_10	SulCav_GS10_10_Sulfurovum_46_26	Sulfurovum	0.96	0	3.84
Hamilton et al. (2015)	This study	SAMN22209607	SulCav	SulCav_GS10_10	SulCav_GS10_10_Verrucomicrobia_55_37	Verrucomicrobia	0.92	0	15.01
Hamilton et al. (2015)	This study	SAMN22209608	SulCav	SulCav_GS10_10	SulCav_GS10_10_Verrucomicrobia_56_36	Verrucomicrobia	0.96	0	11.47
Hamilton et al. (2015)	This study	SAMN22209609	SulCav	SulCav_GS10_10	SulCav_GS10_10_Verrucomicrobia_61_12	Verrucomicrobia	0.94	0.02	7.61
Hamilton et al. (2015)	This study	SAMN22209610	SulCav	SulCav_GS10_10	SulCav_GS10_10_Verrucomicrobia_63_25	Verrucomicrobia	0.98	0.02	9.64
Hamilton et al. (2015)	This study	SAMN22209611	SulCav	SulCav_GS10_10	SulCav_GS10_10_unclassified_24_22	unclassified	0.94	0.02	9.1
Hamilton et al. (2015)	This study	SAMN22209612	SulCav	SulCav_GS10_10	SulCav_GS10_10_unclassified_30_11	unclassified	0.78	0.06	12.71
Hamilton et al. (2015)	This study	SAMN22209613	SulCav	SulCav_GS10_10	SulCav_GS10_10_unclassified_Anaerolineae_53_28	unclassified_Anaerolineae	1	0.02	7.99
Hamilton et al. (2015)	This study	SAMN22209614	SulCav	SulCav_GS10_10	SulCav_GS10_10_unclassified_Lentisphaerae_miscellaneous__42_10	unclassified_Lentisphaerae_miscellaneous_	0.88	0.06	11.93
Hamilton et al. (2015)	This study	SAMN22209615	SulCav	SulCav_GS10_10	SulCav_GS10_10_unclassified_Lentisphaerae_miscellaneous__50_17	unclassified_Lentisphaerae_miscellaneous_	0.96	0	14.59
Hamilton et al. (2015)	This study	SAMN22209616	SulCav	SulCav_PC08_3	SulCav_PC08_3_Bacteria_29_11	Bacteria	0.84	0	7.37
Hamilton et al. (2015)	This study	SAMN22209617	SulCav	SulCav_PC08_3	SulCav_PC08_3_Bacteria_36_54	Bacteria	0.75	0.06	16.94
Hamilton et al. (2015)	This study	SAMN22209618	SulCav	SulCav_PC08_3	SulCav_PC08_3_Bacteria_44_16	Bacteria	1	0.02	8.65
Hamilton et al. (2015)	This study	SAMN22209619	SulCav	SulCav_PC08_3	SulCav_PC08_3_Bacteria_68_11	Bacteria	0.98	0.04	4.95
Hamilton et al. (2015)	This study	SAMN22209620	SulCav	SulCav_PC08_3	SulCav_PC08_3_Bacteroidales_38_67	Bacteroidales	1	0	11.8
Hamilton et al. (2015)	This study	SAMN22209621	SulCav	SulCav_PC08_3	SulCav_PC08_3_Bacteroidetes_29_11	Bacteroidetes	0.71	0.1	10.43
Hamilton et al. (2015)	This study	SAMN22209622	SulCav	SulCav_PC08_3	SulCav_PC08_3_Bacteroidetes_30_38	Bacteroidetes	0.78	0	21.79
Hamilton et al. (2015)	This study	SAMN22209623	SulCav	SulCav_PC08_3	SulCav_PC08_3_Bacteroidetes_31_12	Bacteroidetes	0.92	0.02	9.9
Hamilton et al. (2015)	This study	SAMN22209624	SulCav	SulCav_PC08_3	SulCav_PC08_3_Bacteroidetes_32_22	Bacteroidetes	0.78	0	9.31
Hamilton et al. (2015)	This study	SAMN22209625	SulCav	SulCav_PC08_3	SulCav_PC08_3_Bacteroidetes_35_37	Bacteroidetes	0.84	0	8.49
Hamilton et al. (2015)	This study	SAMN22209626	SulCav	SulCav_PC08_3	SulCav_PC08_3_Bacteroidetes_37_42	Bacteroidetes	0.92	0	5.26
Hamilton et al. (2015)	This study	SAMN22209627	SulCav	SulCav_PC08_3	SulCav_PC08_3_Bacteroidetes_37_82	Bacteroidetes	0.8	0	12.62
Hamilton et al. (2015)	This study	SAMN22209628	SulCav	SulCav_PC08_3	SulCav_PC08_3_Bacteroidetes_38_10	Bacteroidetes	0.76	0.02	11.31
Hamilton et al. (2015)	This study	SAMN22209629	SulCav	SulCav_PC08_3	SulCav_PC08_3_Bacteroidetes_38_52	Bacteroidetes	0.78	0	13.69
Hamilton et al. (2015)	This study	SAMN22209630	SulCav	SulCav_PC08_3	SulCav_PC08_3_Bacteroidetes_40_26	Bacteroidetes	0.94	0.06	16.34
Hamilton et al. (2015)	This study	SAMN22209631	SulCav	SulCav_PC08_3	SulCav_PC08_3_Bacteroidetes_41_16	Bacteroidetes	1	0	9.85
Hamilton et al. (2015)	This study	SAMN22209632	SulCav	SulCav_PC08_3	SulCav_PC08_3_Bacteroidetes_45_10	Bacteroidetes	1	0.04	13.1
Hamilton et al. (2015)	This study	SAMN22209633	SulCav	SulCav_PC08_3	SulCav_PC08_3_Candidatus_Paracaedibacter_symbiosus_38_13	Candidatus_Paracaedibacter_symbiosus	0.94	0.02	8.17
Hamilton et al. (2015)	This study	SAMN22209634	SulCav	SulCav_PC08_3	SulCav_PC08_3_Epsilonproteobacteria_31_454	Epsilonproteobacteria	0.94	0	5.1
Hamilton et al. (2015)	This study	SAMN22209635	SulCav	SulCav_PC08_3	SulCav_PC08_3_Epsilonproteobacteria_41_47	Epsilonproteobacteria	0.84	0.06	6.69
Hamilton et al. (2015)	This study	SAMN22209636	SulCav	SulCav_PC08_3	SulCav_PC08_3_Flavobacterium_31_36	Flavobacterium	1	0	13.1
Hamilton et al. (2015)	This study	SAMN22209637	SulCav	SulCav_PC08_3	SulCav_PC08_3_Gammaproteobacteria_44_41	Gammaproteobacteria	0.92	0.02	6.76
Hamilton et al. (2015)	This study	SAMN22209638	SulCav	SulCav_PC08_3	SulCav_PC08_3_Gammaproteobacteria_47_88	Gammaproteobacteria	1	0	14.33
Hamilton et al. (2015)	This study	SAMN22209639	SulCav	SulCav_PC08_3	SulCav_PC08_3_Gammaproteobacteria_58_13	Gammaproteobacteria	0.71	0.06	11.55
Hamilton et al. (2015)	This study	SAMN22209640	SulCav	SulCav_PC08_3	SulCav_PC08_3_Ignavibacteria_31_43	Ignavibacteria	1	0	7.33
Hamilton et al. (2015)	This study	SAMN22209641	SulCav	SulCav_PC08_3	SulCav_PC08_3_Ignavibacteria_32_10	Ignavibacteria	0.92	0	7.19
Hamilton et al. (2015)	This study	SAMN22209642	SulCav	SulCav_PC08_3	SulCav_PC08_3_Ignavibacterium_album_32_28	Ignavibacterium_album	0.96	0	9.41
Hamilton et al. (2015)	This study	SAMN22209643	SulCav	SulCav_PC08_3	SulCav_PC08_3_Marinilabiliales_41_11	Marinilabiliales	0.96	0.04	12.13
Hamilton et al. (2015)	This study	SAMN22209644	SulCav	SulCav_PC08_3	SulCav_PC08_3_Proteobacteria_32_9	Proteobacteria	0.73	0.04	8.7
Hamilton et al. (2015)	This study	SAMN22209645	SulCav	SulCav_PC08_3	SulCav_PC08_3_Proteobacteria_39_12	Proteobacteria	0.96	0.02	9.26
Hamilton et al. (2015)	This study	SAMN22209646	SulCav	SulCav_PC08_3	SulCav_PC08_3_Proteobacteria_44_8	Proteobacteria	0.75	0	9.82
Hamilton et al. (2015)	This study	SAMN22209647	SulCav	SulCav_PC08_3	SulCav_PC08_3_Proteobacteria_55_14	Proteobacteria	0.73	0	6.95
Hamilton et al. (2015)	This study	SAMN22209648	SulCav	SulCav_PC08_3	SulCav_PC08_3_Rickettsiales_26_21	Rickettsiales	1	0	7.74
Hamilton et al. (2015)	This study	SAMN22209649	SulCav	SulCav_PC08_3	SulCav_PC08_3_Sulfurovum_sp_AR_41_250	Sulfurovum_sp_AR	1.88	0	8.75
Hamilton et al. (2015)	This study	SAMN22209650	SulCav	SulCav_PC08_3	SulCav_PC08_3_Sulfurovum_sp_PC08_66_41_838	Sulfurovum_sp_PC08_66	0.96	0	8.29
Hamilton et al. (2015)	This study	SAMN22209651	SulCav	SulCav_PC08_3	SulCav_PC08_3_Syntrophobacterales_54_36	Syntrophobacterales	1	0	6.32
Hamilton et al. (2015)	This study	SAMN22209652	SulCav	SulCav_PC08_3	SulCav_PC08_3_Thiovulum_sp_ES_28_6360	Thiovulum_sp_ES	0.88	0	4.37
Hamilton et al. (2015)	This study	SAMN22209653	SulCav	SulCav_PC08_3	SulCav_PC08_3_Thiovulum_sp_ES_28_6360_nr2	Bacteroidetes	0.88	0	12.56
Hamilton et al. (2015)	This study	SAMN22209654	SulCav	SulCav_PC08_64	SulCav_PC08_64_Acidithiobacillus_thiooxidans_54_57	Acidithiobacillus_thiooxidans	1	0.06	8.19
Hamilton et al. (2015)	This study	SAMN22209655	SulCav	SulCav_PC08_64	SulCav_PC08_64_Acidobacteriaceae_59_48	Acidobacteriaceae	0.96	0.04	12.85
Hamilton et al. (2015)	This study	SAMN22209656	SulCav	SulCav_PC08_64	SulCav_PC08_64_Bacteria_54_21	Bacteria	0.92	0	17.35
Hamilton et al. (2015)	This study	SAMN22209657	SulCav	SulCav_PC08_64	SulCav_PC08_64_Bacteroidales_38_46	Bacteroidales	1	0	12.32
Hamilton et al. (2015)	This study	SAMN22209658	SulCav	SulCav_PC08_64	SulCav_PC08_64_Bacteroidetes_30_27	Bacteroidetes	1	0	13.76
Hamilton et al. (2015)	This study	SAMN22209659	SulCav	SulCav_PC08_64	SulCav_PC08_64_Bacteroidetes_35_47	Bacteroidetes	0.98	0.02	8.31
Hamilton et al. (2015)	This study	SAMN22209660	SulCav	SulCav_PC08_64	SulCav_PC08_64_Bacteroidetes_36_18	Bacteroidetes	0.98	0	12.69
Hamilton et al. (2015)	This study	SAMN22209661	SulCav	SulCav_PC08_64	SulCav_PC08_64_Bacteroidetes_38_40	Bacteroidetes	1	0	13.24
Hamilton et al. (2015)	This study	SAMN22209662	SulCav	SulCav_PC08_64	SulCav_PC08_64_Bacteroidetes_39_31	Bacteroidetes	0.96	0	12.64
Hamilton et al. (2015)	This study	SAMN22209663	SulCav	SulCav_PC08_64	SulCav_PC08_64_Betaproteobacteria_58_16	Betaproteobacteria	0.78	0.06	10.21
Hamilton et al. (2015)	This study	SAMN22209664	SulCav	SulCav_PC08_64	SulCav_PC08_64_Burkholderiales_64_1097	Burkholderiales	0.9	0	11.21
Hamilton et al. (2015)	This study	SAMN22209665	SulCav	SulCav_PC08_64	SulCav_PC08_64_Campylobacterales_37_42	Campylobacterales	0.94	0.02	7.02
Hamilton et al. (2015)	This study	SAMN22209666	SulCav	SulCav_PC08_64	SulCav_PC08_64_Campylobacterales_41_417	Campylobacterales	0.92	0	6.86
Hamilton et al. (2015)	This study	SAMN22209667	SulCav	SulCav_PC08_64	SulCav_PC08_64_Candidatus_Falkowbacteria_37_6	Candidatus_Falkowbacteria	0.71	0.06	5.47
Hamilton et al. (2015)	This study	SAMN22209668	SulCav	SulCav_PC08_64	SulCav_PC08_64_Candidatus_Saccharibacteria_bacterium_CG2_30_41_52_41_18	Candidatus_Saccharibacteria_bacterium_CG2_30_41_52	0.9	0	3.17
Hamilton et al. (2015)	This study	SAMN22209669	SulCav	SulCav_PC08_64	SulCav_PC08_64_Candidatus_Saccharibacteria_bacterium_CG2_30_41_52_41_18_nr2	Bacteroidetes	0.94	0	9.42
Hamilton et al. (2015)	This study	SAMN22209670	SulCav	SulCav_PC08_64	SulCav_PC08_64_Chloroflexi_50_13	Chloroflexi	0.84	0.1	9.98
Hamilton et al. (2015)	This study	SAMN22209671	SulCav	SulCav_PC08_64	SulCav_PC08_64_Deltaproteobacteria_48_9	Deltaproteobacteria	0.92	0.1	9.3
Hamilton et al. (2015)	This study	SAMN22209672	SulCav	SulCav_PC08_64	SulCav_PC08_64_Deltaproteobacteria_49_12	Deltaproteobacteria	0.71	0.08	6.79
Hamilton et al. (2015)	This study	SAMN22209673	SulCav	SulCav_PC08_64	SulCav_PC08_64_Desulfobacca_57_17	Desulfobacca	0.92	0	5.78
Hamilton et al. (2015)	This study	SAMN22209674	SulCav	SulCav_PC08_64	SulCav_PC08_64_Flavobacterium_31_39	Flavobacterium	1	0	10.51
Hamilton et al. (2015)	This study	SAMN22209675	SulCav	SulCav_PC08_64	SulCav_PC08_64_Flavobacterium_34_12	Flavobacterium	0.84	0.06	8.2
Hamilton et al. (2015)	This study	SAMN22209676	SulCav	SulCav_PC08_64	SulCav_PC08_64_Gammaproteobacteria_43_7	Gammaproteobacteria	0.86	0.1	7.89
Hamilton et al. (2015)	This study	SAMN22209677	SulCav	SulCav_PC08_64	SulCav_PC08_64_Gammaproteobacteria_47_12	Gammaproteobacteria	1	0	15.35
Hamilton et al. (2015)	This study	SAMN22209678	SulCav	SulCav_PC08_64	SulCav_PC08_64_Gammaproteobacteria_65_22	Gammaproteobacteria	0.96	0.04	11.8
Hamilton et al. (2015)	This study	SAMN22209679	SulCav	SulCav_PC08_64	SulCav_PC08_64_Gammaproteobacteria_66_3999	Gammaproteobacteria	0.94	0	3.78
Hamilton et al. (2015)	This study	SAMN22209680	SulCav	SulCav_PC08_64	SulCav_PC08_64_Halothiobacillus_neapolitanus_53_13	Halothiobacillus_neapolitanus	1	0.02	8.21
Hamilton et al. (2015)	This study	SAMN22209681	SulCav	SulCav_PC08_64	SulCav_PC08_64_Ignavibacterium_album_32_172	Ignavibacterium_album	1	0	8.18
Hamilton et al. (2015)	This study	SAMN22209683	SulCav	SulCav_PC08_64	SulCav_PC08_64_Proteobacteria_30_157	Proteobacteria	0.8	0	8.05
Hamilton et al. (2015)	This study	SAMN22209684	SulCav	SulCav_PC08_64	SulCav_PC08_64_Proteobacteria_46_6	Proteobacteria	0.8	0.06	13
Hamilton et al. (2015)	This study	SAMN22209686	SulCav	SulCav_PC08_64	SulCav_PC08_64_Sulfurovales_34_38	Sulfurovales	0.92	0.02	11.8
Hamilton et al. (2015)	This study	SAMN22209687	SulCav	SulCav_PC08_64	SulCav_PC08_64_Sulfurovum_45_54	Sulfurovum	0.9	0.02	3.16
Hamilton et al. (2015)	This study	SAMN22209688	SulCav	SulCav_PC08_64	SulCav_PC08_64_Sulfurovum_46_64	Sulfurovum	0.94	0.02	4.29
Hamilton et al. (2015)	This study	SAMN22209689	SulCav	SulCav_PC08_64	SulCav_PC08_64_Sulfurovum_sp_AR_42_47	Sulfurovum_sp_AR	0.73	0.08	6.28
Hamilton et al. (2015)	This study	SAMN22209690	SulCav	SulCav_PC08_64	SulCav_PC08_64_Sulfurovum_sp_AS07_7_35_1374	Sulfurovum_sp_AS07_7	0.76	0	7.24
Hamilton et al. (2015)	This study	SAMN22209691	SulCav	SulCav_PC08_64	SulCav_PC08_64_Sulfurovum_sp_FS06_10_36_871	Sulfurovum_sp_FS06_10	0.71	0	6.71
Hamilton et al. (2015)	This study	SAMN22209692	SulCav	SulCav_PC08_64	SulCav_PC08_64_Sulfurovum_sp_PC08_66_40_616	Sulfurovum_sp_PC08_66	0.96	0	7.74
Hamilton et al. (2015)	This study	SAMN22209693	SulCav	SulCav_PC08_64	SulCav_PC08_64_mine_drainage_metagenome_68_98	mine_drainage_metagenome	0.9	0.04	12.25
Hamilton et al. (2015)	This study	SAMN22209694	SulCav	SulCav_PC08_66	SulCav_PC08_66_Arcobacter_31_31	Arcobacter	0.88	0	6.71
Hamilton et al. (2015)	This study	SAMN22209695	SulCav	SulCav_PC08_66	SulCav_PC08_66_Bacteria_41_14	Bacteria	0.98	0.04	10.32
Hamilton et al. (2015)	This study	SAMN22209696	SulCav	SulCav_PC08_66	SulCav_PC08_66_Bacteria_47_31	Bacteria	0.84	0.02	2.14
Hamilton et al. (2015)	This study	SAMN22209697	SulCav	SulCav_PC08_66	SulCav_PC08_66_Bacteroidales_38_37	Bacteroidales	0.98	0.06	7.78
Hamilton et al. (2015)	This study	SAMN22209698	SulCav	SulCav_PC08_66	SulCav_PC08_66_Bacteroidetes_30_11	Bacteroidetes	0.94	0	9.09
Hamilton et al. (2015)	This study	SAMN22209699	SulCav	SulCav_PC08_66	SulCav_PC08_66_Bacteroidetes_30_56	Bacteroidetes	1	0	11.36
Hamilton et al. (2015)	This study	SAMN22209700	SulCav	SulCav_PC08_66	SulCav_PC08_66_Bacteroidetes_31_43	Bacteroidetes	0.98	0	8.01
Hamilton et al. (2015)	This study	SAMN22209701	SulCav	SulCav_PC08_66	SulCav_PC08_66_Bacteroidetes_32_13	Bacteroidetes	0.88	0.02	11.38
Hamilton et al. (2015)	This study	SAMN22209702	SulCav	SulCav_PC08_66	SulCav_PC08_66_Bacteroidetes_36_10	Bacteroidetes	0.92	0.02	9.18
Hamilton et al. (2015)	This study	SAMN22209703	SulCav	SulCav_PC08_66	SulCav_PC08_66_Bacteroidetes_36_65	Bacteroidetes	0.98	0	12.27
Hamilton et al. (2015)	This study	SAMN22209704	SulCav	SulCav_PC08_66	SulCav_PC08_66_Bacteroidetes_38_39	Bacteroidetes	0.96	0	10.16
Hamilton et al. (2015)	This study	SAMN22209705	SulCav	SulCav_PC08_66	SulCav_PC08_66_Bacteroidetes_39_49	Bacteroidetes	0.96	0	8.03
Hamilton et al. (2015)	This study	SAMN22209706	SulCav	SulCav_PC08_66	SulCav_PC08_66_Bacteroidetes_40_9	Bacteroidetes	0.88	0.08	12.7
Hamilton et al. (2015)	This study	SAMN22209707	SulCav	SulCav_PC08_66	SulCav_PC08_66_Bacteroidetes_50_23	Bacteroidetes	1	0.02	6.41
Hamilton et al. (2015)	This study	SAMN22209708	SulCav	SulCav_PC08_66	SulCav_PC08_66_Bacteroidetes_bacterium_GWF2_40_13_38_13	Bacteroidetes_bacterium_GWF2_40_13	0.88	0.02	12.53
Hamilton et al. (2015)	This study	SAMN22209709	SulCav	SulCav_PC08_66	SulCav_PC08_66_Bdellovibrio_38_78	Bdellovibrio	0.98	0	16.39
Hamilton et al. (2015)	This study	SAMN22209710	SulCav	SulCav_PC08_66	SulCav_PC08_66_Bdellovibrionales_38_37	Bdellovibrionales	0.98	0	4.42
Hamilton et al. (2015)	This study	SAMN22209711	SulCav	SulCav_PC08_66	SulCav_PC08_66_Betaproteobacteria_69_17	Betaproteobacteria	0.9	0.08	11.68
Hamilton et al. (2015)	This study	SAMN22209712	SulCav	SulCav_PC08_66	SulCav_PC08_66_Burkholderiales_64_16	Burkholderiales	0.8	0.04	12.25
Hamilton et al. (2015)	This study	SAMN22209713	SulCav	SulCav_PC08_66	SulCav_PC08_66_Campylobacterales_37_13	Campylobacterales	0.84	0.02	8.33
Hamilton et al. (2015)	This study	SAMN22209714	SulCav	SulCav_PC08_66	SulCav_PC08_66_Campylobacterales_51_9	Campylobacterales	0.75	0.02	6.99
Hamilton et al. (2015)	This study	SAMN22209715	SulCav	SulCav_PC08_66	SulCav_PC08_66_Chloroflexi_50_36	Chloroflexi	0.88	0.1	12.02
Hamilton et al. (2015)	This study	SAMN22209716	SulCav	SulCav_PC08_66	SulCav_PC08_66_Chloroflexi_51_18	Chloroflexi	0.84	0	9.9
Hamilton et al. (2015)	This study	SAMN22209717	SulCav	SulCav_PC08_66	SulCav_PC08_66_Epsilonproteobacteria_28_11	Epsilonproteobacteria	0.94	0	6.17
Hamilton et al. (2015)	This study	SAMN22209718	SulCav	SulCav_PC08_66	SulCav_PC08_66_Epsilonproteobacteria_28_13	Epsilonproteobacteria	0.94	0.02	6.27
Hamilton et al. (2015)	This study	SAMN22209719	SulCav	SulCav_PC08_66	SulCav_PC08_66_Epsilonproteobacteria_41_1877	Epsilonproteobacteria	0.92	0	3.72
Hamilton et al. (2015)	This study	SAMN22209720	SulCav	SulCav_PC08_66	SulCav_PC08_66_Flavobacteriia_34_157	Flavobacteriia	0.73	0.02	16.83
Hamilton et al. (2015)	This study	SAMN22209721	SulCav	SulCav_PC08_66	SulCav_PC08_66_Flavobacterium_32_345	Flavobacterium	0.82	0	6.71
Hamilton et al. (2015)	This study	SAMN22209722	SulCav	SulCav_PC08_66	SulCav_PC08_66_Flavobacterium_34_170	Flavobacterium	0.94	0.02	7.07
Hamilton et al. (2015)	This study	SAMN22209723	SulCav	SulCav_PC08_66	SulCav_PC08_66_Gammaproteobacteria_46_37	Gammaproteobacteria	1	0.06	10.7
Hamilton et al. (2015)	This study	SAMN22209725	SulCav	SulCav_PC08_66	SulCav_PC08_66_Sulfuricurvum_sp_PC08_66_47_82	Sulfuricurvum_sp_PC08_66	0.94	0	2.88
Hamilton et al. (2015)	This study	SAMN22209726	SulCav	SulCav_PC08_66	SulCav_PC08_66_Sulfurovum_46_191	Sulfurovum	0.96	0	3.95
Hamilton et al. (2015)	This study	SAMN22209727	SulCav	SulCav_PC08_66	SulCav_PC08_66_Sulfurovum_sp_AR_42_192	Sulfurovum_sp_AR	0.76	0.02	4.09
Hamilton et al. (2015)	This study	SAMN22209728	SulCav	SulCav_PC08_66	SulCav_PC08_66_Sulfurovum_sp_AS07_7_34_183	Sulfurovum_sp_AS07_7	0.9	0.02	6.65
Hamilton et al. (2015)	This study	SAMN22209729	SulCav	SulCav_PC08_66	SulCav_PC08_66_Sulfurovum_sp_FS06_10_36_108	Sulfurovum_sp_FS06_10	0.92	0.02	6.56
Hamilton et al. (2015)	This study	SAMN22209730	SulCav	SulCav_PC08_66	SulCav_PC08_66_Sulfurovum_sp_PC08_66_40_239	Sulfurovum_sp_PC08_66	0.96	0	7.9
Hamilton et al. (2015)	This study	SAMN22209731	SulCav	SulCav_PC08_66	SulCav_PC08_66_Thiotrichales_44_25	Thiotrichales	1	0	8.97
Hamilton et al. (2015)	This study	SAMN22209732	SulCav	SulCav_PC08_66	SulCav_PC08_66_unclassified_40_58	unclassified	0.82	0.08	8.34
Lau et al.(2016)	This study	SAMN22209333	AfrMine	AfrMine_MM5	AfrMine_MM5_Azovibrio_restrictus_65_347	Azovibrio_restrictus	1	0.02	5.91
Lau et al.(2016)	This study	SAMN22209334	AfrMine	AfrMine_MM5	AfrMine_MM5_Bacteria_33_1146	Bacteria	0.94	0.02	3.72
Lau et al.(2016)	This study	SAMN22209335	AfrMine	AfrMine_MM5	AfrMine_MM5_Bacteria_35_51	Bacteria	0.82	0.1	2.93
Lau et al.(2016)	This study	SAMN22209336	AfrMine	AfrMine_MM5	AfrMine_MM5_Bacteria_36_81	Bacteria	1	0.04	5.8
Lau et al.(2016)	This study	SAMN22209337	AfrMine	AfrMine_MM5	AfrMine_MM5_Bacteria_44_34	Bacteria	0.96	0.06	3.05
Lau et al.(2016)	This study	SAMN22209338	AfrMine	AfrMine_MM5	AfrMine_MM5_Bacteria_51_308	Bacteria	0.98	0.06	3.79
Lau et al.(2016)	This study	SAMN22209339	AfrMine	AfrMine_MM5	AfrMine_MM5_Methanobacteriales_34_173	Methanobacteriales	0.97	0.03	5.07
Probst et al. (2014)	This study	SAMN21363066	IMS_BF	IMS_BF	IMS_BF_Candidatus_Altiarchaeales_archaeon_IMC4_50_277..curated	Candidatus_Altiarchaeales_archaeon_IMC4	0.92	0	6.85
Probst et al. (2014)	This study	SAMN21363061	IMS_BF	IMS_BF	IMS_BF_Alphaproteobacteria_53_26.curated	Alphaproteobacteria	0.98	0	11.96
Probst et al. (2014)	This study	SAMN21363062	IMS_BF	IMS_BF	IMS_BF_Bacteria_40_107.curated	Bacteria	0.92	0.02	9.81
Probst et al. (2014)	This study	SAMN21363063	IMS_BF	IMS_BF	IMS_BF_Bacteria_64_436.curated	Bacteria	0.96	0	11.08
Probst et al. (2014)	This study	SAMN21363064	IMS_BF	IMS_BF	IMS_BF_Bacteria_70_21.curated	Bacteria	1	0.02	11.74
Probst et al. (2014)	This study	SAMN21363065	IMS_BF	IMS_BF	IMS_BF_Bacteroidetes_31_12.curated	Bacteroidetes	0.98	0.02	14.79
Probst et al. (2014)	This study	SAMN21363067	IMS_BF	IMS_BF	IMS_BF_Candidatus_Desantisbacteria_bacterium_CG2_30_40_21_41_21.curated	Candidatus_Desantisbacteria_bacterium_CG2_30_40_21	0.96	0	10.5
Probst et al. (2014)	This study	SAMN21363068	IMS_BF	IMS_BF	IMS_BF_Chloroflexi_50_15.curated	Chloroflexi	0.94	0.08	8.62
Probst et al. (2014)	This study	SAMN21363069	IMS_BF	IMS_BF	IMS_BF_Chloroflexi_58_8.curated	Chloroflexi	0.92	0.1	8.64
Probst et al. (2014)	This study	SAMN21363070	IMS_BF	IMS_BF	IMS_BF_Desulfobacterales_50_12.curated	Desulfobacterales	0.82	0.08	9.27
Probst et al. (2014)	This study	SAMN21363071	IMS_BF	IMS_BF	IMS_BF_Desulfobacterales_50_223.curated	Desulfobacterales	0.86	0	13.36
Probst et al. (2014)	This study	SAMN21363072	IMS_BF	IMS_BF	IMS_BF_Desulfobacterales_59_50.curated	Desulfobacterales	1	0	10.26
Probst et al. (2014)	This study	SAMN21363073	IMS_BF	IMS_BF	IMS_BF_Ignavibacteriae_37_8.curated	Ignavibacteriae	0.88	0.1	9.98
Probst et al. (2014)	This study	SAMN21363075	IMS_BF	IMS_BF	IMS_BF_unclassified_39_78.curated	unclassified	0.92	0.05	4.43
Hernsdorf et al. (2017)	Hernsdorf et al. (2017)		HURL	HURL	GCA_002838945.1_ASM283894v1	Bacteria	1	0	8.97
Hernsdorf et al. (2017)	Hernsdorf et al. (2017)		HURL	HURL	GCA_002838975.1_ASM283897v1	Bacteria	1	0.06	4.91
Hernsdorf et al. (2017)	Hernsdorf et al. (2017)		HURL	HURL	GCA_002839015.1_ASM283901v1	unclassified_Tenericutes	1	0	5.26
Hernsdorf et al. (2017)	Hernsdorf et al. (2017)		HURL	HURL	GCA_002839075.1_ASM283907v1	Bacteria	0.73	0	5.58
Hernsdorf et al. (2017)	Hernsdorf et al. (2017)		HURL	HURL	GCA_002839095.1_ASM283909v1	unclassified_Tenericutes	1	0	4.79
Hernsdorf et al. (2017)	Hernsdorf et al. (2017)		HURL	HURL	GCA_002839125.1_ASM283912v1	Tenericutes	0.92	0.04	3.04
Hernsdorf et al. (2017)	Hernsdorf et al. (2017)		HURL	HURL	GCA_002839155.1_ASM283915v1	Tenericutes	1	0	5.56
Hernsdorf et al. (2017)	Hernsdorf et al. (2017)		HURL	HURL	GCA_002839175.1_ASM283917v1	Synergistales	0.75	0.1	8.37
Hernsdorf et al. (2017)	Hernsdorf et al. (2017)		HURL	HURL	GCA_002839185.1_ASM283918v1	Synergistales	1	0	4.21
Hernsdorf et al. (2017)	Hernsdorf et al. (2017)		HURL	HURL	GCA_002839205.1_ASM283920v1	Spirochaetes	0.82	0.04	10.03
Hernsdorf et al. (2017)	Hernsdorf et al. (2017)		HURL	HURL	GCA_002839245.1_ASM283924v1	Spirochaetes	0.94	0.1	10.79
Hernsdorf et al. (2017)	Hernsdorf et al. (2017)		HURL	HURL	GCA_002839285.1_ASM283928v1	Bacteria	1	0.02	6.86
Hernsdorf et al. (2017)	Hernsdorf et al. (2017)		HURL	HURL	GCA_002839315.1_ASM283931v1	Spirochaetes	0.98	0.02	8.73
Hernsdorf et al. (2017)	Hernsdorf et al. (2017)		HURL	HURL	GCA_002839335.1_ASM283933v1	Spirochaetes_bacterium_GWC2_51_53846	0.96	0.02	6.53
Hernsdorf et al. (2017)	Hernsdorf et al. (2017)		HURL	HURL	GCA_002839355.1_ASM283935v1	Spirochaetes_bacterium_GWC2_52_92442	0.98	0.02	9.07
Hernsdorf et al. (2017)	Hernsdorf et al. (2017)		HURL	HURL	GCA_002839365.1_ASM283936v1	Leptonema_illini_DSM_11326	0.94	0.06	5.34
Hernsdorf et al. (2017)	Hernsdorf et al. (2017)		HURL	HURL	GCA_002839375.1_ASM283937v1	Bacteria	0.98	0.02	7.34
Hernsdorf et al. (2017)	Hernsdorf et al. (2017)		HURL	HURL	GCA_002839415.1_ASM283941v1	Candidatus_Saccharibacteria	0.94	0	4.42
Hernsdorf et al. (2017)	Hernsdorf et al. (2017)		HURL	HURL	GCA_002839435.1_ASM283943v1	Bacteria	0.94	0.06	11.15
Hernsdorf et al. (2017)	Hernsdorf et al. (2017)		HURL	HURL	GCA_002839445.1_ASM283944v1	Candidatus_Riflebacteria_bacterium_GWC2_50_296581	0.96	0	9.76
Hernsdorf et al. (2017)	Hernsdorf et al. (2017)		HURL	HURL	GCA_002839495.1_ASM283949v1	Planctomycetes	0.86	0	6.47
Hernsdorf et al. (2017)	Hernsdorf et al. (2017)		HURL	HURL	GCA_002839505.1_ASM283950v1	Candidatus_Peregrinibacteria	0.96	0	2.5
Hernsdorf et al. (2017)	Hernsdorf et al. (2017)		HURL	HURL	GCA_002839535.1_ASM283953v1	Nitrospirae	1	0	6.46
Hernsdorf et al. (2017)	Hernsdorf et al. (2017)		HURL	HURL	GCA_002839735.1_ASM283973v1	Bacteria	0.82	0.06	4.75
Hernsdorf et al. (2017)	Hernsdorf et al. (2017)		HURL	HURL	GCA_002839745.1_ASM283974v1	Bacteria	0.96	0.02	11.79
Hernsdorf et al. (2017)	Hernsdorf et al. (2017)		HURL	HURL	GCA_002839765.1_ASM283976v1	Bacteria	1	0.04	3.81
Hernsdorf et al. (2017)	Hernsdorf et al. (2017)		HURL	HURL	GCA_002839795.1_ASM283979v1	Ignavibacteriae	1	0.04	9.25
Hernsdorf et al. (2017)	Hernsdorf et al. (2017)		HURL	HURL	GCA_002839805.1_ASM283980v1	Ignavibacteria	1	0	8.75
Hernsdorf et al. (2017)	Hernsdorf et al. (2017)		HURL	HURL	GCA_002839825.1_ASM283982v1	Ignavibacteria	1	0	6.89
Hernsdorf et al. (2017)	Hernsdorf et al. (2017)		HURL	HURL	GCA_002839855.1_ASM283985v1	Bacteria	1	0	6.82
Hernsdorf et al. (2017)	Hernsdorf et al. (2017)		HURL	HURL	GCA_002839875.1_ASM283987v1	Gemmatimonadetes	0.71	0.06	5.6
Hernsdorf et al. (2017)	Hernsdorf et al. (2017)		HURL	HURL	GCA_002839895.1_ASM283989v1	Chromatiales	0.8	0.04	5.66
Hernsdorf et al. (2017)	Hernsdorf et al. (2017)		HURL	HURL	GCA_002839965.1_ASM283996v1	Pseudomonadales	0.75	0.06	6.95
Hernsdorf et al. (2017)	Hernsdorf et al. (2017)		HURL	HURL	GCA_002839995.1_ASM283999v1	Xanthomonadales	0.98	0.08	9.54
Hernsdorf et al. (2017)	Hernsdorf et al. (2017)		HURL	HURL	GCA_002840015.1_ASM284001v1	Xanthomonadales	0.94	0.1	9.24
Hernsdorf et al. (2017)	Hernsdorf et al. (2017)		HURL	HURL	GCA_002840055.1_ASM284005v1	Pseudomonas	0.82	0.02	2.02
Hernsdorf et al. (2017)	Hernsdorf et al. (2017)		HURL	HURL	GCA_002840075.1_ASM284007v1	Methylomicrobium	0.94	0.02	7.95
Hernsdorf et al. (2017)	Hernsdorf et al. (2017)		HURL	HURL	GCA_002840095.1_ASM284009v1	Gammaproteobacteria	1	0	3.92
Hernsdorf et al. (2017)	Hernsdorf et al. (2017)		HURL	HURL	GCA_002840115.1_ASM284011v1	Alcanivorax	0.98	0.04	3.87
Hernsdorf et al. (2017)	Hernsdorf et al. (2017)		HURL	HURL	GCA_002840125.1_ASM284012v1	Rheinheimera_sp_EpRS3	0.98	0	1.27
Hernsdorf et al. (2017)	Hernsdorf et al. (2017)		HURL	HURL	GCA_002840155.1_ASM284015v1	Pseudomonadales	1	0.06	2.41
Hernsdorf et al. (2017)	Hernsdorf et al. (2017)		HURL	HURL	GCA_002840165.1_ASM284016v1	Clostridiales	1	0	9.1
Hernsdorf et al. (2017)	Hernsdorf et al. (2017)		HURL	HURL	GCA_002840245.1_ASM284024v1	Clostridiales	1	0.02	5.66
Hernsdorf et al. (2017)	Hernsdorf et al. (2017)		HURL	HURL	GCA_002840275.1_ASM284027v1	Clostridiales	0.98	0	7.8
Hernsdorf et al. (2017)	Hernsdorf et al. (2017)		HURL	HURL	GCA_002840285.1_ASM284028v1	Clostridiales	1	0	2.2
Hernsdorf et al. (2017)	Hernsdorf et al. (2017)		HURL	HURL	GCA_002840305.1_ASM284030v1	Candidatus_Falkowbacteria	0.96	0.02	5.26
Hernsdorf et al. (2017)	Hernsdorf et al. (2017)		HURL	HURL	GCA_002840355.1_ASM284035v1	Elusimicrobia_bacterium_GWA2_64_64316	0.94	0	9.55
Hernsdorf et al. (2017)	Hernsdorf et al. (2017)		HURL	HURL	GCA_002840365.1_ASM284036v1	Candidatus_Dojkabacteria	0.94	0	3.27
Hernsdorf et al. (2017)	Hernsdorf et al. (2017)		HURL	HURL	GCA_002840405.1_ASM284040v1	Desulfovibrionales	1	0	7.35
Hernsdorf et al. (2017)	Hernsdorf et al. (2017)		HURL	HURL	GCA_002840435.1_ASM284043v1	Deltaproteobacteria	1	0.02	7.68
Hernsdorf et al. (2017)	Hernsdorf et al. (2017)		HURL	HURL	GCA_002840495.1_ASM284049v1	Deltaproteobacteria	0.92	0.06	5.26
Hernsdorf et al. (2017)	Hernsdorf et al. (2017)		HURL	HURL	GCA_002840505.1_ASM284050v1	Syntrophobacterales	1	0	10.31
Hernsdorf et al. (2017)	Hernsdorf et al. (2017)		HURL	HURL	GCA_002840535.1_ASM284053v1	Deltaproteobacteria	1	0.02	5.88
Hernsdorf et al. (2017)	Hernsdorf et al. (2017)		HURL	HURL	GCA_002840555.1_ASM284055v1	Deltaproteobacteria	1	0	9.94
Hernsdorf et al. (2017)	Hernsdorf et al. (2017)		HURL	HURL	GCA_002840565.1_ASM284056v1	Deltaproteobacteria	1	0.02	8.05
Hernsdorf et al. (2017)	Hernsdorf et al. (2017)		HURL	HURL	GCA_002840635.1_ASM284063v1	Deltaproteobacteria	0.84	0.1	8.88
Hernsdorf et al. (2017)	Hernsdorf et al. (2017)		HURL	HURL	GCA_002840645.1_ASM284064v1	Cloacimonas_acidaminovorans	1	0.02	7.91
Hernsdorf et al. (2017)	Hernsdorf et al. (2017)		HURL	HURL	GCA_002840675.1_ASM284067v1	Bacteria	0.96	0	5.99
Hernsdorf et al. (2017)	Hernsdorf et al. (2017)		HURL	HURL	GCA_002840685.1_ASM284068v1	Chloroflexi	1	0.04	8.58
Hernsdorf et al. (2017)	Hernsdorf et al. (2017)		HURL	HURL	GCA_002840735.1_ASM284073v1	Chloroflexi	0.98	0.02	4.21
Hernsdorf et al. (2017)	Hernsdorf et al. (2017)		HURL	HURL	GCA_002840755.1_ASM284075v1	Chloroflexi	0.98	0.06	6.82
Hernsdorf et al. (2017)	Hernsdorf et al. (2017)		HURL	HURL	GCA_002840765.1_ASM284076v1	Rhodocyclales	1	0	6.35
Hernsdorf et al. (2017)	Hernsdorf et al. (2017)		HURL	HURL	GCA_002840785.1_ASM284078v1	Dechloromonas	0.84	0.04	8.08
Hernsdorf et al. (2017)	Hernsdorf et al. (2017)		HURL	HURL	GCA_002840835.1_ASM284083v1	Burkholderiales	0.98	0.04	8.74
Hernsdorf et al. (2017)	Hernsdorf et al. (2017)		HURL	HURL	GCA_002840845.1_ASM284084v1	Betaproteobacteria	0.98	0.04	11.13
Hernsdorf et al. (2017)	Hernsdorf et al. (2017)		HURL	HURL	GCA_002840895.1_ASM284089v1	Bacteroidetes_bacterium_GWE2_40_376045	0.98	0	5.45
Hernsdorf et al. (2017)	Hernsdorf et al. (2017)		HURL	HURL	GCA_002840905.1_ASM284090v1	Bacteroidetes_bacterium_GWF2_40_172626	1	0	8.7
Hernsdorf et al. (2017)	Hernsdorf et al. (2017)		HURL	HURL	GCA_002840935.1_ASM284093v1	Bacteroidetes	0.98	0.04	14.41
Hernsdorf et al. (2017)	Hernsdorf et al. (2017)		HURL	HURL	GCA_002840975.1_ASM284097v1	Bacteroidetes_bacterium_GWF2_42_147116	1	0	7.92
Hernsdorf et al. (2017)	Hernsdorf et al. (2017)		HURL	HURL	GCA_002840985.1_ASM284098v1	Bacteroidetes	0.94	0	8.71
Hernsdorf et al. (2017)	Hernsdorf et al. (2017)		HURL	HURL	GCA_002841025.1_ASM284102v1	Flavobacteriales	0.98	0.04	8.85
Hernsdorf et al. (2017)	Hernsdorf et al. (2017)		HURL	HURL	GCA_002841035.1_ASM284103v1	Flavobacteriales	0.86	0.04	19.56
Hernsdorf et al. (2017)	Hernsdorf et al. (2017)		HURL	HURL	GCA_002841055.1_ASM284105v1	unclassified	0.84	0.06	5.6
Hernsdorf et al. (2017)	Hernsdorf et al. (2017)		HURL	HURL	GCA_002841115.1_ASM284111v1	Rhodobacterales	0.98	0.02	10.08
Hernsdorf et al. (2017)	Hernsdorf et al. (2017)		HURL	HURL	GCA_002841155.1_ASM284115v1	Rhodobacterales	1	0.02	7.39
Hernsdorf et al. (2017)	Hernsdorf et al. (2017)		HURL	HURL	GCA_002841175.1_ASM284117v1	Sphingopyxis	1	0	4.77
Hernsdorf et al. (2017)	Hernsdorf et al. (2017)		HURL	HURL	GCA_002841195.1_ASM284119v1	Parvibaculum_lavamentivorans	0.98	0.02	10.66
Hernsdorf et al. (2017)	Hernsdorf et al. (2017)		HURL	HURL	GCA_002841275.1_ASM284127v1	Actinobacteria	1	0	7.16
Hernsdorf et al. (2017)	Hernsdorf et al. (2017)		HURL	HURL	GCA_002841295.1_ASM284129v1	Actinobacteria_bacterium_62_75733	0.94	0.02	6.76
Hernsdorf et al. (2017)	Hernsdorf et al. (2017)		HURL	HURL	GCA_002841315.1_ASM284131v1	Bacteria	1	0	4.84
Hernsdorf et al. (2017)	Hernsdorf et al. (2017)		HURL	HURL	GCA_002841335.1_ASM284133v1	Dehalobacter_sp_FTH1	0.98	0.02	5.15
Hernsdorf et al. (2017)	Hernsdorf et al. (2017)		HURL	HURL	GCA_002841355.1_ASM284135v1	Actinobacteria_bacterium_64_233684	1	0	7.43
Hernsdorf et al. (2017)	Hernsdorf et al. (2017)		HURL	HURL	GCA_002841375.1_ASM284137v1	Clostridiales	1	0	3.8
Hernsdorf et al. (2017)	Hernsdorf et al. (2017)		HURL	HURL	GCA_002841395.1_ASM284139v1	Clostridiales	1	0.04	3.44
Hernsdorf et al. (2017)	Hernsdorf et al. (2017)		HURL	HURL	GCA_002841445.1_ASM284144v1	Acetobacterium_dehalogenans	0.84	0.02	4.66
Hernsdorf et al. (2017)	Hernsdorf et al. (2017)		HURL	HURL	GCA_002841455.1_ASM284145v1	Clostridiales	0.98	0.06	5.11
Hernsdorf et al. (2017)	Hernsdorf et al. (2017)		HURL	HURL	GCA_002841495.1_ASM284149v1	Clostridiales	0.96	0.02	2.35
Hernsdorf et al. (2017)	Hernsdorf et al. (2017)		HURL	HURL	GCA_002841545.1_ASM284154v1	Clostridiales	0.98	0.02	3.41
Hernsdorf et al. (2017)	Hernsdorf et al. (2017)		HURL	HURL	GCA_002841575.1_ASM284157v1	Clostridia	0.8	0.06	4.12
Hernsdorf et al. (2017)	Hernsdorf et al. (2017)		HURL	HURL	GCA_002841595.1_ASM284159v1	Clostridiales	1	0.02	5.55
Hernsdorf et al. (2017)	Hernsdorf et al. (2017)		HURL	HURL	GCA_002841625.1_ASM284162v1	Clostridiales	1	0.02	4.36
Hernsdorf et al. (2017)	Hernsdorf et al. (2017)		HURL	HURL	GCA_002841655.1_ASM284165v1	Candidatus_Falkowbacteria	0.86	0.02	5.82
Hernsdorf et al. (2017)	Hernsdorf et al. (2017)		HURL	HURL	GCA_002841685.1_ASM284168v1	Bacteria	0.92	0.02	10.19
Hernsdorf et al. (2017)	Hernsdorf et al. (2017)		HURL	HURL	GCA_002841695.1_ASM284169v1	Elusimicrobia	0.98	0	10.47
Hernsdorf et al. (2017)	Hernsdorf et al. (2017)		HURL	HURL	GCA_002841765.1_ASM284176v1	Desulfuromonadales	1	0	6.58
Hernsdorf et al. (2017)	Hernsdorf et al. (2017)		HURL	HURL	GCA_002841785.1_ASM284178v1	Deltaproteobacteria	0.76	0.08	9.38
Hernsdorf et al. (2017)	Hernsdorf et al. (2017)		HURL	HURL	GCA_002841825.1_ASM284182v1	Bacteria	1	0.08	9.31
Hernsdorf et al. (2017)	Hernsdorf et al. (2017)		HURL	HURL	GCA_002841865.1_ASM284186v1	Deltaproteobacteria	1	0	6.73
Hernsdorf et al. (2017)	Hernsdorf et al. (2017)		HURL	HURL	GCA_002841885.1_ASM284188v1	Desulfomicrobium_baculatum	0.98	0	6.58
Hernsdorf et al. (2017)	Hernsdorf et al. (2017)		HURL	HURL	GCA_002841905.1_ASM284190v1	Bacteria	0.73	0.04	9.91
Hernsdorf et al. (2017)	Hernsdorf et al. (2017)		HURL	HURL	GCA_002841945.1_ASM284194v1	Bacteria	0.94	0.02	18.87
Hernsdorf et al. (2017)	Hernsdorf et al. (2017)		HURL	HURL	GCA_002841975.1_ASM284197v1	Candidatus_Cloacimonas	1	0.02	10.78
Hernsdorf et al. (2017)	Hernsdorf et al. (2017)		HURL	HURL	GCA_002841995.1_ASM284199v1	Chloroflexi_bacterium_41_25815	0.94	0.06	5.01
Hernsdorf et al. (2017)	Hernsdorf et al. (2017)		HURL	HURL	GCA_002842015.1_ASM284201v1	Bacteria	0.92	0.08	6.42
Hernsdorf et al. (2017)	Hernsdorf et al. (2017)		HURL	HURL	GCA_002842035.1_ASM284203v1	Cloacimonas_acidaminovorans	0.98	0.02	5.81
Hernsdorf et al. (2017)	Hernsdorf et al. (2017)		HURL	HURL	GCA_002842045.1_ASM284204v1	Chloroflexi	0.94	0.02	3.32
Hernsdorf et al. (2017)	Hernsdorf et al. (2017)		HURL	HURL	GCA_002842085.1_ASM284208v1	Chloroflexi	0.96	0.1	7.86
Hernsdorf et al. (2017)	Hernsdorf et al. (2017)		HURL	HURL	GCA_002842095.1_ASM284209v1	Bacteria	0.98	0	8.45
Hernsdorf et al. (2017)	Hernsdorf et al. (2017)		HURL	HURL	GCA_002842135.1_ASM284213v1	Nitrosomonadales	0.73	0.04	9.27
Hernsdorf et al. (2017)	Hernsdorf et al. (2017)		HURL	HURL	GCA_002842145.1_ASM284214v1	Dechloromonas	0.88	0	8.92
Hernsdorf et al. (2017)	Hernsdorf et al. (2017)		HURL	HURL	GCA_002842195.1_ASM284219v1	Methylotenera	1	0.1	10.16
Hernsdorf et al. (2017)	Hernsdorf et al. (2017)		HURL	HURL	GCA_002842205.1_ASM284220v1	Burkholderiales	1	0	10.61
Hernsdorf et al. (2017)	Hernsdorf et al. (2017)		HURL	HURL	GCA_002842215.1_ASM284221v1	Burkholderiales	1	0	6.91
Hernsdorf et al. (2017)	Hernsdorf et al. (2017)		HURL	HURL	GCA_002842265.1_ASM284226v1	Burkholderiales	0.98	0.08	7.96
Hernsdorf et al. (2017)	Hernsdorf et al. (2017)		HURL	HURL	GCA_002842285.1_ASM284228v1	Methylotenera	1	0	4.74
Hernsdorf et al. (2017)	Hernsdorf et al. (2017)		HURL	HURL	GCA_002842315.1_ASM284231v1	Thiobacillus_denitrificans	0.8	0.06	9.06
Hernsdorf et al. (2017)	Hernsdorf et al. (2017)		HURL	HURL	GCA_002842325.1_ASM284232v1	Rhodocyclales	1	0.1	5.57
Hernsdorf et al. (2017)	Hernsdorf et al. (2017)		HURL	HURL	GCA_002842345.1_ASM284234v1	Rhodocyclales	0.76	0.04	8.06
Hernsdorf et al. (2017)	Hernsdorf et al. (2017)		HURL	HURL	GCA_002842425.1_ASM284242v1	Lentimicrobium_saccharophilum	0.9	0.04	11.29
Hernsdorf et al. (2017)	Hernsdorf et al. (2017)		HURL	HURL	GCA_002842435.1_ASM284243v1	Nitrosomonadales	1	0.02	3.55
Hernsdorf et al. (2017)	Hernsdorf et al. (2017)		HURL	HURL	GCA_002842465.1_ASM284246v1	Bacteroidetes_bacterium_GWE2_40_80763	1	0.02	6.07
Hernsdorf et al. (2017)	Hernsdorf et al. (2017)		HURL	HURL	GCA_002842495.1_ASM284249v1	Bacteroidetes_bacterium_GWE2_41_68636	0.98	0.02	9.62
Hernsdorf et al. (2017)	Hernsdorf et al. (2017)		HURL	HURL	GCA_002842505.1_ASM284250v1	Flavobacteriia	1	0.06	8.54
Hernsdorf et al. (2017)	Hernsdorf et al. (2017)		HURL	HURL	GCA_002842515.1_ASM284251v1	Bacteroidetes_bacterium_GWE2_41_1780173	1	0	4.28
Hernsdorf et al. (2017)	Hernsdorf et al. (2017)		HURL	HURL	GCA_002842545.1_ASM284254v1	Flavobacterium	0.75	0.04	8.11
Hernsdorf et al. (2017)	Hernsdorf et al. (2017)		HURL	HURL	GCA_002842565.1_ASM284256v1	Bacteroidetes_bacterium_GWF2_44_4715	0.88	0.08	12.94
Hernsdorf et al. (2017)	Hernsdorf et al. (2017)		HURL	HURL	GCA_002842575.1_ASM284257v1	Flavobacteriaceae_bacterium_CG2_30_34_94111	1	0	6.55
Hernsdorf et al. (2017)	Hernsdorf et al. (2017)		HURL	HURL	GCA_002842665.1_ASM284266v1	Lentimicrobium_saccharophilum	0.98	0	15.76
Hernsdorf et al. (2017)	Hernsdorf et al. (2017)		HURL	HURL	GCA_002842695.1_ASM284269v1	Bacteroidetes	1	0	6.85
Hernsdorf et al. (2017)	Hernsdorf et al. (2017)		HURL	HURL	GCA_002842735.1_ASM284273v1	Porphyrobacter	1	0	6.47
Hernsdorf et al. (2017)	Hernsdorf et al. (2017)		HURL	HURL	GCA_002842755.1_ASM284275v1	Bacteroidetes	1	0	7.22
Hernsdorf et al. (2017)	Hernsdorf et al. (2017)		HURL	HURL	GCA_002842855.1_ASM284285v1	Rhodobacterales	0.98	0.02	7.38
Hernsdorf et al. (2017)	Hernsdorf et al. (2017)		HURL	HURL	GCA_002842875.1_ASM284287v1	Parvibaculum_lavamentivorans	0.8	0.02	6.13
Hernsdorf et al. (2017)	Hernsdorf et al. (2017)		HURL	HURL	GCA_002842925.1_ASM284292v1	Porphyrobacter	0.92	0.1	7.21
Hernsdorf et al. (2017)	Hernsdorf et al. (2017)		HURL	HURL	GCA_002842935.1_ASM284293v1	Sphingopyxis	0.96	0	14.17
Hernsdorf et al. (2017)	Hernsdorf et al. (2017)		HURL	HURL	GCA_002842985.1_ASM284298v1	Roseovarius	0.94	0	6.9
Hernsdorf et al. (2017)	Hernsdorf et al. (2017)		HURL	HURL	GCA_002843005.1_ASM284300v1	Bacteria	1	0	6.76
Hernsdorf et al. (2017)	Hernsdorf et al. (2017)		HURL	HURL	GCA_002843035.1_ASM284303v1	Dehalobacter_sp_FTH1	0.98	0	7.85
Hernsdorf et al. (2017)	Hernsdorf et al. (2017)		HURL	HURL	GCA_002843055.1_ASM284305v1	Microbacterium_sp_ZOR0019	1	0.04	2.03
Hernsdorf et al. (2017)	Hernsdorf et al. (2017)		HURL	HURL	GCA_002843155.1_ASM284315v1	Methylococcales	1	0	6.82
Arantheramaran et al. (2016)	Arantheramaran et al. (2016)		Rifle	Rifle	GCA_001430755.1_ASM143075v1	Candidatus_Peribacteria	0.86	0	7.5
Arantheramaran et al. (2016)	Arantheramaran et al. (2016)		Rifle	Rifle	GCA_001430805.1_ASM143080v1	Candidatus_Peribacteria	0.86	0	7.37
Arantheramaran et al. (2016)	Arantheramaran et al. (2016)		Rifle	Rifle	GCA_001430845.1_ASM143084v1	Candidatus_Peribacteria	0.86	0	7.54
Arantheramaran et al. (2016)	Arantheramaran et al. (2016)		Rifle	Rifle	GCA_001430885.1_ASM143088v1	Candidatus_Peribacteria	0.86	0	7.47
Arantheramaran et al. (2016)	Arantheramaran et al. (2016)		Rifle	Rifle	GCA_001430905.1_ASM143090v1	Candidatus_Peribacteria	0.86	0	7.37
Arantheramaran et al. (2016)	Arantheramaran et al. (2016)		Rifle	Rifle	GCA_001595385.3_ASM159538v3	Deltaproteobacteria	1	0	3.49
Arantheramaran et al. (2016)	Arantheramaran et al. (2016)		Rifle	Rifle	GCA_001766875.1_ASM176687v1	Bacteria	0.71	0.04	6.14
Arantheramaran et al. (2016)	Arantheramaran et al. (2016)		Rifle	Rifle	GCA_001766895.1_ASM176689v1	Bacteria	0.73	0.08	6.06
Arantheramaran et al. (2016)	Arantheramaran et al. (2016)		Rifle	Rifle	GCA_001766905.1_ASM176690v1	Acidobacteria_bacterium_RBG_13_68_16	0.98	0.04	5.52
Arantheramaran et al. (2016)	Arantheramaran et al. (2016)		Rifle	Rifle	GCA_001766955.1_ASM176695v1	Acidobacteria_bacterium_RBG_16_70_10	0.84	0.06	3.73
Arantheramaran et al. (2016)	Arantheramaran et al. (2016)		Rifle	Rifle	GCA_001766965.1_ASM176696v1	Acidobacteria	0.84	0.02	3.99
Arantheramaran et al. (2016)	Arantheramaran et al. (2016)		Rifle	Rifle	GCA_001766975.1_ASM176697v1	unclassified_Acidobacteria	0.84	0.08	3.58
Arantheramaran et al. (2016)	Arantheramaran et al. (2016)		Rifle	Rifle	GCA_001766985.1_ASM176698v1	unclassified_Acidobacteria	0.75	0.02	3.27
Arantheramaran et al. (2016)	Arantheramaran et al. (2016)		Rifle	Rifle	GCA_001767035.1_ASM176703v1	Acidobacteria_bacterium_RIFCSPLOWO2_02_FULL_61_28	0.9	0	8.15
Arantheramaran et al. (2016)	Arantheramaran et al. (2016)		Rifle	Rifle	GCA_001767055.1_ASM176705v1	Acidobacteria_bacterium_RIFCSPLOWO2_12_FULL_66_21	1	0.04	6.31
Arantheramaran et al. (2016)	Arantheramaran et al. (2016)		Rifle	Rifle	GCA_001767065.1_ASM176706v1	Acidobacteria_bacterium_RIFCSPLOWO2_02_FULL_68_18	0.94	0.04	4.39
Arantheramaran et al. (2016)	Arantheramaran et al. (2016)		Rifle	Rifle	GCA_001767075.1_ASM176707v1	Acidobacteria_bacterium_RIFCSPLOWO2_12_FULL_54_10	0.94	0	9.38
Arantheramaran et al. (2016)	Arantheramaran et al. (2016)		Rifle	Rifle	GCA_001767115.1_ASM176711v1	Acidobacteria_bacterium_RIFCSPLOWO2_12_FULL_59_11	0.82	0	5.96
Arantheramaran et al. (2016)	Arantheramaran et al. (2016)		Rifle	Rifle	GCA_001767135.1_ASM176713v1	Acidobacteria_bacterium_RIFCSPLOWO2_12_FULL_66_10	0.84	0	5.84
Arantheramaran et al. (2016)	Arantheramaran et al. (2016)		Rifle	Rifle	GCA_001767145.1_ASM176714v1	Acidobacteria_bacterium_RIFCSPLOWO2_02_FULL_60_20	0.73	0	7.48
Arantheramaran et al. (2016)	Arantheramaran et al. (2016)		Rifle	Rifle	GCA_001767165.1_ASM176716v1	Acidobacteria_bacterium_RIFCSPLOWO2_02_FULL_64_15	0.98	0.04	8.35
Arantheramaran et al. (2016)	Arantheramaran et al. (2016)		Rifle	Rifle	GCA_001767195.1_ASM176719v1	Acidobacteria_bacterium_RIFCSPLOWO2_02_FULL_67_21	1	0.04	6.83
Arantheramaran et al. (2016)	Arantheramaran et al. (2016)		Rifle	Rifle	GCA_001767435.1_ASM176743v1	Acidobacteria_bacterium_RIFCSPLOWO2_02_FULL_65_29	1	0.04	7.3
Arantheramaran et al. (2016)	Arantheramaran et al. (2016)		Rifle	Rifle	GCA_001767445.1_ASM176744v1	Acidobacteria_bacterium_RIFCSPLOWO2_12_FULL_60_22	0.8	0.06	9.96
Arantheramaran et al. (2016)	Arantheramaran et al. (2016)		Rifle	Rifle	GCA_001767455.1_ASM176745v1	Acidobacteria_bacterium_RIFCSPLOWO2_12_FULL_66_21	1	0.04	6.13
Arantheramaran et al. (2016)	Arantheramaran et al. (2016)		Rifle	Rifle	GCA_001767495.1_ASM176749v1	Acidobacteria_bacterium_RIFCSPLOWO2_02_FULL_64_15	1	0.04	7.62
Arantheramaran et al. (2016)	Arantheramaran et al. (2016)		Rifle	Rifle	GCA_001767515.1_ASM176751v1	Acidobacteria_bacterium_RIFCSPLOWO2_02_FULL_67_21	0.96	0.02	5.32
Arantheramaran et al. (2016)	Arantheramaran et al. (2016)		Rifle	Rifle	GCA_001767525.1_ASM176752v1	Acidobacteria_bacterium_RIFCSPLOWO2_02_FULL_68_18	1	0.08	5.17
Arantheramaran et al. (2016)	Arantheramaran et al. (2016)		Rifle	Rifle	GCA_001767535.1_ASM176753v1	Acinetobacter	0.94	0	3.2
Arantheramaran et al. (2016)	Arantheramaran et al. (2016)		Rifle	Rifle	GCA_001767605.1_ASM176760v1	Actinobacteria_bacterium_RBG_13_55_18	0.98	0	5.64
Arantheramaran et al. (2016)	Arantheramaran et al. (2016)		Rifle	Rifle	GCA_001767615.1_ASM176761v1	Bacteria	0.71	0.04	6.39
Arantheramaran et al. (2016)	Arantheramaran et al. (2016)		Rifle	Rifle	GCA_001767655.1_ASM176765v1	Actinobacteria	0.76	0.04	6.97
Arantheramaran et al. (2016)	Arantheramaran et al. (2016)		Rifle	Rifle	GCA_001767675.1_ASM176767v1	Actinobacteria_bacterium_RBG_16_67_15	0.96	0.04	5.29
Arantheramaran et al. (2016)	Arantheramaran et al. (2016)		Rifle	Rifle	GCA_001767695.1_ASM176769v1	Actinobacteria_bacterium_RBG_16_68_21	0.96	0.04	6.93
Arantheramaran et al. (2016)	Arantheramaran et al. (2016)		Rifle	Rifle	GCA_001767735.1_ASM176773v1	Actinobacteria_bacterium_RBG_19FT_COMBO_36_27	0.82	0.02	5.67
Arantheramaran et al. (2016)	Arantheramaran et al. (2016)		Rifle	Rifle	GCA_001767755.1_ASM176775v1	Actinobacteria_bacterium_RBG_13_55_18	0.75	0	4.83
Arantheramaran et al. (2016)	Arantheramaran et al. (2016)		Rifle	Rifle	GCA_001767765.1_ASM176776v1	Alicyclobacillus_sp_RIFOXYA1_FULL_53_8	0.96	0.06	5.17
Arantheramaran et al. (2016)	Arantheramaran et al. (2016)		Rifle	Rifle	GCA_001767775.1_ASM176777v1	Alphaproteobacteria_bacterium_RIFCSPHIGHO2_01_FULL_41_14	1	0	9.43
Arantheramaran et al. (2016)	Arantheramaran et al. (2016)		Rifle	Rifle	GCA_001767795.1_ASM176779v1	Alphaproteobacteria_bacterium_RIFCSPHIGHO2_01_FULL_41_14	0.94	0.04	9.96
Arantheramaran et al. (2016)	Arantheramaran et al. (2016)		Rifle	Rifle	GCA_001767835.1_ASM176783v1	uncultured_bacterium	0.96	0	8.6
Arantheramaran et al. (2016)	Arantheramaran et al. (2016)		Rifle	Rifle	GCA_001767855.1_ASM176785v1	Alphaproteobacteria_bacterium_RIFCSPHIGHO2_01_FULL_41_14	1	0	6.97
Arantheramaran et al. (2016)	Arantheramaran et al. (2016)		Rifle	Rifle	GCA_001767865.1_ASM176786v1	Alphaproteobacteria_bacterium_RIFCSPLOWO2_01_FULL_40_26	0.94	0.02	14.8
Arantheramaran et al. (2016)	Arantheramaran et al. (2016)		Rifle	Rifle	GCA_001767885.1_ASM176788v1	uncultured_bacterium	0.98	0	9.3
Arantheramaran et al. (2016)	Arantheramaran et al. (2016)		Rifle	Rifle	GCA_001767915.1_ASM176791v1	Alphaproteobacteria_bacterium_RIFCSPHIGHO2_02_FULL_46_13	0.96	0.06	5.08
Arantheramaran et al. (2016)	Arantheramaran et al. (2016)		Rifle	Rifle	GCA_001767925.1_ASM176792v1	Alphaproteobacteria_bacterium_RIFCSPHIGHO2_12_FULL_63_12	0.88	0.06	11.54
Arantheramaran et al. (2016)	Arantheramaran et al. (2016)		Rifle	Rifle	GCA_001767945.1_ASM176794v1	Alphaproteobacteria_bacterium_RIFCSPHIGHO2_12_FULL_66_14	0.88	0.02	10.17
Arantheramaran et al. (2016)	Arantheramaran et al. (2016)		Rifle	Rifle	GCA_001767955.1_ASM176795v1	Alphaproteobacteria_bacterium_RIFCSPLOWO2_01_FULL_40_26	0.94	0.02	15.45
Arantheramaran et al. (2016)	Arantheramaran et al. (2016)		Rifle	Rifle	GCA_001767995.1_ASM176799v1	uncultured_bacterium	0.94	0.04	10.41
Arantheramaran et al. (2016)	Arantheramaran et al. (2016)		Rifle	Rifle	GCA_001768015.1_ASM176801v1	Alphaproteobacteria_bacterium_RIFCSPLOWO2_01_FULL_40_26	0.94	0.02	10.69
Arantheramaran et al. (2016)	Arantheramaran et al. (2016)		Rifle	Rifle	GCA_001768075.1_ASM176807v1	Anaeromyxobacter_sp_RBG_16_69_14	0.9	0.06	6.99
Arantheramaran et al. (2016)	Arantheramaran et al. (2016)		Rifle	Rifle	GCA_001768115.1_ASM176811v1	Armatimonadetes_bacterium_RBG_16_67_12	0.82	0.02	5.42
Arantheramaran et al. (2016)	Arantheramaran et al. (2016)		Rifle	Rifle	GCA_001768125.1_ASM176812v1	Armatimonadetes_bacterium_RBG_19FT_COMBO_69_19	0.88	0.04	3.31
Arantheramaran et al. (2016)	Arantheramaran et al. (2016)		Rifle	Rifle	GCA_001768155.1_ASM176815v1	Bacteroidetes_bacterium_GWA2_30_7	0.75	0.02	15.72
Arantheramaran et al. (2016)	Arantheramaran et al. (2016)		Rifle	Rifle	GCA_001768165.1_ASM176816v1	Bacteroidetes_bacterium_GWF2_40_13	1	0.02	11.99
Arantheramaran et al. (2016)	Arantheramaran et al. (2016)		Rifle	Rifle	GCA_001768195.1_ASM176819v1	Alistipes_sp_ZOR0009	1	0.02	9.28
Arantheramaran et al. (2016)	Arantheramaran et al. (2016)		Rifle	Rifle	GCA_001768205.1_ASM176820v1	Siansivirga_zeaxanthinifaciens_CC_SAMT_1	0.98	0.02	9.94
Arantheramaran et al. (2016)	Arantheramaran et al. (2016)		Rifle	Rifle	GCA_001768235.1_ASM176823v1	Bacteroidetes_bacterium_GWC2_33_15	1	0	10.04
Arantheramaran et al. (2016)	Arantheramaran et al. (2016)		Rifle	Rifle	GCA_001768245.1_ASM176824v1	Bacteroidetes_bacterium_GWB2_41_8	0.84	0.04	13
Arantheramaran et al. (2016)	Arantheramaran et al. (2016)		Rifle	Rifle	GCA_001768275.1_ASM176827v1	Bacteroidetes_bacterium_GWD2_45_23	0.78	0.02	8.22
Arantheramaran et al. (2016)	Arantheramaran et al. (2016)		Rifle	Rifle	GCA_001768285.1_ASM176828v1	Bacteroidetes_bacterium_GWC2_33_15	1	0	7.75
Arantheramaran et al. (2016)	Arantheramaran et al. (2016)		Rifle	Rifle	GCA_001768305.1_ASM176830v1	Alistipes_sp_ZOR0009	1	0.02	8.17
Arantheramaran et al. (2016)	Arantheramaran et al. (2016)		Rifle	Rifle	GCA_001768325.1_ASM176832v1	Bacteroidetes_bacterium_GWD2_45_23	1	0	6.84
Arantheramaran et al. (2016)	Arantheramaran et al. (2016)		Rifle	Rifle	GCA_001768355.1_ASM176835v1	Bacteroidetes_bacterium_GWC2_33_15	1	0	10.75
Arantheramaran et al. (2016)	Arantheramaran et al. (2016)		Rifle	Rifle	GCA_001768365.1_ASM176836v1	Bacteroidetes_bacterium_GWF2_40_13	1	0.02	8.29
Arantheramaran et al. (2016)	Arantheramaran et al. (2016)		Rifle	Rifle	GCA_001768395.1_ASM176839v1	Bacteroidetes_bacterium_GWD2_45_23	1	0	7.94
Arantheramaran et al. (2016)	Arantheramaran et al. (2016)		Rifle	Rifle	GCA_001768405.1_ASM176840v1	Bacteroidetes_bacterium_GWF2_33_16	1	0	8.82
Arantheramaran et al. (2016)	Arantheramaran et al. (2016)		Rifle	Rifle	GCA_001768435.1_ASM176843v1	Bacteroidetes_bacterium_GWE2_39_28	1	0	3.98
Arantheramaran et al. (2016)	Arantheramaran et al. (2016)		Rifle	Rifle	GCA_001768455.1_ASM176845v1	Bacteroidetes_bacterium_GWE2_40_15	1	0	8.45
Arantheramaran et al. (2016)	Arantheramaran et al. (2016)		Rifle	Rifle	GCA_001768475.1_ASM176847v1	Bacteroidetes_bacterium_GWF2_40_13	1	0	9.13
Arantheramaran et al. (2016)	Arantheramaran et al. (2016)		Rifle	Rifle	GCA_001768485.1_ASM176848v1	Bacteroidetes_bacterium_GWA2_40_15	1	0.02	7.22
Arantheramaran et al. (2016)	Arantheramaran et al. (2016)		Rifle	Rifle	GCA_001768515.1_ASM176851v1	Bacteroidetes_bacterium_GWF2_43_11	1	0	7.36
Arantheramaran et al. (2016)	Arantheramaran et al. (2016)		Rifle	Rifle	GCA_001768535.1_ASM176853v1	Bacteroidetes_bacterium_GWF2_42_66	1	0.02	8.79
Arantheramaran et al. (2016)	Arantheramaran et al. (2016)		Rifle	Rifle	GCA_001768555.1_ASM176855v1	unclassified_Bacteroidetes	1	0.04	14.13
Arantheramaran et al. (2016)	Arantheramaran et al. (2016)		Rifle	Rifle	GCA_001768565.1_ASM176856v1	Bacteroidetes_bacterium_GWF2_33_16	1	0	9.89
Arantheramaran et al. (2016)	Arantheramaran et al. (2016)		Rifle	Rifle	GCA_001768595.1_ASM176859v1	Acidobacteria_bacterium_RIFCSPLOWO2_02_FULL_59_13	0.8	0	6.96
Arantheramaran et al. (2016)	Arantheramaran et al. (2016)		Rifle	Rifle	GCA_001768615.1_ASM176861v1	Acidobacteria_bacterium_RIFCSPLOWO2_12_FULL_67_14b	0.75	0.04	11.03
Arantheramaran et al. (2016)	Arantheramaran et al. (2016)		Rifle	Rifle	GCA_001768625.1_ASM176862v1	Gammaproteobacteria	0.82	0.02	5.35
Arantheramaran et al. (2016)	Arantheramaran et al. (2016)		Rifle	Rifle	GCA_001768645.1_ASM176864v1	Actinobacteria_bacterium_RBG_13_55_18	1	0	5.44
Arantheramaran et al. (2016)	Arantheramaran et al. (2016)		Rifle	Rifle	GCA_001768675.1_ASM176867v1	Actinobacteria_bacterium_RBG_16_64_13	0.98	0.04	6.33
Arantheramaran et al. (2016)	Arantheramaran et al. (2016)		Rifle	Rifle	GCA_001768695.1_ASM176869v1	Actinobacteria_bacterium_RBG_16_70_17	0.9	0.02	6.92
Arantheramaran et al. (2016)	Arantheramaran et al. (2016)		Rifle	Rifle	GCA_001768715.1_ASM176871v1	Actinobacteria_bacterium_RBG_19FT_COMBO_70_19	0.8	0	1.91
Arantheramaran et al. (2016)	Arantheramaran et al. (2016)		Rifle	Rifle	GCA_001768725.1_ASM176872v1	uncultured_bacterium	0.84	0	8.76
Arantheramaran et al. (2016)	Arantheramaran et al. (2016)		Rifle	Rifle	GCA_001768735.1_ASM176873v1	Alphaproteobacteria_bacterium_GWF2_58_20	0.96	0	9.42
Arantheramaran et al. (2016)	Arantheramaran et al. (2016)		Rifle	Rifle	GCA_001768775.1_ASM176877v1	uncultured_bacterium	0.94	0	9.87
Arantheramaran et al. (2016)	Arantheramaran et al. (2016)		Rifle	Rifle	GCA_001768795.1_ASM176879v1	Alphaproteobacteria_bacterium_RBG_16_64_48	0.75	0	8.13
Arantheramaran et al. (2016)	Arantheramaran et al. (2016)		Rifle	Rifle	GCA_001768805.1_ASM176880v1	Alphaproteobacteria_bacterium_RIFCSPLOWO2_01_FULL_40_26	0.8	0.04	12.4
Arantheramaran et al. (2016)	Arantheramaran et al. (2016)		Rifle	Rifle	GCA_001768825.1_ASM176882v1	uncultured_bacterium	0.94	0	8.84
Arantheramaran et al. (2016)	Arantheramaran et al. (2016)		Rifle	Rifle	GCA_001768845.1_ASM176884v1	uncultured_bacterium	0.94	0	9.91
Arantheramaran et al. (2016)	Arantheramaran et al. (2016)		Rifle	Rifle	GCA_001768875.1_ASM176887v1	Alphaproteobacteria_bacterium_RIFCSPHIGHO2_02_FULL_46_13	0.86	0.06	4.98
Arantheramaran et al. (2016)	Arantheramaran et al. (2016)		Rifle	Rifle	GCA_001768885.1_ASM176888v1	Alphaproteobacteria_bacterium_RIFCSPHIGHO2_01_FULL_41_14	0.88	0.06	9.57
Arantheramaran et al. (2016)	Arantheramaran et al. (2016)		Rifle	Rifle	GCA_001768895.1_ASM176889v1	uncultured_bacterium	0.94	0	9.43
Arantheramaran et al. (2016)	Arantheramaran et al. (2016)		Rifle	Rifle	GCA_001768925.1_ASM176892v1	Alphaproteobacteria_bacterium_RIFCSPLOWO2_01_FULL_40_26	0.92	0.04	12.03
Arantheramaran et al. (2016)	Arantheramaran et al. (2016)		Rifle	Rifle	GCA_001768955.1_ASM176895v1	uncultured_bacterium	0.94	0	9.41
Arantheramaran et al. (2016)	Arantheramaran et al. (2016)		Rifle	Rifle	GCA_001768965.1_ASM176896v1	archaeon_RBG_16_50_20	0.79	0	5
Arantheramaran et al. (2016)	Arantheramaran et al. (2016)		Rifle	Rifle	GCA_001768975.1_ASM176897v1	Bacteroidetes_bacterium_GWA2_31_9	0.82	0	19.09
Arantheramaran et al. (2016)	Arantheramaran et al. (2016)		Rifle	Rifle	GCA_001769005.1_ASM176900v1	Bacteroidetes_bacterium_GWA2_31_9b	0.78	0.04	11.22
Arantheramaran et al. (2016)	Arantheramaran et al. (2016)		Rifle	Rifle	GCA_001769035.1_ASM176903v1	Bacteroidetes_bacterium_GWA2_32_17	0.94	0	17.66
Arantheramaran et al. (2016)	Arantheramaran et al. (2016)		Rifle	Rifle	GCA_001769045.1_ASM176904v1	Bacteroidetes_bacterium_GWC2_33_15	0.98	0	10.5
Arantheramaran et al. (2016)	Arantheramaran et al. (2016)		Rifle	Rifle	GCA_001769075.1_ASM176907v1	Bacteroidetes_bacterium_GWF2_40_13	0.98	0	7.52
Arantheramaran et al. (2016)	Arantheramaran et al. (2016)		Rifle	Rifle	GCA_001769085.1_ASM176908v1	unclassified_Bacteroidetes	1	0.02	14.19
Arantheramaran et al. (2016)	Arantheramaran et al. (2016)		Rifle	Rifle	GCA_001769115.1_ASM176911v1	Bacteroidetes_bacterium_GWE2_42_42	1	0	12.49
Arantheramaran et al. (2016)	Arantheramaran et al. (2016)		Rifle	Rifle	GCA_001769125.1_ASM176912v1	Bacteroidetes_bacterium_GWF2_35_48	1	0	19.36
Arantheramaran et al. (2016)	Arantheramaran et al. (2016)		Rifle	Rifle	GCA_001769145.1_ASM176914v1	Bacteroidetes_bacterium_GWE2_39_28	1	0.02	5.17
Arantheramaran et al. (2016)	Arantheramaran et al. (2016)		Rifle	Rifle	GCA_001769175.1_ASM176917v1	Bacteroidetes_bacterium_GWF2_40_13	1	0	7.97
Arantheramaran et al. (2016)	Arantheramaran et al. (2016)		Rifle	Rifle	GCA_001769195.1_ASM176919v1	Bacteroidetes_bacterium_GWF2_40_14	1	0	10.04
Arantheramaran et al. (2016)	Arantheramaran et al. (2016)		Rifle	Rifle	GCA_001769215.1_ASM176921v1	Bacteroidetes_bacterium_GWF2_41_31	1	0	8.14
Arantheramaran et al. (2016)	Arantheramaran et al. (2016)		Rifle	Rifle	GCA_001769225.1_ASM176922v1	Bacteroidetes_bacterium_GWA2_40_15	1	0.06	7.62
Arantheramaran et al. (2016)	Arantheramaran et al. (2016)		Rifle	Rifle	GCA_001769245.1_ASM176924v1	Bacteroidetes_bacterium_GWF2_42_66	1	0.04	11.49
Arantheramaran et al. (2016)	Arantheramaran et al. (2016)		Rifle	Rifle	GCA_001769275.1_ASM176927v1	Bacteroidetes_bacterium_GWE2_42_42	1	0	7.17
Arantheramaran et al. (2016)	Arantheramaran et al. (2016)		Rifle	Rifle	GCA_001769295.1_ASM176929v1	Bacteroidetes_bacterium_GWF2_49_14	0.96	0	8.61
Arantheramaran et al. (2016)	Arantheramaran et al. (2016)		Rifle	Rifle	GCA_001769315.1_ASM176931v1	Bacteroidetes_bacterium_RBG_13_42_15	0.94	0.02	9.57
Arantheramaran et al. (2016)	Arantheramaran et al. (2016)		Rifle	Rifle	GCA_001769325.1_ASM176932v1	Bacteroidetes_bacterium_RBG_13_44_24	0.71	0.02	15.5
Arantheramaran et al. (2016)	Arantheramaran et al. (2016)		Rifle	Rifle	GCA_001769355.1_ASM176935v1	Bacteroidetes_bacterium_RIFCSPLOWO2_12_FULL_37_12	0.86	0.02	16.48
Arantheramaran et al. (2016)	Arantheramaran et al. (2016)		Rifle	Rifle	GCA_001769385.1_ASM176938v1	Bacteroidetes_bacterium_RIFCSPLOWO2_12_FULL_35_15	1	0	16.71
Arantheramaran et al. (2016)	Arantheramaran et al. (2016)		Rifle	Rifle	GCA_001769395.1_ASM176939v1	Bacteroidetes_bacterium_GWF2_35_48	0.98	0.02	23.08
Arantheramaran et al. (2016)	Arantheramaran et al. (2016)		Rifle	Rifle	GCA_001769435.1_ASM176943v1	Bacteroidetes_bacterium_GWF2_33_38	0.84	0.02	17.51
Arantheramaran et al. (2016)	Arantheramaran et al. (2016)		Rifle	Rifle	GCA_001769455.1_ASM176945v1	Bacteroidetes_bacterium_GWF2_41_31	0.71	0	11.9
Arantheramaran et al. (2016)	Arantheramaran et al. (2016)		Rifle	Rifle	GCA_001769465.1_ASM176946v1	Bacteroidetes_bacterium_GWE2_39_28	1	0.02	6.47
Arantheramaran et al. (2016)	Arantheramaran et al. (2016)		Rifle	Rifle	GCA_001769475.1_ASM176947v1	Bdellovibrionales	0.96	0	8.62
Arantheramaran et al. (2016)	Arantheramaran et al. (2016)		Rifle	Rifle	GCA_001769505.1_ASM176950v1	Bacteroidetes_bacterium_GWF2_33_38	1	0	13.79
Arantheramaran et al. (2016)	Arantheramaran et al. (2016)		Rifle	Rifle	GCA_001769535.1_ASM176953v1	Bacteroidetes_bacterium_RIFOXYA12_FULL_38_20	1	0	12.96
Arantheramaran et al. (2016)	Arantheramaran et al. (2016)		Rifle	Rifle	GCA_001769545.1_ASM176954v1	Bacteroidetes_bacterium_GWE2_40_15	0.84	0	7.11
Arantheramaran et al. (2016)	Arantheramaran et al. (2016)		Rifle	Rifle	GCA_001769555.1_ASM176955v1	Bacteroidetes_bacterium_GWF2_43_11	1	0	7.6
Arantheramaran et al. (2016)	Arantheramaran et al. (2016)		Rifle	Rifle	GCA_001769575.1_ASM176957v1	Bacteroidetes_bacterium_RBG_13_43_22	0.94	0	7.14
Arantheramaran et al. (2016)	Arantheramaran et al. (2016)		Rifle	Rifle	GCA_001769615.1_ASM176961v1	unclassified	0.71	0.02	10.37
Arantheramaran et al. (2016)	Arantheramaran et al. (2016)		Rifle	Rifle	GCA_001769625.1_ASM176962v1	Bacteroidetes	0.9	0	9.3
Arantheramaran et al. (2016)	Arantheramaran et al. (2016)		Rifle	Rifle	GCA_001769635.1_ASM176963v1	Bacteroidetes	0.78	0.02	12.53
Arantheramaran et al. (2016)	Arantheramaran et al. (2016)		Rifle	Rifle	GCA_001769655.1_ASM176965v1	Bacteroidetes_bacterium_RIFCSPLOWO2_12_FULL_37_12	1	0.02	18.14
Arantheramaran et al. (2016)	Arantheramaran et al. (2016)		Rifle	Rifle	GCA_001769695.1_ASM176969v1	Bacteroidetes_bacterium_GWF2_33_38	0.8	0.02	17.1
Arantheramaran et al. (2016)	Arantheramaran et al. (2016)		Rifle	Rifle	GCA_001769705.1_ASM176970v1	Bacteroidetes_bacterium_RIFOXYA12_FULL_38_20	1	0	8.02
Arantheramaran et al. (2016)	Arantheramaran et al. (2016)		Rifle	Rifle	GCA_001769725.1_ASM176972v1	Bacteroidetes_bacterium_GWE2_40_15	0.88	0.02	8.01
Arantheramaran et al. (2016)	Arantheramaran et al. (2016)		Rifle	Rifle	GCA_001769745.1_ASM176974v1	Bacteroidetes_bacterium_GWF2_35_48	0.82	0.02	23.79
Arantheramaran et al. (2016)	Arantheramaran et al. (2016)		Rifle	Rifle	GCA_001769775.1_ASM176977v1	Bacteroidetes_bacterium_GWE2_39_28	0.96	0.04	10.77
Arantheramaran et al. (2016)	Arantheramaran et al. (2016)		Rifle	Rifle	GCA_001769785.1_ASM176978v1	Bacteroidetes_bacterium_GWF2_35_48	0.96	0	17
Arantheramaran et al. (2016)	Arantheramaran et al. (2016)		Rifle	Rifle	GCA_001769805.1_ASM176980v1	Bdellovibrionales	0.98	0	7.57
Arantheramaran et al. (2016)	Arantheramaran et al. (2016)		Rifle	Rifle	GCA_001769835.1_ASM176983v1	Bdellovibrionales	0.98	0	9.35
Arantheramaran et al. (2016)	Arantheramaran et al. (2016)		Rifle	Rifle	GCA_001769855.1_ASM176985v1	Bdellovibrionales	0.94	0.02	10.11
Arantheramaran et al. (2016)	Arantheramaran et al. (2016)		Rifle	Rifle	GCA_001769865.1_ASM176986v1	Bacteroidetes_bacterium_GWF2_40_13	0.98	0	12.06
Arantheramaran et al. (2016)	Arantheramaran et al. (2016)		Rifle	Rifle	GCA_001769915.1_ASM176991v1	Bdellovibrionales	0.86	0.04	11.62
Arantheramaran et al. (2016)	Arantheramaran et al. (2016)		Rifle	Rifle	GCA_001769925.1_ASM176992v1	Bdellovibrionales	0.96	0.08	11
Arantheramaran et al. (2016)	Arantheramaran et al. (2016)		Rifle	Rifle	GCA_001769935.1_ASM176993v1	Bdellovibrionales	0.96	0.02	7.43
Arantheramaran et al. (2016)	Arantheramaran et al. (2016)		Rifle	Rifle	GCA_001769975.1_ASM176997v1	Bdellovibrionales	0.92	0	11.02
Arantheramaran et al. (2016)	Arantheramaran et al. (2016)		Rifle	Rifle	GCA_001769995.1_ASM176999v1	Desulfomonile_tiedjei	0.84	0	10.42
Arantheramaran et al. (2016)	Arantheramaran et al. (2016)		Rifle	Rifle	GCA_001770015.1_ASM177001v1	Bdellovibrionales	0.94	0.02	9.27
Arantheramaran et al. (2016)	Arantheramaran et al. (2016)		Rifle	Rifle	GCA_001770035.1_ASM177003v1	Bdellovibrionales	0.98	0	12.68
Arantheramaran et al. (2016)	Arantheramaran et al. (2016)		Rifle	Rifle	GCA_001770075.1_ASM177007v1	Bdellovibrionales	0.98	0.06	11.59
Arantheramaran et al. (2016)	Arantheramaran et al. (2016)		Rifle	Rifle	GCA_001770085.1_ASM177008v1	Bdellovibrionales	0.98	0	13.36
Arantheramaran et al. (2016)	Arantheramaran et al. (2016)		Rifle	Rifle	GCA_001770105.1_ASM177010v1	Bdellovibrionales	0.84	0.02	11.08
Arantheramaran et al. (2016)	Arantheramaran et al. (2016)		Rifle	Rifle	GCA_001770125.1_ASM177012v1	Bdellovibrionales	0.98	0	10.94
Arantheramaran et al. (2016)	Arantheramaran et al. (2016)		Rifle	Rifle	GCA_001770155.1_ASM177015v1	Bdellovibrionales	0.76	0.04	8.53
Arantheramaran et al. (2016)	Arantheramaran et al. (2016)		Rifle	Rifle	GCA_001770165.1_ASM177016v1	Bdellovibrionales	0.96	0.04	13.22
Arantheramaran et al. (2016)	Arantheramaran et al. (2016)		Rifle	Rifle	GCA_001770175.1_ASM177017v1	Bdellovibrionales	0.96	0	12.99
Arantheramaran et al. (2016)	Arantheramaran et al. (2016)		Rifle	Rifle	GCA_001770205.1_ASM177020v1	Bdellovibrionales	0.98	0	13.47
Arantheramaran et al. (2016)	Arantheramaran et al. (2016)		Rifle	Rifle	GCA_001770235.1_ASM177023v1	Betaproteobacteria	0.8	0	8.08
Arantheramaran et al. (2016)	Arantheramaran et al. (2016)		Rifle	Rifle	GCA_001770245.1_ASM177024v1	Betaproteobacteria	0.86	0	8.64
Arantheramaran et al. (2016)	Arantheramaran et al. (2016)		Rifle	Rifle	GCA_001770255.1_ASM177025v1	Betaproteobacteria	0.75	0.04	8.02
Arantheramaran et al. (2016)	Arantheramaran et al. (2016)		Rifle	Rifle	GCA_001770285.1_ASM177028v1	Betaproteobacteria_bacterium_RBG_16_66_20	0.94	0.02	6.78
Arantheramaran et al. (2016)	Arantheramaran et al. (2016)		Rifle	Rifle	GCA_001770315.1_ASM177031v1	Betaproteobacteria_bacterium_RIFCSPLOWO2_12_FULL_68_20	0.9	0.02	4.51
Arantheramaran et al. (2016)	Arantheramaran et al. (2016)		Rifle	Rifle	GCA_001770325.1_ASM177032v1	Betaproteobacteria_bacterium_RIFCSPLOWO2_02_64_14	0.92	0.02	8.68
Arantheramaran et al. (2016)	Arantheramaran et al. (2016)		Rifle	Rifle	GCA_001770345.1_ASM177034v1	Betaproteobacteria	0.9	0.02	5.74
Arantheramaran et al. (2016)	Arantheramaran et al. (2016)		Rifle	Rifle	GCA_001770355.1_ASM177035v1	Betaproteobacteria_bacterium_RIFCSPLOWO2_02_FULL_62_17	0.92	0	12.28
Arantheramaran et al. (2016)	Arantheramaran et al. (2016)		Rifle	Rifle	GCA_001770395.1_ASM177039v1	Betaproteobacteria_bacterium_RIFCSPLOWO2_12_FULL_62_58	0.78	0	4.85
Arantheramaran et al. (2016)	Arantheramaran et al. (2016)		Rifle	Rifle	GCA_001770415.1_ASM177041v1	Betaproteobacteria_bacterium_RIFCSPLOWO2_02_FULL_63_19	0.94	0	9.59
Arantheramaran et al. (2016)	Arantheramaran et al. (2016)		Rifle	Rifle	GCA_001770425.1_ASM177042v1	Betaproteobacteria	0.92	0.06	9.52
Arantheramaran et al. (2016)	Arantheramaran et al. (2016)		Rifle	Rifle	GCA_001770435.1_ASM177043v1	Betaproteobacteria	0.86	0.02	6.7
Arantheramaran et al. (2016)	Arantheramaran et al. (2016)		Rifle	Rifle	GCA_001770475.1_ASM177047v1	Betaproteobacteria_bacterium_RIFCSPLOWO2_02_FULL_66_14	0.96	0.02	7.86
Arantheramaran et al. (2016)	Arantheramaran et al. (2016)		Rifle	Rifle	GCA_001770495.1_ASM177049v1	Betaproteobacteria_bacterium_RIFCSPLOWO2_02_FULL_67_19	0.82	0	6.53
Arantheramaran et al. (2016)	Arantheramaran et al. (2016)		Rifle	Rifle	GCA_001770505.1_ASM177050v1	Betaproteobacteria	0.88	0	9.89
Arantheramaran et al. (2016)	Arantheramaran et al. (2016)		Rifle	Rifle	GCA_001770525.1_ASM177052v1	Betaproteobacteria_bacterium_RIFCSPLOWO2_12_FULL_62_13b	0.8	0	6.22
Arantheramaran et al. (2016)	Arantheramaran et al. (2016)		Rifle	Rifle	GCA_001770545.1_ASM177054v1	Betaproteobacteria_bacterium_RIFCSPLOWO2_12_FULL_63_13	0.96	0.02	10.13
Arantheramaran et al. (2016)	Arantheramaran et al. (2016)		Rifle	Rifle	GCA_001770575.1_ASM177057v1	Betaproteobacteria_bacterium_RIFCSPLOWO2_12_FULL_64_23	0.82	0.02	9.48
Arantheramaran et al. (2016)	Arantheramaran et al. (2016)		Rifle	Rifle	GCA_001770585.1_ASM177058v1	Betaproteobacteria_bacterium_RIFCSPLOWO2_12_FULL_65_14	0.78	0.04	9.07
Arantheramaran et al. (2016)	Arantheramaran et al. (2016)		Rifle	Rifle	GCA_001770615.1_ASM177061v1	Betaproteobacteria	0.75	0.02	5.66
Arantheramaran et al. (2016)	Arantheramaran et al. (2016)		Rifle	Rifle	GCA_001770625.1_ASM177062v1	Betaproteobacteria_bacterium_RIFCSPLOWO2_12_FULL_67_28	1	0.02	5.98
Arantheramaran et al. (2016)	Arantheramaran et al. (2016)		Rifle	Rifle	GCA_001770655.1_ASM177065v1	Betaproteobacteria_bacterium_RIFCSPLOWO2_12_FULL_68_20	0.98	0	3.98
Arantheramaran et al. (2016)	Arantheramaran et al. (2016)		Rifle	Rifle	GCA_001770675.1_ASM177067v1	Burkholderiales	1	0	6.67
Arantheramaran et al. (2016)	Arantheramaran et al. (2016)		Rifle	Rifle	GCA_001770695.1_ASM177069v1	Burkholderiales	1	0	6.86
Arantheramaran et al. (2016)	Arantheramaran et al. (2016)		Rifle	Rifle	GCA_001770705.1_ASM177070v1	Burkholderiales	1	0	6.45
Arantheramaran et al. (2016)	Arantheramaran et al. (2016)		Rifle	Rifle	GCA_001770725.1_ASM177072v1	Burkholderiales	1	0	2.45
Arantheramaran et al. (2016)	Arantheramaran et al. (2016)		Rifle	Rifle	GCA_001770745.1_ASM177074v1	Burkholderiales	1	0	7.29
Arantheramaran et al. (2016)	Arantheramaran et al. (2016)		Rifle	Rifle	GCA_001770775.1_ASM177077v1	Burkholderiales	0.86	0	4.9
Arantheramaran et al. (2016)	Arantheramaran et al. (2016)		Rifle	Rifle	GCA_001770805.1_ASM177080v1	Burkholderiales	0.98	0.04	9.35
Arantheramaran et al. (2016)	Arantheramaran et al. (2016)		Rifle	Rifle	GCA_001770815.1_ASM177081v1	Burkholderiales	1	0.02	14.6
Arantheramaran et al. (2016)	Arantheramaran et al. (2016)		Rifle	Rifle	GCA_001770855.1_ASM177085v1	Burkholderiales	1	0	6.81
Arantheramaran et al. (2016)	Arantheramaran et al. (2016)		Rifle	Rifle	GCA_001770865.1_ASM177086v1	Burkholderiales	0.94	0.04	11.53
Arantheramaran et al. (2016)	Arantheramaran et al. (2016)		Rifle	Rifle	GCA_001770895.1_ASM177089v1	Burkholderiales	1	0	8.64
Arantheramaran et al. (2016)	Arantheramaran et al. (2016)		Rifle	Rifle	GCA_001770905.1_ASM177090v1	Burkholderiales	1	0.06	8.47
Arantheramaran et al. (2016)	Arantheramaran et al. (2016)		Rifle	Rifle	GCA_001770935.1_ASM177093v1	Burkholderiales	0.84	0	11.39
Arantheramaran et al. (2016)	Arantheramaran et al. (2016)		Rifle	Rifle	GCA_001770955.1_ASM177095v1	Burkholderiales	0.88	0	5.46
Arantheramaran et al. (2016)	Arantheramaran et al. (2016)		Rifle	Rifle	GCA_001770985.1_ASM177098v1	Burkholderiales	0.96	0.02	9.17
Arantheramaran et al. (2016)	Arantheramaran et al. (2016)		Rifle	Rifle	GCA_001770995.1_ASM177099v1	Burkholderiales	1	0	2.75
Arantheramaran et al. (2016)	Arantheramaran et al. (2016)		Rifle	Rifle	GCA_001771035.1_ASM177103v1	Burkholderiales	0.78	0	9.59
Arantheramaran et al. (2016)	Arantheramaran et al. (2016)		Rifle	Rifle	GCA_001771055.1_ASM177105v1	Caldithrix_sp_RBG_13_44_9	0.92	0.02	7.44
Arantheramaran et al. (2016)	Arantheramaran et al. (2016)		Rifle	Rifle	GCA_001771065.1_ASM177106v1	Burkholderiales	0.98	0	10.75
Arantheramaran et al. (2016)	Arantheramaran et al. (2016)		Rifle	Rifle	GCA_001771115.1_ASM177111v1	candidate_division_CPR2_bacterium_GW2011_GWC1_41_48	0.98	0	6.71
Arantheramaran et al. (2016)	Arantheramaran et al. (2016)		Rifle	Rifle	GCA_001771135.1_ASM177113v1	candidate_division_CPR3_bacterium_GW2011_GWF2_35_18	0.92	0	7.46
Arantheramaran et al. (2016)	Arantheramaran et al. (2016)		Rifle	Rifle	GCA_001771155.1_ASM177115v1	candidate_division_CPR3_bacterium_GW2011_GWF2_35_18	0.92	0	4.69
Arantheramaran et al. (2016)	Arantheramaran et al. (2016)		Rifle	Rifle	GCA_001771165.1_ASM177116v1	candidate_division_CPR3_bacterium_GW2011_GWF2_35_18	0.76	0.02	7.41
Arantheramaran et al. (2016)	Arantheramaran et al. (2016)		Rifle	Rifle	GCA_001771185.1_ASM177118v1	candidate_division_Kazan_bacterium_RIFCSPLOWO2_01_FULL_45_19	0.94	0	6.43
Arantheramaran et al. (2016)	Arantheramaran et al. (2016)		Rifle	Rifle	GCA_001771215.1_ASM177121v1	candidate_division_Kazan_bacterium_RIFCSPLOWO2_01_FULL_45_19	0.94	0	6.4
Arantheramaran et al. (2016)	Arantheramaran et al. (2016)		Rifle	Rifle	GCA_001771235.1_ASM177123v1	candidate_division_KSB1_bacterium_RBG_16_48_16	0.98	0	8.18
Arantheramaran et al. (2016)	Arantheramaran et al. (2016)		Rifle	Rifle	GCA_001771245.1_ASM177124v1	candidate_division_NC10	0.98	0	3.88
Arantheramaran et al. (2016)	Arantheramaran et al. (2016)		Rifle	Rifle	GCA_001771275.1_ASM177127v1	candidate_division_Kazan_bacterium_RIFCSPLOWO2_01_FULL_48_13	0.96	0.02	6.77
Arantheramaran et al. (2016)	Arantheramaran et al. (2016)		Rifle	Rifle	GCA_001771285.1_ASM177128v1	candidate_division_NC10	0.98	0.02	4.99
Arantheramaran et al. (2016)	Arantheramaran et al. (2016)		Rifle	Rifle	GCA_001771315.1_ASM177131v1	candidate_division_TM6_bacterium_RIFCSPHIGHO2_12_FULL_36_22	0.98	0	7.8
Arantheramaran et al. (2016)	Arantheramaran et al. (2016)		Rifle	Rifle	GCA_001771325.1_ASM177132v1	candidate_division_TM6_bacterium_RIFCSPHIGHO2_12_FULL_32_22	0.94	0.02	8.16
Arantheramaran et al. (2016)	Arantheramaran et al. (2016)		Rifle	Rifle	GCA_001771345.1_ASM177134v1	candidate_division_WOR_1_bacterium_RIFCSPHIGHO2_01_FULL_53_15	0.96	0	7.77
Arantheramaran et al. (2016)	Arantheramaran et al. (2016)		Rifle	Rifle	GCA_001771365.1_ASM177136v1	candidate_division_WOR_1	0.94	0	7.93
Arantheramaran et al. (2016)	Arantheramaran et al. (2016)		Rifle	Rifle	GCA_001771395.1_ASM177139v1	candidate_division_WOR_1_bacterium_RIFOXYB2_FULL_36_35	0.96	0.02	14.23
Arantheramaran et al. (2016)	Arantheramaran et al. (2016)		Rifle	Rifle	GCA_001771415.1_ASM177141v1	candidate_division_WOR_1_bacterium_RIFOXYC2_FULL_46_14	0.96	0	5.16
Arantheramaran et al. (2016)	Arantheramaran et al. (2016)		Rifle	Rifle	GCA_001771425.1_ASM177142v1	candidate_division_WOR_1_bacterium_RIFOXYC12_FULL_54_18	0.96	0	5.3
Arantheramaran et al. (2016)	Arantheramaran et al. (2016)		Rifle	Rifle	GCA_001771455.1_ASM177145v1	candidate_division_WOR_1_bacterium_RIFOXYB2_FULL_37_13	0.86	0.04	12.89
Arantheramaran et al. (2016)	Arantheramaran et al. (2016)		Rifle	Rifle	GCA_001771465.1_ASM177146v1	candidate_division_WOR_1_bacterium_RIFOXYC12_FULL_54_18	0.96	0	5.27
Arantheramaran et al. (2016)	Arantheramaran et al. (2016)		Rifle	Rifle	GCA_001771495.1_ASM177149v1	candidate_division_WOR_1_bacterium_RIFOXYC12_FULL_54_18	0.96	0	5.16
Arantheramaran et al. (2016)	Arantheramaran et al. (2016)		Rifle	Rifle	GCA_001771505.1_ASM177150v1	candidate_division_WOR_1_bacterium_RIFOXYB2_FULL_36_35	0.94	0.02	12.01
Arantheramaran et al. (2016)	Arantheramaran et al. (2016)		Rifle	Rifle	GCA_001771535.1_ASM177153v1	candidate_division_WOR_1_bacterium_RIFOXYB2_FULL_37_13	0.92	0.02	12.74
Arantheramaran et al. (2016)	Arantheramaran et al. (2016)		Rifle	Rifle	GCA_001771545.1_ASM177154v1	candidate_division_WOR_1_bacterium_RIFOXYC2_FULL_41_25	0.96	0	9.38
Arantheramaran et al. (2016)	Arantheramaran et al. (2016)		Rifle	Rifle	GCA_001771575.1_ASM177157v1	candidate_division_WOR_1_bacterium_RIFOXYC12_FULL_54_18	0.96	0	5.27
Arantheramaran et al. (2016)	Arantheramaran et al. (2016)		Rifle	Rifle	GCA_001771585.1_ASM177158v1	candidate_division_WOR_1_bacterium_RIFOXYC2_FULL_46_14	0.96	0	5.47
Arantheramaran et al. (2016)	Arantheramaran et al. (2016)		Rifle	Rifle	GCA_001771615.1_ASM177161v1	candidate_division_WOR_1_bacterium_RIFOXYB2_FULL_48_7	0.9	0.02	8.21
Arantheramaran et al. (2016)	Arantheramaran et al. (2016)		Rifle	Rifle	GCA_001771625.1_ASM177162v1	candidate_division_WOR_1_bacterium_RIFOXYC12_FULL_54_18	0.96	0	5.3
Arantheramaran et al. (2016)	Arantheramaran et al. (2016)		Rifle	Rifle	GCA_001771655.1_ASM177165v1	candidate_division_WOR_1_bacterium_RIFOXYB2_FULL_37_13	0.9	0.02	11.91
Arantheramaran et al. (2016)	Arantheramaran et al. (2016)		Rifle	Rifle	GCA_001771665.1_ASM177166v1	candidate_division_WOR_1_bacterium_RIFOXYC2_FULL_41_25	0.96	0	11.18
Arantheramaran et al. (2016)	Arantheramaran et al. (2016)		Rifle	Rifle	GCA_001771695.1_ASM177169v1	candidate_division_WOR_1_bacterium_RIFOXYC2_FULL_46_14	0.96	0	5.38
Arantheramaran et al. (2016)	Arantheramaran et al. (2016)		Rifle	Rifle	GCA_001771705.1_ASM177170v1	candidate_division_WOR_1_bacterium_RIFOXYB2_FULL_36_35	0.71	0.04	10.23
Arantheramaran et al. (2016)	Arantheramaran et al. (2016)		Rifle	Rifle	GCA_001771735.1_ASM177173v1	candidate_division_WOR_3_bacterium_RBG_13_43_14	0.86	0	6.04
Arantheramaran et al. (2016)	Arantheramaran et al. (2016)		Rifle	Rifle	GCA_001771745.1_ASM177174v1	Candidatus_Dojkabacteria	0.86	0.02	5.31
Arantheramaran et al. (2016)	Arantheramaran et al. (2016)		Rifle	Rifle	GCA_001771775.1_ASM177177v1	Candidatus_Dojkabacteria	0.9	0	5.27
Arantheramaran et al. (2016)	Arantheramaran et al. (2016)		Rifle	Rifle	GCA_001771785.1_ASM177178v1	Candidatus_Dojkabacteria	0.75	0.06	6.06
Arantheramaran et al. (2016)	Arantheramaran et al. (2016)		Rifle	Rifle	GCA_001771815.1_ASM177181v1	Bdellovibrionales	0.96	0.02	4.29
Arantheramaran et al. (2016)	Arantheramaran et al. (2016)		Rifle	Rifle	GCA_001771825.1_ASM177182v1	Bdellovibrionales	0.84	0.02	10.15
Arantheramaran et al. (2016)	Arantheramaran et al. (2016)		Rifle	Rifle	GCA_001771845.1_ASM177184v1	Bdellovibrionales	0.98	0	11.35
Arantheramaran et al. (2016)	Arantheramaran et al. (2016)		Rifle	Rifle	GCA_001771865.1_ASM177186v1	Bdellovibrionales	0.92	0.08	13.65
Arantheramaran et al. (2016)	Arantheramaran et al. (2016)		Rifle	Rifle	GCA_001771895.1_ASM177189v1	Betaproteobacteria_bacterium_RBG_16_56_24	0.96	0.02	11.6
Arantheramaran et al. (2016)	Arantheramaran et al. (2016)		Rifle	Rifle	GCA_001771905.1_ASM177190v1	Betaproteobacteria	0.82	0.02	7.45
Arantheramaran et al. (2016)	Arantheramaran et al. (2016)		Rifle	Rifle	GCA_001771915.1_ASM177191v1	Betaproteobacteria_bacterium_RIFCSPLOWO2_02_FULL_64_12	0.78	0	6.24
Arantheramaran et al. (2016)	Arantheramaran et al. (2016)		Rifle	Rifle	GCA_001771935.1_ASM177193v1	Betaproteobacteria_bacterium_RIFCSPLOWO2_02_FULL_67_26	1	0.02	6.86
Arantheramaran et al. (2016)	Arantheramaran et al. (2016)		Rifle	Rifle	GCA_001771975.1_ASM177197v1	Betaproteobacteria	0.98	0	5.79
Arantheramaran et al. (2016)	Arantheramaran et al. (2016)		Rifle	Rifle	GCA_001771985.1_ASM177198v1	Betaproteobacteria_bacterium_RIFCSPLOWO2_12_FULL_62_13	1	0.1	6.9
Arantheramaran et al. (2016)	Arantheramaran et al. (2016)		Rifle	Rifle	GCA_001772005.1_ASM177200v1	Betaproteobacteria_bacterium_RIFCSPLOWO2_12_FULL_62_58	1	0.02	7.08
Arantheramaran et al. (2016)	Arantheramaran et al. (2016)		Rifle	Rifle	GCA_001772025.1_ASM177202v1	unclassified_Betaproteobacteria	0.8	0.02	9.3
Arantheramaran et al. (2016)	Arantheramaran et al. (2016)		Rifle	Rifle	GCA_001772055.1_ASM177205v1	Betaproteobacteria_bacterium_RIFCSPLOWO2_12_FULL_68_19	0.88	0	6.13
Arantheramaran et al. (2016)	Arantheramaran et al. (2016)		Rifle	Rifle	GCA_001772075.1_ASM177207v1	Burkholderiales	1	0	11.26
Arantheramaran et al. (2016)	Arantheramaran et al. (2016)		Rifle	Rifle	GCA_001772095.1_ASM177209v1	Burkholderiales	0.88	0.1	8.16
Arantheramaran et al. (2016)	Arantheramaran et al. (2016)		Rifle	Rifle	GCA_001772105.1_ASM177210v1	Burkholderiales	0.8	0.04	13.09
Arantheramaran et al. (2016)	Arantheramaran et al. (2016)		Rifle	Rifle	GCA_001772145.1_ASM177214v1	Hydrogenophaga_sp_T4	1	0	5.26
Arantheramaran et al. (2016)	Arantheramaran et al. (2016)		Rifle	Rifle	GCA_001772175.1_ASM177217v1	Burkholderiales	1	0.02	4.79
Arantheramaran et al. (2016)	Arantheramaran et al. (2016)		Rifle	Rifle	GCA_001772185.1_ASM177218v1	Burkholderiales	0.94	0.06	11.32
Arantheramaran et al. (2016)	Arantheramaran et al. (2016)		Rifle	Rifle	GCA_001772215.1_ASM177221v1	candidate_division_CPR3_bacterium_GW2011_GWF2_35_18	0.75	0	7.51
Arantheramaran et al. (2016)	Arantheramaran et al. (2016)		Rifle	Rifle	GCA_001772225.1_ASM177222v1	candidate_division_CPR3_bacterium_GW2011_GWF2_35_18	0.88	0.02	8.4
Arantheramaran et al. (2016)	Arantheramaran et al. (2016)		Rifle	Rifle	GCA_001772255.1_ASM177225v1	candidate_division_Kazan_bacterium_RBG_13_50_9	0.94	0	6.53
Arantheramaran et al. (2016)	Arantheramaran et al. (2016)		Rifle	Rifle	GCA_001772265.1_ASM177226v1	candidate_division_Kazan_bacterium_RIFCSPLOWO2_01_FULL_48_13	0.88	0.04	7.09
Arantheramaran et al. (2016)	Arantheramaran et al. (2016)		Rifle	Rifle	GCA_001772305.1_ASM177230v1	candidate_division_TM6_bacterium_RIFCSPHIGHO2_12_FULL_38_8	0.78	0.02	24.39
Arantheramaran et al. (2016)	Arantheramaran et al. (2016)		Rifle	Rifle	GCA_001772335.1_ASM177233v1	candidate_division_WOR_1_bacterium_RIFCSPHIGHO2_01_FULL_53_15	0.98	0	7.07
Arantheramaran et al. (2016)	Arantheramaran et al. (2016)		Rifle	Rifle	GCA_001772355.1_ASM177235v1	candidate_division_WOR_1	0.92	0.02	8.93
Arantheramaran et al. (2016)	Arantheramaran et al. (2016)		Rifle	Rifle	GCA_001772375.1_ASM177237v1	candidate_division_WOR_1	0.9	0.02	8.84
Arantheramaran et al. (2016)	Arantheramaran et al. (2016)		Rifle	Rifle	GCA_001772385.1_ASM177238v1	Desulfuromonas_sp_DDH964	0.96	0.02	12.36
Arantheramaran et al. (2016)	Arantheramaran et al. (2016)		Rifle	Rifle	GCA_001772415.1_ASM177241v1	candidate_division_WOR_1_bacterium_RIFOXYC2_FULL_41_25	0.96	0	10.16
Arantheramaran et al. (2016)	Arantheramaran et al. (2016)		Rifle	Rifle	GCA_001772435.1_ASM177243v1	candidate_division_WOR_1_bacterium_RIFOXYC2_FULL_46_14	0.96	0	5.46
Arantheramaran et al. (2016)	Arantheramaran et al. (2016)		Rifle	Rifle	GCA_001772455.1_ASM177245v1	candidate_division_WOR_1_bacterium_RIFOXYC2_FULL_41_25	0.78	0	8.79
Arantheramaran et al. (2016)	Arantheramaran et al. (2016)		Rifle	Rifle	GCA_001772465.1_ASM177246v1	Candidatus_Dojkabacteria	0.84	0.02	6.5
Arantheramaran et al. (2016)	Arantheramaran et al. (2016)		Rifle	Rifle	GCA_001772485.1_ASM177248v1	Candidatus_Dojkabacteria	0.84	0.04	5.99
Arantheramaran et al. (2016)	Arantheramaran et al. (2016)		Rifle	Rifle	GCA_001772535.1_ASM177253v1	Bacteria	0.88	0.04	8.97
Arantheramaran et al. (2016)	Arantheramaran et al. (2016)		Rifle	Rifle	GCA_001772545.1_ASM177254v1	candidate_division_WWE3_bacterium_RBG_19FT_COMBO_53_11	0.71	0	5.93
Arantheramaran et al. (2016)	Arantheramaran et al. (2016)		Rifle	Rifle	GCA_001772575.1_ASM177257v1	candidate_division_WWE3_bacterium_RBG_19FT_COMBO_34_6	0.86	0.06	5.98
Arantheramaran et al. (2016)	Arantheramaran et al. (2016)		Rifle	Rifle	GCA_001772615.1_ASM177261v1	candidate_division_WWE3_bacterium_RIFCSPLOWO2_01_FULL_41_18	0.94	0	7.43
Arantheramaran et al. (2016)	Arantheramaran et al. (2016)		Rifle	Rifle	GCA_001772625.1_ASM177262v1	candidate_division_WWE3_bacterium_RIFCSPHIGHO2_01_FULL_42_13	0.8	0.02	5.72
Arantheramaran et al. (2016)	Arantheramaran et al. (2016)		Rifle	Rifle	GCA_001772655.1_ASM177265v1	candidate_division_WWE3_bacterium_RIFCSPHIGHO2_01_FULL_48_15	0.82	0	8.11
Arantheramaran et al. (2016)	Arantheramaran et al. (2016)		Rifle	Rifle	GCA_001772665.1_ASM177266v1	candidate_division_WWE3_bacterium_RIFCSPLOWO2_01_FULL_39_13	0.96	0.02	8.35
Arantheramaran et al. (2016)	Arantheramaran et al. (2016)		Rifle	Rifle	GCA_001772695.1_ASM177269v1	candidate_division_WWE3_bacterium_RIFCSPLOWO2_01_FULL_41_18	0.94	0	7.42
Arantheramaran et al. (2016)	Arantheramaran et al. (2016)		Rifle	Rifle	GCA_001772705.1_ASM177270v1	candidate_division_WWE3	0.9	0.02	6.19
Arantheramaran et al. (2016)	Arantheramaran et al. (2016)		Rifle	Rifle	GCA_001772715.1_ASM177271v1	candidate_division_WWE3_bacterium_RIFCSPLOWO2_01_FULL_42_11	0.78	0.02	9.18
Arantheramaran et al. (2016)	Arantheramaran et al. (2016)		Rifle	Rifle	GCA_001772745.1_ASM177274v1	candidate_division_WWE3	0.78	0	4.54
Arantheramaran et al. (2016)	Arantheramaran et al. (2016)		Rifle	Rifle	GCA_001772775.1_ASM177277v1	candidate_division_WWE3	0.84	0	5.27
Arantheramaran et al. (2016)	Arantheramaran et al. (2016)		Rifle	Rifle	GCA_001772795.1_ASM177279v1	candidate_division_WWE3	0.8	0	5.21
Arantheramaran et al. (2016)	Arantheramaran et al. (2016)		Rifle	Rifle	GCA_001772805.1_ASM177280v1	candidate_division_WWE3_bacterium_RBG_19FT_COMBO_53_11	0.88	0.02	5.53
Arantheramaran et al. (2016)	Arantheramaran et al. (2016)		Rifle	Rifle	GCA_001772815.1_ASM177281v1	candidate_division_WWE3_bacterium_RIFCSPHIGHO2_02_FULL_38_14	0.88	0	4.33
Arantheramaran et al. (2016)	Arantheramaran et al. (2016)		Rifle	Rifle	GCA_001772855.1_ASM177285v1	candidate_division_WWE3	0.88	0	8.7
Arantheramaran et al. (2016)	Arantheramaran et al. (2016)		Rifle	Rifle	GCA_001772865.1_ASM177286v1	candidate_division_WWE3_bacterium_RIFCSPHIGHO2_02_FULL_38_14	0.94	0.02	5.48
Arantheramaran et al. (2016)	Arantheramaran et al. (2016)		Rifle	Rifle	GCA_001772885.1_ASM177288v1	candidate_division_WWE3_bacterium_RIFCSPHIGHO2_02_FULL_38_14	0.9	0	6.17
Arantheramaran et al. (2016)	Arantheramaran et al. (2016)		Rifle	Rifle	GCA_001772895.1_ASM177289v1	candidate_division_WWE3_bacterium_RIFCSPLOWO2_01_FULL_37_15	0.82	0.04	8.12
Arantheramaran et al. (2016)	Arantheramaran et al. (2016)		Rifle	Rifle	GCA_001772935.1_ASM177293v1	candidate_division_WWE3_bacterium_RIFCSPHIGHO2_02_FULL_38_14	0.88	0	6.2
Arantheramaran et al. (2016)	Arantheramaran et al. (2016)		Rifle	Rifle	GCA_001772955.1_ASM177295v1	candidate_division_WWE3_bacterium_RIFCSPLOWO2_01_FULL_53_14	0.92	0.04	5.27
Arantheramaran et al. (2016)	Arantheramaran et al. (2016)		Rifle	Rifle	GCA_001772985.1_ASM177298v1	candidate_division_WWE3_bacterium_RIFCSPLOWO2_12_FULL_36_10	0.82	0.02	7.22
Arantheramaran et al. (2016)	Arantheramaran et al. (2016)		Rifle	Rifle	GCA_001773015.1_ASM177301v1	candidate_division_WWE3_bacterium_RIFOXYA2_FULL_46_9	0.94	0	6.32
Arantheramaran et al. (2016)	Arantheramaran et al. (2016)		Rifle	Rifle	GCA_001773035.1_ASM177303v1	candidate_division_WWE3	0.88	0	4.6
Arantheramaran et al. (2016)	Arantheramaran et al. (2016)		Rifle	Rifle	GCA_001773055.1_ASM177305v1	candidate_division_WWE3_bacterium_RIFOXYA2_FULL_46_9	0.94	0	5.75
Arantheramaran et al. (2016)	Arantheramaran et al. (2016)		Rifle	Rifle	GCA_001773065.1_ASM177306v1	candidate_division_WWE3_bacterium_RIFOXYA2_FULL_46_9	0.94	0	6.08
Arantheramaran et al. (2016)	Arantheramaran et al. (2016)		Rifle	Rifle	GCA_001773095.1_ASM177309v1	candidate_division_WWE3_bacterium_GW2011_GWC2_41_23	0.96	0	3.63
Arantheramaran et al. (2016)	Arantheramaran et al. (2016)		Rifle	Rifle	GCA_001773115.1_ASM177311v1	Bacteria	0.84	0.02	5.66
Arantheramaran et al. (2016)	Arantheramaran et al. (2016)		Rifle	Rifle	GCA_001773135.1_ASM177313v1	candidate_division_WWE3_bacterium_GW2011_GWB1_42_6	0.94	0	3.48
Arantheramaran et al. (2016)	Arantheramaran et al. (2016)		Rifle	Rifle	GCA_001773145.1_ASM177314v1	candidate_division_WWE3_bacterium_RIFOXYA2_FULL_46_9	0.92	0.02	6.44
Arantheramaran et al. (2016)	Arantheramaran et al. (2016)		Rifle	Rifle	GCA_001773175.1_ASM177317v1	candidate_division_WWE3	0.9	0	6.08
Arantheramaran et al. (2016)	Arantheramaran et al. (2016)		Rifle	Rifle	GCA_001773195.1_ASM177319v1	candidate_division_WWE3_bacterium_RIFOXYC1_FULL_39_7	0.88	0	3.29
Arantheramaran et al. (2016)	Arantheramaran et al. (2016)		Rifle	Rifle	GCA_001773215.1_ASM177321v1	candidate_division_WWE3_bacterium_RIFOXYA2_FULL_46_9	0.94	0	6.2
Arantheramaran et al. (2016)	Arantheramaran et al. (2016)		Rifle	Rifle	GCA_001773225.1_ASM177322v1	candidate_division_WWE3_bacterium_RIFOXYA2_FULL_46_9	0.9	0	6.95
Arantheramaran et al. (2016)	Arantheramaran et al. (2016)		Rifle	Rifle	GCA_001773255.1_ASM177325v1	candidate_division_WWE3	0.9	0	4.78
Arantheramaran et al. (2016)	Arantheramaran et al. (2016)		Rifle	Rifle	GCA_001773275.1_ASM177327v1	candidate_division_WWE3	0.8	0	2.7
Arantheramaran et al. (2016)	Arantheramaran et al. (2016)		Rifle	Rifle	GCA_001773295.1_ASM177329v1	candidate_division_WWE3_bacterium_RIFOXYD1_FULL_39_9	0.94	0	5.77
Arantheramaran et al. (2016)	Arantheramaran et al. (2016)		Rifle	Rifle	GCA_001773305.1_ASM177330v1	candidate_division_WWE3	0.96	0	6.46
Arantheramaran et al. (2016)	Arantheramaran et al. (2016)		Rifle	Rifle	GCA_001773315.1_ASM177331v1	candidate_division_WWE3_bacterium_GW2011_GWC2_41_23	0.96	0	4.73
Arantheramaran et al. (2016)	Arantheramaran et al. (2016)		Rifle	Rifle	GCA_001773375.1_ASM177337v1	candidate_division_WWE3_bacterium_RIFOXYA2_FULL_46_9	0.94	0	6.05
Arantheramaran et al. (2016)	Arantheramaran et al. (2016)		Rifle	Rifle	GCA_001773385.1_ASM177338v1	candidate_division_WWE3	0.92	0.02	3.2
Arantheramaran et al. (2016)	Arantheramaran et al. (2016)		Rifle	Rifle	GCA_001773395.1_ASM177339v1	candidate_division_WWE3	0.92	0	3.44
Arantheramaran et al. (2016)	Arantheramaran et al. (2016)		Rifle	Rifle	GCA_001773425.1_ASM177342v1	candidate_division_Zixibacteria_bacterium_RBG_16_40_9	0.71	0	6.46
Arantheramaran et al. (2016)	Arantheramaran et al. (2016)		Rifle	Rifle	GCA_001773455.1_ASM177345v1	Candidatus_Abawacabacteria_bacterium_RBG_16_42_10	0.94	0.06	9.69
Arantheramaran et al. (2016)	Arantheramaran et al. (2016)		Rifle	Rifle	GCA_001773465.1_ASM177346v1	candidate_division_Zixibacteria_bacterium_RBG_16_50_21	0.71	0	4.84
Arantheramaran et al. (2016)	Arantheramaran et al. (2016)		Rifle	Rifle	GCA_001773485.1_ASM177348v1	Candidatus_Abawacabacteria_bacterium_RIFCSPHIGHO2_01_FULL_46_8	0.75	0	6.93
Arantheramaran et al. (2016)	Arantheramaran et al. (2016)		Rifle	Rifle	GCA_001773505.1_ASM177350v1	Candidatus_Adlerbacteria_bacterium_RIFCSPHIGHO2_02_FULL_52_17	0.82	0	6.29
Arantheramaran et al. (2016)	Arantheramaran et al. (2016)		Rifle	Rifle	GCA_001773535.1_ASM177353v1	Candidatus_Adlerbacteria	0.88	0.02	6.54
Arantheramaran et al. (2016)	Arantheramaran et al. (2016)		Rifle	Rifle	GCA_001773545.1_ASM177354v1	Candidatus_Adlerbacteria_bacterium_RIFCSPLOWO2_01_FULL_54_21b	0.88	0.04	7.35
Arantheramaran et al. (2016)	Arantheramaran et al. (2016)		Rifle	Rifle	GCA_001773575.1_ASM177357v1	Candidatus_Adlerbacteria_bacterium_RIFOXYC1_FULL_48_26	0.86	0	7.71
Arantheramaran et al. (2016)	Arantheramaran et al. (2016)		Rifle	Rifle	GCA_001773585.1_ASM177358v1	Candidatus_Amesbacteria	0.75	0	5.96
Arantheramaran et al. (2016)	Arantheramaran et al. (2016)		Rifle	Rifle	GCA_001773615.1_ASM177361v1	Candidatus_Amesbacteria_bacterium_RIFCSPLOWO2_01_FULL_48_25	0.92	0	7.61
Arantheramaran et al. (2016)	Arantheramaran et al. (2016)		Rifle	Rifle	GCA_001773625.1_ASM177362v1	Candidatus_Amesbacteria	0.71	0	6.03
Arantheramaran et al. (2016)	Arantheramaran et al. (2016)		Rifle	Rifle	GCA_001773645.1_ASM177364v1	Candidatus_Amesbacteria	0.88	0	7.37
Arantheramaran et al. (2016)	Arantheramaran et al. (2016)		Rifle	Rifle	GCA_001773655.1_ASM177365v1	Candidatus_Amesbacteria_bacterium_RIFCSPLOWO2_01_FULL_47_33	0.78	0	7.63
Arantheramaran et al. (2016)	Arantheramaran et al. (2016)		Rifle	Rifle	GCA_001773695.1_ASM177369v1	Candidatus_Amesbacteria_bacterium_RIFCSPLOWO2_01_FULL_48_25	0.92	0	7.21
Arantheramaran et al. (2016)	Arantheramaran et al. (2016)		Rifle	Rifle	GCA_001773715.1_ASM177371v1	Candidatus_Amesbacteria	0.8	0	6.67
Arantheramaran et al. (2016)	Arantheramaran et al. (2016)		Rifle	Rifle	GCA_001773725.1_ASM177372v1	Candidatus_Amesbacteria_bacterium_RIFCSPHIGHO2_01_FULL_48_32b	0.94	0.02	6.74
Arantheramaran et al. (2016)	Arantheramaran et al. (2016)		Rifle	Rifle	GCA_001773735.1_ASM177373v1	Candidatus_Amesbacteria	0.88	0.02	6.87
Arantheramaran et al. (2016)	Arantheramaran et al. (2016)		Rifle	Rifle	GCA_001773775.1_ASM177377v1	Candidatus_Amesbacteria_bacterium_RIFOXYB1_FULL_44_23	0.92	0	7.4
Arantheramaran et al. (2016)	Arantheramaran et al. (2016)		Rifle	Rifle	GCA_001773795.1_ASM177379v1	Candidatus_Amesbacteria	0.94	0	6.01
Arantheramaran et al. (2016)	Arantheramaran et al. (2016)		Rifle	Rifle	GCA_001773815.1_ASM177381v1	Candidatus_Amesbacteria	0.78	0.04	7.38
Arantheramaran et al. (2016)	Arantheramaran et al. (2016)		Rifle	Rifle	GCA_001773825.1_ASM177382v1	Candidatus_Aminicenantes_bacterium_RBG_13_63_10	0.76	0	5.49
Arantheramaran et al. (2016)	Arantheramaran et al. (2016)		Rifle	Rifle	GCA_001773855.1_ASM177385v1	Candidatus_Aminicenantes_bacterium_RBG_13_64_14	0.75	0	6.1
Arantheramaran et al. (2016)	Arantheramaran et al. (2016)		Rifle	Rifle	GCA_001773875.1_ASM177387v1	Candidatus_Aminicenantes	0.84	0	4.42
Arantheramaran et al. (2016)	Arantheramaran et al. (2016)		Rifle	Rifle	GCA_001773895.1_ASM177389v1	Candidatus_Aminicenantes_bacterium_RBG_16_63_16	0.96	0.06	8.5
Arantheramaran et al. (2016)	Arantheramaran et al. (2016)		Rifle	Rifle	GCA_001773915.1_ASM177391v1	Candidatus_Aminicenantes_bacterium_RBG_19FT_COMBO_58_17	0.78	0.02	4.2
Arantheramaran et al. (2016)	Arantheramaran et al. (2016)		Rifle	Rifle	GCA_001773955.1_ASM177395v1	Candidatus_Atribacteria_bacterium_RBG_19FT_COMBO_35_14	0.94	0	6.08
Arantheramaran et al. (2016)	Arantheramaran et al. (2016)		Rifle	Rifle	GCA_001773975.1_ASM177397v1	Candidatus_Azambacteria_bacterium_RBG_16_47_10	0.82	0	12.59
Arantheramaran et al. (2016)	Arantheramaran et al. (2016)		Rifle	Rifle	GCA_001773995.1_ASM177399v1	Candidatus_Azambacteria	0.92	0.04	6.31
Arantheramaran et al. (2016)	Arantheramaran et al. (2016)		Rifle	Rifle	GCA_001774005.1_ASM177400v1	Candidatus_Azambacteria_bacterium_RIFCSPLOWO2_02_FULL_44_14	0.86	0.02	7.85
Arantheramaran et al. (2016)	Arantheramaran et al. (2016)		Rifle	Rifle	GCA_001774035.1_ASM177403v1	Candidatus_Azambacteria_bacterium_RIFCSPLOWO2_01_FULL_46_25	0.92	0	8.86
Arantheramaran et al. (2016)	Arantheramaran et al. (2016)		Rifle	Rifle	GCA_001774055.1_ASM177405v1	Candidatus_Azambacteria_bacterium_RIFCSPLOWO2_02_FULL_44_14	0.86	0	6.84
Arantheramaran et al. (2016)	Arantheramaran et al. (2016)		Rifle	Rifle	GCA_001774075.1_ASM177407v1	Candidatus_Azambacteria_bacterium_RIFCSPLOWO2_02_FULL_44_14	0.86	0	6.36
Arantheramaran et al. (2016)	Arantheramaran et al. (2016)		Rifle	Rifle	GCA_001774085.1_ASM177408v1	Candidatus_Azambacteria_bacterium_RIFCSPLOWO2_01_FULL_46_25	0.94	0	7.42
Arantheramaran et al. (2016)	Arantheramaran et al. (2016)		Rifle	Rifle	GCA_001774105.1_ASM177410v1	Candidatus_Azambacteria	0.94	0	6.65
Arantheramaran et al. (2016)	Arantheramaran et al. (2016)		Rifle	Rifle	GCA_001774135.1_ASM177413v1	Candidatus_Azambacteria_bacterium_RIFCSPLOWO2_02_FULL_44_14	0.88	0	6.47
Arantheramaran et al. (2016)	Arantheramaran et al. (2016)		Rifle	Rifle	GCA_001774155.1_ASM177415v1	Candidatus_Azambacteria	0.88	0	5.83
Arantheramaran et al. (2016)	Arantheramaran et al. (2016)		Rifle	Rifle	GCA_001774165.1_ASM177416v1	Candidatus_Azambacteria	0.92	0.02	5.71
Arantheramaran et al. (2016)	Arantheramaran et al. (2016)		Rifle	Rifle	GCA_001774195.1_ASM177419v1	Parcubacteria_group	0.84	0.04	7.79
Arantheramaran et al. (2016)	Arantheramaran et al. (2016)		Rifle	Rifle	GCA_001774215.1_ASM177421v1	Candidatus_Azambacteria	0.92	0.02	5.53
Arantheramaran et al. (2016)	Arantheramaran et al. (2016)		Rifle	Rifle	GCA_001774235.1_ASM177423v1	Candidatus_Bathyarchaeota_archaeon_RBG_13_46_16b	0.84	0	5.99
Arantheramaran et al. (2016)	Arantheramaran et al. (2016)		Rifle	Rifle	GCA_001774245.1_ASM177424v1	Candidatus_Bathyarchaeota_archaeon_RBG_13_52_12	0.79	0.03	5.04
Arantheramaran et al. (2016)	Arantheramaran et al. (2016)		Rifle	Rifle	GCA_001774275.1_ASM177427v1	Candidatus_Beckwithbacteria_bacterium_GW2011_GWB1_47_15	0.92	0	5.21
Arantheramaran et al. (2016)	Arantheramaran et al. (2016)		Rifle	Rifle	GCA_001774295.1_ASM177429v1	Candidatus_Beckwithbacteria_bacterium_GW2011_GWB1_47_15	0.94	0	3.17
Arantheramaran et al. (2016)	Arantheramaran et al. (2016)		Rifle	Rifle	GCA_001774315.1_ASM177431v1	Candidatus_Beckwithbacteria_bacterium_GW2011_GWB1_47_15	0.92	0	3.42
Arantheramaran et al. (2016)	Arantheramaran et al. (2016)		Rifle	Rifle	GCA_001774335.1_ASM177433v1	Candidatus_Beckwithbacteria_bacterium_GW2011_GWB1_47_15	0.92	0.04	6.37
Arantheramaran et al. (2016)	Arantheramaran et al. (2016)		Rifle	Rifle	GCA_001774345.1_ASM177434v1	Candidatus_Beckwithbacteria_bacterium_GW2011_GWB1_47_15	0.88	0.02	6.34
Arantheramaran et al. (2016)	Arantheramaran et al. (2016)		Rifle	Rifle	GCA_001774375.1_ASM177437v1	Candidatus_Berkelbacteria_bacterium_RBG_13_40_8	0.88	0.02	9.44
Arantheramaran et al. (2016)	Arantheramaran et al. (2016)		Rifle	Rifle	GCA_001774395.1_ASM177439v1	Candidatus_Berkelbacteria_bacterium_RIFCSPLOWO2_01_FULL_50_28	0.92	0.02	11.12
Arantheramaran et al. (2016)	Arantheramaran et al. (2016)		Rifle	Rifle	GCA_001774415.1_ASM177441v1	Candidatus_Campbellbacteria	0.86	0.02	4.4
Arantheramaran et al. (2016)	Arantheramaran et al. (2016)		Rifle	Rifle	GCA_001774425.1_ASM177442v1	Candidatus_Campbellbacteria	0.9	0	5.53
Arantheramaran et al. (2016)	Arantheramaran et al. (2016)		Rifle	Rifle	GCA_001774455.1_ASM177445v1	Candidatus_Campbellbacteria_bacterium_RIFCSPLOWO2_02_35_12	0.76	0	10.56
Arantheramaran et al. (2016)	Arantheramaran et al. (2016)		Rifle	Rifle	GCA_001774475.1_ASM177447v1	Candidatus_Campbellbacteria	0.75	0.02	4.63
Arantheramaran et al. (2016)	Arantheramaran et al. (2016)		Rifle	Rifle	GCA_001774495.1_ASM177449v1	Candidatus_Campbellbacteria_bacterium_RIFOXYC2_FULL_35_25	0.9	0.02	5.8
Arantheramaran et al. (2016)	Arantheramaran et al. (2016)		Rifle	Rifle	GCA_001774505.1_ASM177450v1	Candidatus_Coatesbacteria_bacterium_RBG_13_66_14	0.92	0.02	3.87
Arantheramaran et al. (2016)	Arantheramaran et al. (2016)		Rifle	Rifle	GCA_001774535.1_ASM177453v1	Candidatus_Collierbacteria	0.82	0	6.74
Arantheramaran et al. (2016)	Arantheramaran et al. (2016)		Rifle	Rifle	GCA_001774555.1_ASM177455v1	Candidatus_Collierbacteria	0.82	0.02	4.34
Arantheramaran et al. (2016)	Arantheramaran et al. (2016)		Rifle	Rifle	GCA_001774575.1_ASM177457v1	Microgenomates_group	0.8	0.04	8.58
Arantheramaran et al. (2016)	Arantheramaran et al. (2016)		Rifle	Rifle	GCA_001774585.1_ASM177458v1	Microgenomates_group	0.76	0.02	4.15
Arantheramaran et al. (2016)	Arantheramaran et al. (2016)		Rifle	Rifle	GCA_001774615.1_ASM177461v1	Candidatus_Collierbacteria_bacterium_RIFOXYB1_FULL_49_13	0.75	0	5.36
Arantheramaran et al. (2016)	Arantheramaran et al. (2016)		Rifle	Rifle	GCA_001774635.1_ASM177463v1	Patescibacteria_group	0.94	0	3.65
Arantheramaran et al. (2016)	Arantheramaran et al. (2016)		Rifle	Rifle	GCA_001774655.1_ASM177465v1	Patescibacteria_group	0.94	0	3.77
Arantheramaran et al. (2016)	Arantheramaran et al. (2016)		Rifle	Rifle	GCA_001774675.1_ASM177467v1	Patescibacteria_group	0.94	0	3.71
Arantheramaran et al. (2016)	Arantheramaran et al. (2016)		Rifle	Rifle	GCA_001774685.1_ASM177468v1	Patescibacteria_group	0.94	0	3.61
Arantheramaran et al. (2016)	Arantheramaran et al. (2016)		Rifle	Rifle	GCA_001774735.1_ASM177473v1	Candidatus_Curtissbacteria_bacterium_RBG_16_39_7	0.73	0.06	5.59
Arantheramaran et al. (2016)	Arantheramaran et al. (2016)		Rifle	Rifle	GCA_001774755.1_ASM177475v1	Bacteria	0.86	0	8.44
Arantheramaran et al. (2016)	Arantheramaran et al. (2016)		Rifle	Rifle	GCA_001774765.1_ASM177476v1	Candidatus_Curtissbacteria	0.76	0	7.69
Arantheramaran et al. (2016)	Arantheramaran et al. (2016)		Rifle	Rifle	GCA_001774785.1_ASM177478v1	Candidatus_Curtissbacteria	0.9	0.06	9.68
Arantheramaran et al. (2016)	Arantheramaran et al. (2016)		Rifle	Rifle	GCA_001774815.1_ASM177481v1	Candidatus_Curtissbacteria_bacterium_RIFCSPHIGHO2_01_FULL_41_13	0.76	0.04	6.23
Arantheramaran et al. (2016)	Arantheramaran et al. (2016)		Rifle	Rifle	GCA_001774835.1_ASM177483v1	Candidatus_Curtissbacteria_bacterium_RIFCSPLOWO2_01_FULL_42_50	0.9	0	5.51
Arantheramaran et al. (2016)	Arantheramaran et al. (2016)		Rifle	Rifle	GCA_001774845.1_ASM177484v1	Candidatus_Curtissbacteria_bacterium_RIFCSPHIGHO2_02_FULL_40_17	0.75	0	7.88
Arantheramaran et al. (2016)	Arantheramaran et al. (2016)		Rifle	Rifle	GCA_001774865.1_ASM177486v1	Candidatus_Curtissbacteria_bacterium_RIFCSPHIGHO2_02_FULL_42_15	0.78	0	9.89
Arantheramaran et al. (2016)	Arantheramaran et al. (2016)		Rifle	Rifle	GCA_001774895.1_ASM177489v1	Candidatus_Curtissbacteria	0.82	0	7.73
Arantheramaran et al. (2016)	Arantheramaran et al. (2016)		Rifle	Rifle	GCA_001774915.1_ASM177491v1	Candidatus_Curtissbacteria	0.76	0	8.63
Arantheramaran et al. (2016)	Arantheramaran et al. (2016)		Rifle	Rifle	GCA_001774935.1_ASM177493v1	Bacteria	0.9	0	8.37
Arantheramaran et al. (2016)	Arantheramaran et al. (2016)		Rifle	Rifle	GCA_001774945.1_ASM177494v1	Candidatus_Curtissbacteria	0.84	0	8.96
Arantheramaran et al. (2016)	Arantheramaran et al. (2016)		Rifle	Rifle	GCA_001774975.1_ASM177497v1	Candidatus_Curtissbacteria_bacterium_RIFCSPLOWO2_01_FULL_42_50	0.9	0	5.83
Arantheramaran et al. (2016)	Arantheramaran et al. (2016)		Rifle	Rifle	GCA_001774995.1_ASM177499v1	Candidatus_Curtissbacteria_bacterium_RIFCSPLOWO2_01_FULL_38_11b	0.82	0	10.22
Arantheramaran et al. (2016)	Arantheramaran et al. (2016)		Rifle	Rifle	GCA_001775005.1_ASM177500v1	Bacteria	0.86	0	9.02
Arantheramaran et al. (2016)	Arantheramaran et al. (2016)		Rifle	Rifle	GCA_001775025.1_ASM177502v1	Candidatus_Curtissbacteria_bacterium_RIFCSPLOWO2_01_FULL_42_26	0.86	0	8.82
Arantheramaran et al. (2016)	Arantheramaran et al. (2016)		Rifle	Rifle	GCA_001775055.1_ASM177505v1	Candidatus_Curtissbacteria	0.92	0	9.49
Arantheramaran et al. (2016)	Arantheramaran et al. (2016)		Rifle	Rifle	GCA_001775075.1_ASM177507v1	Candidatus_Curtissbacteria_bacterium_RIFCSPLOWO2_01_FULL_42_50	0.9	0	7.85
Arantheramaran et al. (2016)	Arantheramaran et al. (2016)		Rifle	Rifle	GCA_001775085.1_ASM177508v1	Candidatus_Curtissbacteria_bacterium_RIFCSPLOWO2_12_FULL_38_9	0.88	0.02	7.55
Arantheramaran et al. (2016)	Arantheramaran et al. (2016)		Rifle	Rifle	GCA_001775095.1_ASM177509v1	Candidatus_Curtissbacteria	0.9	0.02	8.51
Arantheramaran et al. (2016)	Arantheramaran et al. (2016)		Rifle	Rifle	GCA_001775135.1_ASM177513v1	Bacteria	0.88	0	8.95
Arantheramaran et al. (2016)	Arantheramaran et al. (2016)		Rifle	Rifle	GCA_001775155.1_ASM177515v1	Bacteria	0.73	0.04	7.87
Arantheramaran et al. (2016)	Arantheramaran et al. (2016)		Rifle	Rifle	GCA_001775165.1_ASM177516v1	Bacteria	0.9	0	8.09
Arantheramaran et al. (2016)	Arantheramaran et al. (2016)		Rifle	Rifle	GCA_001775175.1_ASM177517v1	Bacteria	0.88	0	9.74
Arantheramaran et al. (2016)	Arantheramaran et al. (2016)		Rifle	Rifle	GCA_001775215.1_ASM177521v1	Bacteria	0.88	0	8.83
Arantheramaran et al. (2016)	Arantheramaran et al. (2016)		Rifle	Rifle	GCA_001775235.1_ASM177523v1	Bacteria	0.92	0	9.77
Arantheramaran et al. (2016)	Arantheramaran et al. (2016)		Rifle	Rifle	GCA_001775245.1_ASM177524v1	Candidatus_Dadabacteria_bacterium_CSP1_2	0.78	0	3.82
Arantheramaran et al. (2016)	Arantheramaran et al. (2016)		Rifle	Rifle	GCA_001775255.1_ASM177525v1	Candidatus_Dadabacteria_bacterium_RIFCSPHIGHO2_12_FULL_53_21	0.86	0	6.09
Arantheramaran et al. (2016)	Arantheramaran et al. (2016)		Rifle	Rifle	GCA_001775285.1_ASM177528v1	Candidatus_Daviesbacteria_bacterium_RIFCSPHIGHO2_12_FULL_37_11	0.75	0	8.29
Arantheramaran et al. (2016)	Arantheramaran et al. (2016)		Rifle	Rifle	GCA_001775315.1_ASM177531v1	Candidatus_Daviesbacteria_bacterium_RIFCSPHIGHO2_12_FULL_37_11	0.82	0	8.83
Arantheramaran et al. (2016)	Arantheramaran et al. (2016)		Rifle	Rifle	GCA_001775325.1_ASM177532v1	uncultured_bacterium	0.84	0	8.74
Arantheramaran et al. (2016)	Arantheramaran et al. (2016)		Rifle	Rifle	GCA_001775355.1_ASM177535v1	candidate_division_Zixibacteria_bacterium_RBG_16_43_9	0.9	0	6.03
Arantheramaran et al. (2016)	Arantheramaran et al. (2016)		Rifle	Rifle	GCA_001775395.1_ASM177539v1	candidate_division_Zixibacteria_bacterium_RBG_16_53_22	0.98	0	8.23
Arantheramaran et al. (2016)	Arantheramaran et al. (2016)		Rifle	Rifle	GCA_001775405.1_ASM177540v1	candidate_division_Zixibacteria_bacterium_RBG_1	0.96	0	5.76
Arantheramaran et al. (2016)	Arantheramaran et al. (2016)		Rifle	Rifle	GCA_001775435.1_ASM177543v1	Candidatus_Adlerbacteria	0.88	0	6.26
Arantheramaran et al. (2016)	Arantheramaran et al. (2016)		Rifle	Rifle	GCA_001775445.1_ASM177544v1	Candidatus_Adlerbacteria_bacterium_RIFCSPHIGHO2_02_FULL_54_18	0.86	0.04	6.97
Arantheramaran et al. (2016)	Arantheramaran et al. (2016)		Rifle	Rifle	GCA_001775475.1_ASM177547v1	Candidatus_Adlerbacteria_bacterium_RIFCSPHIGHO2_12_FULL_53_18	0.84	0	7.66
Arantheramaran et al. (2016)	Arantheramaran et al. (2016)		Rifle	Rifle	GCA_001775485.1_ASM177548v1	Candidatus_Adlerbacteria_bacterium_RIFCSPLOWO2_01_FULL_51_16	0.84	0.02	5.48
Arantheramaran et al. (2016)	Arantheramaran et al. (2016)		Rifle	Rifle	GCA_001775515.1_ASM177551v1	Candidatus_Adlerbacteria_bacterium_RIFOXYC1_FULL_48_26	0.86	0.02	2.5
Arantheramaran et al. (2016)	Arantheramaran et al. (2016)		Rifle	Rifle	GCA_001775525.1_ASM177552v1	Candidatus_Adlerbacteria_bacterium_RIFOXYC1_FULL_48_26	0.86	0.02	6.25
Arantheramaran et al. (2016)	Arantheramaran et al. (2016)		Rifle	Rifle	GCA_001775555.1_ASM177555v1	Candidatus_Amesbacteria	0.86	0	6.87
Arantheramaran et al. (2016)	Arantheramaran et al. (2016)		Rifle	Rifle	GCA_001775565.1_ASM177556v1	Candidatus_Amesbacteria	0.8	0.02	7.09
Arantheramaran et al. (2016)	Arantheramaran et al. (2016)		Rifle	Rifle	GCA_001775595.1_ASM177559v1	Candidatus_Amesbacteria	0.82	0	6.44
Arantheramaran et al. (2016)	Arantheramaran et al. (2016)		Rifle	Rifle	GCA_001775605.1_ASM177560v1	Candidatus_Amesbacteria_bacterium_RIFCSPHIGHO2_01_FULL_48_32b	0.92	0	7.53
Arantheramaran et al. (2016)	Arantheramaran et al. (2016)		Rifle	Rifle	GCA_001775635.1_ASM177563v1	Candidatus_Amesbacteria	0.8	0	6.65
Arantheramaran et al. (2016)	Arantheramaran et al. (2016)		Rifle	Rifle	GCA_001775645.1_ASM177564v1	Candidatus_Amesbacteria	0.82	0.02	6.63
Arantheramaran et al. (2016)	Arantheramaran et al. (2016)		Rifle	Rifle	GCA_001775675.1_ASM177567v1	Candidatus_Amesbacteria	0.76	0.06	6.73
Arantheramaran et al. (2016)	Arantheramaran et al. (2016)		Rifle	Rifle	GCA_001775695.1_ASM177569v1	Candidatus_Aminicenantes_bacterium_RBG_13_62_12	0.88	0	3.98
Arantheramaran et al. (2016)	Arantheramaran et al. (2016)		Rifle	Rifle	GCA_001775715.1_ASM177571v1	Candidatus_Aminicenantes_bacterium_RBG_16_66_30	0.84	0.04	5.72
Arantheramaran et al. (2016)	Arantheramaran et al. (2016)		Rifle	Rifle	GCA_001775755.1_ASM177575v1	Candidatus_Aminicenantes	0.86	0.02	6.34
Arantheramaran et al. (2016)	Arantheramaran et al. (2016)		Rifle	Rifle	GCA_001775775.1_ASM177577v1	Candidatus_Atribacteria	0.78	0	5.58
Arantheramaran et al. (2016)	Arantheramaran et al. (2016)		Rifle	Rifle	GCA_001775785.1_ASM177578v1	Candidatus_Azambacteria_bacterium_RIFCSPHIGHO2_01_FULL_40_24	0.88	0.04	10.73
Arantheramaran et al. (2016)	Arantheramaran et al. (2016)		Rifle	Rifle	GCA_001775795.1_ASM177579v1	Candidatus_Azambacteria	0.88	0.02	5.49
Arantheramaran et al. (2016)	Arantheramaran et al. (2016)		Rifle	Rifle	GCA_001775835.1_ASM177583v1	Candidatus_Azambacteria_bacterium_RIFCSPLOWO2_01_FULL_46_25	0.94	0	8.35
Arantheramaran et al. (2016)	Arantheramaran et al. (2016)		Rifle	Rifle	GCA_001775855.1_ASM177585v1	Bacteria	0.86	0.02	8.72
Arantheramaran et al. (2016)	Arantheramaran et al. (2016)		Rifle	Rifle	GCA_001775875.1_ASM177587v1	Candidatus_Azambacteria_bacterium_RIFOXYA1_FULL_42_37	0.86	0	8.19
Arantheramaran et al. (2016)	Arantheramaran et al. (2016)		Rifle	Rifle	GCA_001775885.1_ASM177588v1	Candidatus_Azambacteria_bacterium_RIFOXYA1_FULL_42_37	0.92	0.04	6.33
Arantheramaran et al. (2016)	Arantheramaran et al. (2016)		Rifle	Rifle	GCA_001775915.1_ASM177591v1	Candidatus_Azambacteria	0.92	0.02	5.42
Arantheramaran et al. (2016)	Arantheramaran et al. (2016)		Rifle	Rifle	GCA_001775935.1_ASM177593v1	Candidatus_Azambacteria_bacterium_RIFCSPLOWO2_02_FULL_44_14	0.75	0.04	7.47
Arantheramaran et al. (2016)	Arantheramaran et al. (2016)		Rifle	Rifle	GCA_001775955.1_ASM177595v1	Candidatus_Bathyarchaeota_archaeon_RBG_13_38_9	0.82	0	5.97
Arantheramaran et al. (2016)	Arantheramaran et al. (2016)		Rifle	Rifle	GCA_001775965.1_ASM177596v1	Candidatus_Bathyarchaeota	0.74	0	6.8
Arantheramaran et al. (2016)	Arantheramaran et al. (2016)		Rifle	Rifle	GCA_001775995.1_ASM177599v1	Candidatus_Bathyarchaeota_archaeon_RBG_16_48_13	0.89	0.03	6.84
Arantheramaran et al. (2016)	Arantheramaran et al. (2016)		Rifle	Rifle	GCA_001776015.1_ASM177601v1	Candidatus_Bathyarchaeota	0.71	0.05	4.86
Arantheramaran et al. (2016)	Arantheramaran et al. (2016)		Rifle	Rifle	GCA_001776035.1_ASM177603v1	Candidatus_Beckwithbacteria	0.73	0.04	7.39
Arantheramaran et al. (2016)	Arantheramaran et al. (2016)		Rifle	Rifle	GCA_001776045.1_ASM177604v1	Candidatus_Beckwithbacteria_bacterium_RBG_13_42_9	0.9	0.02	8.09
Arantheramaran et al. (2016)	Arantheramaran et al. (2016)		Rifle	Rifle	GCA_001776075.1_ASM177607v1	Candidatus_Beckwithbacteria_bacterium_GW2011_GWB1_47_15	0.92	0.02	5.58
Arantheramaran et al. (2016)	Arantheramaran et al. (2016)		Rifle	Rifle	GCA_001776095.1_ASM177609v1	Candidatus_Beckwithbacteria	0.75	0	6.95
Arantheramaran et al. (2016)	Arantheramaran et al. (2016)		Rifle	Rifle	GCA_001776115.1_ASM177611v1	Candidatus_Beckwithbacteria	0.86	0.02	7.71
Arantheramaran et al. (2016)	Arantheramaran et al. (2016)		Rifle	Rifle	GCA_001776125.1_ASM177612v1	Candidatus_Berkelbacteria_bacterium_RIFCSPLOWO2_01_FULL_50_28	0.86	0.02	10.85
Arantheramaran et al. (2016)	Arantheramaran et al. (2016)		Rifle	Rifle	GCA_001776145.1_ASM177614v1	Candidatus_Berkelbacteria_bacterium_RIFCSPHIGHO2_12_FULL_36_9	0.88	0.02	8.82
Arantheramaran et al. (2016)	Arantheramaran et al. (2016)		Rifle	Rifle	GCA_001776175.1_ASM177617v1	Candidatus_Berkelbacteria_bacterium_RIFCSPLOWO2_01_FULL_50_28	0.94	0.04	11.29
Arantheramaran et al. (2016)	Arantheramaran et al. (2016)		Rifle	Rifle	GCA_001776195.1_ASM177619v1	Candidatus_Berkelbacteria_bacterium_RIFOXYA2_FULL_43_10	0.88	0.02	8.31
Arantheramaran et al. (2016)	Arantheramaran et al. (2016)		Rifle	Rifle	GCA_001776215.1_ASM177621v1	Candidatus_Campbellbacteria	0.71	0.04	3.95
Arantheramaran et al. (2016)	Arantheramaran et al. (2016)		Rifle	Rifle	GCA_001776225.1_ASM177622v1	Candidatus_Collierbacteria	0.76	0.02	4.58
Arantheramaran et al. (2016)	Arantheramaran et al. (2016)		Rifle	Rifle	GCA_001776255.1_ASM177625v1	Patescibacteria_group	0.94	0	3.58
Arantheramaran et al. (2016)	Arantheramaran et al. (2016)		Rifle	Rifle	GCA_001776275.1_ASM177627v1	Candidatus_Collierbacteria_bacterium_RIFOXYD1_FULL_40_9	0.8	0.04	8.83
Arantheramaran et al. (2016)	Arantheramaran et al. (2016)		Rifle	Rifle	GCA_001776285.1_ASM177628v1	Microgenomates_group	0.84	0.02	5.97
Arantheramaran et al. (2016)	Arantheramaran et al. (2016)		Rifle	Rifle	GCA_001776315.1_ASM177631v1	Candidatus_Curtissbacteria_bacterium_RBG_13_35_7	0.78	0	7.42
Arantheramaran et al. (2016)	Arantheramaran et al. (2016)		Rifle	Rifle	GCA_001776335.1_ASM177633v1	Candidatus_Curtissbacteria_bacterium_RIFCSPHIGHO2_01_FULL_41_11	0.88	0	6.35
Arantheramaran et al. (2016)	Arantheramaran et al. (2016)		Rifle	Rifle	GCA_001776345.1_ASM177634v1	Candidatus_Curtissbacteria	0.71	0.04	7.5
Arantheramaran et al. (2016)	Arantheramaran et al. (2016)		Rifle	Rifle	GCA_001776375.1_ASM177637v1	Candidatus_Curtissbacteria	0.9	0	7.63
Arantheramaran et al. (2016)	Arantheramaran et al. (2016)		Rifle	Rifle	GCA_001776395.1_ASM177639v1	Candidatus_Curtissbacteria_bacterium_RIFCSPLOWO2_01_FULL_42_50	0.9	0	7.99
Arantheramaran et al. (2016)	Arantheramaran et al. (2016)		Rifle	Rifle	GCA_001776415.1_ASM177641v1	Candidatus_Curtissbacteria_bacterium_RIFCSPHIGHO2_12_FULL_38_9b	0.78	0	10.25
Arantheramaran et al. (2016)	Arantheramaran et al. (2016)		Rifle	Rifle	GCA_001776425.1_ASM177642v1	Candidatus_Curtissbacteria	0.75	0	8.16
Arantheramaran et al. (2016)	Arantheramaran et al. (2016)		Rifle	Rifle	GCA_001776455.1_ASM177645v1	Candidatus_Curtissbacteria	0.73	0	9.06
Arantheramaran et al. (2016)	Arantheramaran et al. (2016)		Rifle	Rifle	GCA_001776475.1_ASM177647v1	Candidatus_Curtissbacteria_bacterium_RIFCSPLOWO2_01_FULL_41_18	0.82	0.02	8.95
Arantheramaran et al. (2016)	Arantheramaran et al. (2016)		Rifle	Rifle	GCA_001776495.1_ASM177649v1	Candidatus_Curtissbacteria_bacterium_RIFCSPLOWO2_01_FULL_42_50	0.9	0	8.01
Arantheramaran et al. (2016)	Arantheramaran et al. (2016)		Rifle	Rifle	GCA_001776505.1_ASM177650v1	Candidatus_Curtissbacteria	0.9	0	8.53
Arantheramaran et al. (2016)	Arantheramaran et al. (2016)		Rifle	Rifle	GCA_001776535.1_ASM177653v1	Candidatus_Curtissbacteria	0.86	0	8.47
Arantheramaran et al. (2016)	Arantheramaran et al. (2016)		Rifle	Rifle	GCA_001776545.1_ASM177654v1	Candidatus_Curtissbacteria_bacterium_RIFCSPLOWO2_01_FULL_42_50	0.9	0	7.26
Arantheramaran et al. (2016)	Arantheramaran et al. (2016)		Rifle	Rifle	GCA_001776575.1_ASM177657v1	Candidatus_Curtissbacteria	0.88	0	7.97
Arantheramaran et al. (2016)	Arantheramaran et al. (2016)		Rifle	Rifle	GCA_001776585.1_ASM177658v1	Candidatus_Daviesbacteria_bacterium_GW2011_GWA2_38_24	0.78	0.02	7.47
Arantheramaran et al. (2016)	Arantheramaran et al. (2016)		Rifle	Rifle	GCA_001776635.1_ASM177663v1	Candidatus_Daviesbacteria_bacterium_RIFCSPHIGHO2_01_FULL_40_11	0.9	0	8.86
Arantheramaran et al. (2016)	Arantheramaran et al. (2016)		Rifle	Rifle	GCA_001776655.1_ASM177665v1	uncultured_bacterium	0.92	0	11.97
Arantheramaran et al. (2016)	Arantheramaran et al. (2016)		Rifle	Rifle	GCA_001776675.1_ASM177667v1	Candidatus_Daviesbacteria	0.9	0	8.84
Arantheramaran et al. (2016)	Arantheramaran et al. (2016)		Rifle	Rifle	GCA_001776685.1_ASM177668v1	Candidatus_Daviesbacteria_bacterium_RIFCSPLOWO2_01_FULL_39_12	0.78	0	7.73
Arantheramaran et al. (2016)	Arantheramaran et al. (2016)		Rifle	Rifle	GCA_001776705.1_ASM177670v1	Bacteria	0.92	0	12.25
Arantheramaran et al. (2016)	Arantheramaran et al. (2016)		Rifle	Rifle	GCA_001776735.1_ASM177673v1	Candidatus_Daviesbacteria_bacterium_RIFCSPHIGHO2_02_FULL_41_10	0.78	0.02	8.11
Arantheramaran et al. (2016)	Arantheramaran et al. (2016)		Rifle	Rifle	GCA_001776755.1_ASM177675v1	Candidatus_Daviesbacteria_bacterium_RIFCSPLOWO2_01_FULL_40_24	0.88	0.02	5.87
Arantheramaran et al. (2016)	Arantheramaran et al. (2016)		Rifle	Rifle	GCA_001776775.1_ASM177677v1	Candidatus_Daviesbacteria_bacterium_RIFCSPHIGHO2_02_FULL_43_12	0.92	0	8.57
Arantheramaran et al. (2016)	Arantheramaran et al. (2016)		Rifle	Rifle	GCA_001776785.1_ASM177678v1	uncultured_bacterium	0.92	0	11.67
Arantheramaran et al. (2016)	Arantheramaran et al. (2016)		Rifle	Rifle	GCA_001776815.1_ASM177681v1	Candidatus_Daviesbacteria_bacterium_RIFCSPLOWO2_02_FULL_38_18	0.94	0.02	8.02
Arantheramaran et al. (2016)	Arantheramaran et al. (2016)		Rifle	Rifle	GCA_001776835.1_ASM177683v1	Candidatus_Daviesbacteria	0.92	0	6.46
Arantheramaran et al. (2016)	Arantheramaran et al. (2016)		Rifle	Rifle	GCA_001776855.1_ASM177685v1	Candidatus_Daviesbacteria_bacterium_RIFCSPHIGHO2_02_FULL_36_13	0.8	0.02	8.3
Arantheramaran et al. (2016)	Arantheramaran et al. (2016)		Rifle	Rifle	GCA_001776865.1_ASM177686v1	Candidatus_Daviesbacteria_bacterium_RIFCSPHIGHO2_12_FULL_37_11	0.92	0	9.56
Arantheramaran et al. (2016)	Arantheramaran et al. (2016)		Rifle	Rifle	GCA_001776895.1_ASM177689v1	Candidatus_Daviesbacteria_bacterium_RIFCSPLOWO2_02_FULL_38_18	0.88	0.04	8.23
Arantheramaran et al. (2016)	Arantheramaran et al. (2016)		Rifle	Rifle	GCA_001776905.1_ASM177690v1	Candidatus_Daviesbacteria_bacterium_RIFCSPLOWO2_01_FULL_39_12	0.92	0	7.74
Arantheramaran et al. (2016)	Arantheramaran et al. (2016)		Rifle	Rifle	GCA_001776935.1_ASM177693v1	Bacteria	0.92	0	11.72
Arantheramaran et al. (2016)	Arantheramaran et al. (2016)		Rifle	Rifle	GCA_001776945.1_ASM177694v1	Candidatus_Daviesbacteria	0.76	0	8.49
Arantheramaran et al. (2016)	Arantheramaran et al. (2016)		Rifle	Rifle	GCA_001776975.1_ASM177697v1	Candidatus_Daviesbacteria_bacterium_RIFCSPLOWO2_01_FULL_40_24	0.92	0	6.69
Arantheramaran et al. (2016)	Arantheramaran et al. (2016)		Rifle	Rifle	GCA_001776985.1_ASM177698v1	Candidatus_Daviesbacteria_bacterium_RIFCSPHIGHO2_02_FULL_43_12	0.92	0	10.1
Arantheramaran et al. (2016)	Arantheramaran et al. (2016)		Rifle	Rifle	GCA_001777015.1_ASM177701v1	Candidatus_Daviesbacteria_bacterium_RIFCSPHIGHO2_02_FULL_36_13	0.9	0	7.66
Arantheramaran et al. (2016)	Arantheramaran et al. (2016)		Rifle	Rifle	GCA_001777025.1_ASM177702v1	uncultured_bacterium	0.76	0.02	14.76
Arantheramaran et al. (2016)	Arantheramaran et al. (2016)		Rifle	Rifle	GCA_001777055.1_ASM177705v1	Candidatus_Daviesbacteria_bacterium_RIFCSPHIGHO2_02_FULL_39_12	0.94	0.02	8.56
Arantheramaran et al. (2016)	Arantheramaran et al. (2016)		Rifle	Rifle	GCA_001777065.1_ASM177706v1	Candidatus_Daviesbacteria_bacterium_RIFCSPLOWO2_02_FULL_38_18	0.92	0	7.92
Arantheramaran et al. (2016)	Arantheramaran et al. (2016)		Rifle	Rifle	GCA_001777095.1_ASM177709v1	Candidatus_Daviesbacteria_bacterium_RIFCSPHIGHO2_12_FULL_37_11	0.92	0	7.26
Arantheramaran et al. (2016)	Arantheramaran et al. (2016)		Rifle	Rifle	GCA_001777105.1_ASM177710v1	Candidatus_Daviesbacteria_bacterium_RIFCSPHIGHO2_02_FULL_43_12	0.92	0	7.92
Arantheramaran et al. (2016)	Arantheramaran et al. (2016)		Rifle	Rifle	GCA_001777335.1_ASM177733v1	Candidatus_Daviesbacteria_bacterium_RIFCSPHIGHO2_01_FULL_40_11	0.78	0	7.54
Arantheramaran et al. (2016)	Arantheramaran et al. (2016)		Rifle	Rifle	GCA_001777345.1_ASM177734v1	Candidatus_Daviesbacteria_bacterium_RIFCSPLOWO2_01_FULL_40_24	0.88	0.02	6.11
Arantheramaran et al. (2016)	Arantheramaran et al. (2016)		Rifle	Rifle	GCA_001777375.1_ASM177737v1	Candidatus_Daviesbacteria	0.8	0	7.85
Arantheramaran et al. (2016)	Arantheramaran et al. (2016)		Rifle	Rifle	GCA_001777395.1_ASM177739v1	Candidatus_Daviesbacteria_bacterium_RIFCSPHIGHO2_02_FULL_43_12	0.92	0	9.09
Arantheramaran et al. (2016)	Arantheramaran et al. (2016)		Rifle	Rifle	GCA_001777415.1_ASM177741v1	Candidatus_Daviesbacteria_bacterium_RIFCSPLOWO2_02_FULL_36_8	0.71	0	8.73
Arantheramaran et al. (2016)	Arantheramaran et al. (2016)		Rifle	Rifle	GCA_001777435.1_ASM177743v1	Candidatus_Daviesbacteria_bacterium_RIFCSPLOWO2_02_FULL_38_18	0.94	0	9.07
Arantheramaran et al. (2016)	Arantheramaran et al. (2016)		Rifle	Rifle	GCA_001777455.1_ASM177745v1	Candidatus_Daviesbacteria	0.8	0.02	8.54
Arantheramaran et al. (2016)	Arantheramaran et al. (2016)		Rifle	Rifle	GCA_001777465.1_ASM177746v1	Candidatus_Daviesbacteria	0.92	0	6.78
Arantheramaran et al. (2016)	Arantheramaran et al. (2016)		Rifle	Rifle	GCA_001777495.1_ASM177749v1	Candidatus_Daviesbacteria_bacterium_RIFOXYD1_FULL_41_10	0.84	0.06	11.13
Arantheramaran et al. (2016)	Arantheramaran et al. (2016)		Rifle	Rifle	GCA_001777515.1_ASM177751v1	Candidatus_Doudnabacteria_bacterium_RIFCSPLOWO2_02_FULL_48_13	0.96	0.02	5.46
Arantheramaran et al. (2016)	Arantheramaran et al. (2016)		Rifle	Rifle	GCA_001777525.1_ASM177752v1	Candidatus_Doudnabacteria_bacterium_RIFCSPHIGHO2_01_FULL_43_23	0.76	0.02	7.57
Arantheramaran et al. (2016)	Arantheramaran et al. (2016)		Rifle	Rifle	GCA_001777545.1_ASM177754v1	Candidatus_Doudnabacteria_bacterium_RIFCSPHIGHO2_01_FULL_41_86	0.94	0.04	5.71
Arantheramaran et al. (2016)	Arantheramaran et al. (2016)		Rifle	Rifle	GCA_001777575.1_ASM177757v1	Candidatus_Doudnabacteria_bacterium_RIFCSPHIGHO2_01_FULL_46_24	0.94	0.02	11.02
Arantheramaran et al. (2016)	Arantheramaran et al. (2016)		Rifle	Rifle	GCA_001777585.1_ASM177758v1	Candidatus_Doudnabacteria_bacterium_RIFCSPHIGHO2_01_FULL_50_11	0.9	0.04	8.38
Arantheramaran et al. (2016)	Arantheramaran et al. (2016)		Rifle	Rifle	GCA_001777615.1_ASM177761v1	Candidatus_Doudnabacteria_bacterium_RIFCSPLOWO2_02_FULL_48_13	0.96	0.02	7.33
Arantheramaran et al. (2016)	Arantheramaran et al. (2016)		Rifle	Rifle	GCA_001777635.1_ASM177763v1	Candidatus_Doudnabacteria_bacterium_RIFCSPHIGHO2_12_FULL_48_16	0.9	0.08	9.6
Arantheramaran et al. (2016)	Arantheramaran et al. (2016)		Rifle	Rifle	GCA_001777655.1_ASM177765v1	Candidatus_Doudnabacteria_bacterium_RIFCSPLOWO2_01_FULL_44_21	0.96	0.02	10.12
Arantheramaran et al. (2016)	Arantheramaran et al. (2016)		Rifle	Rifle	GCA_001777665.1_ASM177766v1	Candidatus_Doudnabacteria_bacterium_RIFCSPHIGHO2_01_FULL_41_86	0.94	0.02	6.11
Arantheramaran et al. (2016)	Arantheramaran et al. (2016)		Rifle	Rifle	GCA_001777695.1_ASM177769v1	Candidatus_Doudnabacteria_bacterium_RIFCSPLOWO2_02_FULL_48_13	0.96	0.02	7.31
Arantheramaran et al. (2016)	Arantheramaran et al. (2016)		Rifle	Rifle	GCA_001777705.1_ASM177770v1	Candidatus_Doudnabacteria_bacterium_RIFCSPHIGHO2_12_FULL_48_16	0.94	0.06	8.16
Arantheramaran et al. (2016)	Arantheramaran et al. (2016)		Rifle	Rifle	GCA_001777735.1_ASM177773v1	Candidatus_Doudnabacteria_bacterium_RIFCSPLOWO2_02_FULL_48_13	0.96	0.02	6.34
Arantheramaran et al. (2016)	Arantheramaran et al. (2016)		Rifle	Rifle	GCA_001777745.1_ASM177774v1	Candidatus_Doudnabacteria_bacterium_RIFCSPHIGHO2_01_FULL_41_86	0.71	0.04	5.93
Arantheramaran et al. (2016)	Arantheramaran et al. (2016)		Rifle	Rifle	GCA_001777775.1_ASM177777v1	Candidatus_Doudnabacteria_bacterium_RIFCSPHIGHO2_01_FULL_41_86	0.9	0.06	9.11
Arantheramaran et al. (2016)	Arantheramaran et al. (2016)		Rifle	Rifle	GCA_001777785.1_ASM177778v1	Candidatus_Doudnabacteria_bacterium_RIFCSPHIGHO2_12_FULL_48_16	0.94	0.02	7.45
Arantheramaran et al. (2016)	Arantheramaran et al. (2016)		Rifle	Rifle	GCA_001777815.1_ASM177781v1	Candidatus_Doudnabacteria_bacterium_RIFCSPHIGHO2_01_FULL_46_24	0.84	0	8.97
Arantheramaran et al. (2016)	Arantheramaran et al. (2016)		Rifle	Rifle	GCA_001777855.1_ASM177785v1	Candidatus_Doudnabacteria_bacterium_RIFCSPHIGHO2_12_FULL_48_16	0.75	0.04	9.65
Arantheramaran et al. (2016)	Arantheramaran et al. (2016)		Rifle	Rifle	GCA_001777875.1_ASM177787v1	Candidatus_Doudnabacteria_bacterium_RIFCSPLOWO2_02_FULL_48_13	0.96	0.02	5.27
Arantheramaran et al. (2016)	Arantheramaran et al. (2016)		Rifle	Rifle	GCA_001777895.1_ASM177789v1	Candidatus_Edwardsbacteria_bacterium_GWF2_54_11	1	0.02	5.99
Arantheramaran et al. (2016)	Arantheramaran et al. (2016)		Rifle	Rifle	GCA_001777915.1_ASM177791v1	Candidatus_Edwardsbacteria_bacterium_GWF2_54_11	1	0	5.04
Arantheramaran et al. (2016)	Arantheramaran et al. (2016)		Rifle	Rifle	GCA_001777935.1_ASM177793v1	Candidatus_Edwardsbacteria_bacterium_GWF2_54_11	0.98	0	4.9
Arantheramaran et al. (2016)	Arantheramaran et al. (2016)		Rifle	Rifle	GCA_001777945.1_ASM177794v1	Candidatus_Edwardsbacteria_bacterium_GWF2_54_11	1	0	6.33
Arantheramaran et al. (2016)	Arantheramaran et al. (2016)		Rifle	Rifle	GCA_001777975.1_ASM177797v1	Candidatus_Eisenbacteria_bacterium_RBG_16_71_46	0.94	0	8.67
Arantheramaran et al. (2016)	Arantheramaran et al. (2016)		Rifle	Rifle	GCA_001777995.1_ASM177799v1	Candidatus_Falkowbacteria	0.84	0.04	7.71
Arantheramaran et al. (2016)	Arantheramaran et al. (2016)		Rifle	Rifle	GCA_001778005.1_ASM177800v1	Candidatus_Falkowbacteria	0.88	0	9.33
Arantheramaran et al. (2016)	Arantheramaran et al. (2016)		Rifle	Rifle	GCA_001778015.1_ASM177801v1	Candidatus_Falkowbacteria	0.78	0	6.83
Arantheramaran et al. (2016)	Arantheramaran et al. (2016)		Rifle	Rifle	GCA_001778055.1_ASM177805v1	Candidatus_Falkowbacteria	0.84	0	8.61
Arantheramaran et al. (2016)	Arantheramaran et al. (2016)		Rifle	Rifle	GCA_001778075.1_ASM177807v1	Candidatus_Falkowbacteria_bacterium_RIFOXYC2_FULL_36_12	0.9	0.04	6.96
Arantheramaran et al. (2016)	Arantheramaran et al. (2016)		Rifle	Rifle	GCA_001778085.1_ASM177808v1	Candidatus_Falkowbacteria	0.88	0.02	8.98
Arantheramaran et al. (2016)	Arantheramaran et al. (2016)		Rifle	Rifle	GCA_001778095.1_ASM177809v1	Candidatus_Falkowbacteria_bacterium_RIFOXYA2_FULL_38_12	0.94	0	6.01
Arantheramaran et al. (2016)	Arantheramaran et al. (2016)		Rifle	Rifle	GCA_001778135.1_ASM177813v1	Candidatus_Falkowbacteria_bacterium_RIFOXYD2_FULL_34_120	0.94	0	7.29
Arantheramaran et al. (2016)	Arantheramaran et al. (2016)		Rifle	Rifle	GCA_001778155.1_ASM177815v1	Candidatus_Falkowbacteria_bacterium_RIFOXYC2_FULL_36_12	0.9	0.04	7.2
Arantheramaran et al. (2016)	Arantheramaran et al. (2016)		Rifle	Rifle	GCA_001778165.1_ASM177816v1	_Clostridium_cellulosi	0.94	0	6.91
Arantheramaran et al. (2016)	Arantheramaran et al. (2016)		Rifle	Rifle	GCA_001778195.1_ASM177819v1	Candidatus_Falkowbacteria_bacterium_RIFOXYA2_FULL_38_12	0.88	0.02	7.02
Arantheramaran et al. (2016)	Arantheramaran et al. (2016)		Rifle	Rifle	GCA_001778205.1_ASM177820v1	Candidatus_Falkowbacteria_bacterium_RIFOXYD2_FULL_34_120	0.94	0	7.82
Arantheramaran et al. (2016)	Arantheramaran et al. (2016)		Rifle	Rifle	GCA_001778235.1_ASM177823v1	Candidatus_Falkowbacteria_bacterium_RIFOXYC2_FULL_36_12	0.98	0.06	6.35
Arantheramaran et al. (2016)	Arantheramaran et al. (2016)		Rifle	Rifle	GCA_001778255.1_ASM177825v1	_Clostridium_cellulosi	0.96	0	5.37
Arantheramaran et al. (2016)	Arantheramaran et al. (2016)		Rifle	Rifle	GCA_001778275.1_ASM177827v1	Candidatus_Falkowbacteria_bacterium_RIFOXYC2_FULL_48_21	0.75	0	7.68
Arantheramaran et al. (2016)	Arantheramaran et al. (2016)		Rifle	Rifle	GCA_001778285.1_ASM177828v1	Candidatus_Falkowbacteria	0.8	0	9.48
Arantheramaran et al. (2016)	Arantheramaran et al. (2016)		Rifle	Rifle	GCA_001778315.1_ASM177831v1	Candidatus_Firestonebacteria_bacterium_GWA2_43_8	0.73	0	7.52
Arantheramaran et al. (2016)	Arantheramaran et al. (2016)		Rifle	Rifle	GCA_001778325.1_ASM177832v1	Candidatus_Falkowbacteria_bacterium_RIFOXYD2_FULL_34_120	0.94	0	8.53
Arantheramaran et al. (2016)	Arantheramaran et al. (2016)		Rifle	Rifle	GCA_001778355.1_ASM177835v1	Candidatus_Firestonebacteria_bacterium_RIFOXYA2_FULL_40_8	0.84	0	8.71
Arantheramaran et al. (2016)	Arantheramaran et al. (2016)		Rifle	Rifle	GCA_001778375.1_ASM177837v1	Candidatus_Firestonebacteria_bacterium_RIFOXYC2_FULL_39_67	0.96	0	9.11
Arantheramaran et al. (2016)	Arantheramaran et al. (2016)		Rifle	Rifle	GCA_001778395.1_ASM177839v1	Candidatus_Giovannonibacteria	0.9	0	8.61
Arantheramaran et al. (2016)	Arantheramaran et al. (2016)		Rifle	Rifle	GCA_001778415.1_ASM177841v1	Candidatus_Giovannonibacteria	0.88	0	8.3
Arantheramaran et al. (2016)	Arantheramaran et al. (2016)		Rifle	Rifle	GCA_001778435.1_ASM177843v1	Candidatus_Giovannonibacteria	0.84	0	5.93
Arantheramaran et al. (2016)	Arantheramaran et al. (2016)		Rifle	Rifle	GCA_001778455.1_ASM177845v1	Candidatus_Fraserbacteria_bacterium_RBG_16_55_9	0.98	0.04	4.98
Arantheramaran et al. (2016)	Arantheramaran et al. (2016)		Rifle	Rifle	GCA_001778465.1_ASM177846v1	Candidatus_Giovannonibacteria_bacterium_RIFCSPHIGHO2_01_FULL_45_23	0.86	0	9.39
Arantheramaran et al. (2016)	Arantheramaran et al. (2016)		Rifle	Rifle	GCA_001778495.1_ASM177849v1	Candidatus_Giovannonibacteria_bacterium_RIFCSPLOWO2_01_FULL_46_32	0.8	0	6.63
Arantheramaran et al. (2016)	Arantheramaran et al. (2016)		Rifle	Rifle	GCA_001778515.1_ASM177851v1	Candidatus_Giovannonibacteria	0.71	0	8.02
Arantheramaran et al. (2016)	Arantheramaran et al. (2016)		Rifle	Rifle	GCA_001778535.1_ASM177853v1	Candidatus_Giovannonibacteria_bacterium_RIFCSPHIGHO2_01_FULL_48_47	0.9	0	6.47
Arantheramaran et al. (2016)	Arantheramaran et al. (2016)		Rifle	Rifle	GCA_001778545.1_ASM177854v1	Candidatus_Giovannonibacteria	0.9	0	5.96
Arantheramaran et al. (2016)	Arantheramaran et al. (2016)		Rifle	Rifle	GCA_001778555.1_ASM177855v1	Parcubacteria_group	0.94	0.04	8.22
Arantheramaran et al. (2016)	Arantheramaran et al. (2016)		Rifle	Rifle	GCA_001778595.1_ASM177859v1	Candidatus_Giovannonibacteria_bacterium_RIFCSPLOWO2_01_FULL_45_34	0.9	0	8.68
Arantheramaran et al. (2016)	Arantheramaran et al. (2016)		Rifle	Rifle	GCA_001778615.1_ASM177861v1	Candidatus_Giovannonibacteria	0.86	0	7.47
Arantheramaran et al. (2016)	Arantheramaran et al. (2016)		Rifle	Rifle	GCA_001778635.1_ASM177863v1	Candidatus_Giovannonibacteria_bacterium_RIFCSPHIGHO2_01_FULL_45_23	0.88	0.02	9.45
Arantheramaran et al. (2016)	Arantheramaran et al. (2016)		Rifle	Rifle	GCA_001778655.1_ASM177865v1	Candidatus_Giovannonibacteria_bacterium_RIFCSPHIGHO2_02_FULL_45_40	0.9	0	9.29
Arantheramaran et al. (2016)	Arantheramaran et al. (2016)		Rifle	Rifle	GCA_001778665.1_ASM177866v1	Candidatus_Giovannonibacteria_bacterium_RIFCSPHIGHO2_01_FULL_48_47	0.88	0	6.39
Arantheramaran et al. (2016)	Arantheramaran et al. (2016)		Rifle	Rifle	GCA_001778695.1_ASM177869v1	Candidatus_Giovannonibacteria	0.9	0	5.94
Arantheramaran et al. (2016)	Arantheramaran et al. (2016)		Rifle	Rifle	GCA_001778705.1_ASM177870v1	Candidatus_Giovannonibacteria_bacterium_RIFCSPLOWO2_12_FULL_44_15	0.86	0	8.13
Arantheramaran et al. (2016)	Arantheramaran et al. (2016)		Rifle	Rifle	GCA_001778735.1_ASM177873v1	Candidatus_Giovannonibacteria_bacterium_RIFCSPLOWO2_01_FULL_44_16	0.84	0	7.11
Arantheramaran et al. (2016)	Arantheramaran et al. (2016)		Rifle	Rifle	GCA_001778755.1_ASM177875v1	Candidatus_Giovannonibacteria	0.9	0	8.4
Arantheramaran et al. (2016)	Arantheramaran et al. (2016)		Rifle	Rifle	GCA_001778775.1_ASM177877v1	Candidatus_Giovannonibacteria_bacterium_RIFCSPHIGHO2_01_FULL_48_47	0.9	0	6
Arantheramaran et al. (2016)	Arantheramaran et al. (2016)		Rifle	Rifle	GCA_001778785.1_ASM177878v1	Candidatus_Giovannonibacteria_bacterium_RIFCSPLOWO2_01_FULL_46_13	0.71	0	3.88
Arantheramaran et al. (2016)	Arantheramaran et al. (2016)		Rifle	Rifle	GCA_001778815.1_ASM177881v1	Candidatus_Giovannonibacteria	0.84	0	6.33
Arantheramaran et al. (2016)	Arantheramaran et al. (2016)		Rifle	Rifle	GCA_001778835.1_ASM177883v1	Candidatus_Giovannonibacteria	0.88	0.02	5.97
Arantheramaran et al. (2016)	Arantheramaran et al. (2016)		Rifle	Rifle	GCA_001778855.1_ASM177885v1	Candidatus_Giovannonibacteria_bacterium_RIFCSPHIGHO2_12_FULL_43_15	0.9	0.02	6.81
Arantheramaran et al. (2016)	Arantheramaran et al. (2016)		Rifle	Rifle	GCA_001778875.1_ASM177887v1	Parcubacteria_group	0.92	0.02	7.18
Arantheramaran et al. (2016)	Arantheramaran et al. (2016)		Rifle	Rifle	GCA_001778885.1_ASM177888v1	Candidatus_Giovannonibacteria_bacterium_RIFCSPLOWO2_12_FULL_43_26	0.9	0.02	6.02
Arantheramaran et al. (2016)	Arantheramaran et al. (2016)		Rifle	Rifle	GCA_001778905.1_ASM177890v1	Candidatus_Giovannonibacteria_bacterium_RIFCSPLOWO2_12_FULL_44_15	0.9	0	5.77
Arantheramaran et al. (2016)	Arantheramaran et al. (2016)		Rifle	Rifle	GCA_001778935.1_ASM177893v1	Candidatus_Giovannonibacteria	0.9	0	8.27
Arantheramaran et al. (2016)	Arantheramaran et al. (2016)		Rifle	Rifle	GCA_001778955.1_ASM177895v1	Parcubacteria_group	0.92	0.02	6.93
Arantheramaran et al. (2016)	Arantheramaran et al. (2016)		Rifle	Rifle	GCA_001778975.1_ASM177897v1	Candidatus_Giovannonibacteria_bacterium_RIFCSPHIGHO2_01_FULL_48_47	0.75	0.02	7.03
Arantheramaran et al. (2016)	Arantheramaran et al. (2016)		Rifle	Rifle	GCA_001778985.1_ASM177898v1	Candidatus_Giovannonibacteria_bacterium_RIFCSPHIGHO2_01_FULL_48_47	0.9	0	6.92
Arantheramaran et al. (2016)	Arantheramaran et al. (2016)		Rifle	Rifle	GCA_001779015.1_ASM177901v1	Candidatus_Gottesmanbacteria_bacterium_RBG_13_37_7	0.73	0.02	5.29
Arantheramaran et al. (2016)	Arantheramaran et al. (2016)		Rifle	Rifle	GCA_001779035.1_ASM177903v1	Candidatus_Gottesmanbacteria_bacterium_RBG_13_45_10	0.78	0	7.79
Arantheramaran et al. (2016)	Arantheramaran et al. (2016)		Rifle	Rifle	GCA_001779055.1_ASM177905v1	Candidatus_Gottesmanbacteria_bacterium_RBG_16_37_8	0.86	0.02	7.08
Arantheramaran et al. (2016)	Arantheramaran et al. (2016)		Rifle	Rifle	GCA_001779065.1_ASM177906v1	Candidatus_Gottesmanbacteria_bacterium_RBG_16_43_7	0.78	0.04	8.17
Arantheramaran et al. (2016)	Arantheramaran et al. (2016)		Rifle	Rifle	GCA_001779095.1_ASM177909v1	Candidatus_Gottesmanbacteria_bacterium_RBG_16_52_11	0.88	0	6.78
Arantheramaran et al. (2016)	Arantheramaran et al. (2016)		Rifle	Rifle	GCA_001779115.1_ASM177911v1	Candidatus_Gottesmanbacteria_bacterium_RIFCSPHIGHO2_01_FULL_40_15	0.92	0	8.61
Arantheramaran et al. (2016)	Arantheramaran et al. (2016)		Rifle	Rifle	GCA_001779135.1_ASM177913v1	Candidatus_Gottesmanbacteria	0.78	0.02	6.65
Arantheramaran et al. (2016)	Arantheramaran et al. (2016)		Rifle	Rifle	GCA_001779145.1_ASM177914v1	Candidatus_Gottesmanbacteria_bacterium_RIFCSPHIGHO2_01_FULL_42_12	0.84	0.02	7.7
Arantheramaran et al. (2016)	Arantheramaran et al. (2016)		Rifle	Rifle	GCA_001779175.1_ASM177917v1	Candidatus_Gottesmanbacteria_bacterium_GW2011_GWB1_43_11	0.9	0.04	6.45
Arantheramaran et al. (2016)	Arantheramaran et al. (2016)		Rifle	Rifle	GCA_001779195.1_ASM177919v1	Candidatus_Gottesmanbacteria_bacterium_RIFCSPHIGHO2_02_FULL_39_11	0.9	0	6
Arantheramaran et al. (2016)	Arantheramaran et al. (2016)		Rifle	Rifle	GCA_001779205.1_ASM177920v1	Candidatus_Gottesmanbacteria_bacterium_RIFCSPHIGHO2_02_FULL_39_14	0.86	0.02	5.72
Arantheramaran et al. (2016)	Arantheramaran et al. (2016)		Rifle	Rifle	GCA_001779235.1_ASM177923v1	Candidatus_Gottesmanbacteria_bacterium_RIFCSPHIGHO2_02_FULL_40_13	0.86	0	6.48
Arantheramaran et al. (2016)	Arantheramaran et al. (2016)		Rifle	Rifle	GCA_001779255.1_ASM177925v1	Candidatus_Gottesmanbacteria_bacterium_RIFCSPHIGHO2_01_FULL_40_15	0.92	0	8.03
Arantheramaran et al. (2016)	Arantheramaran et al. (2016)		Rifle	Rifle	GCA_001779265.1_ASM177926v1	Candidatus_Gottesmanbacteria_bacterium_RIFCSPHIGHO2_01_FULL_40_15	0.92	0.02	7.1
Arantheramaran et al. (2016)	Arantheramaran et al. (2016)		Rifle	Rifle	GCA_001779275.1_ASM177927v1	Candidatus_Gottesmanbacteria_bacterium_RIFCSPHIGHO2_01_FULL_40_15	0.92	0	8.22
Arantheramaran et al. (2016)	Arantheramaran et al. (2016)		Rifle	Rifle	GCA_001779315.1_ASM177931v1	Candidatus_Gottesmanbacteria	0.92	0	7.94
Arantheramaran et al. (2016)	Arantheramaran et al. (2016)		Rifle	Rifle	GCA_001779335.1_ASM177933v1	Candidatus_Gottesmanbacteria_bacterium_RIFCSPLOWO2_01_FULL_46_9	0.76	0	9.47
Arantheramaran et al. (2016)	Arantheramaran et al. (2016)		Rifle	Rifle	GCA_001779345.1_ASM177934v1	Candidatus_Gottesmanbacteria	0.76	0	8.63
Arantheramaran et al. (2016)	Arantheramaran et al. (2016)		Rifle	Rifle	GCA_001779375.1_ASM177937v1	Candidatus_Gottesmanbacteria	0.8	0.06	8.86
Arantheramaran et al. (2016)	Arantheramaran et al. (2016)		Rifle	Rifle	GCA_001779385.1_ASM177938v1	Candidatus_Gottesmanbacteria_bacterium_RIFCSPHIGHO2_01_FULL_40_15	0.92	0.02	7.7
Arantheramaran et al. (2016)	Arantheramaran et al. (2016)		Rifle	Rifle	GCA_001779415.1_ASM177941v1	Candidatus_Gottesmanbacteria_bacterium_RIFCSPLOWO2_01_FULL_42_22	0.92	0	8.32
Arantheramaran et al. (2016)	Arantheramaran et al. (2016)		Rifle	Rifle	GCA_001779425.1_ASM177942v1	Candidatus_Gottesmanbacteria_bacterium_RIFCSPLOWO2_01_FULL_42_22	0.84	0	6.35
Arantheramaran et al. (2016)	Arantheramaran et al. (2016)		Rifle	Rifle	GCA_001779455.1_ASM177945v1	Candidatus_Gottesmanbacteria_bacterium_RIFOXYB1_FULL_47_11	0.92	0.02	9.12
Arantheramaran et al. (2016)	Arantheramaran et al. (2016)		Rifle	Rifle	GCA_001779475.1_ASM177947v1	Candidatus_Jorgensenbacteria	0.82	0	5.21
Arantheramaran et al. (2016)	Arantheramaran et al. (2016)		Rifle	Rifle	GCA_001779495.1_ASM177949v1	Candidatus_Jorgensenbacteria_bacterium_GWC1_48_12	0.76	0	4.34
Arantheramaran et al. (2016)	Arantheramaran et al. (2016)		Rifle	Rifle	GCA_001779505.1_ASM177950v1	Candidatus_Jorgensenbacteria_bacterium_GWA1_54_12	0.86	0	4.73
Arantheramaran et al. (2016)	Arantheramaran et al. (2016)		Rifle	Rifle	GCA_001779535.1_ASM177953v1	Candidatus_Jorgensenbacteria_bacterium_RIFCSPHIGHO2_02_FULL_45_20	0.9	0.02	9.11
Arantheramaran et al. (2016)	Arantheramaran et al. (2016)		Rifle	Rifle	GCA_001779555.1_ASM177955v1	Candidatus_Jorgensenbacteria	0.88	0.02	8.14
Arantheramaran et al. (2016)	Arantheramaran et al. (2016)		Rifle	Rifle	GCA_001779575.1_ASM177957v1	Candidatus_Jorgensenbacteria_bacterium_RIFCSPLOWO2_12_FULL_42_11	0.84	0.02	7.87
Arantheramaran et al. (2016)	Arantheramaran et al. (2016)		Rifle	Rifle	GCA_001779585.1_ASM177958v1	Candidatus_Kaiserbacteria_bacterium_GWA2_50_9	0.78	0.02	8.73
Arantheramaran et al. (2016)	Arantheramaran et al. (2016)		Rifle	Rifle	GCA_001779595.1_ASM177959v1	Candidatus_Kaiserbacteria_bacterium_RIFCSPHIGHO2_01_FULL_46_22	0.92	0.04	2.17
Arantheramaran et al. (2016)	Arantheramaran et al. (2016)		Rifle	Rifle	GCA_001779615.1_ASM177961v1	Candidatus_Kaiserbacteria_bacterium_RIFCSPHIGHO2_01_FULL_48_10	0.78	0.04	7.8
Arantheramaran et al. (2016)	Arantheramaran et al. (2016)		Rifle	Rifle	GCA_001779655.1_ASM177965v1	Candidatus_Kaiserbacteria_bacterium_RIFCSPLOWO2_01_FULL_50_24	0.9	0.02	8.22
Arantheramaran et al. (2016)	Arantheramaran et al. (2016)		Rifle	Rifle	GCA_001779665.1_ASM177966v1	Candidatus_Kaiserbacteria_bacterium_RIFCSPLOWO2_01_FULL_51_21	0.84	0.04	5.84
Arantheramaran et al. (2016)	Arantheramaran et al. (2016)		Rifle	Rifle	GCA_001779675.1_ASM177967v1	Candidatus_Kaiserbacteria_bacterium_RIFCSPHIGHO2_01_FULL_49_13	0.75	0	8.52
Arantheramaran et al. (2016)	Arantheramaran et al. (2016)		Rifle	Rifle	GCA_001779685.1_ASM177968v1	Candidatus_Kaiserbacteria_bacterium_RIFCSPHIGHO2_01_FULL_54_36b	0.84	0.06	6.31
Arantheramaran et al. (2016)	Arantheramaran et al. (2016)		Rifle	Rifle	GCA_001779735.1_ASM177973v1	Candidatus_Daviesbacteria_bacterium_RIFCSPLOWO2_02_FULL_38_15	0.84	0	7.86
Arantheramaran et al. (2016)	Arantheramaran et al. (2016)		Rifle	Rifle	GCA_001779745.1_ASM177974v1	Candidatus_Daviesbacteria_bacterium_RIFCSPLOWO2_02_FULL_36_7	0.84	0.02	9.87
Arantheramaran et al. (2016)	Arantheramaran et al. (2016)		Rifle	Rifle	GCA_001779755.1_ASM177975v1	Candidatus_Daviesbacteria_bacterium_RIFCSPLOWO2_01_FULL_40_24	0.92	0	7.18
Arantheramaran et al. (2016)	Arantheramaran et al. (2016)		Rifle	Rifle	GCA_001779775.1_ASM177977v1	Bacteria	0.92	0	11.34
Arantheramaran et al. (2016)	Arantheramaran et al. (2016)		Rifle	Rifle	GCA_001779815.1_ASM177981v1	Candidatus_Daviesbacteria	0.9	0.02	7.2
Arantheramaran et al. (2016)	Arantheramaran et al. (2016)		Rifle	Rifle	GCA_001779835.1_ASM177983v1	Candidatus_Daviesbacteria_bacterium_RIFCSPLOWO2_02_FULL_38_18	0.92	0	8.55
Arantheramaran et al. (2016)	Arantheramaran et al. (2016)		Rifle	Rifle	GCA_001779845.1_ASM177984v1	Candidatus_Doudnabacteria_bacterium_RIFCSPHIGHO2_01_52_17	0.76	0.04	4.69
Arantheramaran et al. (2016)	Arantheramaran et al. (2016)		Rifle	Rifle	GCA_001779875.1_ASM177987v1	Candidatus_Delongbacteria_bacterium_GWF2_40_14	0.88	0	6.56
Arantheramaran et al. (2016)	Arantheramaran et al. (2016)		Rifle	Rifle	GCA_001779895.1_ASM177989v1	Candidatus_Doudnabacteria_bacterium_RIFCSPHIGHO2_01_FULL_41_86	0.94	0.02	5.84
Arantheramaran et al. (2016)	Arantheramaran et al. (2016)		Rifle	Rifle	GCA_001779915.1_ASM177991v1	Candidatus_Doudnabacteria_bacterium_RIFCSPHIGHO2_01_FULL_45_18	0.78	0.04	9.26
Arantheramaran et al. (2016)	Arantheramaran et al. (2016)		Rifle	Rifle	GCA_001779925.1_ASM177992v1	Candidatus_Doudnabacteria_bacterium_RIFCSPHIGHO2_01_FULL_46_14	0.94	0.02	7.76
Arantheramaran et al. (2016)	Arantheramaran et al. (2016)		Rifle	Rifle	GCA_001779955.1_ASM177995v1	Candidatus_Doudnabacteria_bacterium_RIFCSPHIGHO2_02_FULL_46_11	0.92	0	8.62
Arantheramaran et al. (2016)	Arantheramaran et al. (2016)		Rifle	Rifle	GCA_001779985.1_ASM177998v1	Candidatus_Doudnabacteria_bacterium_RIFCSPHIGHO2_01_FULL_41_86	0.94	0.02	6
Arantheramaran et al. (2016)	Arantheramaran et al. (2016)		Rifle	Rifle	GCA_001779995.1_ASM177999v1	Candidatus_Doudnabacteria_bacterium_RIFCSPHIGHO2_01_FULL_46_24	0.94	0.06	9.87
Arantheramaran et al. (2016)	Arantheramaran et al. (2016)		Rifle	Rifle	GCA_001780035.1_ASM178003v1	Candidatus_Doudnabacteria_bacterium_RIFCSPHIGHO2_12_FULL_48_16	0.94	0.02	7.69
Arantheramaran et al. (2016)	Arantheramaran et al. (2016)		Rifle	Rifle	GCA_001780055.1_ASM178005v1	Candidatus_Doudnabacteria_bacterium_RIFCSPHIGHO2_01_FULL_41_86	0.94	0.02	5.9
Arantheramaran et al. (2016)	Arantheramaran et al. (2016)		Rifle	Rifle	GCA_001780065.1_ASM178006v1	Candidatus_Doudnabacteria_bacterium_RIFCSPLOWO2_02_FULL_48_13	0.96	0.02	5.65
Arantheramaran et al. (2016)	Arantheramaran et al. (2016)		Rifle	Rifle	GCA_001780075.1_ASM178007v1	Candidatus_Doudnabacteria_bacterium_RIFCSPHIGHO2_12_FULL_48_16	0.94	0.06	10.39
Arantheramaran et al. (2016)	Arantheramaran et al. (2016)		Rifle	Rifle	GCA_001780115.1_ASM178011v1	Candidatus_Doudnabacteria_bacterium_RIFCSPLOWO2_02_FULL_48_13	0.96	0.02	7.41
Arantheramaran et al. (2016)	Arantheramaran et al. (2016)		Rifle	Rifle	GCA_001780135.1_ASM178013v1	Candidatus_Edwardsbacteria_bacterium_GWF2_54_11	1	0	5.15
Arantheramaran et al. (2016)	Arantheramaran et al. (2016)		Rifle	Rifle	GCA_001780145.1_ASM178014v1	Candidatus_Doudnabacteria_bacterium_RIFCSPHIGHO2_01_FULL_41_86	0.94	0.06	8.41
Arantheramaran et al. (2016)	Arantheramaran et al. (2016)		Rifle	Rifle	GCA_001780165.1_ASM178016v1	Candidatus_Eisenbacteria_bacterium_RBG_16_71_46	1	0.04	7.26
Arantheramaran et al. (2016)	Arantheramaran et al. (2016)		Rifle	Rifle	GCA_001780195.1_ASM178019v1	Candidatus_Falkowbacteria_bacterium_RBG_13_39_14	0.8	0.04	8.03
Arantheramaran et al. (2016)	Arantheramaran et al. (2016)		Rifle	Rifle	GCA_001780215.1_ASM178021v1	Parcubacteria_group	0.8	0	7.4
Arantheramaran et al. (2016)	Arantheramaran et al. (2016)		Rifle	Rifle	GCA_001780235.1_ASM178023v1	Candidatus_Falkowbacteria	0.86	0.04	8.44
Arantheramaran et al. (2016)	Arantheramaran et al. (2016)		Rifle	Rifle	GCA_001780255.1_ASM178025v1	Candidatus_Falkowbacteria_bacterium_RIFOXYD2_FULL_34_120	0.94	0	7.89
Arantheramaran et al. (2016)	Arantheramaran et al. (2016)		Rifle	Rifle	GCA_001780275.1_ASM178027v1	_Clostridium_cellulosi	0.96	0	5.46
Arantheramaran et al. (2016)	Arantheramaran et al. (2016)		Rifle	Rifle	GCA_001780285.1_ASM178028v1	Candidatus_Falkowbacteria_bacterium_RIFOXYD2_FULL_34_120	0.94	0	6.85
Arantheramaran et al. (2016)	Arantheramaran et al. (2016)		Rifle	Rifle	GCA_001780315.1_ASM178031v1	Candidatus_Falkowbacteria_bacterium_RIFOXYC2_FULL_36_12	0.96	0.06	8.47
Arantheramaran et al. (2016)	Arantheramaran et al. (2016)		Rifle	Rifle	GCA_001780335.1_ASM178033v1	Candidatus_Falkowbacteria_bacterium_RIFOXYA2_FULL_38_12	0.94	0	4.96
Arantheramaran et al. (2016)	Arantheramaran et al. (2016)		Rifle	Rifle	GCA_001780345.1_ASM178034v1	Candidatus_Firestonebacteria_bacterium_RIFOXYC2_FULL_39_67	0.86	0	8.58
Arantheramaran et al. (2016)	Arantheramaran et al. (2016)		Rifle	Rifle	GCA_001780375.1_ASM178037v1	Candidatus_Firestonebacteria_bacterium_RIFOXYC2_FULL_39_67	0.96	0	9.97
Arantheramaran et al. (2016)	Arantheramaran et al. (2016)		Rifle	Rifle	GCA_001780385.1_ASM178038v1	Candidatus_Fischerbacteria_bacterium_RBG_13_37_8	0.9	0.02	9.62
Arantheramaran et al. (2016)	Arantheramaran et al. (2016)		Rifle	Rifle	GCA_001780415.1_ASM178041v1	Candidatus_Giovannonibacteria_bacterium_RIFCSPHIGHO2_12_FULL_43_15	0.82	0.02	6.88
Arantheramaran et al. (2016)	Arantheramaran et al. (2016)		Rifle	Rifle	GCA_001780425.1_ASM178042v1	Candidatus_Giovannonibacteria_bacterium_RIFCSPHIGHO2_02_FULL_45_40	0.9	0	7.45
Arantheramaran et al. (2016)	Arantheramaran et al. (2016)		Rifle	Rifle	GCA_001780445.1_ASM178044v1	Candidatus_Giovannonibacteria_bacterium_RIFCSPLOWO2_01_FULL_45_34	0.86	0	7.99
Arantheramaran et al. (2016)	Arantheramaran et al. (2016)		Rifle	Rifle	GCA_001780475.1_ASM178047v1	Candidatus_Giovannonibacteria_bacterium_RIFCSPHIGHO2_12_FULL_43_15	0.86	0	6.36
Arantheramaran et al. (2016)	Arantheramaran et al. (2016)		Rifle	Rifle	GCA_001780495.1_ASM178049v1	Candidatus_Giovannonibacteria_bacterium_RIFCSPLOWO2_12_FULL_44_15	0.9	0	6.21
Arantheramaran et al. (2016)	Arantheramaran et al. (2016)		Rifle	Rifle	GCA_001780515.1_ASM178051v1	Candidatus_Giovannonibacteria_bacterium_RIFCSPHIGHO2_02_FULL_46_20	0.86	0.02	7.67
Arantheramaran et al. (2016)	Arantheramaran et al. (2016)		Rifle	Rifle	GCA_001780535.1_ASM178053v1	Candidatus_Giovannonibacteria	0.8	0.02	6.05
Arantheramaran et al. (2016)	Arantheramaran et al. (2016)		Rifle	Rifle	GCA_001780555.1_ASM178055v1	Candidatus_Giovannonibacteria_bacterium_RIFCSPHIGHO2_12_FULL_43_15	0.88	0.02	6.49
Arantheramaran et al. (2016)	Arantheramaran et al. (2016)		Rifle	Rifle	GCA_001780565.1_ASM178056v1	Parcubacteria_group	0.9	0.02	7.62
Arantheramaran et al. (2016)	Arantheramaran et al. (2016)		Rifle	Rifle	GCA_001780595.1_ASM178059v1	Candidatus_Giovannonibacteria_bacterium_RIFCSPLOWO2_12_FULL_43_26	0.88	0	5.78
Arantheramaran et al. (2016)	Arantheramaran et al. (2016)		Rifle	Rifle	GCA_001780605.1_ASM178060v1	Candidatus_Yonathbacteria_bacterium_RIFCSPHIGHO2_02_FULL_44_14	0.9	0	8.45
Arantheramaran et al. (2016)	Arantheramaran et al. (2016)		Rifle	Rifle	GCA_001780635.1_ASM178063v1	Candidatus_Giovannonibacteria_bacterium_RIFCSPHIGHO2_12_FULL_43_15	0.86	0	6.3
Arantheramaran et al. (2016)	Arantheramaran et al. (2016)		Rifle	Rifle	GCA_001780645.1_ASM178064v1	Candidatus_Giovannonibacteria_bacterium_RIFCSPHIGHO2_01_FULL_45_23	0.86	0	9.34
Arantheramaran et al. (2016)	Arantheramaran et al. (2016)		Rifle	Rifle	GCA_001780675.1_ASM178067v1	Candidatus_Giovannonibacteria_bacterium_RIFCSPLOWO2_01_FULL_46_32	0.92	0.04	4.82
Arantheramaran et al. (2016)	Arantheramaran et al. (2016)		Rifle	Rifle	GCA_001780695.1_ASM178069v1	Candidatus_Giovannonibacteria_bacterium_RIFCSPLOWO2_01_FULL_45_34	0.84	0	8.2
Arantheramaran et al. (2016)	Arantheramaran et al. (2016)		Rifle	Rifle	GCA_001780705.1_ASM178070v1	Candidatus_Giovannonibacteria_bacterium_RIFCSPLOWO2_12_FULL_44_15	0.88	0	7.47
Arantheramaran et al. (2016)	Arantheramaran et al. (2016)		Rifle	Rifle	GCA_001780725.1_ASM178072v1	Candidatus_Giovannonibacteria	0.9	0	8.13
Arantheramaran et al. (2016)	Arantheramaran et al. (2016)		Rifle	Rifle	GCA_001780755.1_ASM178075v1	Candidatus_Giovannonibacteria	0.8	0	6.39
Arantheramaran et al. (2016)	Arantheramaran et al. (2016)		Rifle	Rifle	GCA_001780775.1_ASM178077v1	Candidatus_Giovannonibacteria_bacterium_RIFCSPHIGHO2_12_FULL_43_15	0.92	0	6.78
Arantheramaran et al. (2016)	Arantheramaran et al. (2016)		Rifle	Rifle	GCA_001780795.1_ASM178079v1	Bacteria	0.71	0	3.41
Arantheramaran et al. (2016)	Arantheramaran et al. (2016)		Rifle	Rifle	GCA_001780805.1_ASM178080v1	Candidatus_Glassbacteria	0.9	0.02	5.75
Arantheramaran et al. (2016)	Arantheramaran et al. (2016)		Rifle	Rifle	GCA_001780825.1_ASM178082v1	Candidatus_Glassbacteria_bacterium_RIFCSPLOWO2_12_FULL_58_11	0.98	0.02	5.74
Arantheramaran et al. (2016)	Arantheramaran et al. (2016)		Rifle	Rifle	GCA_001780855.1_ASM178085v1	Candidatus_Gottesmanbacteria	0.73	0.1	6.08
Arantheramaran et al. (2016)	Arantheramaran et al. (2016)		Rifle	Rifle	GCA_001780865.1_ASM178086v1	Candidatus_Gottesmanbacteria_bacterium_RIFCSPHIGHO2_01_FULL_39_10	0.88	0.02	5.51
Arantheramaran et al. (2016)	Arantheramaran et al. (2016)		Rifle	Rifle	GCA_001780895.1_ASM178089v1	Candidatus_Gottesmanbacteria	0.88	0.02	8.02
Arantheramaran et al. (2016)	Arantheramaran et al. (2016)		Rifle	Rifle	GCA_001780905.1_ASM178090v1	Candidatus_Gottesmanbacteria_bacterium_RIFCSPHIGHO2_01_FULL_47_48	0.71	0	8.02
Arantheramaran et al. (2016)	Arantheramaran et al. (2016)		Rifle	Rifle	GCA_001780935.1_ASM178093v1	Candidatus_Gottesmanbacteria	0.9	0	8.45
Arantheramaran et al. (2016)	Arantheramaran et al. (2016)		Rifle	Rifle	GCA_001780955.1_ASM178095v1	Candidatus_Gottesmanbacteria_bacterium_RIFCSPLOWO2_01_FULL_39_12b	0.73	0.02	6.83
Arantheramaran et al. (2016)	Arantheramaran et al. (2016)		Rifle	Rifle	GCA_001780975.1_ASM178097v1	Candidatus_Gottesmanbacteria_bacterium_GW2011_GWB1_43_11	0.8	0.04	6.58
Arantheramaran et al. (2016)	Arantheramaran et al. (2016)		Rifle	Rifle	GCA_001780985.1_ASM178098v1	Candidatus_Gottesmanbacteria_bacterium_RIFCSPLOWO2_01_FULL_43_11b	0.9	0	7.22
Arantheramaran et al. (2016)	Arantheramaran et al. (2016)		Rifle	Rifle	GCA_001781015.1_ASM178101v1	Candidatus_Gottesmanbacteria	0.84	0.04	5.35
Arantheramaran et al. (2016)	Arantheramaran et al. (2016)		Rifle	Rifle	GCA_001781025.1_ASM178102v1	Candidatus_Gottesmanbacteria_bacterium_RIFCSPLOWO2_01_FULL_49_10	0.8	0.02	8.16
Arantheramaran et al. (2016)	Arantheramaran et al. (2016)		Rifle	Rifle	GCA_001781035.1_ASM178103v1	Candidatus_Jorgensenbacteria_bacterium_RIFCSPLOWO2_01_FULL_45_25b	0.88	0	5.68
Arantheramaran et al. (2016)	Arantheramaran et al. (2016)		Rifle	Rifle	GCA_001781055.1_ASM178105v1	Candidatus_Handelsmanbacteria_bacterium_RIFCSPLOWO2_12_FULL_64_10	0.84	0.1	6.39
Arantheramaran et al. (2016)	Arantheramaran et al. (2016)		Rifle	Rifle	GCA_001781095.1_ASM178109v1	Candidatus_Kaiserbacteria_bacterium_RIFCSPHIGHO2_01_FULL_53_31	0.86	0	7.53
Arantheramaran et al. (2016)	Arantheramaran et al. (2016)		Rifle	Rifle	GCA_001781105.1_ASM178110v1	Candidatus_Kaiserbacteria_bacterium_RIFCSPHIGHO2_01_FULL_54_36	0.88	0.04	11.76
Arantheramaran et al. (2016)	Arantheramaran et al. (2016)		Rifle	Rifle	GCA_001781115.1_ASM178111v1	Candidatus_Kaiserbacteria_bacterium_RIFCSPHIGHO2_01_FULL_55_17	0.9	0.06	8.62
Arantheramaran et al. (2016)	Arantheramaran et al. (2016)		Rifle	Rifle	GCA_001781125.1_ASM178112v1	Candidatus_Kaiserbacteria_bacterium_RIFCSPHIGHO2_01_FULL_53_29	0.9	0.02	11.39
Arantheramaran et al. (2016)	Arantheramaran et al. (2016)		Rifle	Rifle	GCA_001781175.1_ASM178117v1	Candidatus_Kaiserbacteria_bacterium_RIFCSPHIGHO2_02_FULL_55_20	0.82	0.02	9.48
Arantheramaran et al. (2016)	Arantheramaran et al. (2016)		Rifle	Rifle	GCA_001781195.1_ASM178119v1	Candidatus_Kaiserbacteria_bacterium_RIFCSPHIGHO2_02_FULL_55_25	0.84	0.02	9.5
Arantheramaran et al. (2016)	Arantheramaran et al. (2016)		Rifle	Rifle	GCA_001781205.1_ASM178120v1	Candidatus_Kaiserbacteria_bacterium_RIFCSPHIGHO2_02_FULL_49_34	0.9	0	2.04
Arantheramaran et al. (2016)	Arantheramaran et al. (2016)		Rifle	Rifle	GCA_001781215.1_ASM178121v1	Candidatus_Kaiserbacteria_bacterium_RIFCSPHIGHO2_02_FULL_49_11	0.78	0.02	5.41
Arantheramaran et al. (2016)	Arantheramaran et al. (2016)		Rifle	Rifle	GCA_001781255.1_ASM178125v1	Candidatus_Kaiserbacteria_bacterium_RIFCSPHIGHO2_02_FULL_50_50	0.8	0.02	2.1
Arantheramaran et al. (2016)	Arantheramaran et al. (2016)		Rifle	Rifle	GCA_001781275.1_ASM178127v1	Candidatus_Kaiserbacteria	0.84	0.02	8.53
Arantheramaran et al. (2016)	Arantheramaran et al. (2016)		Rifle	Rifle	GCA_001781285.1_ASM178128v1	Candidatus_Kaiserbacteria_bacterium_RIFCSPHIGHO2_02_FULL_54_22	0.88	0	8.48
Arantheramaran et al. (2016)	Arantheramaran et al. (2016)		Rifle	Rifle	GCA_001781305.1_ASM178130v1	Candidatus_Kaiserbacteria	0.84	0	7.9
Arantheramaran et al. (2016)	Arantheramaran et al. (2016)		Rifle	Rifle	GCA_001781335.1_ASM178133v1	Candidatus_Kaiserbacteria_bacterium_RIFCSPHIGHO2_02_FULL_55_25	0.86	0.04	6.48
Arantheramaran et al. (2016)	Arantheramaran et al. (2016)		Rifle	Rifle	GCA_001781355.1_ASM178135v1	Candidatus_Kaiserbacteria_bacterium_RIFCSPHIGHO2_02_FULL_59_21	0.88	0.02	8.35
Arantheramaran et al. (2016)	Arantheramaran et al. (2016)		Rifle	Rifle	GCA_001781365.1_ASM178136v1	Candidatus_Kaiserbacteria	0.84	0.04	6.69
Arantheramaran et al. (2016)	Arantheramaran et al. (2016)		Rifle	Rifle	GCA_001781375.1_ASM178137v1	Candidatus_Kaiserbacteria_bacterium_RIFCSPLOWO2_12_FULL_45_26	0.8	0.08	2.99
Arantheramaran et al. (2016)	Arantheramaran et al. (2016)		Rifle	Rifle	GCA_001781415.1_ASM178141v1	Candidatus_Kaiserbacteria_bacterium_RIFCSPLOWO2_12_FULL_45_26	0.9	0.04	2.06
Arantheramaran et al. (2016)	Arantheramaran et al. (2016)		Rifle	Rifle	GCA_001781435.1_ASM178143v1	Candidatus_Kaiserbacteria_bacterium_RIFCSPLOWO2_01_FULL_51_21	0.88	0	5.95
Arantheramaran et al. (2016)	Arantheramaran et al. (2016)		Rifle	Rifle	GCA_001781445.1_ASM178144v1	Candidatus_Kaiserbacteria	0.86	0.04	6.43
Arantheramaran et al. (2016)	Arantheramaran et al. (2016)		Rifle	Rifle	GCA_001781465.1_ASM178146v1	Candidatus_Kaiserbacteria_bacterium_RIFCSPHIGHO2_02_FULL_49_16	0.86	0.04	9.83
Arantheramaran et al. (2016)	Arantheramaran et al. (2016)		Rifle	Rifle	GCA_001781475.1_ASM178147v1	Candidatus_Kaiserbacteria_bacterium_RIFCSPHIGHO2_01_FULL_56_24	0.9	0.04	6.72
Arantheramaran et al. (2016)	Arantheramaran et al. (2016)		Rifle	Rifle	GCA_001781515.1_ASM178151v1	Candidatus_Kaiserbacteria_bacterium_RIFCSPHIGHO2_02_FULL_55_20	0.84	0	12.31
Arantheramaran et al. (2016)	Arantheramaran et al. (2016)		Rifle	Rifle	GCA_001781525.1_ASM178152v1	Candidatus_Kaiserbacteria_bacterium_RIFCSPLOWO2_01_FULL_51_21	0.84	0.04	5.51
Arantheramaran et al. (2016)	Arantheramaran et al. (2016)		Rifle	Rifle	GCA_001781555.1_ASM178155v1	Candidatus_Kaiserbacteria_bacterium_RIFCSPHIGHO2_12_FULL_53_13	0.86	0	7.08
Arantheramaran et al. (2016)	Arantheramaran et al. (2016)		Rifle	Rifle	GCA_001781565.1_ASM178156v1	Candidatus_Kaiserbacteria_bacterium_RIFCSPHIGHO2_02_FULL_54_22	0.86	0	7.69
Arantheramaran et al. (2016)	Arantheramaran et al. (2016)		Rifle	Rifle	GCA_001781595.1_ASM178159v1	Candidatus_Edwardsbacteria_bacterium_GWF2_54_11	1	0	4.73
Arantheramaran et al. (2016)	Arantheramaran et al. (2016)		Rifle	Rifle	GCA_001781605.1_ASM178160v1	Candidatus_Kaiserbacteria_bacterium_RIFCSPHIGHO2_02_FULL_55_25	0.88	0.04	8.37
Arantheramaran et al. (2016)	Arantheramaran et al. (2016)		Rifle	Rifle	GCA_001781625.1_ASM178162v1	Candidatus_Kaiserbacteria	0.86	0	6.34
Arantheramaran et al. (2016)	Arantheramaran et al. (2016)		Rifle	Rifle	GCA_001781635.1_ASM178163v1	Candidatus_Kaiserbacteria_bacterium_RIFCSPLOWO2_01_FULL_52_12b	0.84	0.06	6.79
Arantheramaran et al. (2016)	Arantheramaran et al. (2016)		Rifle	Rifle	GCA_001781675.1_ASM178167v1	Candidatus_Kaiserbacteria_bacterium_RIFCSPHIGHO2_12_FULL_53_13	0.82	0.02	8.88
Arantheramaran et al. (2016)	Arantheramaran et al. (2016)		Rifle	Rifle	GCA_001781685.1_ASM178168v1	Candidatus_Kaiserbacteria_bacterium_RIFCSPLOWO2_01_FULL_54_13	0.88	0.02	6.9
Arantheramaran et al. (2016)	Arantheramaran et al. (2016)		Rifle	Rifle	GCA_001781715.1_ASM178171v1	Candidatus_Kaiserbacteria_bacterium_RIFCSPLOWO2_01_FULL_55_19	0.84	0	10.34
Arantheramaran et al. (2016)	Arantheramaran et al. (2016)		Rifle	Rifle	GCA_001781725.1_ASM178172v1	Candidatus_Kaiserbacteria_bacterium_RIFCSPHIGHO2_01_FULL_54_36	0.84	0.02	12.22
Arantheramaran et al. (2016)	Arantheramaran et al. (2016)		Rifle	Rifle	GCA_001781755.1_ASM178175v1	Candidatus_Kaiserbacteria	0.8	0.02	10.8
Arantheramaran et al. (2016)	Arantheramaran et al. (2016)		Rifle	Rifle	GCA_001781765.1_ASM178176v1	Candidatus_Kaiserbacteria	0.84	0	7.23
Arantheramaran et al. (2016)	Arantheramaran et al. (2016)		Rifle	Rifle	GCA_001781795.1_ASM178179v1	Candidatus_Kaiserbacteria	0.88	0.04	6.88
Arantheramaran et al. (2016)	Arantheramaran et al. (2016)		Rifle	Rifle	GCA_001781805.1_ASM178180v1	Candidatus_Kaiserbacteria_bacterium_RIFCSPLOWO2_12_FULL_45_26	0.9	0.02	1.91
Arantheramaran et al. (2016)	Arantheramaran et al. (2016)		Rifle	Rifle	GCA_001781835.1_ASM178183v1	Candidatus_Kaiserbacteria_bacterium_RIFCSPHIGHO2_01_FULL_53_31	0.76	0.04	7.67
Arantheramaran et al. (2016)	Arantheramaran et al. (2016)		Rifle	Rifle	GCA_001781845.1_ASM178184v1	Candidatus_Kaiserbacteria	0.82	0.02	8.59
Arantheramaran et al. (2016)	Arantheramaran et al. (2016)		Rifle	Rifle	GCA_001781875.1_ASM178187v1	Candidatus_Kaiserbacteria_bacterium_RIFCSPLOWO2_12_FULL_53_8	0.86	0.08	12.81
Arantheramaran et al. (2016)	Arantheramaran et al. (2016)		Rifle	Rifle	GCA_001781885.1_ASM178188v1	Bacteria	0.78	0.02	7.64
Arantheramaran et al. (2016)	Arantheramaran et al. (2016)		Rifle	Rifle	GCA_001781915.1_ASM178191v1	Candidatus_Kaiserbacteria_bacterium_RIFOXYD1_FULL_47_14	0.84	0	7.23
Arantheramaran et al. (2016)	Arantheramaran et al. (2016)		Rifle	Rifle	GCA_001781935.1_ASM178193v1	Candidatus_Kuenenbacteria	0.9	0.02	6.62
Arantheramaran et al. (2016)	Arantheramaran et al. (2016)		Rifle	Rifle	GCA_001781945.1_ASM178194v1	Candidatus_Lambdaproteobacteria_bacterium_RIFOXYD2_FULL_56_26	1	0	6.84
Arantheramaran et al. (2016)	Arantheramaran et al. (2016)		Rifle	Rifle	GCA_001781965.1_ASM178196v1	Candidatus_Lambdaproteobacteria_bacterium_RIFOXYD2_FULL_50_16	0.73	0.06	6.1
Arantheramaran et al. (2016)	Arantheramaran et al. (2016)		Rifle	Rifle	GCA_001781995.1_ASM178199v1	Candidatus_Levybacteria_bacterium_RBG_16_35_11	0.82	0.04	8.72
Arantheramaran et al. (2016)	Arantheramaran et al. (2016)		Rifle	Rifle	GCA_001782015.1_ASM178201v1	Candidatus_Levybacteria_bacterium_RIFCSPHIGHO2_01_FULL_36_15	0.86	0	8.73
Arantheramaran et al. (2016)	Arantheramaran et al. (2016)		Rifle	Rifle	GCA_001782035.1_ASM178203v1	Candidatus_Levybacteria_bacterium_RIFCSPHIGHO2_01_FULL_37_17	0.94	0	7.89
Arantheramaran et al. (2016)	Arantheramaran et al. (2016)		Rifle	Rifle	GCA_001782045.1_ASM178204v1	Candidatus_Levybacteria_bacterium_RIFCSPLOWO2_01_FULL_36_13	0.92	0	6.47
Arantheramaran et al. (2016)	Arantheramaran et al. (2016)		Rifle	Rifle	GCA_001782075.1_ASM178207v1	Bacteria	0.9	0.02	7.25
Arantheramaran et al. (2016)	Arantheramaran et al. (2016)		Rifle	Rifle	GCA_001782085.1_ASM178208v1	Candidatus_Levybacteria_bacterium_RIFCSPHIGHO2_01_FULL_37_33	0.88	0.02	7.2
Arantheramaran et al. (2016)	Arantheramaran et al. (2016)		Rifle	Rifle	GCA_001782115.1_ASM178211v1	Bacteria	0.84	0	6.33
Arantheramaran et al. (2016)	Arantheramaran et al. (2016)		Rifle	Rifle	GCA_001782125.1_ASM178212v1	Candidatus_Levybacteria_bacterium_RIFCSPHIGHO2_01_FULL_40_15b	0.71	0	7.34
Arantheramaran et al. (2016)	Arantheramaran et al. (2016)		Rifle	Rifle	GCA_001782155.1_ASM178215v1	Candidatus_Levybacteria_bacterium_RIFCSPHIGHO2_01_FULL_37_33	0.73	0	7.28
Arantheramaran et al. (2016)	Arantheramaran et al. (2016)		Rifle	Rifle	GCA_001782165.1_ASM178216v1	Candidatus_Levybacteria_bacterium_RIFCSPHIGHO2_01_FULL_41_15	0.9	0	6.76
Arantheramaran et al. (2016)	Arantheramaran et al. (2016)		Rifle	Rifle	GCA_001782195.1_ASM178219v1	Candidatus_Levybacteria_bacterium_RIFCSPHIGHO2_02_FULL_37_13	0.88	0	9.61
Arantheramaran et al. (2016)	Arantheramaran et al. (2016)		Rifle	Rifle	GCA_001782205.1_ASM178220v1	Candidatus_Levybacteria_bacterium_RIFCSPLOWO2_02_FULL_37_18	0.78	0	6.95
Arantheramaran et al. (2016)	Arantheramaran et al. (2016)		Rifle	Rifle	GCA_001782235.1_ASM178223v1	Candidatus_Levybacteria_bacterium_RIFCSPHIGHO2_02_FULL_40_18	0.86	0	7.67
Arantheramaran et al. (2016)	Arantheramaran et al. (2016)		Rifle	Rifle	GCA_001782255.1_ASM178225v1	Bacteria	0.86	0.04	7.31
Arantheramaran et al. (2016)	Arantheramaran et al. (2016)		Rifle	Rifle	GCA_001782265.1_ASM178226v1	Candidatus_Levybacteria	0.92	0	6.72
Arantheramaran et al. (2016)	Arantheramaran et al. (2016)		Rifle	Rifle	GCA_001782295.1_ASM178229v1	Candidatus_Levybacteria_bacterium_RIFCSPHIGHO2_01_FULL_37_33	0.75	0	11.45
Arantheramaran et al. (2016)	Arantheramaran et al. (2016)		Rifle	Rifle	GCA_001782315.1_ASM178231v1	Candidatus_Levybacteria_bacterium_RIFCSPHIGHO2_02_FULL_37_13	0.86	0.02	8.27
Arantheramaran et al. (2016)	Arantheramaran et al. (2016)		Rifle	Rifle	GCA_001782335.1_ASM178233v1	Candidatus_Levybacteria_bacterium_RIFCSPLOWO2_01_FULL_39_24	0.9	0	6.74
Arantheramaran et al. (2016)	Arantheramaran et al. (2016)		Rifle	Rifle	GCA_001782345.1_ASM178234v1	Candidatus_Levybacteria_bacterium_RIFCSPHIGHO2_02_FULL_40_18	0.86	0	7.85
Arantheramaran et al. (2016)	Arantheramaran et al. (2016)		Rifle	Rifle	GCA_001782355.1_ASM178235v1	Candidatus_Levybacteria_bacterium_RIFCSPLOWO2_02_FULL_37_18	0.9	0	11.39
Arantheramaran et al. (2016)	Arantheramaran et al. (2016)		Rifle	Rifle	GCA_001782395.1_ASM178239v1	Candidatus_Levybacteria	0.88	0	5.79
Arantheramaran et al. (2016)	Arantheramaran et al. (2016)		Rifle	Rifle	GCA_001782415.1_ASM178241v1	Candidatus_Levybacteria_bacterium_RIFCSPLOWO2_01_FULL_36_13	0.92	0	6.53
Arantheramaran et al. (2016)	Arantheramaran et al. (2016)		Rifle	Rifle	GCA_001782435.1_ASM178243v1	Bacteria	0.82	0	5.56
Arantheramaran et al. (2016)	Arantheramaran et al. (2016)		Rifle	Rifle	GCA_001782445.1_ASM178244v1	Candidatus_Levybacteria_bacterium_RIFCSPLOWO2_02_FULL_37_18	0.86	0	9.44
Arantheramaran et al. (2016)	Arantheramaran et al. (2016)		Rifle	Rifle	GCA_001782475.1_ASM178247v1	Candidatus_Levybacteria_bacterium_RIFCSPLOWO2_01_FULL_38_21	0.9	0	7.44
Arantheramaran et al. (2016)	Arantheramaran et al. (2016)		Rifle	Rifle	GCA_001782495.1_ASM178249v1	Candidatus_Levybacteria_bacterium_RIFCSPHIGHO2_01_FULL_37_17	0.94	0	8.27
Arantheramaran et al. (2016)	Arantheramaran et al. (2016)		Rifle	Rifle	GCA_001782515.1_ASM178251v1	Candidatus_Levybacteria_bacterium_RIFCSPLOWO2_01_FULL_39_10	0.88	0.02	5.48
Arantheramaran et al. (2016)	Arantheramaran et al. (2016)		Rifle	Rifle	GCA_001782525.1_ASM178252v1	Candidatus_Levybacteria_bacterium_RIFCSPLOWO2_01_FULL_39_24	0.9	0.04	5.69
Arantheramaran et al. (2016)	Arantheramaran et al. (2016)		Rifle	Rifle	GCA_001782555.1_ASM178255v1	Candidatus_Levybacteria_bacterium_RIFCSPHIGHO2_01_FULL_37_33	0.75	0	7.69
Arantheramaran et al. (2016)	Arantheramaran et al. (2016)		Rifle	Rifle	GCA_001782565.1_ASM178256v1	Bacteria	0.8	0	6.97
Arantheramaran et al. (2016)	Arantheramaran et al. (2016)		Rifle	Rifle	GCA_001782595.1_ASM178259v1	Candidatus_Levybacteria	0.92	0	4.78
Arantheramaran et al. (2016)	Arantheramaran et al. (2016)		Rifle	Rifle	GCA_001782605.1_ASM178260v1	Candidatus_Levybacteria	0.84	0	6.41
Arantheramaran et al. (2016)	Arantheramaran et al. (2016)		Rifle	Rifle	GCA_001782635.1_ASM178263v1	Candidatus_Levybacteria_bacterium_RIFCSPHIGHO2_02_FULL_40_18	0.86	0	6.93
Arantheramaran et al. (2016)	Arantheramaran et al. (2016)		Rifle	Rifle	GCA_001782645.1_ASM178264v1	Candidatus_Levybacteria_bacterium_RIFCSPLOWO2_12_FULL_37_14	0.86	0.04	8.36
Arantheramaran et al. (2016)	Arantheramaran et al. (2016)		Rifle	Rifle	GCA_001782675.1_ASM178267v1	Candidatus_Levybacteria_bacterium_RIFCSPLOWO2_12_FULL_39_17	0.88	0	6.73
Arantheramaran et al. (2016)	Arantheramaran et al. (2016)		Rifle	Rifle	GCA_001782685.1_ASM178268v1	Candidatus_Levybacteria_bacterium_RIFCSPLOWO2_02_FULL_37_18	0.82	0	8.2
Arantheramaran et al. (2016)	Arantheramaran et al. (2016)		Rifle	Rifle	GCA_001782715.1_ASM178271v1	Candidatus_Levybacteria_bacterium_RIFCSPHIGHO2_02_FULL_40_18	0.86	0	6.77
Arantheramaran et al. (2016)	Arantheramaran et al. (2016)		Rifle	Rifle	GCA_001782725.1_ASM178272v1	Candidatus_Levybacteria	0.9	0	5.62
Arantheramaran et al. (2016)	Arantheramaran et al. (2016)		Rifle	Rifle	GCA_001782735.1_ASM178273v1	Candidatus_Levybacteria	0.9	0.02	5.33
Arantheramaran et al. (2016)	Arantheramaran et al. (2016)		Rifle	Rifle	GCA_001782755.1_ASM178275v1	Candidatus_Levybacteria	0.9	0	4.85
Arantheramaran et al. (2016)	Arantheramaran et al. (2016)		Rifle	Rifle	GCA_001782795.1_ASM178279v1	Candidatus_Lindowbacteria_bacterium_RIFCSPLOWO2_12_FULL_62_27	0.76	0	9.28
Arantheramaran et al. (2016)	Arantheramaran et al. (2016)		Rifle	Rifle	GCA_001782805.1_ASM178280v1	Candidatus_Magasanikbacteria_bacterium_RIFCSPLOWO2_01_FULL_40_15	0.88	0	7.87
Arantheramaran et al. (2016)	Arantheramaran et al. (2016)		Rifle	Rifle	GCA_001782815.1_ASM178281v1	Candidatus_Magasanikbacteria	0.82	0.02	7.21
Arantheramaran et al. (2016)	Arantheramaran et al. (2016)		Rifle	Rifle	GCA_001782825.1_ASM178282v1	Candidatus_Magasanikbacteria_bacterium_RIFCSPHIGHO2_01_FULL_33_34	0.92	0	5.58
Arantheramaran et al. (2016)	Arantheramaran et al. (2016)		Rifle	Rifle	GCA_001782875.1_ASM178287v1	Candidatus_Magasanikbacteria_bacterium_RIFCSPHIGHO2_01_FULL_33_34	0.92	0	5.52
Arantheramaran et al. (2016)	Arantheramaran et al. (2016)		Rifle	Rifle	GCA_001782905.1_ASM178290v1	Candidatus_Magasanikbacteria_bacterium_RIFCSPHIGHO2_02_FULL_51_14	0.8	0.02	7.31
Arantheramaran et al. (2016)	Arantheramaran et al. (2016)		Rifle	Rifle	GCA_001782935.1_ASM178293v1	Candidatus_Magasanikbacteria_bacterium_RIFCSPLOWO2_01_FULL_40_15	0.88	0	7.12
Arantheramaran et al. (2016)	Arantheramaran et al. (2016)		Rifle	Rifle	GCA_001782955.1_ASM178295v1	Candidatus_Magasanikbacteria_bacterium_RIFCSPHIGHO2_01_FULL_33_34	0.92	0	5.38
Arantheramaran et al. (2016)	Arantheramaran et al. (2016)		Rifle	Rifle	GCA_001782965.1_ASM178296v1	Candidatus_Magasanikbacteria_bacterium_RIFCSPLOWO2_12_FULL_43_12	0.88	0	7.49
Arantheramaran et al. (2016)	Arantheramaran et al. (2016)		Rifle	Rifle	GCA_001782975.1_ASM178297v1	Candidatus_Magasanikbacteria	0.84	0.02	6.81
Arantheramaran et al. (2016)	Arantheramaran et al. (2016)		Rifle	Rifle	GCA_001783015.1_ASM178301v1	Candidatus_Magasanikbacteria_bacterium_RIFCSPLOWO2_12_FULL_43_12	0.82	0	7.52
Arantheramaran et al. (2016)	Arantheramaran et al. (2016)		Rifle	Rifle	GCA_001783035.1_ASM178303v1	Candidatus_Magasanikbacteria	0.84	0.02	6.44
Arantheramaran et al. (2016)	Arantheramaran et al. (2016)		Rifle	Rifle	GCA_001783045.1_ASM178304v1	Candidatus_Magasanikbacteria_bacterium_RIFCSPHIGHO2_02_FULL_48_18	0.94	0	7.2
Arantheramaran et al. (2016)	Arantheramaran et al. (2016)		Rifle	Rifle	GCA_001783065.1_ASM178306v1	Candidatus_Magasanikbacteria_bacterium_RIFCSPLOWO2_12_FULL_43_12	0.86	0	6
Arantheramaran et al. (2016)	Arantheramaran et al. (2016)		Rifle	Rifle	GCA_001783095.1_ASM178309v1	Candidatus_Magasanikbacteria	0.84	0.02	6.38
Arantheramaran et al. (2016)	Arantheramaran et al. (2016)		Rifle	Rifle	GCA_001783105.1_ASM178310v1	Candidatus_Magasanikbacteria_bacterium_RIFCSPHIGHO2_02_FULL_48_18	0.9	0.02	9.88
Arantheramaran et al. (2016)	Arantheramaran et al. (2016)		Rifle	Rifle	GCA_001783135.1_ASM178313v1	Candidatus_Magasanikbacteria_bacterium_RIFOXYA2_FULL_44_8	0.75	0.08	8.01
Arantheramaran et al. (2016)	Arantheramaran et al. (2016)		Rifle	Rifle	GCA_001783145.1_ASM178314v1	Candidatus_Magasanikbacteria_bacterium_GW2011_GWA2_42_32	0.94	0	8.9
Arantheramaran et al. (2016)	Arantheramaran et al. (2016)		Rifle	Rifle	GCA_001783175.1_ASM178317v1	Bacteria	0.76	0.04	4.1
Arantheramaran et al. (2016)	Arantheramaran et al. (2016)		Rifle	Rifle	GCA_001783185.1_ASM178318v1	Candidatus_Magasanikbacteria	0.92	0.02	5.83
Arantheramaran et al. (2016)	Arantheramaran et al. (2016)		Rifle	Rifle	GCA_001783195.1_ASM178319v1	Candidatus_Magasanikbacteria_bacterium_RIFOXYC2_FULL_39_8	0.94	0.02	5.12
Arantheramaran et al. (2016)	Arantheramaran et al. (2016)		Rifle	Rifle	GCA_001783215.1_ASM178321v1	Candidatus_Magasanikbacteria_bacterium_RIFOXYD1_FULL_40_23	0.94	0	3
Arantheramaran et al. (2016)	Arantheramaran et al. (2016)		Rifle	Rifle	GCA_001783255.1_ASM178325v1	Bacteria	0.9	0.08	6.64
Arantheramaran et al. (2016)	Arantheramaran et al. (2016)		Rifle	Rifle	GCA_001783265.1_ASM178326v1	Candidatus_Margulisbacteria_bacterium_GWE2_39_32	0.94	0	11.04
Arantheramaran et al. (2016)	Arantheramaran et al. (2016)		Rifle	Rifle	GCA_001783275.1_ASM178327v1	Candidatus_Margulisbacteria_bacterium_GWF2_35_9	0.92	0.04	9.31
Arantheramaran et al. (2016)	Arantheramaran et al. (2016)		Rifle	Rifle	GCA_001783315.1_ASM178331v1	Candidatus_Magasanikbacteria_bacterium_RIFOXYD1_FULL_40_23	0.92	0.02	5.78
Arantheramaran et al. (2016)	Arantheramaran et al. (2016)		Rifle	Rifle	GCA_001783335.1_ASM178333v1	Candidatus_Kaiserbacteria_bacterium_RIFCSPLOWO2_01_FULL_50_24	0.9	0.02	7.44
Arantheramaran et al. (2016)	Arantheramaran et al. (2016)		Rifle	Rifle	GCA_001783355.1_ASM178335v1	Candidatus_Kaiserbacteria_bacterium_RIFCSPLOWO2_01_FULL_54_20	0.73	0	9.18
Arantheramaran et al. (2016)	Arantheramaran et al. (2016)		Rifle	Rifle	GCA_001783375.1_ASM178337v1	Candidatus_Kaiserbacteria_bacterium_RIFCSPLOWO2_01_FULL_54_24	0.82	0.06	7.61
Arantheramaran et al. (2016)	Arantheramaran et al. (2016)		Rifle	Rifle	GCA_001783385.1_ASM178338v1	Candidatus_Kaiserbacteria_bacterium_RIFCSPLOWO2_01_FULL_53_17	0.78	0.02	4.22
Arantheramaran et al. (2016)	Arantheramaran et al. (2016)		Rifle	Rifle	GCA_001783415.1_ASM178341v1	Candidatus_Kaiserbacteria_bacterium_RIFCSPHIGHO2_02_FULL_55_25	0.88	0.02	7.94
Arantheramaran et al. (2016)	Arantheramaran et al. (2016)		Rifle	Rifle	GCA_001783435.1_ASM178343v1	Candidatus_Kaiserbacteria_bacterium_RIFCSPLOWO2_12_FULL_45_26	0.9	0.02	1.88
Arantheramaran et al. (2016)	Arantheramaran et al. (2016)		Rifle	Rifle	GCA_001783445.1_ASM178344v1	Candidatus_Kaiserbacteria_bacterium_RIFCSPHIGHO2_02_FULL_59_21	0.78	0.06	8.94
Arantheramaran et al. (2016)	Arantheramaran et al. (2016)		Rifle	Rifle	GCA_001783465.1_ASM178346v1	Bacteria	0.84	0.02	5.85
Arantheramaran et al. (2016)	Arantheramaran et al. (2016)		Rifle	Rifle	GCA_001783485.1_ASM178348v1	Candidatus_Kaiserbacteria_bacterium_RIFCSPLOWO2_01_FULL_50_24	0.9	0.02	8.74
Arantheramaran et al. (2016)	Arantheramaran et al. (2016)		Rifle	Rifle	GCA_001783515.1_ASM178351v1	Candidatus_Kaiserbacteria_bacterium_RIFCSPHIGHO2_02_FULL_50_50	0.86	0.04	2.85
Arantheramaran et al. (2016)	Arantheramaran et al. (2016)		Rifle	Rifle	GCA_001783525.1_ASM178352v1	Candidatus_Kaiserbacteria_bacterium_RIFOXYB1_FULL_46_14	0.9	0.02	2.01
Arantheramaran et al. (2016)	Arantheramaran et al. (2016)		Rifle	Rifle	GCA_001783555.1_ASM178355v1	Candidatus_Kuenenbacteria	0.82	0.08	6.49
Arantheramaran et al. (2016)	Arantheramaran et al. (2016)		Rifle	Rifle	GCA_001783565.1_ASM178356v1	Candidatus_Kaiserbacteria_bacterium_RIFOXYD1_FULL_42_15	0.71	0.02	5.4
Arantheramaran et al. (2016)	Arantheramaran et al. (2016)		Rifle	Rifle	GCA_001783595.1_ASM178359v1	Candidatus_Kuenenbacteria_bacterium_RIFCSPHIGHO2_02_FULL_39_13	0.9	0.02	6.81
Arantheramaran et al. (2016)	Arantheramaran et al. (2016)		Rifle	Rifle	GCA_001783615.1_ASM178361v1	Candidatus_Kuenenbacteria	0.78	0	5.91
Arantheramaran et al. (2016)	Arantheramaran et al. (2016)		Rifle	Rifle	GCA_001783635.1_ASM178363v1	Candidatus_Kuenenbacteria	0.9	0.02	7.07
Arantheramaran et al. (2016)	Arantheramaran et al. (2016)		Rifle	Rifle	GCA_001783645.1_ASM178364v1	Candidatus_Kuenenbacteria	0.9	0	5.87
Arantheramaran et al. (2016)	Arantheramaran et al. (2016)		Rifle	Rifle	GCA_001783655.1_ASM178365v1	Candidatus_Lambdaproteobacteria_bacterium_RIFOXYD2_FULL_56_26	1	0	5.06
Arantheramaran et al. (2016)	Arantheramaran et al. (2016)		Rifle	Rifle	GCA_001783695.1_ASM178369v1	Candidatus_Lambdaproteobacteria_bacterium_RIFOXYD2_FULL_50_16	1	0	7.52
Arantheramaran et al. (2016)	Arantheramaran et al. (2016)		Rifle	Rifle	GCA_001783715.1_ASM178371v1	Candidatus_Lambdaproteobacteria_bacterium_RIFOXYD2_FULL_56_26	1	0	5.92
Arantheramaran et al. (2016)	Arantheramaran et al. (2016)		Rifle	Rifle	GCA_001783725.1_ASM178372v1	Candidatus_Levybacteria_bacterium_RBG_16_35_6	0.75	0	6.71
Arantheramaran et al. (2016)	Arantheramaran et al. (2016)		Rifle	Rifle	GCA_001783775.1_ASM178377v1	Candidatus_Levybacteria_bacterium_RIFCSPLOWO2_02_FULL_37_18	0.86	0	8.88
Arantheramaran et al. (2016)	Arantheramaran et al. (2016)		Rifle	Rifle	GCA_001783795.1_ASM178379v1	Candidatus_Levybacteria_bacterium_RIFCSPHIGHO2_01_FULL_40_10	0.8	0	9.79
Arantheramaran et al. (2016)	Arantheramaran et al. (2016)		Rifle	Rifle	GCA_001783805.1_ASM178380v1	Candidatus_Levybacteria_bacterium_RIFCSPLOWO2_01_FULL_39_24	0.9	0	5
Arantheramaran et al. (2016)	Arantheramaran et al. (2016)		Rifle	Rifle	GCA_001783815.1_ASM178381v1	Candidatus_Levybacteria_bacterium_RIFCSPHIGHO2_02_FULL_40_18	0.86	0	7.53
Arantheramaran et al. (2016)	Arantheramaran et al. (2016)		Rifle	Rifle	GCA_001783845.1_ASM178384v1	Candidatus_Levybacteria	0.73	0	4.41
Arantheramaran et al. (2016)	Arantheramaran et al. (2016)		Rifle	Rifle	GCA_001783875.1_ASM178387v1	Candidatus_Levybacteria	0.76	0	9.57
Arantheramaran et al. (2016)	Arantheramaran et al. (2016)		Rifle	Rifle	GCA_001783885.1_ASM178388v1	Candidatus_Levybacteria_bacterium_RIFCSPHIGHO2_02_FULL_37_10	0.76	0.02	10.55
Arantheramaran et al. (2016)	Arantheramaran et al. (2016)		Rifle	Rifle	GCA_001783905.1_ASM178390v1	Candidatus_Levybacteria	0.76	0	9.89
Arantheramaran et al. (2016)	Arantheramaran et al. (2016)		Rifle	Rifle	GCA_001783935.1_ASM178393v1	Bacteria	0.84	0	6.84
Arantheramaran et al. (2016)	Arantheramaran et al. (2016)		Rifle	Rifle	GCA_001783955.1_ASM178395v1	Candidatus_Levybacteria_bacterium_RIFCSPHIGHO2_01_FULL_36_15	0.8	0.02	9.32
Arantheramaran et al. (2016)	Arantheramaran et al. (2016)		Rifle	Rifle	GCA_001783975.1_ASM178397v1	Candidatus_Levybacteria_bacterium_RIFCSPHIGHO2_01_FULL_37_33	0.75	0.02	7.8
Arantheramaran et al. (2016)	Arantheramaran et al. (2016)		Rifle	Rifle	GCA_001783985.1_ASM178398v1	Candidatus_Levybacteria_bacterium_RIFCSPHIGHO2_01_FULL_41_15	0.84	0	6.54
Arantheramaran et al. (2016)	Arantheramaran et al. (2016)		Rifle	Rifle	GCA_001783995.1_ASM178399v1	Candidatus_Levybacteria_bacterium_RIFCSPHIGHO2_02_FULL_37_13	0.82	0.02	9.72
Arantheramaran et al. (2016)	Arantheramaran et al. (2016)		Rifle	Rifle	GCA_001784035.1_ASM178403v1	Candidatus_Levybacteria_bacterium_RIFCSPHIGHO2_02_FULL_40_18	0.86	0	6.61
Arantheramaran et al. (2016)	Arantheramaran et al. (2016)		Rifle	Rifle	GCA_001784045.1_ASM178404v1	Candidatus_Levybacteria	0.78	0	5.82
Arantheramaran et al. (2016)	Arantheramaran et al. (2016)		Rifle	Rifle	GCA_001784055.1_ASM178405v1	Candidatus_Levybacteria_bacterium_RIFCSPLOWO2_01_FULL_42_15	0.84	0	7.13
Arantheramaran et al. (2016)	Arantheramaran et al. (2016)		Rifle	Rifle	GCA_001784095.1_ASM178409v1	Candidatus_Levybacteria_bacterium_RIFCSPLOWO2_02_FULL_36_8b	0.78	0.02	8.19
Arantheramaran et al. (2016)	Arantheramaran et al. (2016)		Rifle	Rifle	GCA_001784115.1_ASM178411v1	Candidatus_Levybacteria_bacterium_RIFCSPLOWO2_02_FULL_37_18	0.88	0	8.53
Arantheramaran et al. (2016)	Arantheramaran et al. (2016)		Rifle	Rifle	GCA_001784125.1_ASM178412v1	Candidatus_Beckwithbacteria_bacterium_GW2011_GWB1_47_15	0.92	0	4.83
Arantheramaran et al. (2016)	Arantheramaran et al. (2016)		Rifle	Rifle	GCA_001784155.1_ASM178415v1	Candidatus_Levybacteria	0.92	0.02	5.22
Arantheramaran et al. (2016)	Arantheramaran et al. (2016)		Rifle	Rifle	GCA_001784175.1_ASM178417v1	Candidatus_Lindowbacteria_bacterium_RIFCSPLOWO2_12_FULL_62_27	0.94	0	13.13
Arantheramaran et al. (2016)	Arantheramaran et al. (2016)		Rifle	Rifle	GCA_001784205.1_ASM178420v1	Candidatus_Magasanikbacteria_bacterium_RIFCSPHIGHO2_02_FULL_41_13	0.86	0.02	6.43
Arantheramaran et al. (2016)	Arantheramaran et al. (2016)		Rifle	Rifle	GCA_001784235.1_ASM178423v1	Candidatus_Magasanikbacteria_bacterium_RIFCSPLOWO2_12_FULL_43_12	0.88	0.06	10.35
Arantheramaran et al. (2016)	Arantheramaran et al. (2016)		Rifle	Rifle	GCA_001784255.1_ASM178425v1	Candidatus_Magasanikbacteria	0.78	0	6.13
Arantheramaran et al. (2016)	Arantheramaran et al. (2016)		Rifle	Rifle	GCA_001784275.1_ASM178427v1	Candidatus_Magasanikbacteria_bacterium_RIFCSPHIGHO2_02_FULL_47_14	0.84	0.04	6.23
Arantheramaran et al. (2016)	Arantheramaran et al. (2016)		Rifle	Rifle	GCA_001784285.1_ASM178428v1	Candidatus_Magasanikbacteria_bacterium_RIFCSPHIGHO2_02_FULL_48_18	0.94	0	8.28
Arantheramaran et al. (2016)	Arantheramaran et al. (2016)		Rifle	Rifle	GCA_001784315.1_ASM178431v1	Candidatus_Magasanikbacteria_bacterium_RIFCSPHIGHO2_01_FULL_33_34	0.86	0.04	5.79
Arantheramaran et al. (2016)	Arantheramaran et al. (2016)		Rifle	Rifle	GCA_001784325.1_ASM178432v1	Candidatus_Magasanikbacteria_bacterium_RIFCSPLOWO2_01_FULL_40_15	0.88	0	9.5
Arantheramaran et al. (2016)	Arantheramaran et al. (2016)		Rifle	Rifle	GCA_001784355.1_ASM178435v1	Candidatus_Magasanikbacteria	0.82	0.02	5.38
Arantheramaran et al. (2016)	Arantheramaran et al. (2016)		Rifle	Rifle	GCA_001784365.1_ASM178436v1	Candidatus_Magasanikbacteria	0.9	0	7.5
Arantheramaran et al. (2016)	Arantheramaran et al. (2016)		Rifle	Rifle	GCA_001784395.1_ASM178439v1	Candidatus_Magasanikbacteria	0.88	0.02	5.04
Arantheramaran et al. (2016)	Arantheramaran et al. (2016)		Rifle	Rifle	GCA_001784405.1_ASM178440v1	Candidatus_Magasanikbacteria_bacterium_RIFOXYC12_FULL_33_11	0.75	0	4.79
Arantheramaran et al. (2016)	Arantheramaran et al. (2016)		Rifle	Rifle	GCA_001784435.1_ASM178443v1	Candidatus_Magasanikbacteria_bacterium_RIFOXYC2_FULL_42_28	0.94	0	5.41
Arantheramaran et al. (2016)	Arantheramaran et al. (2016)		Rifle	Rifle	GCA_001784455.1_ASM178445v1	Bacteria	0.84	0	3.85
Arantheramaran et al. (2016)	Arantheramaran et al. (2016)		Rifle	Rifle	GCA_001784475.1_ASM178447v1	Candidatus_Magasanikbacteria_bacterium_RIFOXYD2_FULL_41_14	0.9	0.02	6.97
Arantheramaran et al. (2016)	Arantheramaran et al. (2016)		Rifle	Rifle	GCA_001784485.1_ASM178448v1	Bacteriovorax_sp_BSW11_IV	0.96	0	10.15
Arantheramaran et al. (2016)	Arantheramaran et al. (2016)		Rifle	Rifle	GCA_001784515.1_ASM178451v1	Candidatus_Margulisbacteria_bacterium_GWE2_39_32	0.96	0	10.21
Arantheramaran et al. (2016)	Arantheramaran et al. (2016)		Rifle	Rifle	GCA_001784535.1_ASM178453v1	Candidatus_Melainabacteria_bacterium_GWA2_34_9	0.8	0.02	8.43
Arantheramaran et al. (2016)	Arantheramaran et al. (2016)		Rifle	Rifle	GCA_001784555.1_ASM178455v1	Candidatus_Melainabacteria_bacterium_RIFCSPHIGHO2_02_FULL_34_12	0.98	0	9.42
Arantheramaran et al. (2016)	Arantheramaran et al. (2016)		Rifle	Rifle	GCA_001784565.1_ASM178456v1	Candidatus_Melainabacteria_bacterium_GWF2_37_15	0.88	0.02	5.81
Arantheramaran et al. (2016)	Arantheramaran et al. (2016)		Rifle	Rifle	GCA_001784585.1_ASM178458v1	unclassified_Melainabacteria	0.94	0.02	9.61
Arantheramaran et al. (2016)	Arantheramaran et al. (2016)		Rifle	Rifle	GCA_001784615.1_ASM178461v1	unclassified_Melainabacteria	0.94	0.02	7.15
Arantheramaran et al. (2016)	Arantheramaran et al. (2016)		Rifle	Rifle	GCA_001784635.1_ASM178463v1	Candidatus_Micrarchaeota_archaeon_RBG_16_49_10	0.82	0	6.77
Arantheramaran et al. (2016)	Arantheramaran et al. (2016)		Rifle	Rifle	GCA_001784675.1_ASM178467v1	Candidatus_Moranbacteria_bacterium_RBG_13_45_13	0.82	0.04	8.87
Arantheramaran et al. (2016)	Arantheramaran et al. (2016)		Rifle	Rifle	GCA_001784695.1_ASM178469v1	Candidatus_Moranbacteria_bacterium_RIFCSPHIGHO2_01_FULL_54_31	0.86	0	7.75
Arantheramaran et al. (2016)	Arantheramaran et al. (2016)		Rifle	Rifle	GCA_001784715.1_ASM178471v1	Candidatus_Moranbacteria_bacterium_RIFCSPHIGHO2_01_FULL_54_31	0.78	0.04	4.5
Arantheramaran et al. (2016)	Arantheramaran et al. (2016)		Rifle	Rifle	GCA_001784725.1_ASM178472v1	Candidatus_Moranbacteria_bacterium_RIFCSPHIGHO2_02_FULL_40_12b	0.92	0.04	7.73
Arantheramaran et al. (2016)	Arantheramaran et al. (2016)		Rifle	Rifle	GCA_001784735.1_ASM178473v1	Candidatus_Moranbacteria_bacterium_RIFCSPLOWO2_12_FULL_48_12	0.92	0	5.15
Arantheramaran et al. (2016)	Arantheramaran et al. (2016)		Rifle	Rifle	GCA_001784775.1_ASM178477v1	Candidatus_Moranbacteria_bacterium_RIFOXYB1_FULL_43_19	0.82	0.04	7.72
Arantheramaran et al. (2016)	Arantheramaran et al. (2016)		Rifle	Rifle	GCA_001784795.1_ASM178479v1	Candidatus_Moranbacteria_bacterium_GW2011_GWC2_40_12	0.82	0	10.01
Arantheramaran et al. (2016)	Arantheramaran et al. (2016)		Rifle	Rifle	GCA_001784805.1_ASM178480v1	Candidatus_Moranbacteria_bacterium_GW2011_GWF2_35_39	0.96	0.02	7.63
Arantheramaran et al. (2016)	Arantheramaran et al. (2016)		Rifle	Rifle	GCA_001784815.1_ASM178481v1	Candidatus_Moranbacteria_bacterium_RIFOXYA2_FULL_43_15	0.92	0.04	5.84
Arantheramaran et al. (2016)	Arantheramaran et al. (2016)		Rifle	Rifle	GCA_001784835.1_ASM178483v1	Candidatus_Moranbacteria_bacterium_RIFOXYA2_FULL_43_15	0.92	0.06	5.44
Arantheramaran et al. (2016)	Arantheramaran et al. (2016)		Rifle	Rifle	GCA_001784875.1_ASM178487v1	Candidatus_Moranbacteria_bacterium_RIFOXYB1_FULL_43_19	0.9	0	9.17
Arantheramaran et al. (2016)	Arantheramaran et al. (2016)		Rifle	Rifle	GCA_001784885.1_ASM178488v1	Candidatus_Moranbacteria_bacterium_RIFOXYB1_FULL_43_19	0.96	0.02	8.58
Arantheramaran et al. (2016)	Arantheramaran et al. (2016)		Rifle	Rifle	GCA_001784895.1_ASM178489v1	Candidatus_Moranbacteria_bacterium_GW2011_GWC2_40_12	0.96	0	11.06
Arantheramaran et al. (2016)	Arantheramaran et al. (2016)		Rifle	Rifle	GCA_001784915.1_ASM178491v1	Candidatus_Moranbacteria_bacterium_GW2011_GWF2_35_39	0.84	0.02	7.77
Arantheramaran et al. (2016)	Arantheramaran et al. (2016)		Rifle	Rifle	GCA_001784955.1_ASM178495v1	Candidatus_Moranbacteria_bacterium_GW2011_GWC2_40_12	0.84	0	7.85
Arantheramaran et al. (2016)	Arantheramaran et al. (2016)		Rifle	Rifle	GCA_001784965.1_ASM178496v1	Candidatus_Moranbacteria_bacterium_GW2011_GWF2_35_39	0.84	0	6.18
Arantheramaran et al. (2016)	Arantheramaran et al. (2016)		Rifle	Rifle	GCA_001784975.1_ASM178497v1	Candidatus_Moranbacteria_bacterium_RIFOXYB1_FULL_43_19	0.96	0.02	9.59
Arantheramaran et al. (2016)	Arantheramaran et al. (2016)		Rifle	Rifle	GCA_001785005.1_ASM178500v1	Candidatus_Moranbacteria_bacterium_GW2011_GWC2_40_12	0.84	0.02	9.44
Arantheramaran et al. (2016)	Arantheramaran et al. (2016)		Rifle	Rifle	GCA_001785035.1_ASM178503v1	Candidatus_Muproteobacteria_bacterium_RBG_16_60_9	1	0	7.87
Arantheramaran et al. (2016)	Arantheramaran et al. (2016)		Rifle	Rifle	GCA_001785045.1_ASM178504v1	Candidatus_Muproteobacteria_bacterium_RBG_16_62_13	0.78	0	4.94
Arantheramaran et al. (2016)	Arantheramaran et al. (2016)		Rifle	Rifle	GCA_001785055.1_ASM178505v1	Candidatus_Muproteobacteria_bacterium_RBG_16_65_31	0.86	0.04	5.61
Arantheramaran et al. (2016)	Arantheramaran et al. (2016)		Rifle	Rifle	GCA_001785085.1_ASM178508v1	Candidatus_Muproteobacteria_bacterium_RBG_16_64_10	0.76	0.04	5.35
Arantheramaran et al. (2016)	Arantheramaran et al. (2016)		Rifle	Rifle	GCA_001785115.1_ASM178511v1	Candidatus_Muproteobacteria_bacterium_RBG_16_65_34	0.82	0.02	5.17
Arantheramaran et al. (2016)	Arantheramaran et al. (2016)		Rifle	Rifle	GCA_001785125.1_ASM178512v1	Sulfuricaulis_limicola	0.88	0.02	6.56
Arantheramaran et al. (2016)	Arantheramaran et al. (2016)		Rifle	Rifle	GCA_001785155.1_ASM178515v1	Sulfuricaulis_limicola	0.78	0	6.23
Arantheramaran et al. (2016)	Arantheramaran et al. (2016)		Rifle	Rifle	GCA_001785175.1_ASM178517v1	Candidatus_Muproteobacteria_bacterium_RIFCSPHIGHO2_01_FULL_65_16	0.86	0	4.98
Arantheramaran et al. (2016)	Arantheramaran et al. (2016)		Rifle	Rifle	GCA_001785195.1_ASM178519v1	Candidatus_Muproteobacteria_bacterium_RIFCSPLOWO2_01_FULL_60_18	1	0	6.17
Arantheramaran et al. (2016)	Arantheramaran et al. (2016)		Rifle	Rifle	GCA_001785205.1_ASM178520v1	Candidatus_Muproteobacteria_bacterium_RIFCSPLOWO2_01_FULL_60_18	0.96	0	6.71
Arantheramaran et al. (2016)	Arantheramaran et al. (2016)		Rifle	Rifle	GCA_001785215.1_ASM178521v1	Parcubacteria_group	0.86	0	8.27
Arantheramaran et al. (2016)	Arantheramaran et al. (2016)		Rifle	Rifle	GCA_001785255.1_ASM178525v1	Candidatus_Nomurabacteria	0.73	0.02	8.96
Arantheramaran et al. (2016)	Arantheramaran et al. (2016)		Rifle	Rifle	GCA_001785275.1_ASM178527v1	Parcubacteria_group	0.88	0	8.43
Arantheramaran et al. (2016)	Arantheramaran et al. (2016)		Rifle	Rifle	GCA_001785285.1_ASM178528v1	Candidatus_Nomurabacteria_bacterium_RIFCSPLOWO2_01_FULL_41_12	0.71	0	7.55
Arantheramaran et al. (2016)	Arantheramaran et al. (2016)		Rifle	Rifle	GCA_001785295.1_ASM178529v1	Candidatus_Nomurabacteria_bacterium_RIFCSPHIGHO2_01_FULL_40_12	0.78	0	10.22
Arantheramaran et al. (2016)	Arantheramaran et al. (2016)		Rifle	Rifle	GCA_001785325.1_ASM178532v1	Candidatus_Nomurabacteria_bacterium_RIFCSPHIGHO2_01_FULL_40_24b	0.88	0.04	6.43
Arantheramaran et al. (2016)	Arantheramaran et al. (2016)		Rifle	Rifle	GCA_001785355.1_ASM178535v1	Candidatus_Nomurabacteria_bacterium_RIFCSPHIGHO2_02_FULL_41_18	0.88	0	6.46
Arantheramaran et al. (2016)	Arantheramaran et al. (2016)		Rifle	Rifle	GCA_001785365.1_ASM178536v1	Candidatus_Nomurabacteria	0.84	0	9.19
Arantheramaran et al. (2016)	Arantheramaran et al. (2016)		Rifle	Rifle	GCA_001785375.1_ASM178537v1	Candidatus_Nomurabacteria_bacterium_RIFCSPHIGHO2_01_FULL_42_15	0.88	0	5.76
Arantheramaran et al. (2016)	Arantheramaran et al. (2016)		Rifle	Rifle	GCA_001785415.1_ASM178541v1	Candidatus_Nomurabacteria_bacterium_RIFCSPHIGHO2_01_FULL_42_16	0.88	0	8.48
Arantheramaran et al. (2016)	Arantheramaran et al. (2016)		Rifle	Rifle	GCA_001785435.1_ASM178543v1	Candidatus_Nomurabacteria	0.82	0	7.88
Arantheramaran et al. (2016)	Arantheramaran et al. (2016)		Rifle	Rifle	GCA_001785445.1_ASM178544v1	Parcubacteria_group	0.86	0	9.58
Arantheramaran et al. (2016)	Arantheramaran et al. (2016)		Rifle	Rifle	GCA_001785465.1_ASM178546v1	Parcubacteria_group	0.86	0	10.31
Arantheramaran et al. (2016)	Arantheramaran et al. (2016)		Rifle	Rifle	GCA_001785485.1_ASM178548v1	Candidatus_Nomurabacteria_bacterium_RIFCSPLOWO2_01_FULL_33_17	0.86	0	6.92
Arantheramaran et al. (2016)	Arantheramaran et al. (2016)		Rifle	Rifle	GCA_001785515.1_ASM178551v1	Candidatus_Nomurabacteria_bacterium_RIFCSPHIGHO2_02_FULL_35_13	0.84	0.04	10.8
Arantheramaran et al. (2016)	Arantheramaran et al. (2016)		Rifle	Rifle	GCA_001785525.1_ASM178552v1	Candidatus_Nomurabacteria_bacterium_RIFCSPHIGHO2_02_FULL_37_13	0.86	0	12.04
Arantheramaran et al. (2016)	Arantheramaran et al. (2016)		Rifle	Rifle	GCA_001785545.1_ASM178554v1	Candidatus_Nomurabacteria	0.78	0.02	9.8
Arantheramaran et al. (2016)	Arantheramaran et al. (2016)		Rifle	Rifle	GCA_001785575.1_ASM178557v1	Candidatus_Nomurabacteria_bacterium_RIFCSPHIGHO2_02_FULL_38_15	0.76	0	10.58
Arantheramaran et al. (2016)	Arantheramaran et al. (2016)		Rifle	Rifle	GCA_001785595.1_ASM178559v1	Candidatus_Nomurabacteria_bacterium_RIFCSPHIGHO2_02_FULL_41_18	0.88	0	7.18
Arantheramaran et al. (2016)	Arantheramaran et al. (2016)		Rifle	Rifle	GCA_001785615.1_ASM178561v1	Candidatus_Nomurabacteria_bacterium_RIFCSPHIGHO2_02_FULL_42_19	0.84	0	7.46
Arantheramaran et al. (2016)	Arantheramaran et al. (2016)		Rifle	Rifle	GCA_001785625.1_ASM178562v1	Candidatus_Nomurabacteria_bacterium_RIFCSPLOWO2_12_FULL_41_10	0.82	0.02	6.91
Arantheramaran et al. (2016)	Arantheramaran et al. (2016)		Rifle	Rifle	GCA_001785635.1_ASM178563v1	Parcubacteria_group	0.82	0.02	10.99
Arantheramaran et al. (2016)	Arantheramaran et al. (2016)		Rifle	Rifle	GCA_001785675.1_ASM178567v1	Candidatus_Nomurabacteria	0.86	0.04	9.72
Arantheramaran et al. (2016)	Arantheramaran et al. (2016)		Rifle	Rifle	GCA_001785695.1_ASM178569v1	Parcubacteria_group	0.88	0	7.76
Arantheramaran et al. (2016)	Arantheramaran et al. (2016)		Rifle	Rifle	GCA_001785715.1_ASM178571v1	Candidatus_Nomurabacteria_bacterium_RIFCSPLOWO2_01_FULL_36_16	0.84	0	8.6
Arantheramaran et al. (2016)	Arantheramaran et al. (2016)		Rifle	Rifle	GCA_001785725.1_ASM178572v1	Candidatus_Nomurabacteria_bacterium_RIFCSPLOWO2_01_FULL_36_10b	0.86	0	10.21
Arantheramaran et al. (2016)	Arantheramaran et al. (2016)		Rifle	Rifle	GCA_001785775.1_ASM178577v1	Candidatus_Nomurabacteria_bacterium_RIFCSPHIGHO2_02_FULL_37_13	0.88	0	9.87
Arantheramaran et al. (2016)	Arantheramaran et al. (2016)		Rifle	Rifle	GCA_001785785.1_ASM178578v1	Candidatus_Nomurabacteria	0.8	0.02	10.62
Arantheramaran et al. (2016)	Arantheramaran et al. (2016)		Rifle	Rifle	GCA_001785805.1_ASM178580v1	Candidatus_Nomurabacteria_bacterium_RIFCSPLOWO2_01_FULL_39_17	0.82	0	7.34
Arantheramaran et al. (2016)	Arantheramaran et al. (2016)		Rifle	Rifle	GCA_001785815.1_ASM178581v1	Candidatus_Nomurabacteria_bacterium_RIFCSPLOWO2_01_FULL_40_15	0.76	0.02	7.92
Arantheramaran et al. (2016)	Arantheramaran et al. (2016)		Rifle	Rifle	GCA_001785855.1_ASM178585v1	Candidatus_Nomurabacteria_bacterium_RIFCSPLOWO2_01_FULL_40_18	0.78	0	6.65
Arantheramaran et al. (2016)	Arantheramaran et al. (2016)		Rifle	Rifle	GCA_001785865.1_ASM178586v1	Candidatus_Nomurabacteria_bacterium_RIFCSPHIGHO2_01_FULL_42_15	0.88	0	5.85
Arantheramaran et al. (2016)	Arantheramaran et al. (2016)		Rifle	Rifle	GCA_001785875.1_ASM178587v1	Candidatus_Nomurabacteria_bacterium_RIFCSPLOWO2_01_FULL_41_21	0.82	0.02	7.13
Arantheramaran et al. (2016)	Arantheramaran et al. (2016)		Rifle	Rifle	GCA_001785895.1_ASM178589v1	Parcubacteria_group	0.84	0	9.29
Arantheramaran et al. (2016)	Arantheramaran et al. (2016)		Rifle	Rifle	GCA_001785935.1_ASM178593v1	Candidatus_Nomurabacteria_bacterium_RIFCSPHIGHO2_02_FULL_41_18	0.88	0	7.17
Arantheramaran et al. (2016)	Arantheramaran et al. (2016)		Rifle	Rifle	GCA_001785955.1_ASM178595v1	Candidatus_Nomurabacteria	0.82	0.02	7.35
Arantheramaran et al. (2016)	Arantheramaran et al. (2016)		Rifle	Rifle	GCA_001785965.1_ASM178596v1	Candidatus_Nomurabacteria_bacterium_RIFCSPHIGHO2_01_FULL_42_16	0.86	0	7.82
Arantheramaran et al. (2016)	Arantheramaran et al. (2016)		Rifle	Rifle	GCA_001785985.1_ASM178598v1	Candidatus_Nomurabacteria_bacterium_RIFCSPLOWO2_01_FULL_42_17	0.88	0.02	7.55
Arantheramaran et al. (2016)	Arantheramaran et al. (2016)		Rifle	Rifle	GCA_001786015.1_ASM178601v1	Candidatus_Nomurabacteria_bacterium_RIFCSPLOWO2_01_FULL_46_18	0.82	0.02	6.78
Arantheramaran et al. (2016)	Arantheramaran et al. (2016)		Rifle	Rifle	GCA_001786035.1_ASM178603v1	Candidatus_Nomurabacteria_bacterium_RIFCSPLOWO2_01_FULL_36_16	0.73	0.02	12.63
Arantheramaran et al. (2016)	Arantheramaran et al. (2016)		Rifle	Rifle	GCA_001786045.1_ASM178604v1	Parcubacteria_group	0.88	0	6.91
Arantheramaran et al. (2016)	Arantheramaran et al. (2016)		Rifle	Rifle	GCA_001786055.1_ASM178605v1	Candidatus_Nomurabacteria_bacterium_RIFCSPHIGHO2_02_FULL_41_18	0.75	0.06	6.73
Arantheramaran et al. (2016)	Arantheramaran et al. (2016)		Rifle	Rifle	GCA_001786095.1_ASM178609v1	Bacteria	0.82	0	9.53
Arantheramaran et al. (2016)	Arantheramaran et al. (2016)		Rifle	Rifle	GCA_001786115.1_ASM178611v1	Candidatus_Nomurabacteria	0.88	0.02	10.96
Arantheramaran et al. (2016)	Arantheramaran et al. (2016)		Rifle	Rifle	GCA_001786125.1_ASM178612v1	Candidatus_Nomurabacteria_bacterium_RIFCSPLOWO2_12_FULL_44_11	0.86	0	8.51
Arantheramaran et al. (2016)	Arantheramaran et al. (2016)		Rifle	Rifle	GCA_001786145.1_ASM178614v1	Candidatus_Nomurabacteria_bacterium_RIFCSPLOWO2_12_40_14	0.88	0	10.72
Arantheramaran et al. (2016)	Arantheramaran et al. (2016)		Rifle	Rifle	GCA_001786175.1_ASM178617v1	Candidatus_Nomurabacteria	0.82	0	10.07
Arantheramaran et al. (2016)	Arantheramaran et al. (2016)		Rifle	Rifle	GCA_001786195.1_ASM178619v1	Parcubacteria_group	0.88	0	9.25
Arantheramaran et al. (2016)	Arantheramaran et al. (2016)		Rifle	Rifle	GCA_001786215.1_ASM178621v1	Candidatus_Nomurabacteria	0.88	0	8.16
Arantheramaran et al. (2016)	Arantheramaran et al. (2016)		Rifle	Rifle	GCA_001786225.1_ASM178622v1	Candidatus_Nomurabacteria_bacterium_RIFCSPLOWO2_12_FULL_46_14	0.8	0	7.76
Arantheramaran et al. (2016)	Arantheramaran et al. (2016)		Rifle	Rifle	GCA_001786255.1_ASM178625v1	Candidatus_Nomurabacteria_bacterium_GW2011_GWF2_36_19	0.82	0.06	7.91
Arantheramaran et al. (2016)	Arantheramaran et al. (2016)		Rifle	Rifle	GCA_001786275.1_ASM178627v1	Candidatus_Nomurabacteria	0.86	0.04	8.82
Arantheramaran et al. (2016)	Arantheramaran et al. (2016)		Rifle	Rifle	GCA_001786295.1_ASM178629v1	Candidatus_Nomurabacteria_bacterium_RIFOXYC2_FULL_36_19	0.88	0	7.74
Arantheramaran et al. (2016)	Arantheramaran et al. (2016)		Rifle	Rifle	GCA_001786315.1_ASM178631v1	Candidatus_Nomurabacteria	0.88	0.02	7.18
Arantheramaran et al. (2016)	Arantheramaran et al. (2016)		Rifle	Rifle	GCA_001786355.1_ASM178635v1	Candidatus_Nomurabacteria_bacterium_GW2011_GWF2_36_19	0.88	0.04	5.01
Arantheramaran et al. (2016)	Arantheramaran et al. (2016)		Rifle	Rifle	GCA_001786365.1_ASM178636v1	Bacteria	0.84	0	5.37
Arantheramaran et al. (2016)	Arantheramaran et al. (2016)		Rifle	Rifle	GCA_001786395.1_ASM178639v1	Candidatus_Pacearchaeota_archaeon_RBG_13_36_9	0.82	0.03	5.98
Arantheramaran et al. (2016)	Arantheramaran et al. (2016)		Rifle	Rifle	GCA_001786405.1_ASM178640v1	Candidatus_Nomurabacteria	0.8	0	8.79
Arantheramaran et al. (2016)	Arantheramaran et al. (2016)		Rifle	Rifle	GCA_001786415.1_ASM178641v1	Candidatus_Pacearchaeota	0.79	0.05	2.94
Arantheramaran et al. (2016)	Arantheramaran et al. (2016)		Rifle	Rifle	GCA_001786425.1_ASM178642v1	Candidatus_Pacearchaeota_archaeon_RBG_16_35_8	0.74	0.05	7.19
Arantheramaran et al. (2016)	Arantheramaran et al. (2016)		Rifle	Rifle	GCA_001786475.1_ASM178647v1	Candidatus_Pacebacteria	0.71	0	5.79
Arantheramaran et al. (2016)	Arantheramaran et al. (2016)		Rifle	Rifle	GCA_001786485.1_ASM178648v1	Candidatus_Pacebacteria_bacterium_RIFCSPHIGHO2_02_FULL_46_9	0.9	0.04	6
Arantheramaran et al. (2016)	Arantheramaran et al. (2016)		Rifle	Rifle	GCA_001786505.1_ASM178650v1	unclassified_Melainabacteria	0.94	0.02	10.22
Arantheramaran et al. (2016)	Arantheramaran et al. (2016)		Rifle	Rifle	GCA_001786525.1_ASM178652v1	Candidatus_Melainabacteria_bacterium_GWF2_32_7	0.76	0.02	6.88
Arantheramaran et al. (2016)	Arantheramaran et al. (2016)		Rifle	Rifle	GCA_001786555.1_ASM178655v1	unclassified_Melainabacteria	0.94	0	6.82
Arantheramaran et al. (2016)	Arantheramaran et al. (2016)		Rifle	Rifle	GCA_001786575.1_ASM178657v1	Candidatus_Moranbacteria_bacterium_RIFCSPHIGHO2_01_FULL_55_24	0.96	0	5.68
Arantheramaran et al. (2016)	Arantheramaran et al. (2016)		Rifle	Rifle	GCA_001786585.1_ASM178658v1	Candidatus_Micrarchaeota_archaeon_RBG_16_36_9	0.84	0.08	7.66
Arantheramaran et al. (2016)	Arantheramaran et al. (2016)		Rifle	Rifle	GCA_001786615.1_ASM178661v1	Candidatus_Moranbacteria_bacterium_RIFCSPHIGHO2_02_FULL_40_12b	0.88	0	6.89
Arantheramaran et al. (2016)	Arantheramaran et al. (2016)		Rifle	Rifle	GCA_001786625.1_ASM178662v1	Candidatus_Moranbacteria_bacterium_RIFCSPLOWO2_12_FULL_48_12	0.86	0	6.06
Arantheramaran et al. (2016)	Arantheramaran et al. (2016)		Rifle	Rifle	GCA_001786655.1_ASM178665v1	Candidatus_Muproteobacteria_bacterium_RBG_16_64_11	0.86	0	5.49
Arantheramaran et al. (2016)	Arantheramaran et al. (2016)		Rifle	Rifle	GCA_001786665.1_ASM178666v1	Proteobacteria	0.76	0.02	8.78
Arantheramaran et al. (2016)	Arantheramaran et al. (2016)		Rifle	Rifle	GCA_001786695.1_ASM178669v1	Candidatus_Muproteobacteria_bacterium_RIFCSPLOWO2_01_FULL_60_18	0.9	0.02	6.82
Arantheramaran et al. (2016)	Arantheramaran et al. (2016)		Rifle	Rifle	GCA_001786715.1_ASM178671v1	Candidatus_Muproteobacteria_bacterium_RIFCSPHIGHO2_02_FULL_65_16	0.9	0.02	5.32
Arantheramaran et al. (2016)	Arantheramaran et al. (2016)		Rifle	Rifle	GCA_001786745.1_ASM178674v1	Candidatus_Nomurabacteria_bacterium_RIFCSPHIGHO2_02_FULL_37_13	0.84	0	8.51
Arantheramaran et al. (2016)	Arantheramaran et al. (2016)		Rifle	Rifle	GCA_001786765.1_ASM178676v1	Candidatus_Nomurabacteria_bacterium_RIFCSPLOWO2_01_FULL_36_16	0.88	0	7.78
Arantheramaran et al. (2016)	Arantheramaran et al. (2016)		Rifle	Rifle	GCA_001786795.1_ASM178679v1	Candidatus_Nomurabacteria_bacterium_RIFCSPHIGHO2_01_FULL_38_19	0.75	0	8.61
Arantheramaran et al. (2016)	Arantheramaran et al. (2016)		Rifle	Rifle	GCA_001786805.1_ASM178680v1	Candidatus_Nomurabacteria_bacterium_RIFCSPHIGHO2_01_FULL_39_10	0.86	0	7.5
Arantheramaran et al. (2016)	Arantheramaran et al. (2016)		Rifle	Rifle	GCA_001786825.1_ASM178682v1	Candidatus_Nomurabacteria_bacterium_RIFCSPHIGHO2_01_FULL_39_9	0.73	0.02	10.96
Arantheramaran et al. (2016)	Arantheramaran et al. (2016)		Rifle	Rifle	GCA_001786835.1_ASM178683v1	Candidatus_Nomurabacteria_bacterium_RIFCSPHIGHO2_01_FULL_40_20	0.82	0	7.64
Arantheramaran et al. (2016)	Arantheramaran et al. (2016)		Rifle	Rifle	GCA_001786875.1_ASM178687v1	Candidatus_Nomurabacteria_bacterium_RIFCSPLOWO2_01_FULL_36_16	0.88	0	7.86
Arantheramaran et al. (2016)	Arantheramaran et al. (2016)		Rifle	Rifle	GCA_001786885.1_ASM178688v1	Parcubacteria_group	0.86	0	9.78
Arantheramaran et al. (2016)	Arantheramaran et al. (2016)		Rifle	Rifle	GCA_001786905.1_ASM178690v1	Candidatus_Zambryskibacteria_bacterium_RIFOXYD2_FULL_43_10	0.88	0	10.59
Arantheramaran et al. (2016)	Arantheramaran et al. (2016)		Rifle	Rifle	GCA_001786925.1_ASM178692v1	Parcubacteria_group	0.88	0.04	9.89
Arantheramaran et al. (2016)	Arantheramaran et al. (2016)		Rifle	Rifle	GCA_001786955.1_ASM178695v1	Candidatus_Nomurabacteria	0.88	0	8.26
Arantheramaran et al. (2016)	Arantheramaran et al. (2016)		Rifle	Rifle	GCA_001786965.1_ASM178696v1	Candidatus_Nomurabacteria_bacterium_RIFCSPLOWO2_12_FULL_44_11	0.78	0.02	7.34
Arantheramaran et al. (2016)	Arantheramaran et al. (2016)		Rifle	Rifle	GCA_001786995.1_ASM178699v1	Candidatus_Nomurabacteria_bacterium_RIFCSPLOWO2_01_FULL_33_17	0.8	0	6.06
Arantheramaran et al. (2016)	Arantheramaran et al. (2016)		Rifle	Rifle	GCA_001787005.1_ASM178700v1	Candidatus_Nomurabacteria_bacterium_RIFCSPHIGHO2_01_FULL_40_24b	0.88	0	7.57
Arantheramaran et al. (2016)	Arantheramaran et al. (2016)		Rifle	Rifle	GCA_001787035.1_ASM178703v1	Candidatus_Nomurabacteria_bacterium_RIFCSPLOWO2_01_FULL_41_12	0.86	0	9.83
Arantheramaran et al. (2016)	Arantheramaran et al. (2016)		Rifle	Rifle	GCA_001787055.1_ASM178705v1	Candidatus_Nomurabacteria	0.84	0.02	9.68
Arantheramaran et al. (2016)	Arantheramaran et al. (2016)		Rifle	Rifle	GCA_001787075.1_ASM178707v1	Parcubacteria_group	0.88	0	9.62
Arantheramaran et al. (2016)	Arantheramaran et al. (2016)		Rifle	Rifle	GCA_001787115.1_ASM178711v1	Candidatus_Nomurabacteria	0.88	0	8.56
Arantheramaran et al. (2016)	Arantheramaran et al. (2016)		Rifle	Rifle	GCA_001787125.1_ASM178712v1	Candidatus_Nomurabacteria_bacterium_RIFCSPLOWO2_12_FULL_44_11	0.86	0	7.99
Arantheramaran et al. (2016)	Arantheramaran et al. (2016)		Rifle	Rifle	GCA_001787155.1_ASM178715v1	Bacteria	0.71	0	5.96
Arantheramaran et al. (2016)	Arantheramaran et al. (2016)		Rifle	Rifle	GCA_001787165.1_ASM178716v1	Candidatus_Nomurabacteria	0.88	0.02	9.37
Arantheramaran et al. (2016)	Arantheramaran et al. (2016)		Rifle	Rifle	GCA_001787195.1_ASM178719v1	Bacteria	0.82	0	9.35
Arantheramaran et al. (2016)	Arantheramaran et al. (2016)		Rifle	Rifle	GCA_001787205.1_ASM178720v1	Parcubacteria_group	0.86	0	4.18
Arantheramaran et al. (2016)	Arantheramaran et al. (2016)		Rifle	Rifle	GCA_001787235.1_ASM178723v1	Candidatus_Nomurabacteria	0.84	0.02	10.03
Arantheramaran et al. (2016)	Arantheramaran et al. (2016)		Rifle	Rifle	GCA_001787245.1_ASM178724v1	Parcubacteria_group	0.8	0	5.77
Arantheramaran et al. (2016)	Arantheramaran et al. (2016)		Rifle	Rifle	GCA_001787275.1_ASM178727v1	Candidatus_Nomurabacteria	0.88	0.04	11.51
Arantheramaran et al. (2016)	Arantheramaran et al. (2016)		Rifle	Rifle	GCA_001787285.1_ASM178728v1	Candidatus_Pacearchaeota	0.82	0.05	3.7
Arantheramaran et al. (2016)	Arantheramaran et al. (2016)		Rifle	Rifle	GCA_001787315.1_ASM178731v1	Candidatus_Pacebacteria_bacterium_RIFCSPHIGHO2_01_FULL_46_10	0.88	0.02	6.39
Arantheramaran et al. (2016)	Arantheramaran et al. (2016)		Rifle	Rifle	GCA_001787375.1_ASM178737v1	Candidatus_Pacebacteria_bacterium_RIFOXYD1_FULL_39_27	0.9	0	6.83
Arantheramaran et al. (2016)	Arantheramaran et al. (2016)		Rifle	Rifle	GCA_001787385.1_ASM178738v1	Candidatus_Pacebacteria_bacterium_RIFCSPLOWO2_01_FULL_47_12	0.84	0.02	6.77
Arantheramaran et al. (2016)	Arantheramaran et al. (2016)		Rifle	Rifle	GCA_001787395.1_ASM178739v1	Candidatus_Pacebacteria_bacterium_RIFOXYD1_FULL_39_27	0.9	0	7.58
Arantheramaran et al. (2016)	Arantheramaran et al. (2016)		Rifle	Rifle	GCA_001787405.1_ASM178740v1	Candidatus_Pacebacteria_bacterium_RIFOXYD1_FULL_39_27	0.9	0	7.01
Arantheramaran et al. (2016)	Arantheramaran et al. (2016)		Rifle	Rifle	GCA_001787455.1_ASM178745v1	Candidatus_Peregrinibacteria	0.88	0.02	10.7
Arantheramaran et al. (2016)	Arantheramaran et al. (2016)		Rifle	Rifle	GCA_001787465.1_ASM178746v1	Candidatus_Peregrinibacteria_bacterium_RIFOXYB2_FULL_32_7	0.84	0.02	8.44
Arantheramaran et al. (2016)	Arantheramaran et al. (2016)		Rifle	Rifle	GCA_001787475.1_ASM178747v1	Candidatus_Peregrinibacteria	0.73	0	6.22
Arantheramaran et al. (2016)	Arantheramaran et al. (2016)		Rifle	Rifle	GCA_001787485.1_ASM178748v1	unclassified_Candidatus_Peribacteria	0.94	0.02	8.07
Arantheramaran et al. (2016)	Arantheramaran et al. (2016)		Rifle	Rifle	GCA_001787535.1_ASM178753v1	unclassified_Candidatus_Peribacteria	0.92	0.04	6.39
Arantheramaran et al. (2016)	Arantheramaran et al. (2016)		Rifle	Rifle	GCA_001787555.1_ASM178755v1	Candidatus_Peribacteria_bacterium_RIFCSPHIGHO2_01_FULL_51_9	0.82	0.02	8.79
Arantheramaran et al. (2016)	Arantheramaran et al. (2016)		Rifle	Rifle	GCA_001787565.1_ASM178756v1	unclassified_Candidatus_Peribacteria	0.76	0	5.62
Arantheramaran et al. (2016)	Arantheramaran et al. (2016)		Rifle	Rifle	GCA_001787585.1_ASM178758v1	Candidatus_Peribacteria_bacterium_RIFCSPLOWO2_12_FULL_53_10	0.84	0	6.9
Arantheramaran et al. (2016)	Arantheramaran et al. (2016)		Rifle	Rifle	GCA_001787615.1_ASM178761v1	unclassified_Candidatus_Peribacteria	0.9	0	7.84
Arantheramaran et al. (2016)	Arantheramaran et al. (2016)		Rifle	Rifle	GCA_001787625.1_ASM178762v1	unclassified_Candidatus_Peribacteria	0.9	0	9.07
Arantheramaran et al. (2016)	Arantheramaran et al. (2016)		Rifle	Rifle	GCA_001787635.1_ASM178763v1	Candidatus_Peribacteria_bacterium_RIFCSPHIGHO2_02_FULL_51_15	0.9	0.04	9.51
Arantheramaran et al. (2016)	Arantheramaran et al. (2016)		Rifle	Rifle	GCA_001787675.1_ASM178767v1	Candidatus_Peribacteria_bacterium_RIFCSPLOWO2_12_FULL_53_10	0.78	0	8.49
Arantheramaran et al. (2016)	Arantheramaran et al. (2016)		Rifle	Rifle	GCA_001787695.1_ASM178769v1	Candidatus_Peribacteria_bacterium_RIFCSPHIGHO2_02_FULL_51_15	0.84	0.02	10.85
Arantheramaran et al. (2016)	Arantheramaran et al. (2016)		Rifle	Rifle	GCA_001787705.1_ASM178770v1	Candidatus_Peribacteria_bacterium_RIFCSPLOWO2_12_FULL_53_10	0.92	0	7
Arantheramaran et al. (2016)	Arantheramaran et al. (2016)		Rifle	Rifle	GCA_001787725.1_ASM178772v1	Candidatus_Peregrinibacteria	0.92	0	11.24
Arantheramaran et al. (2016)	Arantheramaran et al. (2016)		Rifle	Rifle	GCA_001787755.1_ASM178775v1	Candidatus_Peregrinibacteria	0.94	0	11.26
Arantheramaran et al. (2016)	Arantheramaran et al. (2016)		Rifle	Rifle	GCA_001787775.1_ASM178777v1	Candidatus_Peribacteria	0.86	0.02	11.92
Arantheramaran et al. (2016)	Arantheramaran et al. (2016)		Rifle	Rifle	GCA_001787795.1_ASM178779v1	Candidatus_Peregrinibacteria	0.94	0	9.58
Arantheramaran et al. (2016)	Arantheramaran et al. (2016)		Rifle	Rifle	GCA_001787805.1_ASM178780v1	Candidatus_Peribacteria_bacterium_RIFOXYD2_FULL_58_15	0.9	0.04	6.68
Arantheramaran et al. (2016)	Arantheramaran et al. (2016)		Rifle	Rifle	GCA_001787835.1_ASM178783v1	Candidatus_Raymondbacteria_bacterium_RIFOXYD12_FULL_49_13	0.88	0	16.31
Arantheramaran et al. (2016)	Arantheramaran et al. (2016)		Rifle	Rifle	GCA_001787855.1_ASM178785v1	Candidatus_Riflebacteria_bacterium_GWC2_50_8	0.88	0.02	8.16
Arantheramaran et al. (2016)	Arantheramaran et al. (2016)		Rifle	Rifle	GCA_001787885.1_ASM178788v1	Candidatus_Roizmanbacteria_bacterium_RIFCSPLOWO2_01_FULL_37_16	0.84	0.02	6.76
Arantheramaran et al. (2016)	Arantheramaran et al. (2016)		Rifle	Rifle	GCA_001787915.1_ASM178791v1	Candidatus_Roizmanbacteria_bacterium_RIFCSPHIGHO2_02_FULL_37_24	0.8	0.04	8.94
Arantheramaran et al. (2016)	Arantheramaran et al. (2016)		Rifle	Rifle	GCA_001787935.1_ASM178793v1	Candidatus_Roizmanbacteria_bacterium_RIFCSPHIGHO2_01_FULL_39_12c	0.88	0	7.21
Arantheramaran et al. (2016)	Arantheramaran et al. (2016)		Rifle	Rifle	GCA_001787945.1_ASM178794v1	Candidatus_Roizmanbacteria_bacterium_RIFCSPHIGHO2_01_FULL_39_24	0.88	0	8.39
Arantheramaran et al. (2016)	Arantheramaran et al. (2016)		Rifle	Rifle	GCA_001787965.1_ASM178796v1	Candidatus_Roizmanbacteria_bacterium_RIFCSPLOWO2_01_FULL_40_42	0.88	0	6.85
Arantheramaran et al. (2016)	Arantheramaran et al. (2016)		Rifle	Rifle	GCA_001787985.1_ASM178798v1	Candidatus_Roizmanbacteria_bacterium_RIFCSPLOWO2_01_FULL_37_12	0.88	0.02	7.65
Arantheramaran et al. (2016)	Arantheramaran et al. (2016)		Rifle	Rifle	GCA_001788015.1_ASM178801v1	Candidatus_Roizmanbacteria_bacterium_RIFCSPHIGHO2_02_FULL_38_11	0.88	0	8.26
Arantheramaran et al. (2016)	Arantheramaran et al. (2016)		Rifle	Rifle	GCA_001788035.1_ASM178803v1	Candidatus_Roizmanbacteria	0.86	0.02	9.77
Arantheramaran et al. (2016)	Arantheramaran et al. (2016)		Rifle	Rifle	GCA_001788045.1_ASM178804v1	Candidatus_Roizmanbacteria_bacterium_RIFCSPHIGHO2_12_FULL_33_9	0.8	0.02	8.02
Arantheramaran et al. (2016)	Arantheramaran et al. (2016)		Rifle	Rifle	GCA_001788055.1_ASM178805v1	Candidatus_Roizmanbacteria_bacterium_RIFCSPLOWO2_01_FULL_37_16	0.86	0.02	7.25
Arantheramaran et al. (2016)	Arantheramaran et al. (2016)		Rifle	Rifle	GCA_001788095.1_ASM178809v1	Candidatus_Roizmanbacteria_bacterium_RIFCSPHIGHO2_02_FULL_37_24	0.9	0	11.62
Arantheramaran et al. (2016)	Arantheramaran et al. (2016)		Rifle	Rifle	GCA_001788115.1_ASM178811v1	Candidatus_Roizmanbacteria	0.71	0.02	7.7
Arantheramaran et al. (2016)	Arantheramaran et al. (2016)		Rifle	Rifle	GCA_001788125.1_ASM178812v1	Candidatus_Roizmanbacteria_bacterium_RIFCSPLOWO2_01_FULL_40_42	0.88	0	9.39
Arantheramaran et al. (2016)	Arantheramaran et al. (2016)		Rifle	Rifle	GCA_001788165.1_ASM178816v1	Candidatus_Roizmanbacteria_bacterium_RIFCSPLOWO2_01_FULL_38_11	0.8	0.02	7.39
Arantheramaran et al. (2016)	Arantheramaran et al. (2016)		Rifle	Rifle	GCA_001788195.1_ASM178819v1	Candidatus_Roizmanbacteria_bacterium_RIFCSPLOWO2_01_FULL_38_12	0.88	0	5.68
Arantheramaran et al. (2016)	Arantheramaran et al. (2016)		Rifle	Rifle	GCA_001788215.1_ASM178821v1	Microgenomates_group	0.84	0.04	7.01
Arantheramaran et al. (2016)	Arantheramaran et al. (2016)		Rifle	Rifle	GCA_001788225.1_ASM178822v1	Candidatus_Roizmanbacteria_bacterium_RIFCSPLOWO2_02_FULL_36_11	0.9	0	11.25
Arantheramaran et al. (2016)	Arantheramaran et al. (2016)		Rifle	Rifle	GCA_001788235.1_ASM178823v1	Candidatus_Roizmanbacteria	0.84	0	11.4
Arantheramaran et al. (2016)	Arantheramaran et al. (2016)		Rifle	Rifle	GCA_001788275.1_ASM178827v1	Candidatus_Roizmanbacteria_bacterium_RIFOXYA1_FULL_41_12	0.8	0	5.73
Arantheramaran et al. (2016)	Arantheramaran et al. (2016)		Rifle	Rifle	GCA_001788295.1_ASM178829v1	Candidatus_Roizmanbacteria_bacterium_RIFOXYA1_FULL_41_12	0.88	0	6.14
Arantheramaran et al. (2016)	Arantheramaran et al. (2016)		Rifle	Rifle	GCA_001788305.1_ASM178830v1	Candidatus_Roizmanbacteria_bacterium_RIFOXYD1_FULL_38_12	0.86	0	9.32
Arantheramaran et al. (2016)	Arantheramaran et al. (2016)		Rifle	Rifle	GCA_001788325.1_ASM178832v1	Candidatus_Roizmanbacteria_bacterium_RIFOXYA1_FULL_41_12	0.86	0.04	6.53
Arantheramaran et al. (2016)	Arantheramaran et al. (2016)		Rifle	Rifle	GCA_001788355.1_ASM178835v1	Candidatus_Roizmanbacteria_bacterium_RIFOXYD1_FULL_38_12	0.86	0	9.65
Arantheramaran et al. (2016)	Arantheramaran et al. (2016)		Rifle	Rifle	GCA_001788375.1_ASM178837v1	Candidatus_Roizmanbacteria_bacterium_RIFOXYA1_FULL_41_12	0.88	0	6.95
Arantheramaran et al. (2016)	Arantheramaran et al. (2016)		Rifle	Rifle	GCA_001788395.1_ASM178839v1	Candidatus_Rokubacteria_bacterium_GWA2_70_23	0.92	0.02	4.28
Arantheramaran et al. (2016)	Arantheramaran et al. (2016)		Rifle	Rifle	GCA_001788415.1_ASM178841v1	Candidatus_Rokubacteria_bacterium_GWC2_70_16	0.9	0	6.13
Arantheramaran et al. (2016)	Arantheramaran et al. (2016)		Rifle	Rifle	GCA_001788425.1_ASM178842v1	Candidatus_Rokubacteria_bacterium_GWA2_70_23	0.88	0.04	5.03
Arantheramaran et al. (2016)	Arantheramaran et al. (2016)		Rifle	Rifle	GCA_001788445.1_ASM178844v1	Candidatus_Rokubacteria	0.75	0.02	5.24
Arantheramaran et al. (2016)	Arantheramaran et al. (2016)		Rifle	Rifle	GCA_001788475.1_ASM178847v1	Candidatus_Rokubacteria	0.86	0.02	6.71
Arantheramaran et al. (2016)	Arantheramaran et al. (2016)		Rifle	Rifle	GCA_001788485.1_ASM178848v1	Candidatus_Rokubacteria	0.71	0	6.84
Arantheramaran et al. (2016)	Arantheramaran et al. (2016)		Rifle	Rifle	GCA_001788495.1_ASM178849v1	Candidatus_Rokubacteria	0.96	0.02	3.42
Arantheramaran et al. (2016)	Arantheramaran et al. (2016)		Rifle	Rifle	GCA_001788535.1_ASM178853v1	Candidatus_Rokubacteria	0.94	0.06	4.29
Arantheramaran et al. (2016)	Arantheramaran et al. (2016)		Rifle	Rifle	GCA_001788555.1_ASM178855v1	Candidatus_Saccharibacteria_bacterium_RIFCSPLOWO2_01_FULL_49_22	0.88	0	9.62
Arantheramaran et al. (2016)	Arantheramaran et al. (2016)		Rifle	Rifle	GCA_001788565.1_ASM178856v1	Candidatus_Saccharibacteria_bacterium_RIFCSPLOWO2_01_FULL_49_22	0.9	0	11.36
Arantheramaran et al. (2016)	Arantheramaran et al. (2016)		Rifle	Rifle	GCA_001788595.1_ASM178859v1	Candidatus_Rokubacteria	0.75	0.02	4.23
Arantheramaran et al. (2016)	Arantheramaran et al. (2016)		Rifle	Rifle	GCA_001788605.1_ASM178860v1	unclassified_Saccharibacteria	0.78	0	13.95
Arantheramaran et al. (2016)	Arantheramaran et al. (2016)		Rifle	Rifle	GCA_001788645.1_ASM178864v1	Candidatus_Pacebacteria_bacterium_RIFOXYD1_FULL_39_27	0.9	0	8.33
Arantheramaran et al. (2016)	Arantheramaran et al. (2016)		Rifle	Rifle	GCA_001788675.1_ASM178867v1	Candidatus_Pacebacteria_bacterium_RIFOXYB1_FULL_44_10	0.84	0	5.78
Arantheramaran et al. (2016)	Arantheramaran et al. (2016)		Rifle	Rifle	GCA_001788685.1_ASM178868v1	Candidatus_Peregrinibacteria	0.82	0.02	5.03
Arantheramaran et al. (2016)	Arantheramaran et al. (2016)		Rifle	Rifle	GCA_001788715.1_ASM178871v1	Candidatus_Peregrinibacteria	0.78	0	4.47
Arantheramaran et al. (2016)	Arantheramaran et al. (2016)		Rifle	Rifle	GCA_001788725.1_ASM178872v1	Candidatus_Peregrinibacteria_bacterium_GW2011_GWF2_33_10	0.92	0.02	10.55
Arantheramaran et al. (2016)	Arantheramaran et al. (2016)		Rifle	Rifle	GCA_001788755.1_ASM178875v1	Candidatus_Peregrinibacteria_bacterium_GW2011_GWF2_33_10	0.92	0.02	11.75
Arantheramaran et al. (2016)	Arantheramaran et al. (2016)		Rifle	Rifle	GCA_001788765.1_ASM178876v1	Candidatus_Peregrinibacteria_bacterium_GW2011_GWC2_33_13	0.82	0.04	6.79
Arantheramaran et al. (2016)	Arantheramaran et al. (2016)		Rifle	Rifle	GCA_001788795.1_ASM178879v1	unclassified	0.92	0.02	5.16
Arantheramaran et al. (2016)	Arantheramaran et al. (2016)		Rifle	Rifle	GCA_001788805.1_ASM178880v1	unclassified	0.92	0.02	5.24
Arantheramaran et al. (2016)	Arantheramaran et al. (2016)		Rifle	Rifle	GCA_001788835.1_ASM178883v1	Candidatus_Peregrinibacteria_bacterium_GW2011_GWF2_33_10	0.92	0.02	11.73
Arantheramaran et al. (2016)	Arantheramaran et al. (2016)		Rifle	Rifle	GCA_001788845.1_ASM178884v1	unclassified	0.92	0.02	4.57
Arantheramaran et al. (2016)	Arantheramaran et al. (2016)		Rifle	Rifle	GCA_001788875.1_ASM178887v1	unclassified	0.9	0	4.79
Arantheramaran et al. (2016)	Arantheramaran et al. (2016)		Rifle	Rifle	GCA_001788885.1_ASM178888v1	Candidatus_Peregrinibacteria_bacterium_GW2011_GWC2_33_13	0.8	0.06	6.81
Arantheramaran et al. (2016)	Arantheramaran et al. (2016)		Rifle	Rifle	GCA_001788915.1_ASM178891v1	unclassified_Candidatus_Peribacteria	0.88	0	7.85
Arantheramaran et al. (2016)	Arantheramaran et al. (2016)		Rifle	Rifle	GCA_001788925.1_ASM178892v1	Candidatus_Peribacteria_bacterium_RIFCSPHIGHO2_01_FULL_55_13	0.9	0.02	6.76
Arantheramaran et al. (2016)	Arantheramaran et al. (2016)		Rifle	Rifle	GCA_001788955.1_ASM178895v1	unclassified_Candidatus_Peribacteria	0.94	0	7.39
Arantheramaran et al. (2016)	Arantheramaran et al. (2016)		Rifle	Rifle	GCA_001788965.1_ASM178896v1	Candidatus_Peribacteria_bacterium_RIFCSPHIGHO2_02_FULL_51_15	0.88	0.02	10.88
Arantheramaran et al. (2016)	Arantheramaran et al. (2016)		Rifle	Rifle	GCA_001788995.1_ASM178899v1	Candidatus_Peribacteria_bacterium_RIFCSPHIGHO2_01_FULL_55_13	0.9	0.04	9.42
Arantheramaran et al. (2016)	Arantheramaran et al. (2016)		Rifle	Rifle	GCA_001789005.1_ASM178900v1	unclassified_Candidatus_Peribacteria	0.88	0	7.39
Arantheramaran et al. (2016)	Arantheramaran et al. (2016)		Rifle	Rifle	GCA_001789035.1_ASM178903v1	unclassified_Candidatus_Peribacteria	0.86	0	6.9
Arantheramaran et al. (2016)	Arantheramaran et al. (2016)		Rifle	Rifle	GCA_001789045.1_ASM178904v1	unclassified_Candidatus_Peribacteria	0.9	0	8.11
Arantheramaran et al. (2016)	Arantheramaran et al. (2016)		Rifle	Rifle	GCA_001789075.1_ASM178907v1	Candidatus_Peribacteria	0.94	0	9.86
Arantheramaran et al. (2016)	Arantheramaran et al. (2016)		Rifle	Rifle	GCA_001789085.1_ASM178908v1	Candidatus_Peregrinibacteria	0.94	0	10.43
Arantheramaran et al. (2016)	Arantheramaran et al. (2016)		Rifle	Rifle	GCA_001789115.1_ASM178911v1	Candidatus_Peribacteria	0.8	0.02	6.78
Arantheramaran et al. (2016)	Arantheramaran et al. (2016)		Rifle	Rifle	GCA_001789125.1_ASM178912v1	Candidatus_Peregrinibacteria	0.94	0	12.14
Arantheramaran et al. (2016)	Arantheramaran et al. (2016)		Rifle	Rifle	GCA_001789155.1_ASM178915v1	Candidatus_Peribacteria_bacterium_RIFOXYD2_FULL_58_15	0.88	0	8.05
Arantheramaran et al. (2016)	Arantheramaran et al. (2016)		Rifle	Rifle	GCA_001789165.1_ASM178916v1	Candidatus_Peregrinibacteria	0.9	0	10.09
Arantheramaran et al. (2016)	Arantheramaran et al. (2016)		Rifle	Rifle	GCA_001789195.1_ASM178919v1	Candidatus_Raymondbacteria_bacterium_RIFOXYD12_FULL_49_13	0.94	0	17.38
Arantheramaran et al. (2016)	Arantheramaran et al. (2016)		Rifle	Rifle	GCA_001789205.1_ASM178920v1	Candidatus_Raymondbacteria_bacterium_RIFOXYD12_FULL_49_13	0.98	0.02	16.06
Arantheramaran et al. (2016)	Arantheramaran et al. (2016)		Rifle	Rifle	GCA_001789215.1_ASM178921v1	Candidatus_Raymondbacteria_bacterium_RIFOXYD12_FULL_49_13	0.71	0.04	15.97
Arantheramaran et al. (2016)	Arantheramaran et al. (2016)		Rifle	Rifle	GCA_001789245.1_ASM178924v1	Candidatus_Raymondbacteria_bacterium_RIFOXYD12_FULL_49_13	0.92	0	14.01
Arantheramaran et al. (2016)	Arantheramaran et al. (2016)		Rifle	Rifle	GCA_001789275.1_ASM178927v1	Candidatus_Raymondbacteria_bacterium_RIFOXYD12_FULL_49_13	0.96	0.04	16.34
Arantheramaran et al. (2016)	Arantheramaran et al. (2016)		Rifle	Rifle	GCA_001789285.1_ASM178928v1	Candidatus_Roizmanbacteria_bacterium_RIFCSPLOWO2_01_FULL_35_13	0.9	0.02	5.45
Arantheramaran et al. (2016)	Arantheramaran et al. (2016)		Rifle	Rifle	GCA_001789325.1_ASM178932v1	Candidatus_Roizmanbacteria_bacterium_RIFCSPLOWO2_01_FULL_38_12	0.82	0	7.48
Arantheramaran et al. (2016)	Arantheramaran et al. (2016)		Rifle	Rifle	GCA_001789355.1_ASM178935v1	Candidatus_Roizmanbacteria	0.82	0.04	8.12
Arantheramaran et al. (2016)	Arantheramaran et al. (2016)		Rifle	Rifle	GCA_001789365.1_ASM178936v1	Candidatus_Roizmanbacteria_bacterium_RIFCSPHIGHO2_01_FULL_39_12b	0.88	0	10.61
Arantheramaran et al. (2016)	Arantheramaran et al. (2016)		Rifle	Rifle	GCA_001789395.1_ASM178939v1	Candidatus_Roizmanbacteria_bacterium_RIFCSPLOWO2_02_FULL_36_11	0.9	0	11.62
Arantheramaran et al. (2016)	Arantheramaran et al. (2016)		Rifle	Rifle	GCA_001789405.1_ASM178940v1	Candidatus_Roizmanbacteria_bacterium_RIFCSPLOWO2_01_FULL_37_16	0.9	0.04	7.72
Arantheramaran et al. (2016)	Arantheramaran et al. (2016)		Rifle	Rifle	GCA_001789435.1_ASM178943v1	Candidatus_Roizmanbacteria_bacterium_RIFCSPHIGHO2_02_FULL_37_24	0.86	0.02	9.81
Arantheramaran et al. (2016)	Arantheramaran et al. (2016)		Rifle	Rifle	GCA_001789445.1_ASM178944v1	Candidatus_Roizmanbacteria_bacterium_RIFCSPHIGHO2_01_FULL_39_24	0.88	0	8.04
Arantheramaran et al. (2016)	Arantheramaran et al. (2016)		Rifle	Rifle	GCA_001789475.1_ASM178947v1	Candidatus_Roizmanbacteria_bacterium_RIFCSPLOWO2_01_FULL_40_42	0.88	0	6.31
Arantheramaran et al. (2016)	Arantheramaran et al. (2016)		Rifle	Rifle	GCA_001789515.1_ASM178951v1	Candidatus_Roizmanbacteria	0.84	0.02	12.05
Arantheramaran et al. (2016)	Arantheramaran et al. (2016)		Rifle	Rifle	GCA_001789535.1_ASM178953v1	Candidatus_Roizmanbacteria_bacterium_RIFCSPLOWO2_01_FULL_40_42	0.9	0	8.32
Arantheramaran et al. (2016)	Arantheramaran et al. (2016)		Rifle	Rifle	GCA_001789545.1_ASM178954v1	Candidatus_Roizmanbacteria_bacterium_RIFCSPHIGHO2_02_FULL_38_11	0.82	0	6.85
Arantheramaran et al. (2016)	Arantheramaran et al. (2016)		Rifle	Rifle	GCA_001789555.1_ASM178955v1	Candidatus_Roizmanbacteria_bacterium_RIFCSPLOWO2_01_FULL_38_12	0.86	0	7.28
Arantheramaran et al. (2016)	Arantheramaran et al. (2016)		Rifle	Rifle	GCA_001789595.1_ASM178959v1	Candidatus_Roizmanbacteria_bacterium_RIFCSPHIGHO2_12_FULL_41_11	0.88	0.02	8.96
Arantheramaran et al. (2016)	Arantheramaran et al. (2016)		Rifle	Rifle	GCA_001789615.1_ASM178961v1	Candidatus_Roizmanbacteria	0.76	0.02	11.05
Arantheramaran et al. (2016)	Arantheramaran et al. (2016)		Rifle	Rifle	GCA_001789635.1_ASM178963v1	Candidatus_Roizmanbacteria_bacterium_RIFCSPLOWO2_01_FULL_35_13	0.86	0	5.94
Arantheramaran et al. (2016)	Arantheramaran et al. (2016)		Rifle	Rifle	GCA_001789645.1_ASM178964v1	Candidatus_Roizmanbacteria_bacterium_RIFCSPLOWO2_01_FULL_37_12	0.9	0	7.5
Arantheramaran et al. (2016)	Arantheramaran et al. (2016)		Rifle	Rifle	GCA_001789675.1_ASM178967v1	Candidatus_Roizmanbacteria_bacterium_RIFCSPHIGHO2_02_FULL_38_11	0.76	0	8.87
Arantheramaran et al. (2016)	Arantheramaran et al. (2016)		Rifle	Rifle	GCA_001789695.1_ASM178969v1	Candidatus_Roizmanbacteria_bacterium_RIFCSPLOWO2_01_FULL_37_16	0.84	0.04	6.56
Arantheramaran et al. (2016)	Arantheramaran et al. (2016)		Rifle	Rifle	GCA_001789715.1_ASM178971v1	Candidatus_Roizmanbacteria_bacterium_RIFCSPHIGHO2_02_FULL_37_24	0.78	0.02	8.09
Arantheramaran et al. (2016)	Arantheramaran et al. (2016)		Rifle	Rifle	GCA_001789725.1_ASM178972v1	Candidatus_Roizmanbacteria_bacterium_RIFCSPHIGHO2_01_FULL_39_12b	0.76	0	12.98
Arantheramaran et al. (2016)	Arantheramaran et al. (2016)		Rifle	Rifle	GCA_001789745.1_ASM178974v1	Candidatus_Roizmanbacteria_bacterium_RIFCSPHIGHO2_01_FULL_39_12c	0.86	0	7.78
Arantheramaran et al. (2016)	Arantheramaran et al. (2016)		Rifle	Rifle	GCA_001789775.1_ASM178977v1	Candidatus_Roizmanbacteria_bacterium_RIFCSPHIGHO2_01_FULL_39_24	0.88	0	9.26
Arantheramaran et al. (2016)	Arantheramaran et al. (2016)		Rifle	Rifle	GCA_001789795.1_ASM178979v1	Candidatus_Roizmanbacteria_bacterium_RIFCSPLOWO2_01_FULL_40_42	0.88	0	7.47
Arantheramaran et al. (2016)	Arantheramaran et al. (2016)		Rifle	Rifle	GCA_001789805.1_ASM178980v1	Candidatus_Roizmanbacteria_bacterium_RIFCSPLOWO2_01_FULL_41_22	0.86	0	10.41
Arantheramaran et al. (2016)	Arantheramaran et al. (2016)		Rifle	Rifle	GCA_001789815.1_ASM178981v1	Candidatus_Roizmanbacteria	0.75	0	9.63
Arantheramaran et al. (2016)	Arantheramaran et al. (2016)		Rifle	Rifle	GCA_001789855.1_ASM178985v1	Candidatus_Roizmanbacteria_bacterium_RIFCSPLOWO2_01_FULL_44_13	0.8	0	5.57
Arantheramaran et al. (2016)	Arantheramaran et al. (2016)		Rifle	Rifle	GCA_001789875.1_ASM178987v1	Candidatus_Roizmanbacteria_bacterium_RIFCSPHIGHO2_02_FULL_37_24	0.86	0.04	9.44
Arantheramaran et al. (2016)	Arantheramaran et al. (2016)		Rifle	Rifle	GCA_001789885.1_ASM178988v1	Candidatus_Roizmanbacteria_bacterium_RIFCSPLOWO2_01_FULL_45_11	0.76	0.02	7.2
Arantheramaran et al. (2016)	Arantheramaran et al. (2016)		Rifle	Rifle	GCA_001789895.1_ASM178989v1	Candidatus_Roizmanbacteria_bacterium_RIFCSPLOWO2_01_FULL_37_16	0.71	0.02	7.62
Arantheramaran et al. (2016)	Arantheramaran et al. (2016)		Rifle	Rifle	GCA_001789935.1_ASM178993v1	Candidatus_Roizmanbacteria_bacterium_RIFCSPLOWO2_02_FULL_38_10	0.8	0.04	7.81
Arantheramaran et al. (2016)	Arantheramaran et al. (2016)		Rifle	Rifle	GCA_001789955.1_ASM178995v1	Candidatus_Roizmanbacteria_bacterium_RIFCSPHIGHO2_01_FULL_39_24	0.76	0.02	8.28
Arantheramaran et al. (2016)	Arantheramaran et al. (2016)		Rifle	Rifle	GCA_001789965.1_ASM178996v1	Candidatus_Roizmanbacteria_bacterium_RIFCSPLOWO2_01_FULL_40_42	0.9	0	9.03
Arantheramaran et al. (2016)	Arantheramaran et al. (2016)		Rifle	Rifle	GCA_001789995.1_ASM178999v1	Candidatus_Roizmanbacteria	0.8	0	8.39
Arantheramaran et al. (2016)	Arantheramaran et al. (2016)		Rifle	Rifle	GCA_001790005.1_ASM179000v1	Candidatus_Roizmanbacteria_bacterium_RIFCSPHIGHO2_02_FULL_37_24	0.76	0.02	9.32
Arantheramaran et al. (2016)	Arantheramaran et al. (2016)		Rifle	Rifle	GCA_001790035.1_ASM179003v1	Candidatus_Roizmanbacteria_bacterium_RIFCSPLOWO2_01_FULL_40_42	0.88	0	6.95
Arantheramaran et al. (2016)	Arantheramaran et al. (2016)		Rifle	Rifle	GCA_001790045.1_ASM179004v1	Candidatus_Roizmanbacteria_bacterium_RIFOXYD1_FULL_38_12	0.86	0	9.64
Arantheramaran et al. (2016)	Arantheramaran et al. (2016)		Rifle	Rifle	GCA_001790075.1_ASM179007v1	Candidatus_Roizmanbacteria_bacterium_RIFOXYA1_FULL_41_12	0.86	0	5.29
Arantheramaran et al. (2016)	Arantheramaran et al. (2016)		Rifle	Rifle	GCA_001790095.1_ASM179009v1	Candidatus_Roizmanbacteria_bacterium_RIFOXYD1_FULL_38_12	0.86	0	9.7
Arantheramaran et al. (2016)	Arantheramaran et al. (2016)		Rifle	Rifle	GCA_001790115.1_ASM179011v1	Candidatus_Roizmanbacteria_bacterium_RIFOXYD1_FULL_38_12	0.86	0	9.54
Arantheramaran et al. (2016)	Arantheramaran et al. (2016)		Rifle	Rifle	GCA_001790125.1_ASM179012v1	Candidatus_Roizmanbacteria_bacterium_RIFOXYA1_FULL_41_12	0.88	0	5.86
Arantheramaran et al. (2016)	Arantheramaran et al. (2016)		Rifle	Rifle	GCA_001790155.1_ASM179015v1	Candidatus_Roizmanbacteria_bacterium_RIFOXYD1_FULL_38_12	0.86	0	9.61
Arantheramaran et al. (2016)	Arantheramaran et al. (2016)		Rifle	Rifle	GCA_001790165.1_ASM179016v1	Candidatus_Roizmanbacteria_bacterium_RIFOXYA1_FULL_41_12	0.88	0	7.38
Arantheramaran et al. (2016)	Arantheramaran et al. (2016)		Rifle	Rifle	GCA_001790195.1_ASM179019v1	Candidatus_Roizmanbacteria_bacterium_RIFOXYD1_FULL_38_12	0.86	0	9.76
Arantheramaran et al. (2016)	Arantheramaran et al. (2016)		Rifle	Rifle	GCA_001790205.1_ASM179020v1	Candidatus_Rokubacteria_bacterium_GWA2_73_35	0.82	0.04	2.61
Arantheramaran et al. (2016)	Arantheramaran et al. (2016)		Rifle	Rifle	GCA_001790235.1_ASM179023v1	Candidatus_Rokubacteria_bacterium_GWA2_70_23	0.88	0.04	4.69
Arantheramaran et al. (2016)	Arantheramaran et al. (2016)		Rifle	Rifle	GCA_001790245.1_ASM179024v1	Candidatus_Rokubacteria	0.73	0.08	6.43
Arantheramaran et al. (2016)	Arantheramaran et al. (2016)		Rifle	Rifle	GCA_001790275.1_ASM179027v1	Candidatus_Rokubacteria	0.94	0.04	5.75
Arantheramaran et al. (2016)	Arantheramaran et al. (2016)		Rifle	Rifle	GCA_001790285.1_ASM179028v1	Candidatus_Rokubacteria_bacterium_RIFCSPLOWO2_02_FULL_68_19	0.94	0	4
Arantheramaran et al. (2016)	Arantheramaran et al. (2016)		Rifle	Rifle	GCA_001790315.1_ASM179031v1	Candidatus_Rokubacteria_bacterium_RIFCSPLOWO2_02_FULL_72_37	0.75	0.04	5.77
Arantheramaran et al. (2016)	Arantheramaran et al. (2016)		Rifle	Rifle	GCA_001790335.1_ASM179033v1	Candidatus_Rokubacteria_bacterium_RIFCSPLOWO2_12_FULL_71_22	0.96	0.04	4.63
Arantheramaran et al. (2016)	Arantheramaran et al. (2016)		Rifle	Rifle	GCA_001790345.1_ASM179034v1	Candidatus_Rokubacteria	0.78	0.04	5.52
Arantheramaran et al. (2016)	Arantheramaran et al. (2016)		Rifle	Rifle	GCA_001790365.1_ASM179036v1	Candidatus_Saccharibacteria_bacterium_RIFCSPHIGHO2_12_FULL_44_22	0.92	0	2.05
Arantheramaran et al. (2016)	Arantheramaran et al. (2016)		Rifle	Rifle	GCA_001790385.1_ASM179038v1	Candidatus_Saccharibacteria_bacterium_RIFCSPHIGHO2_01_FULL_46_30	0.92	0	1.6
Arantheramaran et al. (2016)	Arantheramaran et al. (2016)		Rifle	Rifle	GCA_001790415.1_ASM179041v1	unclassified_Saccharibacteria	0.73	0	15.01
Arantheramaran et al. (2016)	Arantheramaran et al. (2016)		Rifle	Rifle	GCA_001790435.1_ASM179043v1	Candidatus_Saccharibacteria_bacterium_RIFCSPHIGHO2_12_FULL_44_22	0.9	0.02	3.03
Arantheramaran et al. (2016)	Arantheramaran et al. (2016)		Rifle	Rifle	GCA_001790445.1_ASM179044v1	Candidatus_Saccharibacteria_bacterium_RIFCSPHIGHO2_12_FULL_41_12	0.92	0	12.05
Arantheramaran et al. (2016)	Arantheramaran et al. (2016)		Rifle	Rifle	GCA_001790455.1_ASM179045v1	Candidatus_Saccharibacteria_bacterium_RIFCSPHIGHO2_02_FULL_47_12	0.86	0	13.57
Arantheramaran et al. (2016)	Arantheramaran et al. (2016)		Rifle	Rifle	GCA_001790495.1_ASM179049v1	Candidatus_Saccharibacteria_bacterium_RIFCSPHIGHO2_12_FULL_42_8	0.8	0.06	8.82
Arantheramaran et al. (2016)	Arantheramaran et al. (2016)		Rifle	Rifle	GCA_001790515.1_ASM179051v1	Candidatus_Saccharibacteria_bacterium_RIFCSPHIGHO2_12_FULL_44_22	0.92	0.02	2.21
Arantheramaran et al. (2016)	Arantheramaran et al. (2016)		Rifle	Rifle	GCA_001790525.1_ASM179052v1	Candidatus_Saccharibacteria_bacterium_RIFCSPHIGHO2_12_FULL_47_16b	0.92	0	14.63
Arantheramaran et al. (2016)	Arantheramaran et al. (2016)		Rifle	Rifle	GCA_001790535.1_ASM179053v1	Candidatus_Saccharibacteria_bacterium_GW2011_GWC2_44_17	0.9	0	1.72
Arantheramaran et al. (2016)	Arantheramaran et al. (2016)		Rifle	Rifle	GCA_001790575.1_ASM179057v1	unclassified_Saccharibacteria	0.8	0	14.26
Arantheramaran et al. (2016)	Arantheramaran et al. (2016)		Rifle	Rifle	GCA_001790595.1_ASM179059v1	unclassified_Saccharibacteria	0.78	0	13.15
Arantheramaran et al. (2016)	Arantheramaran et al. (2016)		Rifle	Rifle	GCA_001790615.1_ASM179061v1	Candidatus_Saccharibacteria	0.78	0	14.42
Arantheramaran et al. (2016)	Arantheramaran et al. (2016)		Rifle	Rifle	GCA_001790625.1_ASM179062v1	Candidatus_Saccharibacteria_bacterium_RIFCSPLOWO2_01_FULL_49_22	0.86	0	11.18
Arantheramaran et al. (2016)	Arantheramaran et al. (2016)		Rifle	Rifle	GCA_001790645.1_ASM179064v1	Candidatus_Schekmanbacteria_bacterium_GWA2_38_11	0.76	0.02	6.33
Arantheramaran et al. (2016)	Arantheramaran et al. (2016)		Rifle	Rifle	GCA_001790675.1_ASM179067v1	Candidatus_Schekmanbacteria_bacterium_RIFCSPLOWO2_12_FULL_38_15	0.86	0.04	5.28
Arantheramaran et al. (2016)	Arantheramaran et al. (2016)		Rifle	Rifle	GCA_001790695.1_ASM179069v1	Candidatus_Schekmanbacteria_bacterium_RBG_13_48_7	0.73	0.02	11.26
Arantheramaran et al. (2016)	Arantheramaran et al. (2016)		Rifle	Rifle	GCA_001790715.1_ASM179071v1	Candidatus_Schekmanbacteria_bacterium_RBG_16_38_11	0.9	0	7.58
Arantheramaran et al. (2016)	Arantheramaran et al. (2016)		Rifle	Rifle	GCA_001790735.1_ASM179073v1	Candidatus_Shapirobacteria	0.82	0	10.36
Arantheramaran et al. (2016)	Arantheramaran et al. (2016)		Rifle	Rifle	GCA_001790745.1_ASM179074v1	Candidatus_Shapirobacteria	0.71	0.02	6.23
Arantheramaran et al. (2016)	Arantheramaran et al. (2016)		Rifle	Rifle	GCA_001790785.1_ASM179078v1	Candidatus_Schekmanbacteria_bacterium_RIFCSPLOWO2_12_FULL_38_15	0.94	0	7.75
Arantheramaran et al. (2016)	Arantheramaran et al. (2016)		Rifle	Rifle	GCA_001790815.1_ASM179081v1	Candidatus_Uhrbacteria_bacterium_RIFCSPLOWO2_01_FULL_47_24	0.96	0	5.82
Arantheramaran et al. (2016)	Arantheramaran et al. (2016)		Rifle	Rifle	GCA_001790825.1_ASM179082v1	Candidatus_Uhrbacteria_bacterium_RIFCSPLOWO2_02_FULL_48_18	0.94	0	7.53
Arantheramaran et al. (2016)	Arantheramaran et al. (2016)		Rifle	Rifle	GCA_001790855.1_ASM179085v1	Candidatus_Schekmanbacteria_bacterium_RIFCSPLOWO2_12_FULL_38_15	1	0	6.39
Arantheramaran et al. (2016)	Arantheramaran et al. (2016)		Rifle	Rifle	GCA_001790865.1_ASM179086v1	Candidatus_Schekmanbacteria_bacterium_RIFCSPLOWO2_12_FULL_38_15	1	0	6.41
Arantheramaran et al. (2016)	Arantheramaran et al. (2016)		Rifle	Rifle	GCA_001790905.1_ASM179090v1	Candidatus_Shapirobacteria	0.88	0.04	11.88
Arantheramaran et al. (2016)	Arantheramaran et al. (2016)		Rifle	Rifle	GCA_001790935.1_ASM179093v1	unclassified_Candidatus_Tectomicrobia	0.78	0	5.99
Arantheramaran et al. (2016)	Arantheramaran et al. (2016)		Rifle	Rifle	GCA_001790955.1_ASM179095v1	unclassified_Candidatus_Tectomicrobia	0.88	0.02	6.25
Arantheramaran et al. (2016)	Arantheramaran et al. (2016)		Rifle	Rifle	GCA_001790975.1_ASM179097v1	Parcubacteria_group	0.86	0	8.66
Arantheramaran et al. (2016)	Arantheramaran et al. (2016)		Rifle	Rifle	GCA_001790985.1_ASM179098v1	Candidatus_Uhrbacteria_bacterium_RIFCSPLOWO2_02_FULL_48_18	0.94	0	7.31
Arantheramaran et al. (2016)	Arantheramaran et al. (2016)		Rifle	Rifle	GCA_001791005.1_ASM179100v1	Candidatus_Uhrbacteria_bacterium_RIFCSPLOWO2_01_FULL_47_24	0.94	0	7.36
Arantheramaran et al. (2016)	Arantheramaran et al. (2016)		Rifle	Rifle	GCA_001791035.1_ASM179103v1	Candidatus_Uhrbacteria	0.86	0.02	6.36
Arantheramaran et al. (2016)	Arantheramaran et al. (2016)		Rifle	Rifle	GCA_001791045.1_ASM179104v1	Candidatus_Uhrbacteria_bacterium_RIFCSPHIGHO2_01_FULL_63_20	0.94	0	4.86
Arantheramaran et al. (2016)	Arantheramaran et al. (2016)		Rifle	Rifle	GCA_001791055.1_ASM179105v1	Parcubacteria_group	0.92	0	8.69
Arantheramaran et al. (2016)	Arantheramaran et al. (2016)		Rifle	Rifle	GCA_001791065.1_ASM179106v1	Candidatus_Uhrbacteria	0.8	0	6.17
Arantheramaran et al. (2016)	Arantheramaran et al. (2016)		Rifle	Rifle	GCA_001791115.1_ASM179111v1	Candidatus_Uhrbacteria	0.84	0	4.65
Arantheramaran et al. (2016)	Arantheramaran et al. (2016)		Rifle	Rifle	GCA_001791135.1_ASM179113v1	Candidatus_Uhrbacteria_bacterium_RIFCSPHIGHO2_02_FULL_60_10	0.76	0.02	12.1
Arantheramaran et al. (2016)	Arantheramaran et al. (2016)		Rifle	Rifle	GCA_001791145.1_ASM179114v1	Candidatus_Uhrbacteria_bacterium_RIFCSPHIGHO2_12_FULL_60_25	0.86	0.02	6.86
Arantheramaran et al. (2016)	Arantheramaran et al. (2016)		Rifle	Rifle	GCA_001791155.1_ASM179115v1	Parcubacteria_group	0.82	0	7.4
Arantheramaran et al. (2016)	Arantheramaran et al. (2016)		Rifle	Rifle	GCA_001791195.1_ASM179119v1	Candidatus_Uhrbacteria_bacterium_RIFCSPLOWO2_01_FULL_47_24	0.8	0	6.91
Arantheramaran et al. (2016)	Arantheramaran et al. (2016)		Rifle	Rifle	GCA_001791205.1_ASM179120v1	Candidatus_Uhrbacteria_bacterium_RIFCSPLOWO2_02_FULL_48_18	0.94	0	4.97
Arantheramaran et al. (2016)	Arantheramaran et al. (2016)		Rifle	Rifle	GCA_001791225.1_ASM179122v1	Candidatus_Uhrbacteria	0.8	0	5.54
Arantheramaran et al. (2016)	Arantheramaran et al. (2016)		Rifle	Rifle	GCA_001791245.1_ASM179124v1	Candidatus_Uhrbacteria_bacterium_RIFCSPHIGHO2_12_FULL_54_23	0.78	0.06	7.93
Arantheramaran et al. (2016)	Arantheramaran et al. (2016)		Rifle	Rifle	GCA_001791275.1_ASM179127v1	Candidatus_Uhrbacteria_bacterium_RIFCSPHIGHO2_12_FULL_60_25	0.9	0.02	8.57
Arantheramaran et al. (2016)	Arantheramaran et al. (2016)		Rifle	Rifle	GCA_001791295.1_ASM179129v1	Candidatus_Uhrbacteria_bacterium_RIFCSPLOWO2_01_FULL_47_24	0.96	0.02	7.31
Arantheramaran et al. (2016)	Arantheramaran et al. (2016)		Rifle	Rifle	GCA_001791305.1_ASM179130v1	Candidatus_Uhrbacteria_bacterium_RIFCSPLOWO2_02_FULL_48_18	0.94	0	4.95
Arantheramaran et al. (2016)	Arantheramaran et al. (2016)		Rifle	Rifle	GCA_001791325.1_ASM179132v1	Parcubacteria_group	0.92	0	8.68
Arantheramaran et al. (2016)	Arantheramaran et al. (2016)		Rifle	Rifle	GCA_001791335.1_ASM179133v1	Candidatus_Uhrbacteria	0.82	0.02	5.3
Arantheramaran et al. (2016)	Arantheramaran et al. (2016)		Rifle	Rifle	GCA_001791375.1_ASM179137v1	Candidatus_Uhrbacteria_bacterium_RIFCSPLOWO2_01_FULL_55_36	0.76	0.02	6.55
Arantheramaran et al. (2016)	Arantheramaran et al. (2016)		Rifle	Rifle	GCA_001791385.1_ASM179138v1	Parcubacteria_group	0.9	0	9.05
Arantheramaran et al. (2016)	Arantheramaran et al. (2016)		Rifle	Rifle	GCA_001791415.1_ASM179141v1	Candidatus_Uhrbacteria_bacterium_RIFCSPLOWO2_01_FULL_47_24	0.96	0	6.83
Arantheramaran et al. (2016)	Arantheramaran et al. (2016)		Rifle	Rifle	GCA_001791425.1_ASM179142v1	Candidatus_Uhrbacteria_bacterium_RIFCSPLOWO2_02_FULL_48_12	0.82	0.02	6.74
Arantheramaran et al. (2016)	Arantheramaran et al. (2016)		Rifle	Rifle	GCA_001791455.1_ASM179145v1	Candidatus_Uhrbacteria_bacterium_RIFCSPLOWO2_02_FULL_48_18	0.96	0.02	5.02
Arantheramaran et al. (2016)	Arantheramaran et al. (2016)		Rifle	Rifle	GCA_001791465.1_ASM179146v1	Candidatus_Uhrbacteria_bacterium_RIFCSPLOWO2_02_FULL_49_11	0.75	0	7.74
Arantheramaran et al. (2016)	Arantheramaran et al. (2016)		Rifle	Rifle	GCA_001791475.1_ASM179147v1	Candidatus_Uhrbacteria_bacterium_RIFCSPLOWO2_02_FULL_51_9	0.75	0.02	7.72
Arantheramaran et al. (2016)	Arantheramaran et al. (2016)		Rifle	Rifle	GCA_001791505.1_ASM179150v1	Candidatus_Uhrbacteria	0.9	0.04	5.56
Arantheramaran et al. (2016)	Arantheramaran et al. (2016)		Rifle	Rifle	GCA_001791535.1_ASM179153v1	Parcubacteria_group	0.84	0	7
Arantheramaran et al. (2016)	Arantheramaran et al. (2016)		Rifle	Rifle	GCA_001791555.1_ASM179155v1	Candidatus_Uhrbacteria_bacterium_RIFCSPLOWO2_01_FULL_47_24	0.96	0	6.71
Arantheramaran et al. (2016)	Arantheramaran et al. (2016)		Rifle	Rifle	GCA_001791565.1_ASM179156v1	Candidatus_Uhrbacteria_bacterium_RIFCSPLOWO2_02_FULL_48_18	0.9	0	7
Arantheramaran et al. (2016)	Arantheramaran et al. (2016)		Rifle	Rifle	GCA_001791575.1_ASM179157v1	Candidatus_Uhrbacteria_bacterium_RIFCSPLOWO2_02_FULL_54_37	0.75	0	8.89
Arantheramaran et al. (2016)	Arantheramaran et al. (2016)		Rifle	Rifle	GCA_001791615.1_ASM179161v1	Candidatus_Uhrbacteria_bacterium_GW2011_GWF2_40_263	0.86	0	5.53
Arantheramaran et al. (2016)	Arantheramaran et al. (2016)		Rifle	Rifle	GCA_001791635.1_ASM179163v1	Bacteria	0.8	0.02	6.58
Arantheramaran et al. (2016)	Arantheramaran et al. (2016)		Rifle	Rifle	GCA_001791645.1_ASM179164v1	Candidatus_Uhrbacteria_bacterium_RIFOXYB2_FULL_57_15	0.94	0.02	6.57
Arantheramaran et al. (2016)	Arantheramaran et al. (2016)		Rifle	Rifle	GCA_001791655.1_ASM179165v1	Bacteria	0.86	0	5.93
Arantheramaran et al. (2016)	Arantheramaran et al. (2016)		Rifle	Rifle	GCA_001791695.1_ASM179169v1	Candidatus_Uhrbacteria_bacterium_GW2011_GWF2_40_263	0.96	0	6.76
Arantheramaran et al. (2016)	Arantheramaran et al. (2016)		Rifle	Rifle	GCA_001791715.1_ASM179171v1	Candidatus_Uhrbacteria_bacterium_RIFOXYB2_FULL_45_11	0.82	0	6.42
Arantheramaran et al. (2016)	Arantheramaran et al. (2016)		Rifle	Rifle	GCA_001791725.1_ASM179172v1	Candidatus_Uhrbacteria_bacterium_RIFOXYB2_FULL_57_15	0.96	0.02	5.93
Arantheramaran et al. (2016)	Arantheramaran et al. (2016)		Rifle	Rifle	GCA_001791735.1_ASM179173v1	Candidatus_Uhrbacteria_bacterium_RIFOXYB2_FULL_57_15	0.96	0.02	6.64
Arantheramaran et al. (2016)	Arantheramaran et al. (2016)		Rifle	Rifle	GCA_001791745.1_ASM179174v1	Candidatus_Uhrbacteria_bacterium_RIFOXYC2_FULL_47_19	0.96	0	3.94
Arantheramaran et al. (2016)	Arantheramaran et al. (2016)		Rifle	Rifle	GCA_001791795.1_ASM179179v1	Candidatus_Wallbacteria_bacterium_GWC2_49_35	0.92	0	8.63
Arantheramaran et al. (2016)	Arantheramaran et al. (2016)		Rifle	Rifle	GCA_001791815.1_ASM179181v1	Candidatus_Woesebacteria_bacterium_GWA1_41_8	0.84	0	8.65
Arantheramaran et al. (2016)	Arantheramaran et al. (2016)		Rifle	Rifle	GCA_001791835.1_ASM179183v1	Candidatus_Woesebacteria	0.76	0	8.08
Arantheramaran et al. (2016)	Arantheramaran et al. (2016)		Rifle	Rifle	GCA_001791875.1_ASM179187v1	Candidatus_Woesebacteria	0.73	0	7.41
Arantheramaran et al. (2016)	Arantheramaran et al. (2016)		Rifle	Rifle	GCA_001791885.1_ASM179188v1	Candidatus_Woesebacteria_bacterium_RIFCSPLOWO2_01_FULL_39_25	0.88	0	5.67
Arantheramaran et al. (2016)	Arantheramaran et al. (2016)		Rifle	Rifle	GCA_001791895.1_ASM179189v1	Candidatus_Woesebacteria_bacterium_GWB1_43_5	0.71	0	9.06
Arantheramaran et al. (2016)	Arantheramaran et al. (2016)		Rifle	Rifle	GCA_001791935.1_ASM179193v1	Candidatus_Woesebacteria_bacterium_GW2011_GWB1_33_22	0.96	0	6.1
Arantheramaran et al. (2016)	Arantheramaran et al. (2016)		Rifle	Rifle	GCA_001791955.1_ASM179195v1	Candidatus_Woesebacteria_bacterium_RBG_13_34_9	0.78	0	6.82
Arantheramaran et al. (2016)	Arantheramaran et al. (2016)		Rifle	Rifle	GCA_001791965.1_ASM179196v1	Candidatus_Woesebacteria_bacterium_RBG_13_36_22	0.86	0.02	4.88
Arantheramaran et al. (2016)	Arantheramaran et al. (2016)		Rifle	Rifle	GCA_001791995.1_ASM179199v1	Candidatus_Woesebacteria_bacterium_RBG_13_46_13	0.96	0	5.97
Arantheramaran et al. (2016)	Arantheramaran et al. (2016)		Rifle	Rifle	GCA_001792005.1_ASM179200v1	Candidatus_Woesebacteria_bacterium_RBG_16_34_12	0.8	0	5.33
Arantheramaran et al. (2016)	Arantheramaran et al. (2016)		Rifle	Rifle	GCA_001792035.1_ASM179203v1	Candidatus_Woesebacteria	0.9	0.02	7.1
Arantheramaran et al. (2016)	Arantheramaran et al. (2016)		Rifle	Rifle	GCA_001792055.1_ASM179205v1	Candidatus_Woesebacteria_bacterium_RBG_16_39_8b	0.76	0	8.12
Arantheramaran et al. (2016)	Arantheramaran et al. (2016)		Rifle	Rifle	GCA_001792065.1_ASM179206v1	Candidatus_Woesebacteria_bacterium_RIFCSPHIGHO2_01_FULL_40_22	0.92	0.02	9.05
Arantheramaran et al. (2016)	Arantheramaran et al. (2016)		Rifle	Rifle	GCA_001792075.1_ASM179207v1	Bacteria	0.92	0	7.9
Arantheramaran et al. (2016)	Arantheramaran et al. (2016)		Rifle	Rifle	GCA_001792115.1_ASM179211v1	Candidatus_Woesebacteria_bacterium_RBG_16_42_24	0.96	0	6.13
Arantheramaran et al. (2016)	Arantheramaran et al. (2016)		Rifle	Rifle	GCA_001792135.1_ASM179213v1	Candidatus_Woesebacteria_bacterium_RBG_19FT_COMBO_37_29	0.88	0	7
Arantheramaran et al. (2016)	Arantheramaran et al. (2016)		Rifle	Rifle	GCA_001792155.1_ASM179215v1	Candidatus_Woesebacteria_bacterium_RBG_16_42_24	0.9	0.02	5.22
Arantheramaran et al. (2016)	Arantheramaran et al. (2016)		Rifle	Rifle	GCA_001792165.1_ASM179216v1	Candidatus_Woesebacteria_bacterium_RBG_13_46_13	0.92	0.02	5.93
Arantheramaran et al. (2016)	Arantheramaran et al. (2016)		Rifle	Rifle	GCA_001792185.1_ASM179218v1	Candidatus_Woesebacteria_bacterium_RIFCSPHIGHO2_01_FULL_37_10	0.8	0	6.69
Arantheramaran et al. (2016)	Arantheramaran et al. (2016)		Rifle	Rifle	GCA_001792215.1_ASM179221v1	Candidatus_Woesebacteria_bacterium_RIFCSPLOWO2_01_FULL_39_10b	0.94	0	8.1
Arantheramaran et al. (2016)	Arantheramaran et al. (2016)		Rifle	Rifle	GCA_001792225.1_ASM179222v1	Candidatus_Woesebacteria	0.88	0	7.17
Arantheramaran et al. (2016)	Arantheramaran et al. (2016)		Rifle	Rifle	GCA_001792255.1_ASM179225v1	Candidatus_Woesebacteria	0.76	0	6.37
Arantheramaran et al. (2016)	Arantheramaran et al. (2016)		Rifle	Rifle	GCA_001792265.1_ASM179226v1	Candidatus_Woesebacteria_bacterium_RIFCSPHIGHO2_01_FULL_38_9b	0.8	0.02	7.68
Arantheramaran et al. (2016)	Arantheramaran et al. (2016)		Rifle	Rifle	GCA_001792295.1_ASM179229v1	candidate_division_Kazan_bacterium_GW2011_GWA1_44_22	0.86	0.02	6.87
Arantheramaran et al. (2016)	Arantheramaran et al. (2016)		Rifle	Rifle	GCA_001792305.1_ASM179230v1	Candidatus_Woesebacteria_bacterium_RIFCSPLOWO2_01_FULL_39_21	0.86	0.04	6.1
Arantheramaran et al. (2016)	Arantheramaran et al. (2016)		Rifle	Rifle	GCA_001792335.1_ASM179233v1	Candidatus_Woesebacteria_bacterium_RIFCSPHIGHO2_01_FULL_39_28	0.9	0	8.01
Arantheramaran et al. (2016)	Arantheramaran et al. (2016)		Rifle	Rifle	GCA_001792345.1_ASM179234v1	Candidatus_Woesebacteria_bacterium_RIFCSPLOWO2_01_FULL_39_25	0.94	0	6.51
Arantheramaran et al. (2016)	Arantheramaran et al. (2016)		Rifle	Rifle	GCA_001792375.1_ASM179237v1	Candidatus_Woesebacteria_bacterium_RIFCSPHIGHO2_01_FULL_40_22	0.92	0	9.41
Arantheramaran et al. (2016)	Arantheramaran et al. (2016)		Rifle	Rifle	GCA_001792385.1_ASM179238v1	Candidatus_Woesebacteria_bacterium_RIFCSPHIGHO2_02_FULL_39_13	0.88	0.02	5.56
Arantheramaran et al. (2016)	Arantheramaran et al. (2016)		Rifle	Rifle	GCA_001792415.1_ASM179241v1	Bacteria	0.92	0	8.57
Arantheramaran et al. (2016)	Arantheramaran et al. (2016)		Rifle	Rifle	GCA_001792425.1_ASM179242v1	Candidatus_Woesebacteria_bacterium_RIFCSPHIGHO2_01_FULL_41_10	0.84	0.02	8.45
Arantheramaran et al. (2016)	Arantheramaran et al. (2016)		Rifle	Rifle	GCA_001792455.1_ASM179245v1	Candidatus_Woesebacteria_bacterium_RIFCSPHIGHO2_01_FULL_44_21	0.88	0.02	8.49
Arantheramaran et al. (2016)	Arantheramaran et al. (2016)		Rifle	Rifle	GCA_001792465.1_ASM179246v1	Candidatus_Woesebacteria_bacterium_RIFCSPLOWO2_01_FULL_44_14	0.94	0.04	4.54
Arantheramaran et al. (2016)	Arantheramaran et al. (2016)		Rifle	Rifle	GCA_001792495.1_ASM179249v1	Candidatus_Woesebacteria_bacterium_RIFCSPHIGHO2_01_FULL_39_28	0.88	0.02	8.08
Arantheramaran et al. (2016)	Arantheramaran et al. (2016)		Rifle	Rifle	GCA_001792515.1_ASM179251v1	Candidatus_Woesebacteria_bacterium_RIFCSPHIGHO2_02_FULL_39_13	0.9	0	5.72
Arantheramaran et al. (2016)	Arantheramaran et al. (2016)		Rifle	Rifle	GCA_001792535.1_ASM179253v1	Bacteria	0.92	0	7.03
Arantheramaran et al. (2016)	Arantheramaran et al. (2016)		Rifle	Rifle	GCA_001792545.1_ASM179254v1	Candidatus_Woesebacteria_bacterium_RIFCSPLOWO2_01_FULL_39_25	0.94	0.02	5.93
Arantheramaran et al. (2016)	Arantheramaran et al. (2016)		Rifle	Rifle	GCA_001792575.1_ASM179257v1	Candidatus_Woesebacteria_bacterium_RIFCSPHIGHO2_01_FULL_40_22	0.9	0	7.71
Arantheramaran et al. (2016)	Arantheramaran et al. (2016)		Rifle	Rifle	GCA_001792585.1_ASM179258v1	Candidatus_Woesebacteria_bacterium_RIFCSPHIGHO2_02_FULL_39_13	0.9	0	5.77
Arantheramaran et al. (2016)	Arantheramaran et al. (2016)		Rifle	Rifle	GCA_001792915.1_ASM179291v1	Candidatus_Woesebacteria_bacterium_RIFCSPHIGHO2_12_FULL_46_16	0.88	0.02	6.63
Arantheramaran et al. (2016)	Arantheramaran et al. (2016)		Rifle	Rifle	GCA_001792925.1_ASM179292v1	Candidatus_Woesebacteria	0.88	0	7.16
Arantheramaran et al. (2016)	Arantheramaran et al. (2016)		Rifle	Rifle	GCA_001792935.1_ASM179293v1	Candidatus_Woesebacteria_bacterium_RIFCSPHIGHO2_12_FULL_41_24	0.92	0	7.79
Arantheramaran et al. (2016)	Arantheramaran et al. (2016)		Rifle	Rifle	GCA_001792945.1_ASM179294v1	Candidatus_Woesebacteria_bacterium_RIFCSPLOWO2_01_FULL_44_14	0.94	0.02	7.23
Arantheramaran et al. (2016)	Arantheramaran et al. (2016)		Rifle	Rifle	GCA_001792995.1_ASM179299v1	Candidatus_Woesebacteria_bacterium_RIFCSPLOWO2_01_FULL_37_19	0.82	0.02	6.03
Arantheramaran et al. (2016)	Arantheramaran et al. (2016)		Rifle	Rifle	GCA_001793005.1_ASM179300v1	Candidatus_Woesebacteria_bacterium_RIFCSPHIGHO2_01_FULL_39_28	0.9	0	9.66
Arantheramaran et al. (2016)	Arantheramaran et al. (2016)		Rifle	Rifle	GCA_001793015.1_ASM179301v1	Candidatus_Woesebacteria_bacterium_RIFCSPLOWO2_01_FULL_39_10	0.86	0	7.86
Arantheramaran et al. (2016)	Arantheramaran et al. (2016)		Rifle	Rifle	GCA_001793025.1_ASM179302v1	Candidatus_Woesebacteria_bacterium_RIFCSPLOWO2_01_FULL_39_10b	0.94	0	8.44
Arantheramaran et al. (2016)	Arantheramaran et al. (2016)		Rifle	Rifle	GCA_001793075.1_ASM179307v1	Microgenomates_group	0.94	0.02	6.7
Arantheramaran et al. (2016)	Arantheramaran et al. (2016)		Rifle	Rifle	GCA_001793085.1_ASM179308v1	Candidatus_Woesebacteria_bacterium_RIFCSPLOWO2_01_FULL_39_21	0.92	0	6.99
Arantheramaran et al. (2016)	Arantheramaran et al. (2016)		Rifle	Rifle	GCA_001793095.1_ASM179309v1	Candidatus_Woesebacteria_bacterium_RIFCSPHIGHO2_01_FULL_40_22	0.92	0	9.1
Arantheramaran et al. (2016)	Arantheramaran et al. (2016)		Rifle	Rifle	GCA_001793105.1_ASM179310v1	Candidatus_Woesebacteria_bacterium_RIFCSPLOWO2_01_FULL_39_25	0.94	0	6.16
Arantheramaran et al. (2016)	Arantheramaran et al. (2016)		Rifle	Rifle	GCA_001793155.1_ASM179315v1	Candidatus_Woesebacteria_bacterium_RIFCSPHIGHO2_02_FULL_39_13	0.9	0.02	5.92
Arantheramaran et al. (2016)	Arantheramaran et al. (2016)		Rifle	Rifle	GCA_001793165.1_ASM179316v1	Candidatus_Woesebacteria	0.9	0	7.72
Arantheramaran et al. (2016)	Arantheramaran et al. (2016)		Rifle	Rifle	GCA_001793175.1_ASM179317v1	Candidatus_Woesebacteria_bacterium_RBG_16_42_24	0.92	0.02	5.84
Arantheramaran et al. (2016)	Arantheramaran et al. (2016)		Rifle	Rifle	GCA_001793185.1_ASM179318v1	Candidatus_Woesebacteria_bacterium_RIFCSPLOWO2_01_FULL_44_14	0.94	0	5.17
Arantheramaran et al. (2016)	Arantheramaran et al. (2016)		Rifle	Rifle	GCA_001793235.1_ASM179323v1	Candidatus_Woesebacteria_bacterium_RIFCSPHIGHO2_01_FULL_44_21	0.94	0	8.82
Arantheramaran et al. (2016)	Arantheramaran et al. (2016)		Rifle	Rifle	GCA_001793255.1_ASM179325v1	Candidatus_Woesebacteria_bacterium_RIFCSPHIGHO2_12_FULL_41_24	0.9	0.02	7.7
Arantheramaran et al. (2016)	Arantheramaran et al. (2016)		Rifle	Rifle	GCA_001793265.1_ASM179326v1	Candidatus_Woesebacteria_bacterium_RIFCSPHIGHO2_02_FULL_39_13	0.88	0.02	4.95
Arantheramaran et al. (2016)	Arantheramaran et al. (2016)		Rifle	Rifle	GCA_001793275.1_ASM179327v1	Bacteria	0.76	0.02	7.73
Arantheramaran et al. (2016)	Arantheramaran et al. (2016)		Rifle	Rifle	GCA_001793315.1_ASM179331v1	Candidatus_Woesebacteria_bacterium_GW2011_GWC2_31_9	0.96	0	10.05
Arantheramaran et al. (2016)	Arantheramaran et al. (2016)		Rifle	Rifle	GCA_001793335.1_ASM179333v1	Candidatus_Woesebacteria_bacterium_RIFOXYB1_FULL_38_16	0.86	0.02	8.8
Arantheramaran et al. (2016)	Arantheramaran et al. (2016)		Rifle	Rifle	GCA_001793345.1_ASM179334v1	Candidatus_Woesebacteria	0.73	0.02	7.37
Arantheramaran et al. (2016)	Arantheramaran et al. (2016)		Rifle	Rifle	GCA_001793355.1_ASM179335v1	Microgenomates_group	0.86	0	7.91
Arantheramaran et al. (2016)	Arantheramaran et al. (2016)		Rifle	Rifle	GCA_001793395.1_ASM179339v1	Candidatus_Woesebacteria_bacterium_RIFOXYA1_FULL_43_9	0.8	0	7.13
Arantheramaran et al. (2016)	Arantheramaran et al. (2016)		Rifle	Rifle	GCA_001793415.1_ASM179341v1	Candidatus_Woesebacteria	0.82	0	7.52
Arantheramaran et al. (2016)	Arantheramaran et al. (2016)		Rifle	Rifle	GCA_001793425.1_ASM179342v1	Candidatus_Woesebacteria_bacterium_GW2011_GWC2_31_9	0.9	0	11.51
Arantheramaran et al. (2016)	Arantheramaran et al. (2016)		Rifle	Rifle	GCA_001793455.1_ASM179345v1	Candidatus_Woesebacteria	0.96	0	7.31
Arantheramaran et al. (2016)	Arantheramaran et al. (2016)		Rifle	Rifle	GCA_001793465.1_ASM179346v1	Candidatus_Woesebacteria_bacterium_GW2011_GWB1_33_22	0.84	0.08	7.16
Arantheramaran et al. (2016)	Arantheramaran et al. (2016)		Rifle	Rifle	GCA_001793475.1_ASM179347v1	Candidatus_Woesebacteria_bacterium_RIFOXYB1_FULL_38_16	0.94	0.02	6.52
Arantheramaran et al. (2016)	Arantheramaran et al. (2016)		Rifle	Rifle	GCA_001793485.1_ASM179348v1	Candidatus_Woesebacteria	0.8	0.02	8.17
Arantheramaran et al. (2016)	Arantheramaran et al. (2016)		Rifle	Rifle	GCA_001793535.1_ASM179353v1	Microgenomates_group	0.78	0	8.13
Arantheramaran et al. (2016)	Arantheramaran et al. (2016)		Rifle	Rifle	GCA_001793545.1_ASM179354v1	Candidatus_Woesebacteria	0.84	0	6.3
Arantheramaran et al. (2016)	Arantheramaran et al. (2016)		Rifle	Rifle	GCA_001793555.1_ASM179355v1	Candidatus_Woesebacteria_bacterium_GW2011_GWC2_31_9	0.96	0	10.4
Arantheramaran et al. (2016)	Arantheramaran et al. (2016)		Rifle	Rifle	GCA_001793575.1_ASM179357v1	Bacteria	0.88	0.02	7.48
Arantheramaran et al. (2016)	Arantheramaran et al. (2016)		Rifle	Rifle	GCA_001793615.1_ASM179361v1	Microgenomates_group	0.84	0.02	8.65
Arantheramaran et al. (2016)	Arantheramaran et al. (2016)		Rifle	Rifle	GCA_001793625.1_ASM179362v1	Candidatus_Woesebacteria	0.82	0.02	5.87
Arantheramaran et al. (2016)	Arantheramaran et al. (2016)		Rifle	Rifle	GCA_001793635.1_ASM179363v1	Candidatus_Woesebacteria_bacterium_GW2011_GWC2_31_9	0.96	0	10.06
Arantheramaran et al. (2016)	Arantheramaran et al. (2016)		Rifle	Rifle	GCA_001793665.1_ASM179366v1	Candidatus_Woesebacteria_bacterium_GW2011_GWB1_33_22	0.94	0.02	5.72
Arantheramaran et al. (2016)	Arantheramaran et al. (2016)		Rifle	Rifle	GCA_001793695.1_ASM179369v1	Candidatus_Woesebacteria	0.84	0.02	7.46
Arantheramaran et al. (2016)	Arantheramaran et al. (2016)		Rifle	Rifle	GCA_001793705.1_ASM179370v1	Bacteria	0.92	0	8
Arantheramaran et al. (2016)	Arantheramaran et al. (2016)		Rifle	Rifle	GCA_001793715.1_ASM179371v1	Microgenomates_group	0.9	0	8.48
Arantheramaran et al. (2016)	Arantheramaran et al. (2016)		Rifle	Rifle	GCA_001793755.1_ASM179375v1	Candidatus_Woesebacteria	0.86	0.04	6.3
Arantheramaran et al. (2016)	Arantheramaran et al. (2016)		Rifle	Rifle	GCA_001793775.1_ASM179377v1	Parcubacteria_group	0.76	0	6.04
Arantheramaran et al. (2016)	Arantheramaran et al. (2016)		Rifle	Rifle	GCA_001793815.1_ASM179381v1	Candidatus_Wolfebacteria_bacterium_RIFCSPHIGHO2_01_FULL_48_22	0.9	0.04	5.53
Arantheramaran et al. (2016)	Arantheramaran et al. (2016)		Rifle	Rifle	GCA_001793825.1_ASM179382v1	Candidatus_Wolfebacteria	0.92	0.02	7.98
Arantheramaran et al. (2016)	Arantheramaran et al. (2016)		Rifle	Rifle	GCA_001793855.1_ASM179385v1	Parcubacteria_group	0.9	0	6.84
Arantheramaran et al. (2016)	Arantheramaran et al. (2016)		Rifle	Rifle	GCA_001793865.1_ASM179386v1	Candidatus_Wolfebacteria_bacterium_RIFCSPLOWO2_01_FULL_47_17b	0.9	0	4.16
Arantheramaran et al. (2016)	Arantheramaran et al. (2016)		Rifle	Rifle	GCA_001793895.1_ASM179389v1	Candidatus_Wolfebacteria_bacterium_RIFOXYB1_FULL_54_12	0.9	0.02	2.12
Arantheramaran et al. (2016)	Arantheramaran et al. (2016)		Rifle	Rifle	GCA_001793905.1_ASM179390v1	Candidatus_Wolfebacteria_bacterium_RIFOXYB1_FULL_54_12	0.78	0.04	3.88
Arantheramaran et al. (2016)	Arantheramaran et al. (2016)		Rifle	Rifle	GCA_001793935.1_ASM179393v1	Candidatus_Wolfebacteria_bacterium_RIFOXYD1_FULL_48_65	0.86	0.02	3.89
Arantheramaran et al. (2016)	Arantheramaran et al. (2016)		Rifle	Rifle	GCA_001793945.1_ASM179394v1	Candidatus_Wolfebacteria_bacterium_RIFOXYD1_FULL_48_65	0.9	0.02	2.47
Arantheramaran et al. (2016)	Arantheramaran et al. (2016)		Rifle	Rifle	GCA_001793975.1_ASM179397v1	Candidatus_Wolfebacteria_bacterium_RIFOXYD1_FULL_48_65	0.88	0.04	4.46
Arantheramaran et al. (2016)	Arantheramaran et al. (2016)		Rifle	Rifle	GCA_001793985.1_ASM179398v1	Candidatus_Yanofskybacteria_bacterium_RIFCSPHIGHO2_02_FULL_38_22b	0.73	0	8.44
Arantheramaran et al. (2016)	Arantheramaran et al. (2016)		Rifle	Rifle	GCA_001794015.1_ASM179401v1	Candidatus_Yanofskybacteria_bacterium_RIFCSPHIGHO2_01_FULL_39_8b	0.75	0	10.09
Arantheramaran et al. (2016)	Arantheramaran et al. (2016)		Rifle	Rifle	GCA_001794025.1_ASM179402v1	Candidatus_Yanofskybacteria_bacterium_RIFCSPHIGHO2_01_FULL_41_21	0.88	0	9.42
Arantheramaran et al. (2016)	Arantheramaran et al. (2016)		Rifle	Rifle	GCA_001794055.1_ASM179405v1	Candidatus_Yanofskybacteria_bacterium_RIFCSPHIGHO2_01_FULL_41_26	0.9	0.02	8.18
Arantheramaran et al. (2016)	Arantheramaran et al. (2016)		Rifle	Rifle	GCA_001794065.1_ASM179406v1	Bacteria	0.84	0.02	9.43
Arantheramaran et al. (2016)	Arantheramaran et al. (2016)		Rifle	Rifle	GCA_001794095.1_ASM179409v1	Candidatus_Yanofskybacteria_bacterium_RIFCSPHIGHO2_01_FULL_41_53	0.9	0	9.16
Arantheramaran et al. (2016)	Arantheramaran et al. (2016)		Rifle	Rifle	GCA_001794105.1_ASM179410v1	Candidatus_Yanofskybacteria_bacterium_RIFCSPLOWO2_01_FULL_42_49	0.88	0	7.44
Arantheramaran et al. (2016)	Arantheramaran et al. (2016)		Rifle	Rifle	GCA_001794125.1_ASM179412v1	Candidatus_Yanofskybacteria_bacterium_RIFCSPLOWO2_12_FULL_43_11b	0.94	0	5.24
Arantheramaran et al. (2016)	Arantheramaran et al. (2016)		Rifle	Rifle	GCA_001794145.1_ASM179414v1	Candidatus_Yanofskybacteria_bacterium_RIFCSPLOWO2_01_FULL_43_22	0.94	0	5.23
Arantheramaran et al. (2016)	Arantheramaran et al. (2016)		Rifle	Rifle	GCA_001794175.1_ASM179417v1	Candidatus_Yanofskybacteria	0.8	0	8.31
Arantheramaran et al. (2016)	Arantheramaran et al. (2016)		Rifle	Rifle	GCA_001794195.1_ASM179419v1	Candidatus_Yanofskybacteria_bacterium_RIFCSPHIGHO2_01_FULL_44_17	0.9	0	9.23
Arantheramaran et al. (2016)	Arantheramaran et al. (2016)		Rifle	Rifle	GCA_001794205.1_ASM179420v1	Candidatus_Yanofskybacteria_bacterium_RIFCSPHIGHO2_01_FULL_44_22	0.8	0	8.52
Arantheramaran et al. (2016)	Arantheramaran et al. (2016)		Rifle	Rifle	GCA_001794215.1_ASM179421v1	Candidatus_Yanofskybacteria_bacterium_GW2011_GWA2_44_9	0.92	0	7.7
Arantheramaran et al. (2016)	Arantheramaran et al. (2016)		Rifle	Rifle	GCA_001794255.1_ASM179425v1	Candidatus_Yanofskybacteria	0.86	0.04	9.36
Arantheramaran et al. (2016)	Arantheramaran et al. (2016)		Rifle	Rifle	GCA_001794275.1_ASM179427v1	Candidatus_Yanofskybacteria_bacterium_RIFCSPHIGHO2_01_FULL_48_25b	0.84	0	8.21
Arantheramaran et al. (2016)	Arantheramaran et al. (2016)		Rifle	Rifle	GCA_001794285.1_ASM179428v1	Candidatus_Yanofskybacteria_bacterium_RIFCSPHIGHO2_02_FULL_38_22b	0.86	0	7.82
Arantheramaran et al. (2016)	Arantheramaran et al. (2016)		Rifle	Rifle	GCA_001794335.1_ASM179433v1	Candidatus_Yanofskybacteria_bacterium_RIFCSPHIGHO2_02_FULL_41_11	0.86	0.02	5.56
Arantheramaran et al. (2016)	Arantheramaran et al. (2016)		Rifle	Rifle	GCA_001794355.1_ASM179435v1	Parcubacteria_group	0.84	0.02	7.56
[truncated: 1,646 more rows]
