# Supplementary material for: Genetic diversity in terrestrial subsurface ecosystems impacted by geological degassing
Source: Nat Commun. 2022 Jan 12;13:284. doi: 10.1038/s41467-021-27783-7 (PMC8755723; doi:10.1038/s41467-021-27783-7)
Supplement: Supplementary file 6 — Dataset 3 [file 41467_2021_27783_MOESM6_ESM.xlsx]

## Sheet: Sheet1
Number		Gene label or HMM	Gene	description
1	Probst et al. (2014)	MSIBFv1_A1360024		Arsenical pump membrane protein
1	Probst et al. (2014)	MSIBFv1_A2300001		putative Arsenite-­‐transporting ATPase
1	Probst et al. (2014)	MSIBFv1_A2770006		putative Transport protein (substrate arsenite)
1	Probst et al. (2014)	MSIBFv1_A3250007		Arsenical pump membrane protein (fragment)
1	Probst et al. (2014)	MSIBFv1_A4340002		Arsenical pump membrane protein
2	Probst et al. (2014)	MSIBFv1_A2670002		Sodium/calcium exchanger membrane region
3	Probst et al. (2014)	MSIBFv1_A3310008		Cobalt ABC transporter permease component
3	Probst et al. (2014)	MSIBFv1_A4440001		Cobalamin (Vitamin B12) biosynthesis CbiM transporter
3	Probst et al. (2014)	MSIBFv1_A4440002		Cobalamin (Vitamin B12) biosynthesis CbiM protein (fragment)
3	Probst et al. (2014)	MSIBFv1_A4440005		Cobalt ABC transporter permease componen
3	Probst et al. (2014)	MSIBFv1_A530004		Cobalt ABC transporter permease componen
4	Probst et al. (2014)	MSIBFv1_A1970003		Ferrous iron transport protein B homolog (fragment
4	Probst et al. (2014)	MSIBFv1_A2850005		putative Ferrous iron transport protein B
5	Probst et al. (2014)	MSIBFv1_A1660023		ABC transporter related protein
5	Probst et al. (2014)	MSIBFv1_A1660024		ABC-­‐type cobalamin/Fe3+-­‐siderophores transport systems, permease componen
5	Probst et al. (2014)	MSIBFv1_A1660027		putative ABC-­‐type cobalamin/Fe3+-­‐siderophores transport systems, periplasmic binding protein
6	Probst et al. (2014)	MSIBFv1_A1680003		putative Trk system potassium uptake protein TrkA homolog
6	Probst et al. (2014)	MSIBFv1_A2620011		putative Trk system potassium uptake protein TrkH
6	Probst et al. (2014)	MSIBFv1_A340003		putative Trk system potassium uptake protein TrkA homolog
6	Probst et al. (2014)	MSIBFv1_A3640002		Putative Trk system potassium uptake protein TrkH
7	Probst et al. (2014)	MSIBFv1_A1980001		Cation/H+ exchanger
7	Probst et al. (2014)	MSIBFv1_A2930002		Cation/H+ exchanger
7	Probst et al. (2014)	MSIBFv1_A4570006		Cation/H+ exchanger
8	Probst et al. (2014)	MSIBFv1_A1790003	wtpA	Molybdate/tungstate-­‐binding protein WtpA
8	Probst et al. (2014)	MSIBFv1_A1790005	wtpB	Molybdate/tungstate transport system permease protein WtpB
8	Probst et al. (2014)	MSIBFv1_A1980018	wtpC	Molybdate/tungstate import ATP-­‐binding protein WtpC
9	Probst et al. (2014)	MSIBFv1_A2300004		Sodium/hydrogen exchanger
10	Probst et al. (2014)	MSIBFv1_A3060008		Ammonium transporter
11	Probst et al. (2014)	MSIBFv1_A1290009		putative phosphate transporter (fragment)
11	Probst et al. (2014)	MSIBFv1_A1290010		Phosphate transporter (fragment)
11	Probst et al. (2014)	MSIBFv1_A1290011		putative low-­‐affinity inorganic phosphate permease (fragment)
11	Probst et al. (2014)	MSIBFv1_A1290012		Phosphate uptake regulator, PhoU
11	Probst et al. (2014)	MSIBFv1_A1290014	pit	putative low-­‐affinity inorganic phosphate transporter
11	Probst et al. (2014)	MSIBFv1_A1470001		putative low-­‐affinity inorganic phosphate transporter (fragment)
11	Probst et al. (2014)	MSIBFv1_A1470002		putative low-­‐affinity inorganic phosphate permease (fragment)
11	Probst et al. (2014)	MSIBFv1_A1470003		Phosphate uptake regulator, PhoU
11	Probst et al. (2014)	MSIBFv1_A1470005	pit	putative low-­‐affinity inorganic phosphate transporter
11	Probst et al. (2014)	MSIBFv1_A2380010		putative low-­‐affinity inorganic phosphate permease (fragment)
11	Probst et al. (2014)	MSIBFv1_A2380011		Phosphate uptake regulator, PhoU (fragment)
12	Probst et al. (2014)	MSIBFv1_A2270007	zurA	Zinc uptake system ATP-­‐binding protein ZurA
12	Probst et al. (2014)	MSIBFv1_A2270008		putative Mn2+/Zn2+ ABC transporter, permease component
12	Probst et al. (2014)	MSIBFv1_A3380005		putative zinc transport system zinc-­‐binding lipoprotein adcA (fragment)
12	Probst et al. (2014)	MSIBFv1_A3610006		putative zinc transport system zinc-­‐binding lipoprotein adcA
12	Probst et al. (2014)	MSIBFv1_A4150002		putative zinc transport system zinc-­‐binding lipoprotein adcA
13	Probst et al. (2014)	MSIBFv1_A3060007	glnB	regulatory protein P-­‐II for glutamine synthetase
14	Probst et al. (2014)	MSIBFv1_A1770007	glnA	Glutamine synthetase
14	Probst et al. (2014)	MSIBFv1_A3830002	glnA	Glutamine synthetase
15	Probst et al. (2014)	MSIBFv1_A1770006	gdhA	glutamate dehydrogenase, NADP-­‐specific
15	Probst et al. (2014)	MSIBFv1_A3830003		glutamate dehydrogenase, NADP-­‐specific (fragment)
16	Probst et al. (2014)	MSIBFv1_A2010006	ansB	Aspartate ammonia-­‐lyase
16	Probst et al. (2014)	MSIBFv1_A4230005		Aspartate ammonia-­‐lyase (fragment)
17	Probst et al. (2014)	MSIBFv1_A3060002	nadE	NH(3)-­‐dependent NAD(+) synthetase
18	Probst et al. (2014)	MSIBFv1_A1830004		putative oxalate:formate antiporte
19	Probst et al. (2014)	MSIBFv1_A1670007		putative Formate dehydrogenase, alpha subunit
19	Probst et al. (2014)	MSIBFv1_A4330002		putative Formate dehydrogenase, alpha subunit (fragment)
19	Probst et al. (2014)	MSIBFv1_A4330003		putative Formate dehydrogenase, alpha subunit (fragment
20	Probst et al. (2014)	MSIBFv1_A1670006		putative formate dehydrogenase, beta subunit
20	Probst et al. (2014)	MSIBFv1_A4330001		putative Formate dehydrogenase, beta subunit (fragment
21	Probst et al. (2014)	MSIBFv1_A1410017		Carbonic anhydrase
21	Probst et al. (2014)	MSIBFv1_A2060003		Carbonic anhydrase
22	Probst et al. (2014)	MSIBFv1_A1750019	fwdA	putative tungsten-­‐containing formylmethanofuran dehydrogenase subunit A
22	Probst et al. (2014)	MSIBFv1_A1850005	fwdA	putative tungsten-­‐containing formylmethanofuran dehydrogenase subunit A
23	Probst et al. (2014)	MSIBFv1_A1750018	fwdB	Tungsten-­‐containing formylmethanofuran dehydrogenase 2 subunit B
23	Probst et al. (2014)	MSIBFv1_A1850006	fwdB	Tungsten-­‐containing formylmethanofuran dehydrogenase 2 subunit B
24	Probst et al. (2014)	MSIBFv1_A1410006	fmdC	putative molybdenum-­‐containing formylmethanofuran dehydrogenase subunit C
24	Probst et al. (2014)	MSIBFv1_A1700007	fwdC	putative tungsten-­‐containing formylmethanofuran dehydrogenase subunit C
24	Probst et al. (2014)	MSIBFv1_A3260003	fwdC	putative tungsten-­‐containing formylmethanofuran dehydrogenase subunit C
24	Probst et al. (2014)	MSIBFv1_A3590003	fmdC	putative molybdenum-­‐containing formylmethanofuran dehydrogenase subunit C
25	Probst et al. (2014)	MSIBFv1_A1750017	fwdD	putative tungsten-­‐containing formylmethanofuran dehydrogenase subunit D
25	Probst et al. (2014)	MSIBFv1_A1850007	fwdD	putative tungsten-­‐containing formylmethanofuran dehydrogenase subunit D
26	Probst et al. (2014)	MSIBFv1_A1750020	ffsA	Formylmethanofuran-­‐-­‐tetrahydromethanopterin formyltransferase
26	Probst et al. (2014)	MSIBFv1_A1850004	ffsA	Formylmethanofuran-­‐-­‐tetrahydromethanopterin formyltransferase
27	Probst et al. (2014)	MSIBFv1_A1760021		putative Methenyltetrahydromethanopterin cyclohydrolase
28	Probst et al. (2014)	MSIBFv1_A140001		Bifunctional protein MdtA [Includes: NADP-­‐dependent methylenetetrahydromethanopterin dehydrogenase ; Methylenetetrahydrofolate dehydrogenase] (fragment)
28	Probst et al. (2014)	MSIBFv1_A1760020		putative Bifunctional protein MdtA [Includes: NADP-­‐dependent methylenetetrahydromethanopterin dehydrogenase ; Methylenetetrahydrofolate dehydrogenase]
29	Probst et al. (2014)	MSIBFv1_A1000001	metF	Methylenetetrahydrofolate reductase
29	Probst et al. (2014)	MSIBFv1_A1660012		putative Methylenetetrahydrofolate reductase
30	Probst et al. (2014)	MSIBFv1_A2310005	purU	Formyltetrahydrofolate deformylase
31	Probst et al. (2014)	MSIBFv1_A1430005	folD	Bifunctional protein FolD [Includes: Methylenetetrahydrofolate dehydrogenase ; Methenyltetrahydrofolate cyclohydrolase]
32	Probst et al. (2014)	MSIBFv1_A1550001	cdhA1	putative CO dehydrogenase/acetyl-­‐CoA synthase subunit alpha
32	Probst et al. (2014)	MSIBFv1_A2020028	cdhA1	putative CO dehydrogenase/acetyl-­‐CoA synthase subunit alpha
33	Probst et al. (2014)	MSIBFv1_A1550002	cdhA2	putative CO dehydrogenase/acetyl-­‐CoA synthase subunit alpha 2
33	Probst et al. (2014)	MSIBFv1_A2020027	cdhA2	putative CO dehydrogenase/acetyl-­‐CoA synthase subunit alpha 2
34	Probst et al. (2014)	MSIBFv1_A2080017	cdhC	putative CO dehydrogenase/acetyl-­‐CoA synthase subunit beta 2
35	Probst et al. (2014)	MSIBFv1_A2020026	cdhE	putative CO dehydrogenase/acetyl-­‐CoA synthase subunit gamma
35	Probst et al. (2014)	MSIBFv1_A30001	cdhE	putative CO dehydrogenase/acetyl-­‐CoA synthase subunit gamma (fragment)
36	Probst et al. (2014)	MSIBFv1_A1550003	cdhE	putative CO dehydrogenase/acetyl-­‐CoA synthase subunit gamma
36	Probst et al. (2014)	MSIBFv1_A1550004	cdhD	putative CO dehydrogenase/acetyl-­‐CoA synthase subunit delta
36	Probst et al. (2014)	MSIBFv1_A2020025	cdhD	putative CO dehydrogenase/acetyl-­‐CoA synthase subunit delta
37	Probst et al. (2014)	MSIBFv1_A1360007	hpsA	3-­‐hexulose-­‐6-­‐phosphate synthase
37	Probst et al. (2014)	MSIBFv1_A1640005		3-­‐hexulose-­‐6-­‐phosphate synthase (fragment)
37	Probst et al. (2014)	MSIBFv1_A2790003	hpsA	3-­‐hexulose-­‐6-­‐phosphate synthase
37	Probst et al. (2014)	MSIBFv1_A4030003	hpsA	3-­‐hexulose-­‐6-­‐phosphate synthase
38	Probst et al. (2014)	MSIBFv1_A2650004	glyA	serine hydroxymethyltransferase
38	Probst et al. (2014)	MSIBFv1_A4310001	glyA	serine hydroxymethyltransferase
39	Probst et al. (2014)	MSIBFv1_A1830003	acsA	Acetyl-­‐coenzyme A synthetase
40	Probst et al. (2014)	MSIBFv1_A4070008		Pyruvate synthase subunit PorA (fragment)
41	Probst et al. (2014)	MSIBFv1_A2330002	porB	Pyruvate synthase subunit PorB
41	Probst et al. (2014)	MSIBFv1_A2590005	porB	Pyruvate synthase subunit PorB
41	Probst et al. (2014)	MSIBFv1_A4220002	porB	Pyruvate synthase subunit PorB
42	Probst et al. (2014)	MSIBFv1_A1470011		Pyruvate synthase subunit PorC (fragment)
42	Probst et al. (2014)	MSIBFv1_A3560003	porC	Pyruvate synthase subunit PorC
43	Probst et al. (2014)	MSIBFv1_A1760026	porD	Pyruvate synthase subunit PorD
43	Probst et al. (2014)	MSIBFv1_A3820002	porD	Pyruvate synthase subunit PorD
44	Probst et al. (2014)	MSIBFv1_A1740008	ppsA	putative phosphoenolpyruvate synthase
45	Probst et al. (2014)	MSIBFv1_A2220002	pckG	Phosphoenolpyruvate carboxykinase [GTP]
46	Probst et al. (2014)	MSIBFv1_A1870002		putative Malate dehydrogenas
47	Probst et al. (2014)	MSIBFv1_A1770005	eno	enolase
48	Probst et al. (2014)	MSIBFv1_A1340002		putative Phosphoglycerate mutase
48	Probst et al. (2014)	MSIBFv1_A1820005	apgM	2,3-­‐bisphosphoglycerate-­‐independent phosphoglycerate mutase 1
48	Probst et al. (2014)	MSIBFv1_A2650008	apgM	2,3-­‐bisphosphoglycerate-­‐independent phosphoglycerate mutase
48	Probst et al. (2014)	MSIBFv1_A2860003		2,3-­‐bisphosphoglycerate-­‐independent phosphoglycerate mutase (fragment)
48	Probst et al. (2014)	MSIBFv1_A4500001	apgM	2,3-­‐bisphosphoglycerate-­‐independent phosphoglycerate mutase 1
48	Probst et al. (2014)	MSIBFv1_A4660003		putative Phosphoglycerate mutase
49	Probst et al. (2014)	MSIBFv1_A3380003	pgK	Phosphoglycerate kinase
49	Probst et al. (2014)	MSIBFv1_A3610003		Phosphoglycerate kinase (fragment)
49	Probst et al. (2014)	MSIBFv1_A3610004		Phosphoglycerate kinase (fragment)
50	Probst et al. (2014)	MSIBFv1_A1380012		putative Glyceraldehyde-­‐3-­‐phosphate dehydrogenase
50	Probst et al. (2014)	MSIBFv1_A1880005	gap	Glyceraldehyde-­‐3-­‐phosphate dehydrogenase
51	Probst et al. (2014)	MSIBFv1_A1910018	tpiA	Triosephosphate isomerase
52	Probst et al. (2014)	MSIBFv1_A1680012	fbp	Fructose-­‐1,6-­‐bisphosphatase class 1
52	Probst et al. (2014)	MSIBFv1_A1680013		putative Fructose-­‐bisphosphate aldolase, class-­‐II
52	Probst et al. (2014)	MSIBFv1_A2840002		putative Fructose-­‐bisphosphate aldolase, class-­‐II
53	Probst et al. (2014)	MSIBFv1_A2110005	pgiA	putative glucose-­‐6-­‐phosphate isomerase
54	Probst et al. (2014)	MSIBFv1_A1890008		Phosphomannomutase ;alpha-­‐phosphoglucomutase
55	Probst et al. (2014)	MSIBFv1_A3000005		putative UTP-­‐-­‐glucose-­‐1-­‐phosphate uridylyltransferase
55	Probst et al. (2014)	MSIBFv1_A3690002		putative UTP-­‐-­‐glucose-­‐1-­‐phosphate uridylyltransferase
55	Probst et al. (2014)	MSIBFv1_A790001		putative UTP-­‐-­‐glucose-­‐1-­‐phosphate uridylyltransferase
56	Probst et al. (2014)	MSIBFv1_A350002		putative Glycogen (Starch) synthase
56	Probst et al. (2014)	MSIBFv1_A3860006		putative Glycogen (Starch) synthase
57	Probst et al. (2014)	MSIBFv1_A1530032		putative phosphorylase
58	Probst et al. (2014)	MSIBFv1_A1540023		glycogen debranching enzyme
59	Probst et al. (2014)	MSIBFv1_A2630002		putative alpha-­‐amylase
59	Probst et al. (2014)	MSIBFv1_A570001		Alpha-­‐amylase (fragment)
67	Probst et al. (2014)	MSIBFv1_A1480007		putative transketolase N-­‐terminal section
67	Probst et al. (2014)	MSIBFv1_A2110003		putative transketolase C-­‐terminal section
67	Probst et al. (2014)	MSIBFv1_A50004		Transketolase
68	Probst et al. (2014)	MSIBFv1_A2600002	tal	lputative transaldolase
68	Probst et al. (2014)	MSIBFv1_A2690006	tal	lputative transaldolase
64	Probst et al. (2014)	MSIBFv1_A1380023	xanB	Xanthan biosynthesis protein XanB [Includes: Mannose-­‐6-­‐phosphate isomerase ; Mannose-­‐1-­‐phosphate guanylyl transferase]
65	Probst et al. (2014)	MSIBFv1_A470005	gmd	GDP-­‐D-­‐mannose dehydratase, NAD(P)-­‐binding
65	Probst et al. (2014)	MSIBFv1_A600003	gmd	GDP-­‐D-­‐mannose dehydratase, NAD(P)-­‐binding
65	Probst et al. (2014)	MSIBFv1_A610005	gmd	GDP-­‐D-­‐mannose dehydratase, NAD(P)-­‐binding
65	Probst et al. (2014)	MSIBFv1_A920004		GDP-­‐mannose 4,6-­‐dehydratase (fragment)
66	Probst et al. (2014)	MSIBFv1_A470004	fcl	GDP-­‐L-­‐fucose synthase
60	Probst et al. (2014)	MSIBFv1_A1750011	strD	Glucose-­‐1-­‐phosphate thymidylyltransferase
60	Probst et al. (2014)	MSIBFv1_A3000009		Glucose-­‐1-­‐phosphate thymidylyltransferase (fragment)
61	Probst et al. (2014)	MSIBFv1_A1750013	rmlB	dTDP-­‐glucose 4,6 dehydratase, NAD(P)-­‐binding
61	Probst et al. (2014)	MSIBFv1_A3180012	rmlB	dTDP-­‐glucose 4,6 dehydratase, NAD(P)-­‐binding
61	Probst et al. (2014)	MSIBFv1_A540003	TGDS	dTDP-­‐D-­‐glucose 4,6-­‐dehydratase
61	Probst et al. (2014)	MSIBFv1_A590004	rfbB	dTDP-­‐glucose 4,6-­‐dehydratase
62	Probst et al. (2014)	MSIBFv1_A1120003	rmlC	dTDP-­‐4-­‐dehydrorhamnose 3,5-­‐epimerase
62	Probst et al. (2014)	MSIBFv1_A1630001		dTDP-­‐4-­‐keto-­‐6-­‐deoxy-­‐D-­‐glucose-­‐3,5-­‐epimerase (fragment)
62	Probst et al. (2014)	MSIBFv1_A2530009		dTDP-­‐4-­‐dehydrorhamnose 3,5-­‐epimerase (fragment)
62	Probst et al. (2014)	MSIBFv1_A3180011	rmlC	dTDP-­‐4-­‐deoxyrhamnose-­‐3,5-­‐epimerase
63	Probst et al. (2014)	MSIBFv1_A520004		putative dTDP-­‐4-­‐dehydrorhamnose reductase
63	Probst et al. (2014)	MSIBFv1_A770002		dTDP-­‐4-­‐dehydrorhamnose reductase
69	Probst et al. (2014)	MSIBFv1_A2730005	glmS	Glutamine-­‐-­‐fructose-­‐6-­‐phosphate aminotransferase [isomerizing]
70	Probst et al. (2014)	MSIBFv1_A2160005	glmU	Bifunctional protein GlmU [Includes: UDP-­‐N-­‐acetylglucosamine pyrophosphorylase ; Glucosamine-­‐1-­‐phosphate N-­‐acetyltransferase
70	Probst et al. (2014)	MSIBFv1_A2370006		Bifunctional protein GlmU [Includes: UDP-­‐N-­‐acetylglucosamine pyrophosphorylase ; Glucosamine-­‐1-­‐phosphate N-­‐acetyltransferase]
71	Probst et al. (2014)	MSIBFv1_A210002	wecB	UDP-­‐N-­‐acetylglucosamine 2-­‐epimerase
71	Probst et al. (2014)	MSIBFv1_A290002		UDP-­‐N-­‐acetyl-­‐D-­‐glucosamine 2-­‐epimerase, UDP-­‐hydrolysing
71	Probst et al. (2014)	MSIBFv1_A520002	wecB	UDP-­‐N-­‐acetylglucosamine 2-­‐epimerase
71	Probst et al. (2014)	MSIBFv1_A860002		UDP-­‐N-­‐acetylglucosamine 2-­‐epimerase (fragment)
72	Probst et al. (2014)	MSIBFv1_A290007	NANS	Sialic acid synthase
73	Probst et al. (2014)	MSIBFv1_A320003		Acylneuraminate cytidylyltransferase
74	Probst et al. (2014)	MSIBFv1_A1040001		putative oligosaccharide flippase (fragment)
74	Probst et al. (2014)	MSIBFv1_A3600003		putative oligosaccharide flippase
74	Probst et al. (2014)	MSIBFv1_A390002		putative oligosaccharide flippase
75	Probst et al. (2014)	MSIBFv1_A170002		putative polysaccharide biosynthesis protein
75	Probst et al. (2014)	MSIBFv1_A630009		putative polysaccharide biosynthesis protein
76	Probst et al. (2014)	MSIBFv1_A130003		putative acetyl-­‐CoA acetyltransferase
76	Probst et al. (2014)	MSIBFv1_A500004		putative acetyl-­‐CoA acetyltransferase
77	Probst et al. (2014)	MSIBFv1_A2100007		putative 3-­‐hydroxy-­‐3-­‐methylglutaryl CoA synthase; HMG CoA synthase
78	Probst et al. (2014)	MSIBFv1_A3630002	hmgA	3-­‐hydroxy-­‐3-­‐methylglutaryl-­‐coenzyme A reductase
78	Probst et al. (2014)	MSIBFv1_A4460003		3-­‐hydroxy-­‐3-­‐methylglutaryl-­‐coenzyme A reductase (fragment)
79	Probst et al. (2014)	MSIBFv1_A1520018		putative Mevalonate kinase
79	Probst et al. (2014)	MSIBFv1_A1550009		putative Mevalonate kinase
79	Probst et al. (2014)	MSIBFv1_A2240001		putative Mevalonate kinase
79	Probst et al. (2014)	MSIBFv1_A2520003		putative Mevalonate kinase
80	Probst et al. (2014)	MSIBFv1_A4340005		putative diphosphomevalonate decarboxylase
81	Probst et al. (2014)	MSIBFv1_A2400004	fni	Isopentenyl-­‐diphosphate delta-­‐isomerase
81	Probst et al. (2014)	MSIBFv1_A4490004	fni	Isopentenyl-­‐diphosphate delta-­‐isomeras
82	Probst et al. (2014)	MSIBFv1_A1880006		putative Short chain isoprenyl diphosphate synthase
82	Probst et al. (2014)	MSIBFv1_A2010003		putative Short chain isoprenyl diphosphate synthase
82	Probst et al. (2014)	MSIBFv1_A3940002		putative prenyltransferase
83	Probst et al. (2014)	MSIBFv1_A1420017	egsA	Glycerol-­‐1-­‐phosphate dehydrogenase [NAD(P)+]
83	Probst et al. (2014)	MSIBFv1_A1890001	egsA	Glycerol-­‐1-­‐phosphate dehydrogenase [NAD(P)+]
83	Probst et al. (2014)	MSIBFv1_A540009	egsA	Glycerol-­‐1-­‐phosphate dehydrogenase [NAD(P)+]
84	Probst et al. (2014)	MSIBFv1_A1380020		Geranylgeranylglycerol-­‐phosphate geranylgeranyltransferase
84	Probst et al. (2014)	MSIBFv1_A3870001		Digeranylgeranylglyceryl phosphate synthase
85	Probst et al. (2014)	MSIBFv1_A2070001		putative CRISPR-­‐associated helicase Cas3 domain-­‐containing protein (fragment)
86	Probst et al. (2014)	MSIBFv1_A2070002		CRISPR-­‐associated protein Cas5
87	Probst et al. (2014)	MSIBFv1_A2070003		DevR family CRISPR-­‐associated autoregulator
88	Probst et al. (2014)	MSIBFv1_A2070004		conserved protein of unknown function
89	Probst et al. (2014)	MSIBFv1_A2070005		CRISPR-­‐associated endoribonuclease Cas6 2
90	Probst et al. (2014)	MSIBFv1_A2070006		DNA repair and recombination protein RadB
91	Probst et al. (2014)	MSIBFv1_A2060012		Desulfoferrodoxin
91	Probst et al. (2014)	MSIBFv1_A2700002		Desulfoferrodoxin
92	Probst et al. (2014)	MSIBFv1_A2060014		Rubrerythrin
92	Probst et al. (2014)	MSIBFv1_A2700004		Putative rubrerythrin (fragment)
92	Probst et al. (2014)	MSIBFv1_A2700005		Putative rubrerythrin (fragment)
93	Probst et al. (2014)	MSIBFv1_A1460024		MscS Mechanosensitive ion channel
93	Probst et al. (2014)	MSIBFv1_A1690008		MscS Mechanosensitive ion channel
94	Probst et al. (2014)	MSIBFv1_A1460028		putative cell division protein FtsZ
94	Probst et al. (2014)	MSIBFv1_A1660005		putative cell division protein FtsZ
94	Probst et al. (2014)	MSIBFv1_A1720002		putative FtsZ family protein, noncanonical
94	Probst et al. (2014)	MSIBFv1_A1770001		putative cell division protein FtsZ
94	Probst et al. (2014)	MSIBFv1_A1880003		Cell division protein FtsZ
94	Probst et al. (2014)	MSIBFv1_A1880004		Cell division protein FtsZ 2
94	Probst et al. (2014)	MSIBFv1_A2210002		putative cell division protein FtsZ
94	Probst et al. (2014)	MSIBFv1_A4250004		Cell division protein FtsZ
94	Probst et al. (2014)	MSIBFv1_A4250005		Cell division protein FtsZ 2 (modular protein)
94	Probst et al. (2014)	MSIBFv1_A4250006		Cell division protein FtsZ 2
95	Probst et al. (2014)	MSIBFv1_A1530009		conserved protein of unknown function
95	Probst et al. (2014)	MSIBFv1_A1690004		conserved protein of unknown function
96	Probst et al. (2014)	MSIBFv1_A2080002		putative chromosome segregation and condensation protein ScpA
97	Probst et al. (2014)	MSIBFv1_A1360003		putative segregation and condensation protein B (ScpB
97	Probst et al. (2014)	MSIBFv1_A3090009		putative Segregation and condensation protein B
98	Probst et al. (2014)	MSIBFv1_A1950010		putative chromosome partition protein Smc
98	Probst et al. (2014)	MSIBFv1_A4000001		putative chromosome partition protein Smc
98	Probst et al. (2014)	MSIBFv1_A4000002		putative chromosome partition protein Smc
98	Probst et al. (2014)	MSIBFv1_A4250002		putative chromosome partition protein Smc
99	Probst et al. (2014)	MSIBFv1_A2590011	albA	DNA/RNA-­‐binding protein Alba
100	Probst et al. (2014)	MSIBFv1_A1530010		putative Cell division control protein 6 homolog
100	Probst et al. (2014)	MSIBFv1_A1690005		putative Cell division control protein 6 homolog
100	Probst et al. (2014)	MSIBFv1_A3910001		putative Cell division control protein 6 homolog
101	Probst et al. (2014)	MSIBFv1_A2680010		AAA family ATPase, CDC48 subfamily
101	Probst et al. (2014)	MSIBFv1_A3770001		AAA family ATPase, CDC48 subfamily (fragment)
101	Probst et al. (2014)	MSIBFv1_A4640001		cell division cycle protein 48 homolog AF_1297 (fragment)
102	Probst et al. (2014)	MSIBFv1_A1670008	tatA	Sec-­‐independent protein translocase protein TatA
102	Probst et al. (2014)	MSIBFv1_A4330004	tatA	Sec-­‐independent protein translocase protein TatA
103	Probst et al. (2014)	MSIBFv1_A1670009		putative Sec-­‐independent protein translocase protein TatC
103	Probst et al. (2014)	MSIBFv1_A4330005		putative Sec-­‐independent protein translocase protein TatC
104	Probst et al. (2014)	MSIBFv1_A1680022	secY	Protein translocase subunit SecY
104	Probst et al. (2014)	MSIBFv1_A1830001		Protein translocase subunit SecY (fragment)
104	Probst et al. (2014)	MSIBFv1_A3360006		Protein translocase subunit SecY (fragment)
105	Probst et al. (2014)	MSIBFv1_A1890010	secE	Preprotein translocase subunit SecE
106	Probst et al. (2014)	MSIBFv1_A2430003		Sec61beta family (fragment)
106	Probst et al. (2014)	MSIBFv1_A4200001		Putative preprotein translocase subunit Sec61beta
107	Probst et al. (2014)	MSIBFv1_A1340004		putative Protein-­‐export membrane protein SecD
107	Probst et al. (2014)	MSIBFv1_A4350003		putative Protein-­‐export membrane protein SecD
107	Probst et al. (2014)	MSIBFv1_A4660001		Putative Protein-­‐export membrane protein SecD (fragment)
108	Probst et al. (2014)	MSIBFv1_A1340005		putative Protein-­‐export membrane protein SecF
108	Probst et al. (2014)	MSIBFv1_A4050002		putative protein-­‐export membrane protein SecF
108	Probst et al. (2014)	MSIBFv1_A4350004		Protein-­‐export membrane protein SecF (fragment)
109	Probst et al. (2014)	MSIBFv1_A2080010		Putative signal peptidase (S26 type)
110	Probst et al. (2014)	MSIBFv1_A2440006		Signal peptide peptidase SppA, 36K type
110	Probst et al. (2014)	MSIBFv1_A2640008		Signal peptide peptidase SppA, 36K type
110	Probst et al. (2014)	MSIBFv1_A3720002		Signal peptide peptidase SppA, 36K type
111	Probst et al. (2014)	MSIBFv1_A2680018	ftsY	Signal recognition particle receptor FtsY
112	Probst et al. (2014)	MSIBFv1_A1560007	srp	Signal recognition particle 54 kDa protein
113	Probst et al. (2014)	MSIBFv1_A2020020		putative hamus subunit
113	Probst et al. (2014)	MSIBFv1_A2980002		Putative hamus subunit (fragment)
113	Probst et al. (2014)	MSIBFv1_A3140007		Putative hamus subunit (fragment)
113	Probst et al. (2014)	MSIBFv1_A3210004		Putative hamus subunit
113	Probst et al. (2014)	MSIBFv1_A680009		putative hamus subunit (fragment)
113	Probst et al. (2014)	MSIBFv1_A680010		putative hamus subunit (fragment)
114	Probst et al. (2014)	MSIBFv1_A1270006		archaeal A1AO-­‐type ATP synthase, subunit A
114	Probst et al. (2014)	MSIBFv1_A3730001		archaeal A1AO-­‐type ATP synthase, subunit A
114	Probst et al. (2014)	MSIBFv1_A3970002		archaeal A1AO-­‐type ATP synthase, subunit A
115	Probst et al. (2014)	MSIBFv1_A1270005		archaeal A1AO-­‐type ATP synthase, subunit B
115	Probst et al. (2014)	MSIBFv1_A3730002		archaeal A1AO-­‐type ATP synthase, subunit B
115	Probst et al. (2014)	MSIBFv1_A3970003		archaeal A1AO-­‐type ATP synthase, subunit B
116	Probst et al. (2014)	MSIBFv1_A1270007		putative archaeal A1AO-­‐type ATP synthase, subunit C
116	Probst et al. (2014)	MSIBFv1_A3970001		putative archaeal A1AO-­‐type ATP synthase, subunit C
117	Probst et al. (2014)	MSIBFv1_A1410007	atpD	archaeal A1AO-­‐type ATP synthase, subunit D
117	Probst et al. (2014)	MSIBFv1_A3590002	atpD	archaeal A1AO-­‐type ATP synthase, subunit D
117	Probst et al. (2014)	MSIBFv1_A3740004		archaeal A1AO-­‐type ATP synthase, subunit D (fragment)
118	Probst et al. (2014)	MSIBFv1_A120005		putative archaeal A1AO-­‐type ATP synthase, subunit E
118	Probst et al. (2014)	MSIBFv1_A1980003		putative archaeal A1AO-­‐type ATP synthase, subunit E
118	Probst et al. (2014)	MSIBFv1_A4570003		putative archaeal A1AO-­‐type ATP synthase, subunit E
119	Probst et al. (2014)	MSIBFv1_A1270004		archaeal A1AO-­‐type ATP synthase, subunit F
120	Probst et al. (2014)	MSIBFv1_A1530008		putative archaeal A1AO-­‐type ATP synthase, subunit H
121	Probst et al. (2014)	MSIBFv1_A1270010		putative archaeal A1AO-­‐type ATP synthase, subunit I
121	Probst et al. (2014)	MSIBFv1_A1930001		archaeal A1AO-­‐type ATP synthase, subunit I
121	Probst et al. (2014)	MSIBFv1_A4010003		archaeal A1AO-­‐type ATP synthase, subunit I
122	Probst et al. (2014)	MSIBFv1_A1270009		archaeal A1AO-­‐type ATP synthase, subunit K (fragment)
123	Probst et al. (2014)	MSIBFv1_A3230001		Coenzyme F420 hydrogenase/dehydrogenase beta subunit domain protein (fragment)
123	Probst et al. (2014)	MSIBFv1_A630007		putative Coenzyme F420 hydrogenase/dehydrogenase beta subunit domain protein
124	Probst et al. (2014)	MSIBFv1_A2050002	HypA	putative hydrogenase nickel incorporation protein HypA
125	Probst et al. (2014)	MSIBFv1_A2050003	HypE	Putative hydrogenase expression/formation protein
126	Probst et al. (2014)	MSIBFv1_A2050004	HypF	putative (NiFe) hydrogenase maturation protein HypF
127	Probst et al. (2014)	MSIBFv1_A1660007	hdrA2	CoB-­‐-­‐CoM heterodisulfide reductase iron-­‐sulfur subunit A 2
127	Probst et al. (2014)	MSIBFv1_A4510005	hdrA2	CoB-­‐-­‐CoM heterodisulfide reductase iron-­‐sulfur subunit A 2
128	Probst et al. (2014)	MSIBFv1_A1000004	hdrB	putative CoB-­‐-­‐CoM heterodisulfide reductase subunit B
128	Probst et al. (2014)	MSIBFv1_A1660009	hdrB	putative CoB-­‐-­‐CoM heterodisulfide reductase subunit B
129	Probst et al. (2014)	MSIBFv1_A1660008	hdrC2	putative CoB-­‐-­‐CoM heterodisulfide reductase iron-­‐sulfur subunit C 2
130	Probst et al. (2014)	MSIBFv1_A1660006		putative Ferredoxin-­‐-­‐NADP reductase
130	Probst et al. (2014)	MSIBFv1_A4510003		putative Ferredoxin-­‐-­‐NADP reductase
131	Probst et al. (2014)	MSIBFv1_A1450007		Ferredoxin (fragment)
131	Probst et al. (2014)	MSIBFv1_A1510008		Ferredoxin (modular protein)
131	Probst et al. (2014)	MSIBFv1_A2590009		Ferredoxin-­‐1
131	Probst et al. (2014)	MSIBFv1_A2590010		Ferredoxin-­‐1
131	Probst et al. (2014)	MSIBFv1_A3010005		Ferredoxin (modular protein)
131	Probst et al. (2014)	MSIBFv1_A4390001		Ferredoxin (modular protein)
131	Probst et al. (2014)	MSIBFv1_A560003		Ferredoxin (modular protein)
132	Probst et al. (2014)	MSIBFv1_A1670026	nuoA	NADH-­‐quinone oxidoreductase subunit A
133	Probst et al. (2014)	MSIBFv1_A1670027	nuoB	NADH-­‐quinone oxidoreductase subunit B
133	Probst et al. (2014)	MSIBFv1_A4530003	nuoB	NADH-­‐quinone oxidoreductase subunit B (fragment)
134	Probst et al. (2014)	MSIBFv1_A1330003	nuoCD	NADH-­‐quinone oxidoreductase subunit C/D
134	Probst et al. (2014)	MSIBFv1_A4530002	nuoCD	NADH-­‐quinone oxidoreductase subunit C/D
135	Probst et al. (2014)	MSIBFv1_A1330004	nuoH	NADH-­‐quinone oxidoreductase subunit H
135	Probst et al. (2014)	MSIBFv1_A4530001	nuoH	NADH-­‐quinone oxidoreductase subunit H (fragment)
136	Probst et al. (2014)	MSIBFv1_A1670018	nuoI	NADH-­‐quinone oxidoreductase subunit I
137	Probst et al. (2014)	MSIBFv1_A1670020	nuoJ	putative NADH-­‐quinone oxidoreductase subunit J (fragment)
138	Probst et al. (2014)	MSIBFv1_A1670022	nuoK	NADH-­‐quinone oxidoreductase subunit K
139	Probst et al. (2014)	MSIBFv1_A1670024	nuoL	NADH-­‐quinone oxidoreductase subunit L
139	Probst et al. (2014)	MSIBFv1_A2610003	nuoL	NADH-­‐quinone oxidoreductase subunit L
140	Probst et al. (2014)	MSIBFv1_A1670025	nuoN	NADH-­‐quinone oxidoreductase subunit N
140	Probst et al. (2014)	MSIBFv1_A2610001	nuoN	putative NADH-­‐quinone oxidoreductase subunit N (fragment)
140	Probst et al. (2014)	MSIBFv1_A2610002	nuoN	NADH-­‐quinone oxidoreductase subunit N
141	Anantharaman (2020)	nife-group-1.hmm		H2-uptake_to_cytochrome
142	Anantharaman (2020)	K03741.hmm	arsC2	arsC2_arsenite_reductase
143	Anantharaman (2020)	K00124.hmm	fdoH	fdoH,formateNAD2CO2andNADH
144	Anantharaman (2020)	Merops_T01A		subfamily T1A non-peptidase homologues
145	Anantharaman (2020)	Merops_S54		Family S54 contains membrane-bound serine endopeptidases.
146	Anantharaman (2020)	Merops_S16		family S16 unassigned peptidases
147	Anantharaman (2020)	Merops_M50B		family M50 non-peptidase homologues
148	Anantharaman (2020)	Merops_M42		Peptidase family M42 contains metalloaminopeptidases some of which also have acylaminoacylpeptidase activity.
149	Anantharaman (2020)	Merops_M38		Family M38 contains an omega peptidase.
150	Anantharaman (2020)	Merops_M24B		Peptidase family M24 contains exopeptidases that require co-catalytic ions of cobalt or manganese.
151	Anantharaman (2020)	Merops_M24A		Peptidase family M24 contains exopeptidases that require co-catalytic ions of cobalt or manganese.
152	Anantharaman (2020)	Merops_M103		Family M103 unassigned peptidases
153	Anantharaman (2020)	Merops_M06		Peptidase family M6 contains metalloendopeptidases.
154	Anantharaman (2020)	Merops_C44		Peptidase family C44 contains the self-processing precursor of amidophosphoribosyltransferase.
155	Anantharaman (2020)	Merops_C26		Peptidase family C26 contains the omega peptidase gamma-glutamyl hydrolase.
156	Anantharaman (2020)	Merops_C14B		Peptidase family C14 contains cytosolic endopeptidases termed caspases that have strict specificity for the hydrolysis of aspartyl, arginyl or lysyl bonds.
157	Anantharaman (2020)	Merops_C01B		Peptidase family C1 contains many endopeptidases and a few exopeptidases.
158	Anantharaman (2020)	dbcan2_GH144		endo-β-1,2-glucanase (EC 3.2.1.71); β-1,2-glucooligosaccharide sophorohydrolase (EC 3.2.1.-)
159	Anantharaman (2020)	dbcan2_GH133		amylo-alpha-1,6-glucosidase (EC 3.2.1.33);
160	Anantharaman (2020)	dbcan2_GH057		α-amylase (EC 3.2.1.1); α-galactosidase (EC 3.2.1.22); amylopullulanase (EC 3.2.1.41); cyclomaltodextrinase (EC 3.2.1.54); branching enzyme (EC 2.4.1.18); 4-α-glucanotransferase (EC 2.4.1.25)
161	Anantharaman (2020)	dbcan2_GH042		β-galactosidase (EC 3.2.1.23); α-L-arabinopyranosidase (EC 3.2.1.-)
162	Anantharaman (2020)	dbcan2_GH023		lysozyme type G (EC 3.2.1.17); peptidoglycan lyase (EC 4.2.2.n1) also known in the literature as peptidoglycan lytic transglycosylase; chitinase (EC 3.2.1.14)
163	Anantharaman (2020)	dbcan2_GH016		xyloglucan:xyloglucosyltransferase (EC 2.4.1.207); keratan-sulfate endo-1,4-β-galactosidase (EC 3.2.1.103); endo-1,3-β-glucanase / laminarinase (EC 3.2.1.39); endo-1,3(4)-β-glucanase (EC 3.2.1.6); licheninase (EC 3.2.1.73); β-agarase (EC 3.2.1.81); κ-carrageenase (EC 3.2.1.83); xyloglucanase (EC 3.2.1.151); endo-β-1,3-galactanase (EC 3.2.1.181); [retaining] β-porphyranase (EC 3.2.1.178); hyaluron…
164	Anantharaman (2020)	dbcan2_GH002		β-galactosidase (EC 3.2.1.23) ; β-mannosidase (EC 3.2.1.25); β-glucuronidase (EC 3.2.1.31); α-L-arabinofuranosidase (EC 3.2.1.55); mannosylglycoprotein endo-β-mannosidase (EC 3.2.1.152); exo-β-glucosaminidase (EC 3.2.1.165); α-L-arabinopyranosidase (EC 3.2.1.-); β-galacturonidase (EC 3.2.1.-); β-xylosidase (EC 3.2.1.37); β-D-galactofuranosidase (EC 3.2.1.146); β-glucosidase (EC 3.2.1.21)
165	Anantharaman (2020)	K00812, K00813, K11358, K00832		aspartate/tyrosine/aromatic aminotransferase
166	Anantharaman (2020)	K00826, K02619, K03342		branched-chain amino acid aminotransferase/4-amino-4-deoxychorismate lyase
167	Anantharaman (2020)	K00817		histidinol-phosphate/aromatic aminotransferase
168	Anantharaman (2020)	K00819, K00821, K05830, K00840		Ornithine/acetylornithine aminotransferase
