# Supplementary material for: Genetic diversity in terrestrial subsurface ecosystems impacted by geological degassing
Source: Nat Commun. 2022 Jan 12;13:284. doi: 10.1038/s41467-021-27783-7 (PMC8755723; doi:10.1038/s41467-021-27783-7)
Supplement: Supplementary file 8 — Dataset 5 [file 41467_2021_27783_MOESM8_ESM.zip › FileS1_Bornemann et_al_mantle_degassing.tree]

((((((Bacteria_Synergistetes_Synergistia_Synergistales_Synergistaceae_Thermovirga_lienii_Cas60314_DSM_17291:0.090986363,Bacteria_Synergistetes_Synergistia_Synergistales_Synergistaceae_Anaerobaculum_mobile_NGA_DSM_13181:0.149076650)0.426:0.017806917,(Bacteria_Synergistetes_Synergistia_Synergistales_Synergistaceae_Aminiphilus_circumscriptus_DSM_16581:0.125352265,(Bacteria_Synergistetes_Synergistia_Synergistales_Synergistaceae_Thermanaerovibrio_acidaminovorans_DSM_6589:0.046828190,(Bacteria_Synergistetes_Synergistia_Synergistales_Synergistaceae_Aminomonas_paucivorans_GLU_3_DSM_12260:0.049661897,Bacteria_Synergistetes_Synergistia_Synergistales_Synergistaceae_Cloacibacillus_evryensis_158_DSM_19522:0.149309064)0.269:0.026635993)1.000:0.079378739)0.999:0.038487347)0.935:0.024049173,((Bacteria_Synergistetes_Synergistetes_sp._SGP1_draft_genome.:0.140542150,Bacteria_Synergistetes_Synergistia_Synergistales_Synergistaceae_Aminobacterium_colombiense_DSM_12261:0.095132436)0.995:0.049701222,(Bacteria_Synergistetes_Synergistia_Synergistales_Synergistaceae_Dethiosulfovibrio_peptidovorans_SEBR_4207_DSM_11002:0.105919813,(Bacteria_Synergistetes_Synergistia_Synergistales_Synergistaceae_Jonquetella_anthropi_E3_33_E1:0.138949173,Bacteria_Synergistetes_Synergistia_Synergistales_Synergistaceae_Pyramidobacter_piscolens_W5455_contig00040:0.095362739)1.000:0.078464347)0.998:0.053622626)0.939:0.022168454)1.000:0.174835181,(((Bacteria_Fusobacteria_Fusobacteriia_Fusobacteriales_Leptotrichiaceae_Streptobacillus_moniliformis_DSM_12112:0.082702634,(Bacteria_Fusobacteria_Fusobacteriia_Fusobacteriales_Leptotrichiaceae_Leptotrichia_goodfellowii_F0264_contig00021:0.045994960,Bacteria_Fusobacteria_Fusobacteriia_Fusobacteriales_Leptotrichiaceae_Sebaldella_termitidis_ATCC_33386:0.082915652)0.113:0.029185524)1.000:0.087208575,(Bacteria_Fusobacteria_Fusobacteriia_Fusobacteriales_Fusobacteriaceae_Psychrilyobacter_atlanticus_DSM_19335:0.103576606,(Bacteria_Fusobacteria_Fusobacteriia_Fusobacteriales_Fusobacteriaceae_Ilyobacter_polytropus_DSM_2926:0.062481213,(Bacteria_Fusobacteria_Fusobacteriia_Fusobacteriales_Fusobacteriaceae_Fusobacterium_nucleatum_nucleatum_ATCC_25586:0.089853718,(Bacteria_Fusobacteria_Fusobacteriia_Fusobacteriales_Fusobacteriaceae_Cetobacterium_somerae_ATCC_BAA_474:0.005824596,Bacteria_Fusobacteria_Fusobacteriia_Fusobacteriales_Fusobacteriaceae_Cetobacterium_sp._ZWU0022:0.003912822)0.999:0.041438608)0.981:0.023417077)0.767:0.016192626)1.000:0.091555695)1.000:0.193810144,((((Bacteria_Tenericutes_Mollicutes_Mycoplasmatales_Mycoplasmataceae_Candidatus_Hepatoplasma_crinochetorum_Av:0.329973729,(Bacteria_Tenericutes_Mollicutes_Mycoplasmatales_Mycoplasmataceae_Mycoplasma_agalactiae:0.349865887,Bacteria_Tenericutes_Mollicutes_Mycoplasmatales_Mycoplasmataceae_Ureaplasma_parvum_serovar_3_str._ATCC_27815:0.442328956)0.272:0.054580726)0.999:0.083950419,(Bacteria_Tenericutes_Mollicutes_Entomoplasmatales_Spiroplasmataceae_Spiroplasma_culicicola_AES_1:0.088206149,(Bacteria_Tenericutes_Mollicutes_Entomoplasmatales_Entomoplasmataceae_Entomoplasma_luminosum_ATCC_49195:0.105303497,Bacteria_Tenericutes_Mollicutes_Entomoplasmatales_Entomoplasmataceae_Mesoplasma_florum_W37:0.077549326)0.902:0.047710817)1.000:0.156247733)0.999:0.084310554,(((Bacteria_Firmicutes_Erysipelotrichi_Erysipelotrichales_Erysipelotrichaceae_Coprobacillus_sp._8_2_54BFAA:0.070505499,Bacteria_Firmicutes_Erysipelotrichi_Erysipelotrichales_Erysipelotrichaceae_Erysipelotrichaceae_bacterium_AP9:0.028762152)0.641:0.020127445,(Bacteria_Firmicutes_Erysipelotrichi_Erysipelotrichales_Erysipelotrichaceae_Catenibacterium_mitsuokai_DSM_15897_C_mitsuokai_1.0_Cont88.1:0.072404795,(Bacteria_Firmicutes_Erysipelotrichia_Erysipelotrichales_Erysipelotrichaceae_Kandleria_vitulina_MC3001:0.046151516,((Bacteria_Firmicutes_Erysipelotrichia_Erysipelotrichales_Erysipelotrichaceae_Eggerthia_catenaformis_DSM_20559:0.0,Bacteria_Firmicutes_Bacilli_Lactobacillales_Lactobacillaceae_Lactobacillus_catenaformis_OT_569:0.0):0.054577289,Bacteria_Firmicutes_Bacilli_Lactobacillales_Lactobacillaceae_Sharpea_azabuensis_DSM_18934:0.062422395)0.991:0.026078163)0.992:0.023550345)0.871:0.024231082)1.000:0.118635343,(((Bacteria_Firmicutes_Erysipelotrichi_Erysipelotrichales_Erysipelotrichaceae_Holdemania_sp._AP2:0.052435563,(Bacteria_Firmicutes_Erysipelotrichi_Erysipelotrichales_Erysipelotrichaceae_Bulleidia_extructa_W1219_contig00009:0.056899092,Bacteria_Firmicutes_Erysipelotrichi_Erysipelotrichales_Erysipelotrichaceae_Solobacterium_moorei_F0204_S_mooreiF0204_1.0_Cont15.1:0.063463844)1.000:0.154937104)0.999:0.045755489,((Bacteria_Firmicutes_Erysipelotrichia_Erysipelotrichales_Erysipelotrichaceae_Dielma_fastidiosa_JC13:0.092170474,Bacteria_Firmicutes_Clostridia_Clostridiales_Clostridiaceae_Clostridium_innocuum_2959:0.046714425)0.858:0.023928829,(Bacteria_Firmicutes_Erysipelotrichi_Erysipelotrichales_Erysipelotrichaceae_Allobaculum_stercoricanis_DSM_13633:0.108035645,(Bacteria_Firmicutes_Bacilli_Lactobacillales_Streptococcaceae_Streptococcus_pleomorphus_DSM_20574:0.036537599,(Bacteria_Firmicutes_Clostridia_Clostridiales_Eubacteriaceae_Eubacterium_biforme_DSM_3989_unfinished_sequence:0.038217712,Bacteria_Firmicutes_Clostridia_Clostridiales_Eubacteriaceae_Eubacterium_cylindroides_T2_87_draft_genome.:0.028059727)0.799:0.014315664)0.979:0.026901819)1.000:0.070339978)0.963:0.024550901)0.743:0.028284388,(Firmicutes_bacterium_GWF2_51_9:0.147787200,Bacteria_Firmicutes_Erysipelotrichi_Erysipelotrichales_Erysipelotrichaceae_Erysipelothrix_rhusiopathiae_str._Fujisawa:0.142320759)0.980:0.033765506)1.000:0.087568265)0.975:0.041898190)0.972:0.038326952,(((((Bacteria_Firmicutes_Bacilli_Bacillales_Bacillaceae_Bacillus_selenitireducens_MLS10:0.081469135,(Bacteria_Firmicutes_Bacilli_Bacillales_Bacillaceae_Salsuginibacillus_kocurii_DSM_18087:0.079665403,Bacteria_Firmicutes_Bacilli_Bacillales_Bacillaceae_Marinococcus_halotolerans_DSM_16375:0.080935833)0.999:0.041868138)0.993:0.025249520,(Bacteria_Firmicutes_Bacilli_Bacillales_Bacillaceae_Amphibacillus_xylanus_NBRC_15112:0.088628427,((Bacteria_Firmicutes_Bacilli_Bacillales_Bacillaceae_Halalkalibacillus_halophilus_DSM_18494:0.052771410,Bacteria_Firmicutes_Bacilli_Bacillales_Bacillaceae_Alkalibacillus_haloalkaliphilus_C5:0.050968907)1.000:0.047364381,(((Bacteria_Firmicutes_Bacilli_Bacillales_Bacillaceae_Lentibacillus_sp._Grbi:0.064437950,((Bacteria_Firmicutes_Bacilli_Bacillales_Bacillaceae_Ornithinibacillus_sp._TW25:0.017261223,Bacteria_Firmicutes_Bacilli_Bacillales_Bacillaceae_Paucisalibacillus_globulus_DSM_18846:0.013486235)1.000:0.033924951,(Bacteria_Firmicutes_Bacilli_Bacillales_Bacillaceae_Virgibacillus_sp._CM_4:0.029478303,Bacteria_Firmicutes_Bacilli_Bacillales_Bacillaceae_Oceanobacillus_iheyensis_HTE831:0.040353373)0.666:0.009002324)0.984:0.014227498)0.829:0.010255579,(Bacteria_Firmicutes_Bacilli_Bacillales_Bacillaceae_Gracilibacillus_lacisalsi_DSM_19029:0.053364203,(Bacteria_Firmicutes_Bacilli_Bacillales_Bacillaceae_Sediminibacillus_halophilus_NSP9.3:0.034214158,(((Bacteria_Firmicutes_Bacilli_Bacillales_Bacillaceae_Salimicrobium_sp._MJ3:0.075526832,Bacteria_Firmicutes_Bacilli_Bacillales_Bacillaceae_Halobacillus_halophilus_DSM_2266:0.031720993)1.000:0.032934102,Bacteria_Firmicutes_Bacilli_Bacillales_Bacillaceae_Thalassobacillus_devorans_MSP14:0.026974154)0.898:0.009649691,Bacteria_Firmicutes_Bacilli_Bacillales_Bacillaceae_Pontibacillus_halophilus_DSM_19796:0.068506410)0.983:0.014808089)0.552:0.011385709)0.868:0.013710073)0.225:0.008640276,Bacteria_Firmicutes_Bacilli_Bacillales_Bacillaceae_Terribacillus_aidingensis_MP602:0.080175565)0.314:0.013081853)0.760:0.014674901)0.976:0.020840023)0.988:0.028266957,((Bacteria_Firmicutes_Bacilli_Bacillales_Bacillaceae_Bacillus_gelatini_DSM_15865:0.064246435,(Bacteria_Firmicutes_Bacilli_Bacillales_Sporolactobacillaceae_Sporolactobacillus_terrae_HKM_1:0.094641942,Bacteria_Firmicutes_Bacilli_Bacillales_Sporolactobacillaceae_Tuberibacillus_calidus_DSM_17572:0.061606957)0.988:0.026338562)0.527:0.017798469,Bacteria_Firmicutes_Bacilli_Bacillales_Bacillales_incertae_sedis_Bacillales_Family_XII._Incertae_Sedis_Exiguobacterium_sp._AT1b:0.131970323)0.278:0.014170663)0.820:0.013627323,((Bacteria_Firmicutes_Bacilli_Bacillales_Bacillaceae_Geobacillus_debilis_gb1_GenePRIMP:0.063081430,(Bacteria_Firmicutes_Bacilli_Bacillales_Bacillaceae_Anoxybacillus_flavithermus_WK1:0.022068655,Bacteria_Firmicutes_Bacilli_Bacillales_Bacillaceae_Geobacillus_kaustophilus_HTA426:0.034328882)0.999:0.030451947)0.982:0.021137181,(((Bacteria_Firmicutes_Bacilli_Bacillales_Listeriaceae_Brochothrix_thermosphacta_FSL_F6_1036:0.084493015,(((GA_180221_E-1-2_metaspades_Carnobacterium_36_4:0.070967856,Bacteria_Firmicutes_Bacilli_Lactobacillales_Carnobacteriaceae_Carnobacterium_maltaromaticum_LMA28:0.031067637)0.998:0.034805290,((Bacteria_Firmicutes_Bacilli_Lactobacillales_Lactobacillaceae_Lactobacillus_acidophilus_NCFM:0.195132347,(Bacteria_Firmicutes_Bacilli_Lactobacillales_Lactobacillaceae_Pediococcus_claussenii_P06_ATCC_BAA_344:0.091831922,(Bacteria_Firmicutes_Bacilli_Lactobacillales_Leuconostocaceae_Weissella_ceti_WS74:0.067972165,(Bacteria_Firmicutes_Bacilli_Lactobacillales_Leuconostocaceae_Oenococcus_oeni_PSU_1:0.127790416,(Bacteria_Firmicutes_Bacilli_Lactobacillales_Leuconostocaceae_Fructobacillus_fructosus_KCTC_3544_contig00014:0.058610979,Bacteria_Firmicutes_Bacilli_Lactobacillales_Leuconostocaceae_Leuconostoc_kimchii_IMSNU11154:0.032611563)0.999:0.040444177)0.987:0.037195938)1.000:0.067464457)0.596:0.033030249)1.000:0.051519708,(Bacteria_Firmicutes_Bacilli_Lactobacillales_Enterococcaceae_Tetragenococcus_halophilus_NBRC_12172:0.102364909,((Bacteria_Firmicutes_Bacilli_Lactobacillales_Streptococcaceae_Lactococcus_garvieae_Lg2:0.085984082,Bacteria_Firmicutes_Bacilli_Lactobacillales_Streptococcaceae_Streptococcus_mutans_GS_5:0.051531002)1.000:0.052177315,(Bacteria_Firmicutes_Bacilli_Lactobacillales_Enterococcaceae_Catellicoccus_marimammalium_M35043:0.061415352,(Bacteria_Firmicutes_Bacilli_Lactobacillales_Enterococcaceae_Enterococcus_faecalis_D32:0.013549251,Bacteria_Firmicutes_Bacilli_Lactobacillales_Enterococcaceae_Melissococcus_plutonius_ATCC_35311:0.048283322)0.982:0.014278582)0.706:0.007353547)0.447:0.011004117)0.463:0.013137586)0.573:0.014291486)0.619:0.009530702,((Bacteria_Firmicutes_Bacilli_Lactobacillales_Aerococcaceae_Aerococcus_urinae_ACS_120_V_Col10a:0.149981590,((Bacteria_Firmicutes_Bacilli_Lactobacillales_Carnobacteriaceae_Atopococcus_tabaci_DSM_17538:0.054535942,Bacteria_Firmicutes_Bacilli_Lactobacillales_Carnobacteriaceae_Lacticigenium_naphtae_DSM_19658:0.072416010)0.950:0.018090154,((Bacteria_Firmicutes_Bacilli_Lactobacillales_Carnobacteriaceae_Alloiococcus_otitis_ATCC_51267:0.085246564,Bacteria_Firmicutes_Bacilli_Lactobacillales_Carnobacteriaceae_Dolosigranulum_pigrum_ATCC_51524:0.055888385)1.000:0.051754139,Bacteria_Firmicutes_Bacilli_Lactobacillales_Carnobacteriaceae_Allofustis_seminis_DSM_15817:0.108304789)0.989:0.033460304)0.999:0.051966129)0.567:0.027007591,((Bacteria_Firmicutes_Bacilli_Lactobacillales_Carnobacteriaceae_Granulicatella_elegans_ATCC_700633_genomic_scaffold_supercont1.2:0.045023595,(Bacteria_Firmicutes_Bacilli_Lactobacillales_Carnobacteriaceae_Atopobacter_phocae_ATCC_BAA_285:0.053756528,Bacteria_Firmicutes_Bacilli_Lactobacillales_Enterococcaceae_Bavariicoccus_seileri_DSM_19936:0.055422491)0.995:0.029267431)0.917:0.018737424,(((Bacteria_Firmicutes_Bacilli_Lactobacillales_Aerococcaceae_Abiotrophia_defectiva_ATCC_49176:0.0,Bacteria_Firmicutes_Clostridia_Clostridiales_Lachnospiraceae_Catonella_morbi_ATCC_51271_C_morbi_1.0.1_Cont0.13:0.0):0.053334153,Bacteria_Firmicutes_Bacilli_Lactobacillales_Aerococcaceae_Globicatella_sulfidifaciens_DSM_15739:0.050119641)0.521:0.017241600,(Bacteria_Firmicutes_Bacilli_Lactobacillales_Aerococcaceae_Eremococcus_coleocola_ACS_139_V_Col8_contig00001:0.064569440,Bacteria_Firmicutes_Bacilli_Lactobacillales_Aerococcaceae_Facklamia_ignava_CCUG_37419:0.057554246)0.953:0.020788681)1.000:0.071916725)0.957:0.023609594)0.347:0.010168905)1.000:0.036335522)0.930:0.020067671,Bacteria_Firmicutes_Bacilli_Bacillales_Listeriaceae_Listeria_innocua_sv._6a_Clip11262:0.055737916)1.000:0.041879686,(Bacteria_Firmicutes_Bacilli_Bacillales_Bacillaceae_Bacillus_anthracis_52_G:0.075407041,((Bacteria_Firmicutes_Bacilli_Bacillales_Bacillales_incertae_sedis_Bacillales_Family_XI._Incertae_Sedis_Gemella_haemolysans_ATCC_10379:0.120752325,((Bacteria_Firmicutes_Bacilli_Bacillales_Staphylococcaceae_Macrococcus_caseolyticus_JCSC5402:0.032446721,Bacteria_Firmicutes_Bacilli_Bacillales_Staphylococcaceae_Staphylococcus_aureus_502A:0.063248285)0.984:0.026922584,(Bacteria_Firmicutes_Bacilli_Bacillales_Staphylococcaceae_Salinicoccus_carnicancri_Crm:0.048858519,(Bacteria_Firmicutes_Bacilli_Bacillales_Staphylococcaceae_Jeotgalicoccus_psychrophilus_DSM_19085:0.056677939,Bacteria_Firmicutes_Bacilli_Bacillales_Staphylococcaceae_Nosocomiicoccus_sp._NP2:0.097191914)0.573:0.012845597)1.000:0.049814073)0.963:0.022932316)1.000:0.044720951,((Bacteria_Firmicutes_Bacilli_Bacillales_Planococcaceae_Sporosarcina_newyorkensis_2681:0.058935456,Bacteria_Firmicutes_Bacilli_Bacillales_Bacillales_incertae_sedis_Bhargavaea_cecembensis_DSE10:0.043867013)1.000:0.029243818,(Bacteria_Firmicutes_Bacilli_Bacillales_Planococcaceae_Ureibacillus_thermosphaericus_Thermo_BF:0.049712732,(((Bacteria_Firmicutes_Bacilli_Bacillales_Bacillaceae_Lysinibacillus_sphaericus_C3_41:0.012868363,Bacteria_Firmicutes_Bacilli_Bacillales_Planococcaceae_Solibacillus_silvestris_StLB046:0.015633251)0.995:0.013525445,(Bacteria_Firmicutes_Bacilli_Bacillales_Planococcaceae_Viridibacillus_arenosi_FSL_R5_213:0.022577600,Bacteria_Firmicutes_Bacilli_Bacillales_Planococcaceae_Kurthia_massiliensis_JC30:0.041887540)0.958:0.008121328)0.567:0.005392647,(Bacteria_Firmicutes_Bacilli_Bacillales_Planococcaceae_Paenisporosarcina_sp._TG_14:0.047078840,Bacteria_Firmicutes_Bacilli_Bacillales_Planococcaceae_Planococcus_donghaensis_MPA1U2_contig00058:0.055360434)0.990:0.017386461)0.957:0.011809505)0.947:0.016591563)0.562:0.015785850)0.981:0.017451797)0.021:0.009460023)0.200:0.009459755)0.965:0.017410174)0.999:0.036487286,(Bacteria_Firmicutes_Erysipelotrichi_Erysipelotrichales_Erysipelotrichaceae_Turicibacter_sp._HGF1_contig00015:0.097908210,(((Bacteria_Tenericutes_Mollicutes_Acholeplasmatales_Acholeplasmataceae_Candidatus_Phytoplasma_aster_yellows_witches_broom_AY_WB:0.221193996,(Bacteria_Tenericutes_Mollicutes_Acholeplasmatales_Acholeplasmataceae_Acholeplasma_laidlawii_PG_8A:0.141608047,(Tenericutes_bacterium_GWE2_38_8:0.046984684,Tenericutes_bacterium_RIFOXYB2_FULL_36_25:0.037741806)1.000:0.078328279)0.047:0.022100826)1.000:0.101419730,((Bacteria_Tenericutes_Mollicutes_Mollicutes_bacterium_HR1:0.088721412,Bacteria_Tenericutes_Mollicutes_Mollicutes_bacterium_HR2:0.086533706)1.000:0.072056495,Tenericutes_bacterium_GWF2_57_13:0.226709729)0.791:0.028611736)0.999:0.039633829,Bacteria_unclassified_Bacteria_Haloplasmatales_Haloplasmataceae_Haloplasma_contractile_SSD_17B:0.114606367)0.963:0.024767999)0.993:0.030407711)0.328:0.033328187)1.000:0.133520385)0.978:0.053630357)0.000:0.009982304,(Candidatus_Wallbacteria_bacterium_GWC2_49_35:0.350732978,((Tomsk_Bacteria_66_99:0.046488932,CG2_30_FULL_Riflebacteria_54_10:0.090155730)1.000:0.082410755,(SulCav_AS07-7_Bacteria_47_145:0.058237939,(Bacteria_CP_ACD39_BJP_IG2102_CP_ACD39_51_10:0.024403731,(Bacteria_CP_ACD39_BJP_IG2103_ACD39_50_23:0.005492713,(Bacteria_ACD39_GWC2_ACD39_50_8:0.000000005,Candidatus_Riflebacteria_bacterium_GWC2_50_8:0.000000005)0.901:0.005397058)0.984:0.016708304)1.000:0.057262482)0.999:0.057637440)1.000:0.253061402)0.991:0.061652420)0.913:0.021057028,((((Bacteria_CP_novel_BJP_IG2069_Novel_57_5:0.114177332,CG17_big_fil_post_rev_8_21_14_2_50_Blackallbacteria_48_46:0.102337366)1.000:0.233755313,((((Bacteria_Melainabacteria_MEL_B2:0.075726222,(Bacteria_Melainabacteria_MEL_B1:0.063830326,((Bacteria_Melainabacteria_MEL_A1:0.025585380,((Bacteria_Melainabacteria_Gastranaerophilaceae_MH_37:0.0,Bacteria_Melainabacteria_MEL_C1:0.0):0.003160048,Bacteria_Melainabacteria_Gastranaerophilales_YS2_Zagget_bin_1:0.005423132)0.842:0.013539473)0.990:0.025919635,(Bacteria_Melainabacteria_Gastranaerophilaceae_Zag_111:0.047267699,Bacteria_Melainabacteria_Gastranaerophilales_YS2_Zagget_bin_221:0.053762615)0.596:0.013486004)0.959:0.024288300)0.998:0.053187680)1.000:0.095283689,((Bacteria_Melainabacteria_ACD20:0.033954768,(Candidatus_Melainabacteria_bacterium_GWF2_32_7:0.000994289,Candidatus_Melainabacteria_bacterium_RIFOXYA2_FULL_32_9:0.019107088)1.000:0.029780734)1.000:0.115700915,(Candidatus_Melainabacteria_bacterium_GWF2_37_15:0.148971348,(SulCav_GS09_5_Candidatus_Melainabacteria_bacterium_GWA2_34_9_35_39:0.052319195,(Bacteria_Melainabacteria_GWA2_Melainabacteria_34_9:0.000000006,Candidatus_Melainabacteria_bacterium_GWA2_34_9:0.000000005)0.999:0.060584247)0.991:0.044264502)0.985:0.039429051)0.621:0.036518662)1.000:0.128699143,(Bacteria_Melainabacteria_Obscuribacteriales_Obscuribacter_phosphatis_Mle1_12:0.243972924,(Candidatus_Melainabacteria_bacterium_RIFCSPHIGHO2_02_FULL_34_12:0.069953961,Candidatus_Melainabacteria_bacterium_RIFCSPLOWO2_12_FULL_35_11:0.080732765)1.000:0.240472980)0.985:0.062322247)0.999:0.058099626,(Bacteria_Cyanobacteria_Gloeobacteria_Gloeobacterales_Gloeobacter_violaceus_PCC_7421:0.186059905,((Bacteria_Cyanobacteria_Chroococcales_Cyanobium_gracile_PCC_6307:0.030028913,(Bacteria_Cyanobacteria_Prochlorales_Prochlorococcaceae_Prochlorococcus_marinus_str._MIT_9301:0.098911220,Bacteria_Cyanobacteria_Chroococcales_Synechococcus_sp._CC9902:0.040679564)0.390:0.022824767)1.000:0.203822153,(((((Bacteria_Cyanobacteria_Prochlorales_Prochlorotrichaceae_Prochlorothrix_hollandica_PCC_9006:0.124194263,(Bacteria_Cyanobacteria_Oscillatoriales_Leptolyngbya_sp._PCC_7104:0.087018506,Bacteria_Cyanobacteria_Oscillatoriales_Oscillatoriales_sp._JSC_1:0.065929309)0.711:0.018013850)0.633:0.009393572,Bacteria_Cyanobacteria_Oscillatoriales_Geitlerinema_sp._PCC_7407:0.065019410)0.980:0.022064551,((((((Bacteria_Cyanobacteria_Nostocales_Nostocaceae_Nostoc_sp._PCC_7524:0.032601334,Bacteria_Cyanobacteria_Nostocales_Nostocaceae_Nodularia_spumigena_CCY9414:0.044846140)0.000:0.005186528,(((Bacteria_Cyanobacteria_Nostocales_Microchaetaceae_Fremyella_diplosiphon_UTEX_481:0.015311857,Bacteria_Cyanobacteria_Nostocales_Microchaetaceae_Microchaete_sp._PCC_7126:0.027911687)0.922:0.005864632,(Bacteria_Cyanobacteria_Nostocales_Nostocaceae_Cylindrospermum_stagnale_PCC_7417:0.023769910,(Bacteria_Cyanobacteria_Nostocales_Nostocaceae_Anabaena_cylindrica_PCC_7122:0.017737403,(Bacteria_Cyanobacteria_Nostocales_Nostocaceae_Aphanizomenon_flos_aquae_NIES_81:0.012114298,Bacteria_Cyanobacteria_Nostocales_Nostocaceae_Anabaena_circinalis_AWQC131C_Submitted_file_with_automatic_translation_by_Kostas:0.009935440)1.000:0.031669202)0.877:0.006489766)0.427:0.003754397)0.550:0.004500861,((Bacteria_Cyanobacteria_Nostocales_Nostocaceae_Cylindrospermopsis_raciborskii_509_upload_fresh_set:0.003562014,Bacteria_Cyanobacteria_Nostocales_Nostocaceae_Raphidiopsis_brookii_D9_D9_7:0.008947286)1.000:0.032193548,Bacteria_Cyanobacteria_Nostocales_Nostocaceae_Nostoc_azollae:0.011279622)0.660:0.003760776)0.963:0.010365129)0.793:0.010104657,Bacteria_Cyanobacteria_Nostocales_Rivulariaceae_Calothrix_sp._PCC_6303:0.058013650)0.087:0.008695722,((Bacteria_Cyanobacteria_Stigonematales_Mastigocladopsis_repens_MORA_PCC_10914:0.027336067,(Bacteria_Cyanobacteria_Stigonematales_Fischerella_muscicola_SAG_1427_1:0.020236512,Bacteria_Cyanobacteria_Stigonematales_Chlorogloeposis_fritschii_PCC_6912_CLC_Draft_2:0.024211078)0.996:0.013727461)0.921:0.011182898,(Bacteria_Cyanobacteria_Nostocales_Rivulariaceae_Rivularia_sp._PCC_7116:0.078416299,Bacteria_Cyanobacteria_Nostocales_Nostocaceae_Richelia_intracellularis_HH01:0.062154545)0.941:0.020512915)0.000:0.002596491)1.000:0.028893943,Bacteria_Cyanobacteria_Pleurocapsales_Chroococcidiopsis_thermalis_PCC_7203:0.059692951)0.997:0.024618343,((Bacteria_Cyanobacteria_Chroococcales_Chamaesiphon_sp._PCC_6605:0.117970675,Bacteria_Cyanobacteria_Oscillatoriales_Crinalium_epipsammum_PCC_9333:0.033565441)0.989:0.024157064,(((GA_180221_E-1-1_metaspades_Cyanobacteria_45_11.txt.curated:0.0,GA_180221_E-1-2_metaspades_Cyanobacteria_45_10:0.0):0.000000006,GA_180221_E-2-1_metaspades_Geitleinema_45_12:0.000000005)1.000:0.110943282,(Bacteria_Cyanobacteria_Oscillatoriales_Microcoleus_sp._PCC_7113:0.041041216,(Bacteria_Cyanobacteria_Oscillatoriales_Lyngbya_majuscula_3L:0.068988975,Bacteria_Cyanobacteria_Oscillatoriales_Microcoleus_chthonoplastes_PCC_7420_scf_1103659003820_genomic_scaffold:0.056602410)0.629:0.018623004)0.908:0.015445617)0.643:0.012631613)0.701:0.011134317)0.404:0.008809662)0.308:0.009205326,(((Bacteria_Cyanobacteria_Oscillatoriales_Arthrospira_platensis_NIES_39:0.042127319,(Bacteria_Cyanobacteria_Oscillatoriales_Lyngbya_sp._PCC_8106_unfinished_sequence:0.072829983,(Bacteria_Cyanobacteria_Oscillatoriales_Planktothrix_agardhii_NIVA_CYA_34:0.009370849,CG2_30_FULL_Oscillatoriales_40_61:0.004357505)1.000:0.059477071)0.788:0.016813876)0.990:0.019622558,(Bacteria_Cyanobacteria_Oscillatoriales_Trichodesmium_erythraeum_IMS101:0.111807301,(Bacteria_Cyanobacteria_Oscillatoriales_Oscillatoria_sp._PCC_7112:0.045410609,Bacteria_Cyanobacteria_Oscillatoriales_Oscillatoria_sp._PCC_6506:0.041690075)1.000:0.037110969)0.688:0.011016173)0.997:0.025708426,((Bacteria_Cyanobacteria_Chroococcales_Rubidibacter_lacunae_KORDI_51_2_k51_img_annotated_130412:0.097857745,(Bacteria_Cyanobacteria_Chroococcales_Dactylococcopsis_salina_PCC_8305:0.032371742,Bacteria_Cyanobacteria_Chroococcales_Halothece_cluster_Halothece_sp._PCC_7418:0.025316810)1.000:0.075713720)1.000:0.060953080,((((Bacteria_Cyanobacteria_Pleurocapsales_Pleurocapsa_sp._PCC_7327:0.050571782,Bacteria_Cyanobacteria_Oscillatoriophycideae_Oscillatoriales_Spirulina_major_PCC_6313:0.096635856)0.880:0.012692211,((Bacteria_Cyanobacteria_Chroococcales_Cyanobacterium_UCYN_A:0.072602201,Bacteria_Cyanobacteria_Chroococcales_Crocosphaera_watsonii_WH_8501:0.031180041)1.000:0.040161467,Bacteria_Cyanobacteria_Chroococcales_Synechocystis_sp._PCC_6803:0.069260384)0.979:0.019203518)0.564:0.008002870,(Bacteria_Cyanobacteria_Chroococcales_Gloeocapsa_sp._PCC_73106:0.093962624,(Bacteria_Cyanobacteria_Chroococcales_Cyanobacterium_stanieri_PCC_7202:0.025699242,Bacteria_Cyanobacteria_Chroococcales_Synechocystis_sp._PCC_6308:0.030728688)1.000:0.078714245)0.956:0.020637835)0.000:0.006829002,((Bacteria_Cyanobacteria_Pleurocapsales_Stanieria_cyanosphaera_PCC_7437:0.039960456,(Bacteria_Cyanobacteria_Pleurocapsales_Xenococcus_sp._PCC_7305:0.066336073,((GA_180221_E-1-1_metaspades_Pleurocapsa_40_19.txt.curated:0.0,GA_180221_E-1-2_metaspades_Cyanobacteria_39_37:0.0,GA_180221_E-2-1_metaspades_Pleurocapsa_40_15:0.0):0.047301460,Bacteria_Cyanobacteria_Pleurocapsales_Myxosarcina_sp._GI1:0.053110998)0.730:0.022146575)0.986:0.024959059)0.998:0.026886588,(SulCav_FS08_3_Cyanobacteria_32_3330:0.076029470,Bacteria_Cyanobacteria_Prochlorales_Prochloraceae_Prochloron_didemni_P3_Solomon:0.084569103)0.833:0.025391917)0.975:0.015913174)0.951:0.013201176)0.976:0.021391579)0.550:0.006827059)0.994:0.023467013,((Bacteria_Cyanobacteria_Chroococcales_Thermosynechococcus_elongatus_BP_1:0.077473080,(Bacteria_Cyanobacteria_Chroococcales_Cyanothece_sp._PCC_7425:0.071421839,Bacteria_Cyanobacteria_Chroococcales_Acaryochloris_marina_MBIC11017:0.093748451)0.793:0.015686375)0.979:0.019755025,(Bacteria_Cyanobacteria_Oscillatoriales_Pseudanabaena_sp._PCC_7367:0.131981643,(CG2_30_FULL_Oscillatoriales_44_21:0.011205805,(GA_180221_E-1-1_metaspades_Cyanobacteria_43_4.txt_assemble:0.000000005,(GA_180221_E-1-2_metaspades_Cyanobacteria_43_4:0.001031846,GA_180221_E-2-1_metaspades_Cyanobacteria_43_5:0.000000005)0.849:0.001219254)0.970:0.012445858)1.000:0.088285415)1.000:0.066852701)0.848:0.017378530)0.982:0.032089363)0.996:0.071465848)1.000:0.123833775)0.816:0.035393967)0.993:0.053645407,((((Bacteria_WOR-1_RIFOXYB2_FULL_WOR_1_48_7:0.177176269,(Bacteria_WOR-1_RIFOXYA2_FULL_WOR_1_51_19:0.209722488,Bacteria_WOR-1_RIFCSPHIGHO2_01_FULL_WOR_1_53_15:0.142071496)0.424:0.026187343)1.000:0.065686773,((Bacteria_WOR-1_RIFCSPLOWO2_02_FULL_WOR_1_46_20:0.154504092,Bacteria_WOR_1_uncultured_DG_54_3:0.129294708)0.941:0.036848515,(Bacteria_WOR-1_RIFOXYC2_FULL_WOR_1_41_25:0.191351746,CG08_land_8_20_14_0_20_Saganbacteria_WOR-1_45_16:0.186033656)0.310:0.032303802)0.998:0.065145987)1.000:0.084794039,(Bacteria_WOR-1_RIFOXYA12_FULL_WOR_1_43_27:0.308319969,(Bacteria_WOR-1_RIFOXYA2_FULL_WOR_1_36_21:0.125117159,Bacteria_WOR-1_RIFOXYB2_FULL_WOR_1_37_13:0.099036179)1.000:0.216423654)0.992:0.078552262)1.000:0.132160810,(Candidatus_Margulisbacteria_bacterium_GWF2_38_17:0.264896667,(SulCav_GS10_10_Candidatus_Margulisbacteria_34_31:0.211751874,Candidatus_Margulisbacteria_bacterium_GWF2_35_9:0.184248223)1.000:0.172419828)0.999:0.114278752)0.993:0.059918618)0.911:0.032802285,((((((((Bacteria_Firmicutes_Clostridia_Clostridiales_Peptococcaceae_Desulfonispora_thiosulfatigenes_GKNTAUT__DSM_11270:0.184574146,Bacteria_Firmicutes_Clostridia_Clostridiales_Peptococcaceae_Desulfitibacter_alkalitolerans_DSM_16504:0.155231266)0.050:0.031427852,(Bacteria_Firmicutes_Clostridia_Clostridiales_Syntrophomonadaceae_Syntrophomonas_wolfei_Goettingen_DSM_2245B:0.146391930,Bacteria_Firmicutes_Clostridia_Clostridiales_Syntrophomonadaceae_Syntrophothermus_lipocalidus_DSM_12680:0.090444384)1.000:0.107423464)0.915:0.021915838,((AfrMine_TT107_Clostridiales_55_29:0.000000005,Precam_crust_megahit_Clostridiales_55_31:0.000000005)1.000:0.103913082,(Bacteria_Firmicutes_Clostridia_Clostridiales_Heliobacteriaceae_Heliobacterium_modesticaldum_Ice1:0.107101799,((Bacteria_Firmicutes_Clostridia_Clostridiales_Peptococcaceae_Dehalobacter_restrictus_DSM_9455:0.052206266,Bacteria_Firmicutes_Clostridia_Clostridiales_Peptococcaceae_Syntrophobotulus_glycolicus_DSM_8271:0.065308765)1.000:0.056584917,(Bacteria_Firmicutes_Clostridia_Clostridiales_Peptococcaceae_Desulfitobacterium_hafniense_Y51:0.064097779,(((GA_180221_E-1-1_metaspades_Clostridiales_50_9.txt.curated:0.0,GA_180221_E-2-1_metaspades_Clostridiales_50_16:0.0):0.000000005,GA_180221_E-1-2_metaspades_Clostridiales_50_8:0.000000005)1.000:0.059251646,Bacteria_Firmicutes_Clostridia_Clostridiales_Peptococcaceae_Desulfosporosinus_orientis_Singapore_I_DSM_765:0.089675260)0.097:0.013649903)0.988:0.030105821)1.000:0.065769617)0.942:0.029313449)0.245:0.016327572)0.313:0.011754726,((Tomsk_Thermoanaerobacterales_56_39:0.044061563,Bacteria_Firmicutes_Clostridia_Thermoanaerobacterales_Thermoanaerobacteraceae_Thermacetogenium_phaeum_DSM_12270:0.077365373)1.000:0.066941666,(Bacteria_Firmicutes_Clostridia_Thermoanaerobacterales_Thermoanaerobacteraceae_Thermanaeromonas_toyohensis_ToBE_DSM_14490:0.079838242,Bacteria_Firmicutes_Clostridia_Thermoanaerobacterales_Thermoanaerobacteraceae_Moorella_group_Moorella_thermoacetica_ATCC_39073:0.078712073)1.000:0.057901370)0.998:0.030016906)0.390:0.009905403,((Bacteria_Firmicutes_Clostridia_Clostridiales_Peptococcaceae_Thermincola_sp._JR:0.068859754,((AfrMine_TT107_Clostridiales_48_340:0.000000005,Precam_crust_megahit_Clostridiales_48_379:0.000000005)0.997:0.024119101,(AfrMine_TT107_Clostridiales_51_104:0.000000005,Precam_crust_megahit_Clostridiales_49_105:0.000000005)0.997:0.021838545)1.000:0.061718674)1.000:0.049541640,((Bacteria_Firmicutes_Clostridia_Clostridiales_Peptococcaceae_Pelotomaculum_thermopropionicum_SI:0.062799591,((((Tomsk_Clostridiales_57_21:0.033723984,(AfrMine_TT109_Clostridiales_57_6.csv:0.033681630,Precam_crust_megahit_Clostridiales_56_6:0.002553975)0.997:0.024388168)1.000:0.041439867,Bacteria_Firmicutes_Clostridia_Clostridiales_Peptococcaceae_Desulfurispora_thermophila_DSM_16022:0.103781048)0.846:0.017576774,Bacteria_Firmicutes_Clostridia_Clostridiales_Peptococcaceae_Desulfotomaculum_gibsoniae_Groll_DSM_7213:0.095697339)0.010:0.012540636,((AfrMine_TT107_Clostridiales_55_9:0.034436889,Tomsk_Clostridiales_54_15:0.026940257)1.000:0.058881773,(Bacteria_Firmicutes_Clostridia_Thermoanaerobacterales_Thermoanaerobacteraceae_Desulfovirgula_thermocuniculi_DSM_16036:0.073303452,Tomsk_Desulfotomaculum_55_126:0.030102697)0.924:0.025640148)0.971:0.019730946)0.828:0.017727283)0.984:0.031741981,((Bacteria_Firmicutes_Clostridia_Thermoanaerobacterales_Thermoanaerobacteraceae_Carboxydothermus_hydrogenoformans_Z_2901_DSM_6008:0.126017347,(Bacteria_Firmicutes_Clostridia_Thermoanaerobacterales_Thermoanaerobacteraceae_Moorella_group_Ammonifex_degensii_KC4:0.105253697,Tomsk_Clostridia_66_11:0.069085088)0.676:0.029778554)0.580:0.030871204,(AfrMine_BE2012_Desulforudis_audaxviator_62_49:0.000000005,(Tomsk_Desulforudis_audaxviator_61_467:0.000000005,Bacteria_Firmicutes_Clostridia_Clostridiales_Peptococcaceae_Candidatus_Desulforudis_audaxviator_MP104C:0.000000005)0.376:0.000000005)1.000:0.161535608)0.575:0.018244703)0.993:0.032179506)0.864:0.019802356)1.000:0.042401409,((((Bacteria_Firmicutes_Clostridia_Clostridiales_Clostridiales_incertae_sedis_Clostridiales_Family_XVII._Incertae_Sedis_Thermaerobacter_marianensis_DSM_12885:0.157137911,(AfrMine_BE2012_Clostridia_42_27:0.176332188,(AfrMine_TT109_Firmicutes_68_7.csv:0.073579379,AfrMine_TT109_Firmicutes_55_7.csv:0.107276051)1.000:0.070226164)0.296:0.019165879)0.987:0.039514467,((Bacteria_Firmicutes_Clostridia_Clostridiales_Clostridiales_incertae_sedis_Clostridiales_Family_XVII._Incertae_Sedis_Sulfobacillus_acidophilus_TPY:0.219817673,Bacteria_Firmicutes_Clostridia_Clostridiales_Clostridiales_incertae_sedis_Clostridiales_Family_XVIII._Incertae_Sedis_Symbiobacterium_thermophilum_IAM_14863:0.159457887)0.859:0.028525216,((Tomsk_Clostridia_57_33:0.252501124,((AfrMine_TT107_Firmicutes_65_11:0.000000005,Precam_crust_megahit_Firmicutes_66_10:0.000000005)1.000:0.143933608,((AfrMine_BE2011_Firmicutes_68_19:0.145928144,(Firmicutes_bacterium_RBG_13_65_8:0.206051342,(AfrMine_BE2011_Firmicutes_69_8:0.000000005,Tomsk_Firmicutes_70_12:0.000814082)1.000:0.168064435)0.505:0.030634425)0.871:0.022207976,AfrMine_BE2011_Firmicutes_71_10:0.154085651)0.954:0.027946012)0.220:0.030142505)0.709:0.023582175,Tomsk_Clostridia_54_12:0.141005234)0.648:0.017879446)0.397:0.014525492)1.000:0.050141379,((((((Bacteria_Firmicutes_Clostridia_Clostridiales_Clostridiaceae_Caloramator_australicus_RC3:0.060922715,(Bacteria_Firmicutes_Clostridia_Clostridiales_Clostridiaceae_Thermobrachium_celere_JWYL_NZ35_DSM_8682:0.052298425,Bacteria_Firmicutes_Clostridia_Clostridiales_Clostridiaceae_Fervidicella_Metallireducens_AeB:0.093911587)0.229:0.022206129)1.000:0.059490506,(Bacteria_Firmicutes_Clostridia_Clostridiales_Clostridiaceae_Candidatus_Arthromitus_sp._SFB_mouse_Japan:0.234750425,(Bacteria_Firmicutes_Clostridia_Clostridiales_Clostridiaceae_Clostridium_acetobutylicum_EA_2018:0.094646545,(Bacteria_Firmicutes_Clostridia_Clostridiales_Clostridiaceae_Proteiniclasticum_ruminis_DSM_24773:0.078636008,Bacteria_Firmicutes_Clostridia_Clostridiales_Clostridiaceae_Youngiibacter_fragile_232.1:0.060107526)1.000:0.063495430)0.947:0.048179092)0.999:0.060381763)0.994:0.041557693,((((((Bacteria_Firmicutes_Clostridia_Clostridiales_Clostridiaceae_Clostridium_acidurici_9a_DSM_604:0.081658190,Bacteria_Firmicutes_Clostridia_Clostridiales_unclassified_Clostridiales_Proteiniborus_ethanoligenes_DSM_21650:0.068272333)0.830:0.022333263,((((Bacteria_Firmicutes_Clostridia_Clostridiales_Peptostreptococcaceae_Peptostreptococcus_micros_ATCC_33270_unfinished_sequence:0.099166708,Bacteria_Firmicutes_Clostridia_Clostridiales_Clostridiales_incertae_sedis_Clostridiales_Family_XI._Incertae_Sedis_Finegoldia_magna_ATCC_29328:0.121040327)0.925:0.034436157,(Bacteria_Firmicutes_Clostridia_Clostridiales_Clostridiales_incertae_sedis_Clostridiales_Family_XI._Incertae_Sedis_Anaerococcus_prevotii_DSM_20548:0.190503718,(Bacteria_Firmicutes_Clostridia_Clostridiales_Clostridiales_incertae_sedis_Clostridiales_Family_XI._Incertae_Sedis_Helcococcus_sueciensis_DSM_17243:0.110062280,Bacteria_Firmicutes_Clostridia_Clostridiales_Clostridiales_incertae_sedis_Clostridiales_Family_XI._Incertae_Sedis_Kallipyga_massiliensis_ph2:0.172378727)0.906:0.038803998)0.994:0.047421279)0.901:0.025383891,Bacteria_Firmicutes_Clostridia_Clostridiales_Clostridiales_incertae_sedis_Clostridiales_Family_XI._Incertae_Sedis_Peptoniphilus_harei_ACS_146_V_Sch2b_contig00003:0.158534443)0.995:0.041396767,Bacteria_Firmicutes_Clostridia_Clostridiales_Clostridiaceae_Tepidimicrobium_xylanilyticum_DSM_23310:0.086510483)1.000:0.060968963)0.974:0.021447302,(Bacteria_Firmicutes_Clostridia_Clostridiales_Clostridiaceae_Clostridiisalibacter_paucivorans_DSM_22131:0.094731186,Bacteria_Firmicutes_Clostridia_Clostridiales_Clostridiales_incertae_sedis_Clostridiales_Family_XI._Incertae_Sedis_Sedimentibacter_sp._B4:0.159883951)0.702:0.025301478)1.000:0.054759369,(((Bacteria_Firmicutes_Clostridia_Clostridiales_Clostridiaceae_Alkaliphilus_oremlandii_OhILAs:0.069175007,Bacteria_Firmicutes_Clostridia_Clostridiales_Clostridiaceae_Natronincola_peptidivorans_DSM_18979:0.076792543)1.000:0.065164657,((Bacteria_Firmicutes_Clostridia_Clostridiales_Peptostreptococcaceae_Peptostreptococcus_anaerobius_VPI_4330:0.072370603,(Bacteria_Firmicutes_Clostridia_Clostridiales_Clostridiaceae_Clostridium_difficile_CF5:0.030120743,(Bacteria_Firmicutes_Clostridia_Clostridiales_Clostridiaceae_Clostridium_bartlettii_DSM_16795_unfinished_sequence:0.033436120,Bacteria_Firmicutes_Clostridia_Clostridiales_Clostridiaceae_Clostridium_glycolicum_DSM_1288:0.025875770)1.000:0.026136050)0.986:0.027687503)1.000:0.067360219,(Bacteria_Firmicutes_Clostridia_Clostridiales_Eubacteriaceae_Eubacterium_sp._AS15:0.138628021,(Bacteria_Firmicutes_Clostridia_Clostridiales_unclassified_Clostridiales_Proteocatella_sphenisci_DSM_23131:0.082521522,Bacteria_Firmicutes_Clostridia_Clostridiales_Peptostreptococcaceae_Filifactor_alocis_ATCC_35896:0.103682115)0.948:0.025219726)1.000:0.050713191)1.000:0.045751822)0.855:0.009546318,(Bacteria_Firmicutes_Clostridia_Clostridiales_Clostridiales_incertae_sedis_Clostridiales_Family_XII._Incertae_Sedis_Acidaminobacter_hydrogenoformans_DSM_2784:0.165363171,(Bacteria_Firmicutes_Clostridia_Clostridiales_Clostridiales_incertae_sedis_Clostridiales_Family_XIII._Incertae_Sedis_Anaerovorax_odorimutans_DSM_5092:0.073235875,Bacteria_Firmicutes_Clostridia_Clostridiales_Clostridiales_incertae_sedis_Clostridiales_Family_XIII._Incertae_Sedis_Mogibacterium_timidum_ATCC_33093:0.122608063)1.000:0.129108427)0.987:0.050886994)0.972:0.030828972)0.993:0.032254649,(Bacteria_Firmicutes_Clostridia_Clostridiales_Eubacteriaceae_Anaerofustis_stercorihominis_DSM_17244_unfinished_sequence:0.170732288,(Bacteria_Firmicutes_Clostridia_Clostridiales_Eubacteriaceae_Acetobacterium_woodii_WB1_DSM_1030:0.059404678,(Bacteria_Firmicutes_Clostridia_Clostridiales_Eubacteriaceae_Pseudoramibacter_alactolyticus_ATCC_23263_contig00019:0.122459848,Bacteria_Firmicutes_Clostridia_Clostridiales_Eubacteriaceae_Eubacterium_limosum_KIST612:0.027700420)0.389:0.035480554)1.000:0.078701406)0.999:0.059377987)0.962:0.023511850,((Clostridiales_bacterium_GWC2_40_7:0.093607987,(Bacteria_Firmicutes_Clostridia_Clostridiales_Ruminococcaceae_Acetivibrio_cellulolyticus_CD2_DSM_1870_ORNL_annotation:0.057234644,Bacteria_Firmicutes_Clostridia_Clostridiales_Clostridiaceae_Clostridium_clariflavum_EBR_45_DSM_19732:0.034165266)1.000:0.050471893)1.000:0.075111351,((((Bacteria_Firmicutes_Clostridia_Clostridiales_Clostridiaceae_Butyricicoccus_pullicaecorum_1.2:0.105553653,((Bacteria_Firmicutes_Clostridia_Clostridiales_Clostridiaceae_Clostridium_orbiscindens_1_3_50AFAA:0.0,Bacteria_Firmicutes_Clostridia_Clostridiales_unclassified_Clostridiales_Flavonifractor_Flavonifractor_plautii_ATCC_29863:0.0):0.070798795,Bacteria_Firmicutes_Clostridia_Clostridiales_Oscillospiraceae_Oscillibacter_valericigenes_Sjm18_20:0.107318937)1.000:0.054477440)1.000:0.060280377,((Clostridiales_bacterium_GWF2_36_10:0.102844054,Clostridiales_bacterium_GWF2_38_85:0.095672220)1.000:0.116750669,((Bacteria_Firmicutes_Clostridia_Clostridiales_Ruminococcaceae_Subdoligranulum_sp._4_3_54A2FAA:0.065254836,Bacteria_Firmicutes_Clostridia_Clostridiales_Ruminococcaceae_Faecalibacterium_prausnitzii_L26_draft_genome.:0.139587437)1.000:0.075734432,(Bacteria_Firmicutes_Clostridia_Clostridiales_Ruminococcaceae_Anaerotruncus_colihominis_DSM_17241_unfinished_sequence:0.090952496,Bacteria_Firmicutes_Clostridia_Clostridiales_Ruminococcaceae_Ruminococcus_sp._18P13_draft_genome.:0.127532294)0.655:0.015471435)0.976:0.036570428)0.206:0.024342462)1.000:0.072356167,((Bacteria_Firmicutes_Clostridia_Clostridiales_Lachnospiraceae_Anaerostipes_hadrus_comb._nov._VPI_82_52_DSM_3319:0.082891495,(Bacteria_Firmicutes_Clostridia_Clostridiales_Clostridiaceae_Clostridium_phytofermentans_ISDg:0.080434465,((((Bacteria_Firmicutes_Clostridia_Clostridiales_Lachnospiraceae_Lachnospira_multipara_LB2003:0.068637479,Bacteria_BacteroidetesChlorobi_group_Bacteroidetes_Bacteroidia_Bacteroidales_Bacteroidaceae_Bacteroides_pectinophilus_ATCC_43243_unfinished_sequence:0.035504774)1.000:0.044363501,((Bacteria_Firmicutes_Clostridia_Clostridiales_Lachnospiraceae_Lachnobacterium_bovis_C6A12:0.061601419,Bacteria_Firmicutes_Clostridia_Clostridiales_Lachnospiraceae_Roseburia_hominis_A2_183_DSM_16839:0.032978480)0.977:0.020390675,((Bacteria_Firmicutes_Clostridia_Clostridiales_Lachnospiraceae_Butyrivibrio_fibrisolvens_164_draft_genome.:0.004553392,Bacteria_Firmicutes_Clostridia_Clostridiales_Lachnospiraceae_Pseudobutyrivibrio_ruminis_HUN009:0.004584112)1.000:0.041455258,Bacteria_Firmicutes_Clostridia_Clostridiales_Lachnospiraceae_Shuttleworthia_satelles_DSM_14600_S_satelles_1.0.1_Cont0.3:0.099101719)0.851:0.018482009)0.952:0.029478436)0.270:0.007663774,(Bacteria_Firmicutes_Clostridia_Clostridiales_Lachnospiraceae_Oribacterium_sp._NK2B42:0.151178587,(Bacteria_Firmicutes_Clostridia_Clostridiales_Lachnospiraceae_Lachnospiraceae_bacterium_ACC2:0.085405972,(Bacteria_Firmicutes_Clostridia_Clostridiales_Lachnospiraceae_Lachnospiraceae_bacterium_sp._ICM7:0.042225820,Bacteria_Firmicutes_Clostridia_Clostridiales_Lachnospiraceae_Johnsonella_ignava_ATCC_51276:0.096839381)0.371:0.017571144)0.991:0.036284458)0.863:0.028158293)0.482:0.008381849,((Bacteria_Firmicutes_Clostridia_Clostridiales_Ruminococcaceae_Ruminococcus_obeum_A2_162_draft_genome.:0.072609891,(Bacteria_Firmicutes_Clostridia_Clostridiales_Lachnospiraceae_Robinsoniella_sp._KNHs210:0.032593575,Bacteria_Firmicutes_Clostridia_Clostridiales_Lachnospiraceae_Marvinbryantia_Marvinbryantia_formatexigens_I_52_DSM_14469:0.035775642)0.925:0.015110011)0.843:0.017344691,(Bacteria_Firmicutes_Clostridia_Clostridiales_Clostridiaceae_Clostridium_nexile_DSM_1787_unfinished_sequence:0.020246856,Bacteria_Firmicutes_Clostridia_Clostridiales_Lachnospiraceae_Dorea_longicatena_AGR2136:0.057119225)0.986:0.018332135)0.928:0.011829183)0.999:0.032124849)0.647:0.022680314)1.000:0.068740073,((Bacteria_Firmicutes_Clostridia_Clostridiales_unclassified_Clostridiales_Epulopiscium_sp._N.t._morphotype_B:0.129455560,Bacteria_Firmicutes_Clostridia_Clostridiales_Clostridiaceae_Clostridium_lentocellum_DSM_5427:0.069277780)1.000:0.085562848,(Clostridiales_bacterium_GWD2_32_59:0.076269108,Clostridiales_bacterium_GWE2_32_10:0.049746166)1.000:0.146885860)0.886:0.028340276)1.000:0.074999250)0.670:0.025358524,Clostridiales_bacterium_GWB2_37_7:0.158139753)0.120:0.018946567)0.941:0.026337808)0.993:0.031641907)0.860:0.035177067,(Bacteria_Firmicutes_Clostridia_Clostridiales_unclassified_Clostridiales_Anaerocellum_group_Anaerocellum_thermophilum_DSM_6725:0.160580750,(Bacteria_Firmicutes_Clostridia_Thermoanaerobacterales_Thermoanaerobacterales_Family_IV._Incertae_Sedis_Mahella_australiensis_50_1_BON_DSM_15567:0.162974729,Bacteria_Firmicutes_Clostridia_Clostridiales_Caldicoprobacteraceae_Caldicoprobacter_oshimai_DSM_21659:0.111963445)0.832:0.026486166)0.139:0.015706414)0.119:0.016878589,(Bacteria_Firmicutes_Clostridia_Thermoanaerobacterales_Thermoanaerobacteraceae_Caldanaerobius_polysaccharolyticum_KMTHCJ_DSM_13641:0.134435906,(Bacteria_Firmicutes_Clostridia_Thermoanaerobacterales_Thermoanaerobacterales_Family_III._Incertae_Sedis_Thermoanaerobacterium_thermosaccharolyticum_M0795:0.100815376,(Bacteria_Firmicutes_Clostridia_Thermoanaerobacterales_Thermoanaerobacteraceae_Caldanaerobacter_subterraneus_tengcongensis_MB4T:0.039100248,Bacteria_Firmicutes_Clostridia_Thermoanaerobacterales_Thermoanaerobacteraceae_Thermoanaerobacter_italicus_Ab9:0.028287041)1.000:0.039538734)0.981:0.037923846)0.997:0.047221465)0.999:0.037524228,(Bacteria_Firmicutes_Clostridia_Thermoanaerobacterales_Thermoanaerobacteraceae_Tepidanaerobacter_acetatoxydans_Re1:0.125301127,(Bacteria_Firmicutes_Clostridia_Thermoanaerobacterales_Thermoanaerobacterales_Family_III._Incertae_Sedis_Caldanaerovirga_acetigignens_DSM_18802:0.042187128,Bacteria_Firmicutes_Clostridia_Thermoanaerobacterales_Thermoanaerobacterales_Family_III._Incertae_Sedis_Thermosediminibacter_oceani_DSM_16646:0.023328897)1.000:0.062300145)1.000:0.060520977)0.989:0.035575667)0.709:0.009729437,(((Bacteria_Firmicutes_Clostridia_Natranaerobiales_Natranaerobiaceae_Natranaerobius_thermophilus_JWNM_WN_LF:0.218643809,((Bacteria_Firmicutes_Clostridia_Halanaerobiales_Halobacteroidaceae_Acetohalobium_arabaticum_DSM_5501:0.141478945,(Bacteria_Firmicutes_Clostridia_Halanaerobiales_Halobacteroidaceae_Halobacteroides_halobius_MD_1_DSM_5150:0.104028308,(Bacteria_Firmicutes_Clostridia_Halanaerobiales_Halobacteroidaceae_Halonatronum_saccharophilum_Z_7986_DSM_13868:0.062195926,Bacteria_Firmicutes_Clostridia_Halanaerobiales_Halobacteroidaceae_Orenia_marismortui_DSM_5156:0.052238855)0.995:0.036529547)0.943:0.036574337)1.000:0.066299282,(Bacteria_Firmicutes_Clostridia_Halanaerobiales_Halanaerobiaceae_Halothermothrix_orenii_H_168:0.098676658,Bacteria_Firmicutes_Clostridia_Halanaerobiales_Halanaerobiaceae_Halanaerobium_sp._sapolanicus:0.143601803)0.994:0.055568743)1.000:0.075068457)0.998:0.061896832,(Tomsk_Clostridia_51_21:0.189885747,(Tomsk_Dethiobacter_alkaliphilus_AHT_1_55_21:0.065817907,Bacteria_Firmicutes_Clostridia_Clostridiales_Syntrophomonadaceae_Dethiobacter_alkaliphilus_AHT_1_unfinished_sequence:0.092257298)1.000:0.075035447)0.959:0.036584465)0.682:0.015436890,(((Bacteria_Firmicutes_Negativicutes_Selenomonadales_Veillonellaceae_Sporolituus_thermophilus_DSM_23256:0.044921984,(((((Bacteria_Firmicutes_Negativicutes_Selenomonadales_Veillonellaceae_Propionispira_arboris_DSM_2179:0.000797526,Bacteria_Firmicutes_Negativicutes_Selenomonadales_Veillonellaceae_Zymophilus_raffinosivorans_DSM_20765:0.000000005)1.000:0.068140487,(Bacteria_Firmicutes_Negativicutes_Selenomonadales_Veillonellaceae_Anaerovibrio_sp._RM50:0.064559654,(Bacteria_Firmicutes_Negativicutes_Selenomonadales_Veillonellaceae_Centipeda_periodontii_DSM_2778_contig00059:0.063888227,(Bacteria_Firmicutes_Negativicutes_Selenomonadales_Veillonellaceae_Mitsuokella_multacida_DSM_20544:0.018533883,Bacteria_Firmicutes_Negativicutes_Selenomonadales_Veillonellaceae_Selenomonas_ruminantium_lactilytica_TAM6421:0.023357714)0.993:0.019374474)1.000:0.032224607)0.972:0.019468337)1.000:0.048704560,(Bacteria_Firmicutes_Negativicutes_Selenomonadales_Acidaminococcaceae_Succinispira_mobilis_DSM_6222:0.076223934,(Bacteria_Firmicutes_Negativicutes_Selenomonadales_Acidaminococcaceae_Phascolarctobacterium_sp._YIT_12067_P_spYIT12067_1.0_Cont77.1:0.061062733,Bacteria_Firmicutes_Negativicutes_Selenomonadales_Acidaminococcaceae_Acidaminococcus_fermentans_DSM_20731:0.097549067)0.996:0.049151606)1.000:0.047221177)0.958:0.020290095,(Bacteria_Firmicutes_Negativicutes_Selenomonadales_Veillonellaceae_Sporomusa_ovata_DSM_2662:0.070602745,(Bacteria_Firmicutes_Negativicutes_Selenomonadales_Veillonellaceae_Pelosinus_sp._UFO1:0.078743273,(Bacteria_Firmicutes_Negativicutes_Selenomonadales_Veillonellaceae_Anaeroarcus_burkinensis_DSM_6283:0.000000005,Bacteria_Firmicutes_Negativicutes_Selenomonadales_Veillonellaceae_Anaeromusa_acidaminophila_DSM_3853:0.000798152)1.000:0.073085351)0.980:0.022225310)0.203:0.011397134)0.812:0.017844105,Bacteria_Firmicutes_Negativicutes_Selenomonadales_Veillonellaceae_Acetonema_longum_DSM_6540_Contig00019:0.084008483)0.221:0.015365393)0.643:0.023706520,((Bacteria_Firmicutes_Negativicutes_Selenomonadales_Veillonellaceae_Anaeroglobus_geminatus_F0357:0.044019304,Bacteria_Firmicutes_Negativicutes_Selenomonadales_Veillonellaceae_Megasphaera_sp._BV3C16_1:0.030073348)1.000:0.087728520,(Bacteria_Firmicutes_Negativicutes_Selenomonadales_Veillonellaceae_Veillonella_parvula_DSM_2008:0.089806452,(Bacteria_Firmicutes_Negativicutes_Selenomonadales_Veillonellaceae_Dialister_microaerophilus_UPII_345_E_contig00002:0.099759084,Bacteria_Firmicutes_Negativicutes_Selenomonadales_Veillonellaceae_Allisonella_histaminiformans_DSM_15230:0.057759605)1.000:0.135724928)0.458:0.015371309)1.000:0.078014161)1.000:0.106533076,(Bacteria_Firmicutes_Clostridia_Clostridiales_Clostridiales_incertae_sedis_Clostridiales_Family_XIV._Incertae_Sedis_Anaerobranca_gottschalkii_DSM_13577:0.121048925,((Bacteria_Firmicutes_Bacilli_Bacillales_Alicyclobacillaceae_Tumebacillus_flagellatus_GST4:0.110706035,(Bacteria_Firmicutes_Bacilli_Bacillales_Bacillaceae_Bacillus_tusciae_DSM_2912:0.095969274,(Bacteria_Firmicutes_Bacilli_Bacillales_Alicyclobacillaceae_Alicyclobacillus_acidocaldarius_LAA1_unfinished_sequence:0.095493922,Alicyclobacillus_sp._RIFOXYA1_FULL_53_8:0.100404227)0.998:0.039703833)0.975:0.021030432)0.655:0.024689125,((Bacteria_Firmicutes_Bacilli_Bacillales_Bacillales_incertae_sedis_Bacillales_Family_X._Incertae_Sedis_Thermicanus_aegyptius_DSM_12793:0.107752607,SulCav_AS07-7_Ignavibacteria_36_66:0.120353512)0.992:0.036821088,((Bacteria_Firmicutes_Bacilli_Bacillales_Thermoactinomycetaceae_Desmospora_sp._8437:0.088498245,(Bacteria_Firmicutes_Bacilli_Bacillales_Thermoactinomycetaceae_Shimazuella_kribbensis_DSM_45090:0.085400453,Bacteria_Firmicutes_Bacilli_Bacillales_Thermoactinomycetaceae_Thermoactinomyces_sp._Gus2_1:0.049489278)0.959:0.027519409)1.000:0.044374022,(((Paenibacillus_sp._RIFOXYA1_FULL_44_5:0.000000005,Actinobacteria_bacterium_GWC2_53_9:0.177167241)0.931:0.073269683,(Bacteria_Firmicutes_Bacilli_Bacillales_Paenibacillaceae_Cohnella_panacarvi_Gsoil_349_DSM_18696:0.069580110,(Bacteria_Firmicutes_Bacilli_Bacillales_Paenibacillaceae_Thermobacillus_composti_KWC4_DSM_18247:0.061873605,(Bacteria_Firmicutes_Bacilli_Bacillales_Paenibacillaceae_Paenibacillus_lactis_154:0.026348629,Bacteria_Firmicutes_Bacilli_Bacillales_Paenibacillaceae_Saccharibacillus_sacchari_GR21_DSM_19268:0.063330093)0.984:0.023333914)0.783:0.015029640)0.976:0.026511087)1.000:0.055344664,(Bacteria_Firmicutes_Bacilli_Bacillales_Bacillaceae_Caldalkalibacillus_thermarum_TA2.A1_ctg240:0.074209301,(Bacteria_Firmicutes_Bacilli_Bacillales_Paenibacillaceae_Brevibacillus_brevis_NBRC_100599:0.089099180,Bacteria_Firmicutes_Bacilli_Bacillales_Paenibacillaceae_Aneurinibacillus_group_Aneurinibacillus_terranovensis_DSM_18919:0.059674108)1.000:0.032633996)0.972:0.014418499)0.670:0.011341639)0.841:0.017056489)0.985:0.030787807)1.000:0.055335837)0.930:0.023716430)0.436:0.015363488)0.923:0.016507188)0.773:0.015066334)0.983:0.026795963,(Tomsk_Firmicutes_67_16:0.163436436,Tomsk_Bacteria_63_8:0.166423701)0.995:0.037550451)1.000:0.043255471,((((Bacteria_CP_Armatimonadetes_CSP1_3:0.114911314,((AfrMine_DR5_Armatimonadetes_67_8:0.082936188,Bacteria_Armatimonadetes_RBG_16_Armatimonadetes_67_12:0.068125393)1.000:0.099490321,(Bacteria_Armatimonadetes_13_1_40CM_Armatimonadetes_64_14:0.158762489,Bacteria_Armatimonadetes_RBG_19FT_COMBO_Armatimonadetes_69_19:0.094865350)1.000:0.052910233)0.124:0.015246060)1.000:0.153497567,((Bacteria_Armatimonadetes_Fimbriimonas_ginsengisoli_Gsoil_348:0.331863693,(Armatimonadetes_bacterium_RBG_16_58_9:0.252185049,(Bacteria_Armatimonadetes_Chthonomonadetes_Chthonomonadales_Chthonomonadaceae_Chthonomonas_calidirosea_T49_EMBL_Bank_version_circular_IHQD:0.116036161,(SulCav_AS07-7_Bacteria_64_28:0.039696723,Bacteria_Armatimonadetes_Armatimonadetes_bacterium_JGI_0000077_K19_TAbiofilm_001_240:0.029120521)1.000:0.152550490)0.633:0.039754933)0.576:0.035316897)1.000:0.074910320,(Bacteria_KD3_62_uncultured_DG_56:0.258684277,(CG06_land_8_20_14_3_00_150_Armatimonadetes_66_21:0.243929002,CG_4_8_14_3_um_filter_Armatimonadetes_58_9:0.210108112)0.999:0.101138211)0.872:0.050543399)0.977:0.040392431)0.533:0.018640008,(((Bacteria_Chloroflexi_RIFCSPLOWO2_12_FULL_RIF_CHLX_71_12:0.306796758,(Bacteria_RIF-CHLX_GWC2_RIF_CHLX_73_18:0.074938102,(Bacteria_RIF-CHLX_RBG_16_RIF_CHLX_72_14:0.077766156,(Bacteria_RIF-CHLX_RBG_16_RIF_CHLX_69_14:0.046114454,Bacteria_RIF-CHLX_RBG_16_RIF_CHLX_70_13:0.078823836)0.954:0.022227766)1.000:0.050464303)1.000:0.141116272)1.000:0.083176994,((((AfrMine_DR5_Bacteria_62_7:0.007967797,AfrMine_FI88_Bacteria_62_8.csv:0.002995324)1.000:0.155493350,(Bacteria_Chloroflexi_Ktedonobacteria_Ktedonobacterales_Ktedonobacteraceae_Ktedonobacter_racemifer_DSM_44963_Krac_Contig206:0.121611699,Bacteria_Chloroflexi_Ktedonobacteria_Thermogemmatisporales_Thermogemmatisporaceae_Thermogemmatispora_sp._PM5:0.087626419)1.000:0.142766292)0.826:0.033011376,((Bacteria_Chloroflexi_RBG_16_Chloroflexi_68_14:0.188799210,(Bacteria_Chloroflexi_RBG_16_Chloroflexi_64_32:0.198019827,(Chloroflexi_bacterium_RBG_13_60_13:0.078728074,(Bacteria_Chloroflexi_Dehalococcoidia_uncultured_SMTZ_28_2:0.041324368,(Bacteria_Chloroflexi_Dehalococcoidia_uncultured_DG_22:0.028955655,Bacteria_Chloroflexi_Dehalococcoidia_uncultured_SMTZ_28_1:0.021430653)0.951:0.016663792)0.998:0.060292948)0.983:0.041916904)0.985:0.044406465)1.000:0.058489023,((Bacteria_Chloroflexi_RBG_13_Chloroflexi_54_9:0.151072678,Bacteria_Chloroflexi_Dehalococcoidia_uncultured_DG_18:0.186933474)0.496:0.022218898,(((Bacteria_Chloroflexi_RBG_13_Chloroflexi_53_26:0.139050258,Bacteria_Chloroflexi_RBG_13_Chloroflexi_54_8:0.125635408)1.000:0.105322220,(((AfrMine_BE2011_Chloroflexi_45_60:0.0,AfrMine_BE2012_Chloroflexi_46_32:0.0):0.118229845,((Bacteria_Chloroflexi_RBG_16_Chloroflexi_48_7:0.209691583,((Bacteria_Chloroflexi_RBG_13_Chloroflexi_48_17:0.042788349,Bacteria_Chloroflexi_RBG_19FT_COMBO_Chloroflexi_47_15:0.029753632)0.979:0.018968751,(Bacteria_Chloroflexi_RBG_19FT_COMBO_Chloroflexi_48_23:0.039804684,Bacteria_Chloroflexi_RBG_13_Chloroflexi_50_10:0.042438536)0.560:0.009328636)0.999:0.050952084)1.000:0.074149051,(CG15_BIG_FIL_POST_REV_8_21_14_020_Chloroflexi_46_15:0.139782305,(CG23_combo_of_CG06-09_8_20_14_all_150_Chloroflexi_45_10:0.090212309,(Bacteria_Chloroflexi_RBG_13_Chloroflexi_51_36:0.138967701,CG_4_9_14_3_um_filter_150_Chloroflexi_45_9:0.144908022)0.899:0.023017922)0.813:0.027241585)1.000:0.068360960)0.372:0.021221165)1.000:0.068123336,((Bacteria_Chloroflexi_Dehalococcoidetes_Dehalococcoidales_Dehalococcoidaceae_Dehalococcoides_mccartyi_CBDB1:0.207522685,Bacteria_Chloroflexi_Dehalococcoidetes_Dehalogenimonas_lykanthroporepellens_BL_DC_9:0.185293291)1.000:0.080581762,((((Bacteria_Chloroflexi_RBG_13_Chloroflexi_56_8b:0.0,Chloroflexi_bacterium_RBG_13_56_8b:0.0):0.123636555,Bacteria_Chloroflexi_RBG_13_Chloroflexi_46_9:0.196446290)0.791:0.022268190,(Bacteria_Chloroflexi_RBG_16_Chloroflexi_57_8:0.175483245,(Bacteria_Chloroflexi_RBG_13_Chloroflexi_46_14:0.099050206,Bacteria_Chloroflexi_RBG_16_Chloroflexi_51_9:0.118633043)0.988:0.037056156)0.979:0.027957485)0.948:0.020014708,(Bacteria_Chloroflexi_RBG_16_Chloroflexi_50_9:0.108138933,(((Bacteria_Chloroflexi_RBG_13_Chloroflexi_57_8:0.107891273,Bacteria_Chloroflexi_RBG_16_Chloroflexi_58_8:0.061655115)0.240:0.014743201,(Bacteria_Chloroflexi_RBG_16_Chloroflexi_56_11:0.077853865,(Bacteria_Chloroflexi_RBG_13_Chloroflexi_52_12:0.037202292,(Bacteria_Chloroflexi_RBG_16_Chloroflexi_50_11:0.033909712,(Bacteria_Chloroflexi_RBG_13_Chloroflexi_51_52:0.030449082,Bacteria_Chloroflexi_RBG_13_Chloroflexi_51_18:0.033827292)0.780:0.016498665)0.964:0.018944737)1.000:0.044046550)0.969:0.020369162)0.990:0.022092813,Bacteria_Chloroflexi_RBG_16_Chloroflexi_60_22:0.077534762)0.966:0.029873887)1.000:0.079835661)0.570:0.011980823)0.999:0.043289223)0.366:0.020750729)0.822:0.019729308,(Bacteria_Chloroflexi_RBG_13_Chloroflexi_52_14:0.179256602,CG07_land_8_20_14_0_80_Chloroflexi_51_10:0.215257327)0.906:0.042528669)0.949:0.019721215)0.962:0.022655254)0.999:0.051671804)0.478:0.021493398,((((Bacteria_Chloroflexi_RBG_16_Chloroflexi_57_9:0.127119145,(Bacteria_Chloroflexi_RBG_16_Chloroflexi_56_8:0.080620156,(AfrMine_FI88_Chloroflexi_58_12.csv:0.065656312,SulCav_AS07-7_Chloroflexi_61_27:0.076063446)0.848:0.027428240)1.000:0.172726717)0.983:0.042019074,(Tomsk_Bacteria_67_199:0.125971455,(Bacteria_Chloroflexi_RBG_13_Chloroflexi_56_8:0.206700268,Bacteria_Chloroflexi_Anaerolineae_uncultured_SMTZ_84:0.145310789)0.053:0.024143416)0.998:0.053964739)0.604:0.018280503,(((SulCav_GS10_10_Bacteria_44_43:0.042213350,SulCav_GS10_10_Bacteria_45_229:0.052881453)1.000:0.200327526,(CG2_30_FULL_Chloroflexi_64_16:0.173666449,Bacteria_Chloroflexi_Caldilineae_Caldilineales_Caldilineaceae_Caldilinea_aerophila_STL_6_O1_DSM_14535:0.181857017)0.951:0.036469863)0.955:0.026991893,(((Bacteria_Chloroflexi_RBG_16_Chloroflexi_63_12:0.126725826,(Bacteria_Chloroflexi_RBG_13_Chloroflexi_60_9:0.132941703,Bacteria_Chloroflexi_RBG_16_Chloroflexi_64_43:0.080490447)1.000:0.103998985)0.983:0.048121634,(((AfrMine_FI88_Chloroflexi_69_8.csv:0.112466849,(Chloroflexi_bacterium_RBG_19FT_COMBO_62_14:0.119984082,(Bacteria_Chloroflexi_Anaerolineae_uncultured_SMTZ_63:0.093559022,Bacteria_Chloroflexi_RBG_16_Chloroflexi_48_8:0.117682487)0.630:0.027263559)0.768:0.011384946)0.902:0.019262788,(Bacteria_Chloroflexi_RBG_13_Chloroflexi_68_17:0.076965567,Bacteria_Chloroflexi_RBG_13_Chloroflexi_66_10:0.082397285)0.958:0.025881827)1.000:0.055536742,(SulCav_AS07-7_Chloroflexi_54_483:0.148808854,(((((AfrMine_TT107_Bellilinea_caldifistulae_55_11:0.0,AfrMine_TT109_Bellilinea_caldifistulae_53_49.csv:0.0,Precam_crust_megahit_Bellilinea_55_11:0.0,Tomsk_Bellilinea_caldifistulae_50_61:0.0):0.037756431,Bacteria_Chloroflexi_GWB2_Chloroflexi_54_36:0.089327495)1.000:0.047381149,(Tomsk_Anaerolineales_49_42:0.092314834,(AfrMine_TT109_Anaerolinea_thermophila_54_104.csv:0.008896972,Bacteria_Chloroflexi_Anaerolineae_Anaerolineales_Anaerolineaceae_Anaerolinea_thermophila_UNI_1:0.000000005)1.000:0.093198045)0.194:0.016173299)0.996:0.035316529,((Bacteria_Chloroflexi_GWC2_Chloroflexi_49_37:0.103351055,((AfrMine_DR5_Chloroflexi_57_13:0.051565096,(CG2_30_FULL_Anaerolineae_58_95:0.001586390,CG_4_10_14_0_8_um_filter_cor_Chloroflexi_57_5:0.007475667)0.998:0.028653720)0.957:0.022042045,(SulCav_AS07-7_Chloroflexi_61_171:0.078358306,IMS_BF_Chloroflexi_58_8.curated:0.067843366)0.935:0.023397949)0.945:0.017688724)0.989:0.024182575,(((((SulCav_AS07-7_Chloroflexi_58_45:0.033197519,(Bacteria_Chloroflexi_RIFOXYC12_FULL_Chloroflexi_59_14:0.003314954,CG1_02_FULL_Anaerolineae_58_13:0.007544243)0.997:0.024708109)1.000:0.062674541,(AfrMine_TT109_Chloroflexi_57_62.csv:0.064546722,(Bacteria_Chloroflexi_RBG_16_Chloroflexi_51_16:0.087736582,(SulCav_PC08_66_Chloroflexi_51_18:0.039259226,(SulCav_PC08_66_Chloroflexi_50_36:0.023062403,(IMS_BF_Chloroflexi_50_15.curated:0.006388618,(SulCav_PC08_64_Chloroflexi_50_13:0.001584312,(SulCav_FS06-10_Chloroflexi_51_17:0.000333663,SulCav_GS09_5_Chloroflexi_50_60:0.004664963)0.632:0.003204920)0.997:0.017139467)0.975:0.017106564)0.927:0.020677798)1.000:0.040228128)0.983:0.033140709)0.769:0.020044959)0.991:0.025803447,((SulCav_AS07-7_Anaerolineae_53_2618:0.056029425,SulCav_FS08_3_unclassified_Anaerolineae_57_8:0.036837280)0.999:0.033950595,(CG2_30_FULL_Anaerolineae_57_67:0.065307027,(SulCav_GS09_5_unclassified_Anaerolineae_53_12:0.0,SulCav_GS10_10_unclassified_Anaerolineae_53_28:0.0):0.043986252)0.884:0.021615448)1.000:0.047068573)0.295:0.010717032,SulCav_AS07-7_Chloroflexi_61_42:0.077002657)0.714:0.016317651,Tomsk_Chloroflexi_56_5:0.089094506)0.525:0.012935982)0.999:0.030554237)0.995:0.034468176,((AfrMine_FI88_Chloroflexi_58_10.csv:0.092471865,(Bacteria_Chloroflexi_RBG_19FT_COMBO_Chloroflexi_56_12:0.080384868,(Bacteria_Chloroflexi_RBG_13_Chloroflexi_50_21:0.028614681,(((Bacteria_Chloroflexi_RBG_19FT_COMBO_Chloroflexi_47_9:0.021182603,(Bacteria_Chloroflexi_RBG_16_Chloroflexi_47_49:0.000000005,Chloroflexi_bacterium_RBG_19FT_COMBO_50_10:0.014327166)1.000:0.019752430)0.709:0.003171772,Bacteria_Chloroflexi_RBG_16_Chloroflexi_54_11:0.016848663)0.265:0.005154863,Bacteria_Chloroflexi_RBG_19FT_COMBO_Chloroflexi_49_13:0.019105835)0.661:0.006101130)1.000:0.070267035)0.968:0.033985507)0.991:0.034062385,((Bacteria_Chloroflexi_RBG_16_Chloroflexi_54_18:0.087922609,(AfrMine_BE2012_Chloroflexi_54_8:0.033546888,Bacteria_Chloroflexi_RBG_16_Chloroflexi_57_11:0.058705082)0.990:0.023979884)0.989:0.026327526,(Bacteria_Chloroflexi_RBG_19FT_COMBO_Chloroflexi_55_16:0.097355700,(Bacteria_Chloroflexi_RBG_16_Chloroflexi_52_11:0.070477793,(SulCav_AS07-7_Chloroflexi_45_67:0.061982588,Tomsk_Chloroflexi_51_567:0.046853082)1.000:0.044062317)0.966:0.024586410)0.508:0.007768621)0.904:0.015929801)0.899:0.018350416)0.574:0.021962890)1.000:0.062421457)0.417:0.015200361)1.000:0.066286275,((AfrMine_BE2012_Chloroflexi_66_11:0.070727279,(AfrMine_BE2012_Chloroflexi_66_22:0.004387588,Tomsk_Chloroflexi_66_7:0.002986394)1.000:0.045242487)1.000:0.127918282,(Bacteria_Chloroflexi_Anaerolineae_uncultured_SG8_19:0.225706099,(SulCav_AS07-7_Chloroflexi_59_19:0.181824721,Bacteria_Chloroflexi_Thermoflexia_Thermoflexales_Thermoflexaceae_Bacterium_sp._JAD2_Draft_Genome:0.167127435)0.886:0.029804636)0.195:0.010405820)0.686:0.020914717)1.000:0.057786027)0.837:0.024320631)1.000:0.058597009,(Bacteria_unclassified_Bacteria_Thermobaculum_terrenum_ATCC_BAA_798_1:0.181825054,(((Bacteria_Chloroflexi_Chloroflexi_Chloroflexales_Chloroflexaceae_Roseiflexus_castenholzii_DSM_13941:0.109114360,(Bacteria_Chloroflexi_unclassified_Chloroflexi_Candidatus_Chlorothrix_halophila:0.130373081,(Bacteria_Chloroflexi_Chloroflexi_Chloroflexales_Chloroflexaceae_Chloroflexus_aurantiacus_J_10_fl:0.041899268,Bacteria_Chloroflexi_Chloroflexi_Chloroflexales_Oscillochloridaceae_Oscillochloris_trichoides_DG6_OSCTcontig_003:0.065660688)0.998:0.044008448)0.682:0.015535279)0.989:0.035785326,(Bacteria_bacterium_JKG1:0.103751641,Bacteria_Chloroflexi_Chloroflexi_Herpetosiphonales_Herpetosiphonaceae_Herpetosiphon_aurantiacus_DSM_785:0.175566157)0.942:0.037452862)1.000:0.064223557,(Bacteria_Chloroflexi_Thermomicrobia_Thermomicrobiales_Thermomicrobiaceae_Thermomicrobium_roseum_DSM_5159:0.160692591,(Bacteria_Chloroflexi_Thermomicrobia_Sphaerobacteridae_Sphaerobacterales_Sphaerobacterineae_Sphaerobacteraceae_Nitrolancetus_hollandicus_Lb:0.089264949,Bacteria_Chloroflexi_Thermomicrobia_Sphaerobacteridae_Sphaerobacterales_Sphaerobacterineae_Sphaerobacteraceae_Sphaerobacter_thermophilus_DSM_20745_1:0.047721959)0.997:0.055463993)1.000:0.083900337)0.613:0.020371807)0.999:0.044991738)0.951:0.021750369)0.873:0.021669724)1.000:0.054400055,CG07_land_8_20_14_0_80_Armatimonadetes_40_9:0.284029804)0.555:0.012566632)0.990:0.023760795,((Actinobacteria_bacterium_RBG_19FT_COMBO_36_27:0.060452505,(CG08_land_8_20_14_0_20_Actinobacteria_35_9:0.043121975,Actinobacteria_bacterium_RBG_13_35_12:0.040764412)0.926:0.036871003)1.000:0.310647097,((((Tomsk_Actinobacteria_bacterium_RBG_13_55_18_64_5:0.077154238,Actinobacteria_bacterium_RBG_13_55_18:0.081634361)1.000:0.127961018,(Bacteria_CP_novel_BJP_IG2158_Novel_57_21:0.110795733,AfrMine_FI88_Bacteria_64_18.csv:0.079324653)1.000:0.135212457)0.946:0.049798836,(((Actinobacteria_bacterium_RBG_16_70_17:0.087925581,(Actinobacteria_bacterium_RBG_16_67_15:0.082570446,(Actinobacteria_bacterium_RBG_16_67_10:0.032450905,Actinobacteria_bacterium_RBG_16_68_21:0.038284549)1.000:0.054734674)0.978:0.039237586)1.000:0.152928052,((Bacteria_Actinobacteria_Actinobacteria_Acidimicrobidae_Acidimicrobiales_Acidimicrobineae_Acidimicrobiaceae_Acidimicrobium_ferrooxidans_DSM_10331:0.092611075,Bacteria_Actinobacteria_Actinobacteria_Acidimicrobidae_Acidimicrobiales_Acidimicrobineae_Acidimicrobiaceae_Ferrimicrobium_acidiphilum_DSM_19497:0.117674815)1.000:0.138106737,(Bacteria_Actinobacteria_Actinobacteria_unclassified_Actinobacteria_Candidatus_Microthrix_parvicella_Bio17_1:0.160989099,Bacteria_Actinobacteria_Actinobacteria_Acidimicrobidae_Acidimicrobiales_Acidimicrobineae_Acidimicrobiaceae_Ilumatobacter_coccineum_YM16_304:0.157740498)0.979:0.065818008)0.994:0.053852192)0.999:0.068147892,(Bacteria_Actinobacteria_Actinobacteria_Nitriliruptoridae_Nitriliruptorales_Nitriliruptoraceae_Nitriliruptor_alkaliphilus_DSM_45188:0.229138516,(Actinobacteria_bacterium_RBG_19FT_COMBO_70_19:0.198120785,(((Bacteria_Actinobacteria_Actinobacteria_Actinobacteridae_Actinomycetales_Micromonosporineae_Micromonosporaceae_Longispora_albida_DSM_44784:0.047061946,((Bacteria_Actinobacteria_Actinobacteria_Actinobacteridae_Actinomycetales_Micromonosporineae_Micromonosporaceae_Actinoplanes_missouriensis_NBRC_102363:0.031243572,(Bacteria_Actinobacteria_Actinobacteria_Actinobacteridae_Actinomycetales_Micromonosporineae_Micromonosporaceae_Micromonospora_sp._L5:0.005128519,(Bacteria_Actinobacteria_Actinobacteria_Actinobacteridae_Actinomycetales_Micromonosporineae_Micromonosporaceae_Salinispora_arenicola_CNS_205:0.012075697,Bacteria_Actinobacteria_Actinobacteria_Actinobacteridae_Actinomycetales_Micromonosporineae_Micromonosporaceae_Verrucosispora_maris_AB_18_032:0.012888651)0.761:0.006613792)0.993:0.017720125)0.751:0.011623997,((Bacteria_Actinobacteria_Actinobacteria_Actinobacteridae_Actinomycetales_Micromonosporineae_Micromonosporaceae_Catelliglobosispora_koreensis_DSM_44566:0.027972151,Bacteria_Actinobacteria_Actinobacteria_Actinobacteridae_Actinomycetales_Micromonosporineae_Micromonosporaceae_Hamadaea_tsunoensis_DSM_44101:0.036744397)0.930:0.017665572,Bacteria_Actinobacteria_Actinobacteria_Actinobacteridae_Actinomycetales_Micromonosporineae_Micromonosporaceae_Micromonosporaceae_bacterium_URHE0070:0.049511325)0.546:0.008475670)0.973:0.017724405)1.000:0.039026070,(Bacteria_Actinobacteria_Actinobacteria_Actinobacteridae_Actinomycetales_Glycomycineae_Glycomycetaceae_Stackebrandtia_nassauensis_DSM_44728:0.055249394,(Bacteria_Actinobacteria_Actinobacteria_Actinobacteridae_Actinomycetales_Glycomycineae_Glycomycetaceae_Haloglycomyces_albus_DSM_45210:0.094150947,Bacteria_Actinobacteria_Actinobacteria_Actinobacteridae_Actinomycetales_Glycomycineae_Glycomycetaceae_Glycomyces_arizonensis_DSM_44726:0.028236300)1.000:0.080484812)0.978:0.036487701)0.998:0.043895560,(((Bacteria_Actinobacteria_Actinobacteria_Actinobacteridae_Actinomycetales_Propionibacterineae_Nocardioidaceae_Kribbella_flavida_DSM_17836:0.069068715,(Bacteria_Actinobacteria_Actinobacteria_Actinobacteridae_Actinomycetales_Propionibacterineae_Nocardioidaceae_Aeromicrobium_marinum_DSM_15272:0.082783237,(Bacteria_Actinobacteria_Actinobacteria_Actinobacteridae_Actinomycetales_Propionibacterineae_Nocardioidaceae_Marmoricola_sp._URHB0036:0.033168049,(Bacteria_Actinobacteria_Actinobacteria_Actinobacteridae_Actinomycetales_Propionibacterineae_Nocardioidaceae_Nocardioidaceae_bacterium_Broad_1_cont1.61:0.048403780,Bacteria_Actinobacteria_Actinobacteria_Actinobacteridae_Actinomycetales_Propionibacterineae_Nocardioidaceae_Nocardioides_sp._JS614:0.023371484)0.408:0.012994612)0.995:0.027323155)0.964:0.023072642)0.927:0.015712532,(Bacteria_Actinobacteria_Actinobacteria_Actinobacteridae_Actinomycetales_Propionibacterineae_Propionibacteriaceae_Microlunatus_phosphovorus_NM_1:0.054396835,((((Bacteria_Actinobacteria_Actinobacteria_Actinobacteridae_Actinomycetales_Propionibacterineae_Propionibacteriaceae_Propionibacterium_acnes_KPA171202:0.000000005,CG1_02_FULL_Propionibacterium_60_36:0.000000005)1.000:0.070156198,Bacteria_Actinobacteria_Actinobacteria_Actinobacteridae_Actinomycetales_Propionibacterineae_Propionibacteriaceae_Propionimicrobium_lymphophilum_DSM_4903:0.099348396)0.831:0.016307846,Bacteria_Actinobacteria_Actinobacteria_Actinobacteridae_Actinomycetales_Propionibacterineae_Propionibacteriaceae_Aestuariimicrobium_kwangyangense_DSM_21549:0.063126942)0.988:0.023853821,Bacteria_Actinobacteria_Actinobacteria_Actinobacteridae_Actinomycetales_Propionibacterineae_Nocardioidaceae_Propionicicella_superfundia_DSM_22317:0.070194725)0.986:0.024759218)1.000:0.056836298)0.995:0.027337050,(((((Bacteria_Actinobacteria_Actinobacteria_Actinobacteridae_Actinomycetales_Frankineae_Frankiaceae_Frankia_alni_ACN14a:0.060715950,Bacteria_Actinobacteria_Actinobacteria_Actinobacteridae_Actinomycetales_Frankineae_Cryptosporangiaceae_Cryptosporangium_arvum_YU_629_21_DSM_44712:0.082134885)0.866:0.014215752,(((((((Bacteria_Actinobacteria_Actinobacteria_Actinobacteridae_Actinomycetales_Corynebacterineae_Tsukamurellaceae_Tsukamurella_paurometabola_DSM_20162:0.053772492,(Bacteria_Actinobacteria_Actinobacteria_Corynebacteriales_Gordoniaceae_Gordonia_sp._KTR9:0.011217923,Bacteria_Actinobacteria_Actinobacteria_Corynebacteriales_Gordoniaceae_Gordonia_bronchialis_DSM_43247:0.011385753)1.000:0.030007742)0.508:0.008218586,(Bacteria_Actinobacteria_Actinobacteria_Actinobacteridae_Actinomycetales_Corynebacterineae_Mycobacteriaceae_Mycobacterium_abscessus_bolletii_50594:0.058199199,(Bacteria_Actinobacteria_Actinobacteria_Actinobacteridae_Actinomycetales_Corynebacterineae_Nocardiaceae_Rhodococcus_sp._BCP1:0.032872006,(Bacteria_Actinobacteria_Actinobacteria_Actinobacteridae_Actinomycetales_Corynebacterineae_Nocardiaceae_Smaragdicoccus_niigatensis_DSM_44881:0.065040838,Bacteria_Actinobacteria_Actinobacteria_Actinobacteridae_Actinomycetales_Corynebacterineae_Nocardiaceae_Nocardia_brasiliensis_ATCC_700358:0.032822764)0.658:0.011189384)0.956:0.016889811)0.964:0.014385112)0.096:0.010978902,(Bacteria_Actinobacteria_Actinobacteria_Actinobacteridae_Actinomycetales_Corynebacterineae_Dietziaceae_Dietzia_cinnamea_P4_contig00104:0.065405788,(Bacteria_Actinobacteria_Actinobacteria_Actinobacteridae_Bifidobacteriales_unclassified_Bifidobacteriales_Turicella_otitidis_ATCC_51513:0.095156802,Bacteria_Actinobacteria_Actinobacteria_Actinobacteridae_Actinomycetales_Corynebacterineae_Corynebacteriaceae_Corynebacterium_argentoratense_DSM_44202:0.047912493)1.000:0.074908585)1.000:0.040173308)0.992:0.019968429,Bacteria_Actinobacteria_Actinobacteria_Actinobacteridae_Actinomycetales_Corynebacterineae_Mycobacteriaceae_Amycolicicoccus_subflavus_DQS3_9A1:0.061754061)0.992:0.025589848,(Bacteria_Actinobacteria_Actinobacteria_Actinobacteridae_Actinomycetales_Corynebacterineae_Segniliparaceae_Segniliparus_rotundus_DSM_44985:0.107674217,Bacteria_Actinobacteria_Actinobacteria_Actinobacteridae_Actinomycetales_Frankineae_Nakamurellaceae_Nakamurella_multipartita_DSM_44233:0.072687489)0.760:0.025747275)0.037:0.011236142,(Bacteria_Actinobacteria_Actinobacteria_Actinobacteridae_Actinomycetales_Pseudonocardineae_Pseudonocardiaceae_Pseudonocardia_dioxanivorans_CB1190:0.101365906,((Bacteria_Actinobacteria_Actinobacteria_Actinobacteridae_Actinomycetales_Pseudonocardineae_Pseudonocardiaceae_Actinoalloteichus_cyanogriseus_DSM_43889:0.062941032,(Bacteria_Actinobacteria_Actinobacteria_Actinobacteridae_Actinomycetales_Pseudonocardineae_Pseudonocardiaceae_Kutzneria_albida_DSM_43870:0.025532363,(Bacteria_Actinobacteria_Actinobacteria_Actinobacteridae_Actinomycetales_Pseudonocardineae_Pseudonocardiaceae_Actinokineospora_inagensis_DSM_44258:0.033518610,(Bacteria_Actinobacteria_Actinobacteria_Actinobacteridae_Actinomycetales_Pseudonocardineae_Pseudonocardiaceae_Saccharothrix_espanaensis_DSM_44229:0.006899794,Bacteria_Actinobacteria_Actinobacteria_Actinobacteridae_Actinomycetales_Pseudonocardineae_Pseudonocardiaceae_Actinosynnema_mirum_DSM_43827:0.017328495)1.000:0.025873797)0.609:0.015704671)0.836:0.011304600)0.379:0.007859010,(Bacteria_Actinobacteria_Actinobacteria_Actinobacteridae_Actinomycetales_Pseudonocardineae_Pseudonocardiaceae_Actinomycetospora_chiangmaiensis_DSM_45062:0.128152015,((Bacteria_Actinobacteria_Actinobacteria_Actinobacteridae_Actinomycetales_Actinopolysporineae_Actinopolysporaceae_Actinopolyspora_mortivallis_HS_1_DSM_44261:0.074045636,Bacteria_Actinobacteria_Actinobacteria_Actinobacteridae_Actinomycetales_Pseudonocardineae_Pseudonocardiaceae_Saccharopolyspora_erythraea_NRRL_2338:0.030133481)1.000:0.040971934,(Bacteria_Actinobacteria_Actinobacteria_Actinobacteridae_Actinomycetales_Pseudonocardineae_Pseudonocardiaceae_Sciscionella_marina_DSM_45152:0.095955289,(Bacteria_Actinobacteria_Actinobacteria_Actinobacteridae_Actinomycetales_Pseudonocardineae_Pseudonocardiaceae_Amycolatopsis_mediterranei_RB:0.036423517,(Bacteria_Actinobacteria_Actinobacteria_Actinobacteridae_Actinomycetales_Pseudonocardineae_Pseudonocardiaceae_Thermocrispum_agreste_DSM_44070:0.068059123,(Bacteria_Actinobacteria_Actinobacteria_Actinobacteridae_Actinomycetales_Pseudonocardineae_Pseudonocardiaceae_Prauserella_rugosa_DSM_43194:0.042611920,Bacteria_Actinobacteria_Actinobacteria_Actinobacteridae_Actinomycetales_Pseudonocardineae_Pseudonocardiaceae_Saccharomonospora_viridis_DSM_43017:0.033380638)0.264:0.009301001)0.902:0.012715020)1.000:0.033048967)0.269:0.010111886)0.270:0.008435465)0.764:0.007998255)0.850:0.010794742)0.954:0.018232673)1.000:0.034961686,(Bacteria_Actinobacteria_Actinobacteria_Actinobacteridae_Actinomycetales_Frankineae_Geodermatophilaceae_Blastococcus_saxobsidens_DD2:0.025076507,Bacteria_Actinobacteria_Actinobacteria_Actinobacteridae_Actinomycetales_Frankineae_Geodermatophilaceae_Geodermatophilus_obscurus_DSM_43160:0.010979833)1.000:0.062677120)0.978:0.021940789)0.961:0.013031914,(Bacteria_Actinobacteria_Actinobacteria_Actinobacteridae_Actinomycetales_Frankineae_Sporichthyaceae_Sporichthya_polymorpha_DSM_43042:0.084674995,(((Bacteria_Actinobacteria_Actinobacteria_Actinobacteridae_Actinomycetales_Streptomycineae_Streptomycetaceae_Streptomycetaceae_bacterium_MP113_05:0.045332612,Bacteria_Actinobacteria_Actinobacteria_Actinobacteridae_Actinomycetales_Streptomycineae_Streptomycetaceae_Streptomyces_coelicolor_A32:0.023563305)0.924:0.018724434,(Bacteria_Actinobacteria_Actinobacteria_Actinobacteridae_Actinomycetales_Streptomycineae_Streptomycetaceae_Kitasatospora_setae_KM_6054_NBRC_14216:0.035423111,Bacteria_Actinobacteria_Actinobacteria_Actinobacteridae_Actinomycetales_Streptomycineae_Streptomycetaceae_Streptacidiphilus_oryzae_TH49:0.030597880)0.763:0.013539497)0.997:0.035630092,(Bacteria_Actinobacteria_Actinobacteria_Actinobacteridae_Actinomycetales_Catenulisporineae_Actinospicaceae_Actinospica_robiniae_DSM_44927:0.043431336,Bacteria_Actinobacteria_Actinobacteria_Actinobacteridae_Actinomycetales_Catenulisporineae_Catenulisporaceae_Catenulispora_acidiphila_DSM_44928:0.057636292)0.999:0.040819560)0.929:0.022421726)0.786:0.009587790)0.672:0.013524566,((Bacteria_Actinobacteria_Actinobacteria_Actinobacteridae_Actinomycetales_Frankineae_Acidothermaceae_Acidothermus_cellulolyticus_11B:0.086395351,(Bacteria_Actinobacteria_Actinobacteria_Actinobacteridae_Actinomycetales_Propionibacterineae_Nocardioidaceae_Actinopolymorpha_alba_DSM_45243:0.093416998,Bacteria_Actinobacteria_Actinobacteria_Actinobacteridae_Actinomycetales_Pseudonocardineae_Pseudonocardiaceae_Jiangella_gansuensis_YIM_002_DSM_44835:0.086779782)0.962:0.020447078)0.767:0.012304407,((Bacteria_Actinobacteria_Actinobacteria_Actinobacteridae_Actinomycetales_Streptosporangineae_Thermomonosporaceae_Actinomadura_madurae_LIID_AJ290:0.055528757,Bacteria_Actinobacteria_Actinobacteria_Actinobacteridae_Actinomycetales_Streptosporangineae_Thermomonosporaceae_Thermomonospora_curvata_DSM_43183:0.047057320)0.999:0.031031939,((Bacteria_Actinobacteria_Actinobacteria_Actinobacteridae_Actinomycetales_Pseudonocardineae_Pseudonocardiaceae_Thermobispora_bispora_DSM_43833:0.036616125,(Bacteria_Actinobacteria_Actinobacteria_Actinobacteridae_Actinomycetales_Streptosporangineae_Streptosporangiaceae_Nonomuraea_coxensis_DSM_45129:0.031049360,(Bacteria_Actinobacteria_Actinobacteria_Actinobacteridae_Actinomycetales_Streptosporangineae_Streptosporangiaceae_Streptosporangium_roseum_DSM_43021:0.024022178,Bacteria_Actinobacteria_Actinobacteria_Actinobacteridae_Actinomycetales_Streptosporangineae_Streptosporangiaceae_Microbispora_sp._ATCC_PTA_5024:0.016864837)0.347:0.009448887)0.841:0.017307736)1.000:0.031776552,(Bacteria_Actinobacteria_Actinobacteria_Actinobacteridae_Actinomycetales_Streptosporangineae_Nocardiopsaceae_Nocardiopsis_alba_ATCC_BAA_2165:0.037779782,(Bacteria_Actinobacteria_Actinobacteria_Actinobacteridae_Actinomycetales_Streptosporangineae_Nocardiopsaceae_Thermobifida_fusca_YX:0.064841620,Bacteria_Actinobacteria_Actinobacteria_Actinobacteridae_Actinomycetales_Streptosporangineae_Nocardiopsaceae_Marinactinospora_thermotolerans_DSM_45154:0.021339554)0.189:0.009938917)1.000:0.048052634)0.112:0.014147103)0.998:0.027777871)0.692:0.011126636)0.944:0.018495004,(((Bacteria_Actinobacteria_Actinobacteria_Actinobacteridae_Actinomycetales_Kineosporiineae_Kineosporiaceae_Kineococcus_radiotolerans_SRS30216:0.093197212,(((Bacteria_Actinobacteria_Actinobacteria_Actinobacteridae_Actinomycetales_Micrococcineae_Beutenbergiaceae_Beutenbergia_cavernae_DSM_12333:0.052270881,Bacteria_Actinobacteria_Actinobacteria_Actinobacteridae_Actinomycetales_Micrococcineae_unclassified_Micrococcineae_Ruania_albidiflava_DSM_18029:0.054541271)0.932:0.015396088,(Bacteria_Actinobacteria_Actinobacteria_Actinobacteridae_Actinomycetales_Micrococcineae_Bogoriellaceae_Georgenia_sp._SUBG003:0.032951654,(((Bacteria_Actinobacteria_Actinobacteria_Actinobacteridae_Actinomycetales_Actinomycineae_Actinomycetaceae_Actinomyces_naeslundii_Howell_279_ATCC_12104:0.000000005,Bacteria_Actinobacteria_Actinobacteria_Actinobacteridae_Actinomycetales_Actinomycineae_Actinomycetaceae_Actinomyces_sp._oral_taxon_170_str._F0386:0.001611045)1.000:0.073986159,(Bacteria_Actinobacteria_Actinobacteria_Actinobacteridae_Actinomycetales_Actinomycineae_Actinomycetaceae_Varibaculum_cambriense_DSM_15806:0.103122151,Bacteria_Actinobacteria_Actinobacteria_Actinobacteridae_Actinomycetales_Actinomycineae_Actinomycetaceae_MobiluncusFalcivibrio_group_Mobiluncus_curtisii_ATCC_43063:0.111851950)1.000:0.056301749)0.711:0.017442505,(Bacteria_Actinobacteria_Actinobacteria_Actinobacteridae_Actinomycetales_Actinomycineae_Actinomycetaceae_Actinobaculum_schaalii_CCUG_27420:0.087410502,(Bacteria_Actinobacteria_Actinobacteria_Actinobacteridae_Actinomycetales_Actinomycineae_Actinomycetaceae_Trueperella_pyogenes_TP6375:0.070040505,Bacteria_Actinobacteria_Actinobacteria_Actinobacteridae_Actinomycetales_Actinomycineae_Actinomycetaceae_Arcanobacterium_haemolyticum_DSM_20595:0.055610551)0.813:0.027291773)1.000:0.067075012)0.972:0.022867688)0.963:0.014727373)0.919:0.016217235,((Bacteria_Actinobacteria_Actinobacteria_Actinobacteridae_Actinomycetales_Micrococcineae_Cellulomonadaceae_Cellulomonas_flavigena_DSM_20109:0.056347168,Bacteria_Actinobacteria_Actinobacteria_Actinobacteridae_Actinomycetales_Micrococcineae_Cellulomonadaceae_Actinotalea_ferrariae_CF5_4:0.039594100)0.956:0.013361789,((Bacteria_Actinobacteria_Actinobacteria_Actinobacteridae_Actinomycetales_Micrococcineae_Sanguibacteraceae_Sanguibacter_keddieii_DSM_10542:0.022478346,Bacteria_Actinobacteria_Actinobacteria_Actinobacteridae_Actinomycetales_Micrococcineae_Jonesiaceae_Jonesia_denitrificans_DSM_20603:0.058876859)0.970:0.012026517,((Bacteria_Actinobacteria_Actinobacteria_Actinobacteridae_Actinomycetales_Micrococcineae_Cellulomonadaceae_Paraoerskovia_marina_DSM_21750:0.044816528,Bacteria_Actinobacteria_Actinobacteria_Actinobacteridae_Actinomycetales_Micrococcineae_Promicromonosporaceae_Promicromonospora_kroppenstedtii_RS16_DSM_19349:0.022734696)0.965:0.014566357,(Bacteria_Actinobacteria_Actinobacteria_Actinobacteridae_Actinomycetales_Micrococcineae_Promicromonosporaceae_Isoptericola_variabilis_225:0.016057675,(Bacteria_Actinobacteria_Actinobacteria_Actinobacteridae_Actinomycetales_Micrococcineae_Promicromonosporaceae_Cellulosimicrobium_cellulans_J36_ICCI:0.024776318,Bacteria_Actinobacteria_Actinobacteria_Actinobacteridae_Actinomycetales_Micrococcineae_Promicromonosporaceae_Xylanimonas_cellulosilytica_DSM_15894:0.037173645)0.754:0.004634812)0.713:0.003803748)0.931:0.005868704)0.553:0.007823980)0.994:0.019422847)0.991:0.024621100)0.519:0.012948944,(((Bacteria_Actinobacteria_Actinobacteria_Actinobacteridae_Actinomycetales_Micrococcineae_Dermacoccaceae_Kytococcus_sedentarius_DSM_20547:0.074519438,(((Bacteria_Actinobacteria_Actinobacteria_Actinobacteridae_Actinomycetales_Micrococcineae_Dermacoccaceae_Demetria_terragena_DSM_11295:0.053662660,Bacteria_Actinobacteria_Actinobacteria_Actinobacteridae_Actinomycetales_Micrococcineae_Dermacoccaceae_Dermacoccus_nishinomiyaensis_M25:0.040171322)0.000:0.005399741,(Bacteria_Actinobacteria_Actinobacteria_Actinobacteridae_Actinomycetales_Micrococcineae_Intrasporangiaceae_Ornithinimicrobium_pekingense_DSM_21552:0.023717736,Bacteria_Actinobacteria_Actinobacteria_Actinobacteridae_Actinomycetales_Micrococcineae_Intrasporangiaceae_Serinicoccus_marinus_MCCC_1A05965:0.026574892)1.000:0.052630385)0.361:0.010091112,(Bacteria_Actinobacteria_Actinobacteria_Actinobacteridae_Actinomycetales_Micrococcineae_Intrasporangiaceae_Arsenicicoccus_bolidensis_DSM_15745:0.050375307,((Bacteria_Actinobacteria_Actinobacteria_Actinobacteridae_Actinomycetales_Micrococcineae_Dermatophilaceae_Austwickia_chelonae_NBRC_105200:0.037462010,(Bacteria_Actinobacteria_Actinobacteria_Actinobacteridae_Actinomycetales_Micrococcineae_Dermatophilaceae_Dermatophilus_congolensis_DSM_44180:0.061644424,(Bacteria_Actinobacteria_Actinobacteria_Actinobacteridae_Actinomycetales_Micrococcineae_Dermatophilaceae_Mobilicoccus_pelagius_NBRC_104925:0.038131384,Bacteria_Actinobacteria_Actinobacteria_Actinobacteridae_Actinomycetales_Micrococcineae_Dermatophilaceae_Kineosphaera_limosa_NBRC_100340:0.030773738)0.011:0.010209062)0.774:0.008586050)0.989:0.019244807,((Bacteria_Actinobacteria_Actinobacteria_Actinobacteridae_Actinomycetales_Micrococcineae_Intrasporangiaceae_Intrasporangium_calvum_DSM_43043:0.011650137,Bacteria_Actinobacteria_Actinobacteria_Actinobacteridae_Actinomycetales_Micrococcineae_Intrasporangiaceae_Terracoccus_sp._273MFTsu3.1:0.015905628)1.000:0.030871808,(Bacteria_Actinobacteria_Actinobacteria_Actinobacteridae_Actinomycetales_Micrococcineae_Intrasporangiaceae_Janibacter_sp._HTCC2649:0.036733692,Bacteria_Actinobacteria_Actinobacteria_Actinobacteridae_Actinomycetales_Micrococcineae_Intrasporangiaceae_Tetrasphaera_elongata_DSM_14184:0.032554352)0.991:0.022849258)0.924:0.015315341)0.463:0.007687787)0.995:0.017262058)0.961:0.013175182)0.988:0.020821140,(Bacteria_Actinobacteria_Actinobacteria_Actinobacteridae_Actinomycetales_Micrococcineae_Dermabacteraceae_Brachybacterium_faecium_DSM_4810:0.070038214,Bacteria_Actinobacteria_Actinobacteria_Actinobacteridae_Actinomycetales_Micrococcineae_Dermabacteraceae_Dermabacter_sp._HFH0086:0.065140312)1.000:0.060787084)0.547:0.011300193,(Bacteria_Actinobacteria_Actinobacteria_Actinobacteridae_Actinomycetales_Micrococcineae_Brevibacteriaceae_Brevibacterium_linens_BL2:0.110876361,(((Bacteria_Actinobacteria_Actinobacteria_Actinobacteridae_Actinomycetales_Micrococcineae_Micrococcaceae_Arthrobacter_phenanthrenivorans_Sphe3:0.043702916,(Bacteria_Actinobacteria_Actinobacteria_Actinobacteridae_Actinomycetales_Micrococcineae_Micrococcaceae_Acaricomes_phytoseiuli_DSM_14247:0.027578324,Bacteria_Actinobacteria_Actinobacteria_Actinobacteridae_Actinomycetales_Micrococcineae_Micrococcaceae_Renibacterium_salmoninarum_ATCC_33209:0.031556711)0.870:0.009312842)0.995:0.025760025,((Bacteria_Actinobacteria_Actinobacteria_Micrococcales_Micrococcaceae_Rothia_dentocariosa_ATCC_17931:0.058848403,Bacteria_Actinobacteria_Actinobacteria_Actinobacteridae_Actinomycetales_Micrococcineae_Micrococcaceae_Kocuria_rhizophila_DC2201:0.052058422)0.969:0.021750434,(Bacteria_Actinobacteria_Actinobacteria_Actinobacteridae_Actinomycetales_Micrococcineae_Micrococcaceae_Nesterenkonia_alba_DSM_19423:0.078931832,((Bacteria_Actinobacteria_Actinobacteria_Actinobacteridae_Actinomycetales_Micrococcineae_Micrococcaceae_Micrococcus_luteus_NCTC_2665:0.039252469,Bacteria_Actinobacteria_Actinobacteria_Actinobacteridae_Actinomycetales_Micrococcineae_Micrococcaceae_Citricoccus_sp._CH26A:0.033028656)0.946:0.016595062,Bacteria_Actinobacteria_Actinobacteria_Actinobacteridae_Actinomycetales_Micrococcineae_Yaniellaceae_Yaniella_halotolerans_DSM_15476:0.122150531)0.885:0.018799680)0.997:0.025835349)0.941:0.018821874)0.937:0.017654442,(((((((Bacteria_Actinobacteria_Actinobacteria_Actinobacteridae_Actinomycetales_Micrococcineae_Microbacteriaceae_Glaciibacter_superstes_DSM_21135:0.019156697,Bacteria_Actinobacteria_Actinobacteria_Actinobacteridae_Actinomycetales_Micrococcineae_Microbacteriaceae_Cryobacterium_sp._MLB_32:0.043164792)0.981:0.016790592,Bacteria_Actinobacteria_Actinobacteria_Actinobacteridae_Actinomycetales_Micrococcineae_Microbacteriaceae_Herbiconiux_sp._YR403:0.028836797)0.625:0.008806362,Bacteria_Actinobacteria_Actinobacteria_Actinobacteridae_Actinomycetales_Micrococcineae_Microbacteriaceae_Clavibacter_michiganensis_subsp._michiganensis_NCPPB_382:0.052022659)0.658:0.005972245,(Bacteria_Actinobacteria_Actinobacteria_Actinobacteridae_Actinomycetales_Micrococcineae_Microbacteriaceae_Agromyces_subbeticus_DSM_16689:0.029111516,(Bacteria_Actinobacteria_Actinobacteria_Actinobacteridae_Actinomycetales_Micrococcineae_Microbacteriaceae_Cryocola_sp._340MFSha3.1:0.010804516,Bacteria_Actinobacteria_Actinobacteria_Actinobacteridae_Actinomycetales_Micrococcineae_Microbacteriaceae_Leifsonia_xyli_xyli_CTCB07:0.022387378)1.000:0.021306742)0.874:0.008151038)0.716:0.006954598,((Bacteria_Actinobacteria_Actinobacteria_Actinobacteridae_Actinomycetales_Micrococcineae_Microbacteriaceae_Curtobacterium_ginsengisoli_DSM_22003:0.036029893,Bacteria_Actinobacteria_Actinobacteria_Actinobacteridae_Actinomycetales_Micrococcineae_Microbacteriaceae_Humibacter_albus_DSM_18994:0.022044394)0.984:0.016803055,(Bacteria_Actinobacteria_Actinobacteria_Actinobacteridae_Actinomycetales_Micrococcineae_Microbacteriaceae_Rathayibacter_toxicus_DSM_7488:0.053020697,((Bacteria_Actinobacteria_Actinobacteria_Actinobacteridae_Actinomycetales_Micrococcineae_Microbacteriaceae_Agrococcus_lahaulensis_DSM_17612:0.059623990,Bacteria_Actinobacteria_Actinobacteria_Actinobacteridae_Actinomycetales_Micrococcineae_Microbacteriaceae_Leucobacter_chromiiresistens_JG_31:0.062491625)0.354:0.015331306,Bacteria_Actinobacteria_Actinobacteria_Actinobacteridae_Actinomycetales_Micrococcineae_Microbacteriaceae_Microbacterium_paraoxydans_DH1b:0.036511241)0.911:0.011375413)0.450:0.006911183)0.936:0.008821734)0.935:0.012551041,((Bacteria_Actinobacteria_Actinobacteria_Actinobacteridae_Actinomycetales_Micrococcineae_Microbacteriaceae_Salinibacterium_amurskyense_PAMC_21357:0.070228577,(Bacteria_Actinobacteria_Actinobacteria_Actinobacteridae_Actinomycetales_Micrococcineae_Microbacteriaceae_Curtobacterium_flaccumfaciens_UCD_AKU:0.016843654,Bacteria_Actinobacteria_Actinobacteria_Actinobacteridae_Actinomycetales_Micrococcineae_Microbacteriaceae_Curtobacterium_sp._9128:0.011488941)0.999:0.032213448)0.938:0.013943694,(Bacteria_Actinobacteria_Actinobacteria_Micrococcales_Microbacteriaceae_Zimmermannella_faecalis_ATCC_13722:0.034033723,Bacteria_Actinobacteria_Actinobacteria_Actinobacteridae_Actinomycetales_Micrococcineae_Microbacteriaceae_Gulosibacter_molinativorax_DSM_13485:0.042364355)1.000:0.070719583)0.691:0.012312873)0.994:0.027125552,(Bacteria_Actinobacteria_marine_actinobacterium_IMCC13023:0.104321907,Bacteria_Actinobacteria_Actinobacteria_Micrococcales_Microbacteriaceae_Candidatus_Rhodoluna_lacicola_MWH_Ta8_Sequence_finished_Aug._2010:0.074845195)0.999:0.034482977)1.000:0.041486670)0.701:0.011726567)0.987:0.022690379)0.666:0.010674116)0.529:0.014484188,(Bacteria_Actinobacteria_Actinobacteria_Actinobacteridae_Bifidobacteriales_Bifidobacteriaceae_Alloscardovia_omnicolens_DSM_21503:0.031874537,((Bacteria_Actinobacteria_Actinobacteria_Actinobacteridae_Bifidobacteriales_Bifidobacteriaceae_Parascardovia_denticolens_DSM_10105_Contig1484:0.028946120,Bacteria_Actinobacteria_Actinobacteria_Actinobacteridae_Bifidobacteriales_Bifidobacteriaceae_Scardovia_inopinata_F0304_genomic_scaffold_supercont1.1:0.022324719)0.999:0.026391417,(Bacteria_Actinobacteria_Actinobacteria_Actinobacteridae_Bifidobacteriales_Bifidobacteriaceae_Bifidobacterium_animalis_animalis_ATCC_25527:0.033977891,Bacteria_Actinobacteria_Actinobacteria_Actinobacteridae_Bifidobacteriales_Bifidobacteriaceae_Gardnerella_vaginalis_409_05:0.034878621)0.977:0.022989843)0.131:0.016282006)1.000:0.207108287)1.000:0.028552477)0.878:0.014051593)0.893:0.023747689)1.000:0.124376375)0.285:0.021592238)0.726:0.033217305)1.000:0.062184671)0.975:0.027894734,(((CG_4_10_14_0_8_um_filter_cor_Actinobacteria_50_43:0.173191416,(AfrMine_MM5_Bacteria_51_308.csv:0.128191362,(AfrMine_TT107_Bacteria_46_527:0.000000005,Precam_crust_megahit_OPB41_46_533:0.000000005)1.000:0.122537380)0.992:0.046280970)0.973:0.029746089,(AfrMine_FI88_Bacteria_64_8.csv:0.171326559,(Tomsk_Actinobacteria_bacterium_66_15_69_21:0.101953605,(((Bacteria_Actinobacteria_Actinobacteria_Coriobacteridae_Coriobacteriales_Coriobacterineae_Coriobacteriaceae_Slackia_heliotrinireducens_DSM_20476:0.050190831,Bacteria_Actinobacteria_Actinobacteria_Coriobacteridae_Coriobacteriales_Coriobacterineae_Coriobacteriaceae_Slackia_piriformis_YIT_12062:0.037143173)1.000:0.036387287,((Bacteria_Actinobacteria_Actinobacteria_Coriobacteridae_Coriobacteriales_Coriobacterineae_Coriobacteriaceae_Cryptobacterium_curtum_DSM_15641:0.061270501,Bacteria_Actinobacteria_Actinobacteria_Coriobacteridae_Coriobacteriales_Coriobacterineae_Coriobacteriaceae_Denitrobacterium_detoxificans_DSM_21843:0.035355479)1.000:0.034149800,((Bacteria_Actinobacteria_Actinobacteria_Coriobacteridae_Coriobacteriales_Coriobacterineae_Coriobacteriaceae_Eggerthella_lenta_DSM_2243:0.029830767,(Bacteria_Actinobacteria_Actinobacteria_Coriobacteridae_Coriobacteriales_Coriobacterineae_Coriobacteriaceae_Eggerthella_sp._YY7918:0.038428763,Bacteria_Actinobacteria_Actinobacteria_Coriobacteridae_Coriobacteriales_Coriobacterineae_Coriobacteriaceae_Gordonibacter_pamelaeae_7_10_1_b_draft_genome.:0.025159887)0.218:0.009154508)0.703:0.008655294,(Bacteria_Actinobacteria_Coriobacteriia_Coriobacteriales_Coriobacteriaceae_Senegalemassilia_anaerobia_JC110:0.053690432,(Bacteria_Actinobacteria_Actinobacteria_Coriobacteridae_Coriobacteriales_Coriobacterineae_Coriobacteriaceae_Adlercreutzia_equolifaciens_DSM_19450:0.006053488,(Bacteria_Actinobacteria_Actinobacteria_Coriobacteridae_Coriobacteriales_Coriobacterineae_Coriobacteriaceae_Enterorhabdus_caecimuris_B7:0.007441307,Bacteria_Actinobacteria_Actinobacteria_Coriobacteridae_Coriobacteriales_Coriobacterineae_Coriobacteriaceae_Enterorhabdus_mucosicola_DSM_19490:0.009985565)0.871:0.006828932)1.000:0.056373134)0.786:0.012960336)0.976:0.016171000)0.951:0.022477949)1.000:0.066736202,((Bacteria_Actinobacteria_Actinobacteria_Coriobacteridae_Coriobacteriales_Coriobacterineae_Coriobacteriaceae_Collinsella_intestinalis_DSM_13280:0.042968860,(Bacteria_Actinobacteria_Coriobacteriia_Coriobacteriales_Coriobacteriaceae_Enorma_massiliensis_phI:0.052669471,Bacteria_Actinobacteria_Actinobacteria_Coriobacteridae_Coriobacteriales_Coriobacterineae_Coriobacteriaceae_Coriobacterium_glomerans_PW2_DSM_20642:0.071707800)0.404:0.020805169)1.000:0.061737818,((Bacteria_Actinobacteria_Actinobacteria_Coriobacteridae_Coriobacteriales_Coriobacterineae_Coriobacteriaceae_Atopobium_parvulum_DSM_20469:0.034734539,Bacteria_Actinobacteria_Actinobacteria_Coriobacteridae_Coriobacteriales_Coriobacterineae_Coriobacteriaceae_Atopobium_rimae_ATCC_49626:0.024469142)1.000:0.060221131,(Bacteria_Actinobacteria_Actinobacteria_Coriobacteridae_Coriobacteriales_Coriobacterineae_Coriobacteriaceae_Olsenella_sp.OF0356:0.029581223,Bacteria_Actinobacteria_Actinobacteria_Coriobacteridae_Coriobacteriales_Coriobacterineae_Coriobacteriaceae_Olsenella_uli_DSM_7084:0.050806841)0.961:0.029858774)1.000:0.067953316)1.000:0.086941818)1.000:0.098708467)1.000:0.094047352)0.561:0.023463275)0.967:0.025033704,(Bacteria_Actinobacteria_Actinobacteria_Rubrobacteridae_Rubrobacterales_Rubrobacterineae_Rubrobacteraceae_Rubrobacter_xylanophilus_DSM_9941:0.263969060,((GA_180221_E-2-1_metaspades_Bacteria_57_5:0.149514755,(Actinobacteria_bacterium_RBG_13_63_9:0.031462686,Actinobacteria_bacterium_RBG_16_64_13:0.023449217)1.000:0.161715269)0.955:0.053143701,(Actinobacteria_bacterium_RBG_16_68_12:0.205385497,(Bacteria_Actinobacteria_Actinobacteria_Rubrobacteridae_Thermoleophilales_Thermoleophilaceae_Thermoleophilum_album_ATCC_35263:0.158159152,(Bacteria_Actinobacteria_Actinobacteria_Rubrobacteridae_Solirubrobacterales_Patulibacteraceae_Patulibacter_sp._I11:0.140161425,(Bacteria_Actinobacteria_Actinobacteria_Rubrobacteridae_Solirubrobacterales_Solirubrobacteraceae_Solirubrobacter_soli_DSM_22325:0.117043405,Bacteria_Actinobacteria_Actinobacteria_Rubrobacteridae_Solirubrobacterales_Conexibacteraceae_Conexibacter_woesei_DSM_14684:0.098498834)0.736:0.039391395)0.988:0.062543656)0.995:0.067798957)0.989:0.059110468)0.919:0.043121240)1.000:0.071112158)0.326:0.013495885)0.225:0.017644383)0.999:0.048917180)0.826:0.020741978)0.867:0.023124004)0.988:0.028196731,((((Candidatus_Lindowbacteria_bacterium_RIFCSPLOWO2_12_FULL_62_27:0.550283384,((Bacteria_Aquificae_Aquificae_Aquificales_Desulfurobacteriaceae_Desulfurobacterium_thermolithotrophum_DSM_11699:0.023778721,Bacteria_Aquificae_Aquificae_Aquificales_Desulfurobacteriaceae_Thermovibrio_ammonificans_HB_1:0.030572455)1.000:0.191498213,((Bacteria_CP_EM_19_candidate_division_EM_19_bacterium_JGI_0000106_J16_GBS_C_001_289:0.000000006,(Bacteria_CP_EM_19_candidate_division_EM_19_bacterium_JGI_0000106_N7_GBS_C_001_292:0.000000005,(Bacteria_CP_EM_19_candidate_division_EM_19_bacterium_JGI_0000106_G12_Combined_Assembly_EM19_1__EM19:0.000000005,Bacteria_CP_EM_19_candidate_division_EM_19_bacterium_SCGC_AAA471_M6_GBS_N_001_25:0.004943444)0.000:0.000000005)0.856:0.001633691)1.000:0.491168915,((Bacteria_Aquificae_Aquificae_Aquificales_Hydrogenothermaceae_Persephonella_marina_EX_H1:0.060957296,Bacteria_Aquificae_Aquificae_Aquificales_Hydrogenothermaceae_Sulfurihydrogenibium_azorense_Az_Fu1:0.084507103)1.000:0.112206484,(Bacteria_Aquificae_Aquificae_Aquificales_Aquificaceae_Aquifex_aeolicus_VF5:0.142624752,(Bacteria_Aquificae_Aquificae_Aquificales_Aquificaceae_Hydrogenobaculum_sp._HO_Finished_QAed:0.213301511,(Bacteria_Aquificae_Aquificae_Aquificales_Aquificaceae_Hydrogenobacter_thermophilus_TK_6:0.092003862,Bacteria_Aquificae_Aquificae_Aquificales_Aquificaceae_Thermocrinis_albus_DSM_14484:0.055108774)0.957:0.031276509)0.948:0.038643756)1.000:0.114508006)0.984:0.077497389)0.549:0.059539957)0.994:0.063729973)0.025:0.029924655,(((Bacteria_Deinococcus_Thermus_Deinococci_Thermales_Thermaceae_Meiothermus_ruber_DSM_1279:0.008272167,(AfrMine_TT107_Bacteria_59_6:0.033905422,Precam_crust_megahit_Meiothermus_61_6:0.001229051)0.929:0.012824747)1.000:0.127533564,(((AfrMine_TT107_Thermus_scotoductus_65_25:0.0,AfrMine_TT109_Thermus_scotoductus_65_89.csv:0.0,Precam_crust_megahit_Thermus-scotoductus_65_21:0.0):0.012950459,Bacteria_Deinococcus_Thermus_Deinococci_Thermales_Thermaceae_Thermus_oshimai_JL_2:0.015521243)1.000:0.066368234,(Bacteria_Deinococcus_Thermus_Deinococci_Thermales_Thermaceae_Marinithermus_hydrothermalis_T1_DSM_14884:0.032437620,Bacteria_Deinococcus_Thermus_Deinococci_Thermales_Thermaceae_Oceanithermus_profundus_DSM_14977:0.083528785)0.990:0.033938733)0.000:0.026649937)1.000:0.057278100,(Bacteria_Deinococcus_Thermus_Deinococci_Deinococcales_Deinococcaceae_Deinococcus_geothermalis_DSM_11300:0.139516743,Bacteria_Deinococcus_Thermus_Deinococci_Deinococcales_Trueperaceae_Truepera_radiovictrix_DSM_17093:0.182332242)0.830:0.044267420)1.000:0.192944558)0.884:0.035717105,(((Bacteria_Dictyoglomi_Dictyoglomia_Dictyoglomales_Dictyoglomaceae_Dictyoglomus_thermophilum_H_6_12:0.011861657,Bacteria_Dictyoglomi_Dictyoglomia_Dictyoglomales_Dictyoglomaceae_Dictyoglomus_turgidum_DSM_6724:0.013551278)1.000:0.266053513,(GA_180221_E-2-1_metaspades_Bacteria2_55_5:0.396260164,((SulCav_AS07-7_Caldisericum_exile_34_208:0.077602166,Bacteria_Caldiserica_Caldisericia_Caldisericales_Caldisericaceae_Caldisericum_exile_AZM16c01_NBRC_104410:0.031345412)1.000:0.066931368,(CG2_30_FULL_Caldiserica_36_11:0.146709968,(GA_180221_E-1-1_metaspades_Caldisericum_37_65.txt.curated:0.000784065,(GA_180221_E-1-2_metaspades_Caldisericum_37_73:0.0,GA_180221_E-2-1_metaspades_Caldisericum_36_62:0.0):0.000835159)1.000:0.134563116)0.894:0.042606658)1.000:0.184533080)1.000:0.150970167)0.995:0.059392472,((Candidatus_Fraserbacteria_bacterium_RBG_16_55_9:0.293704198,AfrMine_BE2012_Bacteria_65_8:0.315995550)1.000:0.224370608,((Bacteria_Thermotogae_Thermotogae_Thermotogales_unclassified_Thermotogales_Laodecianella_thermoacidophila_DSM_25116:0.080094088,SulCav_AS07-7_Mesoaciditoga_lauensis_40_59:0.159508713)1.000:0.179564453,(((Bacteria_Thermotogae_Thermotogae_Thermotogales_Thermotogaceae_Fervidobacterium_nodosum_Rt17_B1:0.117286044,Bacteria_Thermotogae_Thermotogae_Thermotogales_Thermotogaceae_Thermosipho_africanus_TCF52B:0.075955093)1.000:0.064701120,(Bacteria_Thermotogae_Thermotogae_Thermotogales_Thermotogaceae_Thermotoga_thermarum_LA3_DSM_5069:0.127660641,Bacteria_Thermotogae_Thermotogae_Thermotogales_Thermotogaceae_Thermotoga_maritima_MSB8:0.078532226)0.728:0.035840499)0.947:0.035206225,((Bacteria_Thermotogae_Thermotogae_Thermotogales_Thermotogaceae_Kosmotoga_olearia_TBF_19.5.1:0.046199068,Bacteria_Thermotogae_Thermotogae_Thermotogales_Thermotogales_sp._mesG1.Ag.4.2:0.128560169)1.000:0.085863110,(Bacteria_Thermotogae_Thermotogae_Thermotogales_Thermotogaceae_Marinitoga_piezophila_KA3:0.102879650,Bacteria_Thermotogae_Thermotogae_Thermotogales_Thermotogaceae_Petrotoga_mobilis_SJ95:0.194776069)1.000:0.089734687)0.982:0.037697390)0.998:0.059983013)1.000:0.097192561)0.580:0.038110191)0.877:0.024319690)0.979:0.028399516,(((((CG02_land_8_20_14_3_00_150_Desantisbacteria_49_13:0.215041005,CG_4_10_14_0_8_um_filter_cor_Desantisbacteria_39_17:0.193866651)1.000:0.182873807,(((Bacteria_Atribacteria_OP9_Candidatus_Caldatribacterium_saccharofermentans_OP9_77CS:0.001479718,Bacteria_unclassified_Bacteria_Atribacteria_Candidatus_Caldatribacterium_californiense_OP9_cSCG:0.006965794)1.000:0.229410278,(Bacteria_CP_OP9_candidate_division_OP9_bacterium_JGI_0000059_I14_TAbiofilm_001_167:0.207863717,(Bacteria_CP_JS1_candidate_division_JS1_bacterium_SCGC_5329:0.083183238,(CG17_big_fil_post_rev_8_21_14_2_50_Atribacteria_34_11:0.073767510,(Candidatus_Atribacteria_bacterium_RBG_19FT_COMBO_35_14:0.032113684,(Bacteria_CP_OP9_candidate_division_OP9_bacterium_SCGC_AAA255_G05_SAK_001_130:0.002324786,Bacteria_CP_OP9_candidate_division_OP9_bacterium_SCGC_AAA255_N14_SAK_001_136:0.008965393)0.979:0.015088351)1.000:0.034228367)0.118:0.020576452)1.000:0.110149579)1.000:0.139331785)0.998:0.061256643,(AfrMine_MM5_Bacteria_44_34.csv:0.290556114,((AfrMine_MM5_Bacteria_36_81.csv:0.145726484,(AfrMine_DR5_Bacteria_34_151:0.040881595,AfrMine_FI88_Bacteria_36_49.csv:0.048412890)1.000:0.115241003)1.000:0.208023568,(AfrMine_DR5_Bacteria_34_15:0.205647900,(AfrMine_DR5_Bacteria_38_440:0.272836911,CG23_combo_of_CG06-09_8_20_14_all_150_Desantisbacteria_40_23:0.244660497)0.000:0.028779134)0.834:0.025614113)0.849:0.032730468)1.000:0.063888274)0.293:0.014999372)0.000:0.012626154,(((((SulCav_AS07-7_Bacteria_40_16:0.266064025,SulCav_AS07-7_Bacteria_42_20:0.250497061)1.000:0.115329726,(CG15_BIG_FIL_POST_REV_8_21_14_020_Ratteibacteria_41_12:0.239024760,CG23_combo_of_CG06-09_8_20_14_all_150_Ratteibacteria_48_7:0.404562456)0.929:0.080560825)1.000:0.166772360,(((Bacteria_CP_OP3_candidate_division_OP3_bacterium_SCGC_AAA011_A17_Dusel_001_263:0.024836303,Bacteria_Omnitrophica_GWA2_OP3_50_21:0.010332880)1.000:0.173072818,((Bacteria_CP_OP3_candidate_division_OP3_bacterium_SCGC_AAA257_O07_Etoliko_001_147:0.155702379,(Bacteria_Omnitrophica_GWA2_OP3_52_8:0.178297537,(Bacteria_Omnitrophica_RifOxyB12_full_OP3_50_7:0.196958964,Bacteria_Omnitrophica_GWA2_OP3_52_12:0.172699225)0.000:0.024561009)0.552:0.015544807)1.000:0.064646209,(CG11_big_fil_rev_8_21_14_0_20_Omnitrophica_45_26:0.203890458,(Bacteria_Omnitrophica_RIFCSPLOWO2_02_FULL_Omnitrophica_44_11:0.188252888,(Bacteria_Omnitrophica_RIFCSPLOWO2_01_FULL_Omnitrophica_45_10b:0.120972992,(Bacteria_Omnitrophica_RIFCSPLOWO2_01_FULL_Omnitrophica_50_24:0.126986510,Bacteria_Omnitrophica_RIFCSPLOWO2_12_FULL_Omnitrophica_50_11:0.130404296)0.999:0.057979817)0.570:0.023573551)1.000:0.061039815)0.993:0.049656471)0.996:0.059164595)1.000:0.148544171,(((((Bacteria_OP3X_GWA2_OP3X_41_15:0.011341901,CG1_02_FULL_Omnitrophica_40_15:0.014161501)0.991:0.027246443,(CG12_big_fil_rev_8_21_14_0_65_Omnitrophica_42_8:0.058800410,CG22_combo_CG10-13_8_21_14_all_Omnitrophica_43_16:0.066204239)0.184:0.014308584)1.000:0.241691387,(CG03_land_8_20_14_0_80_cor_Omnitrophica_43_22:0.300849094,((Bacteria_OP3X_RIFCSPLOWO2_01_FULL_OP3X_45_10:0.146211143,Bacteria_OP3X_RIFCSPLOWO2_02_FULL_OP3X_45_16:0.132070451)1.000:0.113000028,(CG07_land_8_20_14_0_80_Omnitrophica_42_15:0.224758041,Bacteria_OP3X_RBG_13_OP3X_46_9:0.268675164)0.188:0.039590777)0.977:0.046500904)0.339:0.027478871)0.976:0.031931101,((((AfrMine_MM5_Candidatus_Omnitrophica_36_195.csv:0.271599604,(((((Bacteria_WOR-2_RBG_13_WOR_2_41_10:0.166245174,CG23_combo_of_CG06-09_8_20_14_all_150_Omnitrophica_40_11:0.097179610)0.894:0.020403818,Bacteria_WOR-2_RIFCSPLOWO2_01_FULL_WOR_2_41_12:0.117420391)0.835:0.010993010,Omnitrophica_WOR_2_bacterium_RBG_13_44_8:0.132458593)0.782:0.013280867,(((CG23_combo_of_CG06-09_8_20_14_all_150_Omnitrophica_41_10:0.117410895,(CG11_big_fil_rev_8_21_14_0_20_Omnitrophica_41_12:0.065486805,CG11_big_fil_rev_8_21_14_0_20_Omnitrophica_43_6:0.039516852)1.000:0.101691005)0.998:0.037655279,Bacteria_WOR-2_RBG_13_WOR-2_44_8b:0.102185337)0.910:0.020133165,Bacteria_WOR-2_RIFCSPLOWO2_12_FULL_WOR_2_51_8:0.132537238)0.972:0.027466544)0.415:0.021926127,AfrMine_DR5_Candidatus_Omnitrophica_38_249:0.166049955)0.999:0.070876725)0.969:0.039494018,((Bacteria_WOR-2_RIFOXYC2_FULL_WOR_2_45_15:0.001018933,Bacteria_WOR-2_GWB2_WOR_2_45_9:0.000000005)1.000:0.107233910,(Bacteria_WOR-2_GWF2_WOR_2_43_52:0.107818007,(Bacteria_WOR-2_RIFCSPHIGHO2_02_FULL_WOR_2_45_21:0.027463318,Bacteria_WOR-2_RIFCSPHIGHO2_02_FULL_WOR_2_46_37:0.020099116)1.000:0.081291119)0.857:0.029873713)1.000:0.149057202)0.897:0.033002500,(CG_4_10_14_0_8_um_filter_cor_Omnitrophica_44_12:0.288661632,(CG11_big_fil_rev_8_21_14_0_20_Omnitrophica_42_13:0.207573210,((SulCav_GS10_10_Candidatus_Omnitrophica_48_10:0.107647923,SulCav_GS09_5_Candidatus_Omnitrophica_46_18:0.120031184)1.000:0.108360658,(CG12_big_fil_rev_8_21_14_0_65_Omnitrophica_50_5:0.242915589,((Bacteria_WOR-2_GWA2_WOR_2_47_8:0.160998203,Bacteria_WOR-2_RIFCSPHIGHO2_02_FULL_WOR_2_48_11:0.161964547)0.997:0.058646560,((Bacteria_WOR-2_RIFCSPHIGHO2_02_FULL_WOR_2_50_17:0.111190747,(Bacteria_WOR-2_GWA2_WOR_2_53_43:0.022483753,Bacteria_WOR-2_RIFCSPHIGHO2_01_FULL_WOR_2_52_10:0.018898943)1.000:0.092252909)0.975:0.039638496,(Bacteria_WOR-2_RIFCSPHIGHO2_02_FULL_WOR_2_52_10:0.157688508,(Bacteria_WOR-2_RIFOXYB2_FULL_WOR_2_38_16:0.136740839,Bacteria_WOR-2_GWA2_WOR_2_45_18:0.122549212)0.628:0.028898314)0.899:0.024708520)0.995:0.043385373)0.163:0.019931350)0.986:0.053046640)1.000:0.155242154)0.450:0.033991464)0.186:0.027582217)1.000:0.067384030,(Bacteria_WOR_2_uncultured_SMTZ_29:0.110591036,Bacteria_WOR-2_RIFCSPLOWO2_12_FULL_WOR_2_51_24:0.134947097)1.000:0.116584786)0.963:0.023585419)0.291:0.024471994,((Bacteria_OP3X_RIFCSPHIGHO2_02_FULL_OP3X_63_14:0.112533288,(Bacteria_OP3X_RIFCSPHIGHO2_02_FULL_OP3X_51_18:0.110507678,(CG1_02_FULL_Omnitrophica_46_14:0.047204146,(CG07_land_8_20_14_0_80_Omnitrophica_50_8:0.001632787,CG1_02_FULL_Omnitrophica_49_16:0.000800948)1.000:0.074583360)1.000:0.069100402)0.915:0.032505496)1.000:0.192024545,((Bacteria_WOR-2_RIFCSPHIGHO2_02_FULL_WOR_2_63_39:0.208805772,(Bacteria_WOR-2_RIFCSPHIGHO2_02_FULL_WOR_2_67_20:0.108828390,CG11_big_fil_rev_8_21_14_0_20_Omnitrophica_63_9:0.116399314)1.000:0.105151983)1.000:0.199989566,(Bacteria_WOR-2_RIFCSPHIGHO2_02_FULL_WOR_2_68_15:0.220735020,CG11_big_fil_rev_8_21_14_0_20_Omnitrophica_64_10:0.303062327)0.994:0.077329428)0.404:0.042093534)0.990:0.038716449)1.000:0.059787227)0.970:0.045302104)0.963:0.032386761,(((AfrMine_FI88_Bacteria_62_9.csv:0.337780552,((Planctomycetes_bacterium_RIFCSPHIGHO2_12_FULL_52_36:0.161824128,Planctomycetes_bacterium_RIFCSPLOWO2_02_FULL_50_16:0.144611065)0.999:0.076893183,(Planctomycetes_bacterium_GWA2_40_7:0.212610903,(Bacteria_Planctomycetes_Planctomycetia_Candidatus_Brocadiales_Candidatus_Brocadiaceae_Candidatus_Kuenenia_stuttgartiensis_RU1:0.147959468,(Planctomycetes_bacterium_RIFCSPLOWO2_12_FULL_39_13:0.044781464,(Bacteria_Planctomycetes_Brocadiales_GWB2_Planctomycetes_41_19:0.038507872,(Planctomycetes_bacterium_RIFCSPHIGHO2_02_FULL_38_41:0.099690958,Planctomycetes_bacterium_RIFCSPHIGHO2_12_42_15:0.017494103)0.757:0.026634136)0.993:0.034826845)0.999:0.057364327)0.999:0.081589343)0.985:0.050589980)1.000:0.078491545)0.403:0.032870546,(((((Bacteria_Planctomycetes_Planctomycetia_Planctomycetales_Planctomycetaceae_Zavarzinella_formosa_DSM_19928:0.312079099,(Bacteria_Planctomycetes_Planctomycetia_Planctomycetales_Planctomycetaceae_Isosphaera_pallida_ATCC_43644:0.122096220,Bacteria_Planctomycetes_Planctomycetia_Planctomycetales_Planctomycetaceae_Singulisphaera_acidiphila_MOB10_DSM_18658:0.083097354)1.000:0.117658057)0.342:0.029431248,((SulCav_AS07-7_Planctomycetes_60_60:0.224166448,((Planctomycetes_bacterium_RBG_16_64_10:0.127351207,(Planctomycetes_bacterium_RBG_13_63_9:0.071445352,(Planctomycetes_bacterium_RBG_16_64_12:0.066372853,SulCav_AS07-7_Planctomycetes_67_12:0.110808894)0.947:0.028837404)0.983:0.030526769)0.671:0.022951523,(Bacteria_Planctomycetes_Planctomycetia_Planctomycetales_Planctomycetaceae_Blastopirellula_marina_SH_106T_DSM_3645:0.155938983,(Bacteria_Planctomycetes_Planctomycetia_Planctomycetales_Planctomycetaceae_Rhodopirellula_baltica_SH_1:0.191040813,Bacteria_Planctomycetes_Planctomycetia_Planctomycetales_Planctomycetaceae_Pirellula_staleyi_DSM_6068:0.155074123)0.333:0.031440595)1.000:0.054348518)0.958:0.039093710)1.000:0.065873158,(Bacteria_Planctomycetes_Planctomycetia_Planctomycetales_Planctomycetaceae_Schlesneria_paludicola_DSM_18645:0.194618040,Bacteria_Planctomycetes_Planctomycetia_Planctomycetales_Planctomycetaceae_Planctomyces_limnophilus_DSM_3776:0.115945501)1.000:0.160376936)0.960:0.041809441)0.999:0.097301838,(Bacteria_Planctomyce_uncultured_SMTZ_25:0.281926167,(((Bacteria_Planctomycetes_Phycisphaerae_uncultured_SMTZ_32_1:0.141329069,Bacteria_Plantomycetes_Phycisphaerae_uncultured_SMTZ_33:0.192112528)0.998:0.086131571,(Bacteria_Plantomycetes_Phycisphaerae_uncultured_SMTZ_30:0.203980587,(((Planctomycetes_bacterium_RBG_13_50_24:0.096207493,(Bacteria_Plantomycetes_Phycisphaerae_uncultured_SG8_4:0.065897966,(Bacteria_Planctomycetes_Phycisphaerae_RBG_16_Planctomycetes_55_9:0.086676522,(Bacteria_Plantomycetes_Phycisphaerae_uncultured_SMTZ1_79:0.045420059,Planctomycetes_bacterium_RBG_19FT_COMBO_48_8:0.050824864)0.886:0.008429625)0.466:0.007143142)0.982:0.016328982)0.835:0.021586896,(Planctomycetes_bacterium_RBG_13_46_10:0.107195488,(Planctomycetes_bacterium_RBG_13_60_9:0.074680095,Planctomycetes_bacterium_RBG_13_62_9:0.084308929)1.000:0.074962205)0.696:0.024661007)1.000:0.068248614,((Planctomycetes_bacterium_GWC2_49_10:0.044140519,Planctomycetes_bacterium_GWF2_50_10:0.051646781)1.000:0.139793371,(SulCav_AS07-7_Planctomycetes_47_10:0.149679080,(Planctomycetes_bacterium_GWC2_45_44:0.095661665,((Planctomycetes_bacterium_GWF2_41_51:0.027823253,Planctomycetes_bacterium_GWF2_42_9:0.051439961)1.000:0.080852091,Planctomycetes_bacterium_RBG_13_44_8b:0.084323127)0.298:0.022109857)0.998:0.046585786)0.997:0.051714958)0.528:0.028192849)1.000:0.100670517)1.000:0.084315576)0.519:0.029515594,(SulCav_PC08_64_Bacteria_54_21:0.284193389,Bacteria_Planctomycetes_Phycisphaerae_Phycisphaerales_Phycisphaeraceae_Phycisphaera_mikurensis_NBRC_102666:0.377562017)0.974:0.067548440)0.999:0.074158388)0.953:0.054672613)0.924:0.033336211,((Bacteria_Plantomycetes_uncultured_DG_23:0.236154810,Bacteria_Plantomycetes_uncultured_DG_58:0.259021682)0.882:0.038867815,Bacteria_Planctomyce_uncultured_SMTZ_32:0.325529851)0.890:0.030819642)0.761:0.028470568,((AfrMine_DR5_Bacteria_60_7:0.344686613,(Planctomycetes_bacterium_RBG_16_43_13:0.165632941,Planctomycetes_bacterium_RBG_16_59_8:0.226282290)1.000:0.114758114)1.000:0.093372047,AfrMine_FI88_Bacteria_71_9.csv:0.367593065)0.744:0.028328443)0.398:0.024343679)1.000:0.133773822,(((((Bacteria_ChlamydiaeVerrucomicrobia_group_Verrucomicrobia_Opitutae_Puniceicoccales_Puniceicoccaceae_Coraliomargarita_akajimensis_DSM_45221:0.193128366,((SulCav_GS10_10_Bacteria_46_33:0.228230341,(Bacteria_Verrucomicrobia_Opitutae_GWF2_Verrucomicrobia_51_19:0.186029666,Bacteria_Verrucomicrobia_Opitutae_GWC2_Verrucomicrobia_42_7:0.169961347)0.685:0.026935002)0.210:0.028168814,CG1_02_FULL_Verrucomicrobia_43_26:0.347153709)0.240:0.038537192)0.994:0.057322426,(Bacteria_Verrucomicrobia_Opitutae_RIFCSPLOWO2_12_FULL_Verrucomicrobia_64_8:0.084238768,(Bacteria_ChlamydiaeVerrucomicrobia_group_Verrucomicrobia_Opitutae_Opitutales_Opitutaceae_Opitutus_terrae_PB90_1:0.085228604,(Bacteria_ChlamydiaeVerrucomicrobia_group_Verrucomicrobia_Opitutae_Opitutales_Opitutaceae_Opitutaceae_sp._TAV2:0.027014149,Bacteria_ChlamydiaeVerrucomicrobia_group_Verrucomicrobia_Opitutae_Opitutales_Opitutaceae_Opitutaceae_sp._TAV5:0.023249472)1.000:0.095627615)0.857:0.033236962)1.000:0.145840819)1.000:0.179959243,(((SulCav_GS10_10_Bacteria_60_10:0.115546746,Bacteria_ChlamydiaeVerrucomicrobia_group_Verrucomicrobia_Verrucomicrobiae_Verrucomicrobiales_Verrucomicrobia_subdivision_3_bacterium_Ellin514:0.076665454)1.000:0.165465455,(IMS_BF_Bacteria_64_436.curated:0.095479639,Bacteria_Verrucomicrobia_Verrucomicrobiae_GWF2_Verrucomicrobia_62_7:0.110873232)1.000:0.148784505)0.990:0.059414246,(Bacteria_ChlamydiaeVerrucomicrobia_group_Verrucomicrobia_unclassified_Verrucomicrobia_Methylacidiphilales_Methylacidiphilaceae_Methylacidiphilum_infernorum_V4:0.327390695,(SulCav_GS10_10_Verrucomicrobia_56_36:0.224382165,((Bacteria_ChlamydiaeVerrucomicrobia_group_Verrucomicrobia_Verrucomicrobiae_Verrucomicrobiales_Verrucomicrobiaceae_Verrucomicrobium_spinosum_DSM_4136_unfinished_sequence:0.167546195,(Bacteria_ChlamydiaeVerrucomicrobia_group_Verrucomicrobia_Verrucomicrobiae_Verrucomicrobiales_Verrucomicrobiaceae_Akkermansia_muciniphila_ATCC_BAA_835:0.135174892,(Bacteria_ChlamydiaeVerrucomicrobia_group_Verrucomicrobia_Verrucomicrobiae_Verrucomicrobiales_Verrucomicrobiaceae_Rubritalea_marina_DSM_17716:0.020918252,Bacteria_ChlamydiaeVerrucomicrobia_group_Verrucomicrobia_Verrucomicrobiae_Verrucomicrobiales_Verrucomicrobiaceae_Rubritalea_marina_DSM_17716_SAORIC_165:0.038877905)1.000:0.123811374)1.000:0.099877797)1.000:0.109253466,((SulCav_GS10_10_Bacteria_58_10:0.149566380,Bacteria_ChlamydiaeVerrucomicrobia_group_Verrucomicrobia_Spartobacteria_Chthoniobacter_flavus_Ellin428_unfinished_sequence:0.112817877)0.190:0.022091736,((SulCav_GS09_5_Verrucomicrobia_61_14:0.0,SulCav_GS10_10_Verrucomicrobia_61_12:0.0):0.117609174,((SulCav_FS08_3_Verrucomicrobia_55_42:0.0,SulCav_GS10_10_Verrucomicrobia_55_37:0.0):0.122837509,(Bacteria_Verrucomicrobia_Verrucomicrobiae_RIFCSPHIGHO2_12_FULL_Verrucumicrobia_41_10:0.148563333,(SulCav_GS09_5_Verrucomicrobia_63_69:0.000000005,SulCav_GS10_10_Verrucomicrobia_63_25:0.000000005)1.000:0.099422226)0.330:0.021681425)0.998:0.048730240)0.787:0.020076390)1.000:0.053341213)0.835:0.042428764)0.832:0.038319390)0.997:0.051085286)0.818:0.031924998)0.978:0.042759292,((SulCav_GS10_10_Bacteria_56_132:0.260810712,((Bacteria_Lentisphaerae_GWF2_Lentisphaerae_57_35:0.137714034,SulCav_GS09_5_Bacteria_62_11:0.196605860)0.992:0.054598479,(Bacteria_Lentisphaerae_RifOxyA12_full_Lentisphaerae_48_11:0.204656338,Bacteria_Lentisphaerae_RIFOXYC12_FULL_Lentisphaerae_60_16:0.219020440)1.000:0.112363087)0.000:0.032258733)1.000:0.087687076,(Bacteria_ChlamydiaeVerrucomicrobia_group_Lentisphaerae_Lentisphaerales_Lentisphaeraceae_Lentisphaera_araneosa_HTCC2155_unfinished_sequence:0.311849216,(Bacteria_Lentisphaerae_RIFOXYB12_FULL_Lentisphaerae_65_16:0.264104180,(((Bacteria_Lentisphaerae_GWF2_Lentisphaerae_44_16:0.148735349,(Bacteria_ChlamydiaeVerrucomicrobia_group_Lentisphaerae_Lentisphaeria_Victivallales_Victivallaceae_Victivallis_vadensis_ATCC_BAA_548:0.201857749,Bacteria_Lentisphaerae_GWF2_Lentisphaerae_45_14:0.171566011)0.720:0.019057331)0.562:0.020474491,Bacteria_Lentisphaerae_GWF2_Lentisphaerae_52_8:0.162653027)0.991:0.041436250,(Bacteria_Lentisphaerae_GWF2_Lentisphaerae_38_69:0.245706999,((SulCav_GS10_10_Bacteria_45_7:0.089426026,SulCav_GS10_10_unclassified_Lentisphaerae_miscellaneous__50_17:0.095613523)1.000:0.129567389,((Bacteria_Lentisphaerae_GWF2_Lentisphaerae_50_93:0.034709936,Bacteria_Lentisphaerae_GWF2_Lentisphaerae_49_21:0.043547680)1.000:0.110086523,(SulCav_AS07-7_unclassified_Lentisphaerae__miscellaneous__55_126:0.070899497,SulCav_GS10_10_unclassified_Lentisphaerae_miscellaneous__42_10:0.075221112)1.000:0.168711364)0.636:0.027835120)0.982:0.041224954)0.189:0.022528108)1.000:0.099177937)0.425:0.042756857)1.000:0.094141394)0.486:0.025635623)0.995:0.045473904,(SulCav_GS10_10_Bacteria_63_11:0.353387291,(Bacteria_Chlamydiae_RIFCSPHIGHO2_12_FULL_Chlamydiae_49_11:0.373890824,((((CG10_big_fil_rev_8_21_14_0_10_Chlamydiia_35_9:0.181822047,(Bacteria_Chlamydiae_Chlamydiia_RIFCSPLOWO2_02_FULL_Chlamydiae_45_22:0.079723006,(CG10_big_fil_rev_8_21_14_0_10_Chlamydiia_42_34:0.059897023,Bacteria_Chlamydiae_Chlamydiia_RIFCSPHIGHO2_12_FULL_Chlamydiae_49_9:0.081673945)0.093:0.028121517)1.000:0.120044257)0.693:0.029716989,(Bacteria_Chlamydiae_Chlamydiia_RIFCSPHIGHO2_12_FULL_Chlamydiae_27_8:0.186352147,Bacteria_Chlymidae_uncultured_SMTZ_39:0.241038175)0.999:0.081054934)0.982:0.036622052,(Bacteria_Chlamydiae_Chlamydiia_Chlamydiales_RIFCSPLOWO2_02_FULL_Chlamydiae_49_12:0.185822270,Bacteria_ChlamydiaeVerrucomicrobia_group_Chlamydiae_Chlamydiia_Chlamydiales_Simkaniaceae_Simkania_negevensis_Z_gsn.131:0.194492885)0.239:0.029646016)0.966:0.043218052,((Bacteria_ChlamydiaeVerrucomicrobia_group_Chlamydiae_Chlamydiia_Chlamydiales_Chlamydiaceae_ChlamydiaChlamydophila_group_Chlamydophila_abortus_S263:0.040882897,Bacteria_ChlamydiaeVerrucomicrobia_group_Chlamydiae_Chlamydiia_Chlamydiales_Chlamydiaceae_ChlamydiaChlamydophila_group_Chlamydophila_pneumoniae_AR39:0.048183033)1.000:0.210502418,(Bacteria_ChlamydiaeVerrucomicrobia_group_Chlamydiae_Chlamydiia_Chlamydiales_Waddliaceae_Waddlia_chondrophila_WSU_86_1044:0.137830552,(Bacteria_ChlamydiaeVerrucomicrobia_group_Chlamydiae_Chlamydiia_Chlamydiales_Parachlamydiaceae_Parachlamydia_acanthamoebae_UV7:0.134139983,(Bacteria_ChlamydiaeVerrucomicrobia_group_Chlamydiae_Chlamydiia_Chlamydiales_Parachlamydiaceae_Candidatus_Protochlamydia_amoebophila_UWE25:0.097626580,Bacteria_ChlamydiaeVerrucomicrobia_group_Chlamydiae_Chlamydiia_Chlamydiales_Parachlamydiaceae_Neochlamydia_sp._S13:0.126435334)0.320:0.018412056)0.978:0.038350722)0.997:0.055283766)0.662:0.036095041)0.998:0.092478441)1.000:0.177416173)0.933:0.044150632)0.870:0.037474970)0.938:0.028384604)0.959:0.027917330,((CG08_land_8_20_14_0_20_Elusimicrobia_44_26:0.153650805,CG03_land_8_20_14_0_80_cor_Elusimicrobia_50_18:0.179596456)1.000:0.530395543,(((Bacteria_Elusimicrobia_RIFCSPLOWO2_12_FULL_Elusimicrobia_59_9:0.245210254,((CG_4_9_14_3_um_filter_150_Elusimicrobia_62_55:0.159069068,Bacteria_Elusimicrobia_GWA2_Elusimicrobia_69_24:0.154135875)1.000:0.098413106,((CG11_big_fil_rev_8_21_14_0_20_Elusimicrobia_64_6:0.079203622,(Bacteria_Elusimicrobia_GWC2_Elusimicrobia_65_9:0.052322831,(Bacteria_Elusimicrobia_RIFOXYD12_FULL_Elusimicrobia_66_9:0.017164137,Bacteria_Elusimicrobia_RBG_16_Elusimicrobia_66_12:0.012931823)0.987:0.023825731)0.989:0.029637366)1.000:0.094247270,(Bacteria_Elusimicrobia_RIFOXYA2_FULL_Elusimicrobia_69_6:0.232091127,Bacteria_Elusimicrobia_RIFCSPHIGHO2_02_FULL_Elusimicrobia_57_9:0.092585482)0.453:0.039965728)1.000:0.075994203)0.530:0.032927704)0.809:0.047531704,(Bacteria_Elusimicrobia_Elusimicrobia_Elusimicrobiales_Elusimicrobiaceae_Elusimicrobium_minutum_Pei191:0.233207064,(((Bacteria_Elusimicrobia_RIFOXYB2_FULL_Elusimicrobia_62_6:0.082913551,(Bacteria_Elusimicrobia_GWC2_Elusimicrobia_56_31:0.023263923,Bacteria_Elusimicrobia_RIFOXYA2_FULL_Elusimicrobia_53_38:0.024565579)1.000:0.068292193)0.632:0.027876307,(Bacteria_Elusimicrobia_GWA2_Elusimicrobia_51_34:0.122137307,((Bacteria_Elusimicrobia_RifOxyA12_full_Elusimicrobia_57_11:0.041186878,(Bacteria_Elusimicrobia_GWF2_Elusimicrobia_62_30:0.037186936,CG08_land_8_20_14_0_20_Elusimicrobia_59_10:0.035922121)0.975:0.017214331)0.996:0.033391461,((Bacteria_Elusimicrobia_GWA2_Elusimicrobia_61_42:0.014110589,(CG1_02_FULL_Elusimicrobia_56_21:0.045817486,(Bacteria_Elusimicrobia_GWC2_Elusimicrobia_61_19:0.012384864,Bacteria_Elusimicrobia_RIFCSPHIGHO2_02_FULL_Elusimicrobia_61_10:0.098145391)0.011:0.018069551)0.309:0.007898327)0.888:0.009975444,(Bacteria_Elusimicrobia_GWA2_Elusimicrobia_62_23:0.024770478,(Elusimicrobia_bacterium_GWC2_64_44:0.031140688,(Bacteria_Elusimicrobia_GWD2_Elusimicrobia_63_28:0.024111433,Bacteria_Elusimicrobia_GWB2_Elusimicrobia_63_16:0.028794591)0.454:0.006199664)0.981:0.023235604)0.966:0.018561414)0.995:0.031717031)1.000:0.063473723)0.112:0.024136052)1.000:0.081242126,(CG08_land_8_20_14_0_20_Elusimicrobia_51_18:0.101638140,(SulCav_AS07-7_Elusimicrobia_37_2065:0.102013361,(AfrMine_TT109_Elusimicrobia_36_37.csv:0.001620290,Tomsk_Elusimicrobia_36_39:0.000000005)1.000:0.249321708)0.300:0.035045965)1.000:0.105772995)1.000:0.093077199)0.977:0.056225413)1.000:0.118452818,((((((Bacteria_Elusimicrobia_Endomicrobia_Candidatus_Endomicrobium_trichonymphae_submission_450:0.030598329,Bacteria_Elusimicrobia_Elusimicrobia_uncultured_Termite_group_1_bacterium_phylotype_Rs_D17:0.039814401)1.000:0.196049170,(Bacteria_Elusimicrobia_RIFOXYB2_FULL_Elusimicrobia_49_7:0.078209110,(Bacteria_Elusimicrobia_RIFOXYB2_FULL_Elusimicrobia_50_12:0.111639969,Bacteria_Elusimicrobia_RIFOXYA2_FULL_Elusimicrobia_47_53:0.114995392)0.410:0.020235541)1.000:0.084139235)0.990:0.049008377,Tomsk_Bacteria_40_5:0.332367834)0.254:0.025019044,(CG06_land_8_20_14_3_00_150_Elusimicrobia_38_11:0.101179922,(Bacteria_Elusimicrobia_RIFOXYD2_FULL_Elusimicrobia_34_15:0.036751292,Bacteria_Elusimicrobia_RIFOXYD2_FULL_Elusimicrobia_34_30:0.052511784)1.000:0.070878144)1.000:0.203887066)0.977:0.027748152,(Bacteria_Elusimicrobia_RIFCSPLOWO2_01_FULL_Elusimicrobia_59_12:0.253853083,(Bacteria_Elusimicrobia_RIFCSPLOWO2_02_FULL_Elusimicrobia_39_32:0.169041755,(Bacteria_Elusimicrobia_RIFCSPLOWO2_01_FULL_Elusimicrobia_64_13:0.110412829,(Bacteria_Elusimicrobia_RIFCSPLOWO2_01_FULL_Elusimicrobia_54_10:0.048011794,Bacteria_Elusimicrobia_RIFCSPLOWO2_01_FULL_Elusimicrobia_60_11:0.052651681)1.000:0.086611740)0.967:0.045737486)1.000:0.129717611)0.673:0.025170906)0.995:0.046441445,(CG02_land_8_20_14_3_00_150_Elusimicrobia_37_13:0.156716806,(Bacteria_Elusimicrobia_RIFOXYA2_FULL_Elusimicrobia_39_19:0.109604792,(Bacteria_Elusimicrobia_RIFOXYA2_FULL_Elusimicrobia_40_6:0.050591055,Bacteria_Elusimicrobia_RIFOXYB2_FULL_Elusimicrobia_48_7:0.089131756)0.999:0.065720919)1.000:0.107658897)1.000:0.124137493)0.210:0.023218698)1.000:0.085192057)0.999:0.071172024)0.000:0.010303093)0.894:0.015839414,(((Bacteria_CP_NKB19_candidate_division_NKB19_bacterium_JGI_0000039_J10_Combined_Assembly_NKB19_1__NKB19:0.000000005,Bacteria_CP_NKB19_candidate_division_NKB19_bacterium_JGI_0000059_N10_TAbiofilm_001_172:0.004964022)1.000:0.389976493,(Bacteria_BRC1_uncultured_SMTZ_51:0.201680129,Bacteria_CP_BRC1_BJP_IG2102_BRC1_58_13:0.217318637)1.000:0.153025446)0.978:0.037343118,((((CG23_combo_of_CG06-09_8_20_14_all_150_Stahlbacteria_40_9:0.354516566,(Bacteria_WOR-3_RBG_13_WOR_3_43_14:0.094916984,(Bacteria_WOR_3_uncultured_SMTZ_60:0.126785020,Bacteria_WOR_3_uncultured_SMTZ_42:0.117998639)0.502:0.020247053)1.000:0.288906703)0.992:0.096451050,(CG23_combo_of_CG06-09_8_20_14_all_150_Stahlbacteria_34_7:0.413443963,(((Bacteria_CP_WWE1_candidate_division_WWE1_bacterium_JGI_0000014_H19_Combined_Assembly_WWE1_4__WWE1:0.0,Bacteria_CP_WWE1_candidate_division_WWE1_bacterium_JGI_0000014_H19_Etoliko_001_275:0.0):0.121353189,((Bacteria_CP_KSB1_candidate_division_KSB1_bacterium_SCGC_AAA252_N14_SAK_002_78:0.000000005,Bacteria_CP_KSB1_candidate_division_KSB1_bacterium_SCGC_AAA255_C20_SAK_001_123:0.000936360)0.990:0.015735266,((Bacteria_CP_KSB1_candidate_division_KSB1_bacterium_SCGC_AAA252_E13_SAK_001_43:0.0,Bacteria_CP_KSB1_candidate_division_KSB1_bacterium_SCGC_AAA252_M08_SAK_001_72:0.0,Bacteria_CP_KSB1_candidate_division_KSB1_bacterium_SCGC_AAA252_O17_SAK_001_87:0.0,Bacteria_CP_KSB1_candidate_division_KSB1_bacterium_SCGC_AAA255_B16_SAK_001_121:0.0):0.000000005,Bacteria_CP_KSB1_candidate_division_KSB1_bacterium_SCGC_AAA252_F02_SAK_001_45:0.018983178)0.987:0.014969179)1.000:0.134734603)1.000:0.189849049,(Bacteria_Cloacimonas_DOLZORAL124_Cloacimonas_38_13:0.172086737,((Bacteria_CP_WWE1_candidate_division_WWE1_bacterium_JGI_0000039_G13_Combined_Assembly_WWE1_1__WWE1:0.0,Bacteria_CP_WWE1_candidate_division_WWE1_bacterium_JGI_0000039_M09_TAsludge_001_159:0.0,Bacteria_CP_WWE1_candidate_division_WWE1_bacterium_JGI_0000059_L07_TAbiofilm_001_170:0.0):0.003298659,Bacteria_CP_WWE1_Candidatus_Cloacamonas_acidaminovorans:0.002196476)1.000:0.186282492)1.000:0.107409584)0.987:0.082967712)0.507:0.040306331)0.915:0.046106376,((((Candidatus_Edwardsbacteria_bacterium_RifOxyC12_full_54_24:0.274186491,(Bacteria_TA06_uncultured_DG_24:0.0,Bacteria_TA06_uncultured_SMTZ_40:0.0,Bacteria_TA06_uncultured_SMTZ1_40:0.0):0.243862687)0.896:0.051432448,((Bacteria_WS3_uncultured_DG_63:0.181473797,Candidatus_Eisenbacteria_bacterium_RBG_16_71_46:0.222203098)1.000:0.085103749,Candidatus_Handelsmanbacteria_bacterium_RIFCSPLOWO2_12_FULL_64_10:0.270690722)0.936:0.033337164)0.499:0.024414831,(((Bacteria_CP_WS3_candidate_division_WS3_bacterium_SCGC_AAA252_D10_SAK_001_39:0.091544486,Bacteria_CP_WS3_candidate_division_WS3_bacterium_SCGC_AAA252_E07_SAK_001_42:0.101349128)1.000:0.254114289,((AfrMine_BE2012_Bacteria_50_10:0.083997297,Bacteria_CP_TA06_BJP_IG2158_TA06_novel_48_33:0.122430294)1.000:0.165470907,((((Bacteria_Zixibacteria_uncultured_SMTZ_73_3:0.091084560,(Bacteria_Zixibacteria_uncultured_SMTZ1_73:0.042143964,Bacteria_Zixibacteria_uncultured_SMTZ_73:0.040208667)1.000:0.044420717)1.000:0.067278318,(Bacteria_Zixibacteria_RBG_16_Zixibacteria_43_9:0.111382845,Bacteria_Zixibacteria_uncultured_SMTZ_73_2:0.147937414)0.458:0.025879951)0.997:0.046056440,((Bacteria_CP_Zixibacteria_RBG1:0.032953481,candidate_division_Zixibacteria_bacterium_RBG_16_40_9:0.042420739)1.000:0.106619715,(Bacteria_Zixibacteria_RBG_16_Zixibacteria_50_21:0.099719154,candidate_division_Zixibacteria_bacterium_RBG_16_48_11:0.084231040)1.000:0.127635075)0.996:0.055831215)0.957:0.031496134,(Bacteria_Zixibacteria_RBG_16_Zixibacteria_53_22:0.227622953,(Bacteria_Zixibacteria_uncultured_DG_27:0.166604536,CG_4_9_14_3_um_filter_150_Zixibacteria_46_8:0.200826075)0.227:0.036112389)0.996:0.041391141)0.706:0.023095930)0.997:0.050690184)0.935:0.034675201,((((Bacteria_CP_WWE1_DOLJORAL78_WWE1_32_13:0.151256776,Candidatus_Delongbacteria_bacterium_GWF2_40_14:0.169694086)1.000:0.222866561,((((SulCav_GS09_5_Bacteria_35_21:0.0,SulCav_GS10_10_Chlorobi_35_16:0.0):0.267943554,((CG07_land_8_20_14_0_80_Ignavibacteriales_59_12:0.175462711,(Tomsk_Bacteria_34_966:0.143948870,(Bacteria_Ignavibacteria_RIFCSPLOWO2_02_FULL_Ignavibacteria_55_14:0.119338088,(Bacteria_Ignavibacteria_GWA2_Ignavibacteria_54_16:0.062866585,(AfrMine_BE2011_Ignavibacteria_53_18:0.045228421,Bacteria_Ignavibacteria_GWA2_Ignavibacteriae_55_25:0.039958980)0.442:0.017768882)0.995:0.036574318)1.000:0.078888404)0.616:0.026942215)0.696:0.029675484,((AfrMine_TT109_Ignavibacteria_33_7.csv:0.097268663,AfrMine_DR5_Ignavibacteria_36_85:0.101862107)1.000:0.064367341,((CG08_land_8_20_14_0_20_Ignavibacteria_37_9:0.128632728,((CG2_30_FULL_Ignavibacteria_36_16:0.088971111,((CG12_big_fil_rev_8_21_14_0_65_Ignavibacteriales_30_8:0.029884045,CG_4_9_14_3_um_filter_150_Ignavibacteriales_30_11:0.023637045)1.000:0.107989879,Bacteria_Ignavibacteria_RIFOXYD12_FULL_Ignavibacteria_36_8:0.089976009)0.224:0.016814733)0.286:0.007595651,((Bacteria_Ignavibacteria_RIFOXYA2_FULL_Ignavibacteria_37_17:0.054958559,Bacteria_Ignavibacteria_RBG_16_Ignavibacteria_34_14:0.037109682)1.000:0.051150217,((Bacteria_Ignavibacteria_RBG_16_Ignavibacteria_36_9:0.0,Ignavibacteria_bacterium_RBG_16_36_9:0.0):0.099078593,((AfrMine_TT109_Ignavibacterium_album_35_63.csv:0.006474480,Bacteria_BacteroidetesChlorobi_group_Ignavibacteria_Ignavibacteria_Ignavibacteriales_Ignavibacteriaceae_Ignavibacterium_album_Mat9_16_JCM_16511:0.006764089)1.000:0.066803649,(SulCav_AS07-7_Ignavibacterium_album_32_191:0.016102440,(SulCav_PC08_3_Ignavibacterium_album_32_28:0.0,SulCav_PC08_64_Ignavibacterium_album_32_172:0.0):0.015644452)1.000:0.069282392)0.083:0.012832593)0.975:0.019305191)0.769:0.014359583)0.948:0.017340528)0.999:0.033584969,((AfrMine_BE2012_hydrocarbon_metagenome_34_37:0.117136539,((Bacteria_Ignavibacteria_GWB2_Ignavibacteria_35_6b:0.093887807,(SulCav_PC08_3_Bacteria_31_24:0.026932265,CG18_big_fil_WC_8_21_14_2_50_Ignavibacteriales_31_20:0.017801718)1.000:0.119064278)0.643:0.020421887,(CG_4_9_14_3_um_filter_150_Ignavibacteriales_34_10:0.118702728,(SulCav_AS07-7_Ignavibacteria_31_329:0.006346017,((SulCav_FS06-10_Ignavibacteriae_31_18:0.0,SulCav_PC08_3_Ignavibacteria_31_43:0.0):0.000000005,SulCav_PC08_64_Flavobacterium_34_12:0.000000005)0.981:0.016093149)1.000:0.161606015)0.566:0.025883098)0.966:0.018896570)0.986:0.022109443,((SulCav_AS07-7_Ignavibacteriae_36_23:0.068925324,((SulCav_AS07-7_Melioribacter_roseus_37_64:0.026509587,Bacteria_BacteroidetesChlorobi_group_Ignavibacteria_Ignavibacteria_Ignavibacteriales_Ignavibacteriaceae_Melioribacter_roseus_P3M:0.011153055)1.000:0.062393319,((AfrMine_FI88_Ignavibacteriae_36_12.csv:0.060959334,(AfrMine_BE2012_Ignavibacteriae_35_6:0.041943057,AfrMine_TT109_Ignavibacteria_32_7.csv:0.012148060)0.958:0.011444581)0.952:0.013553854,(AfrMine_DR5_Ignavibacteriae_37_169:0.068990741,Bacteria_Ignavibacteria_RIFOXYC2_FULL_Ignavibacteria_38_25:0.063532812)0.990:0.027831556)0.943:0.018152668)0.520:0.010590368)0.997:0.027078591,(Bacteria_Ignavibacteria_RBG_13_Ignavibacteria_36_8:0.091746468,(AfrMine_FI88_Ignavibacteria_36_9.csv:0.105736946,IMS_BF_Ignavibacteriae_37_8.curated:0.108209859)0.700:0.020232408)0.853:0.012065985)0.731:0.009733075)0.999:0.044221131)1.000:0.049837230)0.999:0.053327891)0.158:0.018883000)0.589:0.011248746,((Bacteria_RIF-IGX_RIFOXYC2_FULL_RIF_IGX_35_21:0.143407675,(Bacteria_RIF-IGX_GWF2_RIF_IGX_33_9:0.089356460,(SulCav_AS07-7_Ignavibacteria_bacterium_GWF2_33_9_33_25:0.009705511,(SulCav_GS09_5_Ignavibacteria_32_15:0.0,SulCav_GS10_10_Ignavibacteria_bacterium_GWF2_33_9_32_20:0.0,SulCav_PC08_3_Ignavibacteria_32_10:0.0):0.017032027)1.000:0.076249882)1.000:0.123316634)1.000:0.120036452,(Bacteria_BacteroidetesChlorobi_group_Chlorobi_Chlorobia_Chlorobiales_Chlorobiaceae_Chloroherpeton_thalassium_ATCC_35110:0.110639997,(Bacteria_BacteroidetesChlorobi_group_Chlorobi_Chlorobia_Chlorobiales_Chlorobiaceae_Prosthecochloris_aestuarii_DSM_271:0.061913824,(Bacteria_BacteroidetesChlorobi_group_Chlorobi_Chlorobia_Chlorobiales_Chlorobiaceae_Chlorobaculum_parvum_NCIB_8327:0.078080048,((Bacteria_BacteroidetesChlorobi_group_Chlorobi_Chlorobia_Chlorobiales_Chlorobiaceae_ChlorobiumPelodictyon_group_Chlorobium_chlorochromatii_CaD3:0.051368280,SulCav_FS08_3_Chlorobiales_46_26:0.033091466)0.989:0.022724072,(Bacteria_BacteroidetesChlorobi_group_Chlorobi_Chlorobia_Chlorobiales_Chlorobiaceae_ChlorobiumPelodictyon_group_Pelodictyon_luteolum_DSM_273:0.056551154,SulCav_FS08_3_Chlorobiales_51_27:0.038290820)0.231:0.011869643)0.993:0.032235551)0.880:0.022141485)1.000:0.117021241)1.000:0.160547445)0.965:0.042158485)0.997:0.039853303,(((Bacteroidetes_bacterium_RIFCSPLOWO2_12_FULL_37_12:0.247853953,(((Bacteria_BacteroidetesChlorobi_group_Bacteroidetes_Sphingobacteriia_Sphingobacteriales_Chitinophagaceae_Chitinophaga_pinensis_DSM_2588:0.069985055,(Bacteria_BacteroidetesChlorobi_group_Bacteroidetes_Sphingobacteriia_Sphingobacteriales_Chitinophagaceae_Segetibacter_koreensis_DSM_18137:0.064713418,((Bacteria_BacteroidetesChlorobi_group_Bacteroidetes_Sphingobacteriia_Sphingobacteriales_Chitinophagaceae_Niabella_soli_JS13_8_DSM_19437:0.055388731,Bacteria_BacteroidetesChlorobi_group_Bacteroidetes_Sphingobacteriia_Sphingobacteriales_Chitinophagaceae_Terrimonas_ferruginea_DSM_30193:0.029657625)1.000:0.039354935,(Bacteria_BacteroidetesChlorobi_group_Bacteroidetes_Sphingobacteriia_Sphingobacteriales_Chitinophagaceae_Niastella_koreensis_GR20_10_DSM_17620:0.066239031,Sphingobacteriia_bacterium_RIFOXYD2_FULL_35_12:0.069292808)0.823:0.019169116)0.942:0.015603277)0.999:0.040910074)1.000:0.124105731,((Bacteria_BacteroidetesChlorobi_group_Bacteroidetes_Sphingobacteriia_Sphingobacteriales_Saprospiraceae_Saprospira_grandis_Lewin:0.096774742,Bacteria_BacteroidetesChlorobi_group_Bacteroidetes_Sphingobacteriia_Sphingobacteriales_Saprospiraceae_Aureispira_sp._CCB_QB1:0.101647943)1.000:0.061139949,(Bacteria_BacteroidetesChlorobi_group_Bacteroidetes_Sphingobacteriia_Sphingobacteriales_Saprospiraceae_Lewinella_cohaerens_DSM_23179:0.122464190,Bacteria_BacteroidetesChlorobi_group_Bacteroidetes_Sphingobacteriia_Sphingobacteriales_Saprospiraceae_Haliscomenobacter_hydrossis_O_DSM_1100:0.124310330)0.991:0.043654011)1.000:0.086684723)0.998:0.042857878,((((AfrMine_FI88_Bacteria_30_5.csv:0.180220427,((((((((Bacteroidetes_bacterium_GWF2_33_38:0.097082118,Bacteroidetes_bacterium_GWA2_30_7:0.115937184)0.967:0.033331627,((SulCav_AS07-7_Bacteroidetes_33_1487:0.191539337,SulCav_PC08_3_Bacteroidetes_33_7:0.148049319)0.258:0.028757621,(CG23_combo_of_CG06-09_8_20_14_all_150_Bacteroidetes_32_9:0.049030240,(Bacteroidetes_bacterium_GWA2_32_17:0.001689071,CG_4_8_14_3_um_filter_Bacteroidetes_31_14:0.004030985)1.000:0.068746816)1.000:0.067032662)0.973:0.033085340)0.425:0.013788999,(SulCav_GS10_10_Bacteroidetes_34_87:0.142062803,Bacteroidetes_bacterium_GWF2_35_48:0.128757660)0.470:0.024333034)0.926:0.018581456,(Bacteroidetes_bacterium_GWF2_38_335:0.091010317,(Bacteroidetes_bacterium_GWE2_40_63:0.022706304,((SulCav_GS09_5_Bacteroidetes_bacterium_GWF2_40_13_38_59:0.0,SulCav_PC08_66_Bacteroidetes_bacterium_GWF2_40_13_38_13:0.0):0.000000005,SulCav_GS10_10_Bacteroidetes_bacterium_GWF2_40_13_37_101:0.000000005)1.000:0.031700408)1.000:0.084997443)0.973:0.028098359)0.872:0.015939548,(((SulCav_PC08_64_Bacteroidetes_35_47:0.060148494,SulCav_AS07-7_Bacteroidetes_41_48:0.077069831)1.000:0.040037661,((Bacteroidetes_bacterium_GWF2_40_14:0.042132014,(Bacteroidetes_bacterium_GWE2_40_15:0.025392497,Bacteroidetes_bacterium_GWE2_39_28:0.023559135)0.994:0.027031725)1.000:0.092669612,(Bacteria_BacteroidetesChlorobi_group_Bacteroidetes_Bacteroidia_Bacteroidales_Rikenellaceae_Rikenella_microfusus_Q_1_DSM_15922:0.067384108,Bacteria_BacteroidetesChlorobi_group_Bacteroidetes_Bacteroidia_Bacteroidales_Rikenellaceae_Alistipes_finegoldii_AHN_2437_DSM_17242:0.087434620)0.998:0.045813403)0.976:0.034072837)0.954:0.020397393,((SulCav_AS07-7_Bacteroidetes_39_23:0.087680374,((SulCav_GS10_10_Bacteroidetes_50_9:0.000000005,(SulCav_FS08_3_Bacteroidetes_50_11:0.000000005,SulCav_PC08_66_Bacteroidetes_50_23:0.000000005)1.000:0.000000005)1.000:0.100952643,(Bacteroidetes_bacterium_GWA2_40_15:0.053867932,(Bacteroidetes_bacterium_RBG_13_42_15:0.045963381,(Bacteroidetes_bacterium_RBG_19FT_COMBO_42_10:0.017296969,Bacteroidetes_bacterium_RBG_13_43_22:0.023340351)0.996:0.025021803)0.793:0.018553592)0.849:0.025886461)0.698:0.015183487)1.000:0.057813652,(Bacteroidetes_bacterium_RBG_13_46_8:0.142774302,(Bacteroidetes_bacterium_GWE2_32_14:0.027101380,(Bacteroidetes_bacterium_GWD2_33_33:0.014746841,Bacteroidetes_bacterium_GWA2_31_9b:0.022201844)0.896:0.011815450)1.000:0.072446474)0.270:0.019914059)0.612:0.014424766)0.763:0.012472115)0.276:0.008784314,((((((Bacteria_BacteroidetesChlorobi_group_Bacteroidetes_Cytophagia_Cytophagales_Cytophagaceae_Cytophaga_fermentans_IAM_14302_DSM_9555:0.067517950,(Bacteria_BacteroidetesChlorobi_group_Bacteroidetes_Bacteroidia_Bacteroidales_Marinilabiaceae_Alkaliflexus_imshenetskii_Z_7010_DSM_15055:0.062233148,(Bacteria_BacteroidetesChlorobi_group_Bacteroidetes_Bacteroidia_Bacteroidales_Marinilabiaceae_Anaerophaga_sp._HS1:0.032130923,(Bacteria_BacteroidetesChlorobi_group_Bacteroidetes_Bacteroidia_Bacteroidales_Marinilabiaceae_Anaerophaga_thermohalophila_Fru22_DSM_12881:0.017407371,Bacteria_BacteroidetesChlorobi_group_Bacteroidetes_Bacteroidia_Bacteroidales_Marinilabiaceae_Marinilabilia_salmonicolor_JCM_21150:0.024346229)0.988:0.017742499)1.000:0.029668305)0.223:0.016846755)0.996:0.034806529,((Bacteria_BacteroidetesChlorobi_group_Bacteroidetes_Bacteroidia_Bacteroidales_Porphyromonadaceae_Paludibacter_propionicigenes_WB4:0.018727138,(CG2_30_FULL_Porphyromonadaceae_38_12:0.025291308,(SulCav_FS08_3_Bacteroidales_38_50:0.002862016,(SulCav_FS06-10_Bacteroidales_38_37:0.000803055,(SulCav_GS09_5_Porphyromonadaceae_bacterium_CG2_30_38_12_38_26:0.0,SulCav_GS10_10_Bacteroidales_38_202:0.0,SulCav_PC08_3_Bacteroidales_38_67:0.0,SulCav_PC08_64_Bacteroidales_38_46:0.0,SulCav_PC08_66_Bacteroidales_38_37:0.0):0.000000005)0.589:0.000391245)1.000:0.023426480)0.964:0.018164892)1.000:0.057997037,(((Bacteria_BacteroidetesChlorobi_group_Bacteroidetes_Bacteroidia_Bacteroidales_Porphyromonadaceae_Coprobacter_fastidiosus_NSB1:0.034421663,Bacteria_BacteroidetesChlorobi_group_Bacteroidetes_Bacteroidia_Bacteroidales_Porphyromonadaceae_Barnesiella_viscericola_C46_DSM_18177:0.049773704)0.999:0.027562864,(((Bacteria_BacteroidetesChlorobi_group_Bacteroidetes_Bacteroidia_Bacteroidales_Porphyromonadaceae_Parabacteroides_distasonis_ATCC_8503:0.027146232,Bacteria_BacteroidetesChlorobi_group_Bacteroidetes_Bacteroidia_Bacteroidales_Porphyromonadaceae_Tannerella_forsythensis_ATCC_43037:0.054017462)0.845:0.013762491,(Bacteria_BacteroidetesChlorobi_group_Bacteroidetes_Bacteroidia_Bacteroidales_Candidatus_Azobacteroides_pseudotrichonymphae_genomovar._CFP2:0.175808058,Bacteria_BacteroidetesChlorobi_group_Bacteroidetes_Bacteroidia_Bacteroidales_Porphyromonadaceae_Porphyromonas_gingivalis_W83:0.067698562)0.557:0.011565316)0.837:0.013385924,(Bacteria_BacteroidetesChlorobi_group_Bacteroidetes_Bacteroidia_Bacteroidales_Porphyromonadaceae_Dysgonomonas_gadei_ATCC_BAA_286_cont1.32:0.051316511,(Bacteroidetes_bacterium_GWC2_46_850:0.030410788,Bacteria_BacteroidetesChlorobi_group_Bacteroidetes_Bacteroidia_Bacteroidales_Porphyromonadaceae_Proteiniphilum_acetatigenes_DSM_18083:0.020644389)1.000:0.047530826)0.934:0.017014742)0.988:0.017560568)0.267:0.005209054,((Bacteria_BacteroidetesChlorobi_group_Bacteroidetes_Bacteroidia_Bacteroidales_Prevotellaceae_Paraprevotella_xylaniphila_YIT_11841_P_xylaniphilaYIT11841_1.0_Cont168.1:0.029477543,((Bacteria_BacteroidetesChlorobi_group_Bacteroidetes_Bacteroidia_Bacteroidales_Prevotellaceae_Hallella_seregens_ATCC_51272:0.000000005,Bacteria_BacteroidetesChlorobi_group_Bacteroidetes_Bacteroidia_Bacteroidales_Prevotellaceae_Prevotella_dentalis_ES_2772_DSM_3688:0.000000005)1.000:0.083522382,Bacteria_BacteroidetesChlorobi_group_Bacteroidetes_Bacteroidia_Bacteroidales_Prevotellaceae_Prevotella_tannerae_ATCC_51259:0.097499225)0.988:0.027467426)1.000:0.026628933,Bacteria_BacteroidetesChlorobi_group_Bacteroidetes_Bacteroidia_Bacteroidales_Bacteroidaceae_Bacteroides_fragilis_NCTC_9343:0.033553066)1.000:0.043462533)0.991:0.021824561)1.000:0.050896795)0.810:0.025924168,(Bacteria_BacteroidetesChlorobi_group_Bacteroidetes_Bacteroidia_Bacteroidales_Porphyromonadaceae_Butyricimonas_virosa_DSM_23226:0.036617773,Bacteria_BacteroidetesChlorobi_group_Bacteroidetes_Bacteroidia_Bacteroidales_Porphyromonadaceae_Odoribacter_splanchnicus_DSM_20712:0.050758390)1.000:0.094125288)0.123:0.017029356,(Bacteria_BacteroidetesChlorobi_group_Bacteroidetes_unclassified_Bacteroidetes_Prolixibacter_bellariivorans_ATCC_BAA_1284:0.077174114,((Bacteria_BacteroidetesChlorobi_group_Bacteroidetes_Bacteroidia_Bacteroidales_Prolixibacteraceae_Draconibacterium_orientale_FH5:0.037775905,(SulCav_GS09_5_Marinilabiliales_41_31:0.0,SulCav_GS10_10_Marinilabiliales_41_36:0.0,SulCav_PC08_3_Marinilabiliales_41_11:0.0):0.045982739)0.988:0.035243243,(Bacteroidetes_bacterium_GWB2_41_8:0.061100249,Bacteroidetes_bacterium_GWE2_42_39:0.043967761)0.958:0.032261840)0.988:0.033032965)1.000:0.046884047)0.726:0.014010956,Bacteroidetes_bacterium_GWF2_49_14:0.123809012)0.486:0.014991402,((((SulCav_FS06-10_Bacteroidetes_36_24:0.000805290,(SulCav_GS09_5_Bacteroidetes_36_33:0.0,SulCav_GS10_10_Bacteroidetes_37_13:0.0,SulCav_PC08_3_Thiovulum_sp_ES_28_6360_nr2:0.0,SulCav_PC08_64_Bacteroidetes_36_18:0.0,SulCav_PC08_66_Bacteroidetes_36_65:0.0):0.000000005)1.000:0.100990877,((SulCav_GS09_5_Bacteroidetes_37_72:0.069071234,(SulCav_GS10_10_Bacteroidetes_40_29:0.000000005,(SulCav_PC08_66_Bacteroidetes_40_9:0.000000005,(SulCav_GS09_5_Bacteroidetes_40_48:0.000000005,SulCav_PC08_3_Bacteroidetes_40_26:0.000809937)0.858:0.000806898)0.918:0.000807072)1.000:0.056621571)1.000:0.072134783,(SulCav_PC08_66_Bacteroidetes_30_11:0.087254453,((SulCav_GS09_5_Bacteroidetes_33_9:0.0,SulCav_GS10_10_Bacteroidetes_33_11:0.0):0.067629182,((SulCav_GS09_5_Bacteroidetes_32_132:0.0,SulCav_GS10_10_Bacteroidetes_32_23:0.0):0.000802365,(SulCav_PC08_3_Bacteroidetes_31_12:0.0,SulCav_PC08_64_Candidatus_Saccharibacteria_bacterium_CG2_30_41_52_41_18_nr2:0.0,SulCav_PC08_66_Bacteroidetes_31_43:0.0):0.000000005)1.000:0.077324045)1.000:0.058299746)0.841:0.030103038)1.000:0.051994624)0.999:0.040809550,((SulCav_FS08_3_Bacteroidetes_32_58:0.018017786,(SulCav_FS08_3_Bacteroidetes_36_25:0.000000005,SulCav_PC08_66_Bacteroidetes_32_13:0.004437123)0.996:0.021420957)1.000:0.078145893,(SulCav_GS09_5_Bacteroidetes_33_34:0.000000005,SulCav_GS10_10_Bacteroidetes_35_33:0.000000005)1.000:0.138471694)0.337:0.022084722)0.958:0.021150523,(((SulCav_GS09_5_Bacteroidetes_29_22:0.073914606,SulCav_AS07-7_Bacteroidetes_31_71:0.097690389)1.000:0.150777741,(SulCav_GS10_10_Bacteroidetes_33_19:0.096472809,SulCav_PC08_3_Bacteroidetes_32_22:0.068590311)0.911:0.028868363)0.920:0.034753308,(SulCav_GS09_5_Bacteroidetes_36_149:0.0,SulCav_PC08_66_Bacteroidetes_36_10:0.0):0.143714911)0.559:0.019840413)0.960:0.017108380)0.873:0.012506878)0.940:0.017002999,((SulCav_GS09_5_Bacteroidetes_38_48:0.0,SulCav_GS10_10_Bacteroidetes_38_59:0.0,SulCav_PC08_3_Bacteroidetes_37_82:0.0,SulCav_PC08_64_Bacteroidetes_38_40:0.0,SulCav_PC08_66_Bacteroidetes_38_39:0.0):0.147897966,((SulCav_FS06-10_Bacteroidetes_30_78:0.000000005,SulCav_GS09_5_Bacteroidetes_30_15:0.000000005)0.743:0.000810962,(SulCav_PC08_3_Bacteroidetes_30_38:0.000813059,(SulCav_PC08_64_Bacteroidetes_30_27:0.0,SulCav_PC08_66_Bacteroidetes_30_56:0.0):0.000000005)0.766:0.000000005)1.000:0.118840220)0.936:0.028756642)1.000:0.044825282,(Bacteroidetes_bacterium_GWE2_29_8:0.160023540,(CG2_30_FULL_Bacteroidetes_32_10:0.101907343,((((((CG2_30_FULL_Bacteroidetes_33_31:0.090851460,(SulCav_PC08_3_Bacteroidetes_38_52:0.043097316,((SulCav_PC08_3_Bacteroidetes_37_42:0.0,SulCav_PC08_64_Bacteroidetes_39_31:0.0,SulCav_PC08_66_Bacteroidetes_39_49:0.0):0.000000005,(SulCav_GS10_10_Bacteroidetes_39_30:0.000807965,SulCav_FS06-10_Bacteroidetes_38_149:0.000808770)0.867:0.000808281)1.000:0.067416715)0.999:0.050452367)1.000:0.071290355,((SulCav_GS09_5_Bacteroidetes_41_33:0.0,SulCav_GS10_10_Bacteroidetes_41_20:0.0,SulCav_PC08_3_Bacteroidetes_41_16:0.0,SulCav_PC08_66_Bacteroidetes_35_10:0.0):0.119430326,SulCav_PC08_3_Bacteroidetes_38_10:0.069066168)0.998:0.054199204)0.007:0.014495127,(Bacteroidetes_bacterium_GWF2_41_31:0.005156631,CG18_big_fil_WC_8_21_14_2_50_Bacteroidetes_41_14:0.000000021)1.000:0.118074407)0.918:0.024962983,Bacteroidetes_bacterium_GWF2_43_11:0.134397670)0.550:0.017259475,((SulCav_GS09_5_Bacteroidetes_bacterium_GWE2_42_42_41_11:0.052251857,Bacteroidetes_bacterium_GWF2_43_63:0.052082982)1.000:0.140541183,SulCav_GS10_10_Bacteroidetes_40_26:0.089581091)0.608:0.020847000)0.866:0.016922723,(SulCav_PC08_3_Bacteroidetes_45_10:0.042818029,SulCav_GS10_10_Bacteroidetes_44_10:0.020170145)1.000:0.084820476)0.713:0.016508142)0.911:0.019530457)0.933:0.023203063)0.478:0.017712919)0.935:0.018934594,(((Bacteria_BacteroidetesChlorobi_group_Bacteroidetes_Flavobacteriia_Flavobacteriales_Cryomorphaceae_Crocinitomix_catalasitica_ATCC_23190:0.097839938,(Bacteroidetes_bacterium_RIFCSPHIGHO2_02_FULL_44_7:0.068952125,(Bacteria_BacteroidetesChlorobi_group_Bacteroidetes_Flavobacteriia_Flavobacteriales_Cryomorphaceae_Fluviicola_taffensis_RW262_DSM_16823:0.024243286,Fluviicola_sp._RIFCSPHIGHO2_02_FULL_43_260:0.033283310)0.999:0.036217994)0.999:0.047998188)1.000:0.061446380,(CG18_big_fil_WC_8_21_14_2_50_Flavobacteriales_32_9:0.063202545,(Bacteroidetes_bacterium_RIFCSPLOWO2_12_FULL_31_6:0.056229772,CG_4_9_14_3_um_filter_150_Flavobacteriales_32_8:0.017978264)1.000:0.052905722)1.000:0.072384516)0.409:0.022982775,(Bacteria_BacteroidetesChlorobi_group_Bacteroidetes_Flavobacteriia_Flavobacteriales_Cryomorphaceae_Owenweeksia_Owenweeksia_hongkongensis_DSM_17368:0.128805817,((((CG_4_9_14_3_um_filter_150_Flavobacteriales_40_17:0.081510318,(Bacteria_BacteroidetesChlorobi_group_Bacteroidetes_Flavobacteriia_Flavobacteriales_Flavobacteriaceae_Myroides_odoratimimus_CCUG_12700:0.040282894,(Flavobacteria_bacterium_GWF1_32_7:0.023658210,(((Bacteria_BacteroidetesChlorobi_group_Bacteroidetes_Flavobacteriia_Flavobacteriales_Flavobacteriaceae_Flavobacterium_psychrophilum_JIP0286:0.014087592,((SulCav_GS09_5_Flavobacterium_31_219:0.0,SulCav_GS10_10_Flavobacterium_31_43:0.0,SulCav_PC08_3_Flavobacterium_31_36:0.0,SulCav_PC08_64_Flavobacterium_31_39:0.0,SulCav_PC08_66_Flavobacterium_32_345:0.0):0.000000005,SulCav_FS06-10_Flavobacterium_31_579:0.000000005)0.999:0.018590847)0.719:0.007954086,(SulCav_GS09_5_Flavobacterium_31_126:0.013508730,SulCav_PC08_66_Flavobacterium_34_170:0.018417906)0.919:0.010348507)0.995:0.023091725,Flavobacteria_bacterium_RIFCSPLOWO2_12_FULL_31_7:0.044310578)0.189:0.005338175)0.957:0.015090536)0.999:0.027665961)0.670:0.013077176,(((((((Bacteria_BacteroidetesChlorobi_group_Bacteroidetes_Flavobacteriia_Flavobacteriales_Flavobacteriaceae_Eudoraea_adriatica_DSM_19308:0.045413108,Bacteria_BacteroidetesChlorobi_group_Bacteroidetes_Flavobacteriia_Flavobacteriales_Flavobacteriaceae_Robiginitalea_biformata_HTCC2501:0.035948543)0.980:0.011432150,(Bacteria_BacteroidetesChlorobi_group_Bacteroidetes_Flavobacteriia_Flavobacteriales_Flavobacteriaceae_Cellulophaga_lytica_HI1:0.034627783,((GA_180221_E-1-1_metaspades_Vitellibacter_38_4.txt.curated:0.010454599,GA_180221_E-1-2_metaspades_Flavobacteriales_38_5:0.000000005)1.000:0.042213473,Bacteria_BacteroidetesChlorobi_group_Bacteroidetes_Flavobacteriia_Flavobacteriales_Flavobacteriaceae_Arenibacter_certesii_DSM_19833:0.050585234)0.883:0.009951907)0.920:0.009184937)0.242:0.005304019,(Bacteria_BacteroidetesChlorobi_group_Bacteroidetes_Flavobacteriia_Flavobacteriales_Flavobacteriales_bacterium_HTCC2170:0.028814678,Bacteria_BacteroidetesChlorobi_group_Bacteroidetes_Flavobacteriia_Flavobacteriales_Flavobacteriaceae_Zobellia_uliginosa_MAR_2009_138:0.025316949)1.000:0.020850004)0.932:0.008107890,Bacteria_BacteroidetesChlorobi_group_Bacteroidetes_Flavobacteriia_Flavobacteriales_Flavobacteriaceae_Muricauda_ruestringensis_B1_DSM_13258:0.045172733)0.994:0.015003157,(((Bacteria_BacteroidetesChlorobi_group_Bacteroidetes_Flavobacteriia_Flavobacteriales_Flavobacteriaceae_Joostella_marina_En5_DSM_19592:0.021656917,Bacteria_BacteroidetesChlorobi_group_Bacteroidetes_Flavobacteriia_Flavobacteriales_Flavobacteriaceae_Galbibacter_sp._ck_I2_15:0.033617086)0.998:0.020205303,Bacteria_BacteroidetesChlorobi_group_Bacteroidetes_Flavobacteriia_Flavobacteriales_Flavobacteriaceae_Zhouia_amylolytica_AD3:0.036092270)0.734:0.009631266,((Bacteria_BacteroidetesChlorobi_group_Bacteroidetes_Flavobacteriia_Flavobacteriales_Flavobacteriaceae_Capnocytophaga_ochracea_DSM_7271:0.072518520,Bacteria_BacteroidetesChlorobi_group_Bacteroidetes_Flavobacteriia_Flavobacteriales_Flavobacteriaceae_Imtechella_halotolerans_K1:0.025646949)0.913:0.013770970,Bacteria_BacteroidetesChlorobi_group_Bacteroidetes_Flavobacteriia_Flavobacteriales_Flavobacteriaceae_Sinomicrobium_oceani_CGMCC_1.12145:0.035935857)0.668:0.008127400)0.689:0.005624437)0.955:0.009502680,Bacteria_BacteroidetesChlorobi_group_Bacteroidetes_Flavobacteriia_Flavobacteriales_Flavobacteriaceae_Kordia_algicida_OT_1_unfinished_sequence:0.036850103)0.957:0.009458191,(((((Bacteria_BacteroidetesChlorobi_group_Bacteroidetes_Flavobacteriia_Flavobacteriales_Flavobacteriaceae_Formosa_agariphila_KMM_3901:0.018911143,(Bacteria_BacteroidetesChlorobi_group_Bacteroidetes_Flavobacteriia_Flavobacteriales_Flavobacteriaceae_Lacinutrix_sp._5H_3_7_4:0.022453703,(Bacteria_BacteroidetesChlorobi_group_Bacteroidetes_Flavobacteriia_Flavobacteriales_Flavobacteriaceae_Mesoflavibacter_zeaxanthinifaciens_DSM_18436:0.011457597,Bacteria_BacteroidetesChlorobi_group_Bacteroidetes_Flavobacteriia_Flavobacteriales_Flavobacteriaceae_Olleya_sp._Hel_I_94:0.019240930)0.818:0.009941807)0.976:0.011196925)0.895:0.005156842,((Bacteria_BacteroidetesChlorobi_group_Bacteroidetes_Flavobacteriia_Flavobacteriales_Flavobacteriaceae_Gaetbulibacter_saemankumensis_DSM_17032:0.013930230,Bacteria_BacteroidetesChlorobi_group_Bacteroidetes_Flavobacteriia_Flavobacteriales_Flavobacteriaceae_Flavobacteriaceae_bacterium_P7_3_5:0.026720234)0.958:0.008900347,(CG_4_9_14_3_um_filter_150_Flavobacteriaceae_33_16:0.024256216,Bacteria_BacteroidetesChlorobi_group_Bacteroidetes_Flavobacteriia_Flavobacteriales_Flavobacteriaceae_Bizionia_argentinensis_JUB59_DSM_19628:0.045153792)0.360:0.004518346)0.913:0.004875456)0.968:0.009248828,(Bacteria_BacteroidetesChlorobi_group_Bacteroidetes_Flavobacteriia_Flavobacteriales_Flavobacteriaceae_Winogradskyella_psychrotolerans_RS_3:0.042354718,(Bacteria_BacteroidetesChlorobi_group_Bacteroidetes_Flavobacteriia_Flavobacteriales_Flavobacteriaceae_Sediminibacter_sp._Hel_I_10:0.042025311,Bacteria_BacteroidetesChlorobi_group_Bacteroidetes_Flavobacteriia_Flavobacteriales_Flavobacteriaceae_Gelidibacter_mesophilus_DSM_14095:0.049836171)0.893:0.014259223)0.991:0.014340759)0.987:0.012209814,(Bacteria_BacteroidetesChlorobi_group_Bacteroidetes_Flavobacteriia_Flavobacteriales_Flavobacteriaceae_Aequorivita_sublithincola_QSSC9_3_DSM_14238:0.051177789,CG18_big_fil_WC_8_21_14_2_50_Flavobacteriaceae_34_36:0.045127091)0.998:0.022731598)0.844:0.009447158,(((Bacteria_BacteroidetesChlorobi_group_Bacteroidetes_Flavobacteriia_Flavobacteriales_Flavobacteriaceae_Krokinobacter_sp._4H_3_7_5:0.070363623,Bacteria_BacteroidetesChlorobi_group_Bacteroidetes_Flavobacteriia_Flavobacteriales_Flavobacteriaceae_Leeuwenhoekiella_blandensis_MED217:0.037806780)0.998:0.021783216,Bacteria_BacteroidetesChlorobi_group_Bacteroidetes_Flavobacteriia_Flavobacteriales_Flavobacteriaceae_Aquimarina_megaterium_XH134:0.044133016)0.768:0.004105554,(((Bacteria_BacteroidetesChlorobi_group_Bacteroidetes_Flavobacteriia_Flavobacteriales_Flavobacteriaceae_Donghaeana_dokdonensis_DSW_6:0.079119437,Bacteria_BacteroidetesChlorobi_group_Bacteroidetes_Flavobacteriia_Flavobacteriales_Flavobacteriaceae_Psychroflexus_gondwanensis_ACAM_44:0.096528688)0.914:0.016818062,(Bacteria_BacteroidetesChlorobi_group_Bacteroidetes_Flavobacteriia_Flavobacteriales_Flavobacteriaceae_Croceibacter_atlanticus_HTCC2559_Re_annotation_of_existing_genome_that_was_not_originally_submitted_by_me:0.062548757,Bacteria_BacteroidetesChlorobi_group_Bacteroidetes_Flavobacteriia_Flavobacteriales_Flavobacteriaceae_Mesonia_mobilis_DSM_19841:0.025580736)0.522:0.013696125)0.766:0.006598338,(((Bacteria_BacteroidetesChlorobi_group_Bacteroidetes_Flavobacteriia_Flavobacteriales_Flavobacteriaceae_Salegentibacter_sp._Hel_I_6:0.021373964,(Bacteria_BacteroidetesChlorobi_group_Bacteroidetes_Flavobacteriia_Flavobacteriales_Flavobacteriaceae_Gramella_forsetii_KT0803:0.031395371,Bacteria_BacteroidetesChlorobi_group_Bacteroidetes_Flavobacteriia_Flavobacteriales_Flavobacteriaceae_Zunongwangia_profunda_SM_A87:0.030303516)0.547:0.012096428)0.994:0.021228101,Bacteria_BacteroidetesChlorobi_group_Bacteroidetes_Flavobacteriia_Flavobacteriales_Flavobacteriaceae_Gillisia_sp._CAL575:0.034365983)0.910:0.010290514,Bacteria_BacteroidetesChlorobi_group_Bacteroidetes_Flavobacteriia_Flavobacteriales_Flavobacteriaceae_Salinimicrobium_xinjiangense_DSM_19287:0.029118164)0.912:0.005639797)0.963:0.009462351)0.950:0.011455955)0.954:0.010219563)0.347:0.009443441)0.980:0.017806751,((((Bacteria_BacteroidetesChlorobi_group_Bacteroidetes_Flavobacteriia_Flavobacteriales_Flavobacteriaceae_Lutibacter_sp._Hel_I_33_5:0.025355832,Bacteria_BacteroidetesChlorobi_group_Bacteroidetes_Flavobacteriia_Flavobacteriales_Flavobacteriaceae_Tenacibaculum_ovolyticum_DSM_18103:0.031888482)0.424:0.005496966,(Bacteria_BacteroidetesChlorobi_group_Bacteroidetes_Flavobacteriia_Flavobacteriales_Flavobacteriaceae_Polaribacter_sp._MED152:0.012413224,CG_4_9_14_0_8_um_filter_Flavobacteriaceae_31_91:0.046613218)0.940:0.007283401)1.000:0.036228994,SulCav_PC08_66_Flavobacteriales_40_21:0.125415806)0.115:0.006891960,((SulCav_FS06-10_Flavobacteriales_34_241:0.047423027,((SulCav_GS09_5_Flavobacteriia_34_271:0.000814880,SulCav_GS10_10_Bacteroidetes_35_55:0.000000005)0.440:0.000820042,(SulCav_PC08_66_Flavobacterium_34_153:0.000000005,SulCav_PC08_3_Bacteroidetes_35_37:0.001628570)0.759:0.000809956)1.000:0.042005672)1.000:0.079919260,(Flavobacteria_bacterium_RIFCSPLOWO2_12_FULL_35_11:0.052600413,CG03_land_8_20_14_0_80_cor_Flavobacteriales_35_15:0.076612359)0.893:0.015214082)0.890:0.008718846)0.996:0.022654948)1.000:0.043496390,(((((Bacteria_BacteroidetesChlorobi_group_Bacteroidetes_Flavobacteriia_Flavobacteriales_Flavobacteriaceae_Elizabethkingia_anophelis_NUH6:0.024786227,Bacteria_BacteroidetesChlorobi_group_Bacteroidetes_Flavobacteriia_Flavobacteriales_Flavobacteriaceae_Bergeyella_zoohelcum_CCUG_30536:0.029385041)0.572:0.006133957,(Bacteria_BacteroidetesChlorobi_group_Bacteroidetes_Flavobacteriia_Flavobacteriales_Flavobacteriaceae_Chryseobacterium_gregarium_DSM_19109:0.027013649,Bacteria_BacteroidetesChlorobi_group_Bacteroidetes_Flavobacteriia_Flavobacteriales_Flavobacteriaceae_Epilithonimonas_tenax_DSM_16811:0.025844672)0.982:0.013719849)0.920:0.010532153,Bacteria_BacteroidetesChlorobi_group_Bacteroidetes_Flavobacteriia_Flavobacteriales_Flavobacteriaceae_Riemerella_anatipestifer_RA_CH_2:0.020694955)1.000:0.073192767,(Bacteria_BacteroidetesChlorobi_group_Bacteroidetes_Flavobacteriia_Flavobacteriales_Flavobacteriaceae_Ornithobacterium_rhinotracheale_DSM_15997:0.092468632,(Bacteria_BacteroidetesChlorobi_group_Bacteroidetes_Flavobacteriia_Flavobacteriales_Flavobacteriaceae_Empedobacter_brevis_ATCC_43319:0.034605558,Bacteria_BacteroidetesChlorobi_group_Bacteroidetes_Flavobacteriia_Flavobacteriales_Flavobacteriaceae_Weeksella_virosa_DSM_16922:0.039690624)1.000:0.051775786)0.813:0.018672103)0.899:0.021312772,Bacteria_BacteroidetesChlorobi_group_Bacteroidetes_Flavobacteriia_Flavobacteriales_Blattabacteriaceae_Blattabacterium_sp._Blattella_germanica_str._Bge:0.366056239)0.974:0.028532782)0.998:0.036275688)1.000:0.043505534)0.930:0.023621346)0.060:0.010187932,Bacteroidetes_bacterium_RIFCSPLOWO2_12_FULL_35_15:0.143676669)0.922:0.019906470,(Bacteria_BacteroidetesChlorobi_group_Bacteroidetes_Sphingobacteriia_Sphingobacteriales_Sphingobacteriaceae_Solitalea_canadensis_USAM_9D_DSM_3403:0.074498833,(Bacteria_BacteroidetesChlorobi_group_Bacteroidetes_Sphingobacteriia_Sphingobacteriales_Sphingobacteriaceae_Pedobacter_saltans_DSM_12145:0.046996979,((Bacteria_BacteroidetesChlorobi_group_Bacteroidetes_Sphingobacteriia_Sphingobacteriales_Sphingobacteriaceae_Olivibacter_sitiensis_DSM_17696:0.024944508,(Bacteria_BacteroidetesChlorobi_group_Bacteroidetes_Sphingobacteriia_Sphingobacteriales_Sphingobacteriaceae_Pseudosphingobacterium_domesticum_DSM_18733:0.017726491,Bacteria_BacteroidetesChlorobi_group_Bacteroidetes_Sphingobacteriia_Sphingobacteriales_Sphingobacteriaceae_Sphingobacterium_sp._21:0.000000005)0.982:0.015968426)0.992:0.020702439,(Bacteria_BacteroidetesChlorobi_group_Bacteroidetes_Sphingobacteriia_Sphingobacteriales_Sphingobacteriaceae_Mucilaginibacter_paludis_TPT56_DSM_18603:0.035119254,Bacteria_BacteroidetesChlorobi_group_Bacteroidetes_Sphingobacteriia_Sphingobacteriales_Sphingobacteriaceae_Arcticibacter_svalbardensis_MN12_7:0.041298709)0.956:0.013860400)0.985:0.019880866)0.998:0.035370822)1.000:0.055382577)0.982:0.028725364)0.982:0.023565689)0.345:0.014975936,((Bacteria_BacteroidetesChlorobi_group_Bacteroidetes_Bacteroidetes_Order_III._Incertae_sedis_Thermonema_rossianum_DSM_10300:0.130173387,(Bacteria_BacteroidetesChlorobi_group_Bacteroidetes_Cytophagia_Cytophagales_Cytophagaceae_Microscilla_marina_ATCC_23134_unfinished_sequence:0.136459247,((Bacteria_BacteroidetesChlorobi_group_Bacteroidetes_Cytophagia_Cytophagales_Flammeovirgaceae_Flexithrix_dorotheae_DSM_6795:0.151251887,((Bacteria_BacteroidetesChlorobi_group_Bacteroidetes_Cytophagia_Cytophagales_Cyclobacteriaceae_Cyclobacterium_marinum_DSM_745:0.045762495,(((Bacteria_BacteroidetesChlorobi_group_Bacteroidetes_Cytophagia_Cytophagales_Cytophagaceae_Rhodonellum_psychrophilum_DSM_17998:0.042219206,Bacteria_BacteroidetesChlorobi_group_Bacteroidetes_Cytophagia_Cytophagales_Cyclobacteriaceae_Belliella_baltica_BA134_DSM_15883:0.021946906)0.970:0.010463900,((Bacteria_BacteroidetesChlorobi_group_Bacteroidetes_Cytophagia_Cytophagales_Cyclobacteriaceae_Cecembia_lonarensis_LW9:0.021616189,(Bacteria_BacteroidetesChlorobi_group_Bacteroidetes_Cytophagia_Cytophagales_Cyclobacteriaceae_Mariniradius_saccharolyticus_AK6:0.053557363,Bacteria_BacteroidetesChlorobi_group_Bacteroidetes_Cytophagia_Cytophagales_Cyclobacteriaceae_Nitritalea_halalkaliphila_LW7_Draft1:0.040909246)0.964:0.011490845)0.153:0.006424598,(Bacteria_BacteroidetesChlorobi_group_Bacteroidetes_Cytophagia_Cytophagales_Cyclobacteriaceae_Aquiflexum_balticum_BA160_DSM_16537:0.025426005,Bacteria_BacteroidetesChlorobi_group_Bacteroidetes_Cytophagia_Cytophagales_Cyclobacteriaceae_Indibacter_alkaliphilus_LW1_Draft1:0.025755637)0.812:0.008429220)0.969:0.011351567)0.262:0.007878500,(Bacteria_BacteroidetesChlorobi_group_Bacteroidetes_Cytophagia_Cytophagales_Cytophagaceae_Anditalea_andensis_LY1:0.025457947,(Bacteria_BacteroidetesChlorobi_group_Bacteroidetes_Cytophagia_Cytophagales_Cyclobacteriaceae_Algoriphagus_sp._PR1_unfinished_sequence:0.036859904,Bacteria_BacteroidetesChlorobi_group_Bacteroidetes_Cytophagia_Cytophagales_Cyclobacteriaceae_Echinicola_vietnamensis_KMM_6221_DSM_17526:0.044153649)0.960:0.012642694)0.000:0.003156279)0.978:0.016018133)1.000:0.068991381,((Bacteria_BacteroidetesChlorobi_group_Bacteroidetes_Cytophagia_Cytophagales_Flammeovirgaceae_Fulvivirga_imtechensis_AK7:0.066736758,(Bacteria_BacteroidetesChlorobi_group_Bacteroidetes_Cytophagia_Cytophagales_Flammeovirgaceae_Nafulsella_turpanensis_ZLM_10:0.052551468,Bacteria_BacteroidetesChlorobi_group_Bacteroidetes_Cytophagia_Cytophagales_Flammeovirgaceae_Cesiribacter_andamanensis_AMV16:0.080197789)0.999:0.035444954)0.959:0.017746429,((SulCav_GS10_10_Bacteroidetes_43_12:0.105574296,CG17_big_fil_post_rev_8_21_14_2_50_Cytophagales_40_13:0.117625065)0.330:0.018936300,Bacteria_BacteroidetesChlorobi_group_Bacteroidetes_Cytophagia_Cytophagales_Flammeovirgaceae_Marivirga_tractuosa_DSM_4126:0.109591287)0.632:0.010714764)0.712:0.011412299)0.468:0.010862381)0.801:0.012489299,(((((Bacteria_BacteroidetesChlorobi_group_Bacteroidetes_Cytophagia_Cytophagales_Cytophagaceae_Rudanella_lutea_DSM_19387:0.025232130,(Bacteria_BacteroidetesChlorobi_group_Bacteroidetes_Cytophagia_Cytophagales_Cytophagaceae_Fibrisoma_limi_BUZ_3:0.019912883,(Bacteria_BacteroidetesChlorobi_group_Bacteroidetes_Cytophagia_Cytophagales_Cytophagaceae_Fibrella_aestuarina:0.071228414,Bacteria_BacteroidetesChlorobi_group_Bacteroidetes_Cytophagia_Cytophagales_Cytophagaceae_Spirosoma_linguale_DSM_74:0.029346561)0.497:0.013341568)0.998:0.024164665)1.000:0.053563202,(Bacteria_BacteroidetesChlorobi_group_Bacteroidetes_Cytophagia_Cytophagales_Cytophagaceae_Runella_slithyformis_LSU4_DSM_19594:0.086538875,Bacteria_BacteroidetesChlorobi_group_Bacteroidetes_Cytophagia_Cytophagales_Cytophagaceae_Dyadobacter_fermentans_DSM_18053:0.071900384)0.981:0.028149816)0.891:0.018367405,((Bacteria_BacteroidetesChlorobi_group_Bacteroidetes_Cytophagia_Cytophagales_Cytophagaceae_Emticicia_oligotrophica_GPTSA100_15_DSM_17448:0.072325257,Bacteria_BacteroidetesChlorobi_group_Bacteroidetes_Cytophagia_Cytophagales_Cytophagaceae_Leadbetterella_byssophila_DSM_17132:0.106894563)0.999:0.056774597,Bacteria_BacteroidetesChlorobi_group_Bacteroidetes_Cytophagia_Cytophagales_Cytophagaceae_Flectobacillus_major_VKMB_859_DSM_103:0.098773380)0.328:0.019259956)1.000:0.042653193,(Bacteria_BacteroidetesChlorobi_group_Bacteroidetes_Cytophagia_Cytophagales_Cytophagaceae_Cytophaga_hutchinsonii_ATCC_33406:0.085239608,Bacteria_BacteroidetesChlorobi_group_Bacteroidetes_Cytophagia_Cytophagales_Cytophagaceae_Sporocytophaga_myxococcoides_DSM_11118:0.086543039)0.999:0.037895886)0.434:0.011846625,(Bacteria_BacteroidetesChlorobi_group_Bacteroidetes_Cytophagia_Cytophagales_Cytophagaceae_Hymenobacter_sp._APR13:0.082117075,(Bacteria_BacteroidetesChlorobi_group_Bacteroidetes_Cytophagia_Cytophagales_Cytophagaceae_Pontibacter_roseus_DSM_17521:0.048272441,(Bacteria_BacteroidetesChlorobi_group_Bacteroidetes_Cytophagia_Cytophagales_Cytophagaceae_Adhaeribacter_aquaticus_MBRG1.5_DSM_16391:0.025498155,CG18_big_fil_WC_8_21_14_2_50_Cytophagales_42_9:0.035147488)1.000:0.044091509)0.947:0.022809743)1.000:0.053323406)0.772:0.008678511)0.918:0.014164695)0.903:0.018879504)0.956:0.019871051,((Bacteria_BacteroidetesChlorobi_group_Bacteroidetes_Cytophagia_Cytophagales_Cytophagaceae_Flexibacter_litoralis_Fx_l1_DSM_6794:0.015402294,CG_4_10_14_3_um_filter_Flexibacter_32_15:0.003622510)1.000:0.150174690,Bacteria_BacteroidetesChlorobi_group_Bacteroidetes_Cytophagia_Cytophagales_Amoebophilaceae_Candidatus_Amoebophilus_asiaticus_5a2:0.212959396)0.790:0.021707628)0.940:0.018661245)1.000:0.115769880,((Bacteria_BacteroidetesChlorobi_group_Bacteroidetes_Sphingobacteriia_Sphingobacteriales_Chitinophagaceae_Balneola_vulgaris_DSM_17893:0.071070183,Bacteria_BacteroidetesChlorobi_group_Bacteroidetes_Sphingobacteriia_Sphingobacteriales_Chitinophagaceae_Gracilimonas_tropica_DSM_19535:0.075554072)1.000:0.228719771,(CG12_big_fil_rev_8_21_14_0_65_Bacteroidetes_60_17:0.136307561,(Bacteria_BacteroidetesChlorobi_group_Bacteroidetes_Bacteroidetes_Order_II._Incertae_sedis_Rhodothermaceae_Salisaeta_longa_DSM_21114:0.197509451,Bacteria_BacteroidetesChlorobi_group_Bacteroidetes_Bacteroidetes_Order_II._Incertae_sedis_Rhodothermaceae_Rhodothermus_marinus_DSM_4252:0.118891494)0.418:0.026654247)1.000:0.081544572)0.784:0.042330777)0.999:0.060880607)0.987:0.038914984)0.791:0.021662304,((((SulCav_PC08_3_Bacteria_68_11:0.303220636,(AfrMine_DR5_Bacteria_54_11:0.209258179,Bacteria_KSB1_uncultured_SMTZ_57:0.174443674)0.976:0.061225223)0.983:0.043865211,((CG1_02_FULL_SAR406_48_14:0.248498960,(Bacteria_Marine_group_A_SAR406_SAR406_cluster_bacterium_sp._SCGC_AAA003_E22_Tropical_gyre_001_268:0.311128205,(Bacteria_Marine_group_A_SAR406_SAR406_cluster_bacterium_JGI_0000113_D11:0.253513871,(Bacteria_Marine_group_A_SAR406_SAR406_cluster_bacterium_SCGC_AAA298_D23:0.058174261,(Bacteria_Marine_group_A_SAR406_SAR406_cluster_bacterium_SCGC_AAA076_M08:0.007701097,Bacteria_Marine_group_A_SAR406_SAR406_cluster_bacterium_JGI_0000113_G11:0.222647009)0.999:0.056008973)1.000:0.235059353)0.988:0.070755421)0.971:0.049404252)0.935:0.041678778,(Bacteria_Marine_group_A_SAR406_SAR406_cluster_bacterium_SCGC_AAA257_N23_Etoliko_001_146:0.104793549,(CG08_land_8_20_14_0_20_SAR406_45_22:0.131303979,(Bacteria_Marine_group_A_SAR406_SAR406_cluster_bacterium_JGI_0000039_D08_Combined_Assembly_SAR406_1__SAR406:0.028021534,(Bacteria_Marine_group_A_SAR406_SAR406_cluster_bacterium_JGI_0000039_E15_TAsludge_001_150:0.000000005,(Bacteria_Marine_group_A_SAR406_SAR406_cluster_bacterium_JGI_0000039_D08_TAsludge_001_149:0.000000005,Bacteria_Marine_group_A_SAR406_SAR406_cluster_bacterium_JGI_0000059_L03_TAbiofilm_001_169:0.000000005)0.971:0.000000005)0.691:0.002530473)1.000:0.131839713)0.996:0.059331104)1.000:0.092059131)1.000:0.088364020)0.824:0.015802131,((Bacteria_Caldithrix_RBG_13_Caldithrix_44_9:0.227638381,(SulCav_GS09_5_Caldithrix_abyssi_DSM_13497_48_20:0.151884344,Bacteria_unclassified_Bacteria_Caldithrix_abyssi_LF13_DSM_13497:0.090961646)1.000:0.092514185)0.990:0.043667081,Bacteria_KSB1_uncultured_SMTZ_31:0.283379701)0.932:0.027172167)0.563:0.015838337,((SulCav_AS07-7_Bacteria_51_23:0.111359321,Bacteria_Caldithrix_RBG_16_Caldithrix_48_16:0.117038938)1.000:0.109840050,(SulCav_AS07-7_Bacteria_44_7:0.170568719,(SulCav_AS07-7_Bacteria_41_26:0.031475967,SulCav_PC08_66_Bacteria_41_14:0.026031459)1.000:0.134221665)0.711:0.032622205)0.997:0.053894837)0.712:0.023166152)1.000:0.047440967,Bacteria_Zixibacteria_uncultured_SMTZ_81:0.248999344)0.448:0.018857559)0.863:0.024023034)0.846:0.018272736,(((IMS_BF_Bacteria_70_21.curated:0.153134919,CG_4_9_14_3_um_filter_150_novel_Bacteria_65_15:0.132634506)1.000:0.227261345,((Bacteria_CP_TG3_candidate_division_TG3_bacterium_ACht1:0.200127505,SulCav_PC08_3_Bacteria_44_16:0.134030468)1.000:0.252817068,(Candidatus_Raymondbacteria_bacterium_RIFOXYA1_FULL_49_35:0.312654865,(SulCav_FS06-10_Bacteria_45_101:0.110637335,(CG2_30_FULL_Fibrobacteres_45_31:0.048817835,(Bacteria_FibrobacteresAcidobacteria_group_Fibrobacteres_Fibrobacteria_Fibrobacterales_Fibrobacteraceae_Fibrobacter_succinogenes_elongatus_HM2:0.0,Bacteria_FibrobacteresAcidobacteria_group_Fibrobacteres_Fibrobacteria_Fibrobacterales_Fibrobacteraceae_Fibrobacter_succinogenes_subsp._succinogenes_S85:0.0):0.060531568)0.998:0.062270306)1.000:0.212344218)0.537:0.061300194)0.734:0.052453711)0.861:0.044694339,((((Bacteria_Gemmatimonadetes_Gemmatimonadetes_Gemmatimonadetes_bacterium_KBS708:0.074705661,(Bacteria_Gemmatimonadetes_Gemmatimonadetes_Gemmatimonadales_Gemmatimonadaceae_Gemmatimonas_aurantiaca_T_27:0.027680650,Bacteria_Gemmatimonadetes_Gemmatimonadetes_Gemmatimonadales_Gemmatimonadaceae_Gemmatimonas_sp._AP64:0.016426189)1.000:0.088733573)1.000:0.113321030,((Bacteria_Gemmatimonadetes_GWC2_Gemmatimonadetes_71_10:0.066714720,Bacteria_Gemmatimonadetes_RIFCSPLOWO2_02_FULL_Gemmatimonadetes_71_11:0.060773889)1.000:0.067549375,((Bacteria_Gemmatimonadetes_RBG_16_Gemmatimonadetes_66_8:0.074781839,Bacteria_Gemmatimonadetes_RIFCSPLOWO2_12_FULL_Gemmatimonadetes_68_9:0.070879380)0.994:0.044002825,(Bacteria_Gemmatiomonas_uncultured_SG8_17:0.079412439,Bacteria_Gemmatiomonas_uncultured_SG8_28:0.120034458)0.983:0.038684898)0.999:0.062076293)0.992:0.040404234)0.999:0.068562417,((Bacteria_Gemmatiomonas_uncultured_SG8_38_2:0.046652584,Bacteria_Gemmatiomonas_uncultured_SMTZ_52:0.077151481)1.000:0.142415158,(Bacteria_Gemmatimonadetes_Gemmatimonadetes_Gemmatimonadetes_bacterium_SCGC_AAA003_K10:0.163987251,(Bacteria_Gemmatiomonas_uncultured_SG8_23:0.066182654,(Bacteria_Gemmatimonadetes_Gemmatimonadetes_Gemmatimonadetes_bacterium_SCGC_AAA007_O21:0.012650233,Bacteria_Gemmatimonadetes_Gemmatimonadetes_Gemmatimonadetes_bacterium_SCGC_AB_629_I08:0.010325744)1.000:0.078277596)1.000:0.064195893)0.997:0.055869527)0.527:0.028274981)1.000:0.082097360,(Candidatus_Glassbacteria_bacterium_RIFCSPLOWO2_12_FULL_58_11:0.265433441,(Bacteria_RIF5_RBG_16_RIF05_58_8:0.0,Candidatus_Glassbacteria_bacterium_RBG_16_58_8:0.0):0.288548252)0.891:0.025718833)1.000:0.082490891)0.637:0.024621011)0.983:0.029352634)0.313:0.021341642,(Candidatus_Coatesbacteria_bacterium_RBG_13_66_14:0.423333177,(Bacteria_unclassified_Bacteria_Poribacteria_Candidatus_Poribacteria_WGA_3G_final_clean_version:0.098531226,Bacteria_unclassified_Bacteria_Poribacteria_Candidatus_Poribacteria_sp._WGA_4C_final_clean_version:0.075249292)1.000:0.241991707)0.993:0.054583438)0.938:0.017808438)0.963:0.020369060)0.000:0.011966137,(((CG1_02_FULL_Hydrogenedentes_42_14:0.438509996,(SulCav_AS07-7_Bacteria_29_45:0.347795078,(Candidatus_Firestonebacteria_bacterium_RIFOXYC2_FULL_39_67:0.010365076,(Candidatus_Firestonebacteria_bacterium_RIFOXYA2_FULL_40_8:0.015727637,Candidatus_Firestonebacteria_bacterium_GWA2_43_8:0.046620880)0.953:0.016525317)1.000:0.409762325)0.743:0.070039881)0.960:0.043641544,(((((Bacteria_Spirochaetes_Spirochaetia_Spirochaetales_Brachyspiraceae_Brachyspira_murdochii_DSM_12563:0.370634972,(SulCav_AS07-7_Bacteria_28_103:0.407226155,Spirochaetes_bacterium_GWF1_41_5:0.390698514)0.753:0.082179332)0.773:0.056189805,((Tomsk_Spirochaetes_46_35:0.194812026,(Bacteria_Spirochaetes_Spirochaetia_Spirochaetales_Brevinemataceae_Brevinema_andersonii_ATCC_43811:0.219796164,(Spirochaetes_bacterium_GWF1_49_6:0.074428333,Spirochaetes_bacterium_GWF1_51_8:0.095770201)1.000:0.145628866)0.977:0.058935314)1.000:0.210554513,SulCav_AS07-7_Bacteria_42_24:0.426602248)0.212:0.045655111)0.984:0.046841549,(Spirochaetes_bacterium_GWB1_36_13:0.429025771,(((Spirochaetes_bacterium_GWE2_31_10:0.170130235,Spirochaetes_bacterium_GWD1_27_9:0.170201240)1.000:0.178238379,((Bacteria_Spirochaetes_Spirochaetia_Spirochaetales_Spirochaetaceae_Spirochaeta_sp._L21_RPul_D2:0.187794530,(((SulCav_AS07-7_Spirochaetes_54_18:0.147185947,(Spirochaetes_bacterium_GWB1_60_80:0.087194372,(Bacteria_Spirochatetes_Spirochaetia_Spirochaetales_GWB1_Spirochaetes_59_5:0.060648429,Bacteria_Spirochatetes_Spirochaetia_Spirochaetales_RIFOXYC1_FULL_Spirochaetes_54_7:0.029569095)0.950:0.027220248)1.000:0.077710852)1.000:0.063044393,(Bacteria_Spirochaetes_Spirochaetia_Spirochaetales_Spirochaetaceae_Treponema_denticola_ATCC_35405:0.193381549,(SulCav_GS09_5_Treponema_63_49:0.058434935,Treponema_sp._GWC1_61_84:0.053005454)1.000:0.069435192)0.616:0.026704812)1.000:0.050229220,((Bacteria_Spirochaetes_Spirochaetia_Spirochaetales_Spirochaetaceae_Spirochaeta_sp._Buddy:0.088649305,Spirochaetes_bacterium_GWC2_52_13:0.062260790)1.000:0.102158787,(Spirochaetes_bacterium_RBG_13_68_11:0.171817271,(Bacteria_Spirochatetes_Spirochaetia_Spirochaetales_RBG_16_Spirochaete_67_19:0.001075643,Spirochaetes_bacterium_RBG_16_67_19:0.001033250)1.000:0.153101293)0.999:0.089625314)0.772:0.028132019)0.683:0.021849702)0.503:0.024098585,(Bacteria_Spirochaetes_Spirochaetia_Spirochaetales_Spirochaetaceae_Borrelia_garinii_PBi_linear:0.318599485,(Spirochaetes_bacterium_GWB1_48_6:0.167250468,SulCav_GS09_5_Bacteria_48_83:0.157752409)0.994:0.055538320)0.875:0.048677301)1.000:0.116723681)1.000:0.081453473,((SulCav_GS09_5_Bacteria_45_42:0.297923939,(SulCav_AS07-7_Spirochaetes_45_10:0.145891244,(SulCav_AS07-7_Spirochaetes_37_12:0.141327250,(Spirochaetes_bacterium_RBG_16_49_21:0.074292752,Spirochaetes_bacterium_RBG_13_51_14:0.053155965)1.000:0.088091302)0.671:0.035130589)1.000:0.134203503)0.925:0.046017455,((Bacteria_Spirochaetes_Spirochaetia_Spirochaetales_Leptospiraceae_Leptospira_biflexa_serovar_Patoc_strain_Patoc_1_Paris_I:0.253815552,Bacteria_Spirochaetes_Spirochaetia_Leptospirales_Leptospiraceae_Leptonema_illini_3055_DSM_21528:0.296802640)0.998:0.078098303,((SulCav_AS07-7_Spirochaetes_45_27:0.009597546,(SulCav_GS09_5_Bacteria_45_65:0.000000005,SulCav_GS10_10_Bacteria_45_5:0.000000005)0.978:0.015771421)1.000:0.216132336,(Bacteria_Spirochaetes_Spirochaetia_Spirochaetales_Leptospiraceae_Turneriella_parva_H_DSM_21527:0.183419678,(SulCav_AS07-7_Bacteria_46_39:0.011868176,(SulCav_GS09_5_Spirochaetes_47_847:0.000815280,SulCav_GS10_10_Bacteria_47_8:0.000000005)0.984:0.017013645)1.000:0.175763867)0.969:0.058618710)1.000:0.200734459)0.945:0.054785259)1.000:0.097666970)0.718:0.022145942)0.818:0.037106212)0.972:0.041227375,((CG03_land_8_20_14_0_80_cor_Huberarchaea_31_114:1.067290073,((((((((CG10_big_fil_rev_8_21_14_0_10_Pacearchaeota_30_48:0.283860212,(CG10_big_fil_rev_8_21_14_0_10_Pacearchaeota_31_9:0.159832826,CG10_big_fil_rev_8_21_14_0_10_Woesearchaeota_34_12:0.370289724)0.037:0.041622834)1.000:0.138653182,(Candidatus_Pacearchaeota_archaeon_RBG_13_36_9:0.355837693,(CG10_big_fil_rev_8_21_14_0_10_Pacearchaeota_32_14:0.245945535,(Candidatus_Pacearchaeota_archaeon_RBG_16_35_8:0.225169241,((Candidatus_Pacearchaeota_archaeon_RBG_13_33_26:0.168866559,CG10_big_fil_rev_8_21_14_0_10_Pacearchaeota_34_12:0.217515723)0.997:0.058901762,(CG10_big_fil_rev_8_21_14_0_10_Pacearchaeota_32_42:0.184540088,(CG11_big_fil_rev_8_21_14_0_20_Pacearchaeota_30_13:0.072860795,CG_4_9_14_0_2_um_filter_Pacearchaeota_30_8:0.133669851)1.000:0.124668798)0.993:0.059309420)0.103:0.022275681)0.964:0.054671399)1.000:0.080065991)0.566:0.043948122)0.346:0.055239086,(CG10_big_fil_rev_8_21_14_0_10_Pacearchaeota_35_13:0.348285451,(CG10_big_fil_rev_8_21_14_0_10_Pacearchaeota_31_24:0.294746823,(CG10_big_fil_rev_8_21_14_0_10_Pacearchaeota_34_76:0.211509273,(CG1_02_FULL_Pacearchaeota_35_32:0.146410844,(CG1_02_SUB10_Pacearchaeota_32_132:0.204936693,CG1_02_FULL_Pacearchaeota_39_14:0.176940100)0.586:0.066349364)0.964:0.073539134)0.998:0.099014613)0.994:0.109343752)0.989:0.067737550)1.000:0.130405391,(CG_4_9_14_3_um_filter_150_Pacearchaeota_31_7:0.426468099,CG06_land_8_20_14_3_00_150_Pacearchaeota_35_12:0.370493367)0.506:0.072675865)1.000:0.279631908,(Candidatus_Woesearchaeota_archaeon_RBG_13_36_6:0.347150123,((CG1_02_FULL_Woesearchaeota_57_44:0.393470189,((CG10_big_fil_rev_8_21_14_0_10_Woesearchaeota_36_11:0.135742440,CG10_big_fil_rev_8_21_14_0_10_Woesearchaeota_32_24:0.237656769)0.249:0.030560444,(CG_4_10_14_0_2_um_filter_Woesearchaeota_33_13:0.207230396,CG10_big_fil_rev_8_21_14_0_10_Woesearchaeota_45_16:0.188273295)0.869:0.042326403)1.000:0.233132174)0.703:0.064159275,((((CG08_land_8_20_14_0_20_Woesearchaeota_47_9:0.296207390,CG_4_10_14_0_8_um_filter_cor_Woesearchaeota_47_5:0.300054557)0.993:0.093446148,CG07_land_8_20_14_0_80_Woesearchaeota_44_23:0.405292216)0.697:0.037378527,(SulCav_PC08_66__28_6:0.184757093,((CG10_big_fil_rev_8_21_14_0_10_Woesearchaeota_32_9:0.327337212,CG11_big_fil_rev_8_21_14_0_20_Woesearchaeota_43_8:0.274654925)0.315:0.048259857,(CG10_big_fil_rev_8_21_14_0_10_Woesearchaeota_34_8:0.386510348,(CG10_big_fil_rev_8_21_14_0_10_Woesearchaeota_37_12:0.245816375,CG10_big_fil_rev_8_21_14_0_10_Woesearchaeota_30_7:0.334189586)0.887:0.060917644)0.796:0.049506159)0.000:0.000066744)0.919:0.026895467)0.451:0.026156632,(CG10_big_fil_rev_8_21_14_0_10_Woesearchaeota_44_13:0.295080188,CG10_big_fil_rev_8_21_14_0_10_Woesearchaeota_33_12:0.240750577)0.883:0.056211108)0.481:0.035596898)0.260:0.029508255)0.999:0.117091163)0.997:0.083214749,AfrMine_DR5_unclassified_63_9:0.710947045)0.964:0.049223454,(((Candidatus_Micrarchaeota_archaeon_RBG_16_36_9:0.456899534,(Candidatus_Micrarchaeota_archaeon_RBG_16_49_10:0.254304601,CG15_BIG_FIL_POST_REV_8_21_14_020_Aenigmarchaeota_37_27:0.231193925)1.000:0.227944818)0.998:0.131605080,((CG1_02_FULL_Micrarchaeota_51_15:0.307098684,(((CG1_02_FULL_Micrarchaeota_55_41:0.343664847,CG1_02_FULL_Micrarchaeota_60_51:0.264319455)0.982:0.107774740,CG1_02_FULL_Micrarchaeota_55_22:0.407473413)0.769:0.052126996,(CG08_land_8_20_14_0_20_Micraarchaeota_59_11:0.026591353,CG10_big_fil_rev_8_21_14_0_10_Micraarchaeota_59_7:0.024345152)1.000:0.265674541)0.882:0.062014806)1.000:0.229813104,(CG1_02_FULL_Micrarchaeota_49_24:0.539826475,(CG1_02_FULL_Micrarchaeota_47_40:0.263157460,CG10_big_fil_rev_8_21_14_0_10_Micrarchaeota_45_29:0.326348585)0.605:0.074411782)0.999:0.151714465)1.000:0.169568915)0.953:0.040346957,(((CG08_land_8_20_14_0_20_Diapherotrites_30_16:0.501942191,CG09_land_8_20_14_0_10_Diapherotrites_32_12:0.405716876)1.000:0.219758104,((CG10_big_fil_rev_8_21_14_0_10_Diapherotrites_31_34:0.244992737,CG11_big_fil_rev_8_21_14_0_20_Diapherotrites_37_9:0.330780532)0.789:0.072284548,(IMS_BF_unclassified_39_78.curated:0.364885534,CG08_land_8_20_14_0_20_Diapherotrites_34_12:0.402311074)0.947:0.113259655)0.970:0.107829055)1.000:0.196295325,((Euryarchaeota_archaeon_RBG_13_31_8:0.284262066,(CG01_land_8_20_14_3_00_Euryarchaeota_38_12:0.315862706,((Euryarchaeota_archaeon_RBG_16_62_10:0.078693120,((Euryarchaeota_archaeon_RBG_13_57_23:0.037450553,Euryarchaeota_archaeon_RBG_19FT_COMBO_56_21:0.023840784)0.996:0.068905193,Euryarchaeota_archaeon_RBG_13_61_15:0.067309040)0.901:0.025471197)1.000:0.162194720,(Euryarchaeota_archaeon_RBG_16_68_12:0.123828013,(Euryarchaeota_archaeon_RBG_16_68_13:0.061479101,(Euryarchaeota_archaeon_RBG_19FT_COMBO_69_17:0.109614339,Euryarchaeota_archaeon_RBG_16_67_27:0.055243398)0.788:0.021388870)0.998:0.077118635)1.000:0.118625694)0.992:0.085723705)0.967:0.072509441)1.000:0.161804378,((AfrMine_MM5_Methanobacteriales_34_173.csv:0.397614247,(AfrMine_BE2011_Hadesarchaea_56_16:0.104211257,CG08_land_8_20_14_0_20_Hadesarchaea_51_8:0.126300841)1.000:0.277613224)0.966:0.068026154,(((Candidatus_Bathyarchaeota_archaeon_RBG_13_38_9:0.247040671,archaeon_RBG_16_50_20:0.323993384)0.982:0.114234081,((Candidatus_Bathyarchaeota_archaeon_RBG_16_48_13:0.344507364,(CG07_land_8_20_14_0_80_Bathyarchaeota_47_9:0.120659057,(Candidatus_Bathyarchaeota_archaeon_RBG_13_46_16b:0.105944945,CG_4_8_14_3_um_filter_Bathyarchaeota_42_8:0.150828366)0.337:0.018785820)1.000:0.201737132)0.967:0.053664722,(Candidatus_Bathyarchaeota_archaeon_RBG_13_52_12:0.187276754,Candidatus_Bathyarchaeota_archaeon_RBG_16_57_9:0.213148433)1.000:0.237954308)0.167:0.033457050)0.346:0.058894647,(Thaumarchaeota_archaeon_RBG_16_49_8:0.416368934,((CG_4_9_14_0_2_um_filter_Nitrosopumilales_34_16:0.028528437,CG15_BIG_FIL_POST_REV_8_21_14_020_Nitrosopumilales_37_12:0.035606905)0.951:0.034773595,(CG_4_9_14_0_8_um_filter_Nitrosopumilales_34_10:0.029220035,CG10_big_fil_rev_8_21_14_0_10_Nitrosopumilus_33_7:0.037617629)0.984:0.050471698)1.000:0.470984463)1.000:0.233982513)1.000:0.135749209)0.151:0.045349554)0.968:0.066846698)0.635:0.033611796)0.369:0.029727014)0.709:0.065523519,CG_4_9_14_0_8_um_filter_Altiarchaeum_SM1_32_206:0.694619827)0.946:0.153586065)1.000:0.736568281,(SulCav_GS09_5_Bacteria_24_500:0.437415323,((Bacteria_CP_TM6_GWF2_TM6_28_16:0.197399160,(Bacteria_CP_TM6_GWF2_TM6_38_10:0.155016756,(Bacteria_CP_TM6_GWF2_TM6_37_49:0.145807081,Bacteria_CP_TM6_GWF2_TM6_36_6_partial:0.099950362)1.000:0.081362865)0.998:0.084988916)1.000:0.124027251,((((Bacteria_CP_TM6_GWF2_TM6_30_66:0.239512633,(SulCav_AS07-7_Bacteria_37_25:0.209015403,Bacteria_TM6_bacterium_JCVI_TM6SC1:0.219898963)0.238:0.032885804)0.810:0.027079010,(Bacteria_CP_TM6_GWF2_TM6_32_72:0.182271730,Bacteria_TM6_RIFCSPHIGHO2_12_FULL_TM6_38_8:0.335677156)0.457:0.050252087)0.936:0.027442240,(Bacteria_TM6_RIFCSPHIGHO2_12_FULL_TM6_32_22:0.218634990,Bacteria_TM6_RIFCSPHIGHO2_12_FULL_TM6_36_22:0.243405412)0.993:0.064850014)0.037:0.016985238,(Bacteria_CP_TM6_GWE2_TM6_41_16:0.250274223,(Bacteria_CP_TM6_GWF2_TM6_43_17_partial:0.171179291,(Bacteria_CP_TM6_GWE2_TM6_42_60:0.093445758,Bacteria_CP_TM6_gwf2_TM6_43_87:0.094627400)0.990:0.050273023)1.000:0.115580805)0.989:0.055513675)0.976:0.052906967)0.937:0.082039589)1.000:0.243333617)0.866:0.045320631)0.336:0.019777460,(((((((Bacteria_CPR_CPR3_GWF2_CPR3_35_18:0.316244534,CG06_land_8_20_14_3_00_150_WWE3_42_16:0.288079138)1.000:0.127419650,(((Candidatus_Woykebacteria_bacterium_RBG_13_40_7b:0.370018418,(Candidatus_Woykebacteria_bacterium_RIFCSPLOWO2_01_FULL_43_14:0.314248082,(Candidatus_Woykebacteria_bacterium_RIFCSPHIGHO2_12_FULL_45_10:0.264421671,((Candidatus_Woykebacteria_bacterium_RIFCSPLOWO2_01_FULL_41_12:0.204696622,((Candidatus_Woykebacteria_bacterium_RBG_19FT_COMBO_43_10:0.195952122,Candidatus_Woykebacteria_bacterium_RBG_16_43_9:0.154406857)0.958:0.034894229,(Candidatus_Woykebacteria_bacterium_RBG_13_40_15:0.193676478,(Candidatus_Woykebacteria_bacterium_RBG_16_44_10:0.095016332,Candidatus_Woykebacteria_bacterium_GWB1_45_5:0.082603390)1.000:0.089600401)0.379:0.023835161)0.698:0.034563546)1.000:0.090218081,Candidatus_Woykebacteria_bacterium_RBG_16_39_9b:0.258282359)0.742:0.051381417)0.000:0.036631553)0.491:0.047787204)0.998:0.081930541,((((((Candidatus_Blackburnbacteria_bacterium_RIFCSPLOWO2_01_FULL_40_20:0.193426375,(Candidatus_Blackburnbacteria_bacterium_RIFCSPHIGHO2_12_FULL_41_13b:0.181483098,(Candidatus_Blackburnbacteria_bacterium_RIFCSPHIGHO2_01_FULL_43_15b:0.166186453,Candidatus_Blackburnbacteria_bacterium_RIFCSPHIGHO2_12_FULL_44_25:0.149451394)1.000:0.143115703)0.440:0.032656739)1.000:0.107754460,((Candidatus_Woesebacteria_bacterium_RIFCSPLOWO2_01_FULL_38_20:0.274692478,(Candidatus_Woesebacteria_bacterium_RBG_16_41_13:0.125129154,Candidatus_Woesebacteria_bacterium_RIFCSPLOWO2_01_FULL_39_21:0.137353193)1.000:0.124312987)0.571:0.044447766,(((((Candidatus_Woesebacteria_bacterium_RIFOXYB1_FULL_38_16:0.213854326,AfrMine_BE2012_Candidatus_Woesebacteria_40_25:0.216119263)0.993:0.062788269,(Candidatus_Woesebacteria_bacterium_RIFCSPHIGHO2_01_FULL_41_10:0.211072853,Candidatus_Woesebacteria_bacterium_RIFCSPLOWO2_01_FULL_44_24b:0.218031716)0.993:0.057986400)0.838:0.031470040,(Bacteria_CPR_MicrogenomatesOP11_Woesebacteria_GWB1_OP11_43_14:0.228002039,Bacteria_CPR_MicrogenomatesOP11_Woesebacteria_GWB1_OP11_44_11_partial:0.250797256)0.301:0.030278875)0.772:0.025022244,Candidatus_Woesebacteria_bacterium_RIFCSPLOWO2_01_FULL_44_14:0.250426043)0.977:0.044704839,(((Candidatus_Woesebacteria_bacterium_RBG_16_36_11:0.175694942,(Tomsk_Candidatus_Woesebacteria_37_21:0.180461753,SulCav_AS07-7_Candidatus_Woesebacteria_38_32:0.247240628)1.000:0.114043017)0.985:0.042571151,((Candidatus_Woesebacteria_bacterium_RIFCSPHIGHO2_01_FULL_40_22:0.260106737,(Candidatus_Woesebacteria_bacterium_RBG_16_34_12:0.226682045,(Bacteria_Microgenomates_OP11_Woesebacteria_GWB1_OP11_Woesebacteria_43_5:0.000524977,Candidatus_Woesebacteria_bacterium_GWB1_43_5:0.006744182)1.000:0.263494276)0.209:0.035694035)0.975:0.043050173,((((Candidatus_Woesebacteria_bacterium_RIFCSPHIGHO2_02_FULL_39_13:0.122462168,Candidatus_Woesebacteria_bacterium_RIFCSPHIGHO2_01_FULL_38_26b:0.179890424)0.977:0.042405439,(Candidatus_Woesebacteria_bacterium_RIFCSPLOWO2_01_FULL_39_25:0.169594272,((Candidatus_Woesebacteria_bacterium_RBG_13_34_9:0.215382619,(Candidatus_Woesebacteria_bacterium_RIFCSPLOWO2_01_FULL_39_14:0.154160868,Candidatus_Woesebacteria_bacterium_RIFCSPLOWO2_01_FULL_39_10:0.149720216)0.317:0.021340873)0.911:0.022300472,Candidatus_Woesebacteria_bacterium_RIFCSPHIGHO2_01_FULL_38_9b:0.189059286)0.320:0.016995310)0.950:0.021156579)0.620:0.011617265,(Candidatus_Woesebacteria_bacterium_RIFCSPHIGHO2_01_FULL_37_10:0.202793810,Candidatus_Woesebacteria_bacterium_RIFCSPLOWO2_01_FULL_39_10b:0.198989056)0.794:0.029400492)0.785:0.018583629,(Candidatus_Woesebacteria_bacterium_GWA1_41_8:0.214477117,Candidatus_Woesebacteria_bacterium_RBG_16_39_8b:0.237331623)0.200:0.030972239)0.908:0.019676072)0.838:0.022618937)0.479:0.021017773,(((CG22_combo_CG10-13_8_21_14_all_Woesebacteria_OP11_45_10:0.203524640,CG_4_9_14_3_um_filter_150_Woesebacteria_OP11_39_10:0.139602999)1.000:0.096778471,(((AfrMine_BE2012_Candidatus_Woesebacteria_35_30:0.174172026,(Candidatus_Woesebacteria_bacterium_GWC2_33_12:0.168647108,Candidatus_Woesebacteria_bacterium_RIFOXYA1_FULL_31_71:0.086608464)0.995:0.066103163)1.000:0.112973570,Candidatus_Woesebacteria_bacterium_RIFOXYA1_FULL_43_9:0.445933504)0.981:0.056092356,(Bacteria_CPR_MicrogenomatesOP11_Woesebacteria_GWB1_OP11_41_10:0.195843758,((Candidatus_Woesebacteria_bacterium_RIFOXYD1_FULL_43_18:0.088430949,(Candidatus_Woesebacteria_bacterium_RIFOXYB1_FULL_41_13:0.075853628,Bacteria_CPR_MicrogenomatesOP11_Woesebacteria_GWD2_OP11_40_19:0.055836273)0.999:0.052153590)0.995:0.039932044,(Bacteria_CPR_MicrogenomatesOP11_Woesebacteria_GWB1_OP11_45_5_partial:0.094862814,Bacteria_CPR_MicrogenomatesOP11_Woesebacteria_GWA2_OP11_40_7:0.136483473)0.309:0.027942757)0.997:0.057487721)0.997:0.057215530)0.685:0.029528064)0.485:0.023953780,(((Candidatus_Woesebacteria_bacterium_RIFCSPHIGHO2_12_FULL_46_16:0.124001407,Candidatus_Woesebacteria_bacterium_RIFOXYB1_FULL_47_31:0.124926340)1.000:0.056595280,(Candidatus_Woesebacteria_bacterium_RIFOXYD1_FULL_40_21:0.168438954,Candidatus_Woesebacteria_bacterium_RBG_13_46_13:0.148395285)0.629:0.029172541)0.829:0.016472804,((Candidatus_Woesebacteria_bacterium_RBG_16_42_24:0.092029495,Candidatus_Woesebacteria_bacterium_RIFCSPHIGHO2_12_FULL_42_9:0.090464245)1.000:0.109802655,Bacteria_CPR_MicrogenomatesOP11_Woesebacteria_GWA1_OP11_45_8_very_partial:0.194288461)0.996:0.041830580)0.373:0.017573096)1.000:0.053046492)0.876:0.032168857)0.924:0.032946962)1.000:0.123805921)1.000:0.090375894,(Bacteria_CPR_MicrogenomatesOP11_GWA1_OP11_45_10_partial:0.378955233,(((Candidatus_Amesbacteria_bacterium_RIFCSPHIGHO2_12_FULL_48_14:0.144072974,Candidatus_Amesbacteria_bacterium_RIFOXYB1_FULL_47_13:0.152539329)0.999:0.063721259,(Candidatus_Amesbacteria_bacterium_RIFCSPLOWO2_01_FULL_47_33:0.171640505,Candidatus_Amesbacteria_bacterium_RIFOXYB1_FULL_44_23:0.210361194)0.790:0.044732163)0.966:0.038862214,(((Bacteria_CPR_MicrogenomatesOP11_Woesebacteria_GWA1_OP11_41_13b:0.147904731,(Bacteria_CPR_MicrogenomatesOP11_Amesbacteria_GWB1_OP11_47_26:0.076744109,Bacteria_CPR_MicrogenomatesOP11_Amesbacteria_GWC2_OP11_47_8:0.061151893)1.000:0.076453504)1.000:0.083642647,(Bacteria_CPR_MicrogenomatesOP11_Amesbacteria_GWA2_OP11_42_12:0.230212866,Bacteria_CPR_MicrogenomatesOP11_Amesbacteria_Microgenomates_bacterium_SCGC_AAA011_B20_DUSEL_001_197:0.236099303)0.187:0.055064572)0.941:0.049944085,(Candidatus_Amesbacteria_bacterium_RIFCSPHIGHO2_01_FULL_48_32:0.175657852,Candidatus_Amesbacteria_bacterium_RIFCSPHIGHO2_01_FULL_48_32b:0.204272452)0.998:0.049392869)0.175:0.018924262)1.000:0.122461050)0.996:0.069816449)0.654:0.037064726,(((CG_4_10_14_0_8_um_filter_cor_Shapirobacteria_OP11_39_15:0.303853408,CG10_big_fil_rev_8_21_14_0_10_Shapirobacteria_OP11_40_9:0.210597261)1.000:0.113185708,((CG10_big_fil_rev_8_21_14_0_10_Shapirobateria_OP11_48_15:0.215298826,CG10_big_fil_rev_8_21_14_0_10_Shapirobateria_OP11_38_14:0.119745170)1.000:0.104415186,(CG_4_9_14_3_um_filter_150_Shapirobateria_OP11_39_13:0.258478683,((Bacteria_Microgenomates_OP11_RBG_19FT_COMBO_OP11_39_10:0.101420030,Bacteria_OP11_uncultured_DG_75:0.083568673)1.000:0.133422559,(CG09_land_8_20_14_0_10_Shapirobateria_OP11_47_13:0.267869062,CG_4_9_14_0_2_um_filter_Shapirobateria_OP11_39_11:0.139721431)0.999:0.069057019)0.125:0.027569401)0.431:0.027826815)0.997:0.067924581)0.552:0.044906926,((CG03_land_8_20_14_0_80_cor_Shapirobacteria_OP11_40_19:0.253720714,((CG07_land_8_20_14_0_80_Shapirobacteria_OP11_39_18:0.119395957,CG09_land_8_20_14_0_10_Shapirobacteria_OP11_39_12:0.145153744)0.997:0.077791597,CG03_land_8_20_14_0_80_cor_Shapirobacteria_OP11_39_12:0.189258066)0.782:0.031471174)1.000:0.179293715,((Candidatus_Shapirobacteria_bacterium_RIFOXYA1_FULL_39_17:0.141721612,(Candidatus_Shapirobacteria_bacterium_RBG_13_44_7:0.182996386,(Bacteria_CPR_MicrogenomatesOP11_Shapirobacteria_GWF2_OP11_rel_37_20:0.140234027,(CG10_big_fil_rev_8_21_14_0_10_Shapirobacteria_OP11_36_6:0.159055693,(CG06_land_8_20_14_3_00_150_Shapirobacteria_OP11_40_12:0.007589812,Bacteria_CPR_MicrogenomatesOP11_GWA2_OP11_40_6:0.010259284)1.000:0.143049339)1.000:0.069653750)0.944:0.061479567)0.972:0.069390207)1.000:0.350814725,(Bacteria_CPR_MicrogenomatesOP11_Shapirobacteria_Microgenomates_bacterium_SCGC_AAA255_J07_SAK_001_132:0.236362962,CG09_land_8_20_14_0_10_Shapirobacteria_OP11_38_17:0.201889249)1.000:0.170673140)0.170:0.056376752)1.000:0.066847456)0.918:0.032234567)0.506:0.022398228,((((Candidatus_Chisholmbacteria_bacterium_RIFCSPHIGHO2_01_FULL_48_12:0.325061601,(Candidatus_Chisholmbacteria_bacterium_RIFCSPLOWO2_01_FULL_50_28:0.197889844,Candidatus_Chisholmbacteria_bacterium_RIFCSPLOWO2_01_FULL_49_14:0.179499505)1.000:0.101494774)0.836:0.039619282,(((Candidatus_Pacebacteria_bacterium_RIFOXYB1_FULL_44_10:0.216985755,Candidatus_Pacebacteria_bacterium_RIFCSPHIGHO2_01_FULL_46_10:0.156995633)1.000:0.133937694,(CG10_big_fil_rev_8_21_14_0_10_Pacebacteria_OP11_56_10:0.232773468,((CG10_big_fil_rev_8_21_14_0_10_Pacebacteria_OP11_44_11:0.209349982,(((CG10_big_fil_rev_8_21_14_0_10_Pacebacteria_OP11_42_12:0.012304763,CG_4_10_14_0_8_um_filter_cor_Pacebacteria_OP11_42_14:0.018834950)1.000:0.152997321,(CG10_big_fil_rev_8_21_14_0_10_Pacebacteria_OP11_45_6:0.055918253,(CG10_big_fil_rev_8_21_14_0_10_Pacebacteria_OP11_44_54:0.067556048,Candidatus_Pacebacteria_bacterium_RIFCSPHIGHO2_02_FULL_46_9:0.065198342)0.422:0.018868657)1.000:0.099224598)1.000:0.098844487,(CG_4_9_14_0_2_um_filter_Pacebacteria_OP11_34_50:0.182118786,CG_4_9_14_0_2_um_filter_Pacebacteria_OP11_40_15:0.133209600)0.953:0.042568482)0.905:0.046971919)0.993:0.048712442,(AfrMine_BE2012_Bacteria_candidate_phyla_39_12:0.287055380,(CG1_02_FULL_Pacebacteria_OP11_36_77:0.146316774,(Bacteria_CPR_MicrogenomatesOP11_Pacebacteria_GWB1_OP11_rel_47_8:0.104201007,Candidatus_Pacebacteria_bacterium_RIFOXYA1_FULL_38_18:0.084988609)0.941:0.033986917)0.989:0.052136451)0.982:0.057076200)0.203:0.017904077)1.000:0.134541765)0.999:0.084501184,(Bacteria_Microgenomates_OP11_RBG_16_OP11_45_19:0.323036207,(Bacteria_Microgenomates_OP11_RIFCSPHIGHO2_01_FULL_OP11_45_11:0.260428632,Bacteria_Microgenomates_OP11_RIFCSPLOWO2_01_FULL_OP11_47_10:0.254967305)0.953:0.050632990)0.401:0.035362354)0.808:0.027972686)0.890:0.029725700,((AfrMine_BE2012_Bacteria_50_27:0.207946725,(Bacteria_CPR_MicrogenomatesOP11_GWF2_OP11_47_9:0.155811656,(Candidatus_Collierbacteria_bacterium_RIFOXYD1_FULL_46_26:0.178301779,((Bacteria_CPR_MicrogenomatesOP11_GWA2_OP11_46_7:0.035087761,Bacteria_CPR_MicrogenomatesOP11_GWA2_OP11_46_16_partial:0.021213488)1.000:0.089156809,(CG09_land_8_20_14_0_10_Collierbacteria_OP11_46_12:0.042869755,CG10_big_fil_rev_8_21_14_0_10_Collierbacteria_OP11_44_9:0.079447161)1.000:0.069031066)1.000:0.062965372)1.000:0.064685785)0.999:0.073297370)1.000:0.122254815,(((Bacteria_CPR_MicrogenomatesOP11_Collierbacteria_Microgenomates_bacterium_SCGC_AAA011_I21_DUSEL_001_204:0.098537449,Candidatus_Collierbacteria_bacterium_RIFCSPHIGHO2_01_FULL_50_25:0.096356789)1.000:0.157424479,(Bacteria_CPR_MicrogenomatesOP11_Collierbacteria_GWE1_OP11_ACD61_46_18:0.125617769,(Bacteria_CPR_MicrogenomatesOP11_Collierbacteria_GWA2_OP11_42_17:0.094589090,((Bacteria_Microgenomates_OP11_Collierbacteria_RIFOXYD1_FULL_OP11_Collierbacteria_40_9:0.000880858,Candidatus_Collierbacteria_bacterium_RIFOXYD1_FULL_40_9:0.002038983)1.000:0.129016806,((Candidatus_Collierbacteria_bacterium_RIFOXYC2_FULL_43_15:0.021744724,CG22_combo_CG10-13_8_21_14_all_Collierbacteria_OP11_43_12:0.023873652)0.999:0.041408077,(Bacteria_CPR_MicrogenomatesOP11_Collierbacteria_GWB1_OP11_44_6:0.066326304,Bacteria_CPR_MicrogenomatesOP11_Collierbacteria_GWA2_OP11_44_99:0.049990583)0.139:0.024082330)1.000:0.065733560)0.958:0.028742447)0.993:0.046568225)1.000:0.137562292)1.000:0.136664103,(Candidatus_Collierbacteria_bacterium_RIFOXYB1_FULL_49_13:0.232590680,(AfrMine_BE2011_Bacteria_45_8:0.000000005,AfrMine_BE2012_Bacteria_45_76:0.000000005)1.000:0.219699719)0.960:0.066703747)1.000:0.128492282)0.746:0.037635622)0.998:0.050252608,((CG23_combo_of_CG06-09_8_20_14_all_150_Beckwithbacteria_OP11_34_8:0.361428325,Candidatus_Beckwithbacteria_bacterium_RBG_13_42_9:0.244421509)0.998:0.092126600,((Candidatus_Beckwithbacteria_bacterium_RBG_13_35_6:0.222997977,CG10_big_fil_rev_8_21_14_0_10_Beckwithbacteria_OP11_34_10:0.250007827)0.999:0.089629626,(Candidatus_Beckwithbacteria_bacterium_RIFCSPHIGHO2_01_FULL_49_39:0.197511175,((Bacteria_CPR_MicrogenomatesOP11_Beckwithbacteria_GWA2_OP11_43_10:0.053458554,CG2_30_FULL_Beckwithbacteria_OP11_44_31:0.056215238)1.000:0.133437962,(Candidatus_Beckwithbacteria_bacterium_RIFCSPLOWO2_02_FULL_47_23:0.084725453,CG22_combo_CG10-13_8_21_14_all_Beckwithbacteria_OP11_01_47_9:0.103752618)1.000:0.117446614)0.992:0.070278051)1.000:0.149193319)0.451:0.031898929)0.944:0.035766491)0.998:0.054441777)1.000:0.087579487,(((((Candidatus_Daviesbacteria_bacterium_RIFCSPHIGHO2_01_FULL_41_45:0.207440179,(Candidatus_Daviesbacteria_bacterium_RIFCSPHIGHO2_12_FULL_43_11:0.118309347,Bacteria_CPR_MicrogenomatesOP11_Daviesbacteria_GWB1_OP11_41_15:0.154157468)0.543:0.037660936)0.309:0.025014751,Candidatus_Daviesbacteria_bacterium_RIFOXYD1_FULL_41_10:0.194086054)0.978:0.040283321,((Candidatus_Daviesbacteria_bacterium_RIFCSPHIGHO2_12_FULL_37_16:0.172406514,(Candidatus_Daviesbacteria_bacterium_RIFCSPHIGHO2_01_FULL_38_8:0.111300260,Candidatus_Daviesbacteria_bacterium_RIFCSPHIGHO2_01_FULL_44_29:0.139065711)1.000:0.064850101)0.997:0.050937384,(Candidatus_Daviesbacteria_bacterium_RIFCSPHIGHO2_12_FULL_37_11:0.199608541,(Candidatus_Daviesbacteria_bacterium_RIFCSPLOWO2_02_FULL_38_18:0.137296548,(Candidatus_Daviesbacteria_bacterium_RIFCSPLOWO2_01_FULL_39_12:0.137248768,((Candidatus_Daviesbacteria_bacterium_RIFCSPLOWO2_02_FULL_36_7:0.094080426,(Candidatus_Daviesbacteria_bacterium_RIFCSPHIGHO2_02_FULL_40_16:0.108596955,(Candidatus_Daviesbacteria_bacterium_RIFCSPLOWO2_01_FULL_41_32:0.086483400,Candidatus_Daviesbacteria_bacterium_RIFCSPHIGHO2_01_FULL_40_11:0.074499547)0.850:0.021704798)0.737:0.021318731)0.889:0.023404184,(Candidatus_Daviesbacteria_bacterium_RIFCSPHIGHO2_02_FULL_39_12:0.103203133,(Candidatus_Daviesbacteria_bacterium_RIFCSPHIGHO2_02_FULL_36_13:0.069878501,Candidatus_Daviesbacteria_bacterium_RIFCSPLOWO2_02_FULL_36_8:0.097194620)0.999:0.049183681)0.996:0.038268008)0.940:0.030699445)0.754:0.029069339)1.000:0.062308051)0.999:0.062513448)0.900:0.040480043)1.000:0.194846933,(Candidatus_Curtissbacteria_bacterium_RBG_16_39_7:0.336871770,(((Bacteria_CPR_MicrogenomatesOP11_Curtissbacteria_GWA1_OP11_40_16_partial:0.110126979,(Bacteria_CPR_MicrogenomatesOP11_Curtissbacteria_Microgenomates_bacterium_SCGC_AAA011_L6_Dusel_001_266:0.134139519,Bacteria_CPR_MicrogenomatesOP11_Curtissbacteria_GWA1_OP11_40_9_partial:0.127561200)0.934:0.049885896)0.878:0.042772242,((Candidatus_Curtissbacteria_bacterium_RIFCSPLOWO2_01_FULL_41_18:0.187368440,(Candidatus_Curtissbacteria_bacterium_RIFCSPLOWO2_01_FULL_38_11b:0.140392633,(Candidatus_Curtissbacteria_bacterium_RBG_13_35_7:0.135521994,(Bacteria_CPR_MicrogenomatesOP11_Curtissbacteria_GWA1_OP11_41_11_plus:0.064926882,Candidatus_Curtissbacteria_bacterium_RIFCSPLOWO2_02_FULL_40_11:0.064487494)1.000:0.089197163)0.446:0.028597377)0.925:0.036009155)0.112:0.013243489,Candidatus_Curtissbacteria_bacterium_RIFCSPLOWO2_01_FULL_42_26:0.208390850)0.851:0.025945778)0.897:0.035273076,((((Candidatus_Curtissbacteria_bacterium_RIFCSPHIGHO2_12_FULL_41_17:0.148564100,(Candidatus_Curtissbacteria_bacterium_RIFCSPHIGHO2_12_FULL_38_9b:0.177653828,(Bacteria_Microgenomates_OP11_RBG_13_OP11_40_7:0.005168890,Candidatus_Curtissbacteria_bacterium_RBG_13_40_7:0.000000005)1.000:0.133684815)0.758:0.027690877)0.986:0.036630520,Candidatus_Curtissbacteria_bacterium_RIFCSPHIGHO2_02_FULL_42_15:0.202632704)0.992:0.038523901,(Candidatus_Curtissbacteria_bacterium_RIFCSPHIGHO2_01_FULL_41_44:0.158496108,Candidatus_Curtissbacteria_bacterium_RIFCSPHIGHO2_01_FULL_41_11:0.177275640)0.917:0.022735979)0.323:0.015290030,(Candidatus_Curtissbacteria_bacterium_RIFOXYC2_FULL_41_11:0.158780000,Candidatus_Curtissbacteria_bacterium_RIFCSPLOWO2_02_41_11:0.083213450)1.000:0.044873118)0.306:0.018511336)1.000:0.161035013)0.989:0.058361621)0.868:0.048155175,(((((Candidatus_Roizmanbacteria_bacterium_RIFOXYA1_FULL_41_12:0.258321058,(CG10_big_fil_rev_8_21_14_0_10_Roizmanbacteria_OP11_45_7:0.251274301,CG10_big_fil_rev_8_21_14_0_10_Roizmanbacteria_OP11_39_6:0.231734443)0.998:0.103001642)1.000:0.177820807,((((Candidatus_Roizmanbacteria_bacterium_RIFCSPHIGHO2_12_FULL_33_9:0.226940484,Candidatus_Roizmanbacteria_bacterium_RIFCSPHIGHO2_12_41_18:0.163091543)0.979:0.046257510,((CG22_combo_CG10-13_8_21_14_all_Roizmanbacteria_OP11_33_16:0.284782938,(CG_4_10_14_0_8_um_filter_cor_Roizmanbacteria_OP11_33_9:0.169350760,((CG11_big_fil_rev_8_21_14_0_20_Roizmanbacteria_OP11_37_16:0.000000006,CG_4_10_14_3_um_filter_Roizmanbacteria_OP11_39_13:0.000863129)1.000:0.223486503,(CG_4_10_14_0_8_um_filter_cor_Roizmanbacteria_OP11_39_9:0.152315605,Candidatus_Roizmanbacteria_bacterium_RIFOXYB2_FULL_38_10:0.121056457)0.927:0.050313999)0.340:0.033215996)0.999:0.074169743)0.904:0.029490587,(((CG02_land_8_20_14_3_00_150_Roizmanbacteria_OP11_36_15:0.134442333,SulCav_AS07-7_Candidatus_Roizmanbacteria_35_29:0.139411091)1.000:0.081038126,(Candidatus_Roizmanbacteria_bacterium_RIFCSPHIGHO2_02_FULL_39_9:0.194014207,(((Bacteria_Microgenomates_OP11_Roizmannbacteria_RIFCSPHIGHO2_02_FULL_OP11_Roizmanbacteria_38_11:0.0,Candidatus_Roizmanbacteria_bacterium_RIFCSPHIGHO2_02_FULL_38_11:0.0):0.074587022,Candidatus_Roizmanbacteria_bacterium_RIFCSPHIGHO2_12_FULL_36_11:0.105055030)0.995:0.038555748,((Candidatus_Roizmanbacteria_bacterium_RIFCSPLOWO2_01_FULL_37_12:0.078486596,Candidatus_Roizmanbacteria_bacterium_RIFCSPLOWO2_01_FULL_35_13:0.090174094)1.000:0.064729321,Candidatus_Roizmanbacteria_bacterium_RIFCSPHIGHO2_01_FULL_39_12c:0.142448462)0.620:0.019077855)0.993:0.037982832)0.998:0.038954322)0.039:0.016744811,(((CG_4_9_14_0_2_um_filter_Roizmanbacteria_OP11_35_15:0.149849385,(Bacteria_CPR_MicrogenomatesOP11_Roizmanbacteria_GWC2_OP11P37_13:0.068925765,CG_4_8_14_3_um_filter_Roizmanbacteria_OP11_36_12:0.064214614)1.000:0.087841708)0.954:0.026758919,((Candidatus_Roizmanbacteria_bacterium_RIFCSPLOWO2_01_FULL_44_13:0.193168560,(Bacteria_CPR_MicrogenomatesOP11_Roizmanbacteria_OP11_GWA2_32_13:0.033867616,((CG06_land_8_20_14_3_00_150_Roizmanbacteria_OP11_34_14:0.049846558,(Bacteria_CPR_MicrogenomatesOP11_Roizmanbacteria_GWC2_OP11_ACD12_rel_34_23:0.016915518,CG22_combo_CG10-13_8_21_14_all_Roizmanbacteria_OP11_34_12:0.034203567)0.811:0.011483471)1.000:0.065792521,Bacteria_CPR_MicrogenomatesOP11_Roizmanbacteria_Microgenomates_bacterium_SCGC_AAA011_L05_DUSEL_001_205:0.042815661)0.627:0.021657258)1.000:0.132260139)0.931:0.027834834,Bacteria_CPR_MicrogenomatesOP11_Roizmanbacteria_GWA2_OP11_nov_36_23:0.176159663)0.439:0.016687657)0.968:0.023118276,CG09_land_8_20_14_0_10_Roizmanbacteria_OP11_41_9:0.186865337)0.891:0.016009858)0.898:0.035954273)0.975:0.027135660)0.085:0.030252165,(Candidatus_Roizmanbacteria_bacterium_RIFCSPLOWO2_01_FULL_41_22:0.195340115,(Candidatus_Roizmanbacteria_bacterium_RIFCSPLOWO2_01_FULL_38_12:0.186844657,(CG_4_10_14_0_2_um_filter_Roizmanbacteria_OP11_36_9:0.158016219,(CG_4_10_14_0_2_um_filter_Roizmanbacteria_OP11_39_13:0.070771683,CG_4_9_14_0_2_um_filter_Roizmanbacteria_OP11_39_13:0.088644058)1.000:0.092291422)0.999:0.063047050)1.000:0.065526136)0.993:0.055744685)1.000:0.101473926,(Candidatus_Roizmanbacteria_bacterium_RIFCSPHIGHO2_01_FULL_39_24:0.306743462,((Candidatus_Roizmanbacteria_bacterium_RIFCSPLOWO2_02_FULL_36_11:0.104815754,Candidatus_Roizmanbacteria_bacterium_RIFCSPLOWO2_02_FULL_38_10:0.086867905)1.000:0.198982234,(Candidatus_Roizmanbacteria_bacterium_RIFCSPHIGHO2_01_FULL_39_12b:0.277758917,((Candidatus_Roizmanbacteria_bacterium_RIFCSPHIGHO2_12_FULL_44_10:0.145022113,Candidatus_Roizmanbacteria_bacterium_RIFCSPHIGHO2_12_FULL_37_23:0.136146145)0.997:0.052356948,(Candidatus_Roizmanbacteria_bacterium_RIFCSPLOWO2_01_FULL_38_11:0.171211840,Candidatus_Roizmanbacteria_bacterium_RIFCSPLOWO2_02_FULL_43_10:0.201490863)0.056:0.028109153)0.999:0.069279332)0.967:0.034047186)0.038:0.017940127)0.992:0.047341540)1.000:0.096854971)1.000:0.135476867,(CG_4_9_14_0_2_um_filter_Roizmanbacteria_OP11_38_17:0.420197310,(Candidatus_Roizmanbacteria_bacterium_RIFCSPLOWO2_01_FULL_45_11:0.202189634,Candidatus_Roizmanbacteria_bacterium_RIFCSPLOWO2_01_FULL_40_14:0.236124468)1.000:0.112721345)0.823:0.062357084)0.964:0.044691497,(((Bacteria_CPR_MicrogenomatesOP11_Gottesmanbacteria_GWA1_OP11_43_11:0.234025854,Candidatus_Gottesmanbacteria_bacterium_RIFCSPHIGHO2_01_FULL_43_15:0.216747647)1.000:0.137110477,(((Candidatus_Gottesmanbacteria_bacterium_RBG_16_43_7:0.248900158,Candidatus_Gottesmanbacteria_bacterium_RBG_16_52_11:0.188100045)0.916:0.044824235,Bacteria_CPR_MicrogenomatesOP11_Gottesmanbacteria_GWA2_OP11_44_17_partial:0.238726417)0.976:0.039212938,(Candidatus_Gottesmanbacteria_bacterium_RIFCSPLOWO2_01_FULL_49_10:0.182376872,((Candidatus_Gottesmanbacteria_bacterium_RIFCSPLOWO2_01_FULL_48_11:0.182789464,((Candidatus_Gottesmanbacteria_bacterium_RBG_13_45_10:0.104505693,Candidatus_Gottesmanbacteria_bacterium_RIFCSPLOWO2_01_FULL_46_9:0.147722521)0.989:0.055926191,(Bacteria_CPR_MicrogenomatesOP11_Gottesmanbacteria_GWB1_OP11_49_7:0.084917258,Candidatus_Gottesmanbacteria_bacterium_RIFOXYB1_FULL_47_11:0.119405701)1.000:0.085249323)0.000:0.021025426)0.976:0.034861111,(Candidatus_Gottesmanbacteria_bacterium_RIFCSPHIGHO2_01_FULL_46_14:0.148415524,Candidatus_Gottesmanbacteria_bacterium_RIFCSPLOWO2_01_FULL_43_11b:0.214780111)0.965:0.035275127)0.960:0.032754606)0.759:0.026069926)1.000:0.117391482)0.945:0.054694871,(((Candidatus_Gottesmanbacteria_bacterium_RIFCSPHIGHO2_02_FULL_39_11:0.271977116,((CG11_big_fil_rev_8_21_14_0_20_Gottesmanbacteria_OP11_37_11:0.230089427,(Candidatus_Gottesmanbacteria_bacterium_RIFCSPLOWO2_01_FULL_39_12b:0.140535901,Candidatus_Gottesmanbacteria_bacterium_RIFCSPHIGHO2_02_FULL_40_13:0.187729902)0.000:0.026689192)0.981:0.033946020,(Candidatus_Gottesmanbacteria_bacterium_RBG_13_37_7:0.259610032,((Bacteria_CPR_MicrogenomatesOP11_Gottesmanbacteria_GWA2_OP11_43_14:0.086915578,Candidatus_Gottesmanbacteria_bacterium_RIFCSPLOWO2_01_FULL_42_22:0.095020486)1.000:0.108831456,(Candidatus_Gottesmanbacteria_bacterium_RBG_16_37_8:0.159920052,Candidatus_Gottesmanbacteria_bacterium_RIFCSPHIGHO2_12_FULL_40_13:0.180183084)0.825:0.047301470)1.000:0.091659979)0.814:0.027240372)0.535:0.023422533)0.999:0.068952187,(Bacteria_CPR_MicrogenomatesOP11_Gottesmanbacteria_GWA2_OP11_41_12:0.264688369,Candidatus_Gottesmanbacteria_bacterium_RIFCSPHIGHO2_01_FULL_39_10:0.274744382)0.708:0.049303616)0.999:0.076077923,(Candidatus_Gottesmanbacteria_bacterium_RIFCSPHIGHO2_01_FULL_47_48:0.258516623,Candidatus_Gottesmanbacteria_bacterium_RIFCSPHIGHO2_01_FULL_42_12:0.285265885)1.000:0.183266841)0.497:0.039912677)0.718:0.041221698)0.479:0.032624618,((Candidatus_Levybacteria_bacterium_RIFCSPHIGHO2_01_FULL_36_15:0.194390778,(((Candidatus_Levybacteria_bacterium_RIFCSPHIGHO2_01_FULL_40_15b:0.049002051,Candidatus_Levybacteria_bacterium_RIFCSPHIGHO2_01_FULL_40_58:0.079233693)0.997:0.051679723,(Candidatus_Levybacteria_bacterium_RIFCSPLOWO2_12_FULL_39_17:0.123325337,Candidatus_Levybacteria_bacterium_RIFCSPHIGHO2_01_FULL_40_10:0.155927359)0.222:0.026018471)0.999:0.053790295,(CG10_big_fil_rev_8_21_14_0_10_Levybacteria_OP11_36_7:0.180953561,CG2_30_FULL_Levybacteria_OP11_37_29:0.158667236)0.947:0.046482728)0.996:0.051093930)1.000:0.139327056,((Candidatus_Levybacteria_bacterium_RIFCSPLOWO2_02_FULL_36_8b:0.151207746,(Candidatus_Levybacteria_bacterium_RIFCSPHIGHO2_12_FULL_38_12:0.190491420,Candidatus_Levybacteria_bacterium_RIFCSPLOWO2_01_FULL_42_15:0.195207457)0.995:0.058096305)0.000:0.034859398,((((Candidatus_Levybacteria_bacterium_RIFCSPLOWO2_02_FULL_37_11:0.167299458,Candidatus_Levybacteria_bacterium_RIFCSPLOWO2_01_FULL_39_10:0.260459803)0.783:0.038415326,(Candidatus_Levybacteria_bacterium_RIFOXYB1_FULL_40_17:0.112017870,Bacteria_CPR_MicrogenomatesOP11_Levybacteria_GWA2_OP11_nov_40_8:0.124039640)1.000:0.079192066)0.933:0.027838712,(((Candidatus_Levybacteria_bacterium_RIFCSPHIGHO2_01_FULL_37_17:0.077725356,Candidatus_Levybacteria_bacterium_RIFCSPLOWO2_01_FULL_36_13:0.065017618)1.000:0.084368784,(Bacteria_CPR_MicrogenomatesOP11_Levybacteria_Microgenomates_bacterium_SCGC_AAA011_E14_DUSEL_001_182:0.126016181,(CG10_big_fil_rev_8_21_14_0_10_Levybacteria_OP11_35_13:0.056554936,Candidatus_Levybacteria_bacterium_RBG_13_35_9:0.062372339)1.000:0.051253586)0.210:0.028875440)1.000:0.093927685,(CG_4_10_14_0_8_um_filter_cor_Levybacteria_OP11_35_23:0.171396279,(Candidatus_Levybacteria_bacterium_RBG_16_35_11:0.063513479,Candidatus_Levybacteria_bacterium_RBG_16_35_6:0.067957755)1.000:0.121935335)0.991:0.043280599)0.335:0.028718016)0.873:0.030035959,((Candidatus_Levybacteria_bacterium_RIFCSPHIGHO2_01_FULL_41_15:0.122119820,(Candidatus_Levybacteria_bacterium_RIFCSPHIGHO2_01_FULL_37_33:0.067838072,Candidatus_Levybacteria_bacterium_RIFCSPLOWO2_01_FULL_38_21:0.034201838)1.000:0.066176045)1.000:0.089350117,((Candidatus_Levybacteria_bacterium_RIFCSPHIGHO2_02_FULL_37_10:0.068047431,(Candidatus_Levybacteria_bacterium_RIFCSPLOWO2_12_FULL_37_14:0.059992374,Candidatus_Levybacteria_bacterium_RIFCSPHIGHO2_01_FULL_40_16:0.050041895)0.991:0.038801075)1.000:0.142410280,(Candidatus_Levybacteria_bacterium_RIFCSPHIGHO2_02_FULL_37_13:0.137908176,Candidatus_Levybacteria_bacterium_RIFCSPHIGHO2_01_FULL_38_26:0.156198159)0.973:0.056704168)0.991:0.038175836)0.054:0.014530911)0.937:0.020727378)1.000:0.104568743)1.000:0.112501841)0.966:0.046481148)0.354:0.016116375)0.562:0.035170925)1.000:0.072293409,((Bacteria_CPR_CPR1_GWA2_CPR1_42_17:0.451134286,(CG22_combo_CG10-13_8_21_14_all_WWE3_39_12:0.144841572,CG_4_10_14_0_2_um_filter_WWE3_41_14:0.160853290)1.000:0.332079328)0.998:0.092860409,((CG10_big_fil_rev_8_21_14_0_10_WWE3_48_23:0.200038630,(Bacteria_WWE3_RIFCSPHIGHO2_01_FULL_WWE3_48_15:0.186909835,(Bacteria_WWE3_RBG_19FT_COMBO_WWE3_53_11:0.057674099,(Bacteria_CP_WWE3_CSP1_7:0.083495805,Bacteria_WWE3_RIFCSPLOWO2_01_FULL_WWE3_53_14:0.097849287)0.202:0.023866429)1.000:0.136069061)1.000:0.127631964)1.000:0.240996309,((((CG10_big_fil_rev_8_21_14_0_10_WWE3_32_10:0.466528174,(Bacteria_WWE3_RIFCSPLOWO2_01_FULL_WWE3_39_13:0.334304477,(CG_4_9_14_3_um_filter_150_WWE3_34_6:0.189539838,(Bacteria_WWE3_RIFCSPHIGHO2_01_FULL_WWE3_35_17:0.073881421,CG10_big_fil_rev_8_21_14_0_10_WWE3_35_32:0.047400329)1.000:0.147712280)0.998:0.104055747)1.000:0.225993089)0.997:0.107465911,((Bacteria_WWE3_RIFCSPHIGHO2_01_FULL_WWE3_40_23:0.278923728,((((Bacteria_CPR_WWE3_GWB1_WWE3_41_6:0.154812473,(Bacteria_WWE3_RIFCSPHIGHO2_12_FULL_WWE3_38_15:0.058355102,(Bacteria_WWE3_RBG_16_WWE3_37_10:0.015939932,Bacteria_WWE3_RIFCSPLOWO2_01_FULL_WWE3_37_15:0.021665148)0.999:0.038478431)1.000:0.171834618)0.651:0.030996157,(Bacteria_WWE3_RBG_19FT_COMBO_WWE3_34_6:0.286549746,((Bacteria_WWE3_RIFOXYD1_FULL_WWE3_39_9:0.197611920,Bacteria_WWE3_RBG_13_WWE3_37_7:0.173889973)0.169:0.028817023,(Bacteria_WWE3_RIFOXYA2_FULL_WWE3_46_9:0.238626419,((Bacteria_WWE3_RIFOXYC1_FULL_WWE3_42_17:0.011617877,(Bacteria_CPR_WWE3_GWB1_WWE3_42_6:0.023060284,Bacteria_WWE3_RIFOXYD1_FULL_WWE3_43_17:0.018102834)0.696:0.011864400)0.548:0.008973590,(Bacteria_CPR_WWE3_RAAC2_WWE3_complete:0.023021185,Bacteria_WWE3_RIFOXYD2_FULL_WWE3_43_10:0.015865934)0.818:0.004021640)1.000:0.175670855)0.899:0.040563348)0.992:0.040579693)0.322:0.022418445)0.996:0.048754782,((Bacteria_CPR_WWE3_GWA2_WWE3_44_16:0.160273758,CG08_land_8_20_14_0_20_WWE3_41_10:0.146048032)1.000:0.199561292,(Bacteria_WWE3_RIFCSPHIGHO2_01_FULL_WWE3_42_13:0.241066832,Bacteria_WWE3_RIFCSPLOWO2_12_FULL_WWE3_36_10:0.248801657)0.893:0.042801000)0.587:0.021924005)0.457:0.031443260,Bacteria_CPR_WWE3_GWA2_WWE3_46_9:0.279650495)1.000:0.085865300)0.977:0.057147270,(CG23_combo_of_CG06-09_8_20_14_all_150_WWE3_40_14:0.356208334,CG08_land_8_20_14_0_20_WWE3_40_13:0.420939609)0.992:0.095469588)0.827:0.040377509)0.757:0.030409084,(CG08_land_8_20_14_0_20_WWE3_41_15:0.400337124,CG08_land_8_20_14_0_20_WWE3_43_13:0.506161252)0.486:0.044451629)0.856:0.039322483,Bacteria_WWE3_RIFCSPLOWO2_01_FULL_WWE3_42_11:0.490042373)0.851:0.030861929)0.915:0.039627004)0.927:0.043594825)0.446:0.032297695)0.984:0.041652485,(Bacteria_CPR_DojkabacteriaWS6_GWA2_WS6_37_6:0.409265479,(CG_4_10_14_0_2_um_filter_Dojkabacteria_WS6_41_15:0.585993862,((Bacteria_CP_WS6_BJP_IG2158_WS6_35_49:0.101662509,(Bacteria_Dojkabacteria_WS6_RIFOXYB1_FULL_WS6_33_15:0.094884553,(Bacteria_Dojkabacteria_WS6_RIFOXYB1_FULL_WS6_33_14:0.045078311,Bacteria_CPR_DojkabacteriaWS6_GWE1_WS6_34_7:0.036694945)1.000:0.058937545)0.988:0.048509413)0.993:0.074332363,(Bacteria_CPR_DojkabacteriaWS6_GWF1_WS6_35_23_partial:0.100216670,Bacteria_CPR_DojkabacteriaWS6_GWC2_WS6_36_7:0.167796739)0.999:0.068834100)1.000:0.283197206)0.990:0.116809141)1.000:0.128334603)0.843:0.037724017,((((((Candidatus_Andersenbacteria_bacterium_RIFCSPHIGHO2_01_FULL_46_36:0.092097048,Candidatus_Andersenbacteria_bacterium_RIFCSPHIGHO2_12_FULL_45_11b:0.104790036)1.000:0.178048750,(Candidatus_Andersenbacteria_bacterium_RIFCSPHIGHO2_02_FULL_46_16:0.212317602,CG10_big_fil_rev_8_21_14_0_10_Andersenbacteria_OD1_54_11:0.221671523)0.758:0.052344611)1.000:0.359418371,(((CG09_land_8_20_14_0_10_Torokbacteria_OD1_42_11:0.312976324,CG_4_10_14_0_2_um_filter_Torokbacteria_OD1_35_8:0.346419961)0.980:0.067539149,(((Bacteria_CPR_ParcubacteriaOD1_GWA2_OD1_31_28_partial:0.463010112,(Bacteria_Parcubacteria_OD1_RIFCSPHIGHO2_01_FULL_OD1_47_10b:0.000000005,Parcubacteria_group_bacterium_RIFCSPHIGHO2_01_FULL_47_10b:0.000000005)1.000:0.437696182)0.997:0.138396645,((((((((Candidatus_Yanofskybacteria_bacterium_RIFCSPHIGHO2_12_FULL_45_19b:0.193080618,Candidatus_Yanofskybacteria_bacterium_RIFCSPLOWO2_02_FULL_43_10b:0.153675962)1.000:0.076250962,CG10_big_fil_rev_8_21_14_0_10_Yanofskybacteria_OD1_46_23:0.309391157)0.561:0.027595661,((Candidatus_Yanofskybacteria_bacterium_RIFCSPLOWO2_02_FULL_45_18:0.184513527,(((((Candidatus_Yanofskybacteria_bacterium_RIFCSPLOWO2_01_FULL_42_49:0.072441543,(Candidatus_Yanofskybacteria_bacterium_RIFCSPHIGHO2_01_FULL_43_42:0.069274843,Candidatus_Yanofskybacteria_bacterium_RIFCSPHIGHO2_02_FULL_43_22:0.053686427)0.895:0.023702694)1.000:0.057692200,(Candidatus_Yanofskybacteria_bacterium_RIFCSPHIGHO2_01_FULL_44_24:0.121458244,(Candidatus_Yanofskybacteria_bacterium_RIFCSPHIGHO2_02_FULL_41_29:0.088232464,(Candidatus_Yanofskybacteria_bacterium_RIFCSPHIGHO2_02_FULL_38_22b:0.117739112,(Candidatus_Yanofskybacteria_bacterium_RIFCSPHIGHO2_01_FULL_39_8b:0.071127008,Candidatus_Yanofskybacteria_bacterium_RIFCSPHIGHO2_02_FULL_39_10:0.125520689)0.769:0.023330554)0.621:0.013469765)0.975:0.033832550)1.000:0.069084957)0.656:0.017019347,(Candidatus_Yanofskybacteria_bacterium_RIFCSPHIGHO2_02_FULL_41_11:0.153956576,(Candidatus_Yanofskybacteria_bacterium_RIFCSPHIGHO2_01_FULL_44_22:0.118197375,(Bacteria_CPR_ParcubacteriaOD1_Yanofskybacteria_GWC2_OD1_41_9:0.000000006,Candidatus_Yanofskybacteria_bacterium_RIFOXYD1_FULL_42_10:0.019284001)1.000:0.097413660)1.000:0.053656115)0.951:0.026960073)0.197:0.014395931,((CG10_big_fil_rev_8_21_14_0_10_Yanofskybacteria_OD1_37_15:0.190248769,(Bacteria_CPR_ParcubacteriaOD1_Yanofskybacteria_GWA1_OD1_39_13_partial:0.045561745,(Candidatus_Yanofskybacteria_bacterium_RIFCSPLOWO2_01_FULL_41_34:0.061040938,Candidatus_Yanofskybacteria_bacterium_RIFCSPHIGHO2_01_FULL_43_32:0.041223889)0.348:0.015845890)1.000:0.076522147)0.841:0.033731073,((Candidatus_Yanofskybacteria_bacterium_RIFCSPHIGHO2_01_FULL_48_25b:0.109719146,Candidatus_Yanofskybacteria_bacterium_RIFCSPHIGHO2_01_FULL_41_21:0.105058355)1.000:0.067027990,(Candidatus_Yanofskybacteria_bacterium_RIFCSPHIGHO2_02_FULL_50_12:0.108230639,(Candidatus_Yanofskybacteria_bacterium_RIFCSPLOWO2_01_FULL_49_17:0.084084146,Candidatus_Yanofskybacteria_bacterium_RIFCSPLOWO2_02_FULL_47_9b:0.067643271)1.000:0.076454493)0.837:0.021972315)1.000:0.088191791)0.973:0.037405646)0.933:0.017563408,(Candidatus_Yanofskybacteria_bacterium_RIFCSPLOWO2_01_FULL_44_88:0.180828565,(Bacteria_CPR_ParcubacteriaOD1_Yanofskybacteria_GWD1_OD1_39_16_partial:0.103083454,Candidatus_Yanofskybacteria_bacterium_RIFOXYC2_FULL_44_13:0.117496702)0.997:0.041885939)0.987:0.031178783)0.976:0.035031471)1.000:0.092141864,(CG10_big_fil_rev_8_21_14_0_10_Yanofskybacteria_OD1_36_16:0.219939298,(Candidatus_Yanofskybacteria_bacterium_RIFCSPHIGHO2_01_FULL_44_17:0.158536250,Candidatus_Yanofskybacteria_bacterium_RIFCSPLOWO2_01_FULL_49_25:0.177965860)0.984:0.059229660)0.969:0.040267512)0.231:0.020181484)0.983:0.048241622,Bacteria_Parcubacteria_OD1_RIFCSPHIGHO2_01_FULL_OD1_40_30:0.299643102)1.000:0.095868708,CG10_big_fil_rev_8_21_14_0_10_Portnoybacteria_OD1_36_7:0.390414813)0.947:0.038363342,(((((((Candidatus_Tagabacteria_bacterium_RIFCSPLOWO2_01_FULL_39_11:0.259537987,(Bacteria_CPR_ParcubacteriaOD1_GWB1_OD1_41_6_partial:0.261731551,((CG03_land_8_20_14_0_80_cor_Tagabacteria_OD1_41_22:0.144281689,Candidatus_Tagabacteria_bacterium_RIFCSPLOWO2_01_FULL_42_9:0.117815434)1.000:0.112285844,(CG10_big_fil_rev_8_21_14_0_10_Tagabacteria_OD1_40_13:0.303192440,((CG10_big_fil_rev_8_21_14_0_10_Parcubacteria_OD1_38_31:0.215319208,(((((Bacteria_Parcubacteria_OD1_RIFOXYD2_FULL_OD1_52_8:0.144637774,CG10_big_fil_rev_8_21_14_0_10_Vogelbacteria_OD1_51_16:0.143052484)1.000:0.130440949,CG10_big_fil_rev_8_21_14_0_10_Vogelbacteria_OD1_45_14:0.353631950)0.198:0.038844357,Bacteria_Parcubacteria_OD1_RIFCSPHIGHO2_01_FULL_OD1_45_26:0.302156850)0.949:0.039054482,(((Candidatus_Vogelbacteria_bacterium_RIFOXYD1_FULL_44_32:0.112164378,Candidatus_Vogelbacteria_bacterium_RIFOXYD1_FULL_46_19:0.107984427)1.000:0.120996510,(CG10_big_fil_rev_8_21_14_0_10_Vogelbacteria_OD1_49_38:0.210213331,(CG22_combo_CG10-13_8_21_14_all_Vogelbacteria_OD1_37_9:0.122896385,(Candidatus_Vogelbacteria_bacterium_RIFOXYB1_FULL_42_16:0.075312283,Candidatus_Vogelbacteria_bacterium_RIFOXYD2_FULL_44_9:0.096513036)0.998:0.051635165)1.000:0.077110911)0.856:0.039574190)0.803:0.029318614,((Candidatus_Vogelbacteria_bacterium_GWA1_51_14:0.014848371,CG10_big_fil_rev_8_21_14_0_10_Vogelbacteria_OD1_50_13:0.057974557)1.000:0.208893122,Candidatus_Vogelbacteria_bacterium_RIFOXYD1_FULL_51_18:0.258559422)0.679:0.032374887)1.000:0.055220369)0.963:0.031903667,(((((((Candidatus_Nomurabacteria_bacterium_RIFCSPHIGHO2_01_FULL_39_9:0.327089159,(Bacteria_CPR_ParcubacteriaOD1_Nomurabacteria_GWB1_OD1_37_5:0.151648813,Candidatus_Nomurabacteria_bacterium_RIFCSPHIGHO2_01_FULL_42_16:0.151498515)0.992:0.055725025)0.828:0.031918578,Candidatus_Nomurabacteria_bacterium_RIFCSPLOWO2_02_FULL_42_17:0.245932747)0.545:0.030032808,(((Candidatus_Nomurabacteria_bacterium_RIFCSPHIGHO2_02_FULL_38_15:0.220888157,Candidatus_Nomurabacteria_bacterium_RIFCSPHIGHO2_02_FULL_33_12:0.269197139)0.906:0.064597847,(Bacteria_CPR_ParcubacteriaOD1_Nomurabacteria_RAAC4_OD1:0.115913280,Candidatus_Nomurabacteria_bacterium_RIFOXYD1_FULL_36_19:0.098336904)1.000:0.090559621)0.922:0.038188543,((Candidatus_Nomurabacteria_bacterium_RIFCSPLOWO2_01_FULL_46_18:0.098348346,Candidatus_Nomurabacteria_bacterium_RIFCSPLOWO2_12_FULL_46_14:0.111393132)0.839:0.021537297,((Candidatus_Nomurabacteria_bacterium_RIFCSPHIGHO2_01_FULL_40_20:0.078690518,Bacteria_CPR_ParcubacteriaOD1_Nomurabacteria_GWA2_OD1_40_9:0.107557033)0.992:0.031559501,((((Candidatus_Nomurabacteria_bacterium_RIFCSPHIGHO2_01_FULL_38_19:0.101116517,((Candidatus_Nomurabacteria_bacterium_RIFCSPLOWO2_12_40_14:0.062371444,((Candidatus_Nomurabacteria_bacterium_RIFOXYA2_FULL_42_12:0.051029291,(Candidatus_Nomurabacteria_bacterium_RIFOXYB1_FULL_39_16:0.042653607,Bacteria_CPR_ParcubacteriaOD1_Nomurabacteria_GWB1_OD1_40_7:0.059012562)0.606:0.013749278)0.756:0.009277296,(Bacteria_CPR_ParcubacteriaOD1_Nomurabacteria_GWA2_OD1_43_15:0.055963589,Candidatus_Nomurabacteria_bacterium_RIFCSPLOWO2_12_FULL_41_10:0.025588517)0.950:0.016717587)0.975:0.015135918)0.138:0.004606540,((((Candidatus_Nomurabacteria_bacterium_RIFCSPHIGHO2_02_FULL_36_29:0.050952919,(((Candidatus_Nomurabacteria_bacterium_RIFCSPLOWO2_01_FULL_40_18:0.041524658,Candidatus_Nomurabacteria_bacterium_RIFCSPHIGHO2_01_FULL_39_10:0.052436129)0.641:0.008426918,(Candidatus_Nomurabacteria_bacterium_RIFCSPLOWO2_01_FULL_41_18:0.044495737,Candidatus_Nomurabacteria_bacterium_RIFOXYC2_FULL_36_19:0.039428484)0.725:0.010542241)0.792:0.004792350,(Candidatus_Nomurabacteria_bacterium_RIFCSPLOWO2_12_FULL_40_42:0.056354490,Candidatus_Nomurabacteria_bacterium_RIFCSPLOWO2_01_FULL_42_17:0.056983237)0.816:0.012027486)0.959:0.015289409)0.567:0.006614864,(Bacteria_CPR_ParcubacteriaOD1_GWB1_OD1_36_5:0.042736024,Bacteria_CPR_ParcubacteriaOD1_Nomurabacteria_GWA1_OD1_37_20_partial:0.057501379)0.569:0.014210670)1.000:0.029731574,(Candidatus_Nomurabacteria_bacterium_RIFCSPLOWO2_12_FULL_37_8:0.064994987,(Candidatus_Nomurabacteria_bacterium_RIFCSPLOWO2_01_FULL_41_12:0.029018072,Candidatus_Nomurabacteria_bacterium_RIFCSPHIGHO2_01_FULL_40_12:0.041946431)0.956:0.019683529)0.843:0.012474914)0.319:0.008256236,(Candidatus_Nomurabacteria_bacterium_RIFCSPLOWO2_01_FULL_37_25:0.050468229,Candidatus_Nomurabacteria_bacterium_RIFCSPLOWO2_01_FULL_39_18:0.070310296)0.963:0.012641846)0.699:0.007579093)0.874:0.015196917)0.683:0.010597884,(Candidatus_Nomurabacteria_bacterium_RIFCSPLOWO2_01_FULL_41_52b:0.110730153,(Candidatus_Nomurabacteria_bacterium_RIFCSPHIGHO2_02_FULL_42_19:0.053163657,Candidatus_Nomurabacteria_bacterium_RIFCSPLOWO2_12_FULL_44_11:0.060700323)0.993:0.025901794)0.995:0.023599760)0.939:0.008616612,(CG10_big_fil_rev_8_21_14_0_10_Nomurabacteria_OD1_35_16:0.080356904,Bacteria_CPR_ParcubacteriaOD1_Nomurabacteria_GWB1_OD1_47_6_part:0.098207347)0.993:0.019976391)0.895:0.010524313,((CG22_combo_CG10-13_8_21_14_all_Nomurabacteria_OD1_32_8:0.061482715,((Bacteria_CPR_ParcubacteriaOD1_Nomurabacteria_GWE2_OD1_31_40:0.035665743,CG_4_10_14_0_2_um_filter_Nomurabacteria_OD1_30_12:0.032840724)0.999:0.030981781,(Bacteria_CP_OD1_candidate_division_OD1_bacterium_SCGC_AAA011_A08_DUSEL_001_185:0.063943174,Candidatus_Nomurabacteria_bacterium_RIFCSPHIGHO2_02_FULL_35_13:0.038458232)0.917:0.015070790)0.294:0.007780845)0.998:0.027581075,(Candidatus_Nomurabacteria_bacterium_RIFCSPLOWO2_01_FULL_40_15:0.071127075,Candidatus_Nomurabacteria_bacterium_RIFCSPLOWO2_01_FULL_39_17:0.091118631)0.139:0.014650011)0.480:0.010490532)0.786:0.016519828)0.912:0.018000097)1.000:0.125336358)0.514:0.027893501)0.391:0.022796486,Candidatus_Nomurabacteria_bacterium_RIFCSPLOWO2_01_FULL_33_24:0.240015931)0.958:0.044441023,Candidatus_Lloydbacteria_bacterium_RIFCSPHIGHO2_01_FULL_41_20:0.270551907)0.989:0.038311490,((CG22_combo_CG10-13_8_21_14_all_Lloydbacteria_OD1_47_15:0.247588843,(CG2_30_FULL_Yonathbacteria_OD1_47_67:0.212148895,((Candidatus_Yonathbacteria_bacterium_RIFCSPLOWO2_01_FULL_43_27:0.111145093,(Candidatus_Yonathbacteria_bacterium_RIFCSPLOWO2_01_FULL_47_33b:0.068992760,(CG1_02_FULL_Yonathbacteria_OD1_43_90:0.047377214,(Candidatus_Yonathbacteria_bacterium_RIFCSPHIGHO2_01_FULL_44_41:0.016499858,(Bacteria_CPR_ParcubacteriaOD1_Nomurabacteria_GWC2_OD1_42_20:0.018650475,CG_4_9_14_0_2_um_filter_Yonathbacteria_OD1_43_16:0.042922800)0.855:0.017273236)0.999:0.038695478)0.944:0.026537648)0.951:0.032867775)1.000:0.147986449,(Candidatus_Yonathbacteria_bacterium_RIFCSPHIGHO2_01_FULL_51_10:0.091232573,Candidatus_Yonathbacteria_bacterium_RIFOXYC1_FULL_52_10:0.100315961)1.000:0.131023019)0.859:0.032748228)0.435:0.020768122)0.344:0.021446271,(((Candidatus_Lloydbacteria_bacterium_RIFCSPLOWO2_01_FULL_50_20:0.058127009,(Candidatus_Lloydbacteria_bacterium_RIFCSPLOWO2_02_FULL_54_12:0.051133654,Candidatus_Lloydbacteria_bacterium_RIFCSPHIGHO2_02_FULL_50_13:0.050473524)0.939:0.019884412)0.999:0.056795195,(Candidatus_Lloydbacteria_bacterium_RIFOXYC12_FULL_46_25:0.098115525,Candidatus_Lloydbacteria_bacterium_RIFCSPHIGHO2_01_FULL_49_22:0.108097515)0.927:0.031896879)1.000:0.188977699,((Candidatus_Nomurabacteria_bacterium_RIFCSPLOWO2_01_FULL_36_10b:0.280843486,SulCav_FS06-10_Bacteria_40_16:0.220598133)1.000:0.119979309,Candidatus_Lloydbacteria_bacterium_RIFCSPLOWO2_02_FULL_51_11:0.327022343)0.953:0.048324641)0.978:0.036233936)0.665:0.016260546)0.000:0.019027723,(((((Candidatus_Zambryskibacteria_bacterium_RIFCSPHIGHO2_12_FULL_43_12b:0.166808495,(CG11_big_fil_rev_8_21_14_0_20_Zambryskibacteria_OD1_40_24:0.132610569,Candidatus_Zambryskibacteria_bacterium_RIFCSPHIGHO2_12_FULL_44_12b:0.176151608)0.660:0.035777794)1.000:0.066145193,((Candidatus_Zambryskibacteria_bacterium_RIFCSPLOWO2_02_FULL_39_26:0.069517425,(Candidatus_Zambryskibacteria_bacterium_RIFCSPLOWO2_02_39_10:0.083596132,Candidatus_Zambryskibacteria_bacterium_RIFOXYD1_FULL_40_13:0.087216234)0.640:0.024475701)1.000:0.122231460,(((Candidatus_Zambryskibacteria_bacterium_RIFCSPLOWO2_01_FULL_35_19:0.006410151,CG10_big_fil_rev_8_21_14_0_10_Zambryskibacteria_OD1_34_34:0.012703947)1.000:0.085338269,(Candidatus_Zambryskibacteria_bacterium_RIFOXYD1_FULL_39_35:0.066682249,(Candidatus_Zambryskibacteria_bacterium_RIFCSPHIGHO2_02_FULL_39_19:0.069506602,Candidatus_Zambryskibacteria_bacterium_RIFCSPLOWO2_12_FULL_39_16:0.073369345)0.781:0.017429707)0.964:0.026124378)1.000:0.196228309,(Candidatus_Zambryskibacteria_bacterium_RIFCSPHIGHO2_01_FULL_44_22b:0.107581484,((Bacteria_CPR_ParcubacteriaOD1_GWA2_OD1_50_10_part:0.081238508,(Candidatus_Zambryskibacteria_bacterium_RIFCSPHIGHO2_01_FULL_46_25:0.057712718,(Candidatus_Zambryskibacteria_bacterium_RIFCSPHIGHO2_01_FULL_49_18:0.070532307,Candidatus_Zambryskibacteria_bacterium_RIFCSPHIGHO2_02_FULL_43_37:0.051938406)0.995:0.033980713)1.000:0.057582240)0.991:0.032674858,(Candidatus_Zambryskibacteria_bacterium_RIFCSPLOWO2_02_FULL_44_12b:0.081606707,((((CG11_big_fil_rev_8_21_14_0_20_Zambryskibacteria_OD1_42_18:0.080222230,CG22_combo_CG10-13_8_21_14_all_Zambryskibacteria_OD1_42_17:0.057828992)0.964:0.026781121,((Bacteria_CPR_ParcubacteriaOD1_GWD1_OD1_44_9_partial:0.027901562,Candidatus_Zambryskibacteria_bacterium_RIFCSPLOWO2_01_FULL_47_33:0.057669548)0.443:0.012917807,Bacteria_CPR_ParcubacteriaOD1_GWA1_OD1_49_11_partial:0.062120070)0.825:0.019373336)0.115:0.006731702,Candidatus_Zambryskibacteria_bacterium_RIFOXYD2_FULL_43_10:0.072330843)0.996:0.032922654,(Candidatus_Zambryskibacteria_bacterium_RIFCSPHIGHO2_02_FULL_39_16:0.081096433,Candidatus_Zambryskibacteria_bacterium_RIFCSPHIGHO2_01_FULL_43_60:0.069976829)0.391:0.011550302)0.978:0.021919894)0.948:0.018641961)0.631:0.019529488)1.000:0.131676104)0.755:0.030516595)0.922:0.023508725)0.904:0.026266610,(CG10_big_fil_rev_8_21_14_0_10_Zambryskibacteria_OD1_42_12:0.240418398,AfrMine_BE2012_Bacteria_43_20:0.259033268)0.921:0.037255270)1.000:0.040269131,(((Bacteria_CPR_ParcubacteriaOD1_GWA1_OD1_40_21:0.143768744,Candidatus_Taylorbacteria_bacterium_RIFOXYD2_FULL_36_9:0.187669438)1.000:0.077395944,(CG10_big_fil_rev_8_21_14_0_10_Taylorbacteria_OD1_41_48:0.262349394,(Candidatus_Taylorbacteria_bacterium_RIFCSPHIGHO2_02_FULL_44_12:0.134552408,Candidatus_Taylorbacteria_bacterium_RIFCSPHIGHO2_12_FULL_45_16:0.094532745)1.000:0.184234822)0.651:0.041351556)0.296:0.020762930,((((Candidatus_Taylorbacteria_bacterium_RIFCSPHIGHO2_02_FULL_43_32b:0.275492546,(((Bacteria_Parcubacteria_OD1_RIF-OD1-11_RIFCSPHIGHO2_02_FULL_RIF_OD1_11_47_18:0.0,Candidatus_Taylorbacteria_bacterium_RIFCSPHIGHO2_02_FULL_47_18:0.0):0.022848196,Bacteria_CPR_ParcubacteriaOD1_GWA2_OD1_47_12:0.013327920)1.000:0.215201805,(CG11_big_fil_rev_8_21_14_0_20_Taylorbacteria_OD1_46_11:0.164660944,(Candidatus_Taylorbacteria_bacterium_RIFCSPHIGHO2_01_FULL_51_15:0.102933207,(Bacteria_CPR_ParcubacteriaOD1_GWA2_OD1_47_64:0.061122067,Candidatus_Taylorbacteria_bacterium_RIFCSPLOWO2_02_50_13:0.096839445)0.993:0.039492681)0.989:0.042187740)1.000:0.064636324)0.995:0.052354162)0.658:0.028153814,(Bacteria_CPR_ParcubacteriaOD1_GWA2_OD1_like_47_16:0.099083283,Bacteria_CPR_ParcubacteriaOD1_GWA2_OD1_44_15_partial:0.081068347)1.000:0.106957036)0.650:0.019409038,CG11_big_fil_rev_8_21_14_0_20_novel_Parcubacteria_OD1_39_22:0.249827280)0.806:0.029718725,((((Candidatus_Taylorbacteria_bacterium_RIFCSPLOWO2_02_FULL_44_35:0.043252159,Bacteria_CPR_ParcubacteriaOD1_GWB1_OD1_44_7:0.041105594)1.000:0.182381888,(Candidatus_Taylorbacteria_bacterium_RIFCSPHIGHO2_02_FULL_45_35:0.176481432,(Candidatus_Taylorbacteria_bacterium_RIFCSPLOWO2_12_FULL_47_20:0.191385187,Bacteria_CPR_ParcubacteriaOD1_GWA2_OD1_47_21_part:0.163003836)0.768:0.028825685)0.715:0.027041290)0.975:0.033141703,(Candidatus_Taylorbacteria_bacterium_RIFCSPHIGHO2_02_FULL_46_13:0.123702455,Candidatus_Taylorbacteria_bacterium_RIFCSPHIGHO2_01_FULL_46_22b:0.124137696)1.000:0.121584874)0.990:0.037881048,(Candidatus_Taylorbacteria_bacterium_RIFCSPLOWO2_12_FULL_43_20:0.216160557,Candidatus_Taylorbacteria_bacterium_RIFCSPLOWO2_01_FULL_45_15b:0.276175775)0.912:0.034655264)0.288:0.014289151)0.896:0.032770673)0.662:0.017245648)0.997:0.039397324,((((Candidatus_Kaiserbacteria_bacterium_RIFCSPHIGHO2_01_FULL_49_13:0.115007174,Candidatus_Kaiserbacteria_bacterium_RIFCSPLOWO2_01_FULL_51_21:0.121611243)1.000:0.088964873,((Candidatus_Campbellbacteria_bacterium_RIFCSPLOWO2_02_35_12:0.035476770,CG10_big_fil_rev_8_21_14_0_10_Campbellbacteria_OD1_35_52:0.034401260)1.000:0.191486011,(((((Candidatus_Kaiserbacteria_bacterium_RIFCSPHIGHO2_02_FULL_49_34:0.030622869,Candidatus_Kaiserbacteria_bacterium_RIFCSPLOWO2_12_FULL_50_10:0.026775786)1.000:0.246412034,((Bacteria_CPR_ParcubacteriaOD1_L1_Parcubacteria_bacterium_SCGC_AAA040_L21_CrabSpa_001_179:0.130180343,CG10_big_fil_rev_8_21_14_0_10_Kaiserbacteria_OD1_47_16:0.108620554)0.986:0.039979249,((CG2_30_FULL_Kaiserbacteria_OD1_44_11:0.123982698,(CG10_big_fil_rev_8_21_14_0_10_Kaiserbacteria_OD1_44_10:0.069506886,(Candidatus_Kaiserbacteria_bacterium_RIFCSPHIGHO2_01_FULL_46_22:0.012533448,Candidatus_Kaiserbacteria_bacterium_RIFOXYB1_FULL_46_14:0.021049557)1.000:0.060967894)1.000:0.105884918)0.370:0.017594257,(SulCav_PC08_66_Bacteria_47_31:0.115105705,((CG_4_8_14_3_um_filter_Kaiserbacteria_OD1_38_9:0.039358418,((Bacteria_Parcubacteria_OD1_Kaiserbacteria_RIFOXYD1_FULL_OD1_Kaiserbacteria_42_15:0.000000005,Candidatus_Kaiserbacteria_bacterium_RIFOXYD1_FULL_42_15:0.000000005)0.993:0.068763514,CG_4_9_14_0_2_um_filter_Kaiserbacteria_OD1_41_32:0.033094801)0.783:0.008493564)1.000:0.089162498,(SulCav_GS09_5_Bacteria_41_19:0.085368806,Candidatus_Kaiserbacteria_bacterium_RIFCSPLOWO2_12_FULL_45_26:0.059197773)0.932:0.026055372)0.906:0.028169508)0.997:0.042571317)0.953:0.021071194)0.267:0.026985612)1.000:0.106024060,((Candidatus_Kaiserbacteria_bacterium_RIFCSPHIGHO2_12_FULL_56_13:0.148588543,((Candidatus_Kaiserbacteria_bacterium_RIFCSPHIGHO2_01_FULL_53_31:0.047400282,CG10_big_fil_rev_8_21_14_0_10_Kaiserbacteria_OD1_56_12:0.100493785)0.993:0.036748181,((Candidatus_Kaiserbacteria_bacterium_RIFOXYD1_FULL_47_14:0.087253248,CG2_30_FULL_Kaiserbacteria_OD1_50_59:0.086683737)0.454:0.007330674,(Bacteria_CPR_ParcubacteriaOD1_GWB1_OD1_57_6:0.074750659,((Candidatus_Kaiserbacteria_bacterium_RIFCSPHIGHO2_02_FULL_54_22:0.046041757,(Candidatus_Kaiserbacteria_bacterium_RIFCSPHIGHO2_02_FULL_55_17:0.060860458,(Candidatus_Kaiserbacteria_bacterium_GWA2_50_9:0.066252948,Candidatus_Kaiserbacteria_bacterium_RIFCSPLOWO2_01_FULL_55_19:0.070297437)0.918:0.022574940)0.340:0.010485185)0.560:0.009234428,Candidatus_Kaiserbacteria_bacterium_RIFCSPLOWO2_01_FULL_52_12b:0.066772180)0.406:0.013740837)0.688:0.010891121)0.998:0.030991559)1.000:0.071138521)1.000:0.160148750,(Candidatus_Kaiserbacteria_bacterium_RIFCSPHIGHO2_01_FULL_48_10:0.159643382,CG10_big_fil_rev_8_21_14_0_10_Kaiserbacteria_OD1_45_20:0.178089553)1.000:0.103491902)0.800:0.030564787)0.945:0.027976103,(CG10_big_fil_rev_8_21_14_0_10_Kaiserbacteria_OD1_49_17:0.180628285,(CG10_big_fil_rev_8_21_14_0_10_Kaiserbacteria_OD1_43_70:0.168297007,(CG10_big_fil_rev_8_21_14_0_10_Kaiserbacteria_OD1_59_10:0.113423689,((((Candidatus_Kaiserbacteria_bacterium_RIFCSPLOWO2_12_FULL_50_28:0.107829145,Candidatus_Kaiserbacteria_bacterium_RIFCSPLOWO2_02_FULL_51_13:0.142305019)0.913:0.030340539,(((Candidatus_Kaiserbacteria_bacterium_RIFCSPHIGHO2_02_FULL_59_21:0.061712973,Candidatus_Kaiserbacteria_bacterium_RIFCSPLOWO2_01_FULL_54_20:0.060907290)0.975:0.020601498,(Candidatus_Kaiserbacteria_bacterium_RIFCSPHIGHO2_01_FULL_55_17:0.083819588,Candidatus_Kaiserbacteria_bacterium_RIFCSPLOWO2_01_FULL_54_13:0.088942963)0.568:0.017896171)0.985:0.024974352,((CG10_big_fil_rev_8_21_14_0_10_Kaiserbacteria_OD1_51_14:0.058974791,(Candidatus_Kaiserbacteria_bacterium_RIFCSPHIGHO2_02_FULL_54_11b:0.089573264,(Candidatus_Kaiserbacteria_bacterium_RIFCSPLOWO2_01_FULL_54_22:0.053218746,Candidatus_Kaiserbacteria_bacterium_RIFCSPHIGHO2_01_FULL_53_29:0.052412199)0.934:0.012893552)0.612:0.014487012)0.970:0.019277993,(Bacteria_CPR_ParcubacteriaOD1_Kaiserbacteria_GWA2_OD1_52_12:0.085133955,Candidatus_Kaiserbacteria_bacterium_RIFCSPLOWO2_01_FULL_55_25:0.103812129)0.934:0.025039208)0.971:0.024028903)0.930:0.022875006)0.936:0.019406053,(Candidatus_Kaiserbacteria_bacterium_RIFCSPHIGHO2_02_FULL_49_16:0.086479837,Candidatus_Kaiserbacteria_bacterium_RIFCSPHIGHO2_12_FULL_53_13:0.067653599)1.000:0.056698610)0.633:0.021393023,(Candidatus_Kaiserbacteria_bacterium_RIFCSPLOWO2_01_FULL_53_17:0.062530203,(Bacteria_Parcubacteria_OD1_RIFCSPHIGHO2_01_FULL_OD1_56_18:0.066277511,Candidatus_Kaiserbacteria_bacterium_RIFCSPHIGHO2_01_FULL_56_24:0.055882807)0.847:0.029106296)1.000:0.097545397)0.302:0.030391064)1.000:0.116831594)1.000:0.071883675)0.834:0.024272019)0.978:0.028487490,(Bacteria_Parcubacteria_OD1_Kaiserbacteria_RIFCSPHIGHO2_02_FULL_OD1_Kaiserbacteria_49_11:0.000000005,Candidatus_Kaiserbacteria_bacterium_RIFCSPHIGHO2_02_FULL_49_11:0.000000005)1.000:0.189900880)0.901:0.020355778)0.287:0.017566480)0.966:0.025698076,(Bacteria_CPR_ParcubacteriaOD1_GWA2_OD1_43_11:0.332817513,((Candidatus_Adlerbacteria_bacterium_RIFCSPLOWO2_01_FULL_54_21b:0.120283958,Candidatus_Adlerbacteria_bacterium_RIFCSPHIGHO2_01_FULL_54_23:0.133071489)0.886:0.035073515,((Candidatus_Adlerbacteria_bacterium_RIFCSPHIGHO2_02_FULL_52_17:0.124205315,Candidatus_Adlerbacteria_bacterium_RIFCSPLOWO2_01_FULL_51_16:0.114101524)0.910:0.030473657,(Candidatus_Adlerbacteria_bacterium_RIFCSPHIGHO2_12_FULL_53_18:0.096453049,Candidatus_Adlerbacteria_bacterium_RIFOXYC1_FULL_48_26:0.151708163)0.812:0.023610058)0.549:0.016329261)1.000:0.160468439)0.000:0.029718749)0.733:0.021540125,(CG11_big_fil_rev_8_21_14_0_20_Campbellbacteria_OD1_44_21:0.289475084,(CG22_combo_CG10-13_8_21_14_all_Campbellbacteria_OD1_36_13:0.223110787,(Candidatus_Campbellbacteria_bacterium_RIFOXYC2_FULL_35_25:0.083989727,(Candidatus_Campbellbacteria_bacterium_RIFCSPLOWO2_01_FULL_34_15:0.058008142,Candidatus_Campbellbacteria_bacterium_RIFCSPLOWO2_02_FULL_35_11:0.065628964)0.996:0.060157408)1.000:0.128726434)0.056:0.040197028)0.895:0.037231910)0.612:0.025345977)0.757:0.032625448)0.997:0.044189419)1.000:0.083050916)0.642:0.036046782,(Candidatus_Terrybacteria_bacterium_RIFCSPHIGHO2_02_41_19:0.167866830,(Bacteria_CPR_ParcubacteriaOD1_GWC2_OD1_40_31:0.009558863,CG10_big_fil_rev_8_21_14_0_10_Terrybacteria_OD1_41_10:0.010846664)1.000:0.156353588)1.000:0.128366926)0.979:0.040410235)0.281:0.022237992)0.824:0.025010416)0.701:0.028837651)0.893:0.017008102,(((Candidatus_Giovannonibacteria_bacterium_RIFOXYD1_FULL_48_21:0.148670670,(Candidatus_Giovannonibacteria_bacterium_RIFCSPLOWO2_01_FULL_46_13:0.104951279,(Candidatus_Giovannonibacteria_bacterium_RIFCSPHIGHO2_02_43_16:0.037527407,(Candidatus_Giovannonibacteria_bacterium_RIFCSPLOWO2_12_FULL_44_15:0.036511634,Candidatus_Giovannonibacteria_bacterium_RIFCSPLOWO2_12_FULL_43_11c:0.039640080)0.428:0.012509251)1.000:0.089667641)0.995:0.050226633)1.000:0.072158922,(Bacteria_CPR_ParcubacteriaOD1_Giovannonibacteria_GWA2_OD1_53_7_partial:0.148607986,(Bacteria_CPR_ParcubacteriaOD1_Giovannonibacteria_GWF2_OD1_42_19:0.000000005,Candidatus_Giovannonibacteria_bacterium_RIFCSPHIGHO2_02_42_15:0.000000005)1.000:0.190425001)0.384:0.030051061)1.000:0.097036856,((CG10_big_fil_rev_8_21_14_0_10_Niyogibacteria_OD1_42_19:0.232175464,CG10_big_fil_rev_8_21_14_0_10_Niyogibacteria_OD1_46_36:0.206957375)0.999:0.067391058,(Candidatus_Niyogibacteria_bacterium_RIFCSPLOWO2_01_FULL_45_48:0.297502490,Candidatus_Niyogibacteria_bacterium_RIFCSPLOWO2_12_FULL_41_13:0.402695821)0.073:0.046725696)0.974:0.035500931)0.753:0.032615764)0.401:0.022503127,(Candidatus_Giovannonibacteria_bacterium_RIFCSPHIGHO2_02_FULL_46_20:0.196927849,((Candidatus_Giovannonibacteria_bacterium_RIFCSPLOWO2_01_FULL_46_32:0.108903897,(Candidatus_Giovannonibacteria_bacterium_RIFCSPLOWO2_01_FULL_45_140:0.091901268,(Candidatus_Giovannonibacteria_bacterium_RIFCSPHIGHO2_01_FULL_45_23:0.090466311,(Bacteria_CPR_ParcubacteriaOD1_Giovannonibacteria_GWA1_OD1_44_29:0.033888836,Candidatus_Giovannonibacteria_bacterium_RIFCSPHIGHO2_12_FULL_44_22:0.031251736)1.000:0.074312852)0.577:0.015416816)0.638:0.019899554)1.000:0.046757133,(Candidatus_Giovannonibacteria_bacterium_RIFCSPHIGHO2_02_FULL_44_11:0.112346210,(Candidatus_Giovannonibacteria_bacterium_RIFCSPLOWO2_01_FULL_44_16:0.033652503,Candidatus_Giovannonibacteria_bacterium_RIFCSPLOWO2_12_FULL_44_32:0.037872645)1.000:0.087761869)0.999:0.056764230)0.989:0.041582314)1.000:0.150946503)1.000:0.049575220,((Candidatus_Ryanbacteria_bacterium_RIFCSPHIGHO2_02_FULL_48_12:0.181975040,(CG10_big_fil_rev_8_21_14_0_10_Ryanbacteria_OD1_43_42:0.189341687,(Candidatus_Ryanbacteria_bacterium_RIFCSPLOWO2_02_FULL_45_11c:0.061268797,Candidatus_Ryanbacteria_bacterium_RIFCSPHIGHO2_02_FULL_45_13b:0.070233207)1.000:0.124642768)1.000:0.080836537)1.000:0.077417438,(Candidatus_Ryanbacteria_bacterium_RIFCSPLOWO2_01_FULL_44_230:0.283232931,(Candidatus_Ryanbacteria_bacterium_RIFCSPLOWO2_01_FULL_48_26:0.227845451,Candidatus_Ryanbacteria_bacterium_RIFCSPLOWO2_02_FULL_47_14:0.165945839)0.999:0.083847770)0.999:0.061509250)0.993:0.040784356)0.771:0.028065159,((Candidatus_Sungbacteria_bacterium_RIFCSPLOWO2_01_FULL_59_16:0.137909742,Candidatus_Sungbacteria_bacterium_RIFCSPLOWO2_01_FULL_60_25:0.162946180)1.000:0.125312641,((((Candidatus_Sungbacteria_bacterium_GWC2_49_10:0.079684343,Candidatus_Sungbacteria_bacterium_RIFCSPHIGHO2_01_FULL_50_25:0.096577863)1.000:0.101330945,(Candidatus_Sungbacteria_bacterium_RIFCSPHIGHO2_02_FULL_52_23:0.136970771,Candidatus_Sungbacteria_bacterium_RIFCSPHIGHO2_02_FULL_53_17:0.138930467)0.999:0.073857429)0.929:0.021410882,(Bacteria_CPR_ParcubacteriaOD1_GWA2_OD1_45_30:0.170209215,Candidatus_Sungbacteria_bacterium_RIFCSPHIGHO2_02_FULL_47_11:0.142602955)0.328:0.024274672)1.000:0.071539115,((Bacteria_CPR_ParcubacteriaOD1_GWC2_OD1_52_8_partial:0.080531925,(Candidatus_Sungbacteria_bacterium_RIFCSPHIGHO2_02_FULL_49_12:0.125916877,Candidatus_Sungbacteria_bacterium_RIFCSPHIGHO2_02_FULL_49_20:0.119375498)0.269:0.031923994)1.000:0.143254135,(Candidatus_Sungbacteria_bacterium_RIFCSPLOWO2_02_FULL_51_17:0.174822717,(Candidatus_Sungbacteria_bacterium_RIFCSPLOWO2_01_FULL_47_32:0.129533900,(Candidatus_Sungbacteria_bacterium_RIFCSPLOWO2_01_FULL_47_10:0.135388053,Candidatus_Sungbacteria_bacterium_RIFCSPLOWO2_12_FULL_41_11:0.073302312)1.000:0.068716902)0.995:0.050998248)1.000:0.066675198)0.428:0.035015338)0.594:0.028535735)1.000:0.093420221)1.000:0.070356096,(((Bacteria_CPR_ParcubacteriaOD1_GWB1_OD1_rel_45_10:0.119801711,Candidatus_Brennerbacteria_bacterium_RIFOXYD1_FULL_41_16:0.152084779)1.000:0.143005293,(CG23_combo_of_CG06-09_8_20_14_all_150_Brennerbacteria_OD1_44_41:0.271703918,Bacteria_CPR_ParcubacteriaOD1_GWB1_OD1_rel_46_8:0.284095951)0.571:0.048563172)1.000:0.185436844,(Bacteria_Parcubacteria_OD1_RIFCSPLOWO2_01_FULL_OD1_48_18:0.328897037,((((Candidatus_Wolfebacteria_bacterium_GWA1_42_9:0.229259595,(Candidatus_Wolfebacteria_bacterium_RIFCSPLOWO2_01_FULL_47_17b:0.197413040,AfrMine_BE2012_Bacteria_38_13:0.238555949)0.985:0.070880182)1.000:0.101836950,(CG03_land_8_20_14_0_80_cor_Wolfebacteria_OD1_36_15:0.243789224,((CG10_big_fil_rev_8_21_14_0_10_Wolfebacteria_OD1_31_9:0.176694798,(Bacteria_CPR_ParcubacteriaOD1_Wolfebacteria_GWE2_OD1_ACD81_44_13:0.035233900,(Bacteria_CPR_ParcubacteriaOD1_Wolfebacteria_GWA2_OD1_ACD81_47_9:0.032072406,(Candidatus_Wolfebacteria_bacterium_RIFOXYB1_FULL_54_12:0.002242341,Candidatus_Wolfebacteria_bacterium_RIFOXYD12_FULL_48_21:0.003456396)0.994:0.016192208)0.083:0.015668595)1.000:0.160956029)1.000:0.090916282,((CG03_land_8_20_14_0_80_cor_Wolfebacteria_OD1_40_12:0.154409739,(CG18_big_fil_WC_8_21_14_2_50_Wolfebacteria_OD1_39_7:0.125356456,(Candidatus_Wolfebacteria_bacterium_RBG_13_41_7:0.041156235,CG_4_10_14_0_2_um_filter_Wolfebacteria_OD1_39_18:0.049781943)1.000:0.132002428)0.914:0.032072298)0.994:0.039769866,(Candidatus_Wolfebacteria_bacterium_RIFCSPLOWO2_01_FULL_38_11:0.138058229,(CG02_land_8_20_14_3_00_150_Wolfebacteria_OD1_37_12:0.152013024,Bacteria_CPR_ParcubacteriaOD1_Wolfebacteria_GWB1_OD1_41_12:0.116381021)0.049:0.025638888)0.967:0.026941790)0.493:0.023657809)0.963:0.033762395)0.412:0.016864131)0.999:0.050350863,(Candidatus_Wolfebacteria_bacterium_RIFCSPLOWO2_01_FULL_45_19:0.221661435,(((Candidatus_Liptonbacteria_bacterium_RIFOXYD1_FULL_36_11:0.205913527,CG11_big_fil_rev_8_21_14_0_20_Liptonbacteria_OD1_35_14:0.237321345)1.000:0.153910549,(Candidatus_Liptonbacteria_bacterium_RIFCSPLOWO2_12_FULL_60_15:0.233390316,((Candidatus_Liptonbacteria_bacterium_RIFCSPLOWO2_01_FULL_52_25:0.207992180,((Candidatus_Liptonbacteria_bacterium_RIFCSPLOWO2_01_FULL_45_15:0.199276799,(Candidatus_Liptonbacteria_bacterium_RIFCSPLOWO2_01_FULL_56_20:0.124128728,Bacteria_CPR_ParcubacteriaOD1_GWA1_OD1_59_11:0.163150801)0.714:0.043626621)0.781:0.026650489,(Candidatus_Liptonbacteria_bacterium_RIFCSPLOWO2_01_FULL_53_13:0.211668282,Candidatus_Liptonbacteria_bacterium_RIFCSPHIGHO2_01_FULL_57_28:0.232842963)0.751:0.036561016)0.942:0.029593800)0.965:0.039560605,Candidatus_Liptonbacteria_bacterium_GWB1_49_6:0.200112133)0.999:0.066269923)0.402:0.030505600)0.962:0.027924477,(Candidatus_Harrisonbacteria_bacterium_RIFCSPLOWO2_01_FULL_40_28:0.314584404,((((Candidatus_Harrisonbacteria_bacterium_RIFCSPLOWO2_02_FULL_41_13b:0.194056679,(Candidatus_Harrisonbacteria_bacterium_RIFCSPHIGHO2_12_FULL_48_16:0.174918724,Candidatus_Harrisonbacteria_bacterium_RIFCSPLOWO2_01_FULL_44_18:0.159555304)0.944:0.042988145)0.294:0.025555756,(CG10_big_fil_rev_8_21_14_0_10_Harrisonbacteria_OD1_42_17:0.317889760,(((CG10_big_fil_rev_8_21_14_0_10_Harrisonbacteria_OD1_45_28:0.184918207,CG10_big_fil_rev_8_21_14_0_10_Harrisonbacteria_OD1_49_15:0.132681412)1.000:0.102594477,(CG10_big_fil_rev_8_21_14_0_10_Harrisonbacteria_OD1_38_8:0.262583407,CG10_big_fil_rev_8_21_14_0_10_Harrisonbacteria_OD1_44_23:0.238283778)0.765:0.053991216)1.000:0.073079670,CG10_big_fil_rev_8_21_14_0_10_Harrisonbacteria_OD1_40_38:0.258311742)0.111:0.023108859)0.635:0.019808085)0.981:0.036091153,(Candidatus_Harrisonbacteria_bacterium_RIFCSPHIGHO2_02_FULL_42_16:0.176098875,(AfrMine_BE2012_Bacteria_45_13:0.137907739,Candidatus_Harrisonbacteria_bacterium_RIFCSPLOWO2_02_FULL_45_10c:0.152926181)0.127:0.033110983)1.000:0.124970325)0.983:0.038989853,(Candidatus_Colwellbacteria_bacterium_RIFCSPHIGHO2_12_FULL_44_17:0.281724449,((Candidatus_Colwellbacteria_bacterium_RIFCSPLOWO2_02_FULL_45_11:0.191793900,((Candidatus_Colwellbacteria_bacterium_RBG_13_48_8:0.174719968,CG10_big_fil_rev_8_21_14_0_10_Colwellbacteria_OD1_42_22:0.143971348)0.357:0.023356280,(Candidatus_Colwellbacteria_bacterium_GWA2_46_10:0.206272049,CG10_big_fil_rev_8_21_14_0_10_Colwellbacteria_OD1_41_28:0.196212476)0.000:0.031724361)1.000:0.115381462)1.000:0.123313467,(CG_4_9_14_0_2_um_filter_Colwellbacteria_OD1_50_12:0.222383159,(Candidatus_Colwellbacteria_bacterium_RIFCSPLOWO2_01_FULL_48_10:0.270561507,(Candidatus_Colwellbacteria_bacterium_RIFCSPHIGHO2_12_FULL_43_12:0.128346175,CG1_02_FULL_Colwellbacteria_OD1_42_13:0.121301704)0.995:0.063982608)0.947:0.035683515)0.632:0.034316084)0.987:0.046556204)1.000:0.067267407)0.036:0.014615032)0.629:0.018573240)0.225:0.017906841)0.370:0.016305883)0.866:0.027342478,(((CG03_land_8_20_14_0_80_cor_Jorgensenbacteria_OD1_38_39:0.264687340,((Bacteria_CPR_ParcubacteriaOD1_Jorgensenbacteria_GWB1_OD1_49_9:0.205406609,(Candidatus_Jorgensenbacteria_bacterium_GWA1_49_17:0.180903174,Bacteria_CPR_ParcubacteriaOD1_Jorgensenbacteria_GWB1_OD1_50_10:0.167764386)0.977:0.051924402)0.038:0.017050290,((Bacteria_CPR_ParcubacteriaOD1_Jorgensenbacteria_GWA2_OD1_45_13:0.186530947,(Candidatus_Jorgensenbacteria_bacterium_RIFCSPHIGHO2_02_FULL_45_20:0.148466099,(AfrMine_BE2012_Candidatus_Jorgensenbacteria_46_10:0.103111314,AfrMine_BE2012_Candidatus_Jorgensenbacteria_51_7:0.122558593)0.990:0.053763615)1.000:0.062714758)0.997:0.070394841,(CG23_combo_of_CG06-09_8_20_14_all_150_Jorgensenbacteria_OD1_54_14:0.160533803,(AfrMine_BE2011_Bacteria_54_9:0.000000005,AfrMine_BE2012_Bacteria_53_27:0.000000005)1.000:0.208845147)1.000:0.081039059)0.885:0.027386053)0.949:0.027687070)0.905:0.035238757,(Candidatus_Jorgensenbacteria_bacterium_RIFCSPLOWO2_01_FULL_45_25b:0.278807896,Candidatus_Jorgensenbacteria_bacterium_GWA1_54_12:0.428158672)0.568:0.037236295)0.994:0.051865213,Candidatus_Jorgensenbacteria_bacterium_RIFCSPLOWO2_12_FULL_42_11:0.289863088)1.000:0.064286312)0.997:0.060957506)0.995:0.057360263)0.995:0.052666968)0.704:0.025786390,Bacteria_CPR_ParcubacteriaOD1_L1_Parcubacteria_bacterium_SCGC_AAA011_A09_DUSEL_001_189:0.414815256)0.765:0.018869490)0.512:0.023274933,(Candidatus_Azambacteria_bacterium_RIFCSPLOWO2_01_FULL_46_26:0.255638232,((Candidatus_Azambacteria_bacterium_RIFCSPLOWO2_02_FULL_44_14:0.189803837,(Candidatus_Azambacteria_bacterium_RIFOXYB1_FULL_40_33:0.124782531,(Candidatus_Azambacteria_bacterium_RIFCSPHIGHO2_01_FULL_40_24:0.102819936,Candidatus_Azambacteria_bacterium_RIFOXYD1_FULL_42_11:0.121671263)0.532:0.023038508)0.999:0.085709714)1.000:0.145412563,(Bacteria_CPR_ParcubacteriaOD1_GWA2_OD1_rel_39_18:0.358202815,(Candidatus_Azambacteria_bacterium_RIFCSPLOWO2_01_FULL_37_9:0.243676931,(Candidatus_Azambacteria_bacterium_RBG_16_47_10:0.171695363,Candidatus_Azambacteria_bacterium_RIFCSPLOWO2_01_FULL_46_25:0.187072709)1.000:0.146825179)0.629:0.039663673)0.701:0.025881496)0.545:0.016690462)0.968:0.027231322)0.835:0.022586122,((((((Candidatus_Portnoybacteria_bacterium_RIFCSPLOWO2_01_FULL_43_11:0.084492675,Candidatus_Portnoybacteria_bacterium_RIFCSPHIGHO2_02_FULL_39_12:0.115917465)0.995:0.039099826,(CG03_land_8_20_14_0_80_cor_Portnoybacteria_OD1_41_10:0.164773840,CG_4_9_14_3_um_filter_150_Portnoybacteria_OD1_43_11:0.208048846)0.971:0.048477329)0.997:0.044424257,(CG06_land_8_20_14_3_00_150_Portnoybacteria_OD1_39_12:0.349667436,((CG_4_8_14_3_um_filter_Portnoybacteria_OD1_44_10:0.155619575,(AfrMine_FI88_Bacteria_40_5.csv:0.140910319,Bacteria_CPR_ParcubacteriaOD1_GWF2_OD1_rel_39_13_partial:0.109868026)0.947:0.040020637)1.000:0.087756545,(((Bacteria_Parcubacteria_OD1_RIF-OD1-8_RBG_13_RIF_OD1_08_40_8:0.0,Candidatus_Portnoybacteria_bacterium_RBG_13_41_18:0.0):0.161157024,(Candidatus_Portnoybacteria_bacterium_RBG_19FT_COMBO_36_7:0.098909241,CG_4_9_14_3_um_filter_150_Portnoybacteria_OD1_40_10:0.065273764)0.137:0.040562255)1.000:0.103662956,(Bacteria_CPR_ParcubacteriaOD1_GWB1_OD1_42_6:0.186378877,(Bacteria_CPR_ParcubacteriaOD1_GWF2_OD1_rel_44_7_partial:0.173405633,(Candidatus_Portnoybacteria_bacterium_RIFCSPLOWO2_02_FULL_39_11:0.150522689,CG02_land_8_20_14_3_00_150_Portnoybacteria_OD1_45_8:0.128198357)0.989:0.042688675)0.039:0.022714607)0.999:0.063247075)1.000:0.060173733)0.698:0.024477410)0.592:0.015913956)0.777:0.023304283,(CG23_combo_of_CG06-09_8_20_14_all_150_Portnoybacteria_OD1_37_13:0.371422722,CG10_big_fil_rev_8_21_14_0_10_Portnoybacteria_OD1_44_7:0.295214248)0.483:0.055497753)0.550:0.018139841,(Candidatus_Portnoybacteria_bacterium_RBG_13_40_8:0.130001947,CG10_big_fil_rev_8_21_14_0_10_Portnoybacteria_OD1_38_18:0.094190284)1.000:0.184145669)0.960:0.034470708,((CG11_big_fil_rev_8_21_14_0_20_novel_Parcubacteria_39_14:0.224126876,(CG_4_9_14_0_2_um_filter_novel_Parcubacteria_35_11:0.429167237,((((CG10_big_fil_rev_8_21_14_0_10_Staskawiczbacteria_OD1_38_10:0.173080233,(Candidatus_Staskawiczbacteria_bacterium_RIFOXYD1_FULL_32_13:0.167104895,((Candidatus_Staskawiczbacteria_bacterium_RIFCSPLOWO2_01_FULL_33_9:0.126148819,((Candidatus_Staskawiczbacteria_bacterium_RIFCSPLOWO2_01_FULL_37_25b:0.062530053,Candidatus_Staskawiczbacteria_bacterium_RIFOXYB1_FULL_38_37:0.068578030)1.000:0.051027540,((Candidatus_Staskawiczbacteria_bacterium_RIFOXYB1_FULL_37_44:0.052035806,Candidatus_Staskawiczbacteria_bacterium_RIFOXYC1_FULL_38_18:0.073534975)1.000:0.060501591,Candidatus_Staskawiczbacteria_bacterium_RIFCSPLOWO2_12_FULL_37_15:0.074887625)0.505:0.020298011)0.962:0.019000873)0.649:0.015626231,(Candidatus_Staskawiczbacteria_bacterium_RIFCSPHIGHO2_02_FULL_34_9:0.164780636,((Candidatus_Staskawiczbacteria_bacterium_RIFCSPHIGHO2_02_FULL_34_10:0.077735579,(Candidatus_Staskawiczbacteria_bacterium_RIFCSPHIGHO2_12_FULL_38_11:0.081152138,Candidatus_Staskawiczbacteria_bacterium_RIFCSPLOWO2_01_FULL_43_17b:0.132953552)0.132:0.028292112)0.000:0.016830529,((Candidatus_Staskawiczbacteria_bacterium_RIFCSPLOWO2_01_FULL_33_13:0.104166699,(Candidatus_Staskawiczbacteria_bacterium_RIFCSPHIGHO2_02_FULL_42_22:0.051135653,Candidatus_Staskawiczbacteria_bacterium_RIFCSPLOWO2_01_FULL_38_12b:0.058254301)1.000:0.063817254)0.194:0.013037483,Candidatus_Staskawiczbacteria_bacterium_RIFCSPHIGHO2_01_FULL_39_25:0.079138993)0.232:0.008538080)0.976:0.031688089)1.000:0.058846969)0.750:0.026532426)1.000:0.089277996)1.000:0.063934572,(((CG10_big_fil_rev_8_21_14_0_10_Gribaldobacteria_OD1_37_21:0.318890354,(CG08_land_8_20_14_0_20_Gribaldobacteria_OD1_39_15:0.118094403,CG1_02_FULL_Gribaldobacteria_OD1_41_26:0.152849885)1.000:0.132926860)1.000:0.071608809,(CG_4_10_14_0_8_um_filter_cor_Gribaldobacteria_OD1_33_9:0.216377144,(AfrMine_DR5_Bacteria_33_354:0.092715926,AfrMine_MM5_Bacteria_31_617.csv:0.127515586)1.000:0.106180439)1.000:0.065801296)0.988:0.035080671,(CG2_30_FULL_Gribaldobacteria_OD1_36_21:0.159986942,CG07_land_8_20_14_0_80_Gribaldobacteria_OD1_33_18:0.154840541)0.994:0.042911889)1.000:0.055958100)0.988:0.030527734,((((Candidatus_Wildermuthbacteria_bacterium_RIFCSPHIGHO2_01_FULL_47_27:0.206505873,(Candidatus_Wildermuthbacteria_bacterium_GWA2_46_15:0.128703367,CG10_big_fil_rev_8_21_14_0_10_Parcubacteria_OD1_35_15:0.192967810)1.000:0.168604846)0.072:0.023798792,((Candidatus_Wildermuthbacteria_bacterium_RIFCSPHIGHO2_01_FULL_49_22b:0.255689304,(Candidatus_Wildermuthbacteria_bacterium_RIFCSPHIGHO2_02_FULL_45_25:0.199290037,(Candidatus_Wildermuthbacteria_bacterium_RIFCSPHIGHO2_01_FULL_48_27b:0.087374910,Candidatus_Wildermuthbacteria_bacterium_RIFCSPLOWO2_01_FULL_50_46:0.128585405)1.000:0.098302716)0.990:0.053803588)0.962:0.036031958,((Candidatus_Wildermuthbacteria_bacterium_RIFCSPHIGHO2_02_FULL_48_16:0.117135684,Candidatus_Wildermuthbacteria_bacterium_RIFCSPLOWO2_01_FULL_48_16:0.127875776)1.000:0.159292402,Candidatus_Wildermuthbacteria_bacterium_RIFCSPHIGHO2_02_FULL_47_12:0.288991217)0.391:0.031457333)1.000:0.090833010)0.975:0.031288186,((CG23_combo_of_CG06-09_8_20_14_all_150_Nealsonbacteria_OD1_38_19:0.219802608,(Candidatus_Nealsonbacteria_bacterium_RIFCSPHIGHO2_02_38_10:0.228371585,((Candidatus_Nealsonbacteria_bacterium_RBG_13_37_56:0.141501952,(Bacteria_OD1_uncultured_DG_72:0.155965101,Candidatus_Nealsonbacteria_bacterium_RIFOXYB1_FULL_40_15:0.199625804)0.916:0.038001010)0.681:0.030184694,CG10_big_fil_rev_8_21_14_0_10_Nealsonbacteria_OD1_36_24:0.152304280)0.936:0.027401719)0.938:0.026399209)0.000:0.019646982,(CG23_combo_of_CG06-09_8_20_14_all_150_Nealsonbacteria_OD1_39_17:0.256608433,(Bacteria_CPR_ParcubacteriaOD1_GWA1_OD1_36_12:0.146054215,Candidatus_Wildermuthbacteria_bacterium_RIFCSPHIGHO2_12_FULL_40_12:0.123983331)1.000:0.129765644)0.954:0.028051052)0.931:0.013631365)0.918:0.014443250,((((CG23_combo_of_CG06-09_8_20_14_all_150_Nealsonbacteria_OD1_36_12:0.114527892,Candidatus_Nealsonbacteria_bacterium_RBG_13_36_15:0.155522909)0.765:0.025436874,(CG03_land_8_20_14_0_80_cor_Nealsonbacteria_OD1_36_12:0.165132536,CG_4_8_14_3_um_filter_Nealsonbacteria_OD1_37_23:0.147525339)0.764:0.025553694)0.072:0.015197685,(((((CG23_combo_of_CG06-09_8_20_14_all_150_Nealsonbacteria_OD1_37_18:0.084821205,Candidatus_Nealsonbacteria_bacterium_RBG_13_38_11:0.141848539)0.999:0.044952898,(CG_4_10_14_0_2_um_filter_Nealsonbacteria_OD1_40_15:0.155524075,Candidatus_Nealsonbacteria_bacterium_RBG_13_42_11:0.173098271)0.857:0.030386487)1.000:0.051429296,(Bacteria_CPR_ParcubacteriaOD1_L1_Parcubacteria_bacterium_SCGC_AAA255_P19_SAK_001_138:0.128108542,CG23_combo_of_CG06-09_8_20_14_all_150_Nealsonbacteria_OD1_39_25:0.107145271)1.000:0.062377215)0.928:0.025596056,((CG_4_9_14_0_8_um_filter_Nealsonbacteria_OD1_35_12:0.213510575,(Bacteria_OD1_uncultured_DG_74_3:0.174784037,AfrMine_MM5_Bacteria_35_35.csv:0.226618269)0.551:0.019392760)0.534:0.018931784,((Candidatus_Nealsonbacteria_bacterium_RIFCSPLOWO2_01_FULL_41_9:0.301016441,(CG_4_9_14_0_8_um_filter_Nealsonbacteria_OD1_36_17:0.118737978,(CG_4_9_14_3_um_filter_150_Nealsonbacteria_OD1_37_29:0.084563474,CG18_big_fil_WC_8_21_14_2_50_Nealsonbacteria_OD1_37_10:0.165410799)0.439:0.024860091)0.394:0.011379840)0.730:0.014289727,(((SulCav_AS07-7_Bacteria_36_24:0.077678992,(Bacteria_OD1_uncultured_DG_74_1:0.124234775,CG_4_9_14_3_um_filter_150_Nealsonbacteria_OD1_37_13:0.059493157)0.955:0.026007845)0.986:0.025949375,(CG08_land_8_20_14_0_20_Nealsonbacteria_OD1_38_20:0.170236861,CG_SAG_2014_w16S_Bacteria_OD1_36_1:0.156123512)0.981:0.043148444)0.866:0.016932423,(AfrMine_MM5_Bacteria_29_113.csv:0.115576547,(AfrMine_MM5_Bacteria_35_51.csv:0.047544724,Precam_crust_megahit_Candidatus-Yanofskybacteria_35_7:0.036122177)1.000:0.071203251)0.994:0.032555763)0.941:0.016778109)0.888:0.016984815)0.945:0.019846508)0.662:0.014577007,((Bacteria_CPR_ParcubacteriaOD1_GWF2_OD1_rel_43_11_partial:0.051209943,Candidatus_Nealsonbacteria_bacterium_RIFCSPHIGHO2_02_FULL_43_13:0.062608033)1.000:0.189347546,(Candidatus_Nealsonbacteria_bacterium_RIFCSPLOWO2_01_FULL_43_32:0.163880991,CG09_land_8_20_14_0_10_Nealsonbacteria_OD1_42_14:0.148478771)0.228:0.031504607)1.000:0.067425632)0.955:0.017749819)0.732:0.013488746,(CG08_land_8_20_14_0_20_Nealsonbacteria_OD1_43_11:0.247927548,CG02_land_8_20_14_3_00_150_Nealsonbacteria_OD1_34_20:0.241590040)0.865:0.045180740)0.684:0.012745422)0.966:0.024682616)0.602:0.027455264,CG08_land_8_20_14_0_20_novel_Parcubacteria_43_9:0.317464796)0.961:0.027867545)0.303:0.017635734)0.996:0.051330323,((Candidatus_Spechtbacteria_bacterium_RIFCSPHIGHO2_02_FULL_43_15b:0.287087307,(Candidatus_Spechtbacteria_bacterium_RIFCSPLOWO2_01_FULL_46_10:0.260595828,(Candidatus_Spechtbacteria_bacterium_RIFCSPLOWO2_01_FULL_43_12:0.207991450,(Candidatus_Spechtbacteria_bacterium_RIFCSPLOWO2_02_FULL_38_8:0.139518748,Candidatus_Spechtbacteria_bacterium_RIFCSPLOWO2_12_FULL_38_22:0.147150677)0.981:0.055081828)0.621:0.043525589)1.000:0.155679863)0.984:0.063461454,(Bacteria_CPR_ParcubacteriaOD1_GWA2_OD1_rel_38_13:0.351237604,((Candidatus_Terrybacteria_bacterium_RIFCSPLOWO2_01_FULL_40_23:0.100015405,Candidatus_Terrybacteria_bacterium_RIFCSPLOWO2_01_FULL_44_24:0.101015918)1.000:0.174074916,(Candidatus_Terrybacteria_bacterium_RIFCSPLOWO2_01_FULL_58_14:0.267883443,Candidatus_Terrybacteria_bacterium_RIFCSPLOWO2_01_FULL_48_14:0.267186422)0.999:0.119735677)1.000:0.107624248)0.494:0.039543640)0.114:0.029467981)0.966:0.034863823)0.213:0.024330575)0.963:0.032265809)0.366:0.025270615,((Candidatus_Moranbacteria_bacterium_RBG_13_45_13:0.137858068,(CG_4_9_14_3_um_filter_150_Moranbacteria_OD1_44_28:0.089569175,(Candidatus_Moranbacteria_bacterium_RIFOXYB1_FULL_44_23:0.064947174,Candidatus_Moranbacteria_bacterium_RIFOXYC1_FULL_44_13:0.051997713)1.000:0.093253571)0.331:0.031177704)1.000:0.144582722,(IMS_BF_Bacteria_40_107.curated:0.295675965,(((Bacteria_CPR_ParcubacteriaOD1_MoranbacteriaOD1_i_GWA2_OD1_39_41:0.066310082,CG23_combo_of_CG06-09_8_20_14_all_150_Moranbacteria_OD1_39_10:0.062937501)1.000:0.132365250,((Candidatus_Moranbacteria_bacterium_RIFOXYA12_FULL_44_15:0.129573428,(CG_4_8_14_3_um_filter_Moranbacteria_OD1_34_16:0.180676358,(Candidatus_Moranbacteria_bacterium_RIFOXYA12_FULL_35_19:0.001360917,CG23_combo_of_CG06-09_8_20_14_all_150_Moranbacteria_OD1_35_22:0.030458554)1.000:0.122130464)0.878:0.032857449)0.995:0.034844858,(CG10_big_fil_rev_8_21_14_0_10_Moranbacteria_OD1_35_21:0.172725093,(CG06_land_8_20_14_3_00_150_Moranbacteria_OD1_40_12:0.179101562,(Candidatus_Moranbacteria_bacterium_RBG_19FT_COMBO_42_6:0.061797101,CG_4_9_14_3_um_filter_150_Moranbacteria_OD1_42_9:0.066986803)1.000:0.095855972)0.923:0.029391543)0.886:0.028322161)0.575:0.012002103)1.000:0.073831739,(Candidatus_Moranbacteria_bacterium_RIFCSPHIGHO2_12_FULL_40_10:0.234089729,((SulCav_AS07-7_Candidatus_Moranbacteria_35_57:0.248486716,(Bacteria_CPR_ParcubacteriaOD1_MoranbacteriaOD1_i_GWD1_OD1_37_17:0.185829301,(Bacteria_CP_OD1_ALUMROCK_MS4_OD1_33_19:0.068467150,(Bacteria_CPR_ParcubacteriaOD1_MoranbacteriaOD1_i_GWE1_OD1_ACD7_35_17:0.032409982,Bacteria_CPR_ParcubacteriaOD1_MoranbacteriaOD1_i_GWF1_OD1_34_10:0.029166381)0.984:0.035985932)1.000:0.170004708)0.958:0.048038550)0.971:0.032458511,(((Bacteria_CPR_ParcubacteriaOD1_MoranbacteriaOD1_i_GWC2_OD1_i_37_82:0.031055535,(Bacteria_CPR_ParcubacteriaOD1_MoranbacteriaOD1_i_GWE2_OD1_36_40:0.024729072,Bacteria_CPR_ParcubacteriaOD1_GWD2_OD1_38_11:0.029795970)0.980:0.024828365)1.000:0.123249257,(Bacteria_CPR_ParcubacteriaOD1_Moranbacteria:0.100067519,(Bacteria_CPR_ParcubacteriaOD1_MoranbacteriaOD1_i_GWE1_OD1_i_ACD11_lin_49_15:0.051305081,Bacteria_CPR_ParcubacteriaOD1_MoranbacteriaOD1_i_GWC2_OD1_i_45_10:0.047165826)0.844:0.027377678)1.000:0.063735415)1.000:0.056990994,(Candidatus_Moranbacteria_bacterium_RIFCSPHIGHO2_01_FULL_55_24:0.107340168,(Candidatus_Moranbacteria_bacterium_RIFCSPHIGHO2_01_FULL_54_31:0.057984508,((CG2_30_FULL_Moranbacteria_OD1_45_14:0.052966576,CG2_30_SUB10_Moranbacteria_OD1_41_165:0.073254139)0.999:0.042257825,Candidatus_Moranbacteria_bacterium_RIFCSPLOWO2_12_FULL_48_12:0.050300373)0.633:0.013003948)1.000:0.062814693)1.000:0.170284023)0.459:0.018199830)0.895:0.021748317)0.984:0.033121479)0.560:0.033376342)0.976:0.042594538)1.000:0.134412951)0.986:0.041166973)0.748:0.016327957,((((Candidatus_Doudnabacteria_bacterium_RIFCSPHIGHO2_02_FULL_46_11:0.320259805,(Candidatus_Doudnabacteria_bacterium_RIFCSPHIGHO2_01_FULL_50_11:0.215256543,(Candidatus_Doudnabacteria_bacterium_RIFCSPHIGHO2_01_FULL_43_23:0.159873490,CG10_big_fil_rev_8_21_14_0_10_Doudnabacteria_OD1_41_10:0.194375787)1.000:0.075193524)1.000:0.118122505)0.850:0.039570400,((Candidatus_Doudnabacteria_bacterium_RIFCSPHIGHO2_01_FULL_46_24:0.133014505,(Candidatus_Doudnabacteria_bacterium_RIFCSPHIGHO2_12_FULL_42_22:0.111102446,(Candidatus_Doudnabacteria_bacterium_RIFCSPHIGHO2_01_FULL_45_18:0.072317764,(Candidatus_Doudnabacteria_bacterium_RIFCSPHIGHO2_12_FULL_48_16:0.085566041,Candidatus_Doudnabacteria_bacterium_RIFCSPHIGHO2_02_FULL_43_13b:0.100544578)0.766:0.012748385)0.926:0.023806993)0.995:0.044322878)1.000:0.126230581,((Bacteria_CPR_ParcubacteriaOD1_GWA2_OD1_rel_51_12:0.064035611,Candidatus_Doudnabacteria_bacterium_RIFCSPHIGHO2_01_52_17:0.063509290)1.000:0.153041297,(Candidatus_Doudnabacteria_bacterium_RIFCSPHIGHO2_01_FULL_49_9:0.110408021,(Candidatus_Doudnabacteria_bacterium_RIFCSPHIGHO2_01_FULL_46_14:0.073621274,Candidatus_Doudnabacteria_bacterium_RIFCSPLOWO2_02_FULL_48_13:0.074021097)0.720:0.042100197)1.000:0.079170261)1.000:0.129676075)0.469:0.035892050)0.797:0.045352576,CG10_big_fil_rev_8_21_14_0_10_Doudnabacteria_OD1_42_18:0.266013106)1.000:0.135769279,(((((Candidatus_Falkowbacteria_bacterium_RBG_13_39_14:0.336771728,(CG23_combo_of_CG06-09_8_20_14_all_150_Parcubacteria_OD1_35_9:0.213583505,((CG_4_9_14_0_8_um_filter_Moisslbacteria_OD1_36_20:0.414623711,Bacteria_CPR_ParcubacteriaOD1_Parcubacteria_bacterium_SCGC_AB_164_E21_SAK_001_209:0.262525729)1.000:0.114808523,AfrMine_MM5_Bacteria_33_1146.csv:0.247947555)0.943:0.045633686)0.025:0.020836428)0.611:0.028516029,((((((Candidatus_Buchananbacteria_bacterium_RIFCSPHIGHO2_01_FULL_44_11:0.170452963,(Candidatus_Buchananbacteria_bacterium_RIFCSPHIGHO2_02_FULL_39_17:0.172793490,(Candidatus_Buchananbacteria_bacterium_RIFCSPLOWO2_02_FULL_46_11b:0.146141255,Candidatus_Buchananbacteria_bacterium_RIFCSPHIGHO2_01_FULL_39_8:0.162825914)0.760:0.027836550)0.836:0.024107603)0.394:0.020815014,(Candidatus_Buchananbacteria_bacterium_RIFCSPHIGHO2_02_FULL_56_16:0.145611449,Candidatus_Buchananbacteria_bacterium_RIFCSPHIGHO2_01_FULL_47_11b:0.175301611)0.888:0.032785959)1.000:0.055066299,(CG10_big_fil_rev_8_21_14_0_10_Buchananbacteria_OD1_42_9:0.244686594,Bacteria_CPR_ParcubacteriaOD1_GWA2_OD1_38_13:0.293793946)0.873:0.042494925)1.000:0.061968262,(AfrMine_BE2012_Bacteria_39_12:0.328671088,(Candidatus_Buchananbacteria_bacterium_RIFCSPLOWO2_01_FULL_39_33:0.109258429,CG10_big_fil_rev_8_21_14_0_10_Buchananbacteria_OD1_33_19:0.063446793)1.000:0.213447903)0.973:0.057911771)0.907:0.025247128,((Candidatus_Buchananbacteria_bacterium_RBG_13_36_9:0.147432705,Candidatus_Buchananbacteria_bacterium_RBG_13_39_9:0.131953612)1.000:0.148573128,((CG10_big_fil_rev_8_21_14_0_10_Falkowbacteria_OD1_39_11:0.200800618,Candidatus_Falkowbacteria_bacterium_RIFOXYC2_FULL_36_12:0.150524690)1.000:0.120543283,(Candidatus_Falkowbacteria_bacterium_RIFOXYC2_FULL_48_21:0.242012607,(Bacteria_CPR_ParcubacteriaOD1_GWA2_OD1_40_23:0.054437711,Bacteria_CPR_ParcubacteriaOD1_GWC2_OD1_38_7:0.059393010)1.000:0.170814852)0.997:0.090748800)0.998:0.084700299)0.718:0.030632425)0.977:0.026490316,((CG10_big_fil_rev_8_21_14_0_10_Kuenenbacteria_OD1_36_11:0.257671178,(CG11_big_fil_rev_8_21_14_0_20_Kuenenbacteria_OD1_37_9:0.242035690,(Candidatus_Kuenenbacteria_bacterium_RIFCSPLOWO2_12_FULL_42_13:0.220360419,(CG22_combo_CG10-13_8_21_14_all_Kuenenbacteria_OD1_39_9:0.039137573,Candidatus_Kuenenbacteria_bacterium_RIFCSPHIGHO2_02_FULL_39_13:0.051693122)1.000:0.123577366)0.757:0.047646755)0.995:0.079642873)1.000:0.091771118,(((Candidatus_Falkowbacteria_bacterium_RIFOXYA2_FULL_47_9:0.143336858,CG10_big_fil_rev_8_21_14_0_10_Falkowbacteria_OD1_37_6:0.114668159)1.000:0.055938761,(CG10_big_fil_rev_8_21_14_0_10_Falkowbacteria_OD1_43_10:0.146290598,(CG10_big_fil_rev_8_21_14_0_10_Falkowbacteria_OD1_43_11:0.110186238,(Candidatus_Falkowbacteria_bacterium_RIFCSPHIGHO2_02_FULL_45_15:0.008062543,CG10_big_fil_rev_8_21_14_0_10_Falkowbacteria_OD1_44_15:0.006916489)1.000:0.071980738)1.000:0.082024697)0.583:0.032583822)1.000:0.112609177,(CG23_combo_of_CG06-09_8_20_14_all_150_Falkowbacteria_OD1_49_15:0.299103814,((CG10_big_fil_rev_8_21_14_0_10_Falkowbacteria_OD1_37_14:0.210407641,Bacteria_CPR_ParcubacteriaOD1_Falkowbacteria_GWA2_OD1_39_24:0.195144591)1.000:0.115240652,((CG10_big_fil_rev_8_21_14_0_10_Falkowbacteria_OD1_38_22:0.156102338,(CG2_30_FULL_Falkowbacteria_OD1_45_37:0.073520259,(Candidatus_Falkowbacteria_bacterium_RIFCSPHIGHO2_02_FULL_42_9:0.132535765,Candidatus_Falkowbacteria_bacterium_RIFCSPLOWO2_12_FULL_45_13:0.076571758)0.996:0.050698598)1.000:0.113028975)0.994:0.043102197,((CG_4_10_14_0_2_um_filter_Falkowbacteria_OD1_36_22:0.169758330,Bacteria_CPR_ParcubacteriaOD1_GWE2_OD1_38_18:0.212074911)0.334:0.019903078,((CG11_big_fil_rev_8_21_14_0_20_Falkowbacteria_OD1_39_10:0.141650038,((CG1_02_FULL_Falkowbacteria_OD1_41_21:0.040105098,CG10_big_fil_rev_8_21_14_0_10_Falkowbacteria_OD1_39_9:0.042355165)1.000:0.156769881,(SulCav_PC08_64_Candidatus_Falkowbacteria_37_6:0.131863813,(CG1_02_FULL_Falkowbacteria_OD1_37_21:0.122352502,Bacteria_CPR_ParcubacteriaOD1_Falkowbacteria_GWF2_OD1_43_32:0.117979286)0.880:0.025788595)0.996:0.061659308)1.000:0.081579690)0.802:0.023122930,(((Bacteria_CPR_ParcubacteriaOD1_Falkowbacteria_GWE2_OD1_38_254:0.159170491,Candidatus_Falkowbacteria_bacterium_RIFOXYD2_FULL_34_120:0.131863941)0.973:0.034172787,Candidatus_Falkowbacteria_bacterium_RIFOXYA2_FULL_47_19:0.155292942)0.932:0.021137849,(SulCav_GS09_5_Bacteria_37_8:0.211772328,Bacteria_CPR_ParcubacteriaOD1_Falkowbacteria_Parcubacteria_bacterium_SCGC_AAA036_E14_CrabSpa_001_178:0.196193976)0.099:0.022876280)0.973:0.024161181)0.995:0.029450583)0.230:0.018761224)0.575:0.014526799)0.918:0.025132216)0.940:0.026062023)1.000:0.075306300)0.656:0.029345807)0.208:0.017411915)0.936:0.021448148,((((((((Bacteria_CPR_ParcubacteriaOD1_Uhrbacteria_GWA2_OD1_53_10:0.137116620,(Candidatus_Uhrbacteria_bacterium_RIFOXYB2_FULL_57_15:0.140686913,Candidatus_Uhrbacteria_bacterium_RIFCSPHIGHO2_01_FULL_63_20:0.171857713)0.793:0.035536249)0.942:0.028348787,(((Candidatus_Uhrbacteria_bacterium_RIFCSPLOWO2_01_FULL_47_17:0.010200589,Candidatus_Uhrbacteria_bacterium_RIFOXYB2_FULL_45_11:0.015198824)1.000:0.145594832,(CG_4_9_14_3_um_filter_150_Uhrbacteria_OD1_50_9:0.097988608,(CG10_big_fil_rev_8_21_14_0_10_Uhrbacteria_OD1_48_16:0.090706847,(Bacteria_CPR_ParcubacteriaOD1_Uhrbacteria_GWF2_OD1_39_13:0.069219682,Bacteria_CPR_ParcubacteriaOD1_Uhrbacteria_GWA2_OD1_52_8b:0.089483047)0.094:0.018035452)1.000:0.045363329)0.994:0.036505283)0.995:0.036076457,(Bacteria_CPR_ParcubacteriaOD1_Uhrbacteria_GWF2_OD1_46_218:0.181277965,Candidatus_Uhrbacteria_bacterium_RIFOXYB2_FULL_41_18:0.133904540)0.994:0.045203797)0.977:0.028624498)0.999:0.041738600,(CG_4_9_14_3_um_filter_150_Uhrbacteria_OD1_36_7:0.261527977,(Bacteria_CPR_ParcubacteriaOD1_Uhrbacteria_GWA2_OD1_41_10:0.158513645,Bacteria_CPR_ParcubacteriaOD1_Uhrbacteria_GWE2_OD1_45_35:0.165076105)0.951:0.044724394)0.700:0.030202818)0.991:0.039339804,(Bacteria_CPR_ParcubacteriaOD1_Uhrbacteria_ACD76:0.272704317,((Bacteria_CPR_ParcubacteriaOD1_GWA2_OD1_56_7_partial:0.192209720,Candidatus_Uhrbacteria_bacterium_RIFCSPHIGHO2_02_FULL_54_11:0.163464907)1.000:0.113047832,((CG10_big_fil_rev_8_21_14_0_10_Uhrbacteria_OD1_50_16:0.155846430,(Bacteria_Parcubacteria_OD1_Uhrbacteria_RIFCSPHIGHO2_02_FULL_OD1_Uhrbacteria_53_13:0.000000005,Candidatus_Uhrbacteria_bacterium_RIFCSPHIGHO2_02_FULL_53_13:0.000000005)1.000:0.197135549)1.000:0.108421295,((Candidatus_Uhrbacteria_bacterium_RIFOXYB2_FULL_41_10:0.174934491,CG10_big_fil_rev_8_21_14_0_10_Uhrbacteria_OD1_41_26:0.126886067)0.998:0.054694589,(Bacteria_CPR_ParcubacteriaOD1_Uhrbacteria_GWD2_OD1_52_7:0.201377553,CG_4_9_14_3_um_filter_150_Uhrbacteria_OD1_41_35:0.160625645)0.115:0.037439827)1.000:0.097152553)0.349:0.034492893)0.443:0.023634345)0.000:0.015362571)0.999:0.060150510,((Candidatus_Uhrbacteria_bacterium_RIFCSPHIGHO2_02_FULL_57_19:0.252609448,(Candidatus_Uhrbacteria_bacterium_RIFCSPHIGHO2_02_FULL_60_10:0.194533836,(Bacteria_OD1_uncultured_SG8_24:0.130237723,(Candidatus_Uhrbacteria_bacterium_RIFOXYC2_FULL_47_19:0.027871262,CG_4_10_14_0_8_um_filter_cor_Uhrbacteria_OD1_58_22:0.017396524)1.000:0.141674504)0.968:0.049855407)1.000:0.101347989)0.344:0.025016971,(AfrMine_BE2011_unclassified_66_9:0.233208010,(Candidatus_Uhrbacteria_bacterium_RIFCSPHIGHO2_12_FULL_60_25:0.157311404,(CG22_combo_CG10-13_8_21_14_all_Uhrbacteria_OD1_47_17:0.134330610,(GA_180221_E-1-2_metaspades_Candidatus-Magasanikbacteria_54_4:0.002275298,GA_180221_E-2-1_metaspades_Bacteria_55_5:0.003980823)1.000:0.123038426)1.000:0.087674517)1.000:0.105190464)0.841:0.046858852)0.601:0.038064114)0.986:0.037555715,(((Bacteria_CPR_ParcubacteriaOD1_Magasanikbacteria_GWA2_OD1_45_39_plus:0.330897720,(Candidatus_Magasanikbacteria_bacterium_RIFOXYB2_FULL_38_10:0.220390976,Bacteria_CPR_ParcubacteriaOD1_Magasanikbacteria_GWC2_OD1_41_17:0.182865507)0.996:0.078993851)0.989:0.067171834,(Candidatus_Magasanikbacteria_bacterium_RIFCSPHIGHO2_02_FULL_50_9b:0.356474657,((Bacteria_Parcubacteria_OD1_Uhrbacteria_RIFCSPLOWO2_02_FULL_OD1_Uhrbacteria_51_9:0.0,Candidatus_Uhrbacteria_bacterium_RIFCSPLOWO2_02_FULL_51_9:0.0):0.413051485,((((Candidatus_Magasanikbacteria_bacterium_RIFOXYC2_FULL_39_8:0.104456090,((Candidatus_Magasanikbacteria_bacterium_RIFOXYC12_FULL_33_11:0.008325380,CG_4_10_14_0_2_um_filter_Magasanikbacteria_OD1_33_14:0.007860772)0.980:0.019726263,(Candidatus_Magasanikbacteria_bacterium_RIFOXYD12_FULL_33_17:0.042042028,(CG1_02_FULL_Magasanikbacteria_OD1_32_51:0.048648437,CG10_big_fil_rev_8_21_14_0_10_Magasanikbacteria_OD1_36_16:0.035939802)1.000:0.048886649)0.416:0.020504130)1.000:0.128933558)0.999:0.060167243,(Bacteria_CPR_ParcubacteriaOD1_Magasanikbacteria_Parcubacteria_bacterium_SCGC_AAA011_J21_DUSEL_001_191:0.181382086,(Bacteria_CPR_ParcubacteriaOD1_Magasanikbacteria_GWA2_OD1_56_11:0.149877041,Candidatus_Magasanikbacteria_bacterium_RIFCSPHIGHO2_12_FULL_41_16:0.158371188)0.999:0.063017353)0.992:0.044861826)0.993:0.042357516,((Candidatus_Magasanikbacteria_bacterium_RIFCSPLOWO2_12_FULL_43_12:0.166171878,Bacteria_CPR_ParcubacteriaOD1_Magasanikbacteria_GWC2_OD1_37_14:0.140198479)1.000:0.077805121,(((CG10_big_fil_rev_8_21_14_0_10_Magasanikbacteria_OD1_38_6:0.215623185,(CG_4_10_14_0_2_um_filter_Magasanikbacteria_OD1_37_12:0.155419448,(CG11_big_fil_rev_8_21_14_0_20_Magasanikbacteria_OD1_43_7:0.110442673,(CG10_big_fil_rev_8_21_14_0_10_Magasanikbacteria_OD1_42_10:0.066514580,(Bacteria_CPR_ParcubacteriaOD1_Magasanikbacteria_GWD2_OD1_43_18:0.047085943,(CG1_02_FULL_Magasanikbacteria_OD1_41_34:0.019391008,CG_4_9_14_0_2_um_filter_Magasanikbacteria_OD1_42_11:0.016279910)0.998:0.029199511)0.921:0.022604383)0.998:0.058401421)1.000:0.076323303)0.926:0.032205444)0.975:0.034562408,((Candidatus_Magasanikbacteria_bacterium_RIFCSPHIGHO2_02_FULL_51_14:0.168840528,((AfrMine_BE2011_Candidatus_Magasanikbacteria_41_10:0.0,AfrMine_BE2012_Candidatus_Magasanikbacteria_41_27:0.0):0.159003088,Candidatus_Magasanikbacteria_bacterium_RIFCSPLOWO2_02_FULL_47_16:0.200228997)0.383:0.026340177)0.960:0.031728315,(Candidatus_Magasanikbacteria_bacterium_RIFCSPHIGHO2_02_FULL_33_17:0.093747346,Candidatus_Magasanikbacteria_bacterium_RIFOXYB1_FULL_40_15:0.078186813)1.000:0.134817702)0.003:0.010493193)0.612:0.015289101,(Candidatus_Magasanikbacteria_bacterium_RIFCSPHIGHO2_02_FULL_41_13:0.229028623,((CG11_big_fil_rev_8_21_14_0_20_Magasanikbacteria_OD1_39_34:0.185954071,CG_4_9_14_3_um_filter_150_Magasanikbacteria_OD1_32_9:0.191653110)0.566:0.029225639,(Candidatus_Magasanikbacteria_bacterium_RIFCSPHIGHO2_02_FULL_47_14:0.163952713,(CG10_big_fil_rev_8_21_14_0_10_Magasanikbacteria_OD1_43_6:0.115820440,CG10_big_fil_rev_8_21_14_0_10_Magasanikbacteria_OD1_47_10:0.155167136)0.952:0.036187688)0.998:0.053931824)0.251:0.016298485)0.833:0.022502951)0.986:0.025121642)0.495:0.017269381)1.000:0.077874578,(CG10_big_fil_rev_8_21_14_0_10_Magasanikbacteria_OD1_40_10:0.216498064,((Bacteria_CPR_ParcubacteriaOD1_Magasanikbacteria_GWA2_OD1_46_17_plus:0.179954924,(Bacteria_CPR_ParcubacteriaOD1_Magasanikbacteria_GWA2_OD1_40_10_partial:0.073644433,Candidatus_Magasanikbacteria_bacterium_RIFOXYD1_FULL_40_23:0.075970007)1.000:0.078644262)0.635:0.027745548,(((Candidatus_Magasanikbacteria_bacterium_RIFOXYD2_FULL_36_9:0.159047396,Candidatus_Magasanikbacteria_bacterium_RIFOXYA2_FULL_44_8:0.133562109)0.679:0.032693180,(CG10_big_fil_rev_8_21_14_0_10_Magasanikbacteria_OD1_36_32:0.177024249,(Candidatus_Magasanikbacteria_bacterium_RIFOXYD2_FULL_41_14:0.146480133,Candidatus_Magasanikbacteria_bacterium_RIFOXYC2_FULL_42_28:0.141906941)1.000:0.094471821)0.686:0.015607154)0.036:0.018968139,(Candidatus_Magasanikbacteria_bacterium_RIFCSPLOWO2_02_FULL_44_11:0.097048423,(Candidatus_Magasanikbacteria_bacterium_RIFCSPHIGHO2_01_FULL_47_8:0.089017253,Bacteria_CPR_ParcubacteriaOD1_Magasanikbacteria_GWA2_OD1_50_22_partial:0.112896654)0.617:0.020615261)1.000:0.085521406)0.735:0.022581464)1.000:0.069516220)0.995:0.056592187)0.748:0.036535287)0.937:0.038269432)0.994:0.050066282)0.073:0.026488165,CG10_big_fil_rev_8_21_14_0_10_novel_Parcubacteria_OD1_36_14:0.317166725)0.472:0.023935228)0.846:0.026523364,(((Candidatus_Uhrbacteria_bacterium_RIFCSPLOWO2_02_FULL_49_11:0.144797665,Candidatus_Uhrbacteria_bacterium_RIFCSPLOWO2_02_FULL_54_37:0.187325621)1.000:0.180002614,(CG10_big_fil_rev_8_21_14_0_10_Uhrbacteria_OD1_48_11:0.229240255,(Candidatus_Uhrbacteria_bacterium_RIFCSPLOWO2_01_FULL_47_25:0.068510680,Candidatus_Uhrbacteria_bacterium_RIFCSPLOWO2_02_FULL_48_12:0.056738464)1.000:0.109887244)1.000:0.109840163)0.957:0.055307447,AfrMine_DR5_Bacteria_44_9:0.313078914)0.221:0.029860050)0.942:0.021530269,(((Bacteria_CPR_ParcubacteriaOD1_GWA2_OD1_47_26:0.174899694,Candidatus_Uhrbacteria_bacterium_RIFCSPLOWO2_02_FULL_46_25:0.137800140)1.000:0.158452360,(Bacteria_CPR_ParcubacteriaOD1_Parcubacteria_bacterium_SCGC_AAA011_N16_Dusel_001_262:0.334305146,Candidatus_Falkowbacteria_bacterium_RIFOXYA2_FULL_38_12:0.243250272)0.947:0.049780823)0.599:0.028247011,(Candidatus_Komeilibacteria_bacterium_RIFCSPLOWO2_02_FULL_48_11:0.197591483,(CG10_big_fil_rev_8_21_14_0_10_Parcubacteria_OD1_46_32:0.192331731,CG22_combo_CG10-13_8_21_14_all_Parcubacteria_OD1_41_9:0.197396996)0.992:0.073660851)1.000:0.217816331)0.560:0.017482385)0.914:0.015477965)0.494:0.014671574,(((((Bacteria_CPR_ParcubacteriaOD1_GWA2_OD1_36_10:0.156643729,(Candidatus_Komeilibacteria_bacterium_RIFOXYC1_FULL_37_11:0.173252169,CG10_big_fil_rev_8_21_14_0_10_Komeilibateria_OD1_36_65:0.132754707)0.908:0.047113218)1.000:0.111147622,(Candidatus_Komeilibacteria_bacterium_RIFCSPLOWO2_01_FULL_53_11:0.169920971,Candidatus_Komeilibacteria_bacterium_RIFCSPLOWO2_01_FULL_52_15:0.151467884)1.000:0.121895435)1.000:0.066098540,((CG_4_10_14_0_2_um_filter_Komeilibateria_OD1_37_10:0.221937822,CG1_02_FULL_Komeilibateria_OD1_37_51:0.198486288)1.000:0.173490926,(Candidatus_Komeilibacteria_bacterium_RIFOXYC2_FULL_45_12:0.172547519,(Candidatus_Komeilibacteria_bacterium_RIFCSPLOWO2_01_FULL_45_10:0.195697998,CG10_big_fil_rev_8_21_14_0_10_Komeilibateria_OD1_41_13:0.135450926)0.252:0.031382615)1.000:0.086101442)0.992:0.050231955)0.372:0.033614669,((AfrMine_BE2011_Bacteria_32_5:0.000991183,AfrMine_BE2012_Bacteria_33_23:0.000000005)1.000:0.342260086,CG2_30_FULL_novel_Parcubacteria_OD1_48_51:0.327211510)0.753:0.039529804)0.742:0.034248461,(Candidatus_Jacksonbacteria_bacterium_RIFCSPLOWO2_01_FULL_44_13:0.341592667,(Bacteria_CPR_ParcubacteriaOD1_GWA2_OD1_44_12:0.306939401,(Candidatus_Jacksonbacteria_bacterium_RIFCSPLOWO2_02_FULL_44_20:0.205148139,Candidatus_Jacksonbacteria_bacterium_RIFOXYD2_FULL_43_21:0.253858675)1.000:0.161384158)0.578:0.039450913)0.997:0.074252466)0.986:0.042493656)0.785:0.033827149,(((CG08_land_8_20_14_0_20_Kerfelbacteria_OD1_43_14:0.312385520,(Candidatus_Veblenbacteria_bacterium_RIFOXYC2_FULL_42_11:0.223384777,Bacteria_CPR_ParcubacteriaOD1_GWA2_OD1_46_39_partial:0.236322911)1.000:0.116711365)0.984:0.064667125,(CG08_land_8_20_14_0_20_Kerfelbacteria_OD1_42_7:0.360124606,Candidatus_Kerfeldbacteria_bacterium_RIFCSPLOWO2_01_FULL_48_11:0.269857472)0.809:0.043011169)0.995:0.052441887,((CG08_land_8_20_14_0_20_Kerfelbacteria_OD1_40_16:0.061180424,CG_4_10_14_0_8_um_filter_cor_Kerfelbacteria_OD1_42_10:0.050211837)1.000:0.194064827,((CG_4_9_14_3_um_filter_150_Kerfelbacteria_OD1_45_8:0.183233924,Candidatus_Kerfeldbacteria_bacterium_RIFOXYA2_FULL_38_24:0.184359938)1.000:0.195854693,(Candidatus_Kerfeldbacteria_bacterium_RIFCSPLOWO2_02_FULL_42_19:0.242210492,Candidatus_Kerfeldbacteria_bacterium_RIFCSPHIGHO2_12_FULL_48_17:0.202175454)1.000:0.100195627)0.982:0.049113080)0.179:0.024594679)0.906:0.025222411)1.000:0.067618341)0.926:0.037744340)0.629:0.023061707)0.995:0.050835837,((((CG08_land_8_20_14_0_20_Berkelbacteria_39_8:0.201796779,CG1_02_FULL_Berkelbacteria_42_45:0.218465369)1.000:0.235527455,(Candidatus_Berkelbacteria_bacterium_RIFOXYA2_FULL_43_10:0.411484614,CG10_big_fil_rev_8_21_14_0_10_Berkelbacteria_43_13:0.288341067)0.736:0.067953059)1.000:0.133216787,(CG23_combo_of_CG06-09_8_20_14_all_150_Nealsonbacteria_OD1_40_13:0.452161191,((CG10_big_fil_rev_8_21_14_0_10_Berkelbacteria_41_12:0.437753775,((Candidatus_Berkelbacteria_bacterium_RIFCSPLOWO2_01_FULL_50_28:0.265060428,Bacteria_CPR_BerkelbacteriaACD58_GWA2_ACD58_46_7:0.208320680)1.000:0.271668257,((CG06_land_8_20_14_3_00_150_Berkelbacteria_43_10:0.404129168,(CG11_big_fil_rev_8_21_14_0_20_Berkelbacteria_40_23:0.452434228,(Bacteria_CPR_BerkelbacteriaACD58_GWA2_Berkelbacteria_35_9:0.038185317,CG23_combo_of_CG06-09_8_20_14_all_150_Berkelbacteria_33_15:0.041911144)1.000:0.380726023)0.975:0.098496147)0.859:0.061995444,Bacteria_CPR_BerkelbacteriaACD58_GWA2_Berkelbacteria_38_9:0.540354212)0.924:0.053718037)0.784:0.057809055)0.968:0.050882569,(((Bacteria_CPR_BerkelbacteriaACD58_GWE1_Berkelbacteria_39_12_complete:0.203117348,Candidatus_Berkelbacteria_bacterium_RBG_13_40_8:0.157454821)1.000:0.138630159,(Bacteria_CPR_BerkelbacteriaACD58_GWB1_Berkelbacteria_38_5:0.240796506,Bacteria_CPR_BerkelbacteriaACD58_GWA1_Berkelbacteria_36_9_partial:0.228554807)1.000:0.111598249)1.000:0.107653987,(Bacteria_CP_Berkelbacteria_ACD58:0.362568536,Candidatus_Berkelbacteria_bacterium_RIFCSPHIGHO2_12_FULL_36_9:0.273941381)0.994:0.082894114)0.951:0.044775843)0.495:0.032736844)0.742:0.026337399)0.980:0.053619360,((Bacteria_Kazan_RIFCSPLOWO2_01_FULL_KAZAN_45_19:0.106771998,Bacteria_CPR_Kazan_GWA1_Kazan_50_15_complete:0.131747180)1.000:0.195603941,(Bacteria_Kazan_RBG_13_KAZAN_50_9:0.167026351,(Bacteria_Kazan_RIFCSPLOWO2_01_FULL_KAZAN_48_13:0.164419450,Bacteria_CPR_Kazan_GWA1_Kazan_rel_44_22_partial:0.263893943)0.342:0.033315889)1.000:0.138609012)1.000:0.188050572)0.882:0.035053250)0.764:0.037674281,((((Bacteria_CP_TM7_candidate_division_TM7_genomosp._GTL1_unfinished_sequence:0.141856049,((Bacteria_Saccharibacteria_TM7_RIFCSPHIGHO2_12_FULL_Saccharibacteria_42_8:0.014144559,Candidatus_Saccharibacteria_bacterium_RIFCSPHIGHO2_12_FULL_42_8:0.000000005)1.000:0.133657997,((Bacteria_unclassified_Bacteria_Candidatus_Saccharibacteria_Candidatus_TM7_SBR2:0.071136784,((Bacteria_unclassified_Bacteria_Candidatus_Saccharibacteria_Candidatus_TM7_s7_Draft1_Illumina_assembly:0.036863283,Bacteria_unclassified_Bacteria_Candidatus_Saccharibacteria_Candidatus_TM7_s1_Draft1_Illumina_assembly:0.047589177)1.000:0.052048208,(Bacteria_unclassified_Bacteria_Candidatus_Saccharibacteria_Candidatus_TM7_SBR3:0.052058696,(Bacteria_CPR_SaccharibacteriaTM7_Candidatus_Saccharimonas_aalborgensis_complete:0.073524411,Bacteria_unclassified_Bacteria_Candidatus_Saccharibacteria_Candidatus_TM7_SBR4:0.033856609)0.450:0.012756498)0.423:0.012881406)0.996:0.026297201)1.000:0.051502943,((Bacteria_CP_Saccharibacteria_BJP_IG2103_TM7_39_1400:0.039882425,(CG2_30_FULL_Saccharibacteria_TM7_41_52:0.056910476,SulCav_PC08_64_Candidatus_Saccharibacteria_bacterium_CG2_30_41_52_41_18:0.068863992)0.958:0.018546903)1.000:0.049982515,(Bacteria_CPR_SaccharibacteriaTM7_GWC2_TM7_48_9:0.095751181,(Candidatus_Saccharibacteria_bacterium_RIFCSPHIGHO2_01_FULL_45_15:0.063925607,Bacteria_CPR_SaccharibacteriaTM7_RAAC3_TM7_complete:0.079977439)0.475:0.015947076)0.344:0.012291927)0.865:0.017842862)0.987:0.046763440)0.365:0.026799794)1.000:0.121558039,(((Candidatus_Saccharibacteria_bacterium_RIFCSPHIGHO2_12_FULL_49_19:0.102673272,Candidatus_Saccharibacteria_bacterium_RIFCSPHIGHO2_12_FULL_48_21:0.139232231)1.000:0.081195322,(CG10_big_fil_rev_8_21_14_0_10_Saccharibacteria_47_8:0.076672193,(Candidatus_Saccharibacteria_bacterium_RIFCSPHIGHO2_12_FULL_47_16b:0.125877598,Candidatus_Saccharibacteria_bacterium_RIFCSPHIGHO2_12_FULL_47_17:0.055404887)1.000:0.118269732)0.000:0.021570173)1.000:0.060289336,(Bacteria_CP_Saccharibacteria_DOLZORAL124_TM7_51_29:0.134116269,(CG_4_10_14_0_2_um_filter_Saccharibacteria_52_9:0.132068873,(Candidatus_Saccharibacteria_bacterium_RIFCSPHIGHO2_02_FULL_47_12:0.149909398,Candidatus_Saccharibacteria_bacterium_RIFCSPHIGHO2_12_FULL_41_12:0.200181115)0.637:0.035015077)0.265:0.021794651)0.986:0.039527372)1.000:0.063032867)1.000:0.239514288,(CG_4_10_14_0_8_um_filter_cor_Howlettbacteria_40_9:0.320508844,(Bacteria_CPR_CPR2_GWD2_CPR2_39_7:0.099973054,(Bacteria_CPR_CPR2_GWC2_CPR2_39_10:0.027093531,CG23_combo_of_CG06-09_8_20_14_all_150_Howlettbacteria_37_9:0.030962329)1.000:0.104785518)1.000:0.158750980)0.978:0.047663036)0.871:0.030391165,CG10_big_fil_rev_8_21_14_0_10_novel_CPR_33_18:0.361122502)0.987:0.050581874)0.732:0.032865725,(SulCav_AS07-7_Bacteria_27_128:0.713619291,((Candidatus_Abawacabacteria_bacterium_RBG_16_42_10:0.391990443,Candidatus_Abawacabacteria_bacterium_RIFCSPHIGHO2_01_FULL_46_8:0.378329521)0.980:0.060220472,((((((Bacteria_CPR_PeregrinibacteriaPER_GWA2_PER_44_7:0.154037779,Bacteria_CPR_PeregrinibacteriaPER_PER_GWF2_39_17:0.118984747)1.000:0.132203201,(Candidatus_Peregrinibacteria_bacterium_RIFCSPLOWO2_02_FULL_48_14:0.314845784,(CG_4_10_14_3_um_filter_Peregrinibacteria_44_21:0.159873567,(Bacteria_CPR_PeregrinibacteriaPER_PER_GWF2_43_17:0.187950793,Candidatus_Peregrinibacteria_bacterium_RIFOXYC2_FULL_41_22:0.177780771)0.567:0.037894523)1.000:0.094968199)0.314:0.045089143)0.936:0.033176787,(CG11_big_fil_rev_8_21_14_0_20_Peregrinibacteria_46_8:0.192432911,CG_4_9_14_0_2_um_filter_Peregrinibacteria_53_11:0.273069542)1.000:0.145457590)0.941:0.020499777,(((CG_4_9_14_0_2_um_filter_Peregrinibacteria_41_14:0.304168018,(Bacteria_Peregrinibacteria_RIFOXYA2_FULL_Peregrinibacteria_33_7:0.000000005,Candidatus_Peregrinibacteria_bacterium_RIFOXYA2_FULL_33_7:0.000980638)1.000:0.258935854)0.845:0.044140566,(Bacteria_CPR_PeregrinibacteriaPER_PER_GWC2_39_14:0.351515801,(Candidatus_Peregrinibacteria_bacterium_RIFCSPLOWO2_01_FULL_39_12:0.228881800,(CG_4_10_14_0_2_um_filter_Peregrinibacteria_38_24:0.207546976,(CG10_big_fil_rev_8_21_14_0_10_Peregrinibacteria_36_19:0.117909136,Bacteria_CP_Peregrinibacteria_BJP_IG2102_PER_44_74_final:0.166373465)0.957:0.050676933)0.606:0.028341306)0.999:0.072587759)0.575:0.029326223)0.000:0.019367406,(Candidatus_Peregrinibacteria_bacterium_RIFOXYA2_FULL_33_21:0.191320476,Candidatus_Peregrinibacteria_bacterium_RIFOXYB2_FULL_32_7:0.153050522)1.000:0.272902943)0.707:0.020105575)0.991:0.033254039,(((CG10_big_fil_rev_8_21_14_0_10_Peregrinibacteria_42_8:0.196886752,((((Bacteria_PER-ii_RIFOXYC2_FULL_PER-ii_58_32:0.083060820,CG1_02_FULL_Peregrinibacteria_PER_54_53:0.058758251)1.000:0.126892377,((Candidatus_Peribacteria_bacterium_RIFCSPHIGHO2_01_FULL_51_35:0.154975927,Candidatus_Peribacteria_bacterium_RIFCSPHIGHO2_02_FULL_51_15:0.229872626)0.104:0.026276897,(Candidatus_Peribacteria_bacterium_RIFCSPHIGHO2_01_FULL_55_13:0.043599390,Candidatus_Peribacteria_bacterium_RIFCSPLOWO2_12_FULL_53_10:0.039396202)1.000:0.159706522)0.050:0.020487065)0.731:0.016933709,((CG11_big_fil_rev_8_21_14_0_20_Peregrinibacteria_49_14:0.092667669,(CG10_big_fil_rev_8_21_14_0_10_Peregrinibacteria_49_10:0.091828950,(Candidatus_Peribacteria_bacterium_RIFOXYB2_FULL_54_17:0.003470832,CG10_big_fil_rev_8_21_14_0_10_Peregrinibacteria_54_7:0.005536384)1.000:0.086183486)0.973:0.032547924)1.000:0.081533492,(CG10_big_fil_rev_8_21_14_0_10_Peregrinibacteria_55_24:0.133225519,Candidatus_Peribacteria_bacterium_RIFOXYD2_FULL_58_15:0.146037670)0.881:0.029468833)0.958:0.028939436)0.573:0.014345324,(Candidatus_Peribacteria_bacterium_RIFCSPHIGHO2_01_FULL_51_9:0.182419727,(Candidatus_Peribacteria_bacterium_RIFCSPLOWO2_12_FULL_55_15:0.188118698,(Candidatus_Peribacteria_bacterium_RIFCSPHIGHO2_02_FULL_49_16:0.114906477,CG22_combo_CG10-13_8_21_14_all_Peregrinibacteria_49_11:0.087838322)1.000:0.096840642)0.995:0.049628018)0.968:0.031916458)0.949:0.049978159)1.000:0.238010042,Bacteria_CP_Peregrinibacteria_ALUMROCK_MS4_Peregrinibacteria_34_52:0.454646757)0.517:0.058809411,CG_4_10_14_0_2_um_filter_Peregrinibacteria_43_11:0.285649650)0.952:0.038658082)0.976:0.031529248,((CG17_big_fil_post_rev_8_21_14_2_50_Gracilibacteria_48_13:0.393565237,CG1_02_FULL_Peregrinibacteria_41_10:0.394826948)0.687:0.043120632,(((Bacteria_uncultured_bacterium_SCGC_AB_137_L08:0.123738414,(Bacteria_CP_GN02_candidate_division_GN02_bacterium_JGI_0000069_P22_CrabSpa_001_278:0.104805373,Bacteria_CP_GN02_candidate_division_GN02_bacterium_JGI_0000069_K10_CrabSpa_001_277:0.134904145)0.417:0.034583915)1.000:0.098540536,(Bacteria_CPR_GracilibacteriaBD1_5_ACD49:0.180212576,(CG12_big_fil_rev_8_21_14_0_65_Gracilibacteria_GN02_38_15:0.038971350,CG2_30_FULL_Gracilibacteria_GN02_37_12:0.038507579)1.000:0.153785317)0.996:0.072444921)1.000:0.175906530,(SulCav_AS07-7__24_39:0.319980249,(Bacteria_CP_SR1_bacterium_Aalborg_AAW_1:0.303013425,(Bacteria_CP_SR1_candidate_division_SR1_bacterium_taxon_345_1OR1_recoded_II:0.172509518,(Bacteria_CP_SR1_RAAC1_SR1_1:0.134462522,(SulCav_PC08_66_unclassified_33_62:0.217478383,CG_4_9_14_3_um_filter_150_SR1_40_9:0.159602258)0.854:0.062913247)0.988:0.071702329)0.998:0.117647970)0.983:0.233039471)0.990:0.229372618)0.987:0.063586891)0.957:0.039067899)0.988:0.046797650)0.989:0.052612676)0.993:0.057226071)0.989:0.044091430)0.913:0.043288666,CG2_30_FULL_Wirthbacteria_54_11:0.492503568)1.000:0.067210252,((Candidatus_Lambdaproteobacteria_bacterium_RIFOXYD2_FULL_50_16:0.090815920,Candidatus_Lambdaproteobacteria_bacterium_RIFOXYD1_FULL_56_27:0.095846868)1.000:0.315430707,((((Bacteria_Proteobacteria_Gammaproteobacteria_unclassified_Gammaproteobacteria_Thiohalorhabdus_denitrificans_HL19:0.260055216,((Bacteria_Proteobacteria_Gammaproteobacteria_Acidithiobacillales_Thermithiobacillaceae_Thermithiobacillus_tepidarius_DSM_3134:0.096138463,(Bacteria_Proteobacteria_Gammaproteobacteria_Acidithiobacillales_Acidithiobacillaceae_Acidithiobacillus_ferrivorans_SS3:0.027728443,(SulCav_AS07-7_Acidithiobacillus_thiooxidans_55_38:0.007666568,SulCav_PC08_64_Acidithiobacillus_thiooxidans_54_57:0.003016168)0.984:0.024019217)1.000:0.141274511)0.996:0.046475417,(((Candidatus_Muproteobacteria_bacterium_RBG_19FT_COMBO_61_10:0.075715342,Candidatus_Muproteobacteria_bacterium_RBG_16_64_11:0.086384312)0.856:0.029283203,(((Candidatus_Muproteobacteria_bacterium_RBG_16_64_10:0.085415821,(Candidatus_Muproteobacteria_bacterium_RIFCSPHIGHO2_12_FULL_60_33:0.072761736,(Candidatus_Muproteobacteria_bacterium_RBG_16_60_9:0.105760984,Candidatus_Muproteobacteria_bacterium_RBG_16_62_13:0.154197414)0.734:0.022585616)0.018:0.011236507)0.412:0.015242880,Candidatus_Muproteobacteria_bacterium_RBG_16_65_34:0.084690341)0.620:0.016756864,Candidatus_Muproteobacteria_bacterium_RIFCSPHIGHO2_01_FULL_65_16:0.071961407)1.000:0.050449888)1.000:0.091553876,(((SulCav_GS09_5_Bacteria_32_330:0.375996399,SulCav_PC08_3_Proteobacteria_32_9:0.107549316)0.999:0.088957612,((((((((Bacteria_Proteobacteria_Betaproteobacteria_uncultured_SG8_41:0.042062170,Betaproteobacteria_bacterium_RIFCSPLOWO2_02_FULL_67_26:0.050152358)0.999:0.036224838,(Betaproteobacteria_bacterium_RIFCSPLOWO2_02_64_14:0.051136897,(Betaproteobacteria_bacterium_RIFCSPLOWO2_12_FULL_62_13:0.038153171,Betaproteobacteria_bacterium_RIFCSPLOWO2_12_FULL_62_58:0.028176316)0.745:0.013363037)0.999:0.027300761)1.000:0.051569670,(Betaproteobacteria_bacterium_RIFCSPLOWO2_12_FULL_64_23:0.078186217,((Bacteria_Proteobacteria_Betaproteobacteria_uncultured_SG8_39:0.070625798,((Betaproteobacteria_bacterium_RIFCSPLOWO2_12_FULL_68_19:0.043666761,Betaproteobacteria_bacterium_RIFCSPLOWO2_12_FULL_68_20:0.063148054)0.998:0.026882744,(Betaproteobacteria_bacterium_RBG_16_66_20:0.069320598,(Betaproteobacteria_bacterium_RIFCSPLOWO2_02_FULL_66_14:0.044358923,(Betaproteobacteria_bacterium_RIFCSPLOWO2_02_FULL_67_19:0.018205897,Betaproteobacteria_bacterium_RIFCSPLOWO2_02_FULL_68_150:0.026672202)0.988:0.014809156)0.999:0.031057660)0.444:0.010645831)0.959:0.020987563)1.000:0.058011211,((Betaproteobacteria_bacterium_RIFCSPLOWO2_02_FULL_62_17:0.079212914,Betaproteobacteria_bacterium_RIFCSPLOWO2_12_FULL_62_13b:0.054067711)0.974:0.025435960,(Betaproteobacteria_bacterium_RIFCSPLOWO2_02_FULL_64_12:0.071673088,(Betaproteobacteria_bacterium_RBG_16_64_18:0.020463666,Betaproteobacteria_bacterium_RIFCSPLOWO2_02_FULL_63_19:0.041127146)1.000:0.048103056)0.453:0.017453640)0.982:0.021775554)0.809:0.016797366)0.599:0.010287116)0.972:0.020121371,((Bacteria_Proteobacteria_Betaproteobacteria_Nitrosomonadales_Nitrosomonadaceae_Nitrosospira_multiformis_ATCC_25196:0.067865836,Bacteria_Proteobacteria_Betaproteobacteria_Nitrosomonadales_Nitrosomonadaceae_Nitrosomonas_europaea_ATCC_19718:0.190727398)0.511:0.036937358,Bacteria_Proteobacteria_Betaproteobacteria_uncultured_SG8_40:0.147605814)0.636:0.014700746)0.402:0.016302442,((((((Hydrogenophilales_bacterium_RIFOXYA1_FULL_63_33:0.008925721,((AfrMine_BE2011_Thiobacillus_67_24:0.0,AfrMine_MM5_Hydrogenophilales_64_62.csv:0.0):0.022473333,Bacteria_Proteobacteria_Betaproteobacteria_Hydrogenophilales_Hydrogenophilaceae_Thiobacillus_denitrificans_ATCC_25259:0.011300354)0.000:0.003314601)0.000:0.002855694,(Bacteria_Proteobacteria_Betaproteobacteria_Hydrogenophilales_GWE1_Thiobacillus_62_9:0.018659759,Hydrogenophilales_bacterium_RIFOXYD1_FULL_62_11:0.030577238)0.229:0.002437777)1.000:0.080815452,((AfrMine_FI88_Betaproteobacteria_66_23.csv:0.031761398,(AfrMine_BE2011_Betaproteobacteria_66_48:0.032718981,CG_4_10_14_3_um_filter_Hydrogenophilales_63_21:0.056403379)0.336:0.009400489)0.996:0.025744624,((CG12_big_fil_rev_8_21_14_0_65_Hydrogenophilales_61_21:0.005982953,((GA_180221_E-1-1_metaspades_Hydrogenophilales_61_9.txt.curated:0.0,GA_180221_E-2-1_metaspades_Hydrogenophilales_61_11:0.0):0.000000005,GA_180221_E-1-2_metaspades_Hydrogenophilales_61_8:0.000000005)0.974:0.007351754)1.000:0.071514122,(AfrMine_BE2012_Hydrogenophilales_63_11:0.053266813,((AfrMine_BE2012_Proteobacteria_63_27:0.0,AfrMine_TT107_Hydrogenophilales_66_44:0.0,AfrMine_TT109_Hydrogenophilales_66_499.csv:0.0,Precam_crust_megahit_Hydrogenophilales_66_46:0.0):0.025380927,(AfrMine_BE2011_Betaproteobacteria_70_212:0.012199940,AfrMine_BE2012_Betaproteobacteria_70_14:0.000000005)0.999:0.034579745)0.999:0.033013918)0.095:0.017384674)0.360:0.009684631)1.000:0.046771621)0.996:0.027915664,(Methylophilales_bacterium_RIFCSPHIGHO2_02_FULL_57_10:0.063384366,((Bacteria_Proteobacteria_Betaproteobacteria_Methylophilales_Methylophilaceae_Methylobacillus_flagellatus_KT:0.035956387,Bacteria_Proteobacteria_Betaproteobacteria_Methylophilales_Methylophilaceae_Methylovorus_sp._SIP3_4:0.027180741)0.411:0.010254555,(Bacteria_Proteobacteria_Betaproteobacteria_Methylophilales_Methylophilaceae_Methylophilus_methylotrophus_ATCC_53528:0.044977483,Bacteria_Proteobacteria_Betaproteobacteria_Methylophilales_Methylophilaceae_Methylotenera_sp._301:0.054708185)0.998:0.026861820)1.000:0.036516427)1.000:0.052826924)0.911:0.009859652,(Betaproteobacteria_bacterium_RBG_16_58_11:0.086540979,(Bacteria_Proteobacteria_Betaproteobacteria_Hydrogenophilales_Hydrogenophilaceae_Sulfuricella_denitrificans_skB26:0.018369776,CG18_big_fil_WC_8_21_14_2_50_Hydrogenophilales_58_12:0.004175876)1.000:0.068560149)0.989:0.024459686)0.647:0.008636269,(((((Bacteria_Proteobacteria_Betaproteobacteria_Neisseriales_Neisseriaceae_Laribacter_hongkongensis_HLHK9:0.025101038,Bacteria_Proteobacteria_Betaproteobacteria_Neisseriales_Neisseriaceae_Microvirgula_aerodenitrificans_DSM_15089:0.038651244)0.998:0.027611263,((Bacteria_Proteobacteria_Betaproteobacteria_Neisseriales_Neisseriaceae_Chromobacterium_group_Vitreoscilla_stercoraria_DSM_513:0.061603071,((Bacteria_Proteobacteria_Betaproteobacteria_Neisseriales_Neisseriaceae_Snodgrassella_alvi_wkB2:0.038339308,Bacteria_Proteobacteria_Betaproteobacteria_Neisseriales_Neisseriaceae_Stenoxybacter_acetivorans_DSM_19021:0.033885280)0.997:0.024876487,((Bacteria_Proteobacteria_Betaproteobacteria_Neisseriales_Neisseriaceae_Conchiformibius_steedae_DSM_2580:0.015752344,(Bacteria_Proteobacteria_Betaproteobacteria_Neisseriales_Neisseriaceae_Simonsiella_muelleri_ATCC_29453:0.005478259,(Bacteria_Proteobacteria_Betaproteobacteria_Neisseriales_Neisseriaceae_Kingella_kingae_PYKK081:0.007155926,Bacteria_Proteobacteria_Betaproteobacteria_Neisseriales_Neisseriaceae_Alysiella_crassa_DSM_2578:0.013056969)0.751:0.003929433)0.997:0.014814469)0.992:0.017056694,(Bacteria_Proteobacteria_Betaproteobacteria_Neisseriales_Neisseriaceae_Neisseria_gonorrhoeae_FA_1090:0.034180674,Bacteria_Proteobacteria_Betaproteobacteria_Neisseriales_Neisseriaceae_Eikenella_corrodens_ATCC_23834:0.073423715)0.287:0.007804737)0.983:0.014019203)0.972:0.019109828)1.000:0.067553401,(Bacteria_Proteobacteria_Betaproteobacteria_Neisseriales_Chromobacteriaceae_Lutiella_nitroferrum_2002_unfinished_sequence:0.041816685,(Bacteria_Proteobacteria_Betaproteobacteria_Neisseriales_Neisseriaceae_Paludibacterium_yongneupense_DSM_18731:0.048656079,Bacteria_Proteobacteria_Betaproteobacteria_Neisseriales_Neisseriaceae_Chromobacterium_group_Chromobacterium_violaceum_ATCC_12472:0.029164726)0.277:0.008544831)0.909:0.017192283)0.993:0.028734298)1.000:0.033414781,(Bacteria_Proteobacteria_Betaproteobacteria_Burkholderiales_Burkholderiaceae_Chitinimonas_koreensis_DSM_17726:0.053829588,(Bacteria_Proteobacteria_Betaproteobacteria_Neisseriales_Neisseriaceae_Deefgea_rivuli_DSM_18356:0.080395278,Bacteria_Proteobacteria_Betaproteobacteria_Neisseriales_Neisseriaceae_Formivibrio_citricus_DSM_6150:0.041920464)0.997:0.030246130)0.697:0.014331408)0.213:0.015143214,Bacteria_Proteobacteria_Betaproteobacteria_Neisseriales_Neisseriaceae_Leeia_oryzae_DSM_17879:0.079286970)1.000:0.048417253,((SulCav_PC08_64_Betaproteobacteria_58_16:0.045071747,SulCav_AS07-7_Betaproteobacteria_50_9:0.054020785)1.000:0.041396632,((((CG11_big_fil_rev_8_21_14_0_20_Gallionellaceae_60_62:0.038539011,(CG1_02_SUB100_Gallionellaceae_60_948:0.000000005,CG08_land_8_20_14_0_20_Gallionellales_59_87:0.000000006)0.991:0.010835752)0.995:0.013496609,(AfrMine_FI88_Gallionellales_60_347.csv:0.009310658,Sideroxydans_sp._RIFOXYD2_FULL_59_7:0.045590030)0.978:0.011303868)0.985:0.009586535,(Sideroxydans_sp._GWF2_59_14:0.014055905,Bacteria_Proteobacteria_Betaproteobacteria_Gallionellales_Gallionellaceae_Sideroxydans_lithotrophicus_ES_1:0.017973971)0.042:0.005003293)1.000:0.031325940,(Bacteria_Proteobacteria_Betaproteobacteria_Gallionellales_Gallionellaceae_Ferriphaselus_sp._R_1:0.041201814,((Gallionellales_bacterium_GWE2_58_10:0.017820584,((Gallionellales_bacterium_GWA2_55_18:0.013756959,(Betaproteobacteria_bacterium_RBG_16_56_24:0.026058409,(CG03_land_8_20_14_0_80_cor_Gallionellales_55_15:0.031880727,(Bacteria_Proteobacteria_Betaproteobacteria_Gallionellales_Gallionellaceae_Gallionella_capsiferriformans_ES_2:0.013217165,Gallionellales_bacterium_RIFOXYB12_FULL_54_9:0.026455417)0.987:0.013380676)1.000:0.018618053)0.527:0.003343664)0.616:0.000554153,(Gallionellales_bacterium_RIFCSPLOWO2_02_FULL_59_110:0.014161686,Gallionellales_bacterium_RIFCSPLOWO2_02_60_31:0.014360319)0.848:0.005571704)0.962:0.008047766)0.975:0.008415185,Gallionellales_bacterium_GWA2_59_43:0.012715597)1.000:0.033150138)0.798:0.011800173)1.000:0.052364513)0.929:0.018675044)0.000:0.010477613)0.979:0.017792565)0.988:0.019560821,((((Bacteria_Proteobacteria_Betaproteobacteria_unclassified_Betaproteobacteria_Candidatus_Profftella_armatura_syncytium_symbiont_of_Diaphorina_citri:0.205602909,(Bacteria_Proteobacteria_Betaproteobacteria_Burkholderiales_Oxalobacteraceae_Oxalobacter_formigenes_OXCC13_genomic_scaffold_supercont1.1:0.086224812,(Bacteria_Proteobacteria_Betaproteobacteria_Burkholderiales_Oxalobacteraceae_Herbaspirillum_seropedicae_SmR1:0.026320153,((Bacteria_Proteobacteria_Betaproteobacteria_Burkholderiales_Oxalobacteraceae_Massilia_alkalitolerans_DSM_17462:0.030279565,(Bacteria_Proteobacteria_Betaproteobacteria_Burkholderiales_Oxalobacteraceae_Duganella_zoogloeoides_ATCC_25935:0.000000005,Bacteria_Proteobacteria_Betaproteobacteria_Rhodocyclales_Rhodocyclaceae_Zoogloea_ramigera_ATCC_19544:0.000000005)0.995:0.014727990)1.000:0.037100480,(Bacteria_Proteobacteria_Betaproteobacteria_Burkholderiales_Oxalobacteraceae_Collimonas_fungivorans_Ter331:0.022087894,(Burkholderiales_bacterium_RIFCSPLOWO2_02_FULL_57_36:0.020344282,(Bacteria_Proteobacteria_Betaproteobacteria_Burkholderiales_Oxalobacteraceae_Herminiimonas_arsenicoxydans:0.020049722,Bacteria_Proteobacteria_Betaproteobacteria_Burkholderiales_Oxalobacteraceae_Janthinobacterium_sp._Marseille:0.004001636)0.979:0.011278517)0.272:0.005694204)0.799:0.009597300)0.772:0.014867833)0.535:0.015268379)0.661:0.012900979)0.996:0.030992130,(Bacteria_Proteobacteria_Betaproteobacteria_Burkholderiales_Burkholderiaceae_Pandoraea_pnomenusa_RB38:0.045697727,(((Bacteria_Proteobacteria_Betaproteobacteria_Burkholderiales_Burkholderiaceae_Ralstonia_eutropha_JMP134:0.040844013,Bacteria_Proteobacteria_Betaproteobacteria_Burkholderiales_Burkholderiaceae_Ralstonia_solanacearum_GMI1000:0.019984731)0.986:0.025462036,Bacteria_Proteobacteria_Betaproteobacteria_Burkholderiales_Burkholderiaceae_Polynucleobacter_necessarius_asymbioticus_MWH_MoK4_closed_genome:0.098282535)0.995:0.020158899,(Bacteria_Proteobacteria_Betaproteobacteria_Burkholderiales_Burkholderiaceae_Glomeribacter_sp._1016415:0.120286248,Bacteria_Proteobacteria_Betaproteobacteria_Burkholderiales_Burkholderiaceae_Burkholderia_cenocepacia_AU_1054:0.018160571)1.000:0.030922392)0.205:0.009504693)1.000:0.035991532)0.973:0.023840185,Bacteria_Proteobacteria_Betaproteobacteria_Burkholderiales_Alcaligenaceae_Derxia_gummosa_DSM_723:0.076896461)0.323:0.017302591,((Bacteria_Proteobacteria_Betaproteobacteria_Burkholderiales_Burkholderiaceae_Lautropia_mirabilis_ATCC_51599_contig00020:0.114082591,((Bacteria_Proteobacteria_Betaproteobacteria_Burkholderiales_Alcaligenaceae_Tetrathiobacter_kashmirensis_WT001:0.033314327,(((Bacteria_Proteobacteria_Betaproteobacteria_Burkholderiales_Alcaligenaceae_Taylorella_asinigenitalis_MCE3:0.050010013,Bacteria_Proteobacteria_Betaproteobacteria_Burkholderiales_Alcaligenaceae_Pelistega_sp._HM_7:0.029442377)0.985:0.020027448,(Bacteria_Proteobacteria_Betaproteobacteria_Burkholderiales_Alcaligenaceae_Brackiella_oedipodis_DSM_13743:0.048887154,Bacteria_Proteobacteria_Betaproteobacteria_Burkholderiales_Alcaligenaceae_Oligella_ureolytica_DSM_18253:0.079787384)0.999:0.030884782)0.793:0.008852033,Bacteria_Proteobacteria_Betaproteobacteria_Burkholderiales_Alcaligenaceae_Basilea_psittacipulmonis_DSM_24701:0.052427993)0.651:0.009903986)0.998:0.024662234,((Bacteria_Proteobacteria_Betaproteobacteria_Burkholderiales_Alcaligenaceae_Pusillimonas_sp._T7_7:0.023649274,Bacteria_Proteobacteria_Betaproteobacteria_Burkholderiales_Alcaligenaceae_Alcaligenes_faecalis_phenolicus_DSM_16503:0.054328983)0.937:0.016104933,((Bacteria_Proteobacteria_Betaproteobacteria_Burkholderiales_Alcaligenaceae_Achromobacter_xylosoxidans_NBRC_15126_ATCC_27061:0.020922613,Bacteria_Proteobacteria_Betaproteobacteria_unclassified_Betaproteobacteria_Candidatus_Kinetoplastibacterium_oncopeltii_TCC290E:0.135993374)0.408:0.005652695,Bacteria_Proteobacteria_Betaproteobacteria_Burkholderiales_Alcaligenaceae_Bordetella_bronchiseptica_RB50:0.014852727)0.995:0.014883142)0.989:0.016192775)1.000:0.042481020)0.977:0.024459296,((Bacteria_Proteobacteria_Betaproteobacteria_Burkholderiales_Burkholderiaceae_Limnobacter_sp._MED105_unfinished_sequence:0.174387222,(Bacteria_Proteobacteria_Betaproteobacteria_Burkholderiales_Sutterellaceae_Sutterella_wadsworthensis_HGA0223:0.089579321,Bacteria_Proteobacteria_Betaproteobacteria_Burkholderiales_Sutterellaceae_Parasutterella_Parasutterella_excrementihominis_YIT_11859_P_excrementihominisYIT11859_1.0_Cont110.1_whole_genome_shotgun:0.088398639)1.000:0.065772460)0.770:0.024262614,((SulCav_PC08_3_Gammaproteobacteria_58_13:0.108158795,(SulCav_PC08_64_Burkholderiales_64_1097:0.000000005,(SulCav_PC08_66_Burkholderiales_64_16:0.000000005,(SulCav_AS07-7_Burkholderiales_65_52:0.001511206,Bacteria_Proteobacteria_Betaproteobacteria_Burkholderiales_unclassified_Burkholderiales_Burkholderiales_Genera_incertae_sedis_Thiomonas_intermedia_K12:0.002633363)0.875:0.002664699)0.000:0.000000005)1.000:0.064763743)0.989:0.037863165,((((Bacteria_Proteobacteria_Betaproteobacteria_Burkholderiales_Comamonadaceae_Hydrogenophaga_sp._T4:0.008285269,Burkholderiales_bacterium_GWE1_65_30:0.000000005)1.000:0.032410547,(Burkholderiales_bacterium_RIFOXYC12_FULL_65_23:0.032872128,(AfrMine_TT109_Burkholderiales_68_79.csv:0.000745171,Precam_crust_megahit_Burkholderiales_68_10:0.000858070)1.000:0.049075656)0.082:0.012372623)0.997:0.022262589,(Bacteria_Proteobacteria_Betaproteobacteria_Burkholderiales_Comamonadaceae_Comamonadaceae_sp._CR:0.158942831,((((((Bacteria_Proteobacteria_Betaproteobacteria_Burkholderiales_Comamonadaceae_Verminephrobacter_eiseniae_EF01_2:0.035272989,(Bacteria_Proteobacteria_Betaproteobacteria_Burkholderiales_Comamonadaceae_Acidovorax_avenae_subsp._citrulli_AAC00_1:0.011584106,Bacteria_Proteobacteria_Betaproteobacteria_Burkholderiales_Comamonadaceae_Alicycliphilus_denitrificans_K601:0.025094069)0.989:0.014598620)0.864:0.003603454,(Burkholderiales_bacterium_RIFCSPLOWO2_12_FULL_65_40:0.014720407,(Bacteria_Proteobacteria_Betaproteobacteria_Burkholderiales_Comamonadaceae_Simplicispira_psychrophila_DSM_11588:0.026206566,Bacteria_Proteobacteria_Betaproteobacteria_Burkholderiales_Comamonadaceae_Giesbergeria_anulus_ATCC_35958:0.010790240)0.681:0.006789628)0.928:0.006671181)0.993:0.011731001,((Bacteria_Proteobacteria_Betaproteobacteria_Burkholderiales_Comamonadaceae_Polaromonas_naphthalenivorans_CJ2:0.009692885,Burkholderiales_bacterium_RIFCSPHIGHO2_12_FULL_61_11:0.013294089)1.000:0.042336798,((((Bacteria_Proteobacteria_Betaproteobacteria_Burkholderiales_Comamonadaceae_Rhodoferax_ferrireducens_T118:0.014671306,(CG2_30_FULL_Comamonadaceae_59_20:0.016838341,((CG1_02_FULL_Comamonadaceae_60_146:0.013725563,CG12_big_fil_rev_8_21_14_0_65_Comamonadaceae_59_15:0.014461696)0.802:0.006405345,CG_4_9_14_0_8_um_filter_Comamonadaceae_57_21:0.013194697)0.169:0.006165228)0.999:0.016089607)0.781:0.007379281,Burkholderiales_bacterium_RIFCSPLOWO2_12_FULL_61_40:0.019554622)0.401:0.009976352,Curvibacter_sp._RIFCSPHIGHO2_12_FULL_63_18:0.016129766)0.768:0.008362187,(Bacteria_Proteobacteria_Betaproteobacteria_Burkholderiales_Comamonadaceae_Hylemonella_gracilis_ATCC_19624:0.026497110,Curvibacter_sp._GWA2_64_110:0.020996673)0.939:0.007288846)0.874:0.008276941)0.963:0.008865084)0.873:0.004315072,Bacteria_Proteobacteria_Betaproteobacteria_Burkholderiales_Comamonadaceae_Curvibacter_lanceolatus_ATCC_14669:0.022648054)0.861:0.004844519,(Bacteria_Proteobacteria_Betaproteobacteria_Burkholderiales_Comamonadaceae_Ramlibacter_tataouinensis_TTB310:0.026561529,(Bacteria_Proteobacteria_Betaproteobacteria_Burkholderiales_Comamonadaceae_Variovorax_paradoxus_B4:0.032344950,(Bacteria_Proteobacteria_Betaproteobacteria_Burkholderiales_Comamonadaceae_Xenophilus_azovorans_DSM_13620:0.013328479,Bacteria_Proteobacteria_Betaproteobacteria_Burkholderiales_Comamonadaceae_Pseudacidovorax_intermedius_NH_1:0.012621185)0.998:0.018107407)0.867:0.008451484)0.948:0.008917756)0.022:0.006664364,(Bacteria_Proteobacteria_Betaproteobacteria_Burkholderiales_Comamonadaceae_Limnohabitans_sp._Rim28_Limnohabitans_sp._Rim28_73_Contigs:0.036514608,(Bacteria_Proteobacteria_Betaproteobacteria_Burkholderiales_Comamonadaceae_Ottowia_thiooxydans_DSM_14619:0.043386020,((Bacteria_Proteobacteria_Betaproteobacteria_Burkholderiales_Comamonadaceae_Delftia_acidovorans_SPH_1:0.013307469,Bacteria_Proteobacteria_Betaproteobacteria_Burkholderiales_Comamonadaceae_Comamonas_testosteroni_TK102:0.022310736)0.995:0.021888587,Bacteria_Proteobacteria_Betaproteobacteria_Burkholderiales_Comamonadaceae_Brachymonas_chironomi_DSM_19884:0.062072403)0.818:0.013356779)0.711:0.011002514)0.440:0.006359172)0.971:0.015962348)0.123:0.010568732)1.000:0.033019566,(Bacteria_Proteobacteria_Betaproteobacteria_Burkholderiales_Comamonadaceae_Caldimonas_manganoxidans_ATCC_BAA_369:0.033097543,((Burkholderiales_bacterium_RIFCSPHIGHO2_01_FULL_63_240:0.028193571,Burkholderiales_bacterium_RIFCSPLOWO2_12_FULL_64_99:0.018179806)1.000:0.035532633,((Bacteria_Proteobacteria_Betaproteobacteria_Burkholderiales_unclassified_Burkholderiales_Burkholderiales_Genera_incertae_sedis_Sphaerotilus_natans_natans_DSM_6575:0.023564302,Bacteria_Proteobacteria_Betaproteobacteria_Burkholderiales_unclassified_Burkholderiales_Burkholderiales_Genera_incertae_sedis_Leptothrix_cholodnii_SP_6:0.039434464)0.995:0.018985024,(((Bacteria_Proteobacteria_Betaproteobacteria_Burkholderiales_unclassified_Burkholderiales_Burkholderiales_Genera_incertae_sedis_Rubrivivax_gelatinosus_IL144:0.021719449,(SulCav_GS09_5_Betaproteobacteria_70_30:0.000000005,SulCav_PC08_66_Betaproteobacteria_69_17:0.000834881)1.000:0.042193783)0.997:0.022169705,((Bacteria_Proteobacteria_Betaproteobacteria_Burkholderiales_unclassified_Burkholderiales_Burkholderiales_Genera_incertae_sedis_Ideonella_sp._B508_1:0.033533488,Burkholderiales_bacterium_RIFCSPHIGHO2_12_FULL_69_20:0.043873205)0.979:0.012178285,(Bacteria_Proteobacteria_Betaproteobacteria_Burkholderiales_unclassified_Burkholderiales_Burkholderiales_Genera_incertae_sedis_Mitsuaria_sp._H24L5A:0.040097246,Bacteria_Proteobacteria_Betaproteobacteria_Burkholderiales_Alcaligenaceae_Azohydromonas_australica_DSM_1124:0.029570335)0.735:0.006341582)0.729:0.002388195)0.969:0.008655607,Bacteria_Proteobacteria_Betaproteobacteria_Burkholderiales_unclassified_Burkholderiales_Burkholderiales_Genera_incertae_sedis_Methylibium_sp._T29:0.038678429)0.403:0.002973708)0.786:0.007081544)0.973:0.011423953)0.979:0.019471031)0.972:0.018237346)0.999:0.035667014)0.928:0.011647378)0.756:0.015368400)1.000:0.038304498)0.735:0.015355704,(((Bacteria_Proteobacteria_Betaproteobacteria_unclassified_Betaproteobacteria_Candidatus_Accumulibacter_phosphatis_clade_IIA_str._UW_1:0.072794087,Bacteria_Proteobacteria_Betaproteobacteria_Rhodocyclales_Rhodocyclaceae_Propionivibrio_dicarboxylicus_DSM_5885:0.034093048)1.000:0.038159081,(Bacteria_Proteobacteria_Betaproteobacteria_Rhodocyclales_Rhodocyclaceae_Dechlorosoma_suillum_PS:0.059465618,((AfrMine_MM5_Azovibrio_restrictus_65_347.csv:0.020677107,Bacteria_Proteobacteria_Betaproteobacteria_Rhodocyclales_Rhodocyclaceae_Azovibrio_restrictus_DSM_23866:0.014994664)1.000:0.043645271,(Bacteria_Proteobacteria_Betaproteobacteria_Rhodocyclales_Rhodocyclaceae_Azonexus_hydrophilus_DSM_23864:0.021264383,(Bacteria_Proteobacteria_Betaproteobacteria_Rhodocyclales_Rhodocyclaceae_Dechlorobacter_hydrogenophilus_LT_1:0.024304721,Bacteria_Proteobacteria_Betaproteobacteria_Rhodocyclales_Rhodocyclaceae_Dechloromonas_aromatica_RCB:0.008291966)0.584:0.003092582)1.000:0.037037124)0.959:0.018434100)0.958:0.015800748)0.989:0.019224597,(((Bacteria_Proteobacteria_Betaproteobacteria_Rhodocyclales_Rhodocyclaceae_Uliginosibacterium_gangwonense_DSM_18521:0.065451964,(CG2_30_FULL_Rhodocyclales_68_42:0.101583476,AfrMine_TT109_Betaproteobacteria_67_14.csv:0.042884857)0.865:0.018810520)0.000:0.008042049,(Bacteria_Proteobacteria_Betaproteobacteria_Rhodocyclales_Rhodocyclaceae_Thauera_sp._MZ1T:0.057048680,(AfrMine_BE2011_Rhodocyclales_69_25:0.023763971,(Bacteria_Proteobacteria_Betaproteobacteria_Rhodocyclales_Rhodocyclaceae_Azoarcus_sp._KH32C:0.028863806,Bacteria_Proteobacteria_Betaproteobacteria_Rhodocyclales_Rhodocyclaceae_Aromatoleum_aromaticum_EbN1:0.026016609)0.974:0.012828889)0.981:0.016999546)1.000:0.039596978)0.000:0.006096523,(Bacteria_Proteobacteria_Betaproteobacteria_Rhodocyclales_Rhodocyclaceae_Methyloversatilis_universalis_EHg5:0.077903893,(Rhodocyclales_bacterium_RIFCSPLOWO2_02_FULL_63_24:0.052846985,((AfrMine_BE2012_Betaproteobacteria_64_51:0.030695564,(AfrMine_TT109_Rhodocyclales_64_177.csv:0.047874178,(AfrMine_BE2011_Rhodocyclales_64_131:0.000000005,AfrMine_BE2012_Rhodocyclales_64_289:0.000000005)0.997:0.016111190)0.980:0.014964472)1.000:0.033971250,Bacteria_Proteobacteria_Betaproteobacteria_Rhodocyclales_GWA2_Rhodocyclales_65_20:0.047638749)0.941:0.014160053)0.962:0.014896102)0.598:0.010283049)0.982:0.019881527)0.351:0.012127195)0.997:0.033293239,Bacteria_Proteobacteria_Betaproteobacteria_Hydrogenophilales_Hydrogenophilaceae_Tepidiphilus_margaritifer_DSM_15129:0.148096004)0.657:0.034346906)1.000:0.078327802,(((SulCav_GS09_5_Gammaproteobacteria_53_48:0.278981392,((Bacteria_Proteobacteria_Gammaproteobacteria_Cardiobacteriales_Cardiobacteriaceae_Dichelobacter_nodosus_VCS1703A:0.090954584,Bacteria_Proteobacteria_Gammaproteobacteria_Cardiobacteriales_Cardiobacteriaceae_Cardiobacterium_valvarum_F0432:0.101578387)1.000:0.145097767,(Bacteria_Proteobacteria_Gammaproteobacteria_Xanthomonadales_Xanthomonadaceae_Ignatzschineria_larvae_DSM_13226:0.149305160,(Bacteria_Proteobacteria_Gammaproteobacteria_Xanthomonadales_Xanthomonadaceae_Wohlfahrtiimonas_chitiniclastica_DSM_18708:0.0,Bacteria_Proteobacteria_Gammaproteobacteria_Xanthomonadales_Xanthomonadaceae_Wohlfahrtiimonas_chitiniclastica_SH04:0.0):0.088550093)1.000:0.090207211)0.982:0.039662916)0.956:0.029024745,((((SulCav_PC08_3_Gammaproteobacteria_44_41:0.002395155,SulCav_PC08_66_Gammaproteobacteria_46_37:0.009623848)1.000:0.193432086,(Bacteria_Proteobacteria_Gammaproteobacteria_Thiotrichales_Piscirickettsiaceae_Thioalkalimicrobium_cyclicum_ALM1:0.064947978,(Bacteria_Proteobacteria_Gammaproteobacteria_Thiotrichales_Piscirickettsiaceae_Hydrogenovibrio_marinus_MH_110:0.040308830,(CG2_30_FULL_Piscirickettsiaceae_44_34:0.047708931,Bacteria_Proteobacteria_Gammaproteobacteria_Thiotrichales_Piscirickettsiaceae_Thiomicrospira_crunogena_XCL_2:0.019560642)0.998:0.035921198)0.999:0.062724609)1.000:0.060818011)1.000:0.074265795,Bacteria_Proteobacteria_Gammaproteobacteria_unclassified_Gammaproteobacteria_Candidatus_Ruthia_magnifica_str._Cm_Calyptogena_magnifica:0.303264110)0.995:0.046838885,(((((Bacteria_Proteobacteria_Gammaproteobacteria_Oceanospirillales_Alcanivoracaceae_Alcanivorax_borkumensis_SK2:0.110092568,(Bacteria_Proteobacteria_Gammaproteobacteria_Pseudomonadales_Moraxellaceae_Perlucidibaca_piscinae_DSM_21586:0.077673612,((Bacteria_Proteobacteria_Gammaproteobacteria_Pseudomonadales_Moraxellaceae_Enhydrobacter_aerosaccus_SK60:0.047924631,(Bacteria_Proteobacteria_Gammaproteobacteria_Pseudomonadales_Moraxellaceae_Moraxella_Moraxella_Moraxella_catarrhalis_25240:0.044157705,(GA_180221_E-1-2_metaspades_Psychrobacter_38_3:0.033221567,Bacteria_Proteobacteria_Gammaproteobacteria_Pseudomonadales_Moraxellaceae_Psychrobacter_cryohalolentis_K5:0.011907163)1.000:0.051340354)0.884:0.023119334)1.000:0.095722419,(Bacteria_Proteobacteria_Gammaproteobacteria_Pseudomonadales_Moraxellaceae_Acinetobacter_baumannii_AB30:0.048912412,Bacteria_Proteobacteria_Gammaproteobacteria_Pseudomonadales_Moraxellaceae_Alkanindiges_illinoisensis_DSM_15370:0.034918454)0.862:0.025860360)0.872:0.031907380)1.000:0.083277780)1.000:0.048278276,((Bacteria_Proteobacteria_Gammaproteobacteria_Oceanospirillales_Hahellaceae_Hahella_chejuensis_KCTC_2396:0.129694780,((((Bacteria_Proteobacteria_Gammaproteobacteria_Oceanospirillales_Halomonadaceae_Kushneria_aurantia_DSM_21353:0.059797403,(Bacteria_Proteobacteria_Gammaproteobacteria_Oceanospirillales_Halomonadaceae_Zymobacter_group_Zymobacter_palmae_DSM_10491:0.041138825,(Bacteria_Proteobacteria_Gammaproteobacteria_Oceanospirillales_Halomonadaceae_Carnimonas_nigrificans_ATCC_BAA_78:0.038281676,Bacteria_Proteobacteria_Gammaproteobacteria_Oceanospirillales_Halomonadaceae_Halotalea_alkalilenta_DSM_17697:0.017487205)0.785:0.009766737)0.979:0.016831195)0.964:0.017210210,(Bacteria_Proteobacteria_Gammaproteobacteria_Oceanospirillales_Halomonadaceae_Cobetia_marina_KMM_296:0.056257878,(Bacteria_Proteobacteria_Gammaproteobacteria_Oceanospirillales_Halomonadaceae_Chromohalobacter_salexigens_1H11_DSM_3043:0.035306583,Bacteria_Proteobacteria_Gammaproteobacteria_Oceanospirillales_Halomonadaceae_Halomonas_elongata_DSM_2581:0.040095567)0.967:0.016419932)0.058:0.009438767)1.000:0.043392434,(Bacteria_Proteobacteria_Gammaproteobacteria_Oceanospirillales_Oceanospirillaceae_Marinospirillum_insulare_DSM_21763:0.084605232,Bacteria_Proteobacteria_Gammaproteobacteria_Oceanospirillales_Oceanospirillaceae_Oceanospirillum_maris_DSM_6286:0.059610209)0.342:0.012147540)1.000:0.048005392,((Bacteria_Proteobacteria_Gammaproteobacteria_Oceanospirillales_Oceanospirillaceae_Marinomonas_mediterranea_MMB_1:0.093345147,(Bacteria_Proteobacteria_Gammaproteobacteria_Oceanospirillales_Oceanospirillaceae_Balneatrix_alpica_DSM_16621:0.079202347,(Bacteria_Proteobacteria_Gammaproteobacteria_Oceanospirillales_Oceanospirillaceae_Neptunomonas_japonica_DSM_18939:0.067412416,((Bacteria_Proteobacteria_Gammaproteobacteria_Oceanospirillales_Oceanospirillaceae_Nitrincola_lacisaponensis_4CA:0.061377038,Bacteria_Proteobacteria_Gammaproteobacteria_Alteromonadales_Alteromonadaceae_Marinobacterium_litorale_DSM_23545:0.044358586)0.990:0.026722772,(Bacteria_Proteobacteria_Gammaproteobacteria_Oceanospirillales_Oceanospirillaceae_Amphritea_japonica_ATCC_BAA_1530:0.058913723,Bacteria_Proteobacteria_Gammaproteobacteria_Oceanospirillales_Oceanospirillaceae_Neptuniibacter_caesariensis_MED92:0.037675164)0.757:0.015934188)0.682:0.011578486)1.000:0.038017523)0.859:0.020163735)0.133:0.014518447,((Bacteria_Proteobacteria_Gammaproteobacteria_Oceanospirillales_Oceanospirillaceae_Oceanobacter_sp._RED65_unfinished_sequence:0.079425525,(Bacteria_Proteobacteria_Gammaproteobacteria_Oceanospirillales_Oceanospirillaceae_Oceanobacter_kriegii_DSM_6294:0.019113685,(Bacteria_Proteobacteria_Gammaproteobacteria_Oceanospirillales_Oceanospirillaceae_Thalassolituus_oleivorans_R6_15:0.033434087,CG17_big_fil_post_rev_8_21_14_2_50_Thalassolituus_53_8:0.026886672)0.973:0.018485744)1.000:0.051440066)0.970:0.027264572,(Bacteria_Proteobacteria_Gammaproteobacteria_Oceanospirillales_Saccharospirillaceae_Saccharospirillum_impatiens_DSM_12546:0.078481139,Bacteria_Proteobacteria_Gammaproteobacteria_unclassified_Gammaproteobacteria_Reinekea_blandensis_MED297:0.054944126)1.000:0.056146355)0.996:0.032494690)0.954:0.015687653)0.381:0.014786503)0.991:0.024294094,((Gammaproteobacteria_bacterium_RIFCSPLOWO2_02_FULL_57_10:0.164416805,((Bacteria_Proteobacteria_Gammaproteobacteria_unclassified_Gammaproteobacteria_Porticoccus_hydrocarbonoclasticus_MCTG13d:0.083582345,(Bacteria_Proteobacteria_Gammaproteobacteria_Alteromonadales_Alteromonadaceae_Alteromonas_sp._S89:0.069394450,((Bacteria_Proteobacteria_Gammaproteobacteria_Alteromonadales_Alteromonadaceae_Saccharophagus_degradans_2_40:0.056647404,(Bacteria_Proteobacteria_Gammaproteobacteria_Pseudomonadales_B._setacea_BS12:0.033528006,Bacteria_Proteobacteria_Gammaproteobacteria_Alteromonadales_Alteromonadales_genera_incertae_sedis_Teredinibacter_turnerae_T7902:0.028486700)0.865:0.021845344)1.000:0.032211020,(Bacteria_Proteobacteria_Gammaproteobacteria_unclassified_Gammaproteobacteria_Simiduia_agarivorans_SA1:0.056288951,(Bacteria_Proteobacteria_Gammaproteobacteria_Pseudomonadales_Pseudomonadaceae_Cellvibrio_japonicus_Ueda107:0.054221163,(Bacteria_Proteobacteria_Gammaproteobacteria_Alteromonadales_Alteromonadales_genera_incertae_sedis_Gilvimarinus_chinensis_DSM_19667:0.031679977,Bacteria_Proteobacteria_Gammaproteobacteria_Alteromonadales_Alteromonadaceae_Marinimicrobium_agarilyticum_DSM_16975:0.048086874)0.965:0.014589807)0.715:0.017256471)0.910:0.013181691)0.050:0.012641746)0.509:0.017105783)0.987:0.022931795,((Bacteria_Proteobacteria_Gammaproteobacteria_Pseudomonadales_unclassified_Pseudomonadales_Dasania_marina_DSM_21967:0.069935654,(Bacteria_Proteobacteria_Gammaproteobacteria_Alteromonadales_Alteromonadaceae_Melitea_salexigens_DSM_19753:0.014343909,Bacteria_Proteobacteria_Gammaproteobacteria_unclassified_Gammaproteobacteria_Spongiibacter_tropicus_DSM_19543:0.016560441)1.000:0.048539530)0.829:0.014316636,(Bacteria_Proteobacteria_Gammaproteobacteria_gamma_proteobacterium_NOR51_B_scf_1109846220923_genomic_scaffold:0.089521116,(Bacteria_Proteobacteria_Gammaproteobacteria_Alteromonadales_Alteromonadaceae_Haliea_salexigens_DSM_19537:0.036366604,(Bacteria_Proteobacteria_Gammaproteobacteria_unclassified_Gammaproteobacteria_OMG_group_OM60_clade_Congregibacter_litoralis_KT71:0.042470264,Bacteria_Proteobacteria_Gammaproteobacteria_Alteromonadales_Alteromonadaceae_Haliea_rubra_CM41_15a_DSM_19751:0.055624956)0.975:0.020220494)0.973:0.018094648)0.997:0.034211576)0.995:0.033086246)0.877:0.022628841)0.859:0.016066001,(((Bacteria_Proteobacteria_Gammaproteobacteria_Pseudomonadales_Pseudomonadaceae_Azotobacter_group_Azotobacter_vinelandii_CA6:0.029531582,(Bacteria_Proteobacteria_Gammaproteobacteria_Pseudomonadales_Pseudomonadaceae_Pseudomonas_aeruginosa_B136_33:0.017800099,(Pseudomonadales_bacterium_RIFCSPLOWO2_02_FULL_63_210:0.022967193,(Pseudomonadales_bacterium_RIFCSPLOWO2_12_60_38:0.015562547,Pseudomonadales_bacterium_RIFCSPLOWO2_12_59_9:0.034267192)0.442:0.007391154)0.937:0.008301759)0.368:0.006527299)0.980:0.017759543,Pseudomonadales_bacterium_GWC2_63_15:0.017029935)1.000:0.053534409,(Bacteria_Proteobacteria_Gammaproteobacteria_Oceanospirillales_Hahellaceae_Endozoicomonas_montiporae_LMG_24815:0.084748074,Bacteria_Proteobacteria_Gammaproteobacteria_Oceanospirillales_Hahellaceae_Zooshikella_ganghwensis_DSM_15267:0.058879959)0.951:0.019203697)0.998:0.025558766)0.647:0.011514666)0.977:0.022863990)0.973:0.020057880,((CG22_combo_CG10-13_8_21_14_all_Gammaproteobacteria_40_8:0.138332894,Bacteria_Proteobacteria_Gammaproteobacteria_Oceanospirillales_Alcanivoracaceae_Kangiella_koreensis_DSM_16069:0.094871712)0.998:0.047988139,(((Bacteria_Proteobacteria_Gammaproteobacteria_unclassified_Gammaproteobacteria_Gallaecimonas_xiamenensis_3_C_1:0.064917469,(Bacteria_Proteobacteria_Gammaproteobacteria_Aeromonadales_Aeromonadaceae_Oceanimonas_sp._GK1:0.040406239,(Bacteria_Proteobacteria_Gammaproteobacteria_Aeromonadales_Aeromonadaceae_Tolumonas_auensis_DSM_9187:0.065452976,(SulCav_FS06-10_Geobacter_54_7:0.001693720,Bacteria_Proteobacteria_Gammaproteobacteria_Aeromonadales_Aeromonadaceae_Aeromonas_hydrophila_AL09_71:0.001191190)1.000:0.036299388)0.966:0.014046325)0.900:0.010640285)0.000:0.003685595,(((Bacteria_Proteobacteria_Gammaproteobacteria_Aeromonadales_Succinivibrionaceae_Anaerobiospirillum_succiniciproducens_DSM_6400:0.033888524,(Bacteria_Proteobacteria_Gammaproteobacteria_Aeromonadales_Succinivibrionaceae_Succinivibrio_dextrinosolvens_ACV_10:0.077307537,Bacteria_Proteobacteria_Gammaproteobacteria_Aeromonadales_Succinivibrionaceae_Succinatimonas_hippei_YIT_12066_S_hippeiYIT12066_1.0_Cont1069.1:0.033978657)0.898:0.021324967)1.000:0.063380467,(Bacteria_Proteobacteria_Gammaproteobacteria_Aeromonadales_Succinivibrionaceae_Succinimonas_amylolytica_DSM_2873:0.080774289,(Bacteria_Proteobacteria_Gammaproteobacteria_Aeromonadales_Succinivibrionaceae_Ruminobacter_sp._RM87:0.083762779,Bacteria_Proteobacteria_Gammaproteobacteria_Aeromonadales_Succinivibrionaceae_WG_1_Wallaby_Group_1_isolate:0.041088773)0.917:0.021223570)0.998:0.042815313)1.000:0.094670877,((Bacteria_Proteobacteria_Gammaproteobacteria_Pasteurellales_Pasteurellaceae_Gallibacterium_anatis_UMN179:0.021695084,(((Bacteria_Proteobacteria_Gammaproteobacteria_Pasteurellales_Pasteurellaceae_Avibacterium_paragallinarum_AVPAR72:0.012153218,(Bacteria_Proteobacteria_Gammaproteobacteria_Pasteurellales_Pasteurellaceae_Actinobacillus_pleuropneumoniae_serovar_3_str._JL03:0.015604988,(Bacteria_Proteobacteria_Gammaproteobacteria_Pasteurellales_Pasteurellaceae_Histophilus_somni_129P:0.021090559,(Bacteria_Proteobacteria_Gammaproteobacteria_Pasteurellales_Pasteurellaceae_Bibersteinia_trehalosi_USDA_ARS_USMARC_189:0.006112586,Bacteria_Proteobacteria_Gammaproteobacteria_Pasteurellales_Pasteurellaceae_Mannheimia_haemolytica_D174:0.009550994)0.379:0.005254403)0.049:0.003251356)0.330:0.003331558)0.725:0.003455344,((Bacteria_Proteobacteria_Gammaproteobacteria_Pasteurellales_Pasteurellaceae_Aggregatibacter_actinomycetemcomitans_D7S_1:0.015192484,Bacteria_Proteobacteria_Gammaproteobacteria_Pasteurellales_Pasteurellaceae_Haemophilus_influenzae_KR494:0.018183462)0.498:0.004787335,Bacteria_Proteobacteria_Gammaproteobacteria_Pasteurellales_Pasteurellaceae_Pasteurella_multocida_43137:0.007756251)0.334:0.001705304)0.930:0.008683039,Bacteria_Proteobacteria_Gammaproteobacteria_Pasteurellales_Pasteurellaceae_Mannheimia_succiniciproducens_MBEL55E:0.018076052)0.936:0.010415348)1.000:0.028799792,((Bacteria_Proteobacteria_Gammaproteobacteria_Orbales_Orbaceae_Gilliamella_apicola:0.025569998,Bacteria_Proteobacteria_Gammaproteobacteria_Orbales_Orbaceae_bacterium_Bimp:0.014805300)1.000:0.031490858,(Bacteria_Proteobacteria_Gammaproteobacteria_Enterobacteriales_Enterobacteriaceae_Plesiomonas_sp._ZOR0011:0.038378119,((Bacteria_Proteobacteria_Gammaproteobacteria_Enterobacteriales_Enterobacteriaceae_Leminorella_grimontii_ATCC_33999:0.010423861,(Bacteria_Proteobacteria_Gammaproteobacteria_Enterobacteriales_Enterobacteriaceae_Budvicia_aquatica_DSM_5075:0.009494227,Bacteria_Proteobacteria_Gammaproteobacteria_Enterobacteriales_Enterobacteriaceae_Pragia_fontium_DSM_5563:0.007644187)0.987:0.010347722)0.943:0.012785130,((Bacteria_Proteobacteria_Gammaproteobacteria_Enterobacteriales_Enterobacteriaceae_unclassified_Enterobacteriaceae_Candidatus_Regiella_insecticola_LSR1_genomic_scaffold_Scaffold1:0.131798766,(((Bacteria_Proteobacteria_Gammaproteobacteria_Enterobacteriales_Enterobacteriaceae_Morganella_morganii_morganii_KT:0.013892197,Bacteria_Proteobacteria_Gammaproteobacteria_Enterobacteriales_Enterobacteriaceae_Proteus_mirabilis_WGLW4:0.024388788)0.232:0.006183547,(Bacteria_Proteobacteria_Gammaproteobacteria_Enterobacteriales_Enterobacteriaceae_Providencia_stuartii_MRSN_2154:0.013307461,Bacteria_Proteobacteria_Gammaproteobacteria_Enterobacteriales_Enterobacteriaceae_Arsenophonus_nasoniae_DSM_15247:0.020530056)0.863:0.007526658)0.465:0.003167891,(Bacteria_Proteobacteria_Gammaproteobacteria_Enterobacteriales_Enterobacteriaceae_Photorhabdus_luminescens_laumondii_TTO1:0.009331280,Bacteria_Proteobacteria_Gammaproteobacteria_Enterobacteriales_Enterobacteriaceae_Xenorhabdus_nematophila_ATCC_19061:0.011711069)0.698:0.006631414)0.729:0.005565367)0.877:0.004080850,((((((((Bacteria_Proteobacteria_Gammaproteobacteria_Enterobacteriales_Enterobacteriaceae_Erwinia_amylovora_CFBP1430:0.011938710,((((Bacteria_Proteobacteria_Gammaproteobacteria_Enterobacteriales_Enterobacteriaceae_Cronobacter_sakazakii_CMCC_45402:0.005550604,Bacteria_Proteobacteria_Gammaproteobacteria_Enterobacteriales_Enterobacteriaceae_Yokenella_regensburgei_ATCC_43003:0.003849312)0.919:0.003550081,Bacteria_Proteobacteria_Gammaproteobacteria_Enterobacteriales_Enterobacteriaceae_Cedecea_davisae_DSM_4568:0.007149690)0.785:0.004081513,((Bacteria_Proteobacteria_Gammaproteobacteria_Enterobacteriales_Enterobacteriaceae_Enterobacter_cloacae_SCF1:0.000000005,(Bacteria_Proteobacteria_Gammaproteobacteria_Enterobacteriales_Enterobacteriaceae_Trabulsiella_guamensis_ATCC_49490:0.001227065,Bacteria_Proteobacteria_Gammaproteobacteria_Enterobacteriales_Enterobacteriaceae_Kosakonia_radicincitans_UMEnt0112:0.005636868)0.315:0.001331163)0.971:0.002408375,(Bacteria_Proteobacteria_Gammaproteobacteria_Enterobacteriales_Enterobacteriaceae_Klebsiella_oxytoca_HKOPL1:0.003220599,((Bacteria_Proteobacteria_Gammaproteobacteria_Enterobacteriales_Enterobacteriaceae_Leclercia_adecarboxylata_Leclerc_1783_ATCC_23216:0.002431804,Bacteria_Proteobacteria_Gammaproteobacteria_Enterobacteriales_Enterobacteriaceae_Lelliottia_amnigena_CHS_78:0.000797090)0.980:0.004868701,(Bacteria_Proteobacteria_Gammaproteobacteria_Enterobacteriales_Enterobacteriaceae_Raoultella_ornithinolytica_B6:0.003212898,(Bacteria_Proteobacteria_Gammaproteobacteria_Enterobacteriales_Enterobacteriaceae_Kluyvera_ascorbata_ATCC_33433:0.009582989,((Bacteria_Proteobacteria_Gammaproteobacteria_Enterobacteriales_Enterobacteriaceae_Escherichia_coli_K12__W3110:0.000000005,Bacteria_Proteobacteria_Gammaproteobacteria_Enterobacteriales_Enterobacteriaceae_Shigella_flexneri_2003036:0.000802669)0.953:0.004010867,(Bacteria_Proteobacteria_Gammaproteobacteria_Enterobacteriales_Enterobacteriaceae_Citrobacter_rodentium_ICC168:0.003212374,Bacteria_Proteobacteria_Gammaproteobacteria_Enterobacteriales_Enterobacteriaceae_Salmonella_enterica_Enterica_sv._Heidelberg_41578:0.001262688)0.738:0.001971539)0.828:0.002628085)0.916:0.002636129)0.296:0.000000005)0.674:0.000799811)0.000:0.000000005)0.754:0.001746811)0.819:0.003140897,Bacteria_Proteobacteria_Gammaproteobacteria_Enterobacteriales_Enterobacteriaceae_Buttiauxella_agrestis_MCE:0.008885148)0.235:0.001716877)0.201:0.002440210,(Bacteria_Proteobacteria_Gammaproteobacteria_Enterobacteriales_Enterobacteriaceae_Pantoea_ananatis_LMG_5342:0.011158333,(Bacteria_Proteobacteria_Gammaproteobacteria_Enterobacteriales_Enterobacteriaceae_Tatumella_ptyseos_ATCC_33301:0.010036660,Bacteria_Proteobacteria_Gammaproteobacteria_Pseudomonadales_Pseudomonadaceae_Pseudomonas_flectens_ATCC_12775:0.015735562)0.916:0.003785642)0.520:0.002821094)0.896:0.006221424,(Bacteria_Proteobacteria_Gammaproteobacteria_Enterobacteriales_Enterobacteriaceae_Lonsdalea_quercina_quercina_NCCB_100489:0.008156419,Bacteria_Proteobacteria_Gammaproteobacteria_Enterobacteriales_Enterobacteriaceae_Dickeya_dadantii_Ech703:0.012586169)0.928:0.005292289)0.229:0.004552058,(Bacteria_Proteobacteria_Gammaproteobacteria_Enterobacteriales_Enterobacteriaceae_Brenneria_salicis_ATCC_15712:0.007942274,Bacteria_Proteobacteria_Gammaproteobacteria_Enterobacteriales_Enterobacteriaceae_Pectobacterium_carotovorum_carotovorum_PCC21:0.005903055)0.947:0.005598260)0.792:0.003984283,((Bacteria_Proteobacteria_Gammaproteobacteria_Enterobacteriales_Enterobacteriaceae_Yersinia_pestis_Nepal516:0.017693502,Bacteria_Proteobacteria_Gammaproteobacteria_Enterobacteriales_Enterobacteriaceae_Serratia_fonticola_RB_25:0.004258943)0.842:0.004003410,(Bacteria_Proteobacteria_Gammaproteobacteria_Enterobacteriales_Enterobacteriaceae_Hafnia_alvei_FB1:0.009634466,Bacteria_Proteobacteria_Gammaproteobacteria_Enterobacteriales_Enterobacteriaceae_Edwardsiella_tarda_C07_087:0.017343331)0.292:0.004160897)0.914:0.005875007)0.546:0.002253090,(Bacteria_Proteobacteria_Gammaproteobacteria_Enterobacteriales_Enterobacteriaceae_Ewingella_americana_C.024_ATCC_33852:0.000000006,Bacteria_Proteobacteria_Gammaproteobacteria_Enterobacteriales_Enterobacteriaceae_Rahnella_aquatilis_HX2:0.007286000)0.997:0.010597793)0.667:0.002505661,(Bacteria_Proteobacteria_Gammaproteobacteria_Enterobacteriales_Enterobacteriaceae_Candidatus_Moranella_endobia_PCIT:0.089852039,Bacteria_Proteobacteria_Gammaproteobacteria_Enterobacteriales_Enterobacteriaceae_Sodalis_glossinidius_morsitans:0.013189438)0.999:0.022237146)0.000:0.001464961,(Bacteria_Proteobacteria_Gammaproteobacteria_Enterobacteriales_Enterobacteriaceae_Halyomorpha_halys_symbiont:0.128801394,(Bacteria_Proteobacteria_Gammaproteobacteria_Enterobacteriales_Enterobacteriaceae_Thorsellia_anophelis_DSM_18579:0.061739166,(Bacteria_Proteobacteria_Gammaproteobacteria_Enterobacteriales_Enterobacteriaceae_unclassified_Enterobacteriaceae_Candidatus_Hamiltonella_defensa_5AT_Acyrthosiphon_pisum:0.127265067,((Bacteria_Proteobacteria_Gammaproteobacteria_Enterobacteriales_Enterobacteriaceae_unclassified_Enterobacteriaceae_Candidatus_Blochmannia_floridanus:0.203787152,(Bacteria_Proteobacteria_Gammaproteobacteria_Enterobacteriales_Enterobacteriaceae_Wigglesworthia_glossinidia_endosymbiont_of_Glossina_brevipalpis:0.155830164,Bacteria_Proteobacteria_Gammaproteobacteria_Enterobacteriales_Enterobacteriaceae_Candidatus_Riesia_pediculicola_USDA:0.289466192)0.775:0.043440984)1.000:0.066412733,Bacteria_Proteobacteria_Gammaproteobacteria_Enterobacteriales_Enterobacteriaceae_Buchnera_Buchnera_aphidicola_str._APS_Acyrthosiphon_pisum:0.116853490)0.978:0.039075351)0.981:0.030333865)0.000:0.008204986)0.961:0.017000654)0.516:0.004666647)0.990:0.013537464)0.850:0.008693881)0.573:0.009937724)0.970:0.012897051)1.000:0.033856355)0.995:0.022909447)0.764:0.011857492,(((((Bacteria_Proteobacteria_Gammaproteobacteria_Alteromonadales_Alteromonadaceae_Aestuariibacter_salexigens_DSM_15300:0.023139659,(Bacteria_Proteobacteria_Gammaproteobacteria_Alteromonadales_Alteromonadaceae_Glaciecola_nitratireducens_FR1064:0.035812700,Bacteria_Proteobacteria_Gammaproteobacteria_Alteromonadales_Pseudoalteromonadaceae_Pseudoalteromonas_atlantica_T6c:0.048564940)0.979:0.018256181)0.200:0.006050087,(Bacteria_Proteobacteria_Gammaproteobacteria_Alteromonadales_Alteromonadaceae_Salinimonas_chungwhensis_DSM_16280:0.029959232,Bacteria_Proteobacteria_Gammaproteobacteria_Alteromonadales_Alteromonadaceae_Alteromonas_macleodii_Black_Sea_11:0.019703964)0.860:0.008043117)1.000:0.066313149,((Bacteria_Proteobacteria_Gammaproteobacteria_Alteromonadales_Pseudoalteromonadaceae_Algicola_sagamiensis_DSM_14643:0.064423112,(Chromatiales_bacterium_RIFOXYA1_FULL_46_5:0.027849719,(Bacteria_Proteobacteria_Gammaproteobacteria_Alteromonadales_Alteromonadaceae_Alishewanella_agri_BL06:0.015617393,Bacteria_Proteobacteria_Gammaproteobacteria_Chromatiales_Chromatiaceae_Rheinheimera_nanhaiensis_E407_8:0.022585066)0.882:0.015674314)1.000:0.064321507)0.961:0.013863379,(((Bacteria_Proteobacteria_Gammaproteobacteria_Alteromonadales_Colwelliaceae_Colwellia_psychrerythraea_34H:0.066059641,Bacteria_Proteobacteria_Gammaproteobacteria_Alteromonadales_Colwelliaceae_Thalassotalea_agarivorans_DSM_19706:0.016709105)1.000:0.086763469,(Bacteria_Proteobacteria_Gammaproteobacteria_Alteromonadales_Alteromonadaceae_Catenovulum_agarivorans_YM01:0.018230831,Bacteria_Proteobacteria_Gammaproteobacteria_Alteromonadales_Alteromonadaceae_Gayadomonas_joobiniege_G7:0.021234890)1.000:0.064563446)0.794:0.012210828,Bacteria_Proteobacteria_Gammaproteobacteria_Alteromonadales_Idiomarinaceae_Idiomarina_loihiensis_L2TR:0.082771342)0.782:0.013469415)0.545:0.009244102)0.943:0.014857331,((Bacteria_Proteobacteria_Gammaproteobacteria_Alteromonadales_Alteromonadaceae_Agarivorans_albus_MKT_106:0.062861718,(Bacteria_Proteobacteria_Gammaproteobacteria_Alteromonadales_Moritellaceae_Moritella_marina_ATCC_15381:0.084475770,Bacteria_Proteobacteria_Gammaproteobacteria_Alteromonadales_Psychromonadaceae_Psychromonas_ingrahamii_37:0.092593597)0.992:0.025961922)0.978:0.020362152,((CG_4_9_14_0_8_um_filter_Shewanella_42_14:0.029420006,(Bacteria_Proteobacteria_Gammaproteobacteria_Alteromonadales_Shewanellaceae_Shewanella_oneidensis_MR_1:0.004170040,CG12_big_fil_rev_8_21_14_0_65_Shewanella_47_15:0.002598863)0.963:0.012559217)1.000:0.080996412,((Bacteria_Proteobacteria_Gammaproteobacteria_Vibrionales_Vibrionaceae_Photobacterium_profundum_SS9:0.039657272,(Bacteria_Proteobacteria_Gammaproteobacteria_Vibrionales_Vibrionaceae_Salinivibrio_costicola_costicola_ATCC_33508:0.032789484,(Bacteria_Proteobacteria_Gammaproteobacteria_Vibrionales_Vibrionaceae_Enterovibrio_norvegicus_FF_162:0.017683797,Bacteria_Proteobacteria_Gammaproteobacteria_Vibrionales_Vibrionaceae_Enterovibrio_sp._AK16:0.013188541)0.977:0.020561421)0.626:0.012291598)0.934:0.016441833,((Bacteria_Proteobacteria_Gammaproteobacteria_Vibrionales_Vibrionaceae_Vibrio_anguillarum_775_I:0.009890311,Bacteria_Proteobacteria_Gammaproteobacteria_Vibrionales_Vibrionaceae_Candidatus_Photodesmus_katoptron_Akat1:0.142213275)0.928:0.011074707,Bacteria_Proteobacteria_Gammaproteobacteria_Vibrionales_Vibrionaceae_Vibrio_fischeri_MJ11_I:0.029953970)0.991:0.018530571)1.000:0.051436326)0.600:0.014749598)0.934:0.014960969)0.000:0.006311713,Bacteria_Proteobacteria_Gammaproteobacteria_Alteromonadales_Ferrimonadaceae_Ferrimonas_balearica_DSM_9799:0.076142556)0.000:0.003051938)1.000:0.066163217)0.983:0.026983115)0.949:0.020512599,(Bacteria_Proteobacteria_Gammaproteobacteria_Thiotrichales_Piscirickettsiaceae_Piscirickettsia_salmonis_LF_89:0.138462780,(Bacteria_Proteobacteria_Gammaproteobacteria_Thiotrichales_Francisellaceae_Francisella_FSC776:0.101324319,Bacteria_Proteobacteria_Gammaproteobacteria_Thiotrichales_Francisellaceae_Francisella_philomiragia_subsp._philomiragia_ATCC_25017:0.139677924)1.000:0.096130296)0.966:0.031378230)0.966:0.022505716,((((((Gammaproteobacteria_bacterium_GWF2_41_13:0.175897649,Gammaproteobacteria_bacterium_RIFCSPHIGHO2_02_FULL_42_13:0.156261462)0.999:0.094416589,(CG11_big_fil_rev_8_21_14_0_20_Gammaproteobacteria_46_22:0.189129326,Gammaproteobacteria_bacterium_RIFCSPHIGHO2_12_FULL_35_23:0.147372198)0.991:0.050189291)0.988:0.026187357,(Gammaproteobacteria_bacterium_RIFCSPHIGHO2_12_FULL_41_20:0.115171317,((Gammaproteobacteria_bacterium_RIFCSPHIGHO2_12_FULL_37_14:0.039954949,Gammaproteobacteria_bacterium_RIFCSPHIGHO2_12_FULL_37_34:0.041617154)1.000:0.059036649,(Gammaproteobacteria_bacterium_RIFCSPHIGHO2_12_FULL_42_10:0.160114348,(Gammaproteobacteria_bacterium_RIFCSPHIGHO2_12_FULL_45_12:0.117015649,Gammaproteobacteria_bacterium_RIFCSPHIGHO2_12_FULL_43_28:0.089043383)0.976:0.026065863)0.327:0.015661193)1.000:0.046306999)1.000:0.118435726)0.900:0.019306235,((Gammaproteobacteria_bacterium_GWE2_37_16:0.173962662,Gammaproteobacteria_bacterium_RBG_16_37_9:0.170100499)0.967:0.046392221,(Gammaproteobacteria_bacterium_RIFCSPHIGHO2_12_FULL_41_15:0.244885457,((Gammaproteobacteria_bacterium_RIFCSPHIGHO2_12_FULL_38_14:0.134083358,(Gammaproteobacteria_bacterium_RIFCSPHIGHO2_02_FULL_42_43:0.101352560,((CG_4_10_14_0_2_um_filter_Gammaproteobacteria_38_22:0.065639606,Gammaproteobacteria_bacterium_RIFCSPHIGHO2_02_FULL_39_13:0.064718853)0.727:0.017621119,((Gammaproteobacteria_bacterium_RIFCSPHIGHO2_12_FULL_36_30:0.067158723,Gammaproteobacteria_bacterium_RIFCSPHIGHO2_12_FULL_42_13:0.111037666)0.343:0.018883409,(Gammaproteobacteria_bacterium_RIFCSPHIGHO2_12_FULL_40_19:0.050099363,Gammaproteobacteria_bacterium_RIFCSPHIGHO2_12_FULL_38_11:0.059083980)0.183:0.021261048)0.800:0.013921225)0.988:0.030592988)0.996:0.049197823)1.000:0.091937282,(Gammaproteobacteria_bacterium_RIFOXYB2_FULL_38_6:0.211179648,((Bacteria_Proteobacteria_Gammaproteobacteria_Legionellales_Coxiellaceae_Coxiella_burnetii_CbuK_Q154:0.111608269,Coxiella_sp._RIFCSPHIGHO2_12_FULL_44_14:0.152367568)0.987:0.036476528,(Coxiella_sp._RIFCSPHIGHO2_12_FULL_42_15:0.124006460,Gammaproteobacteria_bacterium_RIFCSPHIGHO2_12_FULL_45_9:0.194844676)0.882:0.029139658)0.563:0.019685608)0.696:0.020242635)0.305:0.031612610)0.994:0.033698869)0.903:0.018902943)0.624:0.015595850,(Gammaproteobacteria_bacterium_RIFCSPLOWO2_02_FULL_38_11:0.230577641,(Bacteria_Proteobacteria_Gammaproteobacteria_Legionellales_Coxiellaceae_Diplorickettsia_massiliensis_20B:0.120284327,Bacteria_Proteobacteria_Gammaproteobacteria_Legionellales_Coxiellaceae_Rickettsiella_grylli:0.124867883)1.000:0.155865541)0.990:0.043196260)0.989:0.030104998,(Bacteria_Proteobacteria_Gammaproteobacteria_Oceanospirillales_Oceanospirillales_bacterium_SCGC_AAA298_N10:0.345540627,(Legionellales_bacterium_RIFCSPHIGHO2_12_FULL_37_14:0.141811779,(Legionellales_bacterium_RIFCSPHIGHO2_12_FULL_42_9:0.165957279,(Legionellales_bacterium_RIFCSPHIGHO2_12_FULL_35_11:0.130260119,(Bacteria_Proteobacteria_Gammaproteobacteria_Legionellales_Legionellaceae_Fluoribacter_dumoffii_Tex_KL_ATCC_33343:0.066383814,Bacteria_Proteobacteria_Gammaproteobacteria_Legionellales_Legionellaceae_Legionella_micdadei_ATCC_33218:0.046612911)0.982:0.033166742)0.585:0.021504586)0.203:0.020318827)1.000:0.119682571)0.869:0.042152831)0.979:0.023267572)0.729:0.016493191)0.595:0.013882874)0.637:0.010784044,((((SulCav_FS06-10_Halothiobacillus_neapolitanus_61_28:0.019838636,((SulCav_PC08_64_Halothiobacillus_neapolitanus_53_13:0.0,SulCav_PC08_66_Halothiobacillus_neapolitanus_53_12:0.0):0.037108957,(SulCav_AS07-7_Halothiobacillus_neapolitanus_56_16:0.004819868,Bacteria_Proteobacteria_Gammaproteobacteria_Chromatiales_Halothiobacillaceae_Halothiobacillus_neapolitanus_c2:0.004526559)0.994:0.017432473)0.993:0.024198898)1.000:0.125461151,((SulCav_FS06-10_Gammaproteobacteria_65_11971:0.0,SulCav_PC08_64_Gammaproteobacteria_66_3999:0.0):0.034238101,(SulCav_AS07-7_Gammaproteobacteria_56_46:0.006552208,SulCav_PC08_3_Proteobacteria_55_14:0.006791944)1.000:0.057176664)1.000:0.080692583)1.000:0.090117070,((Bacteria_Proteobacteria_Gammaproteobacteria_Chromatiales_Ectothiorhodospiraceae_Thioalkalivibrio_nitratireducens_DSM_14787:0.141772316,(Bacteria_Proteobacteria_Gammaproteobacteria_Chromatiales_Ectothiorhodospiraceae_Thiorhodospira_sibirica_A12_ATCC_700588:0.076789648,(Bacteria_Proteobacteria_Gammaproteobacteria_Chromatiales_Ectothiorhodospiraceae_Ectothiorhodospira_sp._PHS_1:0.041991605,Bacteria_Proteobacteria_Gammaproteobacteria_Chromatiales_Ectothiorhodospiraceae_Halorhodospira_halochloris_A:0.039408936)1.000:0.044020173)0.502:0.020881465)1.000:0.045050031,(Bacteria_Proteobacteria_Gammaproteobacteria_Thiotrichales_Thiotrichaceae_Leucothrix_mucor_DSM_2157:0.133894023,(Bacteria_Proteobacteria_Gammaproteobacteria_Thiotrichales_Thiotrichaceae_Thiothrix_flexilis_DSM_14609:0.076429261,SulCav_GS09_5_Thiothrix_lacustris_52_354:0.076570521)1.000:0.058693243)1.000:0.065764821)0.302:0.021597564)0.999:0.032368776,((Bacteria_Proteobacteria_Gammaproteobacteria_Chromatiales_Chromatiaceae_Nitrosococcus_oceani_C_107_ATCC_19707:0.154995532,Bacteria_Proteobacteria_Gammaproteobacteria_Thiotrichales_Piscirickettsiaceae_Methylophaga_frappieri_JAM7:0.137502250)0.997:0.053282665,(((Bacteria_Proteobacteria_Gammaproteobacteria_Salinisphaerales_Salinisphaeraceae_Salinisphaera_shabanensis_E1L3A:0.157346252,(Bacteria_Proteobacteria_Gammaproteobacteria_Xanthomonadales_Algiphilaceae_Algiphilus_aromaticivorans_DG1253:0.143833407,(Bacteria_Proteobacteria_Gammaproteobacteria_Xanthomonadales_Sinobacteraceae_Polycyclovorans_algicola_TG408:0.121368437,(Bacteria_Proteobacteria_Gammaproteobacteria_Xanthomonadales_Sinobacteraceae_Nevskia_ramosa_DSM_11499:0.107013815,(Bacteria_Proteobacteria_Gammaproteobacteria_Xanthomonadales_Sinobacteraceae_Hydrocarboniphaga_effusa_AP103:0.085200292,(Bacteria_Proteobacteria_Gammaproteobacteria_Xanthomonadales_Sinobacteraceae_Singularimonas_variicoloris_DSM_15731:0.009997552,Bacteria_Proteobacteria_Gammaproteobacteria_unclassified_Gammaproteobacteria_Solimonas_soli_DSM_21787:0.015544200)1.000:0.096952846)0.952:0.021707829)0.974:0.040935682)1.000:0.060452293)1.000:0.084166367)0.841:0.041876208,(Bacteria_Proteobacteria_Gammaproteobacteria_Chromatiales_Ectothiorhodospiraceae_Thiohalospira_halophilus_HL3:0.169977390,(Bacteria_Proteobacteria_Gammaproteobacteria_Chromatiales_Ectothiorhodospiraceae_Alkalilimnicola_ehrlichii_MLHE_1:0.092918925,(Bacteria_Proteobacteria_Gammaproteobacteria_Chromatiales_Ectothiorhodospiraceae_Nitrococcus_mobilis_Nb_231:0.121027709,(Bacteria_Proteobacteria_Gammaproteobacteria_Chromatiales_Ectothiorhodospiraceae_Ectothiorhodospiraceae_bacterium_M19_40:0.093555561,Bacteria_Proteobacteria_Gammaproteobacteria_Chromatiales_Ectothiorhodospiraceae_Arhodomonas_aquaeolei_DSM_8974:0.079994815)0.959:0.030369676)0.968:0.029107992)1.000:0.060541271)0.692:0.015642355)0.964:0.022476408,((((Gammaproteobacteria_bacterium_RIFOXYD12_FULL_61_37:0.108137668,((Bacteria_Proteobacteria_Gammaproteobacteria_Chromatiales_Chromatiaceae_Thiorhodovibrio_sp._970:0.098223143,(((Bacteria_Proteobacteria_Gammaproteobacteria_Chromatiales_Chromatiaceae_Lamprocystis_purpurea_DSM_4197:0.062333568,SulCav_GS10_10_Chromatiales_69_19:0.095436567)0.916:0.025801283,(Bacteria_Proteobacteria_Gammaproteobacteria_Chromatiales_Chromatiaceae_Marichromatium_purpuratum_987:0.026356256,((Bacteria_Proteobacteria_Gammaproteobacteria_Chromatiales_Chromatiaceae_Allochromatium_vinosum_DSM_180:0.032467049,Bacteria_Proteobacteria_Gammaproteobacteria_Chromatiales_Chromatiaceae_Thiorhodococcus_drewsii_AZ1:0.018188499)0.834:0.004318468,((SulCav_FS08_3_Thiocystis_violascens_52_29:0.020750238,Bacteria_Proteobacteria_Gammaproteobacteria_Chromatiales_Chromatiaceae_Thiocystis_violascens_611_DSM_198:0.019703070)1.000:0.024532320,Bacteria_Proteobacteria_Gammaproteobacteria_Chromatiales_Chromatiaceae_Thiocapsa_marina_5811_DSM_5653:0.054364098)0.176:0.017937027)0.939:0.016685762)0.983:0.017136287)0.563:0.009162358,Bacteria_Proteobacteria_Gammaproteobacteria_Chromatiales_Chromatiaceae_Thioflavicoccus_mobilis_8321:0.076371626)0.803:0.023036040)1.000:0.045431627,Bacteria_Proteobacteria_Gammaproteobacteria_unclassified_Gammaproteobacteria_Dechloromarinus_chlorophilus_NSS:0.123905093)0.054:0.019338467)0.996:0.044488240,(((((Bacteria_Proteobacteria_Gammaproteobacteria_Methylococcales_Methylococcaceae_Methylosarcina_lacus_LW14:0.048825212,(Bacteria_Proteobacteria_Gammaproteobacteria_Methylococcales_Methylococcaceae_Methylobacter_tundripaludum_2122:0.034078027,(Bacteria_Proteobacteria_Gammaproteobacteria_Methylococcales_Methylococcaceae_Methyloglobulus_morosus_KoM1:0.059342747,Bacteria_Proteobacteria_Gammaproteobacteria_Methylococcales_Methylococcaceae_Methylovulum_miyakonense_HT12:0.032158174)0.352:0.013654259)0.910:0.020159334)1.000:0.039440774,(Bacteria_Proteobacteria_Gammaproteobacteria_Methylococcales_Methylococcaceae_Methylomonas_mecanica_MC09:0.075198116,Bacteria_Proteobacteria_Gammaproteobacteria_Methylococcales_Methylococcaceae_Methylomarinum_vadi_IT_4:0.033860078)0.992:0.028838429)1.000:0.063768323,Bacteria_Proteobacteria_Gammaproteobacteria_Thiotrichales_Piscirickettsiaceae_Cycloclasticus_sp._P1:0.214478891)0.835:0.021478656,(Bacteria_Proteobacteria_Gammaproteobacteria_Methylococcales_Methylococcaceae_Methylococcus_capsulatus_Bath:0.133633111,(AfrMine_TT109_Methylocaldum_szegediense_59_23.csv:0.022785969,Bacteria_Proteobacteria_Gammaproteobacteria_Methylococcales_Methylococcaceae_Methylocaldum_szegediense_O_12:0.027896519)1.000:0.074021938)1.000:0.051240778)0.383:0.021719443,Bacteria_Proteobacteria_Gammaproteobacteria_Methylococcales_Methylococcaceae_Methylohalobius_crimeensis_10Ki:0.144743920)1.000:0.044638616)0.942:0.019503562,((((Gammaproteobacteria_bacterium_RIFCSPLOWO2_02_FULL_61_13:0.149589018,((Gammaproteobacteria_bacterium_RIFCSPLOWO2_02_FULL_56_15:0.101565306,Gammaproteobacteria_bacterium_RIFCSPLOWO2_12_FULL_52_10:0.097241680)0.990:0.032793184,(Gammaproteobacteria_bacterium_RIFCSPLOWO2_12_47_11:0.106721466,Gammaproteobacteria_bacterium_RBG_16_51_14:0.090036436)0.724:0.022021311)0.913:0.019774941)1.000:0.071025547,(((SulCav_PC08_3_Gammaproteobacteria_47_88:0.0,SulCav_PC08_64_Gammaproteobacteria_47_12:0.0):0.124090695,(SulCav_GS10_10_Gammaproteobacteria_37_43:0.126675714,SulCav_GS09_5_Gammaproteobacteria_48_36:0.097138781)0.755:0.022412724)0.506:0.013954854,(((SulCav_FS06-10_Thiotrichales_38_8:0.000000005,SulCav_FS08_3_Thiotrichales_37_87:0.000000005)1.000:0.093172671,((SulCav_FS08_3_Thiotrichales_43_2644:0.0,SulCav_GS09_5_Thiotrichales_43_220:0.0):0.000000005,SulCav_PC08_64_Gammaproteobacteria_43_7:0.045886691)1.000:0.139746490)0.253:0.014453359,(((SulCav_FS08_3_Thiotrichales_44_35:0.0,SulCav_PC08_66_Thiotrichales_44_25:0.0):0.113000210,SulCav_FS08_3_Thiotrichales_44_224:0.131543924)0.971:0.034227367,(Bacteria_Proteobacteria_Gammaproteobacteria_Thiotrichales_Thiotrichaceae_Thiomargarita_sp._Thio36:0.112808772,Bacteria_Proteobacteria_Gammaproteobacteria_Thiotrichales_Thiotrichaceae_Beggiatoa_sp._Orange_Guaymas:0.121077605)0.974:0.036932324)0.850:0.017918647)0.974:0.024682827)1.000:0.039351066)0.968:0.021049328,(Gammaproteobacteria_bacterium_RBG_16_57_12:0.149678729,Bacteria_Proteobacteria_Gammaproteobacteria_Thiothrichales_uncultured_SG8_50:0.135226819)0.943:0.025408378)0.372:0.013334549,(Gammaproteobacteria_bacterium_RBG_16_66_13:0.215388627,((GA_180221_E-1-1_metaspades_Gammaproteobacteria_65_12.txt.curated:0.0,GA_180221_E-1-2_metaspades_Proteobacteria_64_10:0.0,GA_180221_E-2-1_metaspades_Gammaproteobacteria_65_9:0.0):0.128807877,((((((Bacteria_Proteobacteria_Gammaproteobacteria_Xanthomonadales_Xanthomonadaceae_Luteimonas_mephitis_DSM_12574:0.029389208,Bacteria_Proteobacteria_Gammaproteobacteria_Xanthomonadales_Xanthomonadaceae_Luteimonas_sp._J16:0.039845021)0.858:0.013080686,(Bacteria_Proteobacteria_Gammaproteobacteria_Xanthomonadales_Xanthomonadaceae_Thermomonas_fusca_DSM_15424:0.057649705,(GA_180221_E-1-1_metaspades_Xanthimonadales_66_13.txt.curated:0.0,GA_180221_E-1-2_metaspades_Xanthomonadales_66_11:0.0,GA_180221_E-2-1_metaspades_Xanthomonadales_66_11:0.0):0.031788254)0.912:0.017266730)0.601:0.007668981,(((Xanthomonadales_bacterium_RIFOXYA1_FULL_69_10:0.017498056,Bacteria_Proteobacteria_Gammaproteobacteria_Xanthomonadales_Xanthomonadaceae_Lysobacter_antibioticus_HS124:0.026478245)0.921:0.010702195,Bacteria_Proteobacteria_Gammaproteobacteria_Xanthomonadales_Xanthomonadaceae_Lysobacter_defluvii_DSM_18482:0.057880239)0.947:0.010577102,((Bacteria_Proteobacteria_Gammaproteobacteria_Xanthomonadales_RIFOXYA1_FULL_Xanthomonadales_68_6:0.024380318,Bacteria_Proteobacteria_Gammaproteobacteria_Xanthomonadales_Xanthomonadaceae_Pseudoxanthomonas_spadix_BD_a59:0.025647940)0.985:0.013984003,(((Bacteria_Proteobacteria_Gammaproteobacteria_Xanthomonadales_Xanthomonadaceae_Stenotrophomonas_maltophilia_ATCC_19867:0.001520156,Bacteria_Proteobacteria_Gammaproteobacteria_Xanthomonadales_Xanthomonadaceae_Stenotrophomonas_maltophilia_K279a:0.001682241)0.999:0.019603280,(Bacteria_Proteobacteria_Gammaproteobacteria_Xanthomonadales_Xanthomonadaceae_Xylella_fastidiosa_multiplex_ATCC_35871:0.003341581,Bacteria_Proteobacteria_Gammaproteobacteria_Xanthomonadales_Xanthomonadaceae_Xylella_fastidiosa_sandyi_Ann_1:0.007193098)1.000:0.137738838)0.468:0.008630759,(Bacteria_Proteobacteria_Gammaproteobacteria_Xanthomonadales_Xanthomonadaceae_Xanthomonas_axonopodis_Xac29_1:0.000130890,Bacteria_Proteobacteria_Gammaproteobacteria_Xanthomonadales_Xanthomonadaceae_Xanthomonas_oryzae_ATCC_35933:0.007134486)0.993:0.012512607)0.997:0.016324606)0.998:0.019022231)0.665:0.004687701)1.000:0.034815349,(Bacteria_Proteobacteria_Gammaproteobacteria_Xanthomonadales_Xanthomonadaceae_Silanimonas_lenta_DSM_16282:0.068828618,(Bacteria_Proteobacteria_Gammaproteobacteria_Xanthomonadales_Xanthomonadaceae_Arenimonas_donghaensis_DSM_18148_HO3_R19:0.043310678,(Bacteria_Proteobacteria_Gammaproteobacteria_Xanthomonadales_Xanthomonadaceae_Arenimonas_oryziterrae_DSM_21050:0.018360166,Gammaproteobacteria_bacterium_RIFCSPHIGHO2_12_FULL_63_22:0.030757919)0.998:0.023254750)0.998:0.026694175)0.953:0.014247964)0.581:0.016321337,CG17_big_fil_post_rev_8_21_14_2_50_Xanthomonadales_64_11:0.084089200)0.997:0.036099293,((SulCav_PC08_64_Gammaproteobacteria_65_22:0.087092989,(SulCav_PC08_64_mine_drainage_metagenome_68_98:0.076730864,((Bacteria_Proteobacteria_Gammaproteobacteria_Xanthomonadales_RIFOXYA1_FULL_Rhodanobacter_67_6:0.005480333,Bacteria_Proteobacteria_Gammaproteobacteria_Xanthomonadales_Xanthomonadaceae_Rhodanobacter_sp._2APBS1:0.005007921)1.000:0.026250057,((Bacteria_Proteobacteria_Gammaproteobacteria_Xanthomonadales_Xanthomonadaceae_Dyella_japonica_A8:0.022677478,(Bacteria_Proteobacteria_Gammaproteobacteria_Xanthomonadales_Xanthomonadaceae_Frateuria_aurantia_Kondo_67_DSM_6220:0.026575771,Bacteria_Proteobacteria_Gammaproteobacteria_Xanthomonadales_Xanthomonadaceae_Luteibacter_sp._9145:0.044267510)0.514:0.006086884)0.449:0.007188118,Bacteria_Proteobacteria_Gammaproteobacteria_Xanthomonadales_Xanthomonadaceae_Frateuria_terrea_CGMCC_1.7053:0.013201034)0.980:0.015183973)1.000:0.047526776)0.361:0.011963618)0.986:0.029013691,(Bacteria_Proteobacteria_Gammaproteobacteria_Xanthomonadales_Xanthomonadaceae_Rudaea_cellulosilytica_DSM_22992:0.081352682,CG02_land_8_20_14_3_00_150_Xanthomonadales_62_12:0.118444671)0.425:0.026195573)0.845:0.023333253)0.993:0.040960842)1.000:0.091727951)0.997:0.042956390)0.852:0.012576970)0.251:0.007004858,((AfrMine_BE2011_Gammaproteobacteria_63_42:0.0,AfrMine_BE2012_Gammaproteobacteria_63_16:0.0):0.093837981,Bacteria_Proteobacteria_Gammaproteobacteria_unclassified_Gammaproteobacteria_Thiohalomonas_denitrificans_HLD2:0.104828164)0.994:0.032401276)0.901:0.016539735)0.728:0.008883107)0.747:0.010957278)0.858:0.012765429)0.997:0.033092243)0.683:0.027681376)0.976:0.032673073)1.000:0.058319898)1.000:0.096758654,(CG_4_10_14_0_8_um_filter_cor_Alphaproteobacteria_53_9:0.329980525,(Bacteria_Proteobacteria_Zetaproteobacteria_zeta_proteobacterium_SCGC_AC_673_M07:0.155592923,((Bacteria_Proteobacteria_Zetaproteobacteria_zeta_proteobacterium_SCGC_AC_673_C02:0.057501133,(CG1_02_FULL_Zetaproteobacteria_59_1487:0.027737187,CG1_02_FULL_Zetaproteobacteria_55_237:0.019507489)1.000:0.061276188)1.000:0.050601859,((Bacteria_Proteobacteria_Zetaproteobacteria_Zetaproteobacteria_bacterium_TAG_1:0.032203455,CG1_02_SUB10_Zetaproteobacteria_46_191:0.048323312)1.000:0.074632696,(((((Bacteria_Proteobacteria_Zetaproteobacteria_Mariprofundales_Mariprofundaceae_Mariprofundus_ferrooxydans_M34:0.012265773,CG12_big_fil_rev_8_21_14_0_65_Zetaproteobacteria_54_13:0.027755394)1.000:0.039908569,(Bacteria_Proteobacteria_Zetaproteobacteria_zeta_proteobacterium_SCGC_AB_133_G06:0.029571949,Bacteria_Proteobacteria_Zetaproteobacteria_zeta_proteobacterium_SCGC_AB_137_J06:0.041799479)0.973:0.020403624)0.929:0.012323480,(CG1_02_FULL_Zetaproteobacteria_53_45:0.004556063,CG_4_9_14_3_um_filter_150_Zetaproteobacteria_53_7:0.007464876)1.000:0.035279430)0.138:0.009425300,Bacteria_Proteobacteria_Zetaproteobacteria_Mariprofundales_Mariprofundaceae_Mariprofundus_sp._EKF_M39:0.039604633)1.000:0.048219086,((Bacteria_Proteobacteria_Zetaproteobacteria_zeta_proteobacterium_SCGC_AB_133_C04:0.017268349,Bacteria_Proteobacteria_Zetaproteobacteria_zeta_proteobacterium_SCGC_AB_137_I08:0.011686783)1.000:0.053664663,(CG_4_9_14_3_um_filter_150_Zetaproteobacteria_49_83:0.078479518,(Bacteria_Proteobacteria_Zetaproteobacteria_zeta_proteobacterium_SCGC_AB_137_C09:0.000000005,Bacteria_Proteobacteria_Zetaproteobacteria_zeta_proteobacterium_SCGC_AB_137_L23:0.000000005)1.000:0.112222696)0.335:0.015309175)0.968:0.019764256)0.414:0.020948802)1.000:0.033428739)0.765:0.021632510)1.000:0.168813049)0.983:0.057933533)0.770:0.030087021,(CG1_02_FULL_Alphaproteobacteria_64_396:0.194781073,Bacteria_Proteobacteria_Alphaproteobacteria_Magnetococcales_Magnetococcaceae_Magnetococcus_sp._MC_1:0.231475896)0.989:0.060956789)0.000:0.032561989,((((Bacteria_Proteobacteria_Alphaproteobacteria_Rickettsiales_Anaplasmataceae_Wolbachieae_Wolbachia_endosymbiont_of_Drosophila_melanogaster:0.266879788,(Bacteria_Proteobacteria_Alphaproteobacteria_Rickettsiales_Anaplasmataceae_Anaplasma_marginale_St._Maries:0.183779388,Bacteria_Proteobacteria_Alphaproteobacteria_Rickettsiales_Anaplasmataceae_Ehrlichia_chaffeensis_Osceola:0.120033727)1.000:0.145068493)1.000:0.117585215,(Bacteria_Proteobacteria_Alphaproteobacteria_Rickettsiales_Anaplasmataceae_Neorickettsia_sennetsu_Miyayama:0.404858085,Bacteria_Proteobacteria_Alphaproteobacteria_Rickettsiales_Anaplasmataceae_Candidatus_Xenolissoclinum_pacificiensis_L6:0.526462712)1.000:0.153857253)1.000:0.148510160,((Bacteria_Proteobacteria_Alphaproteobacteria_Rickettsiales_Candidatus_Midichloria_mitochondrii_IricVA:0.347607186,(Bacteria_Proteobacteria_Alphaproteobacteria_Rickettsiales_Rickettsiaceae_Rickettsieae_Orientia_tsutsugamushi_Boryong:0.310392844,(Bacteria_Proteobacteria_Alphaproteobacteria_Rickettsiales_Rickettsiaceae_Rickettsieae_Rickettsia_conorii_Malish_7:0.135699650,SulCav_PC08_3_Rickettsiales_26_21:0.165250877)0.987:0.071633024)1.000:0.158350348)0.742:0.047872619,((CG11_big_fil_rev_8_21_14_0_20_Alphaproteobacteria_39_49:0.210869118,CG11_big_fil_rev_8_21_14_0_20_Alphaproteobacteria_44_7:0.230376798)0.994:0.068986293,((((SulCav_PC08_3_Candidatus_Paracaedibacter_symbiosus_38_13:0.106225913,Bacteria_Proteobacteria_Alphaproteobacteria_Rickettsiales_Rickettsiales_genera_incertae_sedis_Candidatus_Odyssella_thessalonicensis_L13:0.119812641)0.999:0.072927437,(SulCav_PC08_3_Proteobacteria_39_12:0.184514859,CG_4_10_14_0_8_um_filter_cor_Alphaproteobacteria_37_21:0.229828429)0.998:0.071700161)1.000:0.084627754,SulCav_FS06-10_Proteobacteria_39_28:0.242172394)0.980:0.044319039,(((Alphaproteobacteria_bacterium_RIFCSPHIGHO2_02_FULL_42_30:0.159795528,Alphaproteobacteria_bacterium_RIFCSPHIGHO2_01_FULL_41_14:0.263586572)0.977:0.051640249,(((((Bacteria_Proteobacteria_Alphaproteobacteria_Rhodospirillales_Rhodospirillaceae_Magnetospirillum_magneticum_AMB_1:0.107753541,(Bacteria_Proteobacteria_Alphaproteobacteria_Rhodospirillales_Rhodospirillaceae_Dongia_sp._URHE0060:0.125389712,(Bacteria_Proteobacteria_Alphaproteobacteria_Rhodospirillales_Rhodospirillaceae_Inquilinus_limosus_DSM_16000:0.109476261,(Bacteria_Proteobacteria_Alphaproteobacteria_Rhodospirillales_Rhodospirillaceae_Skermanella_stibiiresistens_SB22:0.055179002,(Bacteria_Proteobacteria_Alphaproteobacteria_Rhodospirillales_Rhodospirillaceae_Azospirillum_irakense_DSM_11586:0.073726206,Bacteria_Proteobacteria_Alphaproteobacteria_Rhodospirillales_Rhodospirillaceae_Azospirillum_amazonense_CBAmc:0.044118423)0.974:0.027725869)0.999:0.044265396)0.946:0.028040708)0.563:0.020757398)0.988:0.028993643,(Rhodospirillales_bacterium_RIFCSPLOWO2_12_FULL_67_15:0.160541931,(Rhodospirillales_bacterium_RIFCSPLOWO2_12_FULL_58_28:0.134166082,(Rhodospirillales_bacterium_RIFCSPLOWO2_01_FULL_65_14:0.127433135,CG15_BIG_FIL_POST_REV_8_21_14_020_Rhodospirillales_66_15:0.107638137)0.842:0.028499813)0.778:0.020890936)0.999:0.047819875)0.754:0.009668041,((((Bacteria_Proteobacteria_Alphaproteobacteria_Sneathiellales_Sneathiellaceae_Sneathiella_glossodoripedis_JCM_23214:0.165912853,(Bacteria_Proteobacteria_Alphaproteobacteria_Kordiimonadales_Kordiimonas_gwangyangensis_DSM_19435:0.136298115,((Bacteria_Proteobacteria_Alphaproteobacteria_Sphingomonadales_Sphingomonadaceae_Sandarakinorhabdus_sp._AAP62:0.083111210,((GA_180221_E-1-1_metaspades_Rubrimonas_58_39.txt.curated:0.0,GA_180221_E-1-2_metaspades_Proteobacteria_59_48:0.0,GA_180221_E-2-1_metaspades_Homo-sapiens-Proteobacteria-_62_40:0.0):0.041356954,(GA_180221_E-1-1_metaspades_Alphaproteobacteria_64_17.txt.curated:0.003577433,GA_180221_E-2-1_metaspades_Alphaproteobacteria_64_12:0.003570254)1.000:0.081275457)1.000:0.049532406)0.960:0.026103978,((Bacteria_Proteobacteria_Alphaproteobacteria_Sphingomonadales_Sphingomonadaceae_Zymomonas_mobilis_mobilis_CP4:0.079558684,Bacteria_Proteobacteria_Alphaproteobacteria_Sphingomonadales_Sphingomonadaceae_Sphingomonas_wittichii_RW1:0.045787034)0.996:0.032704680,((Bacteria_Proteobacteria_Alphaproteobacteria_Sphingomonadales_Sphingomonadaceae_Sphingobium_japonicum_UT26S_1:0.065425012,Bacteria_Proteobacteria_Alphaproteobacteria_Sphingomonadales_Sphingomonadaceae_Sphingopyxis_alaskensis_RB2256:0.052004076)0.073:0.016577805,(CG_4_10_14_3_um_filter_Sphingomonadales_58_15:0.097101379,((Bacteria_Proteobacteria_Alphaproteobacteria_Sphingomonadales_Sphingomonadaceae_Blastomonas_sp._AAP53:0.012394886,Sphingomonadales_bacterium_RIFCSPHIGHO2_01_FULL_65_20:0.009961778)1.000:0.035079105,(Bacteria_Proteobacteria_Alphaproteobacteria_Sphingomonadales_Sphingomonadaceae_Novosphingobium_sp._PP1Y:0.045299137,((Erythrobacter_sp._RIFCSPHIGHO2_12_FULL_63_10:0.045557900,((GA_180221_E-1-2_metaspades_Caldisericum_62_6:0.046477315,Bacteria_Proteobacteria_Alphaproteobacteria_Sphingomonadales_Erythrobacteraceae_Porphyrobacter_sp._AAP82:0.010959138)0.241:0.000000005,GA_180221_E-1-1_metaspades_Porphyrobacter_63_6.txt.curated:0.007000017)0.944:0.018604060)0.974:0.013275881,(CG12_big_fil_rev_8_21_14_0_65_Sphingomonadales_65_10:0.051693266,(Bacteria_Proteobacteria_Alphaproteobacteria_Sphingomonadales_Erythrobacteraceae_Altererythrobacter_ishigakiensis_ATCC_BAA_2084:0.026290057,(Bacteria_Proteobacteria_Alphaproteobacteria_Sphingomonadales_Erythrobacteraceae_Erythrobacter_litoralis_HTCC2594:0.013937109,Bacteria_Proteobacteria_Alphaproteobacteria_Sphingomonadales_Sphingomonadaceae_Citromicrobium_sp._JLT1363:0.031440366)0.769:0.011042325)0.249:0.009583298)0.723:0.012462816)0.995:0.020652211)0.999:0.034123632)0.569:0.016176786)0.900:0.015161471)0.994:0.028275047)0.950:0.031493062)1.000:0.123262493)0.998:0.050639710)0.753:0.018500758,(((Bacteria_Proteobacteria_Alphaproteobacteria_Parvularculales_Parvularculaceae_Parvularcula_bermudensis_HTCC2503:0.111139820,Alphaproteobacteria_bacterium_RIFCSPHIGHO2_12_FULL_63_12:0.128184276)0.992:0.048296306,(((Bacteria_Proteobacteria_Alphaproteobacteria_Rhodobacterales_Hyphomonadaceae_Robiginitomaculum_antarcticum_DSM_21748:0.079257025,Bacteria_Proteobacteria_Alphaproteobacteria_Rhodobacterales_Hyphomonadaceae_Hellea_balneolensis_DSM_19091:0.075984560)1.000:0.064478819,(CG15_BIG_FIL_POST_REV_8_21_14_020_Rhodobacterales_59_13:0.101991144,(Bacteria_Proteobacteria_Alphaproteobacteria_Rhodobacterales_Hyphomonadaceae_Maricaulis_maris_MCS10:0.072130991,(Bacteria_Proteobacteria_Alphaproteobacteria_Caulobacterales_Caulobacteraceae_Woodsholea_maritima_DSM_17123:0.064864241,Bacteria_Proteobacteria_Alphaproteobacteria_Rhodobacterales_Hyphomonadaceae_Oceanicaulis_alexandrii_HTCC2633:0.066620933)0.998:0.036279231)0.200:0.013386549)0.982:0.029031082)0.953:0.024321556,((Bacteria_Proteobacteria_Alphaproteobacteria_Rhodobacterales_Hyphomonadaceae_Hirschia_baltica_ATCC_49814:0.102628951,(Bacteria_Proteobacteria_Alphaproteobacteria_Rhodobacterales_Hyphomonadaceae_Hyphomonas_neptunium_ATCC_15444:0.105120488,Bacteria_Proteobacteria_Alphaproteobacteria_Rhodobacterales_Hyphomonadaceae_Henriciella_marina_DSM_19595:0.083774226)1.000:0.073313983)1.000:0.061989106,((((AfrMine_TT107_Caulobacter_crescentus_OR37_68_73:0.0,Precam_crust_megahit_Caulobacter_68_72:0.0):0.010042609,Bacteria_Proteobacteria_Alphaproteobacteria_Caulobacterales_Caulobacteraceae_Caulobacter_segnis_ATCC_21756:0.004067474)1.000:0.058299153,(Bacteria_Proteobacteria_Alphaproteobacteria_Caulobacterales_Caulobacteraceae_Phenylobacterium_zucineum_HLK1:0.043032803,Phenylobacterium_sp._RIFCSPHIGHO2_01_FULL_70_10:0.021766174)1.000:0.040780755)0.901:0.023043127,(Bacteria_Proteobacteria_Alphaproteobacteria_Caulobacterales_Caulobacteraceae_Asticcacaulis_excentricus_CB_48_1:0.075057545,(Bacteria_Proteobacteria_Alphaproteobacteria_Caulobacterales_Caulobacteraceae_Brevundimonas_subvibrioides_ATCC_15264:0.049149678,Caulobacterales_bacterium_RIFOXYA1_FULL_67_7:0.028594298)1.000:0.063608172)0.940:0.025202275)1.000:0.089405039)0.162:0.022726767)0.999:0.038944002)1.000:0.047939597,(((((((Bacteria_Proteobacteria_Alphaproteobacteria_Rhizobiales_Aurantimonadaceae_Aurantimonas_ureilytica_DSM_18598:0.053399509,(Bacteria_Proteobacteria_Alphaproteobacteria_Rhizobiales_Aurantimonadaceae_Aurantimonas_manganoxydans_SI85_9A1:0.045650568,Bacteria_Proteobacteria_Alphaproteobacteria_Rhizobiales_Aurantimonadaceae_Fulvimarina_pelagi_HTCC2506_unfinished_sequence:0.058728869)0.876:0.015533287)1.000:0.030695971,((Bacteria_Proteobacteria_Alphaproteobacteria_Rhodobacterales_Rhodobacteraceae_Ahrensia_sp._13_GOM_1096m:0.097886493,(Bacteria_Proteobacteria_Alphaproteobacteria_Rhizobiales_Phyllobacteriaceae_Hoeflea_phototrophica_DFL_43:0.062871996,(Bacteria_Proteobacteria_Alphaproteobacteria_Rhizobiales_Aurantimonadaceae_Martelella_mediterranea_DSM_17316:0.061438498,((Bacteria_Proteobacteria_Alphaproteobacteria_Rhizobiales_Rhizobiaceae_Neorhizobium_galegae_bv._orientalis_HAMBI_540:0.027203393,((Bacteria_Proteobacteria_Alphaproteobacteria_Rhizobiales_Rhizobiaceae_Shinella_zoogleoides_DD12_SHLA:0.029910129,(Bacteria_Proteobacteria_Alphaproteobacteria_Rhizobiales_Rhizobiaceae_SinorhizobiumEnsifer_group_Ensifer_meliloti_GR4:0.017901150,Bacteria_Proteobacteria_Alphaproteobacteria_Rhizobiales_Rhizobiaceae_SinorhizobiumEnsifer_group_Ensifer_adhaerens_OV14:0.012369262)0.988:0.014609480)0.919:0.010626475,Bacteria_Proteobacteria_Alphaproteobacteria_Rhizobiales_Rhizobiaceae_RhizobiumAgrobacterium_group_Rhizobium_leguminosarum_bv._trifolii_CB782:0.033682127)0.635:0.004943132)0.675:0.007500296,Bacteria_Proteobacteria_Alphaproteobacteria_Rhizobiales_Rhizobiaceae_RhizobiumAgrobacterium_group_Agrobacterium_sp._H13_3:0.022288416)0.997:0.025665707)0.989:0.021914957)0.682:0.020428367)0.872:0.022103053,(((Bacteria_Proteobacteria_Alphaproteobacteria_Rhizobiales_Phyllobacteriaceae_Chelativorans_sp._BNC1:0.043821732,Bacteria_Proteobacteria_Alphaproteobacteria_Rhizobiales_Phyllobacteriaceae_Nitratireductor_aquibiodomus_JCM_21793:0.039150733)0.996:0.025426769,((Bacteria_Proteobacteria_Alphaproteobacteria_Rhizobiales_Phyllobacteriaceae_Aminobacter_sp._J41:0.033209994,Bacteria_Proteobacteria_Alphaproteobacteria_Rhizobiales_Phyllobacteriaceae_Aliihoeflea_sp._2WW:0.046851289)0.955:0.013858298,(Bacteria_Proteobacteria_Alphaproteobacteria_Rhizobiales_Phyllobacteriaceae_Pseudaminobacter_salicylatoxidans_KCT001:0.032704212,(Bacteria_Proteobacteria_Alphaproteobacteria_Rhizobiales_Phyllobacteriaceae_Mesorhizobium_australicum_WSM2073:0.048914991,Bacteria_Proteobacteria_Alphaproteobacteria_Rhizobiales_Phyllobacteriaceae_Aquamicrobium_defluvii_W13Z1:0.034610714)0.953:0.016922294)0.982:0.016041156)0.933:0.011564759)1.000:0.024574109,(Bacteria_Proteobacteria_Alphaproteobacteria_Rhizobiales_Bartonellaceae_Bartonella_clarridgeiae_73:0.087662882,(Bacteria_Proteobacteria_Alphaproteobacteria_Rhizobiales_Phyllobacteriaceae_Phyllobacterium_sp._YR531:0.038116108,(Bacteria_Proteobacteria_Alphaproteobacteria_Rhizobiales_Brucellaceae_Pseudochrobactrum_sp._AO18b:0.033664702,(Bacteria_Proteobacteria_Alphaproteobacteria_Rhizobiales_Brucellaceae_Brucella_abortus_A13334:0.008753260,Bacteria_Proteobacteria_Alphaproteobacteria_Rhizobiales_Brucellaceae_Ochrobactrum_anthropi_ATCC_49188_1:0.011959214)0.997:0.017787262)0.943:0.015011783)0.358:0.010870148)0.993:0.023607637)0.939:0.019462711)0.944:0.013930061)1.000:0.051561394,(((Bacteria_Proteobacteria_Alphaproteobacteria_Rhizobiales_Hyphomicrobiaceae_Maritalea_myrionectae_DSM_19524:0.066095393,Bacteria_Proteobacteria_Alphaproteobacteria_Rhizobiales_Hyphomicrobiaceae_Cucumibacter_marinus_DSM_18995:0.042218430)0.996:0.028637601,(Bacteria_Proteobacteria_Alphaproteobacteria_Rhizobiales_Hyphomicrobiaceae_Pelagibacterium_halotolerans_B2:0.065959969,(Bacteria_Proteobacteria_Alphaproteobacteria_Rhizobiales_unclassified_Rhizobiales_Vasilyevaea_enhydra_ATCC_23634:0.049653585,Bacteria_Proteobacteria_Alphaproteobacteria_Rhizobiales_Hyphomicrobiaceae_Devosia_sp._17_2_E_8:0.043258742)1.000:0.051695702)0.976:0.022572951)1.000:0.062945816,(Bacteria_Proteobacteria_Alphaproteobacteria_Rhodobacterales_Rhodobacteraceae_Stappia_stellulata_DSM_5886:0.066886985,((Bacteria_Proteobacteria_Alphaproteobacteria_Rhodobacterales_Rhodobacteraceae_Pseudovibrio_sp._FO_BEG1:0.037802527,Bacteria_Proteobacteria_Alphaproteobacteria_Rhodobacterales_Rhodobacteraceae_Nesiotobacter_exalbescens_DSM_16456:0.038535758)1.000:0.039326791,(Bacteria_Proteobacteria_Alphaproteobacteria_Rhodobacterales_Rhodobacteraceae_Pannonibacter_phragmitetus_DSM_14782:0.037295716,(Bacteria_Proteobacteria_Alphaproteobacteria_Rhodobacterales_Rhodobacteraceae_Labrenzia_alexandrii_DFL_11:0.031541439,Bacteria_Proteobacteria_Alphaproteobacteria_Rhodobacterales_Rhodobacteraceae_Roseibium_sp._TrichSKD4_genomic_scaffold_scf_1119120597021:0.026622753)0.992:0.021509984)0.900:0.018626110)0.957:0.018377536)1.000:0.047981133)0.869:0.017229930)0.880:0.011521664,(((Bacteria_Proteobacteria_Alphaproteobacteria_Rhizobiales_unclassified_Rhizobiales_Bauldia_litoralis_ATCC_35022:0.111259818,Bacteria_Proteobacteria_Alphaproteobacteria_Rhizobiales_Rhizobiaceae_Kaistia_adipata_DSM_17808:0.071828555)0.869:0.022625084,(Bacteria_Proteobacteria_Alphaproteobacteria_Rhizobiales_unclassified_Rhizobiales_Amorphus_coralli_DSM_19760:0.122791361,((Bacteria_Proteobacteria_Alphaproteobacteria_Rhizobiales_Hyphomicrobiaceae_Prosthecomicrobium_hirschii_ATCC_27832:0.087540410,((((((Bacteria_Proteobacteria_Alphaproteobacteria_Rhizobiales_Beijerinckiaceae_Methylocella_silvestris_BL2:0.031971559,Bacteria_Proteobacteria_Alphaproteobacteria_Rhizobiales_Beijerinckiaceae_Methylocapsa_acidiphila_B2:0.027285257)0.805:0.012755298,(Bacteria_Proteobacteria_Alphaproteobacteria_Rhizobiales_Beijerinckiaceae_Methyloferula_stellata_AR4:0.027745604,Bacteria_Proteobacteria_Alphaproteobacteria_Rhizobiales_Beijerinckiaceae_Beijerinckia_indica_subsp._indica_ATCC_9039:0.033577340)0.909:0.013830862)0.997:0.027059793,(Bacteria_Proteobacteria_Alphaproteobacteria_Rhizobiales_Methylocystaceae_Methylocystis_sp._SC2:0.048856887,Bacteria_Proteobacteria_Alphaproteobacteria_Rhizobiales_Methylocystaceae_Methylosinus_sp._PW1:0.041164793)1.000:0.043889604)1.000:0.045340217,(Bacteria_Proteobacteria_Alphaproteobacteria_Rhizobiales_Bradyrhizobiaceae_Salinarimonas_rosea_DSM_21201:0.088582527,((Bacteria_Proteobacteria_Alphaproteobacteria_Rhizobiales_Bradyrhizobiaceae_Bosea_sp._UNC402CLCol:0.093474429,Bacteria_Proteobacteria_Alphaproteobacteria_Rhizobiales_Beijerinckiaceae_Chelatococcus_sp._GW1:0.058058815)0.659:0.013584374,(Bacteria_Proteobacteria_Alphaproteobacteria_Rhizobiales_Methylobacteriaceae_Microvirga_sp._WSM3557:0.032818134,(CG08_land_8_20_14_0_20_Methylobacterium_71_15:0.021292636,Bacteria_Proteobacteria_Alphaproteobacteria_Rhizobiales_Methylobacteriaceae_Methylobacterium_extorquens_PA1:0.033895383)1.000:0.063231609)0.979:0.019272750)0.815:0.012226065)0.988:0.019233951)0.942:0.020172159,(SulCav_GS09_5_Proteobacteria_53_9:0.127379638,(Bacteria_Proteobacteria_Alphaproteobacteria_Rhodobacterales_Rhodobacteraceae_Rhodovulum_sp._PH10:0.083973252,(Bacteria_Proteobacteria_Alphaproteobacteria_Rhizobiales_Bradyrhizobiaceae_Oligotropha_carboxidovorans_OM5:0.026986762,(Bacteria_Proteobacteria_Alphaproteobacteria_Rhizobiales_Bradyrhizobiaceae_Afipia_sp._OHSU_I_C6:0.030988432,(Bacteria_Proteobacteria_Alphaproteobacteria_Rhizobiales_Bradyrhizobiaceae_Rhodopseudomonas_palustris_BisB18:0.023282276,(Bacteria_Proteobacteria_Alphaproteobacteria_Rhizobiales_Bradyrhizobiaceae_Bradyrhizobium_japonicum_SEMIA_5079:0.035949359,Bacteria_Proteobacteria_Alphaproteobacteria_Rhizobiales_Bradyrhizobiaceae_Nitrobacter_hamburgensis_X14:0.027205730)0.656:0.007347530)0.900:0.015726838)0.843:0.011213956)1.000:0.061762206)0.993:0.031780444)0.977:0.023693318)0.804:0.010874860,(Bacteria_Proteobacteria_Alphaproteobacteria_Rhizobiales_Methylocystaceae_Methylopila_sp._M107:0.108477675,((Bacteria_Proteobacteria_Alphaproteobacteria_Rhizobiales_Xanthobacteraceae_Ancylobacter_sp._FA202:0.022729836,Bacteria_Proteobacteria_Alphaproteobacteria_Rhizobiales_Xanthobacteraceae_Starkeya_novella_DSM_506:0.014452436)1.000:0.030229492,(Bacteria_Proteobacteria_Alphaproteobacteria_Rhizobiales_Xanthobacteraceae_Azorhizobium_caulinodans_ORS_571:0.029118700,Bacteria_Proteobacteria_Alphaproteobacteria_Rhizobiales_Xanthobacteraceae_Xanthobacter_autotrophicus_Py2:0.048615521)0.949:0.014876329)1.000:0.046916849)0.828:0.018736640)0.996:0.024881278)0.988:0.027686173,Bacteria_Proteobacteria_Alphaproteobacteria_Rhizobiales_Methylocystaceae_Pleomorphomonas_oryzae_DSM_16300:0.110610919)0.000:0.009179338)0.203:0.007421663)0.952:0.014791830,(Bacteria_Proteobacteria_Alphaproteobacteria_Rhizobiales_Rhodobiaceae_Lutibaculum_baratangense_AMV1:0.090767998,Bacteria_Proteobacteria_Alphaproteobacteria_Rhizobiales_Rhodobiaceae_Afifella_pfennigii_DSM_17143:0.104038041)0.990:0.022620259)0.219:0.008954175)0.990:0.020935159,(Alphaproteobacteria_bacterium_RBG_16_64_48:0.110730828,(Bacteria_Proteobacteria_Alphaproteobacteria_Rhizobiales_Hyphomicrobiaceae_Hyphomicrobium_nitrativorans_NL23:0.150797564,Bacteria_Proteobacteria_Alphaproteobacteria_Rhizobiales_Hyphomicrobiaceae_Rhodomicrobium_vannielii_ATCC_17100:0.096333945)0.776:0.028549086)0.998:0.037872536)0.843:0.015211766,(Bacteria_Proteobacteria_Alphaproteobacteria_Rhizobiales_Phyllobacteriaceae_Parvibaculum_lavamentivorans_DS_1:0.103244779,Bacteria_Proteobacteria_Alphaproteobacteria_unclassified_Alphaproteobacteriar_Canditatus_Phaeomarinobacter_ectocarpi_Ec32:0.131271421)0.986:0.031098012)0.957:0.013241528,(Bacteria_Proteobacteria_Alphaproteobacteria_unclassified_Alphaproteobacteria_Thermopetrobacter_sp._TC1:0.133662966,(Bacteria_Proteobacteria_Alphaproteobacteria_Rhizobiales_Methylobacteriaceae_Meganema_perideroedes_DSM_15528:0.140230308,(CG18_big_fil_WC_8_21_14_2_50_Rhodobacterales_71_9:0.107776405,((((Bacteria_Proteobacteria_Alphaproteobacteria_Rhodobacterales_Rhodobacteraceae_Thioclava_pacifica_DSM_10166:0.038483954,(Bacteria_Proteobacteria_Alphaproteobacteria_Rhodobacterales_Rhodobacteraceae_Paracoccus_denitrificans_PD1222_1:0.045139059,(Bacteria_Proteobacteria_Alphaproteobacteria_Rhodobacterales_Rhodobacteraceae_Rhodobacter_capsulatus_SB1003:0.039752487,(Bacteria_Proteobacteria_Alphaproteobacteria_Rhodobacterales_Rhodobacteraceae_Catellibacterium_nectariphilum_DSM_15620:0.045177813,(SulCav_FS06-10_Rhodobacterales_64_121:0.030953046,(Rhodobacteraceae_bacterium_GWF1_65_7:0.022442579,((Bacteria_Proteobacteria_Alphaproteobacteria_Rhodobacterales_Rhodobacteraceae_Pseudorhodobacter_ferrugineus_DSM_5888:0.048467341,CG1_02_FULL_Rhodobacterales_66_167:0.041399250)0.885:0.012993480,Rhodobacterales_bacterium_RIFCSPHIGHO2_12_FULL_62_75:0.022288514)0.645:0.007766480)0.939:0.012142788)0.919:0.012476643)0.152:0.008204642)0.128:0.009064651)0.492:0.009060031)0.964:0.011438216,Bacteria_Proteobacteria_Alphaproteobacteria_Rhodobacterales_Rhodobacteraceae_Haematobacter_missouriensis_CCUG_52307:0.037756995)0.885:0.010035681,Bacteria_Proteobacteria_Alphaproteobacteria_Rhodobacterales_Rhodobacteraceae_Defluviimonas_sp._20V17:0.026099664)0.992:0.022244921,((Bacteria_Proteobacteria_Alphaproteobacteria_Rhodobacterales_Rhodobacteraceae_Loktanella_vestfoldensis_SKA53:0.065733824,((Bacteria_Proteobacteria_Alphaproteobacteria_Rhodobacterales_Rhodobacteraceae_Ketogulonigenium_vulgarum_WSH_001:0.055980389,Bacteria_Proteobacteria_Alphaproteobacteria_Rhodobacterales_Rhodobacteraceae_Rubellimicrobium_thermophilum_DSM_16684:0.079019333)0.788:0.013770939,Bacteria_Proteobacteria_Alphaproteobacteria_Rhodobacterales_Rhodobacteraceae_Wenxinia_marina_DSM_24838:0.034005266)0.848:0.010050557)0.953:0.015981285,(Bacteria_Proteobacteria_Alphaproteobacteria_Rhodobacterales_Rhodobacteraceae_Celeribacter_sp._P73_complete_genome:0.044995701,((((Bacteria_Proteobacteria_Alphaproteobacteria_Rhodobacterales_Rhodobacteraceae_Roseovarius_sp._217:0.014466044,CG17_big_fil_post_rev_8_21_14_2_50_Rhodobacteraceae_63_15:0.014385362)1.000:0.036800109,(Bacteria_Proteobacteria_Alphaproteobacteria_Rhodobacterales_Rhodobacteraceae_Roseivivax_sp._22II_s10s:0.052528919,(Bacteria_Proteobacteria_Alphaproteobacteria_Rhodobacterales_Rhodobacteraceae_Sagittula_stellata_E_37_unfinished_sequence:0.047480223,(Bacteria_Proteobacteria_Alphaproteobacteria_Rhodobacterales_Rhodobacteraceae_Citreicella_sp._SE45:0.011964417,(Bacteria_Proteobacteria_Alphaproteobacteria_Rhodobacterales_Rhodobacteraceae_Salipiger_mucosus_DSM_16094_scaffold_version:0.035516408,Bacteria_Proteobacteria_Alphaproteobacteria_Rhodobacterales_Rhodobacteraceae_Pelagibaca_bermudensis_HTCC2601:0.010569577)0.522:0.009422564)0.975:0.016679896)0.883:0.014827283)0.989:0.020461872)0.997:0.017689112,((((Bacteria_Proteobacteria_Alphaproteobacteria_Rhodobacterales_Rhodobacteraceae_Sedimentitalea_cNanh_4411:0.024349758,(Bacteria_Proteobacteria_Alphaproteobacteria_Rhodobacterales_Rhodobacteraceae_Oceanibulbus_indolifex_HEL_45_unfinished_sequence:0.021684872,(Bacteria_Proteobacteria_Alphaproteobacteria_Rhodobacterales_Rhodobacteraceae_Roseobacter_litoralis_Och_149:0.031163378,Bacteria_Proteobacteria_Alphaproteobacteria_Rhodobacterales_Rhodobacteraceae_Sulfitobacter_sp._NAS_14.1:0.017913798)0.806:0.004880419)0.955:0.015081869)0.965:0.013686953,(Bacteria_Proteobacteria_Alphaproteobacteria_Rhodobacterales_Rhodobacteraceae_Donghicola_xiamenensis_DSM_18339:0.030089627,((Bacteria_Proteobacteria_Alphaproteobacteria_Rhodobacterales_Rhodobacteraceae_cMeth_4145:0.013121160,(Bacteria_Proteobacteria_Alphaproteobacteria_Rhodobacterales_Rhodobacteraceae_cArct_4215:0.033926615,Bacteria_Proteobacteria_Alphaproteobacteria_Rhodobacterales_Rhodobacteraceae_Phaeobacter_gallaeciensis_2.10:0.015009634)0.929:0.007951364)0.983:0.018355836,Bacteria_Proteobacteria_Alphaproteobacteria_Rhodobacterales_Rhodobacteraceae_Silicibacter_pomeroyi_DSS_3:0.036907709)0.522:0.009851831)0.908:0.010060316)0.554:0.005852092,Bacteria_Proteobacteria_Alphaproteobacteria_Rhodobacterales_Rhodobacteraceae_Sediminimonas_qiaohouensis_DSM_21189:0.057240439)0.543:0.002315945,(((Bacteria_Proteobacteria_Alphaproteobacteria_Rhodobacterales_Rhodobacteraceae_Actibacterium_mucosum_KCTC_23349:0.058934575,(CG17_big_fil_post_rev_8_21_14_2_50_Rhodobacteraceae_65_11:0.041170043,Bacteria_Proteobacteria_Alphaproteobacteria_Rhodobacterales_Rhodobacteraceae_Jannaschia_sp._CCS1:0.050897242)0.645:0.011796742)0.969:0.011469951,(Bacteria_Proteobacteria_Alphaproteobacteria_Rhodobacterales_Rhodobacteraceae_Dinoroseobacter_shibae_DFL_12:0.037157093,Bacteria_Proteobacteria_Alphaproteobacteria_Rhodobacterales_Rhodobacteraceae_Thalassobacter_arenae_DSM_19593:0.049520628)0.921:0.007376136)0.743:0.011458765,(((Bacteria_Proteobacteria_Alphaproteobacteria_Rhodobacterales_Rhodobacteraceae_Maribius_sp._MOLA_401:0.051395532,Bacteria_Proteobacteria_Alphaproteobacteria_Rhodobacterales_Rhodobacteraceae_Oceaniovalibus_guishaninsula_JLT2003:0.038807494)0.715:0.020074902,Bacteria_Proteobacteria_Alphaproteobacteria_Rhodobacterales_Rhodobacteraceae_Oceanicola_granulosus_HTCC2516:0.043024845)0.871:0.011300594,((Bacteria_Proteobacteria_Alphaproteobacteria_Rhodobacterales_Rhodobacteraceae_Roseobacter_Thalassiobium_sp._R2A62_genomic_scaffold_scf_1112329232034:0.039984242,(Bacteria_Proteobacteria_Alphaproteobacteria_Rhodobacterales_Rhodobacteraceae_Nereida_ignava_DSM_16309:0.034843659,Bacteria_Proteobacteria_Alphaproteobacteria_Rhodobacterales_Rhodobacteraceae_Planktomarina_temperata_RCA23_DSM_22400_RCA23:0.066536539)0.945:0.013267282)0.841:0.006954505,Bacteria_Proteobacteria_Alphaproteobacteria_Rhodobacterales_Rhodobacteraceae_Octadecabacter_arcticus_238:0.056438846)0.944:0.012382172)0.708:0.004113429)0.891:0.010068536)0.535:0.005610477)0.849:0.010484013,Bacteria_Proteobacteria_Alphaproteobacteria_Rhodobacterales_Rhodobacteraceae_Maritimibacter_sp._HL_12:0.048994751)0.076:0.005146274)0.973:0.010587850)0.930:0.014869347)1.000:0.054118548)0.995:0.043877135)1.000:0.057243048)0.938:0.015863728)0.377:0.015663731)1.000:0.042237722)0.998:0.033755307,((Bacteria_Proteobacteria_Alphaproteobacteria_Rhizobiales_Methylocystaceae_Terasakiella_pusilla_DSM_6293:0.140227213,Bacteria_Proteobacteria_Alphaproteobacteria_Rhodospirillales_Rhodospirillaceae_Thalassospira_profundimaris_WP0211:0.116984890)0.992:0.037228184,(Alphaproteobacteria_bacterium_RIFOXYD12_FULL_60_8:0.157940884,(Bacteria_Proteobacteria_Alphaproteobacteria_Rhodospirillales_Rhodospirillaceae_Rhodospirillum_rubrum_S1_ATCC_11170:0.092451577,(Bacteria_Proteobacteria_Alphaproteobacteria_Rhodospirillales_Rhodospirillaceae_Novispirillum_itersonii_ATCC_12639:0.093570990,Bacteria_Proteobacteria_Alphaproteobacteria_Rhodospirillales_Rhodospirillaceae_Caenispirillum_salinarum_AK4:0.093703719)0.658:0.024260315)0.988:0.030805929)0.995:0.033587817)0.867:0.020486420)0.746:0.011392639,((Bacteria_Proteobacteria_Alphaproteobacteria_Rhodospirillales_Rhodospirillaceae_Tistrella_mobilis_KA081020_065:0.148314739,(Bacteria_Proteobacteria_Alphaproteobacteria_Rhodospirillales_Rhodospirillaceae_Oceanibaculum_indicum_P24:0.126657529,((Bacteria_Proteobacteria_Alphaproteobacteria_Rhodospirillales_Rhodospirillaceae_Candidatus_Endolissoclinum_faulkneri_L5:0.137425964,Bacteria_Proteobacteria_Alphaproteobacteria_Rhodospirillales_Rhodospirillaceae_Thalassobaculum_salexigens_DSM_19539:0.027275142)1.000:0.063859066,(Bacteria_Proteobacteria_Alphaproteobacteria_Rhodospirillales_Rhodospirillaceae_Nisaea_denitrificans_DSM_18348:0.093545103,Bacteria_Proteobacteria_Alphaproteobacteria_Alpha_proteobacterium_IMCC1322:0.155793076)0.973:0.036292101)0.810:0.024473691)0.955:0.023405314)0.403:0.015502622,((Bacteria_Proteobacteria_Alphaproteobacteria_Kiloniellales_Kiloniellaceae_Kiloniella_laminariae_DSM_19542:0.121660239,Bacteria_Proteobacteria_Alphaproteobacteria_Rhodospirillales_Rhodospirillaceae_Fodinicurvata_sediminis_DSM_21159:0.121552023)0.877:0.030637095,Bacteria_Proteobacteria_Alphaproteobacteria_Rhodospirillales_Rhodospirillaceae_Rhodovibrio_salinarum_DSM_9154:0.182072178)0.994:0.034972291)0.936:0.017795839)0.979:0.014679661)0.883:0.013716275,(Bacteria_Proteobacteria_Alphaproteobacteria_Rhodospirillales_unclassified_Rhodospirillales_Reyranella_Reyranella_massiliensis_521_DSM_23428:0.168284113,(Bacteria_Proteobacteria_Alphaproteobacteria_unclassified_Alphaproteobacteria_Geminicoccus_roseus_DSM_18922:0.227193701,(Bacteria_Proteobacteria_Alphaproteobacteria_Rhodospirillales_unclassified_Rhodospirillales_Elioraea_tepidiphila_DSM_17972:0.083464185,((Bacteria_Proteobacteria_Alphaproteobacteria_Rhodospirillales_Acetobacteraceae_Rubritepida_flocculans_DSM_14296:0.067534378,(Bacteria_Proteobacteria_Alphaproteobacteria_Rhodospirillales_Acetobacteraceae_Roseomonas_mucosa_ATCC_BAA_692:0.058077325,Bacteria_Proteobacteria_Alphaproteobacteria_Rhodospirillales_Acetobacteraceae_Belnapia_moabensis_DSM_16746:0.047707021)0.977:0.021465552)0.996:0.036516062,((Bacteria_Proteobacteria_Alphaproteobacteria_Rhodospirillales_Acetobacteraceae_Acidocella_facilis_ATCC_35904:0.068398155,Bacteria_Proteobacteria_Alphaproteobacteria_Rhodospirillales_Acetobacteraceae_Acidiphilium_multivorum_AIU301:0.058941893)0.999:0.039252319,(Bacteria_Proteobacteria_Alphaproteobacteria_Rhodospirillales_Acetobacteraceae_Granulibacter_bethesdensis_CGDNIH1:0.058731236,((Bacteria_Proteobacteria_Alphaproteobacteria_Rhodospirillales_Acetobacteraceae_Acetobacter_pasteurianus_386B:0.043054912,(Bacteria_Proteobacteria_Alphaproteobacteria_Rhodospirillales_Acetobacteraceae_Commensalibacter_sp._MX_MONARCH01:0.081382762,((Bacteria_Proteobacteria_Alphaproteobacteria_Rhodospirillales_Acetobacteraceae_Asaia_platycodi_JCM_25414:0.024944052,Bacteria_Proteobacteria_Alphaproteobacteria_Rhodospirillales_Acetobacteraceae_Kozakia_baliensis_SR_745:0.017026843)0.917:0.009749555,(Bacteria_Proteobacteria_Alphaproteobacteria_Rhodospirillales_Acetobacteraceae_Saccharibacter_floricola_DSM_15669:0.054865983,Bacteria_Proteobacteria_Alphaproteobacteria_Rhodospirillales_Acetobacteraceae_Gluconobacter_oxydans_621H:0.015089217)0.999:0.024769007)0.997:0.027825072)0.608:0.009716872)0.397:0.010345855,(Bacteria_Proteobacteria_Alphaproteobacteria_Rhodospirillales_Acetobacteraceae_Gluconacetobacter_diazotrophicus_PAl_5:0.022386314,Bacteria_Proteobacteria_Alphaproteobacteria_Rhodospirillales_Acetobacteraceae_Gluconacetobacter_xylinus_NBRC_3288:0.024942063)0.912:0.010754416)0.996:0.029352806)0.960:0.017545441)0.985:0.020177923)0.333:0.023405884)1.000:0.087300624)0.649:0.031895884)0.750:0.009874653)0.966:0.019299907,((CG_4_9_14_3_um_filter_150_Alphaproteobacteria_47_13:0.170762724,(Bacteria_Proteobacteria_Alphaproteobacteria_unclassified_Alphaproteobacteria_Micavibrio_aeruginosavorus_ARL_13:0.113360369,(Alphaproteobacteria_bacterium_RIFCSPHIGHO2_02_FULL_46_13:0.087415758,CG1_02_FULL_Alphaproteobacteria_46_17:0.052271721)1.000:0.130240989)0.196:0.021453973)1.000:0.080169082,(Alphaproteobacteria_bacterium_GWF2_58_20:0.183709884,(IMS_BF_Alphaproteobacteria_53_26.curated:0.004345830,SulCav_GS09_5_Alphaproteobacteria_53_9:0.004588811)1.000:0.187351222)0.805:0.037639654)0.997:0.043661256)0.954:0.017288572)0.746:0.017546230,Bacteria_Proteobacteria_Alphaproteobacteria_Rhizobiales_Rhizobiaceae_Candidatus_Liberibacter_americanus_Sao_Paulo:0.431541842)0.387:0.016215980)0.950:0.026859432)0.873:0.027456652)0.000:0.034466248)0.837:0.031924006,((Alphaproteobacteria_bacterium_RIFCSPLOWO2_02_FULL_40_19:0.542018220,Bacteria_Proteobacteria_Alphaproteobacteria_Rickettsiales_Holosporaceae_Holospora_undulata_HU1:0.493673514)0.009:0.081881682,Bacteria_Proteobacteria_Alphaproteobacteria_unclassified_Alphaproteobacteria_SAR11_cluster_Candidatus_Pelagibacter_sp._IMCC9063:0.460600663)0.431:0.024322603)1.000:0.070850889)0.997:0.051365013)0.983:0.038006360)0.373:0.013820010,((Bacteria_Proteobacteria_deltaepsilon_subdivisions_Deltaproteobacteria_Desulfurellales_Desulfurellaceae_Desulfurella_acetivorans_A63_DSM_5264:0.176892008,Bacteria_Proteobacteria_deltaepsilon_subdivisions_Deltaproteobacteria_Desulfurellales_Desulfurellaceae_Hippea_maritima_MH2_DSM_10411:0.179736158)1.000:0.165887570,((Bacteria_Proteobacteria_deltaepsilon_subdivisions_Epsilonproteobacteria_Nautiliales_Nautiliaceae_Nautilia_profundicola_AmH:0.026619840,(Bacteria_Proteobacteria_deltaepsilon_subdivisions_Epsilonproteobacteria_Nautiliales_Nautiliaceae_Lebetimonas_sp._JS032:0.038193433,Bacteria_Proteobacteria_deltaepsilon_subdivisions_Epsilonproteobacteria_Nautiliales_Nautiliaceae_Caminibacter_mediatlanticus_TB_2_unfinished_sequence:0.026190804)0.091:0.008042194)1.000:0.150282360,((((Bacteria_Proteobacteria_deltaepsilon_subdivisions_Epsilonproteobacteria_Campylobacterales_Campylobacteraceae_Campylobacter_jejuni_jejuni_NCTC_11168:0.122022341,Bacteria_Proteobacteria_deltaepsilon_subdivisions_Epsilonproteobacteria_Campylobacterales_Campylobacteraceae_Sulfurospirillum_barnesii_SES_3:0.088010989)0.999:0.048705128,(((Bacteria_Proteobacteria_deltaepsilon_subdivisions_Epsilonproteobacteria_Campylobacterales_Helicobacteraceae_Thiovulum_sp._ES:0.087665112,SulCav_PC08_3_Thiovulum_sp_ES_28_6360:0.109788358)1.000:0.081612918,(SulCav_PC08_66_Sulfuricurvum_sp_PC08_66_47_82:0.123556701,((SulCav_FS06-10_Campylobacterales_44_336:0.029597945,Bacteria_Proteobacteria_deltaepsilon_subdivisions_Epsilonproteobacteria_Campylobacterales_Helicobacteraceae_Sulfuricurvum_sp._RIFRC_1:0.019919837)1.000:0.085969125,(SulCav_PC08_66_Campylobacterales_51_9:0.091933697,((((SulCav_PC08_64_Campylobacterales_37_42:0.0,SulCav_PC08_66_Campylobacterales_37_13:0.0):0.000000006,SulCav_FS06-10_Campylobacterales_37_19:0.156862822)0.996:0.024104392,((CG2_30_FULL_Sulfurimonas_36_10:0.029584363,CG07_land_8_20_14_0_80_Sulfurimonas_36_56:0.010869265)1.000:0.031365625,Sulfurimonas_sp._GWF2_37_8:0.039285653)0.023:0.005442652)0.742:0.014385648,Bacteria_Proteobacteria_deltaepsilon_subdivisions_Epsilonproteobacteria_Campylobacterales_Helicobacteraceae_Sulfurimonas_denitrificans_DSM_1251:0.049629443)1.000:0.066172409)0.017:0.020819289)0.996:0.042847839)0.856:0.036047658)0.985:0.036536424,((SulCav_AS07-7_Arcobacter_33_110:0.085866741,(Bacteria_Proteobacteria_deltaepsilon_subdivisions_Epsilonproteobacteria_Campylobacterales_Campylobacteraceae_Arcobacter_nitrofigilis_DSM_7299:0.076550755,(SulCav_FS06-10_Arcobacter_31_291:0.000000005,(SulCav_GS10_10_Bacteria_31_18:0.000000005,(SulCav_PC08_64_Proteobacteria_30_157:0.000000005,(SulCav_PC08_66_Arcobacter_31_31:0.000000005,SulCav_PC08_3_Epsilonproteobacteria_31_454:0.000000005)0.000:0.000000005)0.782:0.000801122)0.772:0.000801290)1.000:0.103531101)0.988:0.031631099)1.000:0.071428354,((((SulCav_PC08_64_Sulfurovum_sp_FS06_10_36_871:0.000000005,SulCav_PC08_66_Sulfurovum_sp_FS06_10_36_108:0.000000005)0.735:0.000000005,(SulCav_FS06-10_Sulfurovum_36_100:0.001620923,SulCav_FS08_3_Sulfurovum_sp_FS06_10_36_14:0.000000005)0.794:0.000809347)1.000:0.061584048,(((SulCav_FS06-10_Sulfurovum_34_7825:0.000000005,SulCav_AS07-7_Sulfurovum_34_77:0.007251676)0.909:0.001606111,SulCav_PC08_64_Sulfurovum_sp_AS07_7_35_1374:0.000801959)0.860:0.002439348,SulCav_PC08_66_Sulfurovum_sp_AS07_7_34_183:0.000000005)1.000:0.097945269)0.864:0.016324221,((SulCav_PC08_64_Sulfurovales_34_38:0.071116352,(SulCav_AS07-7_Sulfurovum_35_16022:0.033552894,SulCav_FS06-10_Sulfurovum_36_27:0.007184294)0.999:0.039977983)1.000:0.044653066,(((((SulCav_FS06-10_Sulfurovum_41_39:0.005305750,(SulCav_FS08_3_Sulfurovum_sp_FS08_3_40_44:0.005781394,SulCav_AS07-7_Sulfurovum_40_14:0.006442319)0.732:0.000907757)0.166:0.000814060,(SulCav_PC08_64_Sulfurovum_sp_PC08_66_40_616:0.0,SulCav_PC08_66_Sulfurovum_sp_PC08_66_40_239:0.0):0.000813085)0.000:0.000000005,SulCav_PC08_3_Sulfurovum_sp_PC08_66_41_838:0.000000005)1.000:0.067211634,(SulCav_GS09_5_Sulfurovum_38_897:0.0,SulCav_GS10_10_Sulfurovum_38_56:0.0):0.107760584)0.983:0.025409790,((Bacteria_Proteobacteria_deltaepsilon_subdivisions_Epsilonproteobacteria_unclassified_Epsilonproteobacteria_Sulfurovum_sp._NBC37_1:0.023874631,(SulCav_PC08_3_Sulfurovum_sp_AR_41_250:0.011713070,(SulCav_PC08_64_Sulfurovum_sp_AR_42_47:0.000000005,SulCav_PC08_66_Sulfurovum_sp_AR_42_192:0.000000005)0.979:0.007772009)1.000:0.028375523)1.000:0.024868802,((SulCav_GS10_10_Sulfurovum_46_26:0.0,SulCav_PC08_64_Sulfurovum_46_64:0.0,SulCav_PC08_66_Sulfurovum_46_191:0.0):0.045923107,(SulCav_PC08_64_Sulfurovum_45_54:0.000000006,(SulCav_FS08_3_Sulfurovum_45_16:0.000000006,SulCav_GS10_10_Sulfurovum_45_11:0.000817293)0.923:0.000817515)1.000:0.047875432)0.992:0.015324264)0.126:0.008513209)0.000:0.003821485)0.398:0.012244612)1.000:0.107960667)0.869:0.024718307)0.830:0.015944522)0.923:0.016543044,(((SulCav_PC08_66_Epsilonproteobacteria_28_13:0.091462959,(SulCav_GS09_5_Epsilonproteobacteria_42_13:0.149160236,(Bacteria_Proteobacteria_deltaepsilon_subdivisions_Epsilonproteobacteria_Campylobacterales_Helicobacteraceae_Helicobacter_cetorum_MIT_99_5656:0.135879772,Bacteria_Proteobacteria_deltaepsilon_subdivisions_Epsilonproteobacteria_Campylobacterales_Helicobacteraceae_Wolinella_succinogenes_DSM_1740:0.060800518)0.984:0.038897450)0.454:0.029162750)0.970:0.032221235,SulCav_PC08_66_Epsilonproteobacteria_28_11:0.136867489)0.839:0.018539246,Bacteria_Proteobacteria_deltaepsilon_subdivisions_Epsilonproteobacteria_unclassified_Epsilonproteobacteria_Nitratiruptor_sp._SB155_2:0.108715852)0.406:0.015290996)0.782:0.018798824,(SulCav_FS06-10_Epsilonproteobacteria_41_10:0.000000005,((SulCav_GS09_5_Epsilonproteobacteria_41_63:0.0,SulCav_PC08_3_Epsilonproteobacteria_41_47:0.0,SulCav_PC08_64_Campylobacterales_41_417:0.0):0.000000005,SulCav_PC08_66_Epsilonproteobacteria_41_1877:0.000000005)0.000:0.000000005)1.000:0.169357084)0.978:0.052608793)1.000:0.307258374)0.999:0.086783084)0.000:0.012258695)0.857:0.021485045)0.970:0.025935511,(((((Bacteria_Acidobacteria_RBG_16_Acidobacteria_70_10:0.189497301,(Bacteria_Acidobacteria_RIFCSPLOWO2_12_FULL_Acidobacteria_66_10:0.089441205,((Bacteria_Acidobacteria_RIFCSPLOWO2_02_FULL_Acidobacteria_67_21:0.036306686,Bacteria_Acidobacteria_RIFCSPLOWO2_02_FULL_Acidobacteria_68_18:0.031696014)1.000:0.052767553,((Bacteria_Acidobacteria_RIFCSPLOWO2_12_FULL_Acidobacteria_66_21:0.056872466,(Bacteria_Acidobacteria_RBG_16_Acidobacteria_68_9:0.0,Acidobacteria_bacterium_RBG_16_68_9:0.0):0.087770888)0.024:0.024797036,((Bacteria_Acidobacteria_RIFCSPLOWO2_12_FULL_Acidobacteria_67_14b:0.0,Acidobacteria_bacterium_RIFCSPLOWO2_12_FULL_67_14b:0.0):0.029646342,(Bacteria_Acidobacteria_RIFCSPLOWO2_02_FULL_Acidobacteria_65_29:0.046084236,Bacteria_Acidobacteria_RIFCSPLOWO2_12_FULL_Acidobacteria_65_11:0.045106064)0.570:0.012102868)0.998:0.052995900)0.592:0.018389272)0.727:0.031637043)1.000:0.099119468)0.999:0.054697444,(Bacteria_Acidobacteria_RIFCSPHIGHO2_01_FULL_Acidobacteria_67_28:0.213500823,((Bacteria_Acidobacteria_RIFCSPLOWO2_02_FULL_Acidobacteria_60_20:0.106152705,(Bacteria_Acidobacteria_RIFCSPLOWO2_02_FULL_Acidobacteria_59_13:0.101555957,((Bacteria_Acidobacteria_RIFCSPLOWO2_12_FULL_Acidobacteria_54_10:0.120644095,Bacteria_Acidobacteria_RIFCSPLOWO2_12_FULL_Acidobacteria_59_11:0.038385110)0.999:0.041452601,(Bacteria_Acidobacteria_RIFCSPLOWO2_12_FULL_Acidobacteria_60_22:0.059400805,Bacteria_Acidobacteria_RIFCSPLOWO2_02_FULL_Acidobacteria_61_28:0.073524702)0.996:0.027692278)0.880:0.023003545)0.423:0.017745108)1.000:0.073482777,((Bacteria_FibrobacteresAcidobacteria_group_Acidobacteria_Acidobacteriia_Acidobacteriales_Acidobacteriaceae_Candidatus_Koribacter_versatilis_Ellin345:0.105532060,(((Bacteria_FibrobacteresAcidobacteria_group_Acidobacteria_Acidobacteriia_Acidobacteriales_Acidobacteriaceae_Terriglobus_saanensis_SP1PR4:0.085497486,(Bacteria_FibrobacteresAcidobacteria_group_Acidobacteria_Acidobacteriia_Acidobacteriales_Acidobacteriaceae_Acidobacterium_sp._MP5ACTX8:0.050446921,Bacteria_FibrobacteresAcidobacteria_group_Acidobacteria_Acidobacteriia_Acidobacteriales_Acidobacteriaceae_Edaphobacter_aggregans_DSM_19364:0.042615118)0.344:0.014928734)0.996:0.027241264,SulCav_PC08_64_Acidobacteriaceae_59_48:0.030933698)0.637:0.017155598,Bacteria_FibrobacteresAcidobacteria_group_Acidobacteria_Acidobacteriia_Acidobacteriales_Acidobacteriaceae_Acidobacterium_capsulatum_ATCC_51196:0.039243572)1.000:0.068428731)1.000:0.095796173,(Bacteria_FibrobacteresAcidobacteria_group_Acidobacteria_unclassified_Acidobacteria_Bryobacter_aggregatus_DSM_18758:0.135861224,Bacteria_FibrobacteresAcidobacteria_group_Acidobacteria_Solibacteres_Solibacterales_Solibacteraceae_Solibacter_usitatus_Ellin6076:0.105318151)1.000:0.078008526)0.900:0.031517847)0.947:0.033510010)0.999:0.051889709)0.983:0.039462685,((CG_4_9_14_3_um_filter_150_Acidobacteria_49_7:0.294637337,(Bacteria_FibrobacteresAcidobacteria_group_Acidobacteria_Holophagae_Holophagales_Holophagaceae_Geothrix_fermentans_DSM_14018:0.040459097,Bacteria_FibrobacteresAcidobacteria_group_Acidobacteria_Holophagae_Holophagales_Holophagaceae_Holophaga_foetida_TMBS4_DSM_6591:0.045142537)1.000:0.195064167)0.981:0.048789474,((Bacteria_Acidobacteria_RBG_16_Acidobacteria_64_8:0.259856726,(Bacteria_Acidobacteria_RBG_13_Acidobacteria_68_16:0.117170137,Bacteria_FibrobacteresAcidobacteria_group_Acidobacteria_unclassified_Acidobacteria_Thermoanaerobaculum_aquaticum_MP_01:0.065684291)1.000:0.123103336)0.966:0.054835382,(SulCav_AS07-7_Bacteria_67_7:0.144742026,(SulCav_AS07-7_Bacteria_38_42:0.080928284,CG_SAG_2014_w16S_Bacteria_49_1:0.107875781)1.000:0.101038506)1.000:0.162301243)0.582:0.028425801)0.550:0.018685063)0.931:0.030852282,(Candidatus_Fischerbacteria_bacterium_RBG_13_37_8:0.370192872,(((Bacteria_CP_OP8_candidate_division_OP8_bacterium_SCGC_AAA252_A02_Combined_Assembly_OP8_1__OP8:0.000872948,(Bacteria_CP_OP8_candidate_division_OP8_bacterium_SCGC_AAA252_F08_Combined_Assembly_OP8_2__OP8:0.000000005,Bacteria_CP_OP8_candidate_division_OP8_bacterium_SCGC_AAA252_O11_SAK_001_85:0.000000005)0.766:0.000757542)1.000:0.100948826,(Bacteria_CP_OP8_candidate_division_OP8_bacterium_SCGC_AAA255_E10_SAK_001_126:0.030340352,Bacteria_CP_OP8_candidate_division_OP8_bacterium_SCGC_AAA252_K06_SAK_001_60:0.006613507)1.000:0.154033279)1.000:0.061796196,(((Candidatus_Aminicenantes_bacterium_RBG_13_59_9:0.093314140,(Candidatus_Aminicenantes_bacterium_RBG_19FT_COMBO_59_29:0.059076945,Candidatus_Aminicenantes_bacterium_RBG_16_63_16:0.083193074)0.000:0.024509296)0.908:0.033793986,(Candidatus_Aminicenantes_bacterium_RBG_13_62_12:0.102354612,Candidatus_Aminicenantes_bacterium_RBG_13_63_10:0.101097180)0.999:0.054921424)0.682:0.024434680,(Tomsk_Candidatus_Aminicenantes_55_402:0.128084295,(Candidatus_Aminicenantes_bacterium_RBG_13_64_14:0.037471313,Candidatus_Aminicenantes_bacterium_RBG_19FT_COMBO_65_30:0.023011886)1.000:0.109581592)0.867:0.030713174)0.943:0.029861061)1.000:0.208699988)0.755:0.034014200)1.000:0.063925681,((((Bacteria_Chrysiogenetes_Chrysiogenetes_Chrysiogenales_Chrysiogenaceae_Chrysiogenes_arsenatis_DSM_11915:0.104256442,Bacteria_Chrysiogenetes_Chrysiogenetes_Chrysiogenales_Chrysiogenaceae_Desulfurispirillum_indicum_S5:0.089991416)1.000:0.154748393,((Bacteria_Deferribacteres_Deferribacteres_Deferribacterales_Deferribacteraceae_Flexistipes_sinusarabici_MAS10_DSM_4947:0.174735479,Bacteria_Deferribacteres_Deferribacteres_Deferribacterales_Deferribacteraceae_Deferribacter_desulfuricans_SSM1:0.092438877)0.196:0.021215841,(Bacteria_Deferribacteres_Deferribacteres_Deferribacterales_Deferribacteraceae_Calditerrivibrio_nitroreducens_DSM_19672:0.126010283,(Bacteria_Deferribacteres_Deferribacteres_Deferribacterales_Deferribacteraceae_Mucispirillum_schaedleri_ASF457:0.185059901,(Bacteria_Deferribacteres_Deferribacteres_Deferribacterales_Deferribacteraceae_Geovibrio_thiophilus_L21_Ace_BES:0.102798313,(Bacteria_Deferribacteres_Deferribacteres_Deferribacterales_Selenovibrio_woodruffii_S4:0.081052352,Bacteria_Deferribacteres_Deferribacteres_Deferribacterales_Deferribacteraceae_Denitrovibrio_acetiphilus_DSM_12809:0.056110310)1.000:0.072119148)0.995:0.050232564)0.852:0.030443717)0.801:0.018478740)1.000:0.138123625)1.000:0.069778492,(SulCav_AS07-7_Bacteria_33_596:0.392457867,((Bacteria_CP_Dadabacteria_LAC_COMBO_lowcgbin1_52_3600:0.018096248,(Bacteria_CP_Dadabacteria_LAC_COMBO_lowCGbin1_like_51_6394_partial:0.000806939,Bacteria_CP_Dadabacteria_LAC_S2O1_bin1_lowgc_50_27:0.000000005)0.998:0.031646003)1.000:0.196081791,(Candidatus_Dadabacteria_bacterium_RIFCSPHIGHO2_12_FULL_53_21:0.165961705,Candidatus_Dadabacteria_bacterium_RBG_19FT_COMBO_40_33:0.160332960)0.954:0.045065329)1.000:0.156667559)0.909:0.044310221)0.952:0.026839423,(((Candidatus_Schekmanbacteria_bacterium_RBG_13_48_7:0.325654842,(Bacteria_Modulibacteria_KSB3_bacterium_UASB14:0.084234263,Bacteria_Modulibacteria_KSB3_bacterium_UASB270:0.084152225)1.000:0.150912825)0.991:0.054991108,((((Bacteria_CP_NC10_CSP1_5:0.164071584,(Bacteria_CP_NC10_Candidatus_Methylomirabilis_oxyfera:0.167075320,(Bacteria_NC10_RIFCSPLOWO2_02_FULL_NC10_66_22:0.032105102,(Bacteria_NC10_RBG_16_NC10_65_8:0.000000005,candidate_division_NC10_bacterium_RBG_16_65_8:0.000000005)1.000:0.071176166)1.000:0.099634213)0.781:0.038058256)0.999:0.091535673,(Candidatus_Rokubacteria_bacterium_RIFCSPLOWO2_02_FULL_71_18:0.159502766,(((Candidatus_Rokubacteria_bacterium_GWA2_73_35:0.025954761,Bacteria_CP_Rokubacteria_13_1_20CM_4_Rokubacteria_70_14:0.061436497)0.537:0.010725865,(Bacteria_CP_Rokubacteria_13_1_40CM_Rokubacteria_69_27:0.047528399,Bacteria_CP_Rokubacteria_13_2_20CM_2_Rokubacteria_64_8:0.063337087)0.350:0.015821881)0.994:0.028860524,(Candidatus_Rokubacteria_bacterium_GWC2_70_16:0.073587499,(Candidatus_Rokubacteria_bacterium_RIFCSPHIGHO2_02_FULL_69_13:0.030466495,Candidatus_Rokubacteria_bacterium_RIFCSPLOWO2_02_FULL_68_19:0.000792279)1.000:0.091765945)0.509:0.020180986)0.969:0.052528331)1.000:0.133978210)0.996:0.053751351,(((Bacteria_Nitrospirae_RBG_16_Nitrospirae_64_22:0.186609923,(Bacteria_Nitrospirae_GWC2_Nitrospirae_57_13:0.069977091,(Bacteria_Nitrospirae_RBG_19FT_COMBO_Nitrospirae_55_12:0.058600980,(Bacteria_Nitrospirae_GWC2_Nitrospirae_56_14:0.053670117,Bacteria_Nitrospirae_GWC2_Nitrospirae_57_9:0.049149540)0.067:0.016548474)0.962:0.024637690)1.000:0.097067436)0.999:0.053432333,(Bacteria_Nitrospirae_RBG_19FT_COMBO_Nitrospirae_42_15:0.174053707,(((Bacteria_Nitrospirae_RIFCSPHIGHO2_01_FULL_Nitrospirae_66_17:0.175156572,(CG_4_9_14_3_um_filter_150_Nitrospirae_51_5:0.193468751,(Bacteria_Nitrospirae_RIFCSPLOWO2_02_FULL_Nitrospirae_62_14:0.071558158,(Bacteria_Nitrospirae_RBG_19FT_COMBO_Nitrospirae_58_9:0.095345480,Bacteria_Nitrospirae_Nitrospira_Candidatus_Nitrospira_defluvii:0.063813123)0.997:0.042650696)0.973:0.038044680)1.000:0.110741064)0.436:0.027415316,Bacteria_Nitrospirae_Nitrospira_Nitrospirales_Nitrospiraceae_Leptospirillum_ferriphilum_YSK:0.319707997)0.831:0.026797186,(Bacteria_Nitrospirae_RBG_16_Nitrospirae_43_11:0.106521165,Bacteria_Nitrospirae_RifCSPlowO2_12_Nitrospirae_42_9:0.083071639)1.000:0.150857934)0.724:0.019245951)0.965:0.028902210)0.545:0.014870072,((Bacteria_Nitrospirae_RIFCSPHIGHO2_02_FULL_Nitrospirae_40_19:0.142764526,(AfrMine_FI88_Nitrospirae_42_154.csv:0.086947579,(Bacteria_Nitrospira_uncultured_SG8_35_1:0.119761767,Bacteria_Nitrospira_uncultured_SG8_35_4:0.065280503)0.939:0.036507533)1.000:0.060375199)0.998:0.050412987,((((AfrMine_DR5_Nitrospirae_44_14:0.074042866,((Bacteria_Nitrospirae_RBG_13_Nitrospirae_43_8:0.000000005,Nitrospirae_bacterium_RBG_13_43_8:0.000000005)1.000:0.106808787,((Bacteria_Nitrospirae_RBG_13_Nitrospirae_39_12:0.071753793,((Bacteria_Nitrospirae_RBG_19FT_COMBO_Thermodesulfovibrio_41_18:0.026806040,CG_4_9_14_3_um_filter_150_Nitrospirae_41_27:0.032546595)0.998:0.023953749,(Bacteria_Nitrospirae_RBG_13_Nitrospirae_41_22:0.057973818,Bacteria_Nitrospirae_RBG_19FT_COMBO_Thermodesulfovibrio_42_12:0.062252243)0.174:0.010020079)0.203:0.013823231)0.908:0.012283657,(Tomsk_Nitrospirae_35_41:0.085051842,Bacteria_Nitrospira_uncultured_SMTZ_35:0.070353527)0.975:0.022112352)0.956:0.022377381)0.989:0.028999740)0.635:0.018410255,(Bacteria_Nitrospirae_BJP_IG2158_Nitrospirae_45_240:0.093393682,Nitrospirae_bacterium_GWC2_42_7:0.090295354)0.993:0.054406215)0.311:0.012925805,(CG02_land_8_20_14_3_00_150_Nitrospirae_44_33:0.035324819,(Bacteria_Nitrospirae_GWF2_Nitrospirae_44_13:0.016709453,Bacteria_Nitrospirae_RBG_16_Nitrospirae_43_8:0.016444793)0.986:0.021488427)1.000:0.104185428)0.997:0.032016941,(Bacteria_Nitrospirae_Nitrospira_Nitrospirales_Nitrospiraceae_Candidatus_Magnetobacterium_sp._MYR_1:0.200723575,((Bacteria_Nitrospirae_Nitrospira_Nitrospirales_Nitrospiraceae_Thermodesulfovibrio_yellowstonii_DSM_11347:0.051102367,(Tomsk_Thermodesulfovibrio_34_156:0.055586921,((AfrMine_TT107_Thermodesulfovibrio_37_18:0.0,AfrMine_TT109_Thermodesulfovibrio_37_17.csv:0.0):0.000000005,Precam_crust_megahit_thermosulfovibrio_37_17:0.000000005)1.000:0.042882601)0.020:0.015205228)1.000:0.135535801,(AfrMine_BE2012_Nitrospirae_37_10:0.142500929,(AfrMine_BE2012_Nitrospirae_44_6:0.052791264,Bacteria_Nitrospirae_GWB2_Nitrospirae_47_37:0.054162974)0.996:0.047073945)0.966:0.039092980)0.997:0.044801057)0.680:0.014153555)0.998:0.041607076)1.000:0.081057862)0.997:0.036467522)0.672:0.015771393,((Candidatus_Schekmanbacteria_bacterium_GWA2_38_11:0.124913779,(Candidatus_Schekmanbacteria_bacterium_RIFCSPLOWO2_12_FULL_38_15:0.037692267,Candidatus_Schekmanbacteria_bacterium_RBG_16_38_10:0.034120078)1.000:0.081552676)1.000:0.186286669,((Bacteria_Nitrospinae_RIFCSPLOWO2_12_FULL_Nitrospinae_45_22:0.225729217,((Bacteria_Nitrospinae_RifCSPlowO2_12_Nitrospinae_39_15:0.101667309,Bacteria_Nitrospinae_RIFCSPLOWO2_01_FULL_Nitrospinae_39_10:0.086975626)1.000:0.119546039,(Bacteria_Nitrospirae_RIFCSPLOWO2_12_FULL_Nitrospinae_47_7:0.140766498,((Bacteria_Nitrospinae_Nitrospinia_Nitrospinales_Nitrospinaceae_Nitrospina_sp._AB_629_B06:0.038660741,(Bacteria_Nitrospinae_Nitrospinia_Nitrospinales_Nitrospinaceae_Nitrospina_sp._AB_629_B18:0.013428982,Bacteria_Nitrospinae_Nitrospinia_Nitrospinales_Nitrospinaceae_Nitrospina_sp._SCGC_AAA288_L16:0.014638397)0.958:0.016689983)1.000:0.119030012,(CG22_combo_CG10-13_8_21_14_all_Nitrospinae_47_10:0.135509702,(CG11_big_fil_rev_8_21_14_0_20_Nitrospinae_45_15:0.137442247,CG11_big_fil_rev_8_21_14_0_20_Nitrospinae_56_8:0.111487968)0.949:0.029722009)0.987:0.028341212)0.843:0.030211865)1.000:0.138529434)0.983:0.039253005)0.806:0.025215124,((Bacteria_CP_Tectomicrobia_Candidatus_Entotheonella_sp._TSY1:0.017210428,Bacteria_CP_Tectomicrobia_Candidatus_Entotheonella_sp._TSY2:0.013036951)1.000:0.228740833,Candidatus_Tectomicrobia_bacterium_RIFCSPLOWO2_12_FULL_69_37:0.316225529)0.950:0.044236049)0.928:0.028290130)0.832:0.020328290)0.308:0.011201051)0.297:0.010374745,((CG2_30_FULL_Nitrospirae_53_67:0.197845871,CG18_big_fil_WC_8_21_14_2_50_Nitrospirae_70_55:0.283845137)1.000:0.077953517,((Deltaproteobacteria_bacterium_RBG_13_65_10:0.262931534,(((Bacteria_Proteobacteria_deltaepsilon_subdivisions_Deltaproteobacteria_Syntrophobacterales_Syntrophorhabdaceae_Syntrophorhabdus_aromaticivorans_UI:0.280176734,((Deltaproteobacteria_bacterium_RBG_16_54_11:0.043360866,(Deltaproteobacteria_bacterium_RBG_16_54_18:0.084446306,Deltaproteobacteria_bacterium_RBG_13_52_11:0.040539840)0.790:0.018934245)1.000:0.131921229,(((Deltaproteobacteria_bacterium_RBG_13_52_11b:0.079856024,Deltaproteobacteria_bacterium_RBG_13_53_10:0.064612857)0.910:0.019066727,((Deltaproteobacteria_bacterium_RBG_16_48_10:0.034956751,(AfrMine_DR5_Deltaproteobacteria_49_45:0.026999900,Deltaproteobacteria_bacterium_RBG_16_49_23:0.024564783)1.000:0.053650842)0.976:0.017575893,(Deltaproteobacteria_bacterium_RBG_16_47_11:0.074892967,(Deltaproteobacteria_bacterium_RBG_13_47_9:0.077588807,(Deltaproteobacteria_bacterium_RBG_19FT_COMBO_46_12:0.038591080,CG03_land_8_20_14_0_80_cor_Deltaproteobacteria_45_14:0.030634932)0.962:0.017438577)0.297:0.011572281)0.154:0.007513275)0.898:0.008839645)0.673:0.014859464,Deltaproteobacteria_bacterium_RBG_16_50_11:0.078619158)1.000:0.103195878)0.982:0.046349246)0.991:0.031407492,((CG2_30_FULL_Deltaproteobacteria_43_15:0.134662164,(Deltaproteobacteria_bacterium_RBG_13_51_10:0.041390060,Deltaproteobacteria_bacterium_RBG_19FT_COMBO_52_11:0.065050149)1.000:0.145348532)0.371:0.031671774,((Bacteria_Proteobacteria_deltaepsilon_subdivisions_Deltaproteobacteria_Syntrophobacterales_Syntrophaceae_Smithella_sp._F21:0.059858677,(Deltaproteobacteria_bacterium_RBG_16_44_11:0.018247547,Deltaproteobacteria_bacterium_RBG_19FT_COMBO_43_11:0.014917497)1.000:0.033451087)1.000:0.070919083,(Bacteria_Proteobacteria_deltaepsilon_subdivisions_Deltaproteobacteria_Syntrophobacterales_Syntrophaceae_Syntrophus_aciditrophicus_SB:0.162203089,((((Syntrophobacterales_bacterium_RBG_19FT_COMBO_59_10:0.037030467,Deltaproteobacteria_bacterium_RBG_16_58_17:0.038797278)0.791:0.008967024,(CG03_land_8_20_14_0_80_cor_Syntrophobacterales_58_14:0.055889808,Syntrophus_sp._GWC2_56_31:0.046484399)0.112:0.006380866)0.979:0.020511841,((SulCav_PC08_3_Syntrophobacterales_54_36:0.047762653,SulCav_PC08_64_Deltaproteobacteria_49_12:0.051826174)0.998:0.043368502,SulCav_AS07-7_Deltaproteobacteria_52_56:0.088940574)1.000:0.063509791)0.997:0.036281571,(SulCav_GS10_10_Deltaproteobacteria_54_13:0.123182962,(CG23_combo_of_CG06-09_8_20_14_all_150_Syntrophobacterales_48_27:0.109353866,CG23_combo_of_CG06-09_8_20_14_all_150_Syntrophobacteraceae_50_8:0.095279275)0.861:0.028644009)0.332:0.017073434)0.441:0.017268827)0.716:0.024378196)1.000:0.126714564)0.677:0.024284229)0.836:0.021570471,((Deltaproteobacteria_bacterium_GWA2_47_9:0.211494809,(((Bacteria_Proteobacteria_deltaepsilon_subdivisions_Deltaproteobacteria_Desulfuromonadales_Desulfuromonadaceae_Desulfuromusa_kysingii_DSM_7343:0.073477423,Bacteria_Proteobacteria_deltaepsilon_subdivisions_Deltaproteobacteria_Desulfuromonadales_Geobacteraceae_Geopsychrobacter_electrodiphilus_DSM_16401:0.074404859)1.000:0.069496807,(Bacteria_Proteobacteria_deltaepsilon_subdivisions_Deltaproteobacteria_Desulfuromonadales_Desulfuromonadaceae_Desulfuromonas_acetoxidans_DSM_684:0.118196188,(Bacteria_Proteobacteria_deltaepsilon_subdivisions_Deltaproteobacteria_Desulfuromonadales_Geobacteraceae_Geoalkalibacter_ferrihydriticus_DSM_17813:0.088705501,(Desulfuromonadales_bacterium_GWD2_61_12:0.072215397,(Bacteria_Proteobacteria_deltaepsilon_subdivisions_Deltaproteobacteria_Desulfuromonadales_Pelobacteraceae_Pelobacter_carbinolicus_DSM_2380:0.085646257,Pelobacteraceae_bacterium_GWC2_58_13:0.056267457)0.530:0.018599109)0.870:0.021105835)0.272:0.008682480)0.451:0.017161118)1.000:0.092339162,(Geobacteraceae_bacterium_GWC2_58_44:0.085734904,((SulCav_FS08_3_Geobacter_lovleyi_47_22:0.064048845,Bacteria_Proteobacteria_deltaepsilon_subdivisions_Deltaproteobacteria_Desulfuromonadales_Geobacteraceae_Geobacter_lovleyi_SZ:0.025969448)1.000:0.052273100,(Geobacteraceae_bacterium_GWC2_53_11:0.048483484,Geobacteraceae_bacterium_GWC2_48_7:0.093893298)0.989:0.026322110)0.996:0.046370952)0.995:0.047147100)0.998:0.051812857)0.945:0.022095254,((Bacteria_Proteobacteria_RIFCSPLOWO2_02_FULL_Proteobacteria_53_8:0.104406860,(Deltaproteobacteria_bacterium_RBG_19FT_COMBO_58_16:0.108400102,(Deltaproteobacteria_bacterium_GWB2_55_19:0.070419575,(Deltaproteobacteria_bacterium_GWA2_54_12:0.048564194,(Deltaproteobacteria_bacterium_GWC2_55_46:0.040044399,Deltaproteobacteria_bacterium_GWA2_55_10:0.047433758)0.926:0.019622762)1.000:0.053175280)0.374:0.015617454)0.923:0.020820084)1.000:0.097360349,(Deltaproteobacteria_bacterium_GWC2_42_11:0.152412173,(Deltaproteobacteria_bacterium_RIFCSPLOWO2_02_FULL_42_39:0.086746501,(Deltaproteobacteria_bacterium_RIFCSPHIGHO2_02_FULL_43_33:0.053145560,(Deltaproteobacteria_bacterium_RIFCSPLOWO2_02_44_9:0.094230741,Deltaproteobacteria_bacterium_RBG_16_42_7:0.059886498)0.662:0.011828831)0.841:0.021134586)1.000:0.068161553)0.958:0.029486983)1.000:0.107764062)0.000:0.015613663)0.887:0.024142159)0.489:0.015117098,((Deltaproteobacteria_bacterium_RIFOXYA12_FULL_61_11:0.355406956,(((((Deltaproteobacteria_bacterium_RIFCSPHIGHO2_12_FULL_43_9:0.303295201,SulCav_AS07-7_Bacteria_34_26:0.366789335)0.712:0.035416816,(Deltaproteobacteria_bacterium_RIFCSPHIGHO2_02_FULL_40_11:0.188238379,Deltaproteobacteria_bacterium_RIFCSPHIGHO2_02_FULL_38_15:0.165544876)1.000:0.190982333)0.928:0.031645368,((CG10_big_fil_rev_8_21_14_0_10_Bdellovibrionales_45_34:0.172396541,((SulCav_GS09_5_Bdellovibrio_38_36:0.0,SulCav_GS10_10_Bdellovibrio_38_10:0.0,SulCav_PC08_66_Bdellovibrio_38_78:0.0):0.296636302,(Bacteria_Bdellovibrio_Bdellovibrionales_RBG_16_Bdellovibrionales_40_8:0.236653739,(CG10_big_fil_rev_8_21_14_0_10_Bdellovibrio_47_8:0.115058573,(Bdellovibrionales_bacterium_RIFCSPHIGHO2_02_FULL_40_15:0.144845420,Bacteria_Proteobacteria_deltaepsilon_subdivisions_Deltaproteobacteria_Bdellovibrionales_Bdellovibrionaceae_Bdellovibrio_bacteriovorus_HD100:0.071154708)0.434:0.028370966)0.994:0.064605602)0.000:0.045597264)0.388:0.043639942)1.000:0.177222679,((Bacteria_Bdellovibrio_Bdellovibrionales_Bacteroivoracaceae_RIFOXYD1_FULL_Bdellovibrionales_53_11:0.078455728,(Bdellovibrionales_bacterium_RIFOXYD1_FULL_44_7:0.055989878,(Bacteria_Bdellovibrio_Bdellovibrionales_Bdellovibrionaceae_GWA1_Bdellovibrionales_52_35:0.048192848,(Bdellovibrionales_bacterium_RIFOXYD1_FULL_55_31:0.053165869,Bdellovibrionales_bacterium_GWB1_55_8:0.061383577)0.993:0.021065975)0.996:0.034160783)0.005:0.027309828)1.000:0.209285585,(SulCav_PC08_66_Bdellovibrionales_38_37:0.198603057,((((CG22_combo_CG10-13_8_21_14_all_Bdellovibrio_39_27:0.133366128,(CG22_combo_CG10-13_8_21_14_all_Bdellovibrionales_38_13:0.125270260,Bacteria_Proteobacteria_deltaepsilon_subdivisions_Deltaproteobacteria_Bdellovibrionales_Bacteriovoracaceae_Bacteriovorax_marinus_SJ:0.092320266)0.956:0.026218906)0.969:0.029647678,Bacteria_Bdellovibrio_Bdellovibrionales_Bacteroivoracaceae_RIFOXYA1_FULL_Bacteriovorax_38_20:0.179790360)0.042:0.025273120,(Bacteria_Bdellovibrio_Bdellovibrionales_Bacteroivoracaceae_GWA2_Bdellovibrionales_49_15:0.183716051,Bdellovibrionales_bacterium_RIFOXYC1_FULL_39_130:0.135760721)0.811:0.029475814)0.264:0.028057591,(SulCav_GS09_5_Bdellovibrionales_36_46:0.0,SulCav_GS10_10_Bdellovibrionales_36_19:0.0):0.151229242)0.887:0.041146984)1.000:0.227902612)0.989:0.055524859)0.821:0.039499453)0.938:0.027210128,((CG11_big_fil_rev_8_21_14_0_20_Deltaproteobacteria_45_16:0.410122208,Tomsk_Bacteria_43_40:0.304475695)0.983:0.066646985,((Deltaproteobacteria_bacterium_GWA2_45_12:0.156225464,Deltaproteobacteria_bacterium_RIFCSPLOWO2_12_FULL_40_28:0.131112273)1.000:0.185232153,(Deltaproteobacteria_bacterium_RIFCSPLOWO2_02_FULL_50_16:0.311219882,((CG11_big_fil_rev_8_21_14_0_20_Deltaproteobacteria_47_16:0.242030437,(Deltaproteobacteria_bacterium_RIFCSPLOWO2_02_FULL_47_10:0.096128263,CG11_big_fil_rev_8_21_14_0_20_Deltaproteobacteria_49_13:0.132222528)1.000:0.124486575)1.000:0.074977399,((Deltaproteobacteria_bacterium_RIFCSPLOWO2_02_FULL_46_8:0.110603242,Deltaproteobacteria_bacterium_RIFCSPHIGHO2_02_FULL_44_53:0.112815922)1.000:0.176155094,((CG07_land_8_20_14_0_80_Deltaproteobacteria_38_7:0.148134136,AfrMine_FI88_Deltaproteobacteria_57_8.csv:0.123415965)1.000:0.089388951,(Deltaproteobacteria_bacterium_RIFCSPHIGHO2_02_FULL_44_16:0.166239444,CG11_big_fil_rev_8_21_14_0_20_Deltaproteobacteria_42_23:0.239267592)1.000:0.081378404)0.993:0.052629806)0.969:0.039088453)0.872:0.037081860)0.376:0.026929076)0.941:0.037994940)0.657:0.026652449)0.735:0.018369557,(((((((Bacteria_Proteobacteria_deltaepsilon_subdivisions_Deltaproteobacteria_Myxococcales_Nannocystineae_Nannocystaceae_Nannocystis_exedens_ATCC_25963:0.114877921,(Bacteria_Proteobacteria_deltaepsilon_subdivisions_Deltaproteobacteria_Myxococcales_Nannocystineae_Nannocystaceae_Plesiocystis_pacifica_SIR_1_unfinished_sequence:0.049158459,Bacteria_Proteobacteria_deltaepsilon_subdivisions_Deltaproteobacteria_Myxococcales_Sorangiineae_Sandaracinaceae_Sandaracinus_amylolyticus_DSM_53668:0.051151375)1.000:0.113765849)1.000:0.168910043,(Bacteria_Proteobacteria_deltaepsilon_subdivisions_Deltaproteobacteria_Myxococcales_Nannocystineae_Kofleriaceae_Haliangium_ochraceum_DSM_14365:0.216234318,AfrMine_BE2012_Bacteria_68_85:0.305035894)0.462:0.032900452)0.189:0.027732111,AfrMine_FI88_Bacteria_72_8.csv:0.174689172)0.690:0.029159234,(SulCav_GS09_5_Myxococcales_65_23:0.160559728,(Bacteria_Proteobacteria_deltaepsilon_subdivisions_Deltaproteobacteria_Myxococcales_Sorangiineae_Polyangiaceae_Sorangium_cellulosum_So0157_2:0.040512148,Bacteria_Proteobacteria_deltaepsilon_subdivisions_Deltaproteobacteria_Myxococcales_Sorangiineae_Polyangiaceae_Chondromyces_apiculatus_DSM_436:0.045930641)1.000:0.110161438)1.000:0.168519459)0.938:0.030311831,(Deltaproteobacteria_bacterium_RIFOXYA12_FULL_58_15:0.244347611,(Deltaproteobacteria_bacterium_RBG_16_71_12:0.297914475,((Bacteria_Proteobacteria_deltaepsilon_subdivisions_Deltaproteobacteria_Myxococcales_Cystobacterineae_Cystobacteraceae_Cystobacter_violaceus_Cb_vi76:0.033099727,(Bacteria_Proteobacteria_deltaepsilon_subdivisions_Deltaproteobacteria_Myxococcales_Cystobacterineae_Cystobacteraceae_Stigmatella_aurantiaca_DW43_1:0.036179325,(Bacteria_Proteobacteria_deltaepsilon_subdivisions_Deltaproteobacteria_Myxococcales_Cystobacterineae_Myxococcaceae_Corallococcus_coralloides_DSM_2259:0.022117894,Bacteria_Proteobacteria_deltaepsilon_subdivisions_Deltaproteobacteria_Myxococcales_Cystobacterineae_Myxococcaceae_Myxococcus_xanthus_DK_1622:0.021214966)0.732:0.014507730)0.961:0.015904213)1.000:0.129529633,(Bacteria_Proteobacteria_deltaepsilon_subdivisions_Deltaproteobacteria_Myxococcales_Cystobacterineae_Myxococcaceae_Anaeromyxobacter_dehalogenans_2CP_C:0.065404319,Anaeromyxobacter_sp._RBG_16_69_14:0.058666700)1.000:0.095464069)1.000:0.097602077)0.539:0.021792596)0.808:0.028383991)0.385:0.024053489,(SulCav_AS07-7_Bacteria_70_20:0.311396782,CG_4_9_14_3_um_filter_150_Deltaproteobacteria_63_12:0.270055963)0.714:0.042789646)0.930:0.039083747,(Candidatus_Riflebacteria_bacterium_RBG_13_59_9:0.537174710,((SulCav_GS10_10_Spirochaetes_bacterium_GWF1_31_7_30_16:0.0,SulCav_PC08_3_Bacteroidetes_29_11:0.0):0.110842266,SulCav_PC08_3_Bacteria_29_11:0.099001334)1.000:0.261303446)0.993:0.094092011)0.479:0.015570559)0.699:0.011126442)0.755:0.018538073,(((Deltaproteobacteria_bacterium_RIFCSPLOWO2_12_FULL_57_22:0.074424429,(Deltaproteobacteria_bacterium_RIFCSPLOWO2_12_FULL_60_19:0.092970161,(Deltaproteobacteria_bacterium_RIFCSPLOWO2_12_FULL_60_16:0.045960417,Deltaproteobacteria_bacterium_GWD2_55_8:0.055297190)0.951:0.028327378)0.830:0.025111300)1.000:0.167508604,(SulCav_AS07-7_Deltaproteobacteria_44_6:0.234446612,Deltaproteobacteria_bacterium_RBG_13_61_14:0.225377338)0.997:0.086923596)0.993:0.047754008,(((SulCav_AS07-7_Desulfomonile_tiedjei_56_9:0.084614483,(SulCav_GS10_10_Desulfomonile_tiedjei_46_10:0.104600229,Bacteria_Proteobacteria_deltaepsilon_subdivisions_Deltaproteobacteria_Syntrophobacterales_Syntrophaceae_Desulfomonile_tiedjei_DCB_1_DSM_6799:0.059671220)0.981:0.039444072)1.000:0.180302929,((Deltaproteobacteria_bacterium_GWA2_65_63:0.014371872,(CG2_30_FULL_Deltaproteobacteria_66_27:0.025640560,(Deltaproteobacteria_bacterium_RIFOXYB2_FULL_66_7:0.040226924,Deltaproteobacteria_bacterium_RIFOXYD2_FULL_66_9:0.005374838)0.845:0.003564125)0.999:0.019942005)1.000:0.074100471,(Deltaproteobacteria_bacterium_GWC2_65_14:0.076514007,Deltaproteobacteria_bacterium_RBG_16_64_85:0.052189964)0.385:0.020230527)1.000:0.212511312)0.956:0.039686942,(((Bacteria_Proteobacteria_deltaepsilon_subdivisions_Deltaproteobacteria_Desulfovibrionales_Desulfonatronumaceae_Desulfonatronum_thioautotrophicum_ASO4_1:0.184220970,((Bacteria_Proteobacteria_deltaepsilon_subdivisions_Deltaproteobacteria_Desulfovibrionales_Desulfomicrobiaceae_Desulfomicrobium_baculatum_DSM_4028:0.181260648,(Bacteria_Proteobacteria_deltaepsilon_subdivisions_Deltaproteobacteria_Desulfovibrionales_Desulfohalobiaceae_Desulfonatronospira_thiodismutans_ASO3_1_unfinished_sequence:0.093869480,Bacteria_Proteobacteria_deltaepsilon_subdivisions_Deltaproteobacteria_Desulfovibrionales_Desulfohalobiaceae_Desulfonatronovibrio_hydrogenovorans_DSM_9292:0.095292834)1.000:0.060295143)0.949:0.033678451,(Bacteria_Proteobacteria_deltaepsilon_subdivisions_Deltaproteobacteria_Desulfovibrionales_Desulfohalobiaceae_Desulfovermiculus_halophilus_DSM_18834:0.138264622,Bacteria_Proteobacteria_deltaepsilon_subdivisions_Deltaproteobacteria_Desulfovibrionales_Desulfohalobiaceae_Desulfohalobium_retbaense_DSM_5692:0.130305417)1.000:0.060509415)0.566:0.016868421)0.468:0.018930430,((Bacteria_Proteobacteria_deltaepsilon_subdivisions_Deltaproteobacteria_Desulfovibrionales_Desulfovibrionaceae_Desulfovibrio_desulfuricans_subsp._desulfuricans_str._ATCC_27774:0.069075450,(Bacteria_Proteobacteria_deltaepsilon_subdivisions_Deltaproteobacteria_Desulfovibrionales_Desulfovibrionaceae_Lawsonia_intracellularis_PHEMN1_00:0.133912233,Bacteria_Proteobacteria_deltaepsilon_subdivisions_Deltaproteobacteria_Desulfovibrionales_Desulfovibrionaceae_Bilophila_wadsworthia_3_1_6:0.048516262)0.838:0.028335080)1.000:0.102061216,(Bacteria_Proteobacteria_deltaepsilon_subdivisions_Deltaproteobacteria_Desulfovibrionales_Desulfovibrionaceae_Desulfocurvus_vexinensis_DSM_17965:0.126725117,(Desulfovibrionales_bacterium_GWA2_65_9:0.045641500,(CG1_02_FULL_Desulfovibrionales_65_16:0.024592348,(GA_180221_E-1-1_metaspades_Rheinheimera_65_4.txt.curated:0.003352723,GA_180221_E-2-1_metaspades_Desulfovibrionales_66_14:0.000000005)1.000:0.033953863)0.197:0.013734102)1.000:0.111544833)0.682:0.029281136)0.965:0.038709582)1.000:0.188129043,(((Deltaproteobacteria_bacterium_RBG_13_43_22:0.208179240,(CG2_30_FULL_Deltaproteobacteria_51_40:0.167513582,(Deltaproteobacteria_bacterium_RBG_19FT_COMBO_46_9:0.190709622,Bacteria_Proteobacteria_deltaepsilon_subdivisions_Deltaproteobacteria_Desulfobacterales_Desulfobacteraceae_Desulfobacterium_anilini_DSM_4660:0.120331648)0.580:0.041054402)0.999:0.078031132)0.950:0.033321822,((((((Bacteria_Proteobacteria_deltaepsilon_subdivisions_Deltaproteobacteria_Desulfobacterales_Desulfobacteraceae_Desulfococcus_oleovorans_Hxd3:0.170537146,(AfrMine_FI88_Deltaproteobacteria_44_71.csv:0.103861127,AfrMine_FI88_Deltaproteobacteria_51_70.csv:0.114612078)0.998:0.042188418)0.954:0.019124495,((((Bacteria_Proteobacteria_deltaepsilon_subdivisions_Deltaproteobacteria_Desulfobacterales_Desulfobacteraceae_Desulforegula_conservatrix_Mb1Pa_DSM_13527:0.150499551,Bacteria_Proteobacteria_deltaepsilon_subdivisions_Deltaproteobacteria_Desulfobacterales_Desulfobacteraceae_Desulfobotulus_alkaliphilus_ASO4_4:0.123920467)0.460:0.029086980,(AfrMine_FI88_Deltaproteobacteria_52_17.csv:0.138627285,(Bacteria_Proteobacteria_deltaepsilon_subdivisions_Deltaproteobacteria_Desulfobacterales_Desulfobacteraceae_Desulfobacterium_autotrophicum_HRM2:0.104351479,((Bacteria_Proteobacteria_deltaepsilon_subdivisions_Deltaproteobacteria_Desulfobacterales_Desulfobacteraceae_Desulfobacter_postgatei_2ac9:0.072195459,(Bacteria_Proteobacteria_deltaepsilon_subdivisions_Deltaproteobacteria_Desulfobacterales_Desulfobacteraceae_Desulfotignum_phosph
[truncated: 7,028 more chars]
