# Supplementary material for: Genetic diversity in terrestrial subsurface ecosystems impacted by geological degassing
Source: Nat Commun. 2022 Jan 12;13:284. doi: 10.1038/s41467-021-27783-7 (PMC8755723; doi:10.1038/s41467-021-27783-7)
Supplement: Supplementary file 9 — Dataset 6 [file 41467_2021_27783_MOESM9_ESM.zip]

Archive with 1 entries (1 files):
- FileS2_Bornemann et_al_mantle_degassing.newick
