# Supplementary material for: Genetic diversity in terrestrial subsurface ecosystems impacted by geological degassing
Source: Nat Commun. 2022 Jan 12;13:284. doi: 10.1038/s41467-021-27783-7 (PMC8755723; doi:10.1038/s41467-021-27783-7)
Supplement: Supplementary file 9 — Dataset 6 [file 41467_2021_27783_MOESM9_ESM.zip › FileS2_Bornemann et_al_mantle_degassing.newick]

(((((((((((((((((((KF823370_1_808_Archaea_Altiarchaeota_Altiarchaeia_uncultured_archaeon:0.00687271,HQ330720_1_930_Archaea_Altiarchaeota_Altiarchaeia_uncultured_archaeon:0.0066439):0.010097,((HQ404326_1_810_Archaea_Altiarchaeota_Altiarchaeia_uncultured_archaeon:0.00353013,AJ631256_1_987_Archaea_Altiarchaeota_Altiarchaeia_uncultured_archaeon:0.00653626):0.00331224,KF823311_1_808_Archaea_Altiarchaeota_Altiarchaeia_uncultured_archaeon:0.00347448):1.5e-07):0.0036569,FJ755713_1_987_Archaea_Altiarchaeota_Altiarchaeia_uncultured_archaeon:0.0166539):0.00355436,((LT800063_1_781_Archaea_Altiarchaeota_Altiarchaeia_uncultured_archaeon:0.0629377,JN878329_1_430_Archaea_Altiarchaeota_Altiarchaeia_uncultured_archaeon:0.0143573):0.0157254,(((LT800062_1_780_Archaea_Altiarchaeota_Altiarchaeia_uncultured_archaeon:0.0034188,LT800067_1_789_Archaea_Altiarchaeota_Altiarchaeia_uncultured_archaeon:0.0100991):0.00663955,((EF014531_1_808_Archaea_Altiarchaeota_Altiarchaeia_uncultured_archaeon:1e-08,EF014530_1_808_Archaea_Altiarchaeota_Altiarchaeia_uncultured_archaeon:1e-08):0.00332387,KP203223_1_805_Archaea_Altiarchaeota_Altiarchaeia_uncultured_archaeon:0.00330934):1.5e-07):0.00332265,HQ330709_1_812_Archaea_Altiarchaeota_Altiarchaeia_uncultured_archaeon:1.6e-07):0.0109127):0.00756118):0.00597593,((LN896523_1_808_Archaea_Altiarchaeota_Altiarchaeia_uncultured_Methanobacteriales_archaeon:1e-08,KR066475_1_745_Archaea_Altiarchaeota_Altiarchaeia_uncultured_archaeon:0.00664848):0.0272948,(FR695330_1_851_Archaea_Altiarchaeota_Altiarchaeia_uncultured_archaeon:0.0324872,HM103868_1_923_Archaea_Altiarchaeota_Altiarchaeia_uncultured_euryarchaeote:0.0217574):0.00679743):0.00351844):0.0104063,(LN796302_1_566_Archaea_Altiarchaeota_Altiarchaeia_uncultured_Halobacteriales_archaeon:0.0459699,(KF141717_1_773_Archaea_Altiarchaeota_Altiarchaeia_uncultured_archaeon:0.0298807,HQ330672_1_984_Archaea_Altiarchaeota_Altiarchaeia_uncultured_archaeon:0.0301251):0.0101057):0.00836316):3.4e-07,((((((JN811541_1_567_Archaea_Altiarchaeota_Altiarchaeia_uncultured_archaeon:2.4e-07,(JN811515_1_570_Archaea_Altiarchaeota_Altiarchaeia_uncultured_archaeon:0.0102881,FJ353895_1_863_Archaea_Altiarchaeota_Altiarchaeia_uncultured_archaeon:0.00465428):0.0101565):0.01733,GU257103_1_691_Archaea_Altiarchaeota_Altiarchaeia_uncultured_euryarchaeote:0.0276808):0.0108196,((HG001340_1_851_Archaea_Altiarchaeota_Altiarchaeia_uncultured_archaeon:0.00666238,GU055918_1_557_Archaea_Altiarchaeota_Altiarchaeia_uncultured_archaeon:0.0135286):0.00467441,GU055906_1_557_Archaea_Altiarchaeota_Altiarchaeia_uncultured_archaeon:0.0227059):0.0192096):0.00404837,((JQ792382_1_621_Archaea_Altiarchaeota_Altiarchaeia_uncultured_archaeon:0.0151606,JN853672_1_810_Archaea_Altiarchaeota_Altiarchaeia_uncultured_euryarchaeote:0.0151713):0.0127729,AY531728_1_769_Archaea_Altiarchaeota_Altiarchaeia_uncultured_archaeon:0.0277895):0.00968556):0.00869561,(KT424706_1_677_Archaea_Altiarchaeota_Altiarchaeia_uncultured_archaeon:0.0345686,(JQ762540_1_807_Archaea_Altiarchaeota_Altiarchaeia_uncultured_archaeon:0.025962,(JN876787_1_431_Archaea_Altiarchaeota_Altiarchaeia_uncultured_archaeon:0.00856777,FJ351560_1_863_Archaea_Altiarchaeota_Altiarchaeia_uncultured_archaeon:0.0254654):0.00508099):0.00481571):0.0133442):0.00305775,((JN811538_1_573_Archaea_Altiarchaeota_Altiarchaeia_uncultured_archaeon:2e-07,JN811481_1_599_Archaea_Altiarchaeota_Altiarchaeia_uncultured_archaeon:1e-08):8.6e-07,(JF412465_1_520_Archaea_Altiarchaeota_Altiarchaeia_uncultured_archaeon:1e-08,(JN811518_1_567_Archaea_Altiarchaeota_Altiarchaeia_uncultured_archaeon:1.4e-07,JN811475_1_587_Archaea_Altiarchaeota_Altiarchaeia_uncultured_archaeon:1e-08):2.8e-07):0.00329512):0.0309581):0.0111165):0.0359702,(((KF823310_1_807_Archaea_Altiarchaeota_Altiarchaeia_uncultured_archaeon:0.031749,KP203225_1_804_Archaea_Altiarchaeota_Altiarchaeia_uncultured_archaeon:0.0150528):0.0109371,EU503233_1_506_Archaea_Altiarchaeota_Altiarchaeia_uncultured_archaeon:0.0519912):0.0194388,(HQ330697_1_987_Archaea_Altiarchaeota_Altiarchaeia_uncultured_archaeon:3.46e-06,EF444638_1_1180_Archaea_Altiarchaeota_Altiarchaeia_uncultured_archaeon:0.00341277):0.0497836):0.014351):0.0179627,(((LN518268_1_429_Archaea_Altiarchaeota_Altiarchaeia_uncultured_bacterium:0.0475077,KF823352_1_810_Archaea_Altiarchaeota_Altiarchaeia_uncultured_archaeon:0.00476226):0.0119136,KJ566518_1_1103_Archaea_Altiarchaeota_Altiarchaeia_uncultured_euryarchaeote:0.0416091):0.0861773,HQ330691_1_797_Archaea_Altiarchaeota_Altiarchaeia_uncultured_archaeon:0.0537597):0.0563538):0.0115783,((((JN877282_1_428_Archaea_Altiarchaeota_Altiarchaeia_uncultured_archaeon:0.00489615,JN878321_1_431_Archaea_Altiarchaeota_Altiarchaeia_uncultured_archaeon:0.00486295):3.6e-07,JN878538_1_436_Archaea_Altiarchaeota_Altiarchaeia_uncultured_archaeon:0.0575621):0.0508521,EF444639_1_1183_Archaea_Altiarchaeota_Altiarchaeia_uncultured_archaeon:0.0539109):0.00633609,AB668007_1_507_Archaea_Altiarchaeota_Altiarchaeia_uncultured_archaeon:0.0442429):0.0435218):0.00311834,((KX592770_1_325_Archaea_Altiarchaeota_Altiarchaeia_uncultured_euryarchaeote:0.0177052,AB561291_1_604_Archaea_Altiarchaeota_Altiarchaeia_uncultured_archaeon:0.0547033):0.0241645,FN691557_1_561_Archaea_Altiarchaeota_Altiarchaeia_uncultured_archaeon:0.0717909):0.0511485):0.0114969,((JF747754_1_918_Archaea_Altiarchaeota_Altiarchaeia_uncultured_archaeon:0.0332016,EU983170_1_538_Archaea_Altiarchaeota_Altiarchaeia_uncultured_archaeon:0.0465663):0.0671569,DQ676249_1_1318_Archaea_Altiarchaeota_Altiarchaeia_uncultured_euryarchaeote:0.0833167):0.0273289):0.0309485,((MSIBF_B_1_383500049_16S_KU868094_1_1484_Archaea_Altiarchaeales_uncultured_archaeon_simil_100_00:1e-08,(MCBF01000001_541619_543111_Archaea_Altiarchaeota_Altiarchaeia_Candidatus_Altiarchaeales_archaeon_IMC4:1e-08,(KU868094_1_1484_Archaea_Altiarchaeota_Altiarchaeia_uncultured_archaeon:1e-08,(JN861740_1_1024_Archaea_Altiarchaeota_Altiarchaeia_uncultured_euryarchaeote:1e-08,AJ631243_1_654_Archaea_Altiarchaeota_Altiarchaeia_uncultured_archaeon:1.7e-07):1.4e-07):2.9e-07):1.5e-07):0.00345893,AJ631236_1_1000_Archaea_Altiarchaeota_Altiarchaeia_uncultured_archaeon:0.00720335):0.0596424):0.00496325,((((((((LN796280_1_570_Archaea_Altiarchaeota_Altiarchaeia_uncultured_Halobacteriales_archaeon:0.00338636,AJ631244_1_1121_Archaea_Altiarchaeota_Altiarchaeia_uncultured_archaeon:0.00333931):1.7e-07,FJ755719_1_979_Archaea_Altiarchaeota_Altiarchaeia_uncultured_archaeon:0.00333884):2.6e-07,LN796276_1_574_Archaea_Altiarchaeota_Altiarchaeia_uncultured_Halobacteriales_archaeon:0.0102657):4.3e-07,HQ330670_1_962_Archaea_Altiarchaeota_Altiarchaeia_uncultured_archaeon:0.0170875):0.00300511,JQ792422_1_681_Archaea_Altiarchaeota_Altiarchaeia_uncultured_archaeon:0.0252054):0.0112409,((LN796011_1_560_Archaea_Altiarchaeota_Altiarchaeia_uncultured_Halobacteriales_archaeon:0.0121583,HQ330673_1_984_Archaea_Altiarchaeota_Altiarchaeia_uncultured_archaeon:0.0158684):1.31e-06,GU127495_1_971_Archaea_Altiarchaeota_Altiarchaeia_uncultured_archaeon:0.109229):0.0227649):0.0356333,(GU257093_1_771_Archaea_Altiarchaeota_Altiarchaeia_uncultured_euryarchaeote:1e-08,GU257064_1_759_Archaea_Altiarchaeota_Altiarchaeia_uncultured_euryarchaeote:1e-08):0.061836):0.0567575,(((((((((LC121901_1_936_Archaea_Altiarchaeota_Altiarchaeia_uncultured_archaeon:0.0210509,(((((JN933572_1_413_Archaea_Altiarchaeota_Altiarchaeia_uncultured_microorganism:0.00693208,((JN925627_1_412_Archaea_Altiarchaeota_Altiarchaeia_uncultured_microorganism:1.5e-07,JN925628_1_412_Archaea_Altiarchaeota_Altiarchaeia_uncultured_microorganism:0.0104461):0.00703807,JN923792_1_412_Archaea_Altiarchaeota_Altiarchaeia_uncultured_microorganism:0.00346801):1.6e-07):1.7e-07,JN930691_1_413_Archaea_Altiarchaeota_Altiarchaeia_uncultured_microorganism:0.00695347):0.00348907,JN921012_1_413_Archaea_Altiarchaeota_Altiarchaeia_uncultured_microorganism:1.5e-07):0.00198245,(((((((JN932156_1_406_Archaea_Altiarchaeota_Altiarchaeia_uncultured_microorganism:0.022123,JN919299_1_378_Archaea_Altiarchaeota_Altiarchaeia_uncultured_microorganism:1.8e-07):0.00676576,JN919300_1_411_Archaea_Altiarchaeota_Altiarchaeia_uncultured_microorganism:0.00349228):2.4e-07,JN916765_1_411_Archaea_Altiarchaeota_Altiarchaeia_uncultured_microorganism:0.0141398):0.00579464,JN918687_1_413_Archaea_Altiarchaeota_Altiarchaeia_uncultured_microorganism:0.00461932):0.00354556,JN918685_1_412_Archaea_Altiarchaeota_Altiarchaeia_uncultured_microorganism:0.00935898):0.00455877,((JN922209_1_411_Archaea_Altiarchaeota_Altiarchaeia_uncultured_microorganism:0.00692149,JN932316_1_413_Archaea_Altiarchaeota_Altiarchaeia_uncultured_microorganism:1.9e-07):1.8e-07,JN932315_1_406_Archaea_Altiarchaeota_Altiarchaeia_uncultured_microorganism:0.0176314):0.007003):0.00350153,(JN929588_1_412_Archaea_Altiarchaeota_Altiarchaeia_uncultured_microorganism:0.00346347,JN929587_1_413_Archaea_Altiarchaeota_Altiarchaeia_uncultured_microorganism:1e-08):2.8e-07):0.00499234):2.6e-07,JN917003_1_417_Archaea_Altiarchaeota_Altiarchaeia_uncultured_microorganism:0.0356086):0.00863622):0.0153471,(FN690950_1_421_Archaea_Altiarchaeota_Altiarchaeia_uncultured_archaeon:0.0187158,AB825819_1_381_Archaea_Altiarchaeota_Altiarchaeia_uncultured_archaeon:0.0241768):0.0117598):0.0247379,(FR727662_1_543_Archaea_Altiarchaeota_Altiarchaeia_uncultured_archaeon:0.0494634,(EF444662_1_1148_Archaea_Altiarchaeota_Altiarchaeia_uncultured_archaeon:0.0121864,EF444631_1_1203_Archaea_Altiarchaeota_Altiarchaeia_uncultured_archaeon:0.0154825):0.0115745):0.0639577):0.0506924,(((GQ994159_1_938_Archaea_Altiarchaeota_Altiarchaeia_uncultured_archaeon:0.0206195,(HQ658680_1_767_Archaea_Altiarchaeota_Altiarchaeia_uncultured_archaeon:0.00700537,HQ658681_1_768_Archaea_Altiarchaeota_Altiarchaeia_uncultured_archaeon:0.0208054):0.0390945):0.00438833,(KC262333_1_418_Archaea_Altiarchaeota_Altiarchaeia_uncultured_euryarchaeote:0.0600351,DQ521194_1_552_Archaea_Altiarchaeota_Altiarchaeia_uncultured_archaeon:0.0130792):0.0183076):0.00917741,(((((((FM868157_1_464_Archaea_Altiarchaeota_Altiarchaeia_uncultured_archaeon:1e-08,((((FM868061_1_520_Archaea_Altiarchaeota_Altiarchaeia_uncultured_archaeon:0.0033563,FM868086_1_496_Archaea_Altiarchaeota_Altiarchaeia_uncultured_archaeon:1e-08):1.4e-07,FM868128_1_501_Archaea_Altiarchaeota_Altiarchaeia_uncultured_archaeon:1e-08):1.8e-07,FM868125_1_501_Archaea_Altiarchaeota_Altiarchaeia_uncultured_archaeon:1e-08):1.6e-07,FM868173_1_464_Archaea_Altiarchaeota_Altiarchaeia_uncultured_archaeon:1e-08):1.3e-07):1.4e-07,FM868169_1_464_Archaea_Altiarchaeota_Altiarchaeia_uncultured_archaeon:0.00374571):1.5e-07,FM868121_1_478_Archaea_Altiarchaeota_Altiarchaeia_uncultured_archaeon:1e-08):2.2e-07,FM868166_1_450_Archaea_Altiarchaeota_Altiarchaeia_uncultured_archaeon:0.00397589):0.0333354,(AB797846_1_1418_Archaea_Altiarchaeota_Altiarchaeia_uncultured_archaeon:0.00654724,EU385848_1_839_Archaea_Altiarchaeota_Altiarchaeia_uncultured_archaeon:0.00706012):0.0140862):0.00969621,(FM868147_1_477_Archaea_Altiarchaeota_Altiarchaeia_uncultured_archaeon:0.0233387,AB797842_1_1419_Archaea_Altiarchaeota_Altiarchaeia_uncultured_archaeon:0.0243949):0.0109308):0.0312578,AY592555_1_1264_Archaea_Altiarchaeota_Altiarchaeia_uncultured_archaeon:0.0284021):0.0146824):0.0160817):0.0421717,(((((KP328053_1_806_Archaea_Altiarchaeota_Altiarchaeia_uncultured_archaeon:1e-08,(KF760786_1_806_Archaea_Altiarchaeota_Altiarchaeia_uncultured_archaeon:1e-08,(FJ887769_1_725_Archaea_Altiarchaeota_Altiarchaeia_uncultured_archaeon:1e-08,GU257108_1_651_Archaea_Altiarchaeota_Altiarchaeia_uncultured_euryarchaeote:1e-08):0.00337235):1.6e-07):0.00677436,KM581219_1_760_Archaea_Altiarchaeota_Altiarchaeia_uncultured_archaeon:6.3e-07):0.0346741,(GU127501_1_939_Archaea_Altiarchaeota_Altiarchaeia_uncultured_euryarchaeote:0.0488749,(((FJ479771_1_809_Archaea_Altiarchaeota_Altiarchaeia_uncultured_archaeon:0.00339256,GU256992_1_745_Archaea_Altiarchaeota_Altiarchaeia_uncultured_euryarchaeote:0.00339316):3.1e-07,KF141781_1_819_Archaea_Altiarchaeota_Altiarchaeia_uncultured_archaeon:1e-08):1.6e-07,FJ479772_1_809_Archaea_Altiarchaeota_Altiarchaeia_uncultured_archaeon:1e-08):0.0123003):3.3e-07):0.0160255,(((((KF049019_1_514_Archaea_Altiarchaeota_Altiarchaeia_uncultured_archaeon:0.0104959,(JN811509_1_589_Archaea_Altiarchaeota_Altiarchaeia_uncultured_archaeon:5.6e-07,JQ792862_1_661_Archaea_Altiarchaeota_Altiarchaeia_uncultured_archaeon:0.00341285):3e-07):0.00682948,JF412472_1_589_Archaea_Altiarchaeota_Altiarchaeia_uncultured_archaeon:0.0104231):0.0141945,AB686510_1_809_Archaea_Altiarchaeota_Altiarchaeia_uncultured_archaeon:2.9e-07):0.0168883,GU257148_1_752_Archaea_Altiarchaeota_Altiarchaeia_uncultured_euryarchaeote:0.0107469):2.2e-07,((KC831406_1_1123_Archaea_Altiarchaeota_Altiarchaeia_uncultured_archaeon:0.00874985,KC831403_1_1122_Archaea_Altiarchaeota_Altiarchaeia_uncultured_archaeon:0.0119986):0.0035383,((GU127504_1_950_Archaea_Altiarchaeota_Altiarchaeia_uncultured_archaeon:0.0298241,(GU127552_1_1014_Archaea_Altiarchaeota_Altiarchaeia_uncultured_euryarchaeote:0.0429394,FJ858938_1_387_Archaea_Altiarchaeota_Altiarchaeia_uncultured_euryarchaeote:0.00412264):0.0908195):0.0298919,(HQ330735_1_870_Archaea_Altiarchaeota_Altiarchaeia_uncultured_archaeon:0.0182009,JQ795000_1_782_Archaea_Altiarchaeota_Altiarchaeia_uncultured_archaeon:0.0131394):2.3e-07):0.0120069):0.0319247):2.5e-07):0.0315576,(((((((((((JN925373_1_390_Archaea_Altiarchaeota_Altiarchaeia_uncultured_microorganism:1.7e-07,(((JN919884_1_367_Archaea_Altiarchaeota_Altiarchaeia_uncultured_microorganism:1.7e-07,JN919883_1_381_Archaea_Altiarchaeota_Altiarchaeia_uncultured_microorganism:1e-08):0.00736525,JN919171_1_387_Archaea_Altiarchaeota_Altiarchaeia_uncultured_microorganism:0.00368253):0.00365106,JN915744_1_414_Archaea_Altiarchaeota_Altiarchaeia_uncultured_microorganism:1e-08):0.00691485):4.9e-07,JN918654_1_379_Archaea_Altiarchaeota_Altiarchaeia_uncultured_microorganism:0.011123):7.5e-07,JN925372_1_413_Archaea_Altiarchaeota_Altiarchaeia_uncultured_microorganism:0.00343292):0.003464,JN916678_1_413_Archaea_Altiarchaeota_Altiarchaeia_uncultured_microorganism:0.0104158):1.8e-07,JN916677_1_413_Archaea_Altiarchaeota_Altiarchaeia_uncultured_microorganism:1e-08):1.6e-07,JN915746_1_414_Archaea_Altiarchaeota_Altiarchaeia_uncultured_microorganism:0.0106284):0.00349499,((JN921327_1_413_Archaea_Altiarchaeota_Altiarchaeia_uncultured_microorganism:1.8e-07,(JN931151_1_413_Archaea_Altiarchaeota_Altiarchaeia_uncultured_microorganism:1.4e-07,JN921326_1_413_Archaea_Altiarchaeota_Altiarchaeia_uncultured_microorganism:0.0103678):0.00346741):1.8e-07,(JN932282_1_406_Archaea_Altiarchaeota_Altiarchaeia_uncultured_microorganism:0.0177344,JN923418_1_407_Archaea_Altiarchaeota_Altiarchaeia_uncultured_microorganism:0.00344742):0.0141623):0.00346889):0.00651826,DQ837290_1_1246_Archaea_Altiarchaeota_Altiarchaeia_uncultured_euryarchaeote:0.0248176):0.00486985,AB825800_1_380_Archaea_Altiarchaeota_Altiarchaeia_uncultured_archaeon:0.0225236):0.00035347,AB825817_1_381_Archaea_Altiarchaeota_Altiarchaeia_uncultured_archaeon:0.0206385):0.0224387,AB672574_1_655_Archaea_Altiarchaeota_Altiarchaeia_uncultured_archaeon:0.0379776):0.0198781):0.0329179):0.0265001,((JX507242_1_940_Archaea_Altiarchaeota_Altiarchaeia_uncultured_archaeon:0.0464635,DQ837288_1_1281_Archaea_Altiarchaeota_Altiarchaeia_uncultured_euryarchaeote:0.0350492):0.0293489,((JN876806_1_436_Archaea_Altiarchaeota_Altiarchaeia_uncultured_archaeon:0.0402739,(EF598848_1_762_Archaea_Altiarchaeota_Altiarchaeia_uncultured_archaeon:0.00190164,EF598849_1_780_Archaea_Altiarchaeota_Altiarchaeia_uncultured_archaeon:0.0149912):0.081221):0.0609224,(JQ724851_1_751_Archaea_Altiarchaeota_Altiarchaeia_uncultured_archaeon:0.0774939,(HM103871_1_959_Archaea_Altiarchaeota_Altiarchaeia_uncultured_euryarchaeote:0.111456,(DQ521146_1_553_Archaea_Altiarchaeota_Altiarchaeia_uncultured_archaeon:1e-08,DQ521191_1_553_Archaea_Altiarchaeota_Altiarchaeia_uncultured_archaeon:1e-08):0.0674436):0.00385088):0.0260653):6.4e-07):0.00974025):0.00429362,AB301876_1_930_Archaea_Altiarchaeota_Altiarchaeia_uncultured_archaeon:0.0908513):0.0152614,(((MCBC01000108_17191_18661_Archaea_Altiarchaeota_Altiarchaeia_Candidatus_Altiarchaeales_archaeon_WOR_SM1_86_2:0.157209,(KT424780_1_678_Archaea_Altiarchaeota_Altiarchaeia_uncultured_euryarchaeote:1.4e-07,KT424607_1_683_Archaea_Altiarchaeota_Altiarchaeia_uncultured_archaeon:0.003365):0.127378):0.0260744,((((MCBE01000267_39520_41017_Archaea_Altiarchaeota_Altiarchaeia_Candidatus_Altiarchaeales_archaeon_WOR_SM1_SCG:1e-08,JN605146_1_855_Archaea_Altiarchaeota_Altiarchaeia_uncultured_archaeon:1e-08):1.6e-07,MCBD01000257_384_1793_Archaea_Altiarchaeota_Altiarchaeia_Candidatus_Altiarchaeales_archaeon_WOR_SM1_79:1e-08):0.00659358,((KC003486_1_899_Archaea_Altiarchaeota_Altiarchaeia_uncultured_archaeon:0.0212389,AJ867782_1_760_Archaea_Altiarchaeota_Altiarchaeia_uncultured_archaeon:0.0185837):0.00973095,AB672573_1_655_Archaea_Altiarchaeota_Altiarchaeia_uncultured_archaeon:0.0271546):0.00652918):0.0630492,HM004800_1_555_Archaea_Altiarchaeota_Altiarchaeia_uncultured_archaeon:0.0656712):0.0169323):0.00825886,FM868118_1_478_Archaea_Altiarchaeota_Altiarchaeia_uncultured_archaeon:0.113568):0.0299101):0.0127774,(KJ882282_1_1000_Archaea_Altiarchaeota_Altiarchaeia_uncultured_archaeon:1.7e-07,KJ882276_1_1132_Archaea_Altiarchaeota_Altiarchaeia_uncultured_archaeon:1e-08):0.0922065):0.0192049):0.013215):0.0144668,EF444610_1_1196_Archaea_Altiarchaeota_Altiarchaeia_uncultured_archaeon:0.14776):0.07521,((((Sulflake_Alpenaf_1903_length_5380_cov_964_485070_16S_KU868082_1_1464_Archaea_Altiarchaeales_uncultured_archaeon_simil_97_27:0.00336338,(CG_Alti_CG_4_9_14_0_8_um_filter_scaffold_1970_c_16S_MNZY01000038_10559_12029_Archaea_Altiarchaeota_Altiarchaeia_Candidatus_Altiarchaeum_sp__CG2_30_32_3053_simil_100_00:1e-08,MNZY01000038_10559_12029_Archaea_Altiarchaeota_Altiarchaeia_Candidatus_Altiarchaeum_sp__CG2_30_32_3053:1e-08):0.00670251):0.008221,(((SulCav_FS06_10_8886_length_5546_cov_7_449827_16S_CCXY01000234_9028_10480_Archaea_Altiarchaeales_groundwater_metagenome_simil_99_93:1e-08,(MSIBF_A_1_383400309_16S_CCXY01000234_9028_10480_Archaea_Altiarchaeales_groundwater_metagenome_simil_100_00:1e-08,(IMS_virome2018_virome2018_1260_length_5966_cov_542_859_16S_CCXY01000234_9028_10480_Archaea_Altiarchaeales_groundwater_metagenome_simil_100_000:1e-08,(GA_180221_E_2_1_NODE_188_length_45026_cov_1619_021414_16S_CCXY01000234_9028_10480_Archaea_Altiarchaeota_Altiarchaeia_groundwater_metagenome_simil_99_66:1e-08,(GA_180221_E_1_2_NODE_592_length_17600_cov_1504_987290_16S_CCXY01000234_9028_10480_Archaea_Altiarchaeota_Altiarchaeia_groundwater_metagenome_simil_99_66:1e-08,(GA_180221_E_1_1_NODE_622_length_17600_cov_1469_099630_16S_CCXY01000234_9028_10480_Archaea_Altiarchaeota_Altiarchaeia_groundwater_metagenome_simil_99_66:1e-08,((((((KJ566466_1_944_Archaea_Altiarchaeota_Altiarchaeia_uncultured_euryarchaeote:0.00394728,((KJ566516_1_945_Archaea_Altiarchaeota_Altiarchaeia_uncultured_euryarchaeote:0.0499537,KJ566517_1_973_Archaea_Altiarchaeota_Altiarchaeia_uncultured_euryarchaeote:0.0274071):0.0311586,AJ297912_1_1048_Archaea_Altiarchaeota_Altiarchaeia_uncultured_archaeon_SM1K20:0.00742089):7.7e-07):3.7e-07,AJ296315_1_1085_Archaea_Altiarchaeota_Altiarchaeia_uncultured_archaeon_SM1:1e-08):1.6e-07,CCXY01000234_9028_10480_Archaea_Altiarchaeota_Altiarchaeia_groundwater_metagenome:1e-08):1.3e-07,JN861739_1_1019_Archaea_Altiarchaeota_Altiarchaeia_uncultured_euryarchaeote:1e-08):1.7e-07,JN861742_1_1021_Archaea_Altiarchaeota_Altiarchaeia_uncultured_euryarchaeote:1e-08):1.4e-07,JN861741_1_998_Archaea_Altiarchaeota_Altiarchaeia_uncultured_euryarchaeote:1e-08):1.8e-07):1.4e-07):1.9e-07):1.5e-07):1.3e-07):1.6e-07):0.00333625,SulCav_AS07_7_15291_length_4897_cov_115_256919_16S_CCXY01000234_9028_10480_Archaea_Altiarchaeales_groundwater_metagenome_simil_99_66:1.3e-07):0.00470786,(BJP1_PHDY01000007_1_16S_KU868082_1_1464_Archaea_Altiarchaeota_Altiarchaeia_uncultured_archaeon_simil_100_00:1e-08,(BJP2_PHDX01000012_1_16S_KU868082_1_1464_Archaea_Altiarchaeota_Altiarchaeia_uncultured_archaeon_simil_100_00:1e-08,KU868082_1_1464_Archaea_Altiarchaeota_Altiarchaeia_uncultured_archaeon:1e-08):1e-08):0.00555231):0.00917174):0.0497777,(AF448449_1_548_Archaea_Altiarchaeota_Altiarchaeia_uncultured_archaeon:0.00635085,AF448450_1_547_Archaea_Altiarchaeota_Altiarchaeia_uncultured_archaeon:0.0187969):0.0683215):0.0161085,(FR666749_1_882_Archaea_Altiarchaeota_Altiarchaeia_uncultured_archaeon:1e-08,((((((FR856633_1_561_Archaea_Altiarchaeota_Altiarchaeia_uncultured_archaeon:0.00461901,FR856631_1_528_Archaea_Altiarchaeota_Altiarchaeia_uncultured_archaeon:6.3e-07):0.0120238,FR856632_1_613_Archaea_Altiarchaeota_Altiarchaeia_uncultured_archaeon:0.0151376):0.00686609,FR666747_1_882_Archaea_Altiarchaeota_Altiarchaeia_uncultured_archaeon:1e-08):1.5e-07,FR666752_1_882_Archaea_Altiarchaeota_Altiarchaeia_uncultured_archaeon:1e-08):1.3e-07,FR666750_1_882_Archaea_Altiarchaeota_Altiarchaeia_uncultured_archaeon:1e-08):1.6e-07,FR666748_1_882_Archaea_Altiarchaeota_Altiarchaeia_uncultured_archaeon:1e-08):1.4e-07):0.0460787):0.113169):0.0225382,(FJ655634_1_1399_Woese_Archaea_Nanoarchaeaeota_Woesearchaeia_uncultured_archaeon:0.0247377,FJ655628_1_1398_Nano_Archaea_Nanoarchaeaeota_Woesearchaeia_uncultured_archaeon:0.0258952):0.231641):5.1e-07,MNUF01000028_16163_17137_Aenigma_Archaea_Nanoarchaeaeota_Nanohaloarchaeia_Aenigmarchaeales_Candidatus_Aenigmarchaeota_archaeon_CG1_02_38_14:0.29643):0.0191451,(ACXJ01009734_124_1565_Micra_Archaea_Diapherotrites_Micrarchaeia_mine_drainage_metagenome:0.286422,FJ718986_1_1458_Diapher_Archaea_Diapherotrites_Micrarchaeia_uncultured_archaeon:0.291556):0.0413683,(CG_4_10_14_0_8_um_filter_scaffold_5029_c_16S_CEQE01026067_90_1523_Huber_Archaea_Woesearchaeota__DHVEG_6__marine_metagenome_simil_75_92:0.451888,(LT625994_1_424_Parva_Archaea_Nanoarchaeaeota_Woesearchaeia_uncultured_Candidatus_Parvarchaeum_sp_:0.0836337,MFWP01000008_61_1387_Pace_Archaea_Nanoarchaeaeota_Woesearchaeia_Candidatus_Pacearchaeota_archaeon_RBG_19FT_COMBO_34_9:0.064332):0.212467):0.168476);
