# Supplementary material for: Genetic diversity in terrestrial subsurface ecosystems impacted by geological degassing
Source: Nat Commun. 2022 Jan 12;13:284. doi: 10.1038/s41467-021-27783-7 (PMC8755723; doi:10.1038/s41467-021-27783-7)
Supplement: Supplementary file 10 — Dataset 7-19 [file 41467_2021_27783_MOESM10_ESM.zip]

Archive with 14 entries (13 files):
- SupplementaryData_7-19_Bornemann_et_al_mantle_degassing/
- SupplementaryData_7-19_Bornemann_et_al_mantle_degassing/SupplementaryData_17_gene_phylogeny_HGT_peptidase_family_C44.nexml
- SupplementaryData_7-19_Bornemann_et_al_mantle_degassing/SupplementaryData_19_gene_phylogeny_HGT_peptidase_family_C01B.nexml
- SupplementaryData_7-19_Bornemann_et_al_mantle_degassing/SupplementaryData_11_gene_phylogeny_VGT_peptidase_family_S16.nexml
- SupplementaryData_7-19_Bornemann_et_al_mantle_degassing/SupplementaryData_12_gene_phylogeny_VGT_peptidase_family_M24A.nexml
- SupplementaryData_7-19_Bornemann_et_al_mantle_degassing/SupplementaryData_14_gene_phylogeny_VGT_peptidase_family_M50B.nexml
- SupplementaryData_7-19_Bornemann_et_al_mantle_degassing/SupplementaryData_7_gene_phylogeny_VGT_NiFe_Hydrogenase.nexml
- SupplementaryData_7-19_Bornemann_et_al_mantle_degassing/SupplementaryData_15_gene_phylogeny_VGT_peptidase_family_M103.nexml
- SupplementaryData_7-19_Bornemann_et_al_mantle_degassing/SupplementaryData_16_gene_phylogeny_HGT_rubyerythrin.nexml
- SupplementaryData_7-19_Bornemann_et_al_mantle_degassing/SupplementaryData_13_gene_phylogeny_VGT_peptidase_family_M24B.nexml
- SupplementaryData_7-19_Bornemann_et_al_mantle_degassing/SupplementaryData_18_gene_phylogeny_HGT_peptidase_family_M06.nexml
- SupplementaryData_7-19_Bornemann_et_al_mantle_degassing/SupplementaryData_9_gene_phylogeny_VGT_desulfoferredoxin.nexml
- SupplementaryData_7-19_Bornemann_et_al_mantle_degassing/SupplementaryData_8_gene_phylogeny_VGT_mscS.nexml
- SupplementaryData_7-19_Bornemann_et_al_mantle_degassing/SupplementaryData_10_gene_phylogeny_VGT_lipopolysaccharide_biosynth.nexml
