# Supplementary material for: Genetic diversity in terrestrial subsurface ecosystems impacted by geological degassing
Source: Nat Commun. 2022 Jan 12;13:284. doi: 10.1038/s41467-021-27783-7 (PMC8755723; doi:10.1038/s41467-021-27783-7)
Supplement: Supplementary file 10 — Dataset 7-19 [file 41467_2021_27783_MOESM10_ESM.zip › SupplementaryData_7-19_Bornemann_et_al_mantle_degassing/SupplementaryData_17_gene_phylogeny_HGT_peptidase_family_C44.nexml]

<?xml version="1.0" encoding="UTF-8"?><nex:nexml xmlns:nex="http://www.nexml.org/2009" xmlns="http://www.nexml.org/2009" xmlns:rdf="http://www.w3.org/1999/02/22-rdf-syntax-ns#" xmlns:xsd="http://www.w3.org/2001/XMLSchema#" xmlns:xsi="http://www.w3.org/2001/XMLSchema-instance" generator="org.nexml.model.impl.DocumentImpl" version="0.9">
  <otus id="otus251116">
    <otu id="otu251124" label="TAJ98623.1_GCA_004297395_asparagine_synthase__glutamine-hydrolyzing___Chloroflexi_bacterium_"/>
    <otu id="otu251127" label="99.3/100"/>
    <otu id="otu251130" label="EYF03872.1_GCA_000601485_Asparagine_synthetase___glutamine-hydrolyzing_protein__Chondromyces_apiculatus_DSM_436_"/>
    <otu id="otu251133" label="AKT37581.1_GCA_001189295_uncharacterized_protein_CMC5_017220__Chondromyces_crocatus_"/>
    <otu id="otu251140" label="100/100"/>
    <otu id="otu251143" label="0/90"/>
    <otu id="otu251146" label="92.3/98"/>
    <otu id="otu251149" label="95.7/100"/>
    <otu id="otu251152" label="95.4/98"/>
    <otu id="otu251155" label="9.8/60"/>
    <otu id="otu251158" label="79.3/77"/>
    <otu id="otu251161" label="72.5/72"/>
    <otu id="otu251164" label="89.6/90"/>
    <otu id="otu251167" label="76.1/91"/>
    <otu id="otu251170" label="62.5/85"/>
    <otu id="otu251173" label="98.3/100"/>
    <otu id="otu251176" label="98.7/100"/>
    <otu id="otu251179" label="WP_120520097.1_GCF_003614925_asparagine_synthase__glutamine-hydrolyzing___Arthrobacter_sp._NEAU-SA2_"/>
    <otu id="otu251182" label="ADU47559.1_GCA_000184685_asparagine_synthase__glutamine-hydrolyzing___Intrasporangium_calvum_DSM_43043_"/>
    <otu id="otu251189" label="97.1/100"/>
    <otu id="otu251192" label="20.3/97"/>
    <otu id="otu251195" label="93.5/100"/>
    <otu id="otu251198" label="91.6/100"/>
    <otu id="otu251201" label="59.4/96"/>
    <otu id="otu251204" label="82.1/99"/>
    <otu id="otu251207" label="82.3/100"/>
    <otu id="otu251210" label="99.6/100"/>
    <otu id="otu251213" label="PIY71880.1_GCA_002785065_asparagine_synthetase_B__Candidatus_Roizmanbacteria_bacterium_CG_4_10_14_0_8_um_filter_33_9_"/>
    <otu id="otu251216" label="87.4/100"/>
    <otu id="otu251219" label="PIY69532.1_GCA_002784505_asparagine_synthase__glutamine-hydrolyzing___Candidatus_Roizmanbacteria_bacterium_CG_4_10_14_0_8_um_filter_39_9_"/>
    <otu id="otu251222" label="OGK69827.1_GCA_001790195_asparagine_synthase__glutamine-hydrolyzing___Candidatus_Roizmanbacteria_bacterium_RIFOXYC1_FULL_38_14_"/>
    <otu id="otu251233" label="82.9/100"/>
    <otu id="otu251236" label="KKP73460.1_GCA_000990565_Asparagine_synthase__Glutamine-hydrolyzing___Candidatus_Roizmanbacteria_bacterium_GW2011_GWA2_35_19_"/>
    <otu id="otu251239" label="27.6/100"/>
    <otu id="otu251242" label="KKP61267.1_GCA_000990305_Asparagine_synthase__Glutamine-hydrolyzing___Candidatus_Roizmanbacteria_bacterium_GW2011_GWC2_34_23_"/>
    <otu id="otu251245" label="KKQ24031.1_GCA_000991135_Asparagine_synthase__Glutamine-hydrolyzing___Candidatus_Roizmanbacteria_bacterium_GW2011_GWC1_37_12_"/>
    <otu id="otu251260" label="OGK42794.1_GCA_001789635_asparagine_synthase__glutamine-hydrolyzing___Candidatus_Roizmanbacteria_bacterium_RIFCSPLOWO2_01_FULL_35_13_"/>
    <otu id="otu251267" label="PIS15719.1_GCA_002774185_asparagine_synthase__glutamine-hydrolyzing___Candidatus_Roizmanbacteria_bacterium_CG09_land_8_20_14_0_10_41_9_"/>
    <otu id="otu251274" label="95.9/100"/>
    <otu id="otu251277" label="OGK48089.1_GCA_001789745_asparagine_synthase__glutamine-hydrolyzing___Candidatus_Roizmanbacteria_bacterium_RIFCSPLOWO2_01_FULL_40_13_"/>
    <otu id="otu251280" label="OGK45102.1_GCA_001789695_asparagine_synthase__glutamine-hydrolyzing___Candidatus_Roizmanbacteria_bacterium_RIFCSPLOWO2_01_FULL_37_16_"/>
    <otu id="otu251291" label="OGK58745.1_GCA_001789965_asparagine_synthase__glutamine-hydrolyzing___Candidatus_Roizmanbacteria_bacterium_RIFCSPLOWO2_02_FULL_40_13_"/>
    <otu id="otu251298" label="PIQ73707.1_GCA_002796045_asparagine_synthase__glutamine-hydrolyzing___partial__Candidatus_Roizmanbacteria_bacterium_CG11_big_fil_rev_8_21_14_0_20_36_8_"/>
    <otu id="otu251305" label="GCA_002329205DCTC01000002.1_4154087304114142_415_GCA_002329205_1_ID_2_415_partial_00__Candidatus_Roizmanbacteria_bacterium_UBA1450_"/>
    <otu id="otu251316" label="89.8/100"/>
    <otu id="otu251319" label="95.3/100"/>
    <otu id="otu251322" label="GCA_002347645DDYF01000013.1_57620596484860_57_GCA_002347645_1_ID_60_57_partial_00__Thermoleophilia_bacterium_UBA2241_"/>
    <otu id="otu251325" label="HCW50481.1_GCA_003541445_TPA__asparagine_synthase__glutamine-hydrolyzing___partial__Clostridiales_bacterium_"/>
    <otu id="otu251334" label="0/66"/>
    <otu id="otu251337" label="50.8/67"/>
    <otu id="otu251340" label="64.5/100"/>
    <otu id="otu251343" label="GCA_003132805PKYW01000033.1_1496421131892_14_GCA_003132805_1_ID_92_14_partial_00__candidate_division_AD3_bacterium_"/>
    <otu id="otu251346" label="GCA_003132525PKXZ01000054.1_34335653623713_34_GCA_003132525_-1_ID_13_34_partial_00__candidate_division_AD3_bacterium_"/>
    <otu id="otu251353" label="GCA_003153505PLZA01000037.1_1195720_1_GCA_003153505_-1_ID_20_1_partial_10__candidate_division_AD3_bacterium_"/>
    <otu id="otu251360" label="GCA_003162415PMOL01000011.1_28628540828808011_286_GCA_003162415_-1_ID_11_286_partial_00__candidate_division_AD3_bacterium_"/>
    <otu id="otu251367" label="GCA_003135895PNBE01000143.1_211769720369209_21_GCA_003135895_1_ID_209_21_partial_00__candidate_division_AD3_bacterium_"/>
    <otu id="otu251382" label="OGG05622.1_GCA_001779145_asparagine_synthase__glutamine-hydrolyzing___Candidatus_Gottesmanbacteria_bacterium_RIFCSPHIGHO2_01_FULL_42_12_"/>
    <otu id="otu251389" label="75.3/77"/>
    <otu id="otu251394" label="19.4/31"/>
    <otu id="otu251397" label="GCA_003140595PLKG01000066.1_454903450866100_45_GCA_003140595_-1_ID_100_45_partial_00__Acidimicrobiaceae_bacterium_"/>
    <otu id="otu251400" label="GCA_003166375PMVZ01000199.1_311182824350_3_GCA_003166375_-1_ID_350_3_partial_00__Acidimicrobiaceae_bacterium_"/>
    <otu id="otu251407" label="GCA_003160425PLRG01000198.1_519343766115_5_GCA_003160425_1_ID_115_5_partial_00__Acidimicrobiaceae_bacterium_"/>
    <otu id="otu251414" label="88/100"/>
    <otu id="otu251417" label="RQW79604.1_GCA_003857025_asparagine_synthase__glutamine-hydrolyzing___Methanothrix_sp._"/>
    <otu id="otu251420" label="OGK71579.1_GCA_001790165_asparagine_synthase__glutamine-hydrolyzing___Candidatus_Roizmanbacteria_bacterium_RIFOXYB2_FULL_41_10_"/>
    <otu id="otu251435" label="75.6/75"/>
    <otu id="otu251438" label="91.5/100"/>
    <otu id="otu251441" label="99.9/100"/>
    <otu id="otu251444" label="GCA_002753435PEAH01000048.1_6401558894_6_GCA_002753435_1_ID_4_6_partial_00__Nitrospirae_bacterium_"/>
    <otu id="otu251447" label="GCA_002753305PEAC01000008.1_403537937265180_40_GCA_002753305_-1_ID_180_40_partial_00__Nitrospirae_bacterium_MYbin6_"/>
    <otu id="otu251454" label="RKI79342.1_GCA_003611805_asparagine_synthase__glutamine-hydrolyzing___bacterium_1xD42-87_"/>
    <otu id="otu251461" label="97.9/100"/>
    <otu id="otu251464" label="383400274_5 - SM1"/>
    <otu id="otu251467" label="383400065_7 - SM1"/>
    <otu id="otu251482" label="92.9/72"/>
    <otu id="otu251485" label="67.8/63"/>
    <otu id="otu251488" label="81.9/33"/>
    <otu id="otu251491" label="87.7/32"/>
    <otu id="otu251494" label="71.4/15"/>
    <otu id="otu251499" label="58.4/77"/>
    <otu id="otu251502" label="82.9/72"/>
    <otu id="otu251505" label="95.2/74"/>
    <otu id="otu251508" label="GCA_002420145DIHL01000022.1_13160128_1_GCA_002420145_-1_ID_28_1_partial_10__Bacteroidetes_bacterium_UBA5697_"/>
    <otu id="otu251511" label="82.4/100"/>
    <otu id="otu251514" label="GCA_003151415PLXK01000213.1_192338425375239_19_GCA_003151415_1_ID_239_19_partial_00__Bacteroidetes_bacterium_"/>
    <otu id="otu251517" label="GCA_003153435PLYR01000138.1_18163011829538_18_GCA_003153435_-1_ID_38_18_partial_00__Bacteroidetes_bacterium_"/>
    <otu id="otu251528" label="OIP05204.1_GCA_001872995_asparagine_synthase__glutamine-hydrolyzing___Bacteroidetes_bacterium_CG2_30_32_10_"/>
    <otu id="otu251535" label="92.5/69"/>
    <otu id="otu251538" label="HAR20388.1_GCA_003476475_TPA__asparagine_synthase__glutamine-hydrolyzing___Cytophagales_bacterium_"/>
    <otu id="otu251541" label="GCA_002429385DIZL01000029.1_809826810025080_80_GCA_002429385_1_ID_80_80_partial_00__Prolixibacteraceae_bacterium_UBA6029_"/>
    <otu id="otu251552" label="18.7/58"/>
    <otu id="otu251555" label="29.8/76"/>
    <otu id="otu251560" label="GAQ94532.1_GCA_001514535_asparagine_synthase__glutamine-hydrolysing___Thermodesulfovibrio_aggregans_"/>
    <otu id="otu251563" label="ACN98141.1_GCA_000021545_asparagine_synthase__Sulfurihydrogenibium_azorense_Az-Fu1_"/>
    <otu id="otu251570" label="80.3/100"/>
    <otu id="otu251573" label="GAX61869.1_GCA_002443295_asparagine_synthase__Candidatus_Scalindua_japonica_"/>
    <otu id="otu251576" label="98/100"/>
    <otu id="otu251579" label="GCA_002011575MTOB01000156.1_86627859740_8_GCA_002011575_-1_ID_40_8_partial_00__bacterium_JdFR-66_"/>
    <otu id="otu251582" label="GCA_002011575MTOB01000177.1_76574854441_7_GCA_002011575_-1_ID_41_7_partial_00__bacterium_JdFR-66_"/>
    <otu id="otu251597" label="OGW96117.1_GCA_001804285_asparagine_synthase__glutamine-hydrolyzing___Omnitrophica_bacterium_RIFCSPLOWO2_12_FULL_44_17_"/>
    <otu id="otu251608" label="96.9/94"/>
    <otu id="otu251611" label="94.5/94"/>
    <otu id="otu251614" label="89.5/71"/>
    <otu id="otu251617" label="92.8/50"/>
    <otu id="otu251620" label="86.7/70"/>
    <otu id="otu251623" label="74.3/73"/>
    <otu id="otu251626" label="19.1/63"/>
    <otu id="otu251629" label="75.2/86"/>
    <otu id="otu251632" label="96.7/98"/>
    <otu id="otu251635" label="89.9/100"/>
    <otu id="otu251638" label="TAL61705.1_GCA_004297845_asparagine_synthase__glutamine-hydrolyzing___Bacteriodetes_bacterium_"/>
    <otu id="otu251643" label="OGV45659.1_GCA_001803225_asparagine_synthase__glutamine-hydrolyzing___Lentisphaerae_bacterium_GWF2_44_16_"/>
    <otu id="otu251646" label="OGV35024.1_GCA_001804785_asparagine_synthase__glutamine-hydrolyzing___Lentisphaerae_bacterium_GWF2_45_14_"/>
    <otu id="otu251657" label="99.7/100"/>
    <otu id="otu251660" label="93.4/100"/>
    <otu id="otu251663" label="GCA_003141715PLNF01000106.1_74964678788_7_GCA_003141715_-1_ID_88_7_partial_00__Bacteroidales_bacterium_"/>
    <otu id="otu251666" label="GCA_003141525PLML01000004.1_67584926031588_67_GCA_003141525_1_ID_88_67_partial_00__Bacteroidales_bacterium_"/>
    <otu id="otu251673" label="GCA_003157235PMJC01000008.1_8861210438120_8_GCA_003157235_1_ID_120_8_partial_00__Methanosarcina_sp._"/>
    <otu id="otu251684" label="91.8/91"/>
    <otu id="otu251687" label="GCA_003135995PNBM01000268.1_161355415386167_16_GCA_003135995_-1_ID_167_16_partial_00__Ignavibacteriae_bacterium_"/>
    <otu id="otu251690" label="GCA_003158365PMIW01000230.1_322914123168_3_GCA_003158365_1_ID_168_3_partial_00__Ignavibacteriae_bacterium_"/>
    <otu id="otu251701" label="97.9/98"/>
    <otu id="otu251704" label="MBI64669.1_GCA_002719835_asparagine_synthase__glutamine-hydrolyzing___Candidatus_Marinimicrobia_bacterium_"/>
    <otu id="otu251707" label="88.6/100"/>
    <otu id="otu251710" label="GCA_003153435PLYR01000125.1_87116846118675146_87_GCA_003153435_1_ID_146_87_partial_00__Bacteroidetes_bacterium_"/>
    <otu id="otu251713" label="GCA_003151415PLXK01000186.1_171849220249228_17_GCA_003151415_1_ID_228_17_partial_00__Bacteroidetes_bacterium_"/>
    <otu id="otu251728" label="87.5/64"/>
    <otu id="otu251731" label="GCA_002309835DBYL01000027.1_53888575616_5_GCA_002309835_1_ID_16_5_partial_00__Bacteroidales_bacterium_UBA1187_"/>
    <otu id="otu251734" label="WP_018666756.1_GCF_000613665_asparagine_synthase__glutamine-hydrolyzing___Bacteroides_gallinarum_"/>
    <otu id="otu251745" label="92.4/98"/>
    <otu id="otu251748" label="82/99"/>
    <otu id="otu251751" label="GCA_002331485DCYS01000023.1_32365563840627_32_GCA_002331485_-1_ID_27_32_partial_00__Flavobacteriales_bacterium_UBA2104_"/>
    <otu id="otu251754" label="PDS23146.1_GCA_002530755_asparagine_synthase__glutamine-hydrolyzing___Flavobacterium_branchiophilum_"/>
    <otu id="otu251761" label="WP_029038374.1_GCF_000423585_asparagine_synthase__glutamine-hydrolyzing___Salinimicrobium_xinjiangense_"/>
    <otu id="otu251772" label="11.5/33"/>
    <otu id="otu251775" label="82.9/48"/>
    <otu id="otu251778" label="WP_128548315.1_GCF_003703975_asparagine_synthase__glutamine-hydrolyzing___Larkinella_soli_"/>
    <otu id="otu251781" label="79.1/74"/>
    <otu id="otu251784" label="74.5/47"/>
    <otu id="otu251787" label="SIT75368.1_GCA_900156345_asparagine_synthase__glutamine-hydrolysing___Pontibacter_indicus_"/>
    <otu id="otu251790" label="GCA_001564065LKNA01000112.1_660267870178_6_GCA_001564065_1_ID_178_6_partial_00__Chitinophagaceae_bacterium_T5-Br10_B2g13_"/>
    <otu id="otu251797" label="88.5/96"/>
    <otu id="otu251800" label="GCA_003565395PXCE01000245.1_770648836112_7_GCA_003565395_1_ID_112_7_partial_00__Gammaproteobacteria_bacterium_"/>
    <otu id="otu251803" label="GCA_003155675PMDY01000488.1_161154611974623_16_GCA_003155675_1_ID_623_16_partial_00__Bacteroidales_bacterium_"/>
    <otu id="otu251818" label="GCA_003230875QIHE01000067.1_2743258787_2_GCA_003230875_1_ID_87_2_partial_00__bacterium_"/>
    <otu id="otu251829" label="RTL60790.1_GCA_003963365_asparagine_synthase__glutamine-hydrolyzing___Sphingobacteriales_bacterium_"/>
    <otu id="otu251836" label="PCH67692.1_GCA_002400835_asparagine_synthase__glutamine-hydrolyzing___Bacteroidetes_bacterium_"/>
    <otu id="otu251843" label="AEB67941.1_GCA_000204415_asparagine_synthase__glutamine-hydrolyzing___Methanosaeta_concilii_GP6_"/>
    <otu id="otu251854" label="86.7/36"/>
    <otu id="otu251857" label="94.9/46"/>
    <otu id="otu251860" label="84.3/96"/>
    <otu id="otu251863" label="92.5/100"/>
    <otu id="otu251866" label="76.1/81"/>
    <otu id="otu251869" label="23/88"/>
    <otu id="otu251872" label="16.7/74"/>
    <otu id="otu251875" label="0/12"/>
    <otu id="otu251878" label="89.9/95"/>
    <otu id="otu251881" label="89.9/99"/>
    <otu id="otu251884" label="ERF85507.1_GCA_000465325_asparagine_synthase__glutamine-hydrolyzing___Bradyrhizobium_sp._DFCI-1_"/>
    <otu id="otu251887" label="AOW12638.1_GCA_001761385_asparagine_synthase__glutamine-hydrolyzing___Hydrogenophaga_crassostreae_"/>
    <otu id="otu251894" label="RJG04672.1_GCA_003590875_asparagine_synthase__glutamine-hydrolyzing___Herbaspirillum_sp._K2R10-39_"/>
    <otu id="otu251901" label="WP_112695099.1_GCF_900465635_asparagine_synthase__glutamine-hydrolyzing___Rhizobiales_bacterium_"/>
    <otu id="otu251908" label="TKR56511.1_GCA_005239165_asparagine_synthase__glutamine-hydrolyzing___Pusillimonas_ginsengisoli_"/>
    <otu id="otu251917" label="AHB47214.1_GCA_000503895_asparagine_synthase__Hyphomicrobium_nitrativorans_NL23_"/>
    <otu id="otu251920" label="KWT70548.1_GCA_001541235_Asparagine_synthetase__glutamine-hydrolyzing___Hyphomicrobium_sulfonivorans_"/>
    <otu id="otu251931" label="GCA_002215675NGFH01000002.1_4154759854777901_415_GCA_002215675_-1_ID_1_415_partial_00__Bacteroidetes_bacterium_2013_40CM_41_45_"/>
    <otu id="otu251938" label="52.7/72"/>
    <otu id="otu251941" label="85.8/80"/>
    <otu id="otu251944" label="93.9/81"/>
    <otu id="otu251947" label="47.7/87"/>
    <otu id="otu251952" label="SIS45213.1_GCA_900156725_asparagine_synthase__glutamine-hydrolysing___Chryseobacterium_chaponense_"/>
    <otu id="otu251955" label="68.9/99"/>
    <otu id="otu251958" label="WP_080780298.1_GCF_900169075_asparagine_synthase__glutamine-hydrolyzing___Chryseobacterium_sp._6021061333_"/>
    <otu id="otu251961" label="76.3/100"/>
    <otu id="otu251964" label="78.2/100"/>
    <otu id="otu251967" label="GCA_002314375DCFF01000021.1_10711635711816521_107_GCA_002314375_-1_ID_21_107_partial_00__Chryseobacterium_indologenes_"/>
    <otu id="otu251970" label="87.7/100"/>
    <otu id="otu251973" label="ALR31071.1_GCA_001456155_hypothetical_protein_ATE47_11285__Chryseobacterium_sp._IHB_B_17019_"/>
    <otu id="otu251976" label="SDQ73358.1_GCA_900100115_asparagine_synthase__glutamine-hydrolysing___Chryseobacterium_soldanellicola_"/>
    <otu id="otu251987" label="97.7/100"/>
    <otu id="otu251990" label="SEV94506.1_GCA_900111495_asparagine_synthase__glutamine-hydrolysing___Chryseobacterium_wanjuense_"/>
    <otu id="otu251993" label="PIF47078.1_GCA_002754245_asparagine_synthase__glutamine-hydrolysing___Chryseobacterium_sp._52_"/>
    <otu id="otu252012" label="OQY04737.1_GCA_002084525_asparagine_synthase__glutamine-hydrolyzing___Bacteroidetes_bacterium_4572_117_"/>
    <otu id="otu252019" label="92/98"/>
    <otu id="otu252022" label="74.2/100"/>
    <otu id="otu252025" label="MAZ57171.1_GCA_002707385_asparagine_synthase__glutamine-hydrolyzing___Gammaproteobacteria_bacterium_"/>
    <otu id="otu252028" label="MBS56289.1_GCA_002727545_asparagine_synthase__glutamine-hydrolyzing___Rickettsiales_bacterium_"/>
    <otu id="otu252035" label="63.7/93"/>
    <otu id="otu252038" label="82.5/73"/>
    <otu id="otu252041" label="29.1/46"/>
    <otu id="otu252044" label="74.5/90"/>
    <otu id="otu252047" label="66.1/64"/>
    <otu id="otu252050" label="PKN89346.1_GCA_002840635_asparagine_synthase__glutamine-hydrolyzing___Deltaproteobacteria_bacterium_HGW-Deltaproteobacteria-1_"/>
    <otu id="otu252053" label="GCA_002402935DHGU01000007.1_4946596484047_49_GCA_002402935_1_ID_7_49_partial_00__Sulfurovum_sp._UBA4790_"/>
    <otu id="otu252060" label="PUE63760.1_GCA_003063245_asparagine_synthase__glutamine-hydrolyzing___Pseudoarcobacter_caeni_"/>
    <otu id="otu252067" label="RLA77227.1_GCA_003646535_asparagine_synthase__glutamine-hydrolyzing___Epsilonproteobacteria_bacterium_"/>
    <otu id="otu252074" label="OQX60233.1_GCA_002085085_asparagine_synthase__glutamine-hydrolyzing___Helicobacteraceae_bacterium_4484_230_"/>
    <otu id="otu252081" label="GCA_000384575ARQQ01000019.1_3530157619_3_GCA_000384575_-1_ID_19_3_partial_01__alpha_proteobacterium_SCGC_AAA300-B11_"/>
    <otu id="otu252096" label="GCA_002327465DCWB01000003.1_67658966770413_67_GCA_002327465_-1_ID_13_67_partial_00__Sulfuricurvum_sp._UBA2173_"/>
    <otu id="otu252103" label="KZZ17803.1_GCA_001635135_hypothetical_protein_A3751_10285__Oleiphilus_sp._HI0080_"/>
    <otu id="otu252114" label="GCA_001464715LNDT01000030.1_26029232429406930_260_GCA_001464715_1_ID_30_260_partial_00__Bdellovibrionales_bacterium_Ga0074137_"/>
    <otu id="otu252123" label="98.8/100"/>
    <otu id="otu252126" label="PKN34764.1_GCA_002841865_asparagine_synthase__glutamine-hydrolyzing___Deltaproteobacteria_bacterium_HGW-Deltaproteobacteria-19_"/>
    <otu id="otu252129" label="GCA_001603855LVAB01000056.1_26632465347_2_GCA_001603855_-1_ID_347_2_partial_00__Syntrophobacterales_bacterium_Delta_03_"/>
    <otu id="otu252136" label="RAV22109.1_GCA_003285015_asparagine_synthase__glutamine-hydrolyzing___Paenibacillus_contaminans_"/>
    <otu id="otu252147" label="14.7/14"/>
    <otu id="otu252150" label="87.9/85"/>
    <otu id="otu252153" label="99.8/100"/>
    <otu id="otu252156" label="WP_130861666.1_GCF_900605495_asparagine_synthase__glutamine-hydrolyzing___Bacilliculturomica_massiliensis_"/>
    <otu id="otu252159" label="GCA_002371615DFGA01000059.1_14157671769847_14_GCA_002371615_-1_ID_47_14_partial_00__Lachnospiraceae_bacterium_UBA3762_"/>
    <otu id="otu252166" label="GCA_002345185DDVF01000005.1_37533495523545_37_GCA_002345185_-1_ID_45_37_partial_00__Ignavibacteria_bacterium_UBA2319_"/>
    <otu id="otu252175" label="49.5/98"/>
    <otu id="otu252178" label="89.8/98"/>
    <otu id="otu252181" label="HAP39767.1_GCA_003456605_TPA__asparagine_synthase__glutamine-hydrolyzing___Nitrospira_sp._"/>
    <otu id="otu252184" label="OFW03061.1_GCA_001767115_asparagine_synthase__glutamine-hydrolyzing___partial__Acidobacteria_bacterium_RIFCSPLOWO2_12_FULL_59_11_"/>
    <otu id="otu252191" label="ALA59792.1_GCA_001273775_Asparagine_synthetase__Nitrospira_moscoviensis_"/>
    <otu id="otu252198" label="RIZ69979.1_GCA_003584865_asparagine_synthase__glutamine-hydrolyzing___Methylococcales_bacterium_"/>
    <otu id="otu252217" label="72.4/36"/>
    <otu id="otu252220" label="42.7/62"/>
    <otu id="otu252223" label="87.4/99"/>
    <otu id="otu252226" label="85.6/88"/>
    <otu id="otu252229" label="41.6/47"/>
    <otu id="otu252232" label="87.5/54"/>
    <otu id="otu252235" label="83.3/71"/>
    <otu id="otu252238" label="66.3/66"/>
    <otu id="otu252241" label="47.1/94"/>
    <otu id="otu252244" label="99.2/100"/>
    <otu id="otu252247" label="72/100"/>
    <otu id="otu252250" label="GCA_002319995DCJU01000048.1_32294253142234_32_GCA_002319995_1_ID_34_32_partial_00__Parabacteroides_merdae_"/>
    <otu id="otu252255" label="GCA_002424525DIKJ01000095.1_192223724246169_19_GCA_002424525_-1_ID_169_19_partial_00__Bacteroidales_bacterium_UBA5621_"/>
    <otu id="otu252258" label="HBE42681.1_GCA_003501665_TPA__asparagine_synthase__glutamine-hydrolyzing___Bacteroidales_bacterium_"/>
    <otu id="otu252269" label="GCA_002336815DDEU01000005.1_75970969910817_75_GCA_002336815_-1_ID_17_75_partial_00__Chitinophagaceae_bacterium_UBA1946_"/>
    <otu id="otu252276" label="73.1/100"/>
    <otu id="otu252279" label="80.8/97"/>
    <otu id="otu252282" label="92.2/97"/>
    <otu id="otu252285" label="WP_026182824.1_GCF_000376945_asparagine_synthase__glutamine-hydrolyzing___Leeia_oryzae_"/>
    <otu id="otu252288" label="WP_136415600.1_GCF_004804275_asparagine_synthase__glutamine-hydrolyzing___Herbaspirillum_sp._ST_5-3_"/>
    <otu id="otu252295" label="AGH97798.1_GCA_000348745_Asparagine_synthetase__glutamine-hydrolyzing___Micavibrio_aeruginosavorus_EPB_"/>
    <otu id="otu252302" label="96.6/100"/>
    <otu id="otu252305" label="GCA_002293765DBDV01000049.1_31655365246_3_GCA_002293765_-1_ID_46_3_partial_00__Bacteriovoracaceae_bacterium_UBA923_"/>
    <otu id="otu252308" label="GCA_002382535DFYB01000048.1_53592146115749_53_GCA_002382535_1_ID_49_53_partial_00__Cyanobacteria_bacterium_UBA4093_"/>
    <otu id="otu252323" label="91.7/68"/>
    <otu id="otu252326" label="97.5/99"/>
    <otu id="otu252329" label="AJC74261.1_GCA_000816145_asparagine_synthase__Pseudothermotoga_hypogea_DSM_11164_=_NBRC_106472_"/>
    <otu id="otu252332" label="QAV33791.1_GCA_004117075_asparagine_synthase__glutamine-hydrolyzing___Fervidobacterium_changbaicum_"/>
    <otu id="otu252339" label="62.6/94"/>
    <otu id="otu252342" label="PHR69809.1_GCA_002733685_asparagine_synthase__glutamine-hydrolyzing___Arcobacter_sp._"/>
    <otu id="otu252345" label="SRX53250.1_GCA_900489485_Asparagine_synthetase__glutamine-hydrolyzing__1__Aequorivita_lipolytica_"/>
    <otu id="otu252360" label="89.5/96"/>
    <otu id="otu252363" label="EQC43242.1_GCA_000447795_asparagine_synthase__glutamine-hydrolyzing___Bacteriovorax_sp._Seq25_V_"/>
    <otu id="otu252366" label="CDD57894.1_GCA_000434155_asparagine_synthetase__Bacteroides_pectinophilus_CAG_437_"/>
    <otu id="otu252379" label="HCM91432.1_GCA_003535955_TPA__asparagine_synthase__glutamine-hydrolyzing___Lachnospiraceae_bacterium_"/>
    <otu id="otu252382" label="GCA_900320825ONTX01000309.1_131721434_1_GCA_900320825_-1_ID_434_1_partial_10__uncultured_Lachnospiraceae_bacterium_"/>
    <otu id="otu252393" label="92.5/87"/>
    <otu id="otu252396" label="47.8/97"/>
    <otu id="otu252401" label="96.4/100"/>
    <otu id="otu252404" label="WP_130837069.1_GCF_900625025_asparagine_synthase__glutamine-hydrolyzing___Lachnoclostridium_sp._Marseille-P6806_"/>
    <otu id="otu252409" label="GCA_900319695ONPN01000010.1_20259732738261_20_GCA_900319695_1_ID_61_20_partial_00__uncultured_Clostridiales_bacterium_"/>
    <otu id="otu252412" label="GCA_900321275ONVI01000036.1_68624104564_6_GCA_900321275_1_ID_4_6_partial_00__uncultured_Clostridiales_bacterium_"/>
    <otu id="otu252423" label="RKI60192.1_GCA_003612285_asparagine_synthase__glutamine-hydrolyzing___bacterium_D16-51_"/>
    <otu id="otu252430" label="RKJ13397.1_GCA_003611875_asparagine_synthase__glutamine-hydrolyzing___bacterium_D16-56_"/>
    <otu id="otu252439" label="PSM54254.1_GCA_003015245_asparagine_synthase__glutamine-hydrolyzing___Campylobacter_blaseri_"/>
    <otu id="otu252442" label="PKN89236.1_GCA_002840635_asparagine_synthase__glutamine-hydrolyzing___Deltaproteobacteria_bacterium_HGW-Deltaproteobacteria-1_"/>
    <otu id="otu252457" label="PWR70092.1_GCA_003173335_asparagine_synthase__glutamine-hydrolyzing___Methanospirillum_stamsii_"/>
    <otu id="otu252464" label="98.9/100"/>
    <otu id="otu252467" label="KKQ18755.1_GCA_000991925_Asparagine_synthetase__Berkelbacteria_bacterium_GW2011_GWA1_36_9_"/>
    <otu id="otu252470" label="OGD56669.1_GCA_001774375_asparagine_synthase__glutamine-hydrolyzing___Candidatus_Berkelbacteria_bacterium_RBG_13_40_8_"/>
    <otu id="otu252481" label="RJQ28954.1_GCA_003599675_asparagine_synthase__glutamine-hydrolyzing___Candidatus_Parcubacteria_bacterium_"/>
    <otu id="otu252488" label="PIP38016.1_GCA_002771315_asparagine_synthase__glutamine-hydrolyzing___partial__Desulfobacterales_bacterium_CG23_combo_of_CG06-09_8_20_14_all_52_9_"/>
    <otu id="otu252499" label="93.8/65"/>
    <otu id="otu252502" label="56/19"/>
    <otu id="otu252505" label="OGW48167.1_GCA_001805135_asparagine_synthase__glutamine-hydrolyzing___Nitrospirae_bacterium_RBG_13_41_22_"/>
    <otu id="otu252508" label="90.4/82"/>
    <otu id="otu252511" label="49.5/55"/>
    <otu id="otu252514" label="OGY72779.1_GCA_001818155_asparagine_synthase__glutamine-hydrolyzing___Candidatus_Jacksonbacteria_bacterium_RIFCSPLOWO2_02_FULL_44_20_"/>
    <otu id="otu252517" label="KPJ55315.1_GCA_001303135_hypothetical_protein_AMJ47_00350__Parcubacteria_bacterium_DG_72_"/>
    <otu id="otu252524" label="KKQ78930.1_GCA_000992955_Asparagine_synthetase__Parcubacteria_group_bacterium_GW2011_GWC2_38_7_"/>
    <otu id="otu252535" label="75.4/13"/>
    <otu id="otu252538" label="86.2/25"/>
    <otu id="otu252541" label="24.5/39"/>
    <otu id="otu252544" label="76.8/71"/>
    <otu id="otu252547" label="40.1/72"/>
    <otu id="otu252550" label="75.1/73"/>
    <otu id="otu252553" label="99/100"/>
    <otu id="otu252558" label="SMC54876.1_GCA_900176415_asparagine_synthase__glutamine-hydrolysing___Cellulophaga_tyrosinoxydans_"/>
    <otu id="otu252561" label="WP_103560204.1_GCF_002913685_asparagine_synthase__glutamine-hydrolyzing___Campylobacter_concisus_"/>
    <otu id="otu252568" label="40.2/85"/>
    <otu id="otu252571" label="HAJ34893.1_GCA_003451595_TPA__asparagine_synthase__glutamine-hydrolyzing___Chloroflexi_bacterium_"/>
    <otu id="otu252574" label="85.7/100"/>
    <otu id="otu252577" label="HAJ34897.1_GCA_003451595_TPA__asparagine_synthase__glutamine-hydrolyzing___Chloroflexi_bacterium_"/>
    <otu id="otu252580" label="GCA_002391565DGFH01000175.1_42901359970_4_GCA_002391565_1_ID_70_4_partial_01__Anaerolineales_bacterium_UBA3905_"/>
    <otu id="otu252595" label="ABB24703.1_GCA_000012485_Asparagine_synthase__glutamine-hydrolyzing__Pelodictyon_luteolum_DSM_273_"/>
    <otu id="otu252602" label="PKO22877.1_GCA_002842085_asparagine_synthase__glutamine-hydrolyzing___Chloroflexi_bacterium_HGW-Chloroflexi-1_"/>
    <otu id="otu252609" label="93/93"/>
    <otu id="otu252612" label="2.5/56"/>
    <otu id="otu252615" label="RLG44905.1_GCA_003661285_asparagine_synthase__glutamine-hydrolyzing___Candidatus_Korarchaeota_archaeon_"/>
    <otu id="otu252618" label="RKY41285.1_GCA_003644465_asparagine_synthase__glutamine-hydrolyzing___partial__Candidatus_Omnitrophica_bacterium_"/>
    <otu id="otu252625" label="GCA_002424725DIKX01000012.1_171986121834254_17_GCA_002424725_1_ID_254_17_partial_00__Holophagales_bacterium_UBA5607_"/>
    <otu id="otu252636" label="GCA_005239945SBAY01000377.1_15462423287_1_GCA_005239945_1_ID_287_1_partial_00__Nitrospira_sp._"/>
    <otu id="otu252643" label="89.6/63"/>
    <otu id="otu252648" label="82.8/96"/>
    <otu id="otu252651" label="88.3/99"/>
    <otu id="otu252654" label="RQD79959.1_GCA_003838185_asparagine_synthase__glutamine-hydrolyzing___partial__Methanocalculus_sp._MSAO_Arc1_"/>
    <otu id="otu252657" label="GCA_004332335SISS01000002.1_50540245586844_50_GCA_004332335_-1_ID_44_50_partial_00__Methanoregulaceae_archaeon_UXB-2016_"/>
    <otu id="otu252664" label="82.9/97"/>
    <otu id="otu252667" label="22.3/90"/>
    <otu id="otu252670" label="KQC04408.1_GCA_001412355_asparagine_synthase__Methanoculleus_sp._SDB_"/>
    <otu id="otu252673" label="WP_067052221.1_GCF_001571385_asparagine_synthase__glutamine-hydrolyzing___Methanofollis_ethanolicus_"/>
    <otu id="otu252680" label="EHQ35397.1_GCA_000243255_asparagine_synthase__glutamine-hydrolyzing___Methanoplanus_limicola_DSM_2279_"/>
    <otu id="otu252691" label="61.4/98"/>
    <otu id="otu252696" label="98.3/99"/>
    <otu id="otu252699" label="81.5/77"/>
    <otu id="otu252704" label="EHQ35327.1_GCA_000243255_asparagine_synthase__glutamine-hydrolyzing___Methanoplanus_limicola_DSM_2279_"/>
    <otu id="otu252707" label="89/100"/>
    <otu id="otu252710" label="ADN34864.1_GCA_000147875_asparagine_synthase__glutamine-hydrolyzing___Methanolacinia_petrolearia_DSM_11571_"/>
    <otu id="otu252713" label="WP_048149835.1_GCF_000784355_asparagine_synthase__glutamine-hydrolyzing___Methanolacinia_paynteri_"/>
    <otu id="otu252726" label="GCA_002496395DAJQ01000039.1_117210903323_11_GCA_002496395_1_ID_23_11_partial_00__Methanocorpusculaceae_archaeon_UBA456_"/>
    <otu id="otu252729" label="KUK69191.1_GCA_001508455_Asparagine_synthetase__Methanocalculus_sp._52_23_"/>
    <otu id="otu252740" label="11.3/66"/>
    <otu id="otu252743" label="GCA_003136075PNBP01000110.1_171141413252193_17_GCA_003136075_1_ID_193_17_partial_00__Methanoregula_sp._"/>
    <otu id="otu252746" label="81.6/100"/>
    <otu id="otu252749" label="GCA_002503105DAQY01000016.1_2117231190603_21_GCA_002503105_-1_ID_3_21_partial_00__Methanomicrobiaceae_archaeon_UBA206_"/>
    <otu id="otu252752" label="84.4/99"/>
    <otu id="otu252755" label="GCA_002499755DANC01000006.1_6870954727711_68_GCA_002499755_1_ID_1_68_partial_00__Methanoculleus_sp._UBA291_"/>
    <otu id="otu252758" label="88.2/100"/>
    <otu id="otu252761" label="74.5/100"/>
    <otu id="otu252764" label="PKL57157.1_GCA_002839575_asparagine_synthase__glutamine-hydrolyzing___Methanomicrobiales_archaeon_HGW-Methanomicrobiales-6_"/>
    <otu id="otu252767" label="GCA_002506585DAXW01000004.1_95892249104416_95_GCA_002506585_-1_ID_16_95_partial_00__Methanoculleus_sp._UBA430_"/>
    <otu id="otu252774" label="GCA_002498065DAFZ01000053.1_980909910120_9_GCA_002498065_-1_ID_120_9_partial_00__Methanoculleus_sp._UBA208_"/>
    <otu id="otu252797" label="21.5/90"/>
    <otu id="otu252800" label="RXE55708.1_GCA_004102725_asparagine_synthase__Methanoculleus_taiwanensis_"/>
    <otu id="otu252803" label="94.9/96"/>
    <otu id="otu252806" label="0/83"/>
    <otu id="otu252809" label="77.1/91"/>
    <otu id="otu252812" label="79.5/96"/>
    <otu id="otu252815" label="0/92"/>
    <otu id="otu252818" label="79.9/97"/>
    <otu id="otu252821" label="GCA_002497965DAFR01000086.1_12142986_1_GCA_002497965_-1_ID_86_1_partial_10__Methanomicrobiaceae_archaeon_UBA436_"/>
    <otu id="otu252824" label="0/93"/>
    <otu id="otu252827" label="GCA_002506585DAXW01000016.1_11911563711744214_119_GCA_002506585_1_ID_14_119_partial_00__Methanoculleus_sp._UBA430_"/>
    <otu id="otu252830" label="GCA_002499455DALN01000161.1_36442467148_3_GCA_002499455_1_ID_148_3_partial_00__Methanoculleus_sp._UBA77_"/>
    <otu id="otu252841" label="87.7/98"/>
    <otu id="otu252844" label="PKL56527.1_GCA_002839575_asparagine_synthase__glutamine-hydrolyzing___Methanomicrobiales_archaeon_HGW-Methanomicrobiales-6_"/>
    <otu id="otu252847" label="SCL74526.1_GCA_900095385_Asparagine_synthetase__glutamine-hydrolyzing__3__Methanoculleus_chikugoensis_"/>
    <otu id="otu252858" label="91.4/98"/>
    <otu id="otu252861" label="GCA_002499755DANC01000045.1_4139045408537_41_GCA_002499755_-1_ID_7_41_partial_00__Methanoculleus_sp._UBA291_"/>
    <otu id="otu252866" label="87.9/100"/>
    <otu id="otu252869" label="KLK88333.1_GCA_001017125_asparagine_synthase__Methanoculleus_sediminis_"/>
    <otu id="otu252872" label="ABN57983.1_GCA_000015825_asparagine_synthase__glutamine-hydrolyzing___Methanoculleus_marisnigri_JR1_"/>
    <otu id="otu252879" label="WP_067076310.1_GCF_001602375_asparagine_synthase__glutamine-hydrolyzing___Methanoculleus_horonobensis_"/>
    <otu id="otu252894" label="81.1/96"/>
    <otu id="otu252897" label="0/94"/>
    <otu id="otu252900" label="93.3/95"/>
    <otu id="otu252903" label="88.6/99"/>
    <otu id="otu252906" label="GCA_900025055FIZL01000082.1_12100041181882_12_GCA_900025055_1_ID_82_12_partial_00__uncultured_Methanoculleus_sp._"/>
    <otu id="otu252909" label="CCJ36552.1_GCA_000304355_asparagine_synthase__glutamine-hydrolysing___Methanoculleus_bourgensis_MS2_"/>
    <otu id="otu252916" label="GCA_002501655DANY01000041.1_62529035471452_62_GCA_002501655_1_ID_52_62_partial_00__Methanoculleus_sp._UBA303_"/>
    <otu id="otu252923" label="GCA_002503885DASQ01000029.1_4263544469_4_GCA_002503885_-1_ID_9_4_partial_00__Methanoculleus_marisnigri_"/>
    <otu id="otu252930" label="PKL62912.1_GCA_002839645_asparagine_synthase__glutamine-hydrolyzing___Methanomicrobiales_archaeon_HGW-Methanomicrobiales-2_"/>
    <otu id="otu252941" label="GCA_002498065DAFZ01000057.1_19319258_1_GCA_002498065_-1_ID_8_1_partial_00__Methanoculleus_sp._UBA208_"/>
    <otu id="otu252948" label="GCA_001896715MPOY01000391.1_141078812590641_14_GCA_001896715_1_ID_641_14_partial_00__Methanoculleus_sp._EBM-46_"/>
    <otu id="otu252963" label="98.4/100"/>
    <otu id="otu252966" label="57.8/81"/>
    <otu id="otu252969" label="73.8/76"/>
    <otu id="otu252972" label="82.9/80"/>
    <otu id="otu252975" label="OPY37448.1_GCA_002067895_asparagine_synthetase_B__Methanoregula_sp._PtaU1.Bin051_"/>
    <otu id="otu252978" label="77.1/100"/>
    <otu id="otu252981" label="98.1/100"/>
    <otu id="otu252984" label="75.2/100"/>
    <otu id="otu252987" label="GCA_003170075PMZU01000038.1_17162621809776_17_GCA_003170075_-1_ID_76_17_partial_00__Methanoregula_sp._"/>
    <otu id="otu252990" label="GCA_002502735DAQC01000005.1_76775397937112_76_GCA_002502735_-1_ID_12_76_partial_00__Methanoregula_sp._UBA64_"/>
    <otu id="otu252997" label="ABS56956.1_GCA_000017625_asparagine_synthase__glutamine-hydrolyzing___Methanoregula_boonei_6A8_"/>
    <otu id="otu253004" label="PKL69624.1_GCA_002839675_asparagine_synthase__glutamine-hydrolyzing___Methanomicrobiales_archaeon_HGW-Methanomicrobiales-1_"/>
    <otu id="otu253015" label="98.5/100"/>
    <otu id="otu253018" label="GCA_002508495DANA01000115.1_18185522038151_18_GCA_002508495_1_ID_51_18_partial_00__Methanoregula_sp._UBA276_"/>
    <otu id="otu253021" label="PKL65744.1_GCA_002839605_asparagine_synthase__glutamine-hydrolyzing___Methanomicrobiales_archaeon_HGW-Methanomicrobiales-3_"/>
    <otu id="otu253032" label="92.9/95"/>
    <otu id="otu253035" label="OPX63219.1_GCA_002067035_Glutamine--fructose-6-phosphate_aminotransferase__isomerizing___Methanoregula_sp._PtaB.Bin085_"/>
    <otu id="otu253038" label="92.2/100"/>
    <otu id="otu253041" label="89.7/97"/>
    <otu id="otu253044" label="RPI39291.1_GCA_003819845_asparagine_synthase__glutamine-hydrolyzing___Methanoregulaceae_archaeon_"/>
    <otu id="otu253047" label="GCA_002497485DADH01000162.1_316183477124_3_GCA_002497485_1_ID_124_3_partial_00__Methanoregula_sp._UBA278_"/>
    <otu id="otu253054" label="86.1/97"/>
    <otu id="otu253057" label="GCA_002506785DAYG01000047.1_81741677602642_81_GCA_002506785_-1_ID_42_81_partial_00__Methanoregula_sp._UBA452_"/>
    <otu id="otu253060" label="GCA_003157895PMKW01000022.1_24191982016932_24_GCA_003157895_1_ID_32_24_partial_01__Methanoregula_sp._"/>
    <otu id="otu253081" label="AGB01284.1_GCA_000327485_asparagine_synthase__glutamine-hydrolyzing__Methanoregula_formicica_SMSP_"/>
    <otu id="otu253084" label="PKG33357.1_GCA_002835825_asparagine_synthase__glutamine-hydrolyzing___Methanoregula_sp._"/>
    <otu id="otu253103" label="38.4/70"/>
    <otu id="otu253106" label="TAL11322.1_GCA_004298335_asparagine_synthase__glutamine-hydrolyzing___Nitrospirae_bacterium_"/>
    <otu id="otu253109" label="GCA_002344355DDTN01000019.1_1141288691307435_114_GCA_002344355_1_ID_5_114_partial_00__Proteobacteria_bacterium_UBA2363_"/>
    <otu id="otu253124" label="82/52"/>
    <otu id="otu253127" label="65.9/21"/>
    <otu id="otu253130" label="86.1/98"/>
    <otu id="otu253133" label="74/98"/>
    <otu id="otu253136" label="90.2/99"/>
    <otu id="otu253139" label="68/100"/>
    <otu id="otu253144" label="RPI13587.1_GCA_003820375_asparagine_synthase__glutamine-hydrolyzing___Ignavibacteriae_bacterium_"/>
    <otu id="otu253149" label="GCA_002455115DKKG01000006.1_7989496913226_79_GCA_002455115_1_ID_6_79_partial_00__Ignavibacteria_bacterium_UBA6672_"/>
    <otu id="otu253152" label="KXK41113.1_GCA_001567545_glutamine-hydrolyzing_asparagine_synthase__Chlorobi_bacterium_OLB5_"/>
    <otu id="otu253163" label="HAR94390.1_GCA_003476045_TPA__asparagine_synthase__glutamine-hydrolyzing___Deltaproteobacteria_bacterium_"/>
    <otu id="otu253172" label="GCA_002418775DIEU01000049.1_23325813456333_23_GCA_002418775_1_ID_33_23_partial_00__Firmicutes_bacterium_UBA5766_"/>
    <otu id="otu253175" label="HBY04680.1_GCA_003513005_TPA__asparagine_synthase__glutamine-hydrolyzing___Desulfotomaculum_sp._"/>
    <otu id="otu253188" label="EQB64154.1_GCA_000447245_Asparagine_synthetase__candidate_division_Zixibacteria_bacterium_RBG-1_"/>
    <otu id="otu253191" label="85/100"/>
    <otu id="otu253194" label="TAM82212.1_GCA_004298155_asparagine_synthase__glutamine-hydrolyzing___Acidobacteria_bacterium_"/>
    <otu id="otu253197" label="PYV28076.1_GCA_003224655_hypothetical_protein_DMG24_02895__partial__Acidobacteria_bacterium_"/>
    <otu id="otu253214" label="MBN38082.1_GCA_002722545_asparagine_synthase__glutamine-hydrolyzing___Opitutae_bacterium_"/>
    <otu id="otu253217" label="OYU96737.1_GCA_002256395_asparagine_synthase__glutamine-hydrolyzing___Bacteroidetes_bacterium_B1_2017__"/>
    <otu id="otu253228" label="83.4/25"/>
    <otu id="otu253231" label="22.2/96"/>
    <otu id="otu253236" label="HCA78825.1_GCA_003519375_TPA__asparagine_synthase__glutamine-hydrolyzing___Bacteroidetes_bacterium_"/>
    <otu id="otu253239" label="GCA_003170475PMZI01000066.1_12129371481769_12_GCA_003170475_1_ID_69_12_partial_00__Ignavibacteriae_bacterium_"/>
    <otu id="otu253246" label="RJP55269.1_GCA_003599285_asparagine_synthase__glutamine-hydrolyzing___Anaerolineaceae_bacterium_"/>
    <otu id="otu253253" label="PIW13804.1_GCA_002781665_asparagine_synthase__glutamine-hydrolyzing___bacterium__Candidatus_Blackallbacteria__CG17_big_fil_post_rev_8_21_14_2_50_48_46_"/>
    <otu id="otu253264" label="74.9/20"/>
    <otu id="otu253267" label="65.1/73"/>
    <otu id="otu253270" label="44.8/88"/>
    <otu id="otu253273" label="92.4/100"/>
    <otu id="otu253278" label="88.9/97"/>
    <otu id="otu253281" label="96.8/100"/>
    <otu id="otu253284" label="93.7/100"/>
    <otu id="otu253287" label="OHA16085.1_GCA_001822475_asparagine_synthase__glutamine-hydrolyzing___Candidatus_Tagabacteria_bacterium_RIFCSPLOWO2_01_FULL_42_9_"/>
    <otu id="otu253290" label="OHA10470.1_GCA_001820785_asparagine_synthase__glutamine-hydrolyzing___Candidatus_Sungbacteria_bacterium_RIFCSPLOWO2_02_FULL_51_17_"/>
    <otu id="otu253297" label="MAF59763.1_GCA_002687905_asparagine_synthase__glutamine-hydrolyzing___bacterium_"/>
    <otu id="otu253304" label="85.7/97"/>
    <otu id="otu253307" label="MAR07554.1_GCA_002701375_asparagine_synthase__glutamine-hydrolyzing___Cyanobium_sp._NAT70_"/>
    <otu id="otu253310" label="PIR89051.1_GCA_002773535_asparagine_synthase__glutamine-hydrolyzing___Candidatus_Harrisonbacteria_bacterium_CG10_big_fil_rev_8_21_14_0_10_40_38_"/>
    <otu id="otu253323" label="PIR69968.1_GCA_002772995_asparagine_synthase__glutamine-hydrolyzing___Candidatus_Niyogibacteria_bacterium_CG10_big_fil_rev_8_21_14_0_10_46_36_"/>
    <otu id="otu253326" label="OGN10615.1_GCA_001794335_asparagine_synthase__glutamine-hydrolyzing___Candidatus_Yanofskybacteria_bacterium_RIFCSPHIGHO2_02_FULL_41_11_"/>
    <otu id="otu253337" label="40.1/89"/>
    <otu id="otu253340" label="85.3/100"/>
    <otu id="otu253343" label="92.6/100"/>
    <otu id="otu253348" label="GCA_002327685DCXN01000023.1_1817129188891_18_GCA_002327685_1_ID_1_18_partial_00__Patescibacteria_group_bacterium_UBA2135_"/>
    <otu id="otu253351" label="OGZ12560.1_GCA_001819015_asparagine_synthase__glutamine-hydrolyzing___Candidatus_Lloydbacteria_bacterium_RIFCSPHIGHO2_02_FULL_51_22_"/>
    <otu id="otu253358" label="OGZ39589.1_GCA_001819635_asparagine_synthase__glutamine-hydrolyzing___partial__Candidatus_Portnoybacteria_bacterium_RIFCSPLOWO2_02_FULL_39_11_"/>
    <otu id="otu253367" label="63.7/100"/>
    <otu id="otu253370" label="80.7/86"/>
    <otu id="otu253373" label="85.3/86"/>
    <otu id="otu253376" label="PWA04048.1_GCA_003097635_asparagine_synthase__glutamine-hydrolyzing___Flavobacterium_sp._RB1R5_"/>
    <otu id="otu253379" label="91.1/100"/>
    <otu id="otu253382" label="SDE92320.1_GCA_900102055_asparagine_synthase__glutamine-hydrolysing___Ulvibacter_litoralis_"/>
    <otu id="otu253385" label="SDW86435.1_GCA_900106565_asparagine_synthase__glutamine-hydrolysing___Lutibacter_oricola_"/>
    <otu id="otu253396" label="OGS71062.1_GCA_001800975_asparagine_synthase__glutamine-hydrolyzing___Flavobacteria_bacterium_RIFCSPLOWO2_12_FULL_35_11_"/>
    <otu id="otu253403" label="GCA_002427745DIYF01000010.1_10613090613265145_106_GCA_002427745_1_ID_45_106_partial_00__Roseivirga_sp._UBA6061_"/>
    <otu id="otu253410" label="RIJ90032.1_GCA_003577445_asparagine_synthase__glutamine-hydrolyzing___Acidobacteria_bacterium_"/>
    <otu id="otu253421" label="RJQ17641.1_GCA_003599145_asparagine_synthase__glutamine-hydrolyzing___Candidatus_Woesearchaeota_archaeon_"/>
    <otu id="otu253432" label="HAW50744.1_GCA_003487525_TPA__asparagine_synthase__glutamine-hydrolyzing___Flavobacteriales_bacterium_"/>
    <otu id="otu253441" label="OFX56536.1_GCA_001768155_asparagine_synthase__glutamine-hydrolyzing___Bacteroidetes_bacterium_GWA2_30_7_"/>
    <otu id="otu253444" label="22.4/100"/>
    <otu id="otu253447" label="SLM33138.1_GCA_900170035_Asparagine_synthase__Glutamine-hydrolyzing___Desulfamplus_magnetovallimortis_"/>
    <otu id="otu253450" label="OGP44217.1_GCA_001797525_asparagine_synthase__glutamine-hydrolyzing___Candidatus_Raymondbacteria_bacterium_RIFOXYB2_FULL_49_35_"/>
    <otu id="otu253465" label="55/51"/>
    <otu id="otu253468" label="38.9/82"/>
    <otu id="otu253471" label="54.1/28"/>
    <otu id="otu253474" label="14.2/21"/>
    <otu id="otu253477" label="RDI74843.1_GCA_003351045_asparagine_synthase__glutamine-hydrolyzing___Gaiella_occulta_"/>
    <otu id="otu253480" label="TAK35753.1_GCA_004297225_asparagine_synthase__glutamine-hydrolyzing___partial__Xanthomonadaceae_bacterium_"/>
    <otu id="otu253487" label="99.5/100"/>
    <otu id="otu253490" label="PYQ45092.1_GCA_003222295_asparagine_synthase__glutamine-hydrolyzing___Acidobacteria_bacterium_"/>
    <otu id="otu253493" label="PYQ09213.1_GCA_003222275_asparagine_synthase__glutamine-hydrolyzing___Acidobacteria_bacterium_"/>
    <otu id="otu253504" label="RPJ61842.1_GCA_003820245_asparagine_synthase__glutamine-hydrolyzing___Acidobacteria_bacterium_"/>
    <otu id="otu253511" label="PIY48750.1_GCA_002784985_asparagine_synthase__glutamine-hydrolyzing___partial__Armatimonadetes_bacterium_CG_4_10_14_3_um_filter_66_18_"/>
    <otu id="otu253538" label="88.3/90"/>
    <otu id="otu253541" label="95.2/100"/>
    <otu id="otu253544" label="OGO16631.1_GCA_001796725_asparagine_synthase__glutamine-hydrolyzing___Chloroflexi_bacterium_RBG_16_48_7_"/>
    <otu id="otu253547" label="GCA_003229915QIGA01000190.1_2160215767_2_GCA_003229915_1_ID_67_2_partial_00__Chloroflexi_bacterium_"/>
    <otu id="otu253554" label="57.5/92"/>
    <otu id="otu253557" label="83.9/97"/>
    <otu id="otu253560" label="84.5/97"/>
    <otu id="otu253565" label="KJS85438.1_GCA_000802045_hypothetical_protein_JM58_08320__Peptococcaceae_bacterium_BICA1-8_"/>
    <otu id="otu253568" label="KJS19610.1_GCA_000961765_hypothetical_protein_VR72_17935__Clostridiaceae_bacterium_BRH_c20a_"/>
    <otu id="otu253577" label="35.7/100"/>
    <otu id="otu253582" label="KYK28214.1_GCA_001595815_hypothetical_protein_AYK19_00340__Theionarchaea_archaeon_DG-70-1_"/>
    <otu id="otu253587" label="26.4/80"/>
    <otu id="otu253590" label="69.5/93"/>
    <otu id="otu253593" label="GCA_002506085DAWV01000017.1_4842934447453_48_GCA_002506085_-1_ID_3_48_partial_00__Methanocorpusculaceae_archaeon_UBA425_"/>
    <otu id="otu253596" label="91.2/100"/>
    <otu id="otu253599" label="ACL16200.1_GCA_000021965_asparagine_synthase__glutamine-hydrolyzing___Methanosphaerula_palustris_E1-9c_"/>
    <otu id="otu253602" label="CAJ37119.1_GCA_000063445_asparagine_synthetase__glutamine-hydrolyzing__Methanocella_arvoryzae_MRE50_"/>
    <otu id="otu253613" label="GCA_003141315PLLP01000011.1_2125989277941_21_GCA_003141315_-1_ID_1_21_partial_00__Phycisphaerales_bacterium_"/>
    <otu id="otu253620" label="TFG45607.1_GCA_004525105_asparagine_synthase__glutamine-hydrolyzing___partial__Candidatus_Brocadiae_bacterium_"/>
    <otu id="otu253631" label="92.3/100"/>
    <otu id="otu253634" label="74.6/100"/>
    <otu id="otu253637" label="OPY49971.1_GCA_002067365_Glutamine--fructose-6-phosphate_aminotransferase__isomerizing___Methanosaeta_sp._PtaU1.Bin060_"/>
    <otu id="otu253640" label="TFH51440.1_GCA_004526185_asparagine_synthase__glutamine-hydrolyzing___Methanothrix_sp._"/>
    <otu id="otu253647" label="OPX77096.1_GCA_002067795_asparagine_synthetase_B__Methanosaeta_sp._PtaB.Bin039_"/>
    <otu id="otu253658" label="72.1/100"/>
    <otu id="otu253663" label="96.2/98"/>
    <otu id="otu253666" label="AFV22718.1_GCA_000306725_putative_asparagine_synthase__glutamine-hydrolyzing__Methanolobus_psychrophilus_R15_"/>
    <otu id="otu253669" label="97/100"/>
    <otu id="otu253672" label="TGC07440.1_GCA_004745425_asparagine_synthase__glutamine-hydrolyzing___Methanolobus_sp._SY-01_"/>
    <otu id="otu253675" label="KXS41436.1_GCA_001577565_putative_asparagine_synthetase__glutamine-hydrolyzing__partial__Methanolobus_sp._T82-4_"/>
    <otu id="otu253686" label="30.6/96"/>
    <otu id="otu253691" label="GCA_002501695DANZ01000152.1_3290248302_3_GCA_002501695_1_ID_2_3_partial_00__Methanolobus_sp._UBA474_"/>
    <otu id="otu253694" label="AFV22880.1_GCA_000306725_putative_asparagine_synthetase__glutamine-hydrolyzing__Methanolobus_psychrophilus_R15_"/>
    <otu id="otu253701" label="89.1/100"/>
    <otu id="otu253704" label="TGC07439.1_GCA_004745425_asparagine_synthase__glutamine-hydrolyzing___Methanolobus_sp._SY-01_"/>
    <otu id="otu253707" label="KXS40680.1_GCA_001577565_putative_asparagine_synthetase__glutamine-hydrolyzing__Methanolobus_sp._T82-4_"/>
    <otu id="otu253722" label="83.7/100"/>
    <otu id="otu253725" label="GCA_003161815PMNN01000063.1_26442479281_2_GCA_003161815_-1_ID_281_2_partial_00__Methanobacterium_sp._"/>
    <otu id="otu253728" label="97.6/100"/>
    <otu id="otu253731" label="5.6/59"/>
    <otu id="otu253734" label="RLF73057.1_GCA_003650025_asparagine_synthase__glutamine-hydrolyzing___Thermoplasmata_archaeon_"/>
    <otu id="otu253737" label="ACS91070.1_GCA_000022545_Putative_asparagine_synthetase__Thermococcus_sibiricus_MM_739_"/>
    <otu id="otu253744" label="CAB50067.1_GCA_000195935_Putative_putative_asparagine_synthetase__glutamine-hydrolyzing___EC_6.3.5.4___Pyrococcus_abyssi_GE5_"/>
    <otu id="otu253767" label="ODS40491.1_GCA_001723845_asparagine_synthase__glutamine-hydrolyzing___Candidatus_Altiarchaeales_archaeon_WOR_SM1_SCG_"/>
    <otu id="otu253774" label="58.2/98"/>
    <otu id="otu253777" label="PYJ71460.1_GCA_003218675_hypothetical_protein_DME75_07435__Verrucomicrobia_bacterium_"/>
    <otu id="otu253780" label="RMD93778.1_GCA_003694105_asparagine_synthase__glutamine-hydrolyzing___partial__Calditrichaeota_bacterium_"/>
    <otu id="otu253803" label="GCA_003135995PNBM01000047.1_171755519420305_17_GCA_003135995_-1_ID_305_17_partial_00__Ignavibacteriae_bacterium_"/>
    <otu id="otu253810" label="91.6/90"/>
    <otu id="otu253813" label="54.8/92"/>
    <otu id="otu253816" label="GCA_005239865SBBC01000033.1_20174831934250_20_GCA_005239865_-1_ID_50_20_partial_00__Candidatus_Microgenomatus_auricola_"/>
    <otu id="otu253819" label="RLA87983.1_GCA_003646625_asparagine_synthase__glutamine-hydrolyzing___Deltaproteobacteria_bacterium_"/>
    <otu id="otu253826" label="88.5/97"/>
    <otu id="otu253829" label="GCA_002413095DHWI01000025.1_2141195532_2_GCA_002413095_-1_ID_32_2_partial_00__Thermoleophilia_bacterium_UBA5186_"/>
    <otu id="otu253832" label="GCA_002336485DDCZ01000043.1_42245413767_4_GCA_002336485_-1_ID_67_4_partial_00__Flavobacteriales_bacterium_UBA1993_"/>
    <otu id="otu253847" label="MBD03500.1_GCA_002712305_asparagine_synthase__glutamine-hydrolyzing___Gemmatimonadetes_bacterium_"/>
    <otu id="otu253854" label="8.3/43"/>
    <otu id="otu253857" label="72.7/89"/>
    <otu id="otu253860" label="87.9/90"/>
    <otu id="otu253863" label="85.2/93"/>
    <otu id="otu253866" label="87.9/33"/>
    <otu id="otu253869" label="69.8/30"/>
    <otu id="otu253872" label="82/67"/>
    <otu id="otu253875" label="84.6/93"/>
    <otu id="otu253882" label="HCI04385.1_GCA_003521755_TPA__asparagine_synthase__glutamine-hydrolyzing___Patescibacteria_group_bacterium_"/>
    <otu id="otu253887" label="KKT92081.1_GCA_001001285_Asparagine_synthetase__Parcubacteria_group_bacterium_GW2011_GWC1_45_13_"/>
    <otu id="otu253890" label="KKT29481.1_GCA_001000285_Asparagine_synthetase__Parcubacteria_group_bacterium_GW2011_GWC1_44_10_"/>
    <otu id="otu253901" label="10.8/74"/>
    <otu id="otu253906" label="OHA28335.1_GCA_001821035_asparagine_synthase__glutamine-hydrolyzing___Candidatus_Taylorbacteria_bacterium_RIFCSPHIGHO2_12_FULL_42_34_"/>
    <otu id="otu253909" label="66.5/100"/>
    <otu id="otu253912" label="OHA80162.1_GCA_001823495_asparagine_synthase__glutamine-hydrolyzing___Candidatus_Yonathbacteria_bacterium_RIFCSPHIGHO2_01_FULL_44_41_"/>
    <otu id="otu253915" label="35.4/100"/>
    <otu id="otu253918" label="OJI07339.1_GCA_001889965_asparagine_synthase__glutamine-hydrolyzing___bacterium_CG10_46_32_"/>
    <otu id="otu253921" label="PIR93557.1_GCA_002773655_asparagine_synthase__glutamine-hydrolyzing___Candidatus_Falkowbacteria_bacterium_CG10_big_fil_rev_8_21_14_0_10_43_10_"/>
    <otu id="otu253936" label="66.8/95"/>
    <otu id="otu253939" label="PIR57618.1_GCA_002772825_asparagine_synthase__glutamine-hydrolyzing___Parcubacteria_group_bacterium_CG10_big_fil_rev_8_21_14_0_10_38_31_"/>
    <otu id="otu253942" label="86.6/99"/>
    <otu id="otu253945" label="GCA_002434805DJKW01000004.1_2321463233109_23_GCA_002434805_-1_ID_9_23_partial_00__Patescibacteria_group_bacterium_UBA6532_"/>
    <otu id="otu253948" label="OGZ33173.1_GCA_001819435_asparagine_synthase__glutamine-hydrolyzing___Candidatus_Portnoybacteria_bacterium_RBG_13_40_8_"/>
    <otu id="otu253967" label="78.2/97"/>
    <otu id="otu253970" label="76.8/98"/>
    <otu id="otu253973" label="97/99"/>
    <otu id="otu253976" label="39.2/40"/>
    <otu id="otu253979" label="50/98"/>
    <otu id="otu253984" label="KYC54017.1_GCA_001587595_Glutamine--fructose-6-phosphate_aminotransferase__isomerizing___Candidatus_Methanofastidiosum_methylthiophilus_"/>
    <otu id="otu253987" label="KYC49911.1_GCA_001587575_Glutamine--fructose-6-phosphate_aminotransferase__isomerizing___Candidatus_Methanofastidiosum_methylthiophilus_"/>
    <otu id="otu253994" label="TFG24474.1_GCA_004524535_asparagine_synthase__glutamine-hydrolyzing___Candidatus_Lokiarchaeota_archaeon_"/>
    <otu id="otu254001" label="GCA_002506365DAXK01000043.1_45442734605426_45_GCA_002506365_-1_ID_26_45_partial_00__archaeon_UBA583_"/>
    <otu id="otu254008" label="60.4/41"/>
    <otu id="otu254011" label="86.1/100"/>
    <otu id="otu254016" label="97.8/100"/>
    <otu id="otu254019" label="GCA_002482415DLFY01000202.1_151493716763208_15_GCA_002482415_1_ID_208_15_partial_00__Phycisphaerales_bacterium_UBA7708_"/>
    <otu id="otu254022" label="96.3/100"/>
    <otu id="otu254025" label="GCA_003170415PMZJ01000027.1_9311325511507526_93_GCA_003170415_1_ID_26_93_partial_00__Phycisphaerales_bacterium_"/>
    <otu id="otu254028" label="GCA_003141275PLLM01000081.1_911233130447_9_GCA_003141275_1_ID_7_9_partial_00__Phycisphaerales_bacterium_"/>
    <otu id="otu254039" label="TAE00433.1_GCA_004292785_asparagine_synthase__glutamine-hydrolyzing___Bacteroidetes_bacterium_"/>
    <otu id="otu254046" label="ODS37784.1_GCA_001723855_asparagine_synthase__glutamine-hydrolyzing___Candidatus_Altiarchaeales_archaeon_WOR_SM1_86-2_"/>
    <otu id="otu254057" label="OGH18891.1_GCA_001783775_asparagine_synthase__glutamine-hydrolyzing___Candidatus_Levybacteria_bacterium_RIFCSPHIGHO2_01_FULL_38_12_"/>
    <otu id="otu254060" label="OGE64933.1_GCA_001779745_asparagine_synthase__glutamine-hydrolyzing___Candidatus_Daviesbacteria_bacterium_RIFCSPLOWO2_02_FULL_36_7_"/>
    <otu id="otu254067" label="OGY10162.1_GCA_001816455_asparagine_synthase__glutamine-hydrolyzing___Candidatus_Blackburnbacteria_bacterium_RIFCSPHIGHO2_12_FULL_44_25_"/>
    <otu id="otu254082" label="95/100"/>
    <otu id="otu254085" label="RLG55693.1_GCA_003661425_asparagine_synthase__glutamine-hydrolyzing___Candidatus_Hydrothermarchaeota_archaeon_"/>
    <otu id="otu254088" label="KKK44757.1_GCA_000986845_Asparagine_synthetase__glutamine-hydrolyzing__1__Lokiarchaeum_sp._GC14_75_"/>
    <otu id="otu254099" label="AKB86162.1_GCA_000970325_Asparagine_synthetase__glutamine-hydrolyzing___Methanococcoides_methylutens_MM1_"/>
    <otu id="otu254110" label="90.8/71"/>
    <otu id="otu254115" label="69.1/92"/>
    <otu id="otu254118" label="RCV66097.1_GCA_003336485_asparagine_synthase__glutamine-hydrolysing___Methanophagales_archaeon_"/>
    <otu id="otu254121" label="PPA79925.1_GCA_002926195_Glutamine--fructose-6-phosphate_aminotransferase__isomerizing___ANME-2_cluster_archaeon_HR1_"/>
    <otu id="otu254128" label="81.8/92"/>
    <otu id="otu254131" label="94.4/100"/>
    <otu id="otu254134" label="27.6/43"/>
    <otu id="otu254137" label="76.8/70"/>
    <otu id="otu254140" label="84.6/21"/>
    <otu id="otu254143" label="64.3/21"/>
    <otu id="otu254146" label="95.2/99"/>
    <otu id="otu254149" label="GCA_002347655DDWR01000021.1_10411603111790240_104_GCA_002347655_1_ID_40_104_partial_00__Verrucomicrobia_bacterium_UBA2281_"/>
    <otu id="otu254152" label="GCA_003559975PWJR01000046.1_9110881300763_9_GCA_003559975_-1_ID_63_9_partial_00__PVC_group_bacterium_"/>
    <otu id="otu254159" label="94/100"/>
    <otu id="otu254162" label="GCA_002382065DFZE01000215.1_442166081292_4_GCA_002382065_1_ID_292_4_partial_00__Desulfobacteraceae_bacterium_UBA4064_"/>
    <otu id="otu254165" label="WP_028323430.1_GCF_000429925_asparagine_synthase__glutamine-hydrolyzing___Desulfatirhabdium_butyrativorans_"/>
    <otu id="otu254176" label="96.8/99"/>
    <otu id="otu254179" label="SHH91036.1_GCA_900130015_asparagine_synthase__glutamine-hydrolysing___Desulfofustis_glycolicus_DSM_9705_"/>
    <otu id="otu254182" label="19.7/68"/>
    <otu id="otu254185" label="93/73"/>
    <otu id="otu254188" label="81.8/73"/>
    <otu id="otu254191" label="OGR17565.1_GCA_001799365_asparagine_synthase__glutamine-hydrolyzing___Desulfobacterales_bacterium_GWB2_56_26_"/>
    <otu id="otu254194" label="76.6/100"/>
    <otu id="otu254197" label="GCA_002413355DHWV01000057.1_13121931406116_13_GCA_002413355_1_ID_16_13_partial_00__Desulfobulbaceae_bacterium_UBA5173_"/>
    <otu id="otu254200" label="TAA74057.1_GCA_004284765_asparagine_synthase__glutamine-hydrolysing___Candidatus_Electronema_sp._GS_"/>
    <otu id="otu254211" label="RWX44670.1_GCA_004028505_asparagine_synthase__glutamine-hydrolysing___Candidatus_Electrothrix_aarhusiensis_"/>
    <otu id="otu254218" label="HBT97721.1_GCA_003509305_TPA__asparagine_synthase__glutamine-hydrolyzing___Desulfobulbaceae_bacterium_"/>
    <otu id="otu254233" label="GCA_003353835PIVV01000080.1_4391757911372_4_GCA_003353835_-1_ID_1372_4_partial_00__PVC_group_bacterium_"/>
    <otu id="otu254240" label="KIX10913.1_GCA_000931935_asparagine_synthase__Dethiosulfatarculus_sandiegensis_"/>
    <otu id="otu254247" label="82.9/49"/>
    <otu id="otu254250" label="GCA_003566295PXDY01000132.1_13707366_1_GCA_003566295_-1_ID_366_1_partial_10__PVC_group_bacterium_"/>
    <otu id="otu254253" label="GCA_003563655PWUK01000234.1_131223103_1_GCA_003563655_-1_ID_103_1_partial_10__PVC_group_bacterium_"/>
    <otu id="otu254266" label="PON15721.1_GCA_002914425_asparagine_synthase__glutamine-hydrolyzing___Candidatus_Entotheonella_serta_"/>
    <otu id="otu254269" label="WP_089946166.1_GCF_900079095_asparagine_synthase__glutamine-hydrolyzing___Candidatus_Entotheonella_palauensis_"/>
    <otu id="otu254284" label="71.9/68"/>
    <otu id="otu254287" label="OIO24068.1_GCA_001871495_asparagine_synthase__glutamine-hydrolyzing___Candidatus_Micrarchaeota_archaeon_CG1_02_51_15_"/>
    <otu id="otu254290" label="5.6/79"/>
    <otu id="otu254293" label="74.5/81"/>
    <otu id="otu254296" label="89.1/88"/>
    <otu id="otu254299" label="AJF61824.1_GCA_000830295_Asparagine_synthetase__archaeon_GW2011_AR15_"/>
    <otu id="otu254302" label="59.2/100"/>
    <otu id="otu254305" label="MBU90009.1_GCA_002730625_asparagine_synthase__glutamine-hydrolyzing___partial__Candidatus_Woesearchaeota_archaeon_"/>
    <otu id="otu254308" label="RLJ04048.1_GCA_003663285_asparagine_synthase__glutamine-hydrolyzing___Candidatus_Aenigmarchaeota_archaeon_"/>
    <otu id="otu254319" label="87.7/96"/>
    <otu id="otu254322" label="KHO46540.1_GCA_000806095_asparagine_synthase_glutamine-hydrolysing__archaeon_GW2011_AR4_"/>
    <otu id="otu254325" label="MAF99566.1_GCA_002687775_asparagine_synthase__glutamine-hydrolyzing___Nanoarchaeota_archaeon_"/>
    <otu id="otu254336" label="TKJ24118.1_GCA_005223125_asparagine_synthase__glutamine-hydrolyzing___Candidatus_Lokiarchaeota_archaeon_Loki_b32_"/>
    <otu id="otu254355" label="89.8/29"/>
    <otu id="otu254358" label="32.9/22"/>
    <otu id="otu254361" label="85.1/89"/>
    <otu id="otu254366" label="PWT87127.1_GCA_003175705_asparagine_synthetase_B__partial__Acidobacteria_bacterium_"/>
    <otu id="otu254369" label="93.8/96"/>
    <otu id="otu254372" label="RBP41349.1_GCA_003315205_asparagine_synthase__glutamine-hydrolysing___Roseimicrobium_gellanilyticum_"/>
    <otu id="otu254375" label="87.4/96"/>
    <otu id="otu254378" label="WP_038167210.1_GCF_000739655_asparagine_synthase__glutamine-hydrolyzing___Verrucomicrobium_sp._BvORR106_"/>
    <otu id="otu254381" label="75.2/96"/>
    <otu id="otu254384" label="WP_050029042.1_GCF_000739635_asparagine_synthase__glutamine-hydrolyzing___Verrucomicrobium_sp._BvORR034_"/>
    <otu id="otu254387" label="WP_009961048.1_GCF_000172155_asparagine_synthase__glutamine-hydrolyzing___Verrucomicrobium_spinosum_"/>
    <otu id="otu254406" label="OGI15851.1_GCA_001784635_asparagine_synthase__glutamine-hydrolyzing___Candidatus_Micrarchaeota_archaeon_RBG_16_49_10_"/>
    <otu id="otu254413" label="90.6/84"/>
    <otu id="otu254416" label="100/90"/>
    <otu id="otu254423" label="62.9/100"/>
    <otu id="otu254426" label="GCA_002390745DGQK01000017.1_23287563062144_23_GCA_002390745_1_ID_44_23_partial_00__Bacteroidetes_bacterium_UBA4416_"/>
    <otu id="otu254429" label="GCA_003162595PMNJ01000302.1_172062822493111_17_GCA_003162595_-1_ID_111_17_partial_00__Bacteroidales_bacterium_"/>
    <otu id="otu254436" label="89.6/100"/>
    <otu id="otu254439" label="GCA_002342065DDPF01000012.1_5055868295886827_505_GCA_002342065_-1_ID_7_505_partial_00__Bacteroidetes_bacterium_UBA2475_"/>
    <otu id="otu254442" label="GCA_003230875QIHE01000136.1_315212933190_3_GCA_003230875_1_ID_190_3_partial_01__bacterium_"/>
    <otu id="otu254453" label="PCH66386.1_GCA_002400835_asparagine_synthase__glutamine-hydrolyzing___Bacteroidetes_bacterium_"/>
    <otu id="otu254460" label="78.6/73"/>
    <otu id="otu254463" label="36.1/70"/>
    <otu id="otu254466" label="56.6/70"/>
    <otu id="otu254469" label="83/73"/>
    <otu id="otu254472" label="CCH69122.1_GCA_000367525_hypothetical_protein_BN10_1320021__Tetrasphaera_elongata_Lp2_"/>
    <otu id="otu254475" label="TAL60938.1_GCA_004297845_asparagine_synthase__glutamine-hydrolyzing___Bacteriodetes_bacterium_"/>
    <otu id="otu254482" label="RMZ51602.1_GCA_003709165_hypothetical_protein_EB822_02665__Flavobacteriaceae_bacterium_PRS1_"/>
    <otu id="otu254489" label="GCA_003164895PLUL01000038.1_19231382500339_19_GCA_003164895_1_ID_39_19_partial_00__Bacteroidetes_bacterium_"/>
    <otu id="otu254496" label="PTM66878.1_GCA_003046215_asparagine_synthase__glutamine-hydrolysing___Nitrosomonas_sp._Nm141_"/>
    <otu id="otu254507" label="91.4/100"/>
    <otu id="otu254510" label="97.4/100"/>
    <otu id="otu254513" label="GCA_003158475PMJR01000078.1_895831150858_8_GCA_003158475_-1_ID_58_8_partial_00__Ignavibacteriae_bacterium_"/>
    <otu id="otu254516" label="PZS07184.1_GCA_003244175_asparagine_synthase__glutamine-hydrolyzing___Chloroflexi_bacterium_"/>
    <otu id="otu254523" label="KKQ23807.1_GCA_000992015_Asparagine_synthetase__Parcubacteria_group_bacterium_GW2011_GWA2_37_10_"/>
    <otu id="otu254540" label="RLJ09149.1_GCA_003663475_asparagine_synthase__glutamine-hydrolyzing___Candidatus_Aenigmarchaeota_archaeon_"/>
    <otu id="otu254543" label="WP_048082700.1_GCF_000745485_MULTISPECIES__asparagine_synthase__glutamine-hydrolyzing___Methanobacterium_"/>
    <otu id="otu254558" label="MAG08770.1_GCA_002687795_asparagine_synthase__glutamine-hydrolyzing___Candidatus_Woesearchaeota_archaeon_"/>
    <otu id="otu254565" label="43/25"/>
    <otu id="otu254568" label="91.5/79"/>
    <otu id="otu254571" label="92.3/74"/>
    <otu id="otu254574" label="89.3/60"/>
    <otu id="otu254577" label="97.3/65"/>
    <otu id="otu254580" label="88.9/55"/>
    <otu id="otu254583" label="3.4/6"/>
    <otu id="otu254586" label="89.2/8"/>
    <otu id="otu254589" label="59.2/70"/>
    <otu id="otu254592" label="95.2/79"/>
    <otu id="otu254595" label="71/57"/>
    <otu id="otu254602" label="GCE03727.1_GCA_003967515_asparagine_synthetase_B__Dictyobacter_aurantiacus_"/>
    <otu id="otu254605" label="GCE25383.1_GCA_003967575_asparagine_synthetase_B__Dictyobacter_alpinus_"/>
    <otu id="otu254612" label="70.4/100"/>
    <otu id="otu254615" label="HAG97825.1_GCA_003450555_TPA__asparagine_synthase__glutamine-hydrolyzing___Ktedonobacter_sp._"/>
    <otu id="otu254618" label="QBD78393.1_GCA_004208415_asparagine_synthase__glutamine-hydrolyzing___Ktedonosporobacter_rubrisoli_"/>
    <otu id="otu254629" label="RZD41802.1_GCA_004195415_asparagine_synthase__glutamine-hydrolyzing___Thaumarchaeota_archaeon_"/>
    <otu id="otu254636" label="90.7/71"/>
    <otu id="otu254639" label="OQW31031.1_GCA_002083365_hypothetical_protein_A4E19_20935__Nitrospira_sp._SG-bin1_"/>
    <otu id="otu254642" label="65.3/76"/>
    <otu id="otu254645" label="84.4/100"/>
    <otu id="otu254650" label="RMH34609.1_GCA_003697135_asparagine_synthase__glutamine-hydrolyzing___Acidobacteria_bacterium_"/>
    <otu id="otu254653" label="GCA_003229175QIIA01000490.1_27692652462_2_GCA_003229175_1_ID_462_2_partial_00__Blastocatellia_bacterium_"/>
    <otu id="otu254660" label="CDM66254.1_GCA_000820845_asparagine_synthase__glutamine-hydrolyzing__Pyrinomonas_methylaliphatogenes_"/>
    <otu id="otu254667" label="PYS71360.1_GCA_003222935_asparagine_synthase__glutamine-hydrolyzing___partial__Acidobacteria_bacterium_"/>
    <otu id="otu254682" label="78.2/50"/>
    <otu id="otu254685" label="92.5/46"/>
    <otu id="otu254690" label="GCA_002428985DIYL01000055.1_7911484311670254_79_GCA_002428985_1_ID_54_79_partial_00__Anaerolineales_bacterium_UBA6055_"/>
    <otu id="otu254693" label="GCA_002436065DIXP01000033.1_16163491825379_16_GCA_002436065_-1_ID_79_16_partial_00__Chloroflexi_bacterium_UBA6077_"/>
    <otu id="otu254700" label="23.1/31"/>
    <otu id="otu254705" label="PYM22590.1_GCA_003220225_asparagine_synthase__glutamine-hydrolyzing___Candidatus_Rokubacteria_bacterium_"/>
    <otu id="otu254708" label="PYN64674.1_GCA_003221695_asparagine_synthase__glutamine-hydrolyzing___partial__Candidatus_Rokubacteria_bacterium_"/>
    <otu id="otu254715" label="GCA_002480485DLCF01000158.1_1011930137896_10_GCA_002480485_-1_ID_6_10_partial_00__Planctomycetaceae_bacterium_UBA7805_"/>
    <otu id="otu254726" label="71.3/94"/>
    <otu id="otu254729" label="GCA_003141415PLLX01000082.1_181887120778279_18_GCA_003141415_-1_ID_279_18_partial_00__Bacteroidales_bacterium_"/>
    <otu id="otu254732" label="85.6/100"/>
    <otu id="otu254737" label="OLB92273.1_GCA_001917445_asparagine_synthase__glutamine-hydrolyzing___Actinobacteria_bacterium_13_2_20CM_2_66_6_"/>
    <otu id="otu254740" label="PYN38557.1_GCA_003220515_asparagine_synthase__glutamine-hydrolyzing___Candidatus_Rokubacteria_bacterium_"/>
    <otu id="otu254747" label="WP_084813600.1_GCF_000429945_asparagine_synthase__glutamine-hydrolyzing___Desulfobulbus_japonicus_"/>
    <otu id="otu254766" label="99/99"/>
    <otu id="otu254769" label="47.8/100"/>
    <otu id="otu254772" label="HBR57035.1_GCA_003511985_TPA__asparagine_synthase__glutamine-hydrolyzing___partial__Blastocatellia_bacterium_"/>
    <otu id="otu254775" label="PYS90295.1_GCA_003223975_asparagine_synthase__glutamine-hydrolyzing___Acidobacteria_bacterium_"/>
    <otu id="otu254782" label="PYS75535.1_GCA_003222855_asparagine_synthetase_B__partial__Acidobacteria_bacterium_"/>
    <otu id="otu254793" label="88.4/62"/>
    <otu id="otu254796" label="77.1/95"/>
    <otu id="otu254799" label="90.1/95"/>
    <otu id="otu254802" label="38.6/51"/>
    <otu id="otu254807" label="KPK42257.1_GCA_001303645_hypothetical_protein_AMJ78_03075__partial__Omnitrophica_WOR_2_bacterium_SM23_29_"/>
    <otu id="otu254810" label="KPK38564.1_GCA_001303645_hypothetical_protein_AMJ78_09810__Omnitrophica_WOR_2_bacterium_SM23_29_"/>
    <otu id="otu254817" label="PYX56703.1_GCA_003225565_asparagine_synthetase_B__partial__Acidobacteria_bacterium_"/>
    <otu id="otu254824" label="86.2/99"/>
    <otu id="otu254829" label="GCA_003141835PLNR01000005.1_6778171811401_67_GCA_003141835_1_ID_1_67_partial_00__Candidatus_Omnitrophica_bacterium_"/>
    <otu id="otu254832" label="46.4/99"/>
    <otu id="otu254835" label="RKY32887.1_GCA_003644405_asparagine_synthase__glutamine-hydrolyzing___Candidatus_Omnitrophica_bacterium_"/>
    <otu id="otu254838" label="PIP11763.1_GCA_002771845_asparagine_synthase__glutamine-hydrolyzing___partial__bacterium__Candidatus_Stahlbacteria__CG23_combo_of_CG06-09_8_20_14_all_40_9_"/>
    <otu id="otu254849" label="RKY62370.1_GCA_003644635_asparagine_synthase__glutamine-hydrolyzing___Candidatus_Latescibacteria_bacterium_"/>
    <otu id="otu254860" label="49.3/50"/>
    <otu id="otu254863" label="78.4/72"/>
    <otu id="otu254866" label="78.8/73"/>
    <otu id="otu254869" label="21.6/47"/>
    <otu id="otu254872" label="22.5/56"/>
    <otu id="otu254877" label="GCA_002010685MTOM01000153.1_77626950978_7_GCA_002010685_1_ID_78_7_partial_00__Candidatus_Aminicenantes_bacterium_JdFR-77_"/>
    <otu id="otu254880" label="GCA_002010665MTON01000026.1_25292733115917_25_GCA_002010665_1_ID_17_25_partial_00__Candidatus_Aminicenantes_bacterium_JdFR-78_"/>
    <otu id="otu254887" label="90/94"/>
    <otu id="otu254890" label="97.3/100"/>
    <otu id="otu254893" label="PIU54515.1_GCA_002779455_asparagine_synthase__glutamine-hydrolyzing___Deltaproteobacteria_bacterium_CG07_land_8_20_14_0_80_60_11_"/>
    <otu id="otu254896" label="AEB09192.1_GCA_000195295_asparagine_synthase__glutamine-hydrolyzing___Desulfobacca_acetoxidans_DSM_11109_"/>
    <otu id="otu254903" label="PYV20817.1_GCA_003224655_asparagine_synthetase_B__partial__Acidobacteria_bacterium_"/>
    <otu id="otu254914" label="KPJ69603.1_GCA_001302785_hypothetical_protein_AMJ44_03250__partial__candidate_division_WOR-1_bacterium_DG_54_3_"/>
    <otu id="otu254921" label="50.1/51"/>
    <otu id="otu254924" label="74.9/97"/>
    <otu id="otu254927" label="PIQ84902.1_GCA_002787115_asparagine_synthase__glutamine-hydrolyzing___partial__Candidatus_Omnitrophica_bacterium_CG11_big_fil_rev_8_21_14_0_20_43_6_"/>
    <otu id="otu254930" label="OGW18237.1_GCA_001803565_asparagine_synthase__glutamine-hydrolyzing___Nitrospinae_bacterium_RIFCSPLOWO2_12_FULL_45_22_"/>
    <otu id="otu254937" label="OIQ02176.1_GCA_001873825_asparagine_synthase__glutamine-hydrolyzing___Zetaproteobacteria_bacterium_CG2_30_59_37_"/>
    <otu id="otu254948" label="87.6/73"/>
    <otu id="otu254951" label="72.8/73"/>
    <otu id="otu254954" label="91.4/76"/>
    <otu id="otu254957" label="40.7/93"/>
    <otu id="otu254960" label="82.7/99"/>
    <otu id="otu254965" label="ABE52484.1_GCA_000013725_Asparagine_synthetase__glutamine-hydrolyzing___Methanococcoides_burtonii_DSM_6242_"/>
    <otu id="otu254968" label="86.9/100"/>
    <otu id="otu254971" label="SDF57462.1_GCA_900100715_asparagine_synthase__glutamine-hydrolysing___Methanolobus_vulcani_"/>
    <otu id="otu254974" label="WP_094226522.1_GCF_002243045_asparagine_synthase__glutamine-hydrolyzing___Methanolobus_psychrotolerans_"/>
    <otu id="otu254985" label="96.9/100"/>
    <otu id="otu254988" label="RZV72891.1_GCA_004282745_asparagine_synthase__glutamine-hydrolyzing___Candidatus_Scalindua_sp._SCAELEC01_"/>
    <otu id="otu254991" label="PYU48375.1_GCA_003225315_asparagine_synthase__glutamine-hydrolyzing___Acidobacteria_bacterium_"/>
    <otu id="otu255002" label="TAK22291.1_GCA_004297775_asparagine_synthase__glutamine-hydrolyzing___Chloroflexi_bacterium_"/>
    <otu id="otu255011" label="RPH97310.1_GCA_003818425_asparagine_synthase__glutamine-hydrolyzing___Xanthomonadales_bacterium_"/>
    <otu id="otu255014" label="PYV15158.1_GCA_003224575_asparagine_synthase__glutamine-hydrolyzing___partial__Acidobacteria_bacterium_"/>
    <otu id="otu255025" label="76.2/60"/>
    <otu id="otu255028" label="87.8/81"/>
    <otu id="otu255031" label="81/86"/>
    <otu id="otu255034" label="93.7/81"/>
    <otu id="otu255037" label="93.3/100"/>
    <otu id="otu255040" label="TAK55098.1_GCA_004297335_asparagine_synthase__glutamine-hydrolyzing___Gammaproteobacteria_bacterium_"/>
    <otu id="otu255043" label="OGV30118.1_GCA_001804715_asparagine_synthase__glutamine-hydrolyzing___Ignavibacteria_bacterium_RIFOXYD12_FULL_36_8_"/>
    <otu id="otu255050" label="GCA_002299555DBOL01000044.1_272253824424110_27_GCA_002299555_-1_ID_110_27_partial_00__Candidatus_Aminicenantes_bacterium_UBA647_"/>
    <otu id="otu255057" label="66.5/71"/>
    <otu id="otu255060" label="88.9/95"/>
    <otu id="otu255065" label="GAK59769.1_GCA_000739535_asparagine_synthetase__glutamine-hydrolyzing__1__Candidatus_Vecturithrix_granuli_"/>
    <otu id="otu255068" label="PIE34626.1_GCA_002748445_asparagine_synthase__glutamine-hydrolyzing___candidate_division_KSB3_bacterium_"/>
    <otu id="otu255075" label="82.3/98"/>
    <otu id="otu255078" label="HAM38240.1_GCA_003452965_TPA__asparagine_synthase__glutamine-hydrolyzing___Elusimicrobia_bacterium_"/>
    <otu id="otu255081" label="KPL04773.1_GCA_001304225_hypothetical_protein_AMJ73_03740__candidate_division_Zixibacteria_bacterium_SM1_73_"/>
    <otu id="otu255092" label="93.5/83"/>
    <otu id="otu255095" label="RJP25733.1_GCA_003598175_asparagine_synthase__glutamine-hydrolyzing___Candidatus_Omnitrophica_bacterium_"/>
    <otu id="otu255100" label="KPL81955.1_GCA_001306135_hypothetical_protein_SE18_20385__Herpetosiphon_geysericola_"/>
    <otu id="otu255103" label="ABX06220.1_GCA_000018565_asparagine_synthase__glutamine-hydrolyzing___Herpetosiphon_aurantiacus_DSM_785_"/>
    <otu id="otu255122" label="65.9/66"/>
    <otu id="otu255125" label="95.5/98"/>
    <otu id="otu255128" label="77.3/100"/>
    <otu id="otu255131" label="RJQ32457.1_GCA_003599625_asparagine_synthase__glutamine-hydrolyzing___Candidatus_Parcubacteria_bacterium_"/>
    <otu id="otu255134" label="WP_094226526.1_GCF_002243045_asparagine_synthase__glutamine-hydrolyzing___Methanolobus_psychrotolerans_"/>
    <otu id="otu255141" label="RLI90295.1_GCA_003663115_asparagine_synthase__glutamine-hydrolyzing___partial__Candidatus_Altiarchaeales_archaeon_"/>
    <otu id="otu255148" label="88.3/100"/>
    <otu id="otu255151" label="GCA_003247855QJXV01000230.1_1372811_1_GCA_003247855_-1_ID_11_1_partial_10__Deltaproteobacteria_bacterium_"/>
    <otu id="otu255154" label="GCA_002496325DAJM01000070.1_34355763746862_34_GCA_002496325_1_ID_62_34_partial_00__Candidatus_Methanoperedens_sp._UBA453_"/>
    <otu id="otu255169" label="80.7/85"/>
    <otu id="otu255172" label="17.2/69"/>
    <otu id="otu255175" label="87.4/72"/>
    <otu id="otu255178" label="81.1/85"/>
    <otu id="otu255181" label="95.1/100"/>
    <otu id="otu255184" label="GCA_003252475QKEC01000039.1_27872682332_2_GCA_003252475_-1_ID_332_2_partial_00__Chloroflexi_bacterium_"/>
    <otu id="otu255187" label="41.1/98"/>
    <otu id="otu255190" label="GCA_900696625CAADGU010000557.1_330644935557_3_GCA_900696625_1_ID_557_3_partial_00__uncultured_Chloroflexi_bacterium_"/>
    <otu id="otu255193" label="GCA_002348045DDYO01000283.1_312673096192_3_GCA_002348045_-1_ID_192_3_partial_00__Anaerolineales_bacterium_UBA2232_"/>
    <otu id="otu255204" label="82.3/87"/>
    <otu id="otu255207" label="89.7/96"/>
    <otu id="otu255210" label="AFM26259.1_GCA_000266945_asparagine_synthase__glutamine-hydrolyzing__Desulfomonile_tiedjei_DSM_6799_"/>
    <otu id="otu255213" label="TAK26471.1_GCA_004297725_asparagine_synthase__glutamine-hydrolyzing___Myxococcaceae_bacterium_"/>
    <otu id="otu255220" label="OGB98697.1_GCA_001771285_asparagine_synthase__glutamine-hydrolyzing___candidate_division_NC10_bacterium_RIFCSPLOWO2_12_FULL_66_18_"/>
    <otu id="otu255231" label="GCA_002305115DBQF01000001.1_2112022012040902_211_GCA_002305115_1_ID_2_211_partial_00__candidate_division_WWE3_bacterium_UBA1401_"/>
    <otu id="otu255238" label="88.5/90"/>
    <otu id="otu255241" label="77.9/98"/>
    <otu id="otu255244" label="91.1/96"/>
    <otu id="otu255247" label="82.4/94"/>
    <otu id="otu255250" label="99.4/100"/>
    <otu id="otu255253" label="RQW10213.1_GCA_003854995_asparagine_synthase__glutamine-hydrolyzing___candidate_division_KSB1_bacterium_"/>
    <otu id="otu255256" label="RQV99898.1_GCA_003854975_asparagine_synthase__glutamine-hydrolyzing___candidate_division_KSB1_bacterium_"/>
    <otu id="otu255263" label="17.6/92"/>
    <otu id="otu255266" label="87.5/98"/>
    <otu id="otu255269" label="RMD94714.1_GCA_003694115_asparagine_synthase__glutamine-hydrolyzing___Calditrichaeota_bacterium_"/>
    <otu id="otu255272" label="TDI97305.1_GCA_004356825_asparagine_synthase__glutamine-hydrolyzing___Caldithrix_sp._"/>
    <otu id="otu255279" label="92.8/98"/>
    <otu id="otu255282" label="RIK81957.1_GCA_003576975_asparagine_synthase__glutamine-hydrolyzing___candidate_division_KSB1_bacterium_"/>
    <otu id="otu255285" label="RMD92608.1_GCA_003694105_asparagine_synthase__glutamine-hydrolyzing___partial__Calditrichaeota_bacterium_"/>
    <otu id="otu255300" label="75.9/100"/>
    <otu id="otu255303" label="OQX95768.1_GCA_002084535_asparagine_synthase__glutamine-hydrolyzing___partial__candidate_division_KSB1_bacterium_4572_119_"/>
    <otu id="otu255306" label="OQX88731.1_GCA_002085355_asparagine_synthase__glutamine-hydrolyzing___candidate_division_KSB1_bacterium_4484_87_"/>
    <otu id="otu255317" label="RKY77064.1_GCA_003644765_asparagine_synthase__glutamine-hydrolyzing___candidate_division_KSB1_bacterium_"/>
    <otu id="otu255326" label="PIE28909.1_GCA_002748425_asparagine_synthase__glutamine-hydrolyzing___candidate_division_KSB3_bacterium_"/>
    <otu id="otu255329" label="GAK55764.1_GCA_000739535_asparagine_synthase__glutamine-hydrolyzing___Candidatus_Vecturithrix_granuli_"/>
    <otu id="otu255344" label="RZB29533.1_GCA_004193545_asparagine_synthase__glutamine-hydrolysing___Candidatus_Argoarchaeum_ethanivorans_"/>
    <otu id="otu255359" label="81.2/76"/>
    <otu id="otu255362" label="95.3/99"/>
    <otu id="otu255365" label="79.9/100"/>
    <otu id="otu255368" label="GCA_003353725PIWB01000267.1_12122107443_1_GCA_003353725_-1_ID_443_1_partial_00__Deltaproteobacteria_bacterium_"/>
    <otu id="otu255371" label="GBD96601.1_GCA_002897895_asparagine_synthetase__glutamine-hydrolyzing__1__bacterium_BMS3Abin06_"/>
    <otu id="otu255378" label="RLD25365.1_GCA_003648345_asparagine_synthetase_B__partial__Bacteroidetes_bacterium_"/>
    <otu id="otu255385" label="70.7/86"/>
    <otu id="otu255388" label="OPY61759.1_GCA_002067395_Asparagine_synthetase__glutamine-hydrolyzing__1__Pelotomaculum_sp._PtaU1.Bin065_"/>
    <otu id="otu255391" label="KJJ85265.1_GCA_000954095_asparagine_synthase__glutamine-hydrolyzing__Candidatus_Omnitrophus_magneticus_"/>
    <otu id="otu255410" label="87.7/91"/>
    <otu id="otu255413" label="49.9/88"/>
    <otu id="otu255416" label="RKY45835.1_GCA_003645825_asparagine_synthase__glutamine-hydrolyzing___Candidatus_Marinimicrobia_bacterium_"/>
    <otu id="otu255419" label="GCA_002010655MTOJ01000062.1_910203120593_9_GCA_002010655_1_ID_3_9_partial_00__Candidatus_Hydrothermae_bacterium_JdFR-74_"/>
    <otu id="otu255426" label="79.5/91"/>
    <otu id="otu255431" label="51.2/97"/>
    <otu id="otu255434" label="GCA_002366725DFBT01000038.1_6539771695_6_GCA_002366725_-1_ID_5_6_partial_00__candidate_division_WOR-3_bacterium_UBA3073_"/>
    <otu id="otu255437" label="OLE35798.1_GCA_001920325_asparagine_synthase__glutamine-hydrolyzing___Actinobacteria_bacterium_13_1_20CM_3_68_9_"/>
    <otu id="otu255444" label="KRT53985.1_GCA_001443665_asparagine_synthase__glutamine-hydrolyzing___endosymbiont_of_Ridgeia_piscesae_"/>
    <otu id="otu255451" label="OGL55742.1_GCA_001790785_asparagine_synthase__glutamine-hydrolyzing___Candidatus_Schekmanbacteria_bacterium_RIFCSPHIGHO2_02_FULL_38_11_"/>
    <otu id="otu255472" label="SDD92458.1_GCA_900101815_asparagine_synthase__glutamine-hydrolysing___Pricia_antarctica_"/>
    <otu id="otu255475" label="GCA_003132765PKYU01000529.1_3944281557_3_GCA_003132765_-1_ID_57_3_partial_00__Chitinophagaceae_bacterium_"/>
    <otu id="otu255490" label="95.1/99"/>
    <otu id="otu255493" label="98.1/99"/>
    <otu id="otu255496" label="94.3/100"/>
    <otu id="otu255501" label="PYV99679.1_GCA_003224905_asparagine_synthase__glutamine-hydrolyzing___Acidobacteria_bacterium_"/>
    <otu id="otu255504" label="80/97"/>
    <otu id="otu255507" label="89.3/98"/>
    <otu id="otu255510" label="82/97"/>
    <otu id="otu255513" label="PYV12680.1_GCA_003224665_asparagine_synthase__glutamine-hydrolyzing___Acidobacteria_bacterium_"/>
    <otu id="otu255516" label="PYX48219.1_GCA_003225515_asparagine_synthase__glutamine-hydrolyzing___Acidobacteria_bacterium_"/>
    <otu id="otu255523" label="93/98"/>
    <otu id="otu255526" label="80.4/97"/>
    <otu id="otu255529" label="GCA_003139395PLIS01000372.1_131451116451152_13_GCA_003139395_1_ID_152_13_partial_00__Acidobacteriaceae_bacterium_"/>
    <otu id="otu255532" label="GCA_003167075PMUD01000199.1_25244612640181_25_GCA_003167075_1_ID_81_25_partial_00__Acidobacteriaceae_bacterium_"/>
    <otu id="otu255539" label="45.6/93"/>
    <otu id="otu255542" label="67.9/98"/>
    <otu id="otu255545" label="GCA_003134895PLCU01000080.1_515870760647221_51_GCA_003134895_-1_ID_221_51_partial_00__Acidobacteriaceae_bacterium_"/>
    <otu id="otu255548" label="74.6/98"/>
    <otu id="otu255551" label="GCA_003131585PKVW01000027.1_16159611789844_16_GCA_003131585_1_ID_44_16_partial_00__Acidobacteriaceae_bacterium_"/>
    <otu id="otu255554" label="GCA_003168355PMSQ01000090.1_192325525195117_19_GCA_003168355_1_ID_117_19_partial_00__Acidobacteriaceae_bacterium_"/>
    <otu id="otu255567" label="GCA_003140075PLIO01000272.1_101286414804220_10_GCA_003140075_-1_ID_220_10_partial_00__Acidobacteriaceae_bacterium_"/>
    <otu id="otu255570" label="GCA_003134995PLDC01000024.1_19320361020555026_193_GCA_003134995_1_ID_26_193_partial_00__Acidobacteriaceae_bacterium_"/>
    <otu id="otu255589" label="87/98"/>
    <otu id="otu255594" label="GCA_003166935PMUL01000179.1_994051137855_9_GCA_003166935_1_ID_55_9_partial_00__Acidobacteriaceae_bacterium_"/>
    <otu id="otu255597" label="73.8/75"/>
    <otu id="otu255600" label="71.2/75"/>
    <otu id="otu255603" label="81.9/75"/>
    <otu id="otu255606" label="0/7"/>
    <otu id="otu255609" label="89.1/74"/>
    <otu id="otu255612" label="90.6/100"/>
    <otu id="otu255615" label="41.6/91"/>
    <otu id="otu255618" label="GCA_003139095PLHW01000064.1_55657764853_5_GCA_003139095_-1_ID_53_5_partial_00__Acidobacteriaceae_bacterium_"/>
    <otu id="otu255621" label="GCA_003139975PLHN01000223.1_24991608180_2_GCA_003139975_-1_ID_180_2_partial_00__Acidobacteriaceae_bacterium_"/>
    <otu id="otu255628" label="GCA_003168235PMSZ01000533.1_540536026194_5_GCA_003168235_1_ID_194_5_partial_00__Acidobacteriaceae_bacterium_"/>
    <otu id="otu255635" label="GCA_003154935PMEY01000079.1_334252544498108_33_GCA_003154935_-1_ID_108_33_partial_00__Acidobacteriaceae_bacterium_"/>
    <otu id="otu255642" label="GCA_003138955PLHP01000352.1_18179911996417_18_GCA_003138955_1_ID_17_18_partial_00__Acidobacteriaceae_bacterium_"/>
    <otu id="otu255649" label="GCA_003131315PKUV01000041.1_53951592714_5_GCA_003131315_-1_ID_14_5_partial_00__Acidobacteriaceae_bacterium_"/>
    <otu id="otu255656" label="GCA_003134435PLBE01000213.1_19232582523171_19_GCA_003134435_1_ID_71_19_partial_00__Acidobacteriaceae_bacterium_"/>
    <otu id="otu255665" label="GCA_003136835PLDR01000386.1_1692042233_1_GCA_003136835_-1_ID_233_1_partial_00__Acidobacteriaceae_bacterium_"/>
    <otu id="otu255670" label="GCA_003139995PLIC01000160.1_42868484160_4_GCA_003139995_-1_ID_60_4_partial_00__Acidobacteriaceae_bacterium_"/>
    <otu id="otu255673" label="GCA_003139995PLIC01000065.1_76912888530_7_GCA_003139995_-1_ID_30_7_partial_00__Acidobacteriaceae_bacterium_"/>
    <otu id="otu255692" label="59.9/99"/>
    <otu id="otu255695" label="PYV75330.1_GCA_003224775_asparagine_synthase__glutamine-hydrolyzing___Acidobacteria_bacterium_"/>
    <otu id="otu255698" label="PYV56922.1_GCA_003224855_asparagine_synthase__glutamine-hydrolyzing___Acidobacteria_bacterium_"/>
    <otu id="otu255717" label="79.4/96"/>
    <otu id="otu255720" label="89.2/95"/>
    <otu id="otu255723" label="77.4/94"/>
    <otu id="otu255726" label="88.7/97"/>
    <otu id="otu255729" label="PYX72027.1_GCA_003225595_asparagine_synthase__glutamine-hydrolyzing___Acidobacteria_bacterium_"/>
    <otu id="otu255732" label="PYX23175.1_GCA_003224875_asparagine_synthase__glutamine-hydrolyzing___Acidobacteria_bacterium_"/>
    <otu id="otu255739" label="89.3/99"/>
    <otu id="otu255742" label="GCA_003165455PLUJ01000179.1_435725578165_4_GCA_003165455_-1_ID_165_4_partial_00__Acidobacteriaceae_bacterium_"/>
    <otu id="otu255745" label="94.6/100"/>
    <otu id="otu255748" label="GCA_003140725PLKV01000435.1_152219424164431_15_GCA_003140725_-1_ID_431_15_partial_00__Acidobacteriaceae_bacterium_"/>
    <otu id="otu255751" label="PYX70146.1_GCA_003225535_asparagine_synthetase_B__partial__Acidobacteria_bacterium_"/>
    <otu id="otu255768" label="PYX59317.1_GCA_003225005_asparagine_synthase__glutamine-hydrolyzing___Acidobacteria_bacterium_"/>
    <otu id="otu255771" label="90.5/100"/>
    <otu id="otu255774" label="PYX19997.1_GCA_003225465_asparagine_synthase__glutamine-hydrolyzing___Acidobacteria_bacterium_"/>
    <otu id="otu255777" label="PYX37708.1_GCA_003224995_asparagine_synthase__glutamine-hydrolyzing___Acidobacteria_bacterium_"/>
    <otu id="otu255792" label="PYQ40792.1_GCA_003223595_asparagine_synthase__glutamine-hydrolyzing___Acidobacteria_bacterium_"/>
    <otu id="otu255803" label="94.5/98"/>
    <otu id="otu255806" label="PYT67037.1_GCA_003223255_asparagine_synthase__glutamine-hydrolyzing___Acidobacteria_bacterium_"/>
    <otu id="otu255809" label="77.4/82"/>
    <otu id="otu255812" label="PYU11627.1_GCA_003224105_asparagine_synthase__glutamine-hydrolyzing___Acidobacteria_bacterium_"/>
    <otu id="otu255815" label="PYT91214.1_GCA_003223295_asparagine_synthase__glutamine-hydrolyzing___Acidobacteria_bacterium_"/>
    <otu id="otu255830" label="GCA_003170595PMZA01000193.1_651407074470_6_GCA_003170595_1_ID_470_6_partial_00__Armatimonadetes_bacterium_"/>
    <otu id="otu255841" label="0/25"/>
    <otu id="otu255844" label="78/54"/>
    <otu id="otu255847" label="72.7/8"/>
    <otu id="otu255850" label="58.1/27"/>
    <otu id="otu255853" label="67.2/57"/>
    <otu id="otu255856" label="78.3/94"/>
    <otu id="otu255859" label="95.1/97"/>
    <otu id="otu255862" label="63.6/35"/>
    <otu id="otu255865" label="65.3/55"/>
    <otu id="otu255868" label="88.6/84"/>
    <otu id="otu255871" label="78/85"/>
    <otu id="otu255874" label="84.2/99"/>
    <otu id="otu255877" label="68.1/88"/>
    <otu id="otu255880" label="94/98"/>
    <otu id="otu255883" label="81.4/100"/>
    <otu id="otu255886" label="73.8/78"/>
    <otu id="otu255889" label="AKM79405.1_GCA_001029675_exosortase_1_system-associated_amidotransferase_1__asparagine_synthase__glutamine-hydrolysing___Candidatus_Beckwithbacteria_bacterium_GW2011_GWC1_49_16_"/>
    <otu id="otu255892" label="93.8/100"/>
    <otu id="otu255895" label="89.4/100"/>
    <otu id="otu255898" label="RMD59421.1_GCA_003694575_asparagine_synthase__glutamine-hydrolyzing___Candidatus_Parcubacteria_bacterium_"/>
    <otu id="otu255901" label="PIU47319.1_GCA_002779425_asparagine_synthase__glutamine-hydrolyzing___bacterium__Candidatus_Gribaldobacteria__CG07_land_8_20_14_0_80_33_18_"/>
    <otu id="otu255908" label="OWK26733.1_GCA_000992445_asparagine_synthase__glutamine-hydrolyzing___Parcubacteria_group_bacterium_GW2011_GWA2_38_13b_"/>
    <otu id="otu255919" label="88.1/78"/>
    <otu id="otu255924" label="PCI21363.1_GCA_002401345_asparagine_synthase__glutamine-hydrolyzing___Candidatus_Wolfebacteria_bacterium_"/>
    <otu id="otu255927" label="GCA_002352545DEIO01000014.1_25206832255725_25_GCA_002352545_1_ID_25_25_partial_00__Patescibacteria_group_bacterium_UBA2772_"/>
    <otu id="otu255936" label="81.8/87"/>
    <otu id="otu255939" label="KKR22098.1_GCA_000995125_Asparagine_synthase__Candidatus_Moranbacteria_bacterium_GW2011_GWA2_39_41_"/>
    <otu id="otu255942" label="63.6/87"/>
    <otu id="otu255945" label="GCA_003251635QKEW01000009.1_1915719176117_19_GCA_003251635_1_ID_7_19_partial_00__bacterium_"/>
    <otu id="otu255948" label="HAT73389.1_GCA_003483065_TPA__asparagine_synthase__glutamine-hydrolyzing___Candidatus_Moranbacteria_bacterium_"/>
    <otu id="otu255959" label="OGI18385.1_GCA_001786625_asparagine_synthase__glutamine-hydrolyzing___partial__Candidatus_Moranbacteria_bacterium_RIFCSPLOWO2_02_FULL_48_19_"/>
    <otu id="otu255974" label="RJO59741.1_GCA_003597955_asparagine_synthase__glutamine-hydrolyzing___Candidatus_Parcubacteria_bacterium_"/>
    <otu id="otu255981" label="95.6/100"/>
    <otu id="otu255984" label="83.6/99"/>
    <otu id="otu255987" label="85.5/99"/>
    <otu id="otu255990" label="GCA_002451165DKBH01000057.1_106495838441_10_GCA_002451165_-1_ID_41_10_partial_00__Nitrospiraceae_bacterium_UBA6905_"/>
    <otu id="otu255993" label="OGP30995.1_GCA_001797495_asparagine_synthase__glutamine-hydrolyzing___Deltaproteobacteria_bacterium_GWC2_42_11_"/>
    <otu id="otu256000" label="GCA_002753335PEAD01000022.1_3949471513633_39_GCA_002753335_1_ID_3_39_partial_00__Nitrospirae_bacterium_MYbin3_"/>
    <otu id="otu256007" label="OGW36939.1_GCA_001805125_asparagine_synthase__glutamine-hydrolyzing___Nitrospirae_bacterium_RBG_13_39_12_"/>
    <otu id="otu256018" label="65.1/89"/>
    <otu id="otu256021" label="HAZ10442.1_GCA_003485765_TPA__asparagine_synthase__glutamine-hydrolyzing___Candidatus_Omnitrophica_bacterium_"/>
    <otu id="otu256024" label="58.4/100"/>
    <otu id="otu256027" label="GCA_003230535QIEW01000395.1_44636653725_4_GCA_003230535_-1_ID_25_4_partial_00__bacterium_"/>
    <otu id="otu256030" label="GCA_003229845QIFS01000040.1_2852277113_2_GCA_003229845_1_ID_13_2_partial_00__Proteobacteria_bacterium_"/>
    <otu id="otu256047" label="GCA_003229205QIIE01000161.1_121591215_1_GCA_003229205_-1_ID_215_1_partial_11__Firmicutes_bacterium_"/>
    <otu id="otu256050" label="GCA_003228615QIEN01000003.1_2509243443_2_GCA_003228615_-1_ID_43_2_partial_00__Candidatus_Omnitrophica_bacterium_"/>
    <otu id="otu256061" label="GCA_003141835PLNR01000005.1_6271529734271_62_GCA_003141835_1_ID_1_62_partial_00__Candidatus_Omnitrophica_bacterium_"/>
    <otu id="otu256068" label="95.4/95"/>
    <otu id="otu256071" label="85/80"/>
    <otu id="otu256074" label="88.8/81"/>
    <otu id="otu256077" label="94.6/99"/>
    <otu id="otu256080" label="OIO72525.1_GCA_001871125_asparagine_synthase__glutamine-hydrolyzing___Elusimicrobia_bacterium_CG1_02_37_114_"/>
    <otu id="otu256085" label="OGS44957.1_GCA_001800605_asparagine_synthase__glutamine-hydrolyzing___Elusimicrobia_bacterium_RIFOXYD2_FULL_34_15_"/>
    <otu id="otu256088" label="HAM38264.1_GCA_003452965_TPA__asparagine_synthase__glutamine-hydrolyzing___Elusimicrobia_bacterium_"/>
    <otu id="otu256099" label="GCA_003153935PMCA01000017.1_61685417044236_61_GCA_003153935_1_ID_36_61_partial_00__Elusimicrobia_bacterium_"/>
    <otu id="otu256106" label="GCA_002441095DJVG01000016.1_87783968157_8_GCA_002441095_-1_ID_57_8_partial_00__Elusimicrobia_bacterium_UBA6262_"/>
    <otu id="otu256113" label="0/50"/>
    <otu id="otu256116" label="89.5/100"/>
    <otu id="otu256121" label="RMH56176.1_GCA_003697085_asparagine_synthase__glutamine-hydrolyzing___Candidatus_Hydrogenedentes_bacterium_"/>
    <otu id="otu256124" label="96.1/100"/>
    <otu id="otu256127" label="PIU83491.1_GCA_002780205_asparagine_synthase__glutamine-hydrolyzing___Elusimicrobia_bacterium_CG06_land_8_20_14_3_00_38_11_"/>
    <otu id="otu256132" label="76.4/96"/>
    <otu id="otu256135" label="84.1/96"/>
    <otu id="otu256138" label="OGR76529.1_GCA_001799845_asparagine_synthase__glutamine-hydrolyzing___Elusimicrobia_bacterium_GWC2_64_44_"/>
    <otu id="otu256141" label="OIO04053.1_GCA_001871115_asparagine_synthase__glutamine-hydrolyzing___Elusimicrobia_bacterium_CG1_02_56_21_"/>
    <otu id="otu256148" label="71.6/100"/>
    <otu id="otu256151" label="OGR51652.1_GCA_001799635_asparagine_synthase__glutamine-hydrolyzing___Elusimicrobia_bacterium_GWA2_62_23_"/>
    <otu id="otu256154" label="72.6/100"/>
    <otu id="otu256157" label="HAT72935.1_GCA_003482905_TPA__asparagine_synthase__glutamine-hydrolyzing___Elusimicrobia_bacterium_"/>
    <otu id="otu256160" label="OGR42329.1_GCA_001799615_asparagine_synthase__glutamine-hydrolyzing___Elusimicrobia_bacterium_GWA2_61_42_"/>
    <otu id="otu256175" label="OGS03486.1_GCA_001800155_asparagine_synthase__glutamine-hydrolyzing___partial__Elusimicrobia_bacterium_RIFCSPLOWO2_02_FULL_61_11_"/>
    <otu id="otu256192" label="HAM34321.1_GCA_003452935_TPA__asparagine_synthase__glutamine-hydrolyzing___Elusimicrobia_bacterium_"/>
    <otu id="otu256197" label="0/96"/>
    <otu id="otu256200" label="PIR15798.1_GCA_002796275_asparagine_synthase__glutamine-hydrolyzing___partial__Elusimicrobia_bacterium_CG11_big_fil_rev_8_21_14_0_20_64_6_"/>
    <otu id="otu256203" label="GCA_900216465OBKE01046470.1_1218147918_1_GCA_900216465_-1_ID_47918_1_partial_10__bacterium_"/>
    <otu id="otu256210" label="92.1/100"/>
    <otu id="otu256213" label="OGR47464.1_GCA_001799675_asparagine_synthase__glutamine-hydrolyzing___Elusimicrobia_bacterium_GWA2_66_18_"/>
    <otu id="otu256216" label="OGS01635.1_GCA_001800005_asparagine_synthase__glutamine-hydrolyzing___Elusimicrobia_bacterium_RBG_16_66_12_"/>
    <otu id="otu256235" label="GCA_003139735PLGA01000657.1_202343123664167_20_GCA_003139735_1_ID_167_20_partial_01__Bryobacterales_bacterium_"/>
    <otu id="otu256250" label="93.7/97"/>
    <otu id="otu256253" label="80.7/98"/>
    <otu id="otu256256" label="86.1/99"/>
    <otu id="otu256259" label="RKY31601.1_GCA_003644395_asparagine_synthase__glutamine-hydrolyzing___partial__Candidatus_Omnitrophica_bacterium_"/>
    <otu id="otu256262" label="KPJ58113.1_GCA_001302825_asparagine_synthase__partial__Planctomycetes_bacterium_DG_23_"/>
    <otu id="otu256269" label="GCA_002329605DCTN01000028.1_871068983205_8_GCA_002329605_-1_ID_205_8_partial_00__bacterium_UBP3_UBA1439_"/>
    <otu id="otu256276" label="GCA_003230635QIFF01000373.1_416793598142_4_GCA_003230635_1_ID_142_4_partial_00__bacterium_"/>
    <otu id="otu256287" label="82.9/68"/>
    <otu id="otu256290" label="57.5/69"/>
    <otu id="otu256293" label="94.2/96"/>
    <otu id="otu256296" label="OHB72651.1_GCA_001828445_asparagine_synthase__glutamine-hydrolyzing___Planctomycetes_bacterium_RBG_16_43_13_"/>
    <otu id="otu256299" label="PIN80023.1_GCA_002762925_asparagine_synthase__glutamine-hydrolyzing___Candidatus_Woesearchaeota_archaeon_CG10_big_fil_rev_8_21_14_0_10_30_7_"/>
    <otu id="otu256306" label="GCA_002311635DBZJ01000100.1_18188862086566_18_GCA_002311635_-1_ID_66_18_partial_00__Syntrophaceae_bacterium_UBA1163_"/>
    <otu id="otu256313" label="93.3/99"/>
    <otu id="otu256316" label="PIQ89648.1_GCA_002796125_asparagine_synthase__glutamine-hydrolyzing___Candidatus_Omnitrophica_bacterium_CG11_big_fil_rev_8_21_14_0_20_42_13_"/>
    <otu id="otu256319" label="GCA_002421665DISH01000004.1_2712817822836714_271_GCA_002421665_1_ID_4_271_partial_00__Candidatus_Omnitrophica_bacterium_UBA6215_"/>
    <otu id="otu256334" label="33.7/55"/>
    <otu id="otu256337" label="84.5/100"/>
    <otu id="otu256340" label="61.8/99"/>
    <otu id="otu256343" label="75.7/98"/>
    <otu id="otu256346" label="94.9/100"/>
    <otu id="otu256349" label="82.5/78"/>
    <otu id="otu256352" label="OGV53839.1_GCA_001804815_asparagine_synthase__glutamine-hydrolyzing___Lentisphaerae_bacterium_GWF2_50_93_"/>
    <otu id="otu256355" label="15.6/80"/>
    <otu id="otu256358" label="80.8/93"/>
    <otu id="otu256361" label="GCA_003252235QKFC01000589.1_217403638504_2_GCA_003252235_-1_ID_504_2_partial_00__Lentisphaerae_bacterium_"/>
    <otu id="otu256364" label="OGV57064.1_GCA_001804825_asparagine_synthase__glutamine-hydrolyzing___Lentisphaerae_bacterium_GWF2_52_8_"/>
    <otu id="otu256371" label="OGV48190.1_GCA_001803225_asparagine_synthase__glutamine-hydrolyzing___Lentisphaerae_bacterium_GWF2_44_16_"/>
    <otu id="otu256382" label="20.3/76"/>
    <otu id="otu256385" label="90.4/100"/>
    <otu id="otu256390" label="GCA_002405835DHMO01000045.1_36379483982237_36_GCA_002405835_1_ID_37_36_partial_00__Lentisphaeria_bacterium_UBA4640_"/>
    <otu id="otu256393" label="GCA_900548385URKJ01000003.1_5568965708273_55_GCA_900548385_1_ID_3_55_partial_00__uncultured_bacterium_"/>
    <otu id="otu256402" label="GCA_900550905URTT01000037.1_35415644346537_35_GCA_900550905_1_ID_37_35_partial_00__uncultured_bacterium_"/>
    <otu id="otu256405" label="GCA_900551245URVC01000032.1_26256272752532_26_GCA_900551245_-1_ID_32_26_partial_00__uncultured_bacterium_"/>
    <otu id="otu256416" label="OGV18612.1_GCA_001803205_asparagine_synthase__glutamine-hydrolyzing___Lentisphaerae_bacterium_GWF2_38_69_"/>
    <otu id="otu256427" label="WP_115797742.1_GCF_003369835_asparagine_synthase__glutamine-hydrolyzing___Halorussus_rarus_"/>
    <otu id="otu256434" label="RPJ61833.1_GCA_003820245_asparagine_synthase__glutamine-hydrolyzing___Acidobacteria_bacterium_"/>
    <otu id="otu256441" label="65.9/99"/>
    <otu id="otu256448" label="92.7/100"/>
    <otu id="otu256451" label="97.2/100"/>
    <otu id="otu256454" label="WP_010583245.1_GCF_000255655_asparagine_synthase__glutamine-hydrolyzing___Schlesneria_paludicola_"/>
    <otu id="otu256457" label="RLS77071.1_GCA_003671175_asparagine_synthase__glutamine-hydrolyzing___Planctomycetes_bacterium_"/>
    <otu id="otu256464" label="AMV22027.1_GCA_001610835_Asparagine_synthetase_1__Planctomyces_sp._SH-PL14_"/>
    <otu id="otu256471" label="MBM82595.1_GCA_002722955_asparagine_synthase__glutamine-hydrolyzing___Planctomycetaceae_bacterium_"/>
    <otu id="otu256478" label="PHR94614.1_GCA_002733575_asparagine_synthase__glutamine-hydrolyzing___Blastopirellula_sp._"/>
    <otu id="otu256487" label="PQO43251.1_GCA_002967755_asparagine_synthase__glutamine-hydrolyzing___Blastopirellula_marina_"/>
    <otu id="otu256490" label="MAD80946.1_GCA_002685655_asparagine_synthase__glutamine-hydrolyzing___Planctomycetaceae_bacterium_"/>
    <otu id="otu256505" label="RCK80550.1_GCA_003327425_Asparagine_synthetase__glutamine-hydrolyzing___Candidatus_Ozemobacter_sibiricus_"/>
    <otu id="otu256516" label="42.8/64"/>
    <otu id="otu256519" label="MAU12482.1_GCA_002699585_asparagine_synthase__glutamine-hydrolyzing___Anaerolineaceae_bacterium_"/>
    <otu id="otu256524" label="GCA_002295025DBFC01000081.1_310162938172_3_GCA_002295025_1_ID_172_3_partial_00__Acidobacteria_bacterium_UBA890_"/>
    <otu id="otu256527" label="OGX40534.1_GCA_001805725_asparagine_synthase__glutamine-hydrolyzing___Omnitrophica_WOR_2_bacterium_RIFCSPHIGHO2_02_FULL_68_15_"/>
    <otu id="otu256542" label="87.2/62"/>
    <otu id="otu256547" label="PIE30955.1_GCA_002748425_asparagine_synthase__glutamine-hydrolyzing___candidate_division_KSB3_bacterium_"/>
    <otu id="otu256550" label="GAK57261.1_GCA_000739535_asparagine_synthase__glutamine-hydrolyzing__Candidatus_Vecturithrix_granuli_"/>
    <otu id="otu256557" label="48.4/95"/>
    <otu id="otu256560" label="98.6/100"/>
    <otu id="otu256563" label="TAK07835.1_GCA_004297235_asparagine_synthase__glutamine-hydrolyzing___Nitrospirae_bacterium_"/>
    <otu id="otu256566" label="OFW28301.1_GCA_001767495_asparagine_synthase__glutamine-hydrolyzing___Acidobacteria_bacterium_RIFCSPLOWO2_12_FULL_65_11_"/>
    <otu id="otu256573" label="HAX43778.1_GCA_003487005_TPA__asparagine_synthase__glutamine-hydrolyzing___partial__Solibacterales_bacterium_"/>
    <otu id="otu256588" label="91.9/20"/>
    <otu id="otu256591" label="53.4/90"/>
    <otu id="otu256594" label="GCA_000403075AQST01000066.1_87949069682266_87_GCA_000403075_-1_ID_66_87_partial_00__Calescamantes_bacterium_SCGC_AAA471-M6_"/>
    <otu id="otu256597" label="OGP56753.1_GCA_001797695_asparagine_synthase__glutamine-hydrolyzing___Deltaproteobacteria_bacterium_RBG_13_49_15_"/>
    <otu id="otu256604" label="68.9/56"/>
    <otu id="otu256609" label="GCA_900320585ONSV01000086.1_55377725155_5_GCA_900320585_1_ID_55_5_partial_00__uncultured_Prevotellaceae_bacterium_"/>
    <otu id="otu256612" label="GCA_900317305ONGG01000004.1_51786538052741_51_GCA_900317305_-1_ID_41_51_partial_00__uncultured_Prevotellaceae_bacterium_"/>
    <otu id="otu256619" label="MBL79459.1_GCA_002721545_asparagine_synthase__glutamine-hydrolyzing___Nitrosomonadaceae_bacterium_"/>
    <otu id="otu256634" label="98.7/86"/>
    <otu id="otu256639" label="GCA_003251135QKHL01000351.1_13125942_1_GCA_003251135_-1_ID_42_1_partial_10__Acidobacteria_bacterium_"/>
    <otu id="otu256642" label="GCA_002328165DCWS01000066.1_43482755020358_43_GCA_002328165_-1_ID_58_43_partial_00__Desulfobacteraceae_bacterium_UBA2156_"/>
    <otu id="otu256649" label="MAU12323.1_GCA_002699585_asparagine_synthase__glutamine-hydrolyzing___Anaerolineaceae_bacterium_"/>
    <otu id="otu256660" label="74.4/60"/>
    <otu id="otu256663" label="66.6/58"/>
    <otu id="otu256670" label="RZV95273.1_GCA_004282745_asparagine_synthase__glutamine-hydrolyzing___Candidatus_Scalindua_sp._SCAELEC01_"/>
    <otu id="otu256673" label="OQY58037.1_GCA_002085455_asparagine_synthase__glutamine-hydrolyzing___Desulfobacteraceae_bacterium_4572_88_"/>
    <otu id="otu256680" label="RQW01382.1_GCA_003854975_asparagine_synthase__glutamine-hydrolyzing___candidate_division_KSB1_bacterium_"/>
    <otu id="otu256687" label="85.6/62"/>
    <otu id="otu256690" label="RJQ53804.1_GCA_003599505_asparagine_synthase__glutamine-hydrolyzing___Nitrospiraceae_bacterium_"/>
    <otu id="otu256693" label="RNC69628.1_GCA_003712145_asparagine_synthase__glutamine-hydrolyzing___Desulfuromonadales_bacterium_"/>
    <otu id="otu256704" label="GCA_005239945SBAY01000003.1_321354048181_3_GCA_005239945_-1_ID_181_3_partial_00__Nitrospira_sp._"/>
    <otu id="otu256719" label="68.5/62"/>
    <otu id="otu256722" label="96.3/79"/>
    <otu id="otu256725" label="65.7/89"/>
    <otu id="otu256728" label="77.2/51"/>
    <otu id="otu256731" label="RJP56665.1_GCA_003599815_amidotransferase_1__exosortase_A_system-associated__Candidatus_Aureabacteria_bacterium_SURF_26_"/>
    <otu id="otu256734" label="78.8/91"/>
    <otu id="otu256737" label="59.2/87"/>
    <otu id="otu256742" label="79.9/91"/>
    <otu id="otu256747" label="WP_092056330.1_GCF_900111775_asparagine_synthase__glutamine-hydrolyzing___Desulfuromonas_acetexigens_"/>
    <otu id="otu256750" label="KIH75495.1_GCA_000820505_hypothetical_protein_GFER_16205__Geoalkalibacter_ferrihydriticus_DSM_17813_"/>
    <otu id="otu256757" label="WP_028575408.1_GCF_000686525_asparagine_synthase__glutamine-hydrolyzing___Desulfonatronovibrio_hydrogenovorans_"/>
    <otu id="otu256764" label="HAO19925.1_GCA_003456735_TPA__asparagine_synthase__glutamine-hydrolyzing___partial__Desulfobacteraceae_bacterium_"/>
    <otu id="otu256771" label="79.4/88"/>
    <otu id="otu256774" label="92.3/93"/>
    <otu id="otu256777" label="RMH37814.1_GCA_003695915_asparagine_synthase__glutamine-hydrolyzing___Nitrospirae_bacterium_"/>
    <otu id="otu256782" label="79.4/93"/>
    <otu id="otu256785" label="GCA_003165795PMWW01000155.1_293371435600113_29_GCA_003165795_-1_ID_113_29_partial_00__Acidobacteriaceae_bacterium_"/>
    <otu id="otu256788" label="OLC84838.1_GCA_001918415_hypothetical_protein_AUH66_00075__Acidobacteria_bacterium_13_1_40CM_4_57_6_"/>
    <otu id="otu256795" label="PYU08617.1_GCA_003224195_asparagine_synthetase_B__Acidobacteria_bacterium_"/>
    <otu id="otu256806" label="84.1/100"/>
    <otu id="otu256809" label="GCA_002331335DCZO01000001.1_18319332519520218_183_GCA_002331335_1_ID_18_183_partial_00__Nitrospira_sp._UBA2082_"/>
    <otu id="otu256812" label="PZN27383.1_GCA_003242165_asparagine_synthase__glutamine-hydrolyzing___Chloroflexi_bacterium_"/>
    <otu id="otu256827" label="PYV39908.1_GCA_003224715_asparagine_synthetase_B__Acidobacteria_bacterium_"/>
    <otu id="otu256838" label="69.9/63"/>
    <otu id="otu256841" label="62.3/84"/>
    <otu id="otu256844" label="88.8/91"/>
    <otu id="otu256847" label="33.9/71"/>
    <otu id="otu256850" label="SCX95345.1_GCA_900101345_asparagine_synthase__glutamine-hydrolysing___Desulfoluna_spongiiphila_"/>
    <otu id="otu256853" label="RJR33951.1_GCA_003599615_asparagine_synthase__glutamine-hydrolyzing___Desulfobacteraceae_bacterium_"/>
    <otu id="otu256860" label="GBC59248.1_GCA_003851005_asparagine_synthase__Desulfonema_ishimotonii_"/>
    <otu id="otu256869" label="RQW10690.1_GCA_003854995_amidotransferase_1__exosortase_A_system-associated__candidate_division_KSB1_bacterium_"/>
    <otu id="otu256872" label="RIK72251.1_GCA_003576975_asparagine_synthase__glutamine-hydrolyzing___candidate_division_KSB1_bacterium_"/>
    <otu id="otu256883" label="RKX65398.1_GCA_003644025_asparagine_synthase__glutamine-hydrolyzing___Thermodesulfobacteria_bacterium_"/>
    <otu id="otu256894" label="83.6/74"/>
    <otu id="otu256897" label="84.8/99"/>
    <otu id="otu256900" label="89.5/66"/>
    <otu id="otu256903" label="0/35"/>
    <otu id="otu256906" label="85.7/33"/>
    <otu id="otu256909" label="92.6/59"/>
    <otu id="otu256912" label="44.3/41"/>
    <otu id="otu256915" label="68.4/54"/>
    <otu id="otu256920" label="92.5/99"/>
    <otu id="otu256923" label="88.4/100"/>
    <otu id="otu256926" label="GCA_004195305SDWN01000427.1_318523744914_3_GCA_004195305_-1_ID_914_3_partial_00__Neptunomonas_sp._"/>
    <otu id="otu256929" label="GCA_004195335SDWK01001025.1_2102629181012_2_GCA_004195335_-1_ID_1012_2_partial_00__Shewanella_sp._"/>
    <otu id="otu256936" label="24.9/97"/>
    <otu id="otu256939" label="90.8/100"/>
    <otu id="otu256942" label="RDE24795.1_GCA_003345655_amidotransferase_1__exosortase_A_system-associated__Motiliproteus_coralliicola_"/>
    <otu id="otu256945" label="PKF55105.1_GCA_002835545_asparagine_synthetase_B__Alteromonadales_bacterium_alter-6D02_"/>
    <otu id="otu256952" label="97.5/100"/>
    <otu id="otu256955" label="91.3/100"/>
    <otu id="otu256958" label="MBE91040.1_GCA_002715005_asparagine_synthetase_B__Rhodospirillaceae_bacterium_"/>
    <otu id="otu256961" label="OUR63172.1_GCA_002162675_asparagine_synthetase_B__Colwellia_sp._39_35_sub15_T18_"/>
    <otu id="otu256968" label="62.7/100"/>
    <otu id="otu256971" label="KMT64648.1_GCA_001050375_asparagine_synthase__Catenovulum_maritimum_"/>
    <otu id="otu256974" label="MBF89721.1_GCA_002715465_asparagine_synthetase_B__Candidatus_Marinimicrobia_bacterium_"/>
    <otu id="otu256993" label="86.3/100"/>
    <otu id="otu256996" label="KKD00321.1_GCA_000972145_asparagine_synthase__Photobacterium_halotolerans_"/>
    <otu id="otu256999" label="OLQ75506.1_GCA_001939735_asparagine_synthetase_B__Photobacterium_proteolyticum_"/>
    <otu id="otu257010" label="0/44"/>
    <otu id="otu257013" label="90.3/90"/>
    <otu id="otu257016" label="RMD63214.1_GCA_003693905_amidotransferase_1__exosortase_A_system-associated__Alphaproteobacteria_bacterium_"/>
    <otu id="otu257019" label="MBL26767.1_GCA_002721365_asparagine_synthetase_B__Rhodospirillaceae_bacterium_"/>
    <otu id="otu257026" label="94.9/66"/>
    <otu id="otu257029" label="GAK32232.1_GCA_000710935_asparagine_synthetase__glutamine-hydrolyzing__1__alpha_proteobacterium_Q-1_"/>
    <otu id="otu257032" label="RMD90419.1_GCA_003694205_amidotransferase_1__exosortase_A_system-associated__Alphaproteobacteria_bacterium_"/>
    <otu id="otu257047" label="ADJ28636.1_GCA_000143085_exosortase_1_system-associated_amidotransferase_1__Nitrosococcus_watsonii_C-113_"/>
    <otu id="otu257054" label="43.7/76"/>
    <otu id="otu257057" label="87/95"/>
    <otu id="otu257060" label="71.8/88"/>
    <otu id="otu257063" label="26.1/44"/>
    <otu id="otu257066" label="85.6/84"/>
    <otu id="otu257069" label="78.2/93"/>
    <otu id="otu257072" label="TCP32919.1_GCA_004341375_asparagine_synthase__glutamine-hydrolysing___Rhodothalassium_salexigens_DSM_2132_"/>
    <otu id="otu257075" label="92.2/98"/>
    <otu id="otu257078" label="EAR21267.1_GCA_000153205_Asparagine_synthase__glutamine-hydrolyzing__Nitrococcus_mobilis_Nb-231_"/>
    <otu id="otu257081" label="PWG62682.1_GCA_003149435_asparagine_synthetase_B__Spiribacter_sp._E85_"/>
    <otu id="otu257092" label="PJB95122.1_GCA_002789415_asparagine_synthetase_B__Nitrospirae_bacterium_CG_4_9_14_0_8_um_filter_70_14_"/>
    <otu id="otu257099" label="PQJ97089.1_GCA_002958735_asparagine_synthetase_B__Chromatium_okenii_"/>
    <otu id="otu257106" label="99.2/89"/>
    <otu id="otu257109" label="WP_079214623.1_GCF_002025725_amidotransferase_1__exosortase_A_system-associated__Herbaspirillum_robiniae_"/>
    <otu id="otu257112" label="TDK65677.1_GCA_004358105_amidotransferase_1__exosortase_A_system-associated__Sapientia_aquatica_"/>
    <otu id="otu257123" label="95.1/89"/>
    <otu id="otu257126" label="89.4/40"/>
    <otu id="otu257129" label="0/27"/>
    <otu id="otu257132" label="74.9/19"/>
    <otu id="otu257135" label="80.5/31"/>
    <otu id="otu257138" label="84.1/93"/>
    <otu id="otu257141" label="74.9/94"/>
    <otu id="otu257146" label="HCS91042.1_GCA_003525925_TPA__asparagine_synthetase_B__Chromatiaceae_bacterium_"/>
    <otu id="otu257149" label="WP_058554118.1_GCF_001469165_amidotransferase_1__exosortase_A_system-associated__Thiohalocapsa_sp._ML1_"/>
    <otu id="otu257156" label="RMG30832.1_GCA_003695825_amidotransferase_1__exosortase_A_system-associated__Gammaproteobacteria_bacterium_"/>
    <otu id="otu257163" label="WP_031598825.1_GCF_000735045_amidotransferase_1__exosortase_A_system-associated__Ferrovum_myxofaciens_"/>
    <otu id="otu257170" label="73.4/29"/>
    <otu id="otu257173" label="OGI63010.1_GCA_001785035_asparagine_synthetase_B__Candidatus_Muproteobacteria_bacterium_RBG_16_60_9_"/>
    <otu id="otu257176" label="GCA_003353715PIWG01000003.1_2335026352082669_23_GCA_003353715_-1_ID_2669_23_partial_00__Terrabacteria_group_bacterium_"/>
    <otu id="otu257187" label="93.2/76"/>
    <otu id="otu257190" label="SNS81542.1_GCA_900188095_asparagine_synthase__glutamine-hydrolysing___Noviherbaspirillum_humi_"/>
    <otu id="otu257193" label="KIF81537.1_GCA_000818395_asparagine_synthase__Noviherbaspirillum_autotrophicum_"/>
    <otu id="otu257204" label="90.5/31"/>
    <otu id="otu257207" label="KRG17942.1_GCA_001431315_Asparagine_synthetase__glutamine-hydrolyzing__1__Candidatus_Berkiella_cookevillensis_"/>
    <otu id="otu257210" label="99.1/100"/>
    <otu id="otu257213" label="GCA_002753515PEAK01000057.1_338405732128_3_GCA_002753515_-1_ID_128_3_partial_00__Magnetococcales_bacterium_"/>
    <otu id="otu257216" label="GCA_002753565PEAM01000006.1_11413405313594214_114_GCA_002753565_1_ID_14_114_partial_00__Magnetococcales_bacterium_"/>
    <otu id="otu257231" label="89.5/65"/>
    <otu id="otu257234" label="0/73"/>
    <otu id="otu257237" label="98.7/94"/>
    <otu id="otu257240" label="12.2/79"/>
    <otu id="otu257243" label="96.5/100"/>
    <otu id="otu257246" label="7.7/66"/>
    <otu id="otu257249" label="GCA_002299425DBNW01000075.1_15158401772638_15_GCA_002299425_-1_ID_38_15_partial_00__Methylococcaceae_bacterium_UBA662_"/>
    <otu id="otu257252" label="81.1/99"/>
    <otu id="otu257255" label="TCV79245.1_GCA_004343025_asparagine_synthase__glutamine-hydrolysing___Methylomonas_methanica_"/>
    <otu id="otu257258" label="16.3/91"/>
    <otu id="otu257261" label="OAI20484.1_GCA_001644015_asparagine_synthetase_B__Methylomonas_lenta_"/>
    <otu id="otu257264" label="PPD35094.1_GCA_002928965_asparagine_synthetase_B__Methylomonas_sp._"/>
    <otu id="otu257279" label="WP_020160632.1_GCF_000383855_MULTISPECIES__amidotransferase_1__exosortase_A_system-associated__Methylobacter_"/>
    <otu id="otu257286" label="98.2/100"/>
    <otu id="otu257291" label="PCJ37297.1_GCA_002402225_asparagine_synthetase_B__Alphaproteobacteria_bacterium_"/>
    <otu id="otu257296" label="PCI33539.1_GCA_002401455_asparagine_synthetase_B__Alphaproteobacteria_bacterium_"/>
    <otu id="otu257299" label="PCJ41274.1_GCA_002749135_asparagine_synthetase_B__Alphaproteobacteria_bacterium_"/>
    <otu id="otu257310" label="GCA_002390425DGPL01000010.1_32623450915_3_GCA_002390425_1_ID_15_3_partial_00__Kordiimonadaceae_bacterium_UBA4441_"/>
    <otu id="otu257321" label="THB69418.1_GCA_004796365_amidotransferase_1__exosortase_A_system-associated__Gammaproteobacteria_bacterium_"/>
    <otu id="otu257328" label="79.4/89"/>
    <otu id="otu257331" label="89.2/99"/>
    <otu id="otu257334" label="57.6/50"/>
    <otu id="otu257337" label="76.6/40"/>
    <otu id="otu257340" label="73.2/58"/>
    <otu id="otu257343" label="GCA_003560635PWKR01000204.1_531854444291_5_GCA_003560635_1_ID_291_5_partial_01__Gammaproteobacteria_bacterium_"/>
    <otu id="otu257346" label="9.6/98"/>
    <otu id="otu257349" label="GCA_003562815PWTO01000306.1_2322222939_2_GCA_003562815_1_ID_39_2_partial_00__Chromatiaceae_bacterium_"/>
    <otu id="otu257352" label="OOG26821.1_GCA_002000365_asparagine_synthetase_B__Thioalkalivibrio_denitrificans_"/>
    <otu id="otu257363" label="76/72"/>
    <otu id="otu257366" label="RLK51621.1_GCA_003664325_asparagine_synthase__glutamine-hydrolysing___Alkalispirillum_mobile_"/>
    <otu id="otu257369" label="68.5/73"/>
    <otu id="otu257372" label="85.1/97"/>
    <otu id="otu257375" label="74.7/96"/>
    <otu id="otu257378" label="WP_018950564.1_GCF_000377905_amidotransferase_1__exosortase_A_system-associated__Thioalkalivibrio_sp._ALMg11_"/>
    <otu id="otu257381" label="WP_018873799.1_GCF_000377345_amidotransferase_1__exosortase_A_system-associated__Thioalkalivibrio_sp._ALJ16_"/>
    <otu id="otu257388" label="WP_018876697.1_GCF_000377405_amidotransferase_1__exosortase_A_system-associated__Thioalkalivibrio_sp._ALE31_"/>
    <otu id="otu257395" label="GCA_003251435QKFJ01000320.1_12340336_1_GCA_003251435_-1_ID_336_1_partial_10__Gammaproteobacteria_bacterium_"/>
    <otu id="otu257410" label="TDY03773.1_GCA_004366735_asparagine_synthase__glutamine-hydrolysing___Thiohalophilus_thiocyanatoxydans_"/>
    <otu id="otu257417" label="90.1/100"/>
    <otu id="otu257420" label="SFM23885.1_GCA_900114895_asparagine_synthase__glutamine-hydrolysing___Ectothiorhodospira_mobilis_"/>
    <otu id="otu257423" label="EHQ52304.1_GCA_000225005_asparagine_synthase__Ectothiorhodospira_sp._PHS-1_"/>
    <otu id="otu257434" label="GBE07833.1_GCA_002897635_asparagine_synthetase__glutamine-hydrolyzing__1__bacterium_BMS3Abin11_"/>
    <otu id="otu257445" label="OWW22231.1_GCA_002211445_asparagine_synthetase_B__Noviherbaspirillum_denitrificans_"/>
    <otu id="otu257456" label="77.2/66"/>
    <otu id="otu257459" label="25.4/42"/>
    <otu id="otu257462" label="2.5/34"/>
    <otu id="otu257467" label="85.3/99"/>
    <otu id="otu257470" label="94/99"/>
    <otu id="otu257473" label="37.5/96"/>
    <otu id="otu257476" label="72.7/99"/>
    <otu id="otu257479" label="PZN03861.1_GCA_003242425_asparagine_synthetase_B__partial__Proteobacteria_bacterium_"/>
    <otu id="otu257482" label="94.3/99"/>
    <otu id="otu257485" label="79.9/89"/>
    <otu id="otu257490" label="WP_077034665.1_GCF_001984095_amidotransferase_1__exosortase_A_system-associated__Pelomonas_sp._KK5_"/>
    <otu id="otu257493" label="73/97"/>
    <otu id="otu257496" label="PJB41656.1_GCA_002789915_asparagine_synthetase_B__Comamonadaceae_bacterium_CG_4_9_14_3_um_filter_60_33_"/>
    <otu id="otu257499" label="76.1/56"/>
    <otu id="otu257502" label="75.1/57"/>
    <otu id="otu257505" label="ABD68420.1_GCA_000013605_Asparagine_synthase__glutamine-hydrolyzing__Rhodoferax_ferrireducens_T118_"/>
    <otu id="otu257508" label="TAM42340.1_GCA_004322085_amidotransferase_1__exosortase_A_system-associated__Burkholderiaceae_bacterium_"/>
    <otu id="otu257515" label="OOG54283.1_GCA_002002705_asparagine_synthetase_B__Polaromonas_sp._C04_"/>
    <otu id="otu257532" label="85.6/99"/>
    <otu id="otu257535" label="OJW48022.1_GCA_001897745_asparagine_synthetase_B__Candidatus_Accumulibacter_sp._66-26_"/>
    <otu id="otu257538" label="SBT05575.1_GCA_900089945_Asparagine_synthetase__Candidatus_Propionivibrio_aalborgensis_"/>
    <otu id="otu257545" label="89.3/96"/>
    <otu id="otu257548" label="56.4/90"/>
    <otu id="otu257551" label="78.8/94"/>
    <otu id="otu257554" label="93.3/96"/>
    <otu id="otu257557" label="72.8/85"/>
    <otu id="otu257560" label="GCA_002345025DDUX01000126.1_192181823758166_19_GCA_002345025_1_ID_166_19_partial_00__Candidatus_Accumulibacter_phosphatis_"/>
    <otu id="otu257563" label="GCA_002433845DJIV01000090.1_32277416027_3_GCA_002433845_1_ID_27_3_partial_00__Candidatus_Accumulibacter_phosphatis_"/>
    <otu id="otu257570" label="TLD45930.1_GCA_005524045_Asparagine_synthetase__glutamine-hydrolyzing__1__Candidatus_Accumulibacter_sp._"/>
    <otu id="otu257577" label="ACV34746.1_GCA_000024165_exosortase_1_system-associated_amidotransferase_1__Candidatus_Accumulibacter_phosphatis_clade_IIA_str._UW-1_"/>
    <otu id="otu257584" label="KFB77993.1_GCA_000584975_Asparagine_synthetase__glutamine-hydrolyzing__1__Candidatus_Accumulibacter_sp._SK-02_"/>
    <otu id="otu257593" label="EXI88316.1_GCA_000585075_Asparagine_synthetase__glutamine-hydrolyzing__1__Candidatus_Accumulibacter_sp._BA-93_"/>
    <otu id="otu257596" label="77.7/100"/>
    <otu id="otu257599" label="GCA_000987445LBIU01000209.1_76763870338_7_GCA_000987445_1_ID_38_7_partial_00__Candidatus_Accumulibacter_phosphatis_"/>
    <otu id="otu257602" label="EXI77234.1_GCA_000585055_Asparagine_synthetase__glutamine-hydrolyzing__1__Candidatus_Accumulibacter_sp._BA-92_"/>
    <otu id="otu257625" label="80.2/89"/>
    <otu id="otu257628" label="KXB31390.1_GCA_001551835_asparagine_synthetase_B__Dechloromonas_denitrificans_"/>
    <otu id="otu257631" label="87.1/100"/>
    <otu id="otu257634" label="GCA_002347405DDXB01000051.1_23275542945812_23_GCA_002347405_1_ID_12_23_partial_00__Rhodocyclaceae_bacterium_UBA2271_"/>
    <otu id="otu257639" label="WP_131111382.1_GCF_004323595_amidotransferase_1__exosortase_A_system-associated__Sterolibacteriaceae_bacterium_M52_"/>
    <otu id="otu257642" label="WP_126445784.1_GCF_003966565_amidotransferase_1__exosortase_A_system-associated__Sterolibacteriaceae_bacterium_J5B_"/>
    <otu id="otu257665" label="GCA_003235515QJWB01000484.1_321494119550_3_GCA_003235515_-1_ID_550_3_partial_00__Deltaproteobacteria_bacterium_"/>
    <otu id="otu257672" label="OIP09513.1_GCA_001872285_asparagine_synthetase_B__Betaproteobacteria_bacterium_CG2_30_68_42_"/>
    <otu id="otu257683" label="OYZ58921.1_GCA_002257045_asparagine_synthetase_B__Hydrogenophilales_bacterium_16-61-112_"/>
    <otu id="otu257688" label="AAZ96245.1_GCA_000012745_asparagine_synthase__glutamine-hydrolyzing__Thiobacillus_denitrificans_ATCC_25259_"/>
    <otu id="otu257691" label="OJZ14876.1_GCA_001899765_asparagine_synthetase_B__Thiobacillus_sp._63-78_"/>
    <otu id="otu257702" label="RTL02355.1_GCA_003962915_amidotransferase_1__exosortase_A_system-associated__Neisseriaceae_bacterium_"/>
    <otu id="otu257713" label="BAN36759.1_GCA_000297055_asparagine_synthase__Sulfuricella_denitrificans_skB26_"/>
    <otu id="otu257722" label="68.2/100"/>
    <otu id="otu257725" label="82.1/100"/>
    <otu id="otu257728" label="PTR15181.1_GCA_003050965_asparagine_synthase__glutamine-hydrolysing___Nitrosospira_sp._Nsp2_"/>
    <otu id="otu257733" label="SFH19076.1_GCA_900113575_asparagine_synthase__glutamine-hydrolysing___Nitrosospira_sp._Nsp14_"/>
    <otu id="otu257736" label="RKR18420.1_GCA_003633815_asparagine_synthase__glutamine-hydrolysing___Nitrosospira_sp._Nsp44_"/>
    <otu id="otu257747" label="ABB75808.1_GCA_000196355_Asparagine_synthase__glutamine-hydrolyzing__Nitrosospira_multiformis_ATCC_25196_"/>
    <otu id="otu257754" label="63.4/100"/>
    <otu id="otu257757" label="PTM64609.1_GCA_003046405_asparagine_synthase__glutamine-hydrolysing___Nitrosospira_sp._Nsp22_"/>
    <otu id="otu257760" label="WP_025040848.1_GCF_000619905_amidotransferase_1__exosortase_A_system-associated__Nitrosospira_briensis_"/>
    <otu id="otu257775" label="GCA_003133225PKWL01000026.1_50575305945255_50_GCA_003133225_1_ID_55_50_partial_00__Janthinobacterium_sp._"/>
    <otu id="otu257784" label="TCV88149.1_GCA_004346685_asparagine_synthase__glutamine-hydrolysing___Sulfurirhabdus_autotrophica_"/>
    <otu id="otu257787" label="PWB56137.1_GCA_003104895_asparagine_synthetase_B__Nitrosomonadales_bacterium_"/>
    <otu id="otu257806" label="CCQ72973.1_GCA_000968135_Asparagine_synthase__Glutamine-hydrolyzing___Magnetospira_sp._QH-2_"/>
    <otu id="otu257817" label="83.8/28"/>
    <otu id="otu257820" label="GCA_003232785QIKA01000172.1_2469238232_2_GCA_003232785_-1_ID_32_2_partial_00__Gammaproteobacteria_bacterium_"/>
    <otu id="otu257823" label="52/28"/>
    <otu id="otu257826" label="RMF99170.1_GCA_003695765_amidotransferase_1__exosortase_A_system-associated__Gammaproteobacteria_bacterium_"/>
    <otu id="otu257829" label="TAL99281.1_GCA_004299675_amidotransferase_1__exosortase_A_system-associated__Rhodanobacter_sp._"/>
    <otu id="otu257844" label="GCA_001657305LYSX01000003.1_83491689291878782_834_GCA_001657305_-1_ID_82_834_partial_00__Ectothiorhodospiraceae_bacterium_BBD_1991-15_"/>
    <otu id="otu257851" label="WP_026168210.1_GCF_000375545_amidotransferase_1__exosortase_A_system-associated__Kordiimonas_gwangyangensis_"/>
    <otu id="otu257862" label="WP_010413311.1_GCF_000186705_amidotransferase_1__exosortase_A_system-associated__Citromicrobium_sp._JLT1363_"/>
    <otu id="otu257865" label="72.8/58"/>
    <otu id="otu257868" label="24.8/57"/>
    <otu id="otu257871" label="92.6/94"/>
    <otu id="otu257874" label="ABC63455.1_GCA_000013005_Asparagine_synthase__glutamine-hydrolyzing__Erythrobacter_litoralis_HTCC2594_"/>
    <otu id="otu257877" label="RZV32590.1_GCA_004282995_amidotransferase_1__exosortase_A_system-associated__partial__Sphingomonadaceae_bacterium_"/>
    <otu id="otu257884" label="53/57"/>
    <otu id="otu257887" label="84.3/99"/>
    <otu id="otu257890" label="RDC60073.1_GCA_003340475_Asparagine_synthase__glutamine-hydrolyzing___Altererythrobacter_sp._HME9302_"/>
    <otu id="otu257893" label="GCA_002377055DFPC01000025.1_3134943368416_31_GCA_002377055_1_ID_6_31_partial_00__Erythrobacteraceae_bacterium_UBA3525_"/>
    <otu id="otu257900" label="0/46"/>
    <otu id="otu257903" label="71.2/98"/>
    <otu id="otu257906" label="KEO87318.1_GCA_000714765_asparagine_synthase__Erythrobacter_sp._JL475_"/>
    <otu id="otu257909" label="MAY19143.1_GCA_002706445_asparagine_synthetase_B__Erythrobacteraceae_bacterium_"/>
    <otu id="otu257916" label="GCA_005434975SKCJ01000002.1_7798188748207722_779_GCA_005434975_1_ID_2_779_partial_00__Altererythrobacter_lutipelagi_"/>
    <otu id="otu257931" label="AKH41709.1_GCA_001008165_Asparagine_synthetase__glutamine-hydrolyzing__1__Altererythrobacter_atlanticus_"/>
    <otu id="otu257944" label="OAN99380.1_GCA_001650955_asparagine_synthetase_B__Sphingomonadales_bacterium_EhC05_"/>
    <otu id="otu257947" label="77.9/95"/>
    <otu id="otu257950" label="GCA_002354635DELZ01000004.1_4246968488605_42_GCA_002354635_-1_ID_5_42_partial_00__Sphingomonadales_bacterium_UBA2683_"/>
    <otu id="otu257953" label="AMO71611.1_GCA_001586275_asparagine_synthetase_B__Sphingorhabdus_sp._M41_"/>
    <otu id="otu257972" label="EMI17888.1_GCA_000346295_asparagine_synthetase__Rhodopirellula_maiorica_SM1_"/>
    <otu id="otu257983" label="98/87"/>
    <otu id="otu257988" label="84/100"/>
    <otu id="otu257991" label="TAK05926.1_GCA_004297235_asparagine_synthase__glutamine-hydrolyzing___Nitrospirae_bacterium_"/>
    <otu id="otu257996" label="OGW52202.1_GCA_001803815_asparagine_synthase__glutamine-hydrolyzing___Nitrospirae_bacterium_RBG_19FT_COMBO_42_15_"/>
    <otu id="otu257999" label="GAX62953.1_GCA_002443295_asparagine_synthase__Candidatus_Scalindua_japonica_"/>
    <otu id="otu258010" label="89.6/98"/>
    <otu id="otu258013" label="85.7/73"/>
    <otu id="otu258016" label="75.7/75"/>
    <otu id="otu258019" label="GCA_000483085AXXO01000034.1_33211512131_3_GCA_000483085_1_ID_31_3_partial_00__delta_proteobacterium_JGI_0000059-O15_"/>
    <otu id="otu258024" label="GCA_002316295DCDF01000264.1_221414084279_2_GCA_002316295_1_ID_279_2_partial_00__Syntrophaceae_bacterium_UBA1062_"/>
    <otu id="otu258027" label="GCA_001896555MPOS01000029.1_6476344782661_64_GCA_001896555_-1_ID_1_64_partial_00__Deltaproteobacteria_bacterium_Phox-21_"/>
    <otu id="otu258038" label="KPJ65506.1_GCA_001302785_hypothetical_protein_AMJ44_10025__candidate_division_WOR-1_bacterium_DG_54_3_"/>
    <otu id="otu258045" label="59.6/75"/>
    <otu id="otu258048" label="RWX50901.1_GCA_004028525_asparagine_synthase__glutamine-hydrolysing___Candidatus_Electrothrix_marina_"/>
    <otu id="otu258053" label="KJS03112.1_GCA_000961725_hypothetical_protein_VR65_02395__Desulfobulbaceae_bacterium_BRH_c16a_"/>
    <otu id="otu258056" label="OGR17794.1_GCA_001799365_asparagine_synthase__glutamine-hydrolyzing___Desulfobacterales_bacterium_GWB2_56_26_"/>
    <otu id="otu258075" label="WP_027985392.1_GCF_000483025_asparagine_synthase__glutamine-hydrolyzing___delta_proteobacterium_PSCGC_5451_"/>
    <otu id="otu258090" label="31.1/19"/>
    <otu id="otu258093" label="87.2/60"/>
    <otu id="otu258096" label="89.9/17"/>
    <otu id="otu258099" label="75.5/47"/>
    <otu id="otu258102" label="0/33"/>
    <otu id="otu258105" label="73.7/27"/>
    <otu id="otu258108" label="95.3/36"/>
    <otu id="otu258111" label="74.7/40"/>
    <otu id="otu258116" label="84.8/97"/>
    <otu id="otu258119" label="57.4/97"/>
    <otu id="otu258122" label="OGF93753.1_GCA_001778905_asparagine_synthase__glutamine-hydrolyzing___Candidatus_Giovannonibacteria_bacterium_RIFCSPLOWO2_12_FULL_44_15_"/>
    <otu id="otu258125" label="GCA_005239765SBBJ01000094.1_6555374303_6_GCA_005239765_1_ID_3_6_partial_00__bacterium_"/>
    <otu id="otu258132" label="OGZ40813.1_GCA_001819655_asparagine_synthase__glutamine-hydrolyzing___Candidatus_Portnoybacteria_bacterium_RIFCSPLOWO2_02_FULL_40_15_"/>
    <otu id="otu258139" label="95.8/100"/>
    <otu id="otu258142" label="PIR92496.1_GCA_002773575_asparagine_synthase__glutamine-hydrolyzing___Candidatus_Falkowbacteria_bacterium_CG10_big_fil_rev_8_21_14_0_10_44_15_"/>
    <otu id="otu258145" label="OGY95396.1_GCA_001818495_asparagine_synthase__glutamine-hydrolyzing___Candidatus_Komeilibacteria_bacterium_RIFOXYD1_FULL_37_29_"/>
    <otu id="otu258156" label="57.4/74"/>
    <otu id="otu258161" label="GAK51950.1_GCA_000739515_asparagine_synthase__Glutamine-hydrolyzing___Candidatus_Moduliflexus_flocculans_"/>
    <otu id="otu258164" label="PIE30697.1_GCA_002748425_asparagine_synthase__glutamine-hydrolyzing___candidate_division_KSB3_bacterium_"/>
    <otu id="otu258171" label="OGB98515.1_GCA_001771285_asparagine_synthase__glutamine-hydrolyzing___candidate_division_NC10_bacterium_RIFCSPLOWO2_12_FULL_66_18_"/>
    <otu id="otu258182" label="70.4/42"/>
    <otu id="otu258185" label="94.3/66"/>
    <otu id="otu258190" label="PJE01635.1_GCA_002786225_asparagine_synthase__glutamine-hydrolyzing___Leptospira_sp._"/>
    <otu id="otu258193" label="79.5/99"/>
    <otu id="otu258196" label="49.2/100"/>
    <otu id="otu258199" label="GCA_002753225PDZS01000029.1_21190762092061_21_GCA_002753225_-1_ID_61_21_partial_00__Deltaproteobacteria_bacterium_YD0425bin51_"/>
    <otu id="otu258204" label="GCA_002347265DDYB01000014.1_11119961386433_11_GCA_002347265_1_ID_33_11_partial_00__Desulfobacteraceae_bacterium_UBA2245_"/>
    <otu id="otu258207" label="GCA_002424495DIKH01000280.1_131399815869146_13_GCA_002424495_1_ID_146_13_partial_00__Desulfobacteraceae_bacterium_UBA5623_"/>
    <otu id="otu258218" label="GCA_002753185PDZX01000003.1_5668025698991_56_GCA_002753185_-1_ID_1_56_partial_00__Magnetococcales_bacterium_WMHbin3_"/>
    <otu id="otu258229" label="0/15"/>
    <otu id="otu258232" label="92.7/66"/>
    <otu id="otu258235" label="75.6/66"/>
    <otu id="otu258240" label="GCA_003142795PLNN01000017.1_59603866227254_59_GCA_003142795_-1_ID_54_59_partial_00__Candidatus_Omnitrophica_bacterium_"/>
    <otu id="otu258243" label="OGW85321.1_GCA_001804165_asparagine_synthase__glutamine-hydrolyzing___Omnitrophica_bacterium_RIFCSPLOWO2_01_FULL_45_10_"/>
    <otu id="otu258250" label="ADL35261.1_GCA_000145035_asparagine_synthase_glutamine-hydrolyzing_AsnB9__Butyrivibrio_proteoclasticus_B316_"/>
    <otu id="otu258257" label="GCA_002450905DKAT01000022.1_413863278101_4_GCA_002450905_1_ID_101_4_partial_00__Spirochaetia_bacterium_UBA6919_"/>
    <otu id="otu258266" label="OGQ07782.1_GCA_001798135_asparagine_synthase__glutamine-hydrolyzing___Deltaproteobacteria_bacterium_RIFCSPHIGHO2_02_FULL_40_28_"/>
    <otu id="otu258269" label="85.2/100"/>
    <otu id="otu258272" label="GCA_005240075SBBF01000015.1_64550644510_6_GCA_005240075_1_ID_10_6_partial_00__Nitrospira_sp._"/>
    <otu id="otu258275" label="HBF12225.1_GCA_003501025_TPA__asparagine_synthase__glutamine-hydrolyzing___Deltaproteobacteria_bacterium_"/>
    <otu id="otu258294" label="97.9/93"/>
    <otu id="otu258297" label="70.1/79"/>
    <otu id="otu258300" label="70.3/79"/>
    <otu id="otu258303" label="OLE28452.1_GCA_001920275_asparagine_synthase__glutamine-hydrolyzing___Actinobacteria_bacterium_13_1_20CM_3_71_11_"/>
    <otu id="otu258308" label="61.6/92"/>
    <otu id="otu258311" label="GCA_002418215DIDQ01000066.1_394060342510170_39_GCA_002418215_-1_ID_170_39_partial_00__Anaerolineales_bacterium_UBA5796_"/>
    <otu id="otu258314" label="WP_017303182.1_GCF_000314005_asparagine_synthase__glutamine-hydrolyzing___Spirulina_subsalsa_"/>
    <otu id="otu258321" label="TDI44503.1_GCA_004356105_asparagine_synthase__glutamine-hydrolyzing___Acidobacteria_bacterium_"/>
    <otu id="otu258332" label="WP_027986552.1_GCF_000483025_asparagine_synthase__glutamine-hydrolyzing___delta_proteobacterium_PSCGC_5451_"/>
    <otu id="otu258339" label="93.9/100"/>
    <otu id="otu258342" label="RLB07884.1_GCA_003646745_asparagine_synthase__glutamine-hydrolyzing___Deltaproteobacteria_bacterium_"/>
    <otu id="otu258345" label="GAK55316.1_GCA_000739535_asparagine_synthase__glutamine-hydrolyzing___Candidatus_Vecturithrix_granuli_"/>
    <otu id="otu258364" label="90.7/74"/>
    <otu id="otu258367" label="59.5/93"/>
    <otu id="otu258370" label="84.8/95"/>
    <otu id="otu258373" label="GCA_002632385NSJN01000023.1_49436144551532_49_GCA_002632385_1_ID_32_49_partial_00__Candidatus_Methylomirabilis_oxyfera_"/>
    <otu id="otu258376" label="10.9/58"/>
    <otu id="otu258379" label="GCA_003229195QIIB01000395.1_86258696542_8_GCA_003229195_1_ID_42_8_partial_01__Myxococcales_bacterium_"/>
    <otu id="otu258382" label="RZV55843.1_GCA_004283055_asparagine_synthase__glutamine-hydrolyzing___Deltaproteobacteria_bacterium_"/>
    <otu id="otu258395" label="GCA_003153195PLXG01000485.1_12382348_1_GCA_003153195_-1_ID_348_1_partial_10__Myxococcales_bacterium_"/>
    <otu id="otu258398" label="PYQ59979.1_GCA_003223695_asparagine_synthase__glutamine-hydrolyzing___Acidobacteria_bacterium_"/>
    <otu id="otu258409" label="OLD00772.1_GCA_001918595_asparagine_synthase__glutamine-hydrolyzing___Gemmatimonadetes_bacterium_13_1_40CM_3_65_8_"/>
    <otu id="otu258420" label="83.3/48"/>
    <otu id="otu258423" label="RJQ60490.1_GCA_003599475_asparagine_synthase__glutamine-hydrolyzing___Desulfobacteraceae_bacterium_"/>
    <otu id="otu258426" label="36.7/57"/>
    <otu id="otu258429" label="RLT13775.1_GCA_003670885_asparagine_synthase__glutamine-hydrolyzing___partial__Planctomycetes_bacterium_"/>
    <otu id="otu258432" label="HBP20521.1_GCA_003532895_TPA__asparagine_synthase__glutamine-hydrolyzing___Planctomycetes_bacterium_"/>
    <otu id="otu258447" label="OGU58041.1_GCA_001804605_asparagine_synthase__glutamine-hydrolyzing___Ignavibacteria_bacterium_RBG_13_36_8_"/>
    <otu id="otu258454" label="85.8/31"/>
    <otu id="otu258457" label="95.5/100"/>
    <otu id="otu258460" label="OQX79585.1_GCA_002085315_asparagine_synthase__glutamine-hydrolyzing___Candidatus_Omnitrophica_bacterium_4484_70.1_"/>
    <otu id="otu258467" label="TFG45300.1_GCA_004525105_asparagine_synthase__glutamine-hydrolyzing___Candidatus_Brocadiae_bacterium_"/>
    <otu id="otu258470" label="OHB56270.1_GCA_001824635_asparagine_synthase__glutamine-hydrolyzing___Planctomycetes_bacterium_GWF2_50_10_"/>
    <otu id="otu258477" label="RKY09582.1_GCA_003644175_asparagine_synthase__glutamine-hydrolyzing___Planctomycetes_bacterium_"/>
    <otu id="otu258488" label="87.5/51"/>
    <otu id="otu258491" label="72.5/47"/>
    <otu id="otu258494" label="35.8/32"/>
    <otu id="otu258497" label="PYS78028.1_GCA_003222995_asparagine_synthase__glutamine-hydrolyzing___Acidobacteria_bacterium_"/>
    <otu id="otu258502" label="0/26"/>
    <otu id="otu258505" label="OGZ27133.1_GCA_001821555_asparagine_synthase__glutamine-hydrolyzing___Candidatus_Nealsonbacteria_bacterium_RIFOXYB1_FULL_40_15_"/>
    <otu id="otu258508" label="KRT63008.1_GCA_001443445_asparagine_synthetase__asparagine_synthase__glutamine-hydrolysing___Candidatus_Dadabacteria_bacterium_CSP1-2_"/>
    <otu id="otu258517" label="PJB24392.1_GCA_002790095_asparagine_synthase__glutamine-hydrolyzing___Elusimicrobia_bacterium_CG_4_9_14_3_um_filter_62_55_"/>
    <otu id="otu258520" label="WP_024826073.1_GCF_000526455_asparagine_synthase__glutamine-hydrolyzing___Desulfovibrio_magneticus_"/>
    <otu id="otu258535" label="90.9/96"/>
    <otu id="otu258538" label="GCA_002313895DCAW01000128.1_213993321125_2_GCA_002313895_1_ID_125_2_partial_00__Dehalococcoidia_bacterium_UBA1123_"/>
    <otu id="otu258541" label="GCA_003136555PLEW01000153.1_516011462018167_51_GCA_003136555_1_ID_167_51_partial_00__Planctomycetes_bacterium_"/>
    <otu id="otu258552" label="99.4/99"/>
    <otu id="otu258555" label="GCA_002327525DCWG01000121.1_20232112510665_20_GCA_002327525_1_ID_65_20_partial_00__Gammaproteobacteria_bacterium_UBA2168_"/>
    <otu id="otu258558" label="GCA_003248125QJXZ01000094.1_161327715202320_16_GCA_003248125_-1_ID_320_16_partial_00__Gammaproteobacteria_bacterium_"/>
    <otu id="otu258577" label="60.2/35"/>
    <otu id="otu258580" label="73.9/27"/>
    <otu id="otu258583" label="GCA_003168335PMSM01000006.1_3563942573961499_356_GCA_003168335_-1_ID_9_356_partial_00__Blastocatellia_bacterium_"/>
    <otu id="otu258586" label="69.3/95"/>
    <otu id="otu258589" label="MAE70305.1_GCA_002686955_asparagine_synthase__glutamine-hydrolyzing___partial__Gemmatimonadetes_bacterium_"/>
    <otu id="otu258594" label="RYG38735.1_GCA_004145455_asparagine_synthase__glutamine-hydrolyzing___Burkholderiales_bacterium_"/>
    <otu id="otu258597" label="GCA_900216465OBKE01003019.1_1379433501_1_GCA_900216465_-1_ID_33501_1_partial_10__bacterium_"/>
    <otu id="otu258612" label="PJF33510.1_GCA_002794545_asparagine_synthetase_B__partial__Candidatus_Thermofonsia_Clade_2_bacterium_"/>
    <otu id="otu258623" label="0/8"/>
    <otu id="otu258626" label="81.2/68"/>
    <otu id="otu258629" label="0/9"/>
    <otu id="otu258632" label="87.6/66"/>
    <otu id="otu258635" label="WP_129633113.1_GCF_004138135_asparagine_synthase__glutamine-hydrolyzing___Candidatus_Oscillochloris_fontis_"/>
    <otu id="otu258638" label="GCA_003353715PIWG01000054.1_121637818303835_12_GCA_003353715_-1_ID_835_12_partial_00__Terrabacteria_group_bacterium_"/>
    <otu id="otu258645" label="88.4/34"/>
    <otu id="otu258652" label="RPH52844.1_GCA_003818505_asparagine_synthase__glutamine-hydrolyzing___Desulfobacteraceae_bacterium_"/>
    <otu id="otu258655" label="OQW98319.1_GCA_002083965_asparagine_synthase__glutamine-hydrolyzing___Desulfobacteraceae_bacterium_A6_"/>
    <otu id="otu258662" label="94.8/100"/>
    <otu id="otu258669" label="PKN65347.1_GCA_002840535_asparagine_synthase__glutamine-hydrolyzing___Deltaproteobacteria_bacterium_HGW-Deltaproteobacteria-15_"/>
    <otu id="otu258672" label="RJR49241.1_GCA_003599615_asparagine_synthase__glutamine-hydrolyzing___Desulfobacteraceae_bacterium_"/>
    <otu id="otu258679" label="KPK29066.1_GCA_001303205_hypothetical_protein_AMK69_07960__Nitrospira_bacterium_SG8_3_"/>
    <otu id="otu258686" label="RLB33116.1_GCA_003646955_asparagine_synthase__glutamine-hydrolyzing___partial__Deltaproteobacteria_bacterium_"/>
    <otu id="otu258697" label="91.7/35"/>
    <otu id="otu258702" label="GCA_000402775AQSC01000047.1_31287173065147_31_GCA_000402775_-1_ID_47_31_partial_00__Euryarchaeota_archaeon_SCGC_AAA252-I15_"/>
    <otu id="otu258705" label="OGS29111.1_GCA_001800475_asparagine_synthase__glutamine-hydrolyzing___Elusimicrobia_bacterium_RIFOXYB2_FULL_46_23_"/>
    <otu id="otu258712" label="OGJ63423.1_GCA_001788965_asparagine_synthase__glutamine-hydrolyzing___Candidatus_Peribacteria_bacterium_RIFCSPHIGHO2_02_FULL_51_15_"/>
    <otu id="otu258727" label="97/39"/>
    <otu id="otu258730" label="RKX94401.1_GCA_003645695_asparagine_synthase__glutamine-hydrolyzing___Spirochaetes_bacterium_"/>
    <otu id="otu258733" label="OGI19102.1_GCA_001784555_asparagine_synthase__glutamine-hydrolyzing___Candidatus_Melainabacteria_bacterium_RIFCSPHIGHO2_02_FULL_34_12_"/>
    <otu id="otu258744" label="GCA_002011685MTOL01000193.1_653115757185_6_GCA_002011685_1_ID_185_6_partial_01__Deferribacteres_bacterium_JdFR-76_"/>
    <otu id="otu258759" label="68.9/86"/>
    <otu id="otu258762" label="93.4/96"/>
    <otu id="otu258765" label="99.2/99"/>
    <otu id="otu258768" label="GCA_003154195PMCS01000029.1_27228700128888729_272_GCA_003154195_1_ID_29_272_partial_00__Candidatus_Omnitrophica_bacterium_"/>
    <otu id="otu258771" label="GCA_000375685AQVQ01000002.1_3227218290322_32_GCA_000375685_1_ID_2_32_partial_00__crenarchaeote_SCGC_AAA261-N23_"/>
    <otu id="otu258778" label="OGW17526.1_GCA_001803565_asparagine_synthase__glutamine-hydrolyzing___Nitrospinae_bacterium_RIFCSPLOWO2_12_FULL_45_22_"/>
    <otu id="otu258785" label="64.7/98"/>
    <otu id="otu258788" label="RMH48360.1_GCA_003696665_asparagine_synthase__glutamine-hydrolyzing___Gammaproteobacteria_bacterium_"/>
    <otu id="otu258793" label="24.6/89"/>
    <otu id="otu258800" label="OQX97038.1_GCA_002084355_asparagine_synthase__glutamine-hydrolyzing___Bacteroidetes_bacterium_4572_128_"/>
    <otu id="otu258803" label="GCA_003153435PLYR01000077.1_111013312028104_11_GCA_003153435_-1_ID_104_11_partial_00__Bacteroidetes_bacterium_"/>
    <otu id="otu258810" label="99/98"/>
    <otu id="otu258813" label="79.2/96"/>
    <otu id="otu258816" label="76/83"/>
    <otu id="otu258819" label="AXY77115.1_GCA_003555545_asparagine_synthase__glutamine-hydrolyzing___Paraflavitalea_soli_"/>
    <otu id="otu258822" label="PWT74356.1_GCA_003175695_asparagine_synthase__glutamine-hydrolyzing___Bacteroidetes_bacterium_"/>
    <otu id="otu258829" label="15.1/65"/>
    <otu id="otu258832" label="HCL84395.1_GCA_003527375_TPA__asparagine_synthase__glutamine-hydrolyzing___Chitinophagaceae_bacterium_"/>
    <otu id="otu258835" label="GCA_003168265PMSV01000003.1_2032113682132454_203_GCA_003168265_1_ID_4_203_partial_00__Chitinophagaceae_bacterium_"/>
    <otu id="otu258846" label="97.1/98"/>
    <otu id="otu258849" label="GCA_002385265DGDD01000168.1_18172561911880_18_GCA_002385265_1_ID_80_18_partial_00__Chitinophagaceae_bacterium_UBA3961_"/>
    <otu id="otu258852" label="KIC92273.1_GCA_000814325_hypothetical_protein_HY58_01610__Flavihumibacter_sp._ZG627_"/>
    <otu id="otu258867" label="31.5/84"/>
    <otu id="otu258870" label="63.4/98"/>
    <otu id="otu258873" label="78.9/100"/>
    <otu id="otu258876" label="TET73468.1_GCA_004376595_asparagine_synthase__glutamine-hydrolyzing___Candidatus_Aminicenantes_bacterium_"/>
    <otu id="otu258881" label="GCA_002011745MTOU01000031.1_43069493740_4_GCA_002011745_-1_ID_40_4_partial_00__Nitrospirae_bacterium_JdFR-85_"/>
    <otu id="otu258884" label="RLB08764.1_GCA_003646785_asparagine_synthase__glutamine-hydrolyzing___partial__Deltaproteobacteria_bacterium_"/>
    <otu id="otu258895" label="GCA_002010775MTOT01000095.1_12268329_1_GCA_002010775_-1_ID_329_1_partial_10__Nitrospirae_bacterium_JdFR-84_"/>
    <otu id="otu258902" label="RJQ43486.1_GCA_003599425_asparagine_synthase__glutamine-hydrolyzing___Nitrospiraceae_bacterium_"/>
    <otu id="otu258913" label="OHE78526.1_GCA_001831115_asparagine_synthase__glutamine-hydrolyzing___Verrucomicrobia_bacterium_GWF2_62_7_"/>
    <otu id="otu258932" label="79.1/67"/>
    <otu id="otu258935" label="87.3/50"/>
    <otu id="otu258938" label="19.7/53"/>
    <otu id="otu258945" label="67.4/100"/>
    <otu id="otu258948" label="OGP22089.1_GCA_001797415_asparagine_synthase__glutamine-hydrolyzing___Deltaproteobacteria_bacterium_GWA2_55_10_"/>
    <otu id="otu258951" label="MAU63837.1_GCA_002702895_asparagine_synthase__glutamine-hydrolyzing___Flavobacteriaceae_bacterium_"/>
    <otu id="otu258958" label="MAZ07790.1_GCA_002706585_asparagine_synthase__glutamine-hydrolyzing___Rickettsiales_bacterium_"/>
    <otu id="otu258965" label="88.1/100"/>
    <otu id="otu258970" label="RMD91406.1_GCA_003694115_asparagine_synthase__glutamine-hydrolyzing___Calditrichaeota_bacterium_"/>
    <otu id="otu258973" label="RMD49377.1_GCA_003693835_asparagine_synthase__glutamine-hydrolyzing___Ignavibacteria_bacterium_"/>
    <otu id="otu258982" label="WP_128001963.1_GCF_004011805_asparagine_synthase__glutamine-hydrolyzing___Piscinibacter_defluvii_"/>
    <otu id="otu258985" label="94.8/99"/>
    <otu id="otu258988" label="WP_079433462.1_GCF_002028455_asparagine_synthase__glutamine-hydrolyzing___Zoogloea_sp._LCSB751_"/>
    <otu id="otu258993" label="75.8/85"/>
    <otu id="otu258996" label="75.4/87"/>
    <otu id="otu258999" label="92.2/99"/>
    <otu id="otu259002" label="GCA_002345025DDUX01000126.1_212498226907166_21_GCA_002345025_1_ID_166_21_partial_00__Candidatus_Accumulibacter_phosphatis_"/>
    <otu id="otu259005" label="ACV34748.1_GCA_000024165_asparagine_synthase__glutamine-hydrolyzing___Candidatus_Accumulibacter_phosphatis_clade_IIA_str._UW-1_"/>
    <otu id="otu259012" label="GCA_000987445LBIU01000209.1_999361186438_9_GCA_000987445_1_ID_38_9_partial_00__Candidatus_Accumulibacter_phosphatis_"/>
    <otu id="otu259019" label="EXI77237.1_GCA_000585055_Asparagine_synthetase__glutamine-hydrolyzing__1__Candidatus_Accumulibacter_sp._BA-92_"/>
    <otu id="otu259026" label="EXI88314.1_GCA_000585075_Asparagine_synthetase__glutamine-hydrolyzing__1__Candidatus_Accumulibacter_sp._BA-93_"/>
    <otu id="otu259053" label="OYQ20409.1_GCA_002251735_asparagine_synthase__glutamine-hydrolyzing___Elstera_cyanobacteriorum_"/>
    <otu id="otu259056" label="MAR79095.1_GCA_002701885_asparagine_synthase__glutamine-hydrolyzing___Rhodospirillaceae_bacterium_"/>
    <otu id="otu259063" label="AAU93268.1_GCA_000008325_asparagine_synthetase__glutamine-hydrolyzing__Methylococcus_capsulatus_str._Bath_"/>
    <otu id="otu259074" label="79.9/54"/>
    <otu id="otu259077" label="RMF40026.1_GCA_003695135_asparagine_synthase__glutamine-hydrolyzing___Alphaproteobacteria_bacterium_"/>
    <otu id="otu259080" label="OLE20355.1_GCA_001920245_asparagine_synthase__glutamine-hydrolyzing___partial__Betaproteobacteria_bacterium_13_1_20CM_3_63_8_"/>
    <otu id="otu259091" label="80/79"/>
    <otu id="otu259094" label="75.2/65"/>
    <otu id="otu259099" label="88.3/23"/>
    <otu id="otu259102" label="87.1/55"/>
    <otu id="otu259107" label="RDH94314.1_GCA_003349935_asparagine_synthase__glutamine-hydrolyzing___endosymbiont_of_Seepiophila_jonesi_"/>
    <otu id="otu259112" label="PLX84656.1_GCA_002868845_asparagine_synthase__glutamine-hydrolyzing___Desulfuromonas_sp._"/>
    <otu id="otu259115" label="CDG84599.1_GCA_000723165_asparagine_synthase__Janthinobacterium_agaricidamnosum_NBRC_102515_=_DSM_9628_"/>
    <otu id="otu259126" label="90.5/84"/>
    <otu id="otu259129" label="37.8/67"/>
    <otu id="otu259136" label="39.9/80"/>
    <otu id="otu259141" label="46.3/98"/>
    <otu id="otu259144" label="96.5/98"/>
    <otu id="otu259147" label="0/91"/>
    <otu id="otu259150" label="73.9/94"/>
    <otu id="otu259153" label="HBX54605.1_GCA_003512285_TPA__asparagine_synthase__glutamine-hydrolyzing___Pseudomonas_sp._"/>
    <otu id="otu259156" label="60.3/94"/>
    <otu id="otu259159" label="WP_044874628.1_GCF_000949385_asparagine_synthase__glutamine-hydrolyzing___Pseudomonas_sp._LFM046_"/>
    <otu id="otu259162" label="0/88"/>
    <otu id="otu259165" label="0/80"/>
    <otu id="otu259168" label="BAU73855.1_GCA_002355475_asparagine_synthetase__Pseudomonas_furukawaii_"/>
    <otu id="otu259171" label="RMH82410.1_GCA_003696305_asparagine_synthase__glutamine-hydrolyzing___Pseudomonas_sp._AOB-7_"/>
    <otu id="otu259178" label="91.9/100"/>
    <otu id="otu259181" label="GCA_002439135DJSX01000035.1_16124331428656_16_GCA_002439135_1_ID_56_16_partial_00__Pseudomonas_sp._UBA6323_"/>
    <otu id="otu259184" label="AEB58925.1_GCA_000204295_asparagine_synthetase__glutamine-hydrolyzing__Pseudomonas_mendocina_NK-01_"/>
    <otu id="otu259203" label="PAU51876.1_GCA_002286725_asparagine_synthase__glutamine-hydrolyzing___Pseudomonas_indica_"/>
    <otu id="otu259210" label="AEF22109.1_GCA_000213805_asparagine_synthase__glutamine-hydrolyzing___Pseudomonas_fulva_12-X_"/>
    <otu id="otu259217" label="ANF23788.1_GCA_001648195_asparagine_synthase__glutamine-hydrolyzing___Pseudomonas_stutzeri_"/>
    <otu id="otu259224" label="95.4/100"/>
    <otu id="otu259227" label="GCA_002311755DBZE01000012.1_20183152016814_20_GCA_002311755_-1_ID_14_20_partial_00__Pseudomonas_stutzeri_"/>
    <otu id="otu259230" label="PKM28325.1_GCA_002840055_asparagine_synthase__glutamine-hydrolyzing___Gammaproteobacteria_bacterium_HGW-Gammaproteobacteria-11_"/>
    <otu id="otu259241" label="ACU75829.1_GCA_000024025_asparagine_synthase__glutamine-hydrolyzing___Catenulispora_acidiphila_DSM_44928_"/>
    <otu id="otu259248" label="TDQ00445.1_GCA_004362825_asparagine_synthase__glutamine-hydrolysing___Labedaea_rhizosphaerae_"/>
    <otu id="otu259255" label="OTA17668.1_GCA_002127535_putative_phenazine-modifying_enzyme__Xenorhabdus_vietnamensis_"/>
    <otu id="otu259262" label="MAY75043.1_GCA_002706885_asparagine_synthase__glutamine-hydrolyzing___Phycisphaerae_bacterium_"/>
    <otu id="otu259269" label="90.1/70"/>
    <otu id="otu259272" label="91.2/87"/>
    <otu id="otu259277" label="SFD64625.1_GCA_900112675_asparagine_synthase__glutamine-hydrolysing___Acidovorax_konjaci_"/>
    <otu id="otu259280" label="77.8/100"/>
    <otu id="otu259283" label="ADX46038.1_GCA_000176855_asparagine_synthase__glutamine-hydrolyzing___Acidovorax_avenae_subsp._avenae_ATCC_19860_"/>
    <otu id="otu259286" label="RAR77197.1_GCA_003269065_asparagine_synthase__glutamine-hydrolysing___Acidovorax_anthurii_"/>
    <otu id="otu259297" label="OGZ57253.1_GCA_001821795_asparagine_synthase__glutamine-hydrolyzing___Candidatus_Ryanbacteria_bacterium_RIFCSPLOWO2_12_FULL_47_9c_"/>
    <otu id="otu259308" label="GCA_003369535QTKF01000014.1_7593227952099_75_GCA_003369535_1_ID_9_75_partial_00__bacterium_0218_"/>
    <otu id="otu259311" label="GCA_003369525QTKD01000040.1_22230421520_2_GCA_003369525_1_ID_20_2_partial_00__bacterium_0274-1_"/>
    <otu id="otu259318" label="OQX84257.1_GCA_002085285_asparagine_synthase__glutamine-hydrolyzing___Candidatus_Latescibacteria_bacterium_4484_7_"/>
    <otu id="otu259337" label="46.7/37"/>
    <otu id="otu259340" label="87/92"/>
    <otu id="otu259343" label="GCA_002402325DHFQ01000133.1_15179441981551_15_GCA_002402325_-1_ID_51_15_partial_00__Candidatus_Aminicenantes_bacterium_UBA4820_"/>
    <otu id="otu259346" label="30.3/93"/>
    <otu id="otu259353" label="MAH49319.1_GCA_002690445_asparagine_synthase__glutamine-hydrolyzing___Candidatus_Pacearchaeota_archaeon_"/>
    <otu id="otu259356" label="PIN94084.1_GCA_002763165_asparagine_synthase__glutamine-hydrolyzing___Candidatus_Pacearchaeota_archaeon_CG10_big_fil_rev_8_21_14_0_10_31_24_"/>
    <otu id="otu259363" label="AGB04675.1_GCA_000327505_asparagine_synthase__glutamine-hydrolyzing__Aciduliprofundum_sp._MAR08-339_"/>
    <otu id="otu259370" label="90.9/99"/>
    <otu id="otu259373" label="79/99"/>
    <otu id="otu259376" label="RJQ49225.1_GCA_003599475_asparagine_synthase__glutamine-hydrolyzing___partial__Desulfobacteraceae_bacterium_"/>
    <otu id="otu259379" label="OGX06222.1_GCA_001805375_asparagine_synthase__glutamine-hydrolyzing___partial__Omnitrophica_WOR_2_bacterium_GWA2_47_8_"/>
    <otu id="otu259386" label="OIP07550.1_GCA_001872285_asparagine_synthase__glutamine-hydrolyzing___Betaproteobacteria_bacterium_CG2_30_68_42_"/>
    <otu id="otu259401" label="87.5/87"/>
    <otu id="otu259406" label="WP_067733983.1_GCF_001590985_asparagine_synthase__glutamine-hydrolyzing___Novosphingobium_naphthalenivorans_"/>
    <otu id="otu259411" label="CCA92699.1_GCA_000253255_asparagine_synthase__glutamine-hydrolysing___Novosphingobium_sp._PP1Y_"/>
    <otu id="otu259414" label="CDO37011.1_GCA_001368935_putative_Asparagine_synthetase__glutamine-hydrolyzing__1__Novosphingobium_sp._KN65.2_"/>
    <otu id="otu259427" label="PYT10923.1_GCA_003223145_asparagine_synthase__glutamine-hydrolyzing___Acidobacteria_bacterium_"/>
    <otu id="otu259430" label="OLE74365.1_GCA_001920025_asparagine_synthase__glutamine-hydrolyzing___partial__Bacteriodetes_bacterium_13_1_20CM_4_60_6_"/>
    <otu id="otu259449" label="39.9/10"/>
    <otu id="otu259452" label="81.6/25"/>
    <otu id="otu259455" label="71.2/35"/>
    <otu id="otu259458" label="91.8/99"/>
    <otu id="otu259463" label="96.4/98"/>
    <otu id="otu259468" label="74.3/89"/>
    <otu id="otu259471" label="84.2/96"/>
    <otu id="otu259474" label="91.7/97"/>
    <otu id="otu259479" label="OHE55827.1_GCA_001830985_asparagine_synthase__glutamine-hydrolyzing___Thermodesulfovibrio_sp._RBG_19FT_COMBO_42_12_"/>
    <otu id="otu259482" label="86/100"/>
    <otu id="otu259485" label="RJQ14919.1_GCA_003599275_asparagine_synthase__glutamine-hydrolyzing___partial__Nitrospiraceae_bacterium_"/>
    <otu id="otu259488" label="96/100"/>
    <otu id="otu259491" label="GBE40182.1_GCA_002897915_asparagine_synthetase__glutamine-hydrolyzing__1__bacterium_BMS3Bbin09_"/>
    <otu id="otu259494" label="GBD97702.1_GCA_002897895_asparagine_synthetase__glutamine-hydrolyzing__1__bacterium_BMS3Abin06_"/>
    <otu id="otu259509" label="62.1/95"/>
    <otu id="otu259512" label="OGC94918.1_GCA_001775395_asparagine_synthase__glutamine-hydrolyzing___candidate_division_Zixibacteria_bacterium_RBG_16_53_22_"/>
    <otu id="otu259515" label="RJP72347.1_GCA_003598055_asparagine_synthase__glutamine-hydrolyzing___Candidatus_Abyssubacteria_bacterium_SURF_17_"/>
    <otu id="otu259528" label="68.1/97"/>
    <otu id="otu259531" label="94.7/97"/>
    <otu id="otu259534" label="ACT19207.1_GCA_000023645_asparagine_synthase__glutamine-hydrolyzing___Geobacter_sp._M21_"/>
    <otu id="otu259537" label="ABL00469.1_GCA_000015045_asparagine_synthase__glutamine-hydrolyzing___Pelobacter_propionicus_DSM_2379_"/>
    <otu id="otu259544" label="OQX94397.1_GCA_002084535_asparagine_synthase__glutamine-hydrolyzing___candidate_division_KSB1_bacterium_4572_119_"/>
    <otu id="otu259551" label="63.8/97"/>
    <otu id="otu259556" label="OHB66871.1_GCA_001824685_asparagine_synthase__glutamine-hydrolyzing___Planctomycetes_bacterium_RBG_13_60_9_"/>
    <otu id="otu259561" label="TKJ38254.1_GCA_005223045_asparagine_synthase__glutamine-hydrolyzing___Planctomycetes_bacterium_B3_Pla_"/>
    <otu id="otu259564" label="GCA_003247995QJYP01000554.1_1622056130_1_GCA_003247995_1_ID_130_1_partial_00__Phycisphaerales_bacterium_"/>
    <otu id="otu259575" label="HBB15818.1_GCA_003489585_TPA__asparagine_synthase__glutamine-hydrolyzing___Syntrophus_sp.__in__Bacteria__"/>
    <otu id="otu259590" label="82.7/93"/>
    <otu id="otu259593" label="OQY28810.1_GCA_002084765_asparagine_synthase__glutamine-hydrolyzing___Candidatus_Cloacimonetes_bacterium_4572_55_"/>
    <otu id="otu259596" label="SHF42851.1_GCA_900129025_asparagine_synthase__glutamine-hydrolysing___Mariniphaga_anaerophila_"/>
    <otu id="otu259607" label="0/24"/>
    <otu id="otu259612" label="RJQ81658.1_GCA_003599575_asparagine_synthase__glutamine-hydrolyzing___Desulfobacteraceae_bacterium_"/>
    <otu id="otu259615" label="40.9/98"/>
    <otu id="otu259618" label="GCA_003353725PIWB01000322.1_1902024644_1_GCA_003353725_-1_ID_644_1_partial_00__Deltaproteobacteria_bacterium_"/>
    <otu id="otu259621" label="RTZ97532.1_GCA_003973265_asparagine_synthase__glutamine-hydrolyzing___Deltaproteobacteria_bacterium_"/>
    <otu id="otu259634" label="WP_088889153.1_GCF_002215035_asparagine_synthase__glutamine-hydrolyzing___Leptolyngbya_ohadii_"/>
    <otu id="otu259637" label="MAT44694.1_GCA_002702705_asparagine_synthase__glutamine-hydrolyzing___Anaerolineaceae_bacterium_"/>
    <otu id="otu259654" label="WP_069955807.1_GCF_000688455_asparagine_synthase__glutamine-hydrolyzing___Acidobacterium_ailaaui_"/>
    <otu id="otu259657" label="72.5/28"/>
    <otu id="otu259660" label="91.7/99"/>
    <otu id="otu259663" label="22.8/82"/>
    <otu id="otu259666" label="37/91"/>
    <otu id="otu259669" label="82.6/93"/>
    <otu id="otu259672" label="GCA_002420105DIHJ01000106.1_1426284282512_14_GCA_002420105_-1_ID_2_14_partial_00__Nitrospira_sp._UBA5699_"/>
    <otu id="otu259675" label="PYS56345.1_GCA_003222775_asparagine_synthase__glutamine-hydrolyzing___Acidobacteria_bacterium_"/>
    <otu id="otu259682" label="92.8/99"/>
    <otu id="otu259687" label="TAJ92370.1_GCA_004297165_asparagine_synthase__glutamine-hydrolyzing___Gammaproteobacteria_bacterium_"/>
    <otu id="otu259690" label="GCA_003158755PMLF01000249.1_293203398_2_GCA_003158755_-1_ID_98_2_partial_00__Elusimicrobia_bacterium_"/>
    <otu id="otu259697" label="39.8/97"/>
    <otu id="otu259700" label="OQW32137.1_GCA_002083405_asparagine_synthetase_B__Nitrospira_sp._SG-bin2_"/>
    <otu id="otu259703" label="11.5/97"/>
    <otu id="otu259706" label="PYU99892.1_GCA_003225335_asparagine_synthase__glutamine-hydrolyzing___Acidobacteria_bacterium_"/>
    <otu id="otu259711" label="GCA_003232715QIJG01000026.1_1615486174501_16_GCA_003232715_-1_ID_1_16_partial_00__Nitrospirae_bacterium_"/>
    <otu id="otu259714" label="GBE37356.1_GCA_002898135_asparagine_synthetase__glutamine-hydrolyzing__1__bacterium_BMS3Bbin07_"/>
    <otu id="otu259737" label="GCA_002478145DLMI01000018.1_104133442135409186_104_GCA_002478145_1_ID_186_104_partial_00__Acidobacteria_bacterium_UBA7540_"/>
    <otu id="otu259744" label="WP_109484754.1_GCF_003131205_asparagine_synthase__glutamine-hydrolyzing___Occallatibacter_savannae_"/>
    <otu id="otu259751" label="82.8/28"/>
    <otu id="otu259754" label="40.1/86"/>
    <otu id="otu259757" label="OHB75295.1_GCA_001828305_asparagine_synthase__glutamine-hydrolyzing___partial__Planctomycetes_bacterium_RBG_16_64_10_"/>
    <otu id="otu259760" label="OHB66680.1_GCA_001828265_asparagine_synthase__glutamine-hydrolyzing___Planctomycetes_bacterium_RBG_13_63_9_"/>
    <otu id="otu259769" label="BAK37899.1_GCA_000270245_putative_asparagine_synthetase__Microlunatus_phosphovorus_NM-1_"/>
    <otu id="otu259772" label="KQV78003.1_GCA_001425025_asparagine_synthase__Nocardioides_sp._Root122_"/>
    <otu id="otu259797" label="APO47196.1_GCA_001908275_asparagine_synthase__glutamine-hydrolyzing___Paenibacillus_xylanexedens_"/>
    <otu id="otu259800" label="WP_026723820.1_GCF_000447295_asparagine_synthase__glutamine-hydrolyzing___Fischerella_sp._PCC_9431_"/>
    <otu id="otu259813" label="90.2/100"/>
    <otu id="otu259818" label="WP_010205782.1_GCF_000247645_asparagine_synthase__glutamine-hydrolyzing___Salinibacterium_sp._PAMC_21357_"/>
    <otu id="otu259821" label="SDS49720.1_GCA_900105385_asparagine_synthase__glutamine-hydrolysing___Microlunatus_soli_"/>
    <otu id="otu259828" label="99.6/99"/>
    <otu id="otu259831" label="WP_051102303.1_GCF_000374165_asparagine_synthase__glutamine-hydrolyzing___Frankia_elaeagni_"/>
    <otu id="otu259834" label="64.8/99"/>
    <otu id="otu259837" label="OAA25088.1_GCA_001636565_asparagine_synthase__glutamine-hydrolysing___Frankia_sp._EI5c_"/>
    <otu id="otu259842" label="CUU58527.1_GCA_001536285_asparagine_synthase__glutamine-hydrolysing___Frankia_irregularis_"/>
    <otu id="otu259845" label="EFC83561.1_GCA_000177675_asparagine_synthase__glutamine-hydrolyzing___Frankia_sp._EUN1f_"/>
    <otu id="otu259864" label="35/95"/>
    <otu id="otu259869" label="MBB85045.1_GCA_002709835_asparagine_synthase__glutamine-hydrolyzing___Deltaproteobacteria_bacterium_"/>
    <otu id="otu259872" label="GCA_002390675DGPZ01000110.1_201814920008157_20_GCA_002390675_1_ID_157_20_partial_00__Deltaproteobacteria_bacterium_UBA4427_"/>
    <otu id="otu259881" label="RZS44673.1_GCA_004216555_asparagine_synthase__glutamine-hydrolysing___Herbihabitans_rhizosphaerae_"/>
    <otu id="otu259884" label="13.5/63"/>
    <otu id="otu259889" label="SER86250.1_GCA_900110955_asparagine_synthase__glutamine-hydrolysing___Lechevalieria_xinjiangensis_"/>
    <otu id="otu259892" label="RDI22284.1_GCA_003350445_asparagine_synthase__glutamine-hydrolysing___Lentzea_flaviverrucosa_"/>
    <otu id="otu259901" label="ORB54734.1_GCA_002086695_asparagine_synthase__glutamine-hydrolyzing___Mycolicibacterium_rhodesiae_"/>
    <otu id="otu259904" label="GCA_001314125BBHC01000042.1_106479698842_10_GCA_001314125_1_ID_42_10_partial_00__Mycolicibacterium_aromaticivorans_JS19b1_=_JCM_16368_"/>
    <otu id="otu259931" label="89.5/40"/>
    <otu id="otu259934" label="66.3/89"/>
    <otu id="otu259937" label="1.8/52"/>
    <otu id="otu259940" label="48.6/68"/>
    <otu id="otu259945" label="91.8/100"/>
    <otu id="otu259948" label="31.9/97"/>
    <otu id="otu259951" label="SHK10333.1_GCA_900142245_asparagine_synthase__glutamine-hydrolysing___Paramaledivibacter_caminithermalis_DSM_15212_"/>
    <otu id="otu259954" label="GCA_003230645QIFU01000464.1_321713946182_3_GCA_003230645_1_ID_182_3_partial_00__Planctomycetes_bacterium_"/>
    <otu id="otu259963" label="PUA36595.1_GCA_003057575_asparagine_synthase__glutamine-hydrolyzing___Paenibacillus_elgii_"/>
    <otu id="otu259966" label="SCW53294.1_GCA_900100345_asparagine_synthase__glutamine-hydrolysing___Paenibacillus_tianmuensis_"/>
    <otu id="otu259979" label="BAR99439.1_GCA_001548155_asparagine_synthetase__Blastochloris_viridis_"/>
    <otu id="otu259982" label="ABD87605.1_GCA_000013745_Asparagine_synthase__glutamine-hydrolyzing__Rhodopseudomonas_palustris_BisB18_"/>
    <otu id="otu259993" label="OQX52348.1_GCA_002084915_asparagine_synthase__glutamine-hydrolyzing___Candidatus_Cloacimonas_sp._4484_209_"/>
    <otu id="otu260000" label="RMF94389.1_GCA_003695725_asparagine_synthase__glutamine-hydrolyzing___Candidatus_Schekmanbacteria_bacterium_"/>
    <otu id="otu260007" label="96/97"/>
    <otu id="otu260012" label="ACL73439.1_GCA_000021985_asparagine_synthase__glutamine-hydrolyzing___Thioalkalivibrio_sulfidiphilus_HL-EbGr7_"/>
    <otu id="otu260017" label="PUB84994.1_GCA_003058525_asparagine_synthase__glutamine-hydrolyzing___gamma_proteobacterium_symbiont_of_Ctena_orbiculata_"/>
    <otu id="otu260020" label="GCA_003228405QIDK01000265.1_10105591240345_10_GCA_003228405_1_ID_45_10_partial_00__Gammaproteobacteria_bacterium_"/>
    <otu id="otu260031" label="CUQ67397.1_GCA_001458695_Asparagine_synthetase__Candidatus_Nitrospira_inopinata_"/>
    <otu id="otu260044" label="PZX47666.1_GCA_003254055_asparagine_synthase__glutamine-hydrolysing___Algoriphagus_chordae_"/>
    <otu id="otu260047" label="93.9/89"/>
    <otu id="otu260050" label="93.7/54"/>
    <otu id="otu260053" label="53.3/45"/>
    <otu id="otu260056" label="86.8/64"/>
    <otu id="otu260061" label="RXR18317.1_GCA_004122165_asparagine_synthase__glutamine-hydrolyzing___Flavobacterium_sp._LLJ-11_"/>
    <otu id="otu260064" label="68.9/100"/>
    <otu id="otu260069" label="SFB23192.1_GCA_900111965_asparagine_synthase__glutamine-hydrolysing___Flavobacterium_swingsii_"/>
    <otu id="otu260072" label="GCA_000801635JRWA01000006.1_6206579946598419_620_GCA_000801635_1_ID_9_620_partial_00__Flavobacterium_psychrophilum_"/>
    <otu id="otu260079" label="85.9/100"/>
    <otu id="otu260082" label="RKS02159.1_GCA_003634615_asparagine_synthase__glutamine-hydrolysing___Flavobacterium_sp._102_"/>
    <otu id="otu260085" label="QBZ98158.1_GCA_004797125_Asparagine_synthetase__glutamine-hydrolyzing__1__Flavobacterium_sangjuense_"/>
    <otu id="otu260100" label="AWG21567.1_GCA_003076455_asparagine_synthase__glutamine-hydrolyzing___Flavobacterium_faecale_"/>
    <otu id="otu260107" label="GCA_002483285DLHP01000016.1_58741057597330_58_GCA_002483285_-1_ID_30_58_partial_00__Flavobacterium_sp._UBA7665_"/>
    <otu id="otu260114" label="77.3/71"/>
    <otu id="otu260117" label="87.6/82"/>
    <otu id="otu260120" label="87.3/81"/>
    <otu id="otu260123" label="PWA07225.1_GCA_003097635_asparagine_synthase__glutamine-hydrolyzing___Flavobacterium_sp._RB1R5_"/>
    <otu id="otu260126" label="POY41005.1_GCA_002920895_asparagine_synthase__glutamine-hydrolyzing___Flavobacterium_alvei_"/>
    <otu id="otu260133" label="86.2/96"/>
    <otu id="otu260136" label="TDD95223.1_GCA_004349355_asparagine_synthase__glutamine-hydrolyzing___Flavobacterium_sp._AR-3-4_"/>
    <otu id="otu260139" label="GCA_002427935DIZO01000061.1_11122121405970_11_GCA_002427935_-1_ID_70_11_partial_00__Flavobacterium_sp._UBA6026_"/>
    <otu id="otu260150" label="60.3/73"/>
    <otu id="otu260153" label="PKH67750.1_GCA_002836475_asparagine_synthase__glutamine-hydrolyzing___Flavobacterium_sp._ALD4_"/>
    <otu id="otu260156" label="RBN50213.1_GCA_003312425_asparagine_synthase__glutamine-hydrolyzing___Flavobacterium_psychrolimnae_"/>
    <otu id="otu260173" label="AWA29950.1_GCA_003055625_asparagine_synthase__glutamine-hydrolyzing___Flavobacterium_magnum_"/>
    <otu id="otu260176" label="OYU80542.1_GCA_002256285_asparagine_synthase__glutamine-hydrolyzing___Flavobacterium_sp._BFFFF1_"/>
    <otu id="otu260199" label="87.6/87"/>
    <otu id="otu260204" label="HAM35260.1_GCA_003452935_TPA__asparagine_synthase__glutamine-hydrolyzing___Elusimicrobia_bacterium_"/>
    <otu id="otu260207" label="GCA_003151975PLZD01000033.1_18157591762130_18_GCA_003151975_1_ID_30_18_partial_00__Elusimicrobia_bacterium_"/>
    <otu id="otu260214" label="85.9/94"/>
    <otu id="otu260217" label="PYT36125.1_GCA_003223135_asparagine_synthase__glutamine-hydrolyzing___Acidobacteria_bacterium_"/>
    <otu id="otu260220" label="RDD62294.1_GCA_003344765_asparagine_synthase__glutamine-hydrolyzing___Ferruginivarius_sediminum_"/>
    <otu id="otu260235" label="92.8/94"/>
    <otu id="otu260240" label="OGW25291.1_GCA_001803635_asparagine_synthase__glutamine-hydrolyzing___Nitrospirae_bacterium_GWB2_47_37_"/>
    <otu id="otu260243" label="GCA_002634385NSJL01000002.1_1361455661473232_136_GCA_002634385_1_ID_2_136_partial_00__Nitrospira_sp._"/>
    <otu id="otu260252" label="75.4/80"/>
    <otu id="otu260255" label="84.6/99"/>
    <otu id="otu260258" label="90.3/100"/>
    <otu id="otu260261" label="41.5/87"/>
    <otu id="otu260266" label="6.9/34"/>
    <otu id="otu260273" label="GCA_001628365LURO01000112.1_1290151078716_12_GCA_001628365_-1_ID_16_12_partial_00__Candidatus_Thioglobus_sp._REDSEA-S14_B12_"/>
    <otu id="otu260276" label="GCA_001627055LUPA01000168.1_2271204377_2_GCA_001627055_-1_ID_77_2_partial_00__Nitrosopelagicus_sp._REDSEA-S27_B13N2_"/>
    <otu id="otu260285" label="MAP89685.1_GCA_002698045_N-acetylglutaminylglutamine_amidotransferase__Thiotrichales_bacterium_"/>
    <otu id="otu260288" label="98.5/98"/>
    <otu id="otu260291" label="ALE01627.1_GCA_001281385_asparagine_synthase__Candidatus_Thioglobus_singularis_PS1_"/>
    <otu id="otu260294" label="72.5/98"/>
    <otu id="otu260297" label="MBC47615.1_GCA_002711905_N-acetylglutaminylglutamine_amidotransferase__Thiotrichales_bacterium_"/>
    <otu id="otu260300" label="MBT67958.1_GCA_002729805_N-acetylglutaminylglutamine_amidotransferase__Thiotrichales_bacterium_"/>
    <otu id="otu260319" label="SEH62917.1_GCA_001298715_asparagine_synthase__glutamine-hydrolyzing___Bathymodiolus_azoricus_thioautotrophic_gill_symbiont_"/>
    <otu id="otu260326" label="GCA_002007405JYIN01000011.1_7660149619242_76_GCA_002007405_-1_ID_2_76_partial_00__Gammaproteobacteria_bacterium_Gsub_"/>
    <otu id="otu260333" label="86.5/97"/>
    <otu id="otu260336" label="32.2/69"/>
    <otu id="otu260339" label="57.6/44"/>
    <otu id="otu260342" label="80.2/67"/>
    <otu id="otu260345" label="80.8/85"/>
    <otu id="otu260348" label="90.2/73"/>
    <otu id="otu260351" label="68.8/71"/>
    <otu id="otu260354" label="73.6/74"/>
    <otu id="otu260357" label="79.2/68"/>
    <otu id="otu260360" label="83.9/66"/>
    <otu id="otu260365" label="83.1/85"/>
    <otu id="otu260370" label="91.4/89"/>
    <otu id="otu260375" label="72.2/83"/>
    <otu id="otu260380" label="69.5/90"/>
    <otu id="otu260385" label="58.7/97"/>
    <otu id="otu260388" label="80.4/99"/>
    <otu id="otu260393" label="TDC82766.1_GCA_004348675_N-acetylglutaminylglutamine_amidotransferase__Micromonospora_sp._KC606_"/>
    <otu id="otu260396" label="SCL27877.1_GCA_900091585_asparagine_synthase__glutamine-hydrolysing___Micromonospora_nigra_"/>
    <otu id="otu260405" label="SCF13278.1_GCA_900091505_asparagine_synthase__glutamine-hydrolysing___Micromonospora_chokoriensis_"/>
    <otu id="otu260408" label="83.6/100"/>
    <otu id="otu260411" label="SCE90174.1_GCA_900091575_asparagine_synthase__glutamine-hydrolysing___Micromonospora_saelicesensis_"/>
    <otu id="otu260414" label="SCG53112.1_GCA_900090275_asparagine_synthase__glutamine-hydrolysing___Micromonospora_zamorensis_"/>
    <otu id="otu260429" label="88.9/98"/>
    <otu id="otu260432" label="RJK96870.1_GCA_003594885_N-acetylglutaminylglutamine_amidotransferase__Frankiales_bacterium_YIM_75000_"/>
    <otu id="otu260435" label="83.4/100"/>
    <otu id="otu260438" label="WP_026876971.1_GCF_000515395_N-acetylglutaminylglutamine_amidotransferase__Jiangella_gansuensis_"/>
    <otu id="otu260441" label="AYY13657.1_GCA_003812285_N-acetylglutaminylglutamine_amidotransferase__Actinobacteria_bacterium_YIM_96077_"/>
    <otu id="otu260460" label="24.5/81"/>
    <otu id="otu260465" label="WP_104525754.1_GCF_002938425_N-acetylglutaminylglutamine_amidotransferase__Blastococcus_atacamensis_"/>
    <otu id="otu260468" label="SOD95331.1_GCA_900230285_asparagine_synthase__glutamine-hydrolysing___Blastococcus_sp._DSM_44270_"/>
    <otu id="otu260475" label="ABS04862.1_GCA_000017305_asparagine_synthase__glutamine-hydrolyzing___Kineococcus_radiotolerans_SRS30216_=_ATCC_BAA-149_"/>
    <otu id="otu260482" label="PPK94137.1_GCA_002934625_asparagine_synthase__glutamine-hydrolysing___Kineococcus_xinjiangensis_"/>
    <otu id="otu260491" label="WP_136518197.1_GCF_004886325_N-acetylglutaminylglutamine_amidotransferase__Cellulomonas_sp._CPCC_204705_"/>
    <otu id="otu260494" label="83.2/100"/>
    <otu id="otu260497" label="WP_028048968.1_GCF_000426185_N-acetylglutaminylglutamine_amidotransferase__Cellulomonas_sp._URHD0024_"/>
    <otu id="otu260500" label="WP_028047977.1_GCF_000688475_N-acetylglutaminylglutamine_amidotransferase__Cellulomonas_sp._URHE0023_"/>
    <otu id="otu260521" label="83.5/100"/>
    <otu id="otu260526" label="21.2/94"/>
    <otu id="otu260529" label="82.5/95"/>
    <otu id="otu260532" label="76.3/72"/>
    <otu id="otu260535" label="KQQ27300.1_GCA_001423105_asparagine_synthase__Frondihabitans_sp._Leaf304_"/>
    <otu id="otu260538" label="RFA21881.1_GCA_003399605_asparagine_synthase__glutamine-hydrolyzing___Subtercola_boreus_"/>
    <otu id="otu260545" label="78.6/25"/>
    <otu id="otu260548" label="91.6/87"/>
    <otu id="otu260551" label="PRY69386.1_GCA_003003265_asparagine_synthase__glutamine-hydrolysing___Glaciihabitans_tibetensis_"/>
    <otu id="otu260554" label="TFV86988.1_GCA_004570875_N-acetylglutaminylglutamine_amidotransferase__Blastococcus_sp._CT_GayMR16_"/>
    <otu id="otu260561" label="78.7/25"/>
    <otu id="otu260564" label="WP_066039687.1_GCF_001571005_N-acetylglutaminylglutamine_amidotransferase__Herbiconiux_solani_"/>
    <otu id="otu260567" label="THG33372.1_GCA_004801885_N-acetylglutaminylglutamine_amidotransferase__Naasia_lichenicola_"/>
    <otu id="otu260582" label="PVZ94719.1_GCA_003097495_N-acetylglutaminylglutamine_amidotransferase__Amnibacterium_sp._M8JJ-5_"/>
    <otu id="otu260589" label="GCA_003138575PLGN01000097.1_336055386102_3_GCA_003138575_1_ID_102_3_partial_00__Acidimicrobiaceae_bacterium_"/>
    <otu id="otu260598" label="SDI88522.1_GCA_900100325_asparagine_synthase__glutamine-hydrolysing___Frankineae_bacterium_MT45_"/>
    <otu id="otu260601" label="SOD70846.1_GCA_900230215_asparagine_synthase__glutamine-hydrolysing___Jatrophihabitans_sp._GAS493_"/>
    <otu id="otu260616" label="28.8/90"/>
    <otu id="otu260619" label="97.7/99"/>
    <otu id="otu260622" label="49.1/99"/>
    <otu id="otu260625" label="WP_066903058.1_GCF_001552615_N-acetylglutaminylglutamine_amidotransferase__Millisia_brevis_"/>
    <otu id="otu260628" label="WP_026919937.1_GCF_000385355_N-acetylglutaminylglutamine_amidotransferase__Gordonia_polyisoprenivorans_"/>
    <otu id="otu260635" label="67.9/69"/>
    <otu id="otu260638" label="77.3/94"/>
    <otu id="otu260641" label="GAB89975.1_GCA_000298195_putative_asparagine_synthetase__Gordonia_rhizosphera_NBRC_16068_"/>
    <otu id="otu260644" label="STQ65895.1_GCA_900450805_Asparagine_synthetase__glutamine-hydrolyzing__1__Gordonia_bronchialis_"/>
    <otu id="otu260651" label="GAC47257.1_GCA_000332975_putative_asparagine_synthetase__Gordonia_aichiensis_NBRC_108223_"/>
    <otu id="otu260664" label="WP_118914292.1_GCF_003515645_N-acetylglutaminylglutamine_amidotransferase__Mycobacterium_shigaense_"/>
    <otu id="otu260667" label="28.6/54"/>
    <otu id="otu260670" label="ODR02845.1_GCA_001722345_asparagine_synthase__glutamine-hydrolyzing___Mycobacterium_intermedium_"/>
    <otu id="otu260673" label="94.5/93"/>
    <otu id="otu260676" label="69.6/59"/>
    <otu id="otu260679" label="76.6/59"/>
    <otu id="otu260682" label="AGB24642.1_GCA_000328565_asparagine_synthase__glutamine-hydrolyzing__Mycobacterium_sp._JS623_"/>
    <otu id="otu260685" label="ORV39517.1_GCA_002102115_asparagine_synthetase_B__Mycolicibacterium_doricum_"/>
    <otu id="otu260692" label="WP_123024724.1_GCF_003719305_N-acetylglutaminylglutamine_amidotransferase__Mycolicibacterium_sp._CECT_8783_"/>
    <otu id="otu260699" label="OBG27502.1_GCA_001667035_asparagine_synthase__glutamine-hydrolyzing___Mycobacterium_sp._852002-51057_SCH5723018_"/>
    <otu id="otu260718" label="WP_127783534.1_GCF_004006015_N-acetylglutaminylglutamine_amidotransferase__Rhodococcus_sp._X156_"/>
    <otu id="otu260725" label="WP_068277943.1_GCF_001646865_N-acetylglutaminylglutamine_amidotransferase__Rhodococcus_kunmingensis_"/>
    <otu id="otu260740" label="96.6/98"/>
    <otu id="otu260743" label="WP_018654412.1_GCF_000374305_N-acetylglutaminylglutamine_amidotransferase__Actinomadura_flavalba_"/>
    <otu id="otu260746" label="RJL30008.1_GCA_003594875_N-acetylglutaminylglutamine_amidotransferase__Streptosporangiaceae_bacterium_YIM_75507_"/>
    <otu id="otu260757" label="AGA90571.1_GCA_000327045_asparagine_synthase__glutamine-hydrolyzing__Thioflavicoccus_mobilis_8321_"/>
    <otu id="otu260764" label="87.9/89"/>
    <otu id="otu260767" label="22.6/38"/>
    <otu id="otu260770" label="84.7/73"/>
    <otu id="otu260773" label="88.5/81"/>
    <otu id="otu260776" label="90.5/95"/>
    <otu id="otu260781" label="AMN53060.1_GCA_001579905_asparagine_synthase__Labrenzia_sp._CP4_"/>
    <otu id="otu260784" label="ADZ71061.1_GCA_000192745_Putative_asparagine_synthetase__Glutamine_amidotransferase__protein__Polymorphum_gilvum_SL003B-26A1_"/>
    <otu id="otu260793" label="51.7/87"/>
    <otu id="otu260796" label="55.7/91"/>
    <otu id="otu260799" label="74.8/54"/>
    <otu id="otu260802" label="26.8/39"/>
    <otu id="otu260805" label="SNY89973.1_GCA_900215505_asparagine_synthase__glutamine-hydrolysing___Cohaesibacter_sp._ES.047_"/>
    <otu id="otu260810" label="PWR02510.1_GCA_003172915_N-acetylglutaminylglutamine_amidotransferase__Rhodobacteraceae_bacterium_TG-679_"/>
    <otu id="otu260813" label="WP_111403705.1_GCF_003254465_N-acetylglutaminylglutamine_amidotransferase__Rhodobacteraceae_bacterium_LMIT002_"/>
    <otu id="otu260824" label="AXS41362.1_GCA_003432385_N-acetylglutaminylglutamine_amidotransferase__Breoghania_sp._L-A4_"/>
    <otu id="otu260831" label="PAU96210.1_GCA_002287065_N-acetylglutaminylglutamine_amidotransferase__Paracoccus_salipaludis_"/>
    <otu id="otu260838" label="SIS75729.1_GCA_900156815_asparagine_synthase__glutamine-hydrolysing___Gemmobacter_megaterium_"/>
    <otu id="otu260845" label="PTW58845.1_GCA_003053845_asparagine_synthase__glutamine-hydrolysing___Breoghania_corrubedonensis_"/>
    <otu id="otu260856" label="29.5/32"/>
    <otu id="otu260861" label="WP_122465288.1_GCF_003704105_N-acetylglutaminylglutamine_amidotransferase__Brevundimonas_sp._NS26_"/>
    <otu id="otu260864" label="26.2/92"/>
    <otu id="otu260871" label="74.7/50"/>
    <otu id="otu260874" label="0/49"/>
    <otu id="otu260877" label="0/48"/>
    <otu id="otu260880" label="GCA_002483865DLIT01000123.1_2418641204164_24_GCA_002483865_1_ID_4_24_partial_00__Brevundimonas_sp._UBA7635_"/>
    <otu id="otu260883" label="0/95"/>
    <otu id="otu260886" label="GCA_002479325DLMO01000005.1_42853403147_4_GCA_002479325_1_ID_47_4_partial_01__Brevundimonas_sp._UBA7534_"/>
    <otu id="otu260889" label="RYG17510.1_GCA_004145105_N-acetylglutaminylglutamine_amidotransferase__partial__Caulobacteraceae_bacterium_"/>
    <otu id="otu260904" label="EDX79600.1_GCA_000155575_asparagine_synthase__glutamine-hydrolyzing___Brevundimonas_sp._BAL3_"/>
    <otu id="otu260907" label="PZU60072.1_GCA_003248925_N-acetylglutaminylglutamine_amidotransferase__Brevundimonas_sp._"/>
    <otu id="otu260914" label="ALJ08128.1_GCA_001310255_asparagine_synthase__Brevundimonas_sp._DS20_"/>
    <otu id="otu260925" label="37.2/100"/>
    <otu id="otu260928" label="TFW11871.1_GCA_004614235_N-acetylglutaminylglutamine_amidotransferase__Brevundimonas_intermedia_"/>
    <otu id="otu260931" label="TFW13430.1_GCA_004614235_N-acetylglutaminylglutamine_amidotransferase__Brevundimonas_intermedia_"/>
    <otu id="otu260942" label="89.6/96"/>
    <otu id="otu260945" label="SFS35408.1_GCA_900116065_asparagine_synthase__glutamine-hydrolysing___Brevundimonas_viscosa_"/>
    <otu id="otu260948" label="OYX35872.1_GCA_002280475_asparagine_synthase__glutamine-hydrolyzing___Brevundimonas_subvibrioides_"/>
    <otu id="otu260959" label="90.8/89"/>
    <otu id="otu260962" label="74.9/98"/>
    <otu id="otu260965" label="HBY43442.1_GCA_003514045_TPA__N-acetylglutaminylglutamine_amidotransferase__Brevundimonas_sp._"/>
    <otu id="otu260968" label="HAD83826.1_GCA_003446915_TPA__N-acetylglutaminylglutamine_amidotransferase__Brevundimonas_sp._"/>
    <otu id="otu260975" label="QAT14381.1_GCA_004102925_N-acetylglutaminylglutamine_amidotransferase__Brevundimonas_diminuta_"/>
    <otu id="otu260986" label="GCA_002419815DIGV01000007.1_46492975107236_46_GCA_002419815_1_ID_36_46_partial_00__Brevundimonas_sp._UBA5713_"/>
    <otu id="otu260997" label="SDO17317.1_GCA_900104305_asparagine_synthase__glutamine-hydrolysing___Filomicrobium_insigne_"/>
    <otu id="otu261008" label="86.6/87"/>
    <otu id="otu261011" label="86.9/32"/>
    <otu id="otu261014" label="33.7/53"/>
    <otu id="otu261019" label="ODN72367.1_GCA_001720135_Asparagine_synthetase__glutamine-hydrolyzing__1__Methylobrevis_pamukkalensis_"/>
    <otu id="otu261022" label="SON58295.1_GCA_900231165_Asparagine_synthetase__glutamine-hydrolyzing__1__Hartmannibacter_diazotrophicus_"/>
    <otu id="otu261029" label="RVU36422.1_GCA_004005845_N-acetylglutaminylglutamine_amidotransferase__Hwanghaeella_grinnelliae_"/>
    <otu id="otu261036" label="88.7/36"/>
    <otu id="otu261039" label="8.5/36"/>
    <otu id="otu261044" label="SMF69356.1_GCA_900177405_asparagine_synthase__glutamine-hydrolysing___Sphingomonas_indica_"/>
    <otu id="otu261047" label="WP_128291119.1_GCF_004023665_N-acetylglutaminylglutamine_amidotransferase__Afifella_aestuarii_"/>
    <otu id="otu261054" label="ABC22789.1_GCA_000013085_Asparagine_synthase__glutamine-hydrolyzing__Rhodospirillum_rubrum_ATCC_11170_"/>
    <otu id="otu261065" label="APF38103.1_GCA_001887265_asparagine_synthase__glutamine-hydrolyzing___Chelatococcus_daeguensis_"/>
    <otu id="otu261068" label="SCC82041.1_GCA_900094735_asparagine_synthase__glutamine-hydrolysing___Salinarimonadaceae_bacterium_HL-109_"/>
    <otu id="otu261075" label="PZN43181.1_GCA_003242585_N-acetylglutaminylglutamine_amidotransferase__Proteobacteria_bacterium_"/>
    <otu id="otu261090" label="89.7/70"/>
    <otu id="otu261093" label="WP_062230935.1_GCF_001463925_N-acetylglutaminylglutamine_amidotransferase__Aureimonas_sp._N4_"/>
    <otu id="otu261096" label="84.8/94"/>
    <otu id="otu261099" label="88.8/67"/>
    <otu id="otu261102" label="11.1/54"/>
    <otu id="otu261105" label="37.1/94"/>
    <otu id="otu261110" label="EAS48917.1_GCA_000153465_asparagine_synthase__Aurantimonas_manganoxydans_SI85-9A1_"/>
    <otu id="otu261113" label="MAY28143.1_GCA_002706995_N-acetylglutaminylglutamine_amidotransferase__Aurantimonas_sp._"/>
    <otu id="otu261122" label="EAU43099.1_GCA_000153705_putative_asparagine_synthetase__glutamine_amidotransferase__protein__Fulvimarina_pelagi_HTCC2506_"/>
    <otu id="otu261125" label="RFC63685.1_GCA_003403015_N-acetylglutaminylglutamine_amidotransferase__Fulvimarina_endophytica_"/>
    <otu id="otu261136" label="SMC97307.1_GCA_900176465_asparagine_synthase__glutamine-hydrolysing___Fulvimarina_manganoxydans_"/>
    <otu id="otu261143" label="91.8/92"/>
    <otu id="otu261146" label="78.1/86"/>
    <otu id="otu261149" label="TFF25638.1_GCA_004519335_N-acetylglutaminylglutamine_amidotransferase__Jiella_endophytica_"/>
    <otu id="otu261152" label="MAU97197.1_GCA_002700095_N-acetylglutaminylglutamine_amidotransferase__Fulvimarina_sp._"/>
    <otu id="otu261159" label="ORE91651.1_GCA_002088275_asparagine_synthase__Aurantimonas_sp._22II-16-19i_"/>
    <otu id="otu261170" label="KQT85737.1_GCA_001425575_asparagine_synthase__Aurantimonas_sp._Leaf443_"/>
    <otu id="otu261189" label="RUT34586.1_GCA_003994485_N-acetylglutaminylglutamine_amidotransferase__Arsenicitalea_aurantiaca_"/>
    <otu id="otu261196" label="PWV97756.1_GCA_003182275_asparagine_synthase__glutamine-hydrolysing___Hoeflea_marina_"/>
    <otu id="otu261209" label="22/87"/>
    <otu id="otu261212" label="87/100"/>
    <otu id="otu261215" label="MAT71572.1_GCA_002702655_N-acetylglutaminylglutamine_amidotransferase__Planctomycetaceae_bacterium_"/>
    <otu id="otu261218" label="GCA_003559255PWLZ01000362.1_640155790224_6_GCA_003559255_1_ID_224_6_partial_00__Puniceicoccaceae_bacterium_"/>
    <otu id="otu261225" label="WP_035235960.1_GCF_000745975_N-acetylglutaminylglutamine_amidotransferase__Desulfobacter_vibrioformis_"/>
    <otu id="otu261232" label="84.7/99"/>
    <otu id="otu261235" label="ABK42743.1_GCA_000014865_asparagine_synthase__glutamine-hydrolyzing___Magnetococcus_marinus_MC-1_"/>
    <otu id="otu261238" label="WP_054029701.1_GCF_001293685_N-acetylglutaminylglutamine_amidotransferase__Desulfatitalea_tepidiphila_"/>
    <otu id="otu261253" label="EKV27515.1_GCA_000315795_Asparagine_synthetase__Caenispirillum_salinarum_AK4_"/>
    <otu id="otu261264" label="GCA_003251895QKEA01000083.1_1111169_1_GCA_003251895_-1_ID_9_1_partial_10__Gallionellaceae_bacterium_"/>
    <otu id="otu261267" label="OIP09693.1_GCA_001872285_asparagine_synthase__glutamine-hydrolyzing___Betaproteobacteria_bacterium_CG2_30_68_42_"/>
    <otu id="otu261274" label="57.7/71"/>
    <otu id="otu261277" label="82.6/77"/>
    <otu id="otu261280" label="90.5/99"/>
    <otu id="otu261283" label="87.6/89"/>
    <otu id="otu261286" label="86.7/99"/>
    <otu id="otu261289" label="84.6/100"/>
    <otu id="otu261294" label="ADG32357.1_GCA_000092605_asparagine_synthase_family_amidotransferase__Thiomonas_intermedia_K12_"/>
    <otu id="otu261297" label="SBP89312.1_GCA_900088825_Asparagine_synthase__glutamine-hydrolyzing__Thiomonas_delicata_"/>
    <otu id="otu261304" label="RYG09246.1_GCA_004145445_N-acetylglutaminylglutamine_amidotransferase__partial__Burkholderiales_bacterium_"/>
    <otu id="otu261311" label="KRB96709.1_GCA_001428625_asparagine_synthase__Hydrogenophaga_sp._Root209_"/>
    <otu id="otu261318" label="93.1/89"/>
    <otu id="otu261321" label="GCA_003133245PKWM01000036.1_21357318034_2_GCA_003133245_1_ID_34_2_partial_00__Rhodoferax_sp._"/>
    <otu id="otu261326" label="89.8/78"/>
    <otu id="otu261331" label="OQW90058.1_GCA_002083775_asparagine_synthase__glutamine-hydrolyzing___Rhodoferax_ferrireducens_"/>
    <otu id="otu261334" label="APW46121.1_GCA_001955735_asparagine_synthase__glutamine-hydrolyzing___Rhodoferax_antarcticus_"/>
    <otu id="otu261341" label="PIW10074.1_GCA_002781645_N-acetylglutaminylglutamine_amidotransferase__Comamonadaceae_bacterium_CG17_big_fil_post_rev_8_21_14_2_50_60_13_"/>
    <otu id="otu261348" label="88.5/77"/>
    <otu id="otu261351" label="76.5/53"/>
    <otu id="otu261354" label="PJC23256.1_GCA_002789135_N-acetylglutaminylglutamine_amidotransferase__Comamonadaceae_bacterium_CG_4_9_14_0_8_um_filter_57_21_"/>
    <otu id="otu261357" label="75.8/68"/>
    <otu id="otu261360" label="OGB58395.1_GCA_001771065_asparagine_synthase__glutamine-hydrolyzing___Burkholderiales_bacterium_RIFOXYD12_FULL_59_19_"/>
    <otu id="otu261363" label="PJB46626.1_GCA_002789915_N-acetylglutaminylglutamine_amidotransferase__Comamonadaceae_bacterium_CG_4_9_14_3_um_filter_60_33_"/>
    <otu id="otu261374" label="PKO61848.1_GCA_002842265_N-acetylglutaminylglutamine_amidotransferase__Betaproteobacteria_bacterium_HGW-Betaproteobacteria-18_"/>
    <otu id="otu261393" label="GCA_002413395DHWX01000023.1_25242282606338_25_GCA_002413395_1_ID_38_25_partial_00__Polaromonas_sp._UBA5171_"/>
    <otu id="otu261402" label="ABM39767.1_GCA_000015505_asparagine_synthase__glutamine-hydrolyzing___plasmid___Polaromonas_naphthalenivorans_CJ2_"/>
    <otu id="otu261405" label="WP_029524214.1_GCF_000709345_N-acetylglutaminylglutamine_amidotransferase__Polaromonas_glacialis_"/>
    <otu id="otu261416" label="ADL56548.1_GCA_000145255_asparagine_synthase_family_amidotransferase__Gallionella_capsiferriformans_ES-2_"/>
    <otu id="otu261431" label="87.8/100"/>
    <otu id="otu261434" label="74.6/97"/>
    <otu id="otu261437" label="71.4/72"/>
    <otu id="otu261440" label="90/73"/>
    <otu id="otu261443" label="GCA_002432635DJFX01000030.1_15181961997734_15_GCA_002432635_1_ID_34_15_partial_00__Halothiobacillaceae_bacterium_UBA5861_"/>
    <otu id="otu261446" label="OYY94059.1_GCA_002281555_asparagine_synthase__glutamine-hydrolyzing___Hydrogenophilales_bacterium_28-61-23_"/>
    <otu id="otu261453" label="81/69"/>
    <otu id="otu261458" label="RKZ99578.1_GCA_003646245_N-acetylglutaminylglutamine_amidotransferase__Gammaproteobacteria_bacterium_"/>
    <otu id="otu261461" label="GCA_003247525QJZE01000078.1_282956331344201_28_GCA_003247525_-1_ID_201_28_partial_00__Gammaproteobacteria_bacterium_"/>
    <otu id="otu261468" label="83.2/98"/>
    <otu id="otu261471" label="GCA_002321995DCNP01000064.1_3541131429123_35_GCA_002321995_1_ID_3_35_partial_00__Competibacteraceae_bacterium_UBA1593_"/>
    <otu id="otu261474" label="GCA_003233075QIKQ01000245.1_22259902776837_22_GCA_003233075_1_ID_37_22_partial_00__Gammaproteobacteria_bacterium_"/>
    <otu id="otu261489" label="KPJ94419.1_GCA_001303065_asparagine_synthase__partial__Gammaproteobacteria_bacterium_SG8_15_"/>
    <otu id="otu261496" label="GCA_003231895QIKB01000015.1_11783153_1_GCA_003231895_-1_ID_153_1_partial_10__Thiotrichales_bacterium_"/>
    <otu id="otu261507" label="RCX33515.1_GCA_003337735_asparagine_synthase__glutamine-hydrolysing___Thioalbus_denitrificans_"/>
    <otu id="otu261516" label="WP_026686072.1_GCF_000429665_N-acetylglutaminylglutamine_amidotransferase__Azovibrio_restrictus_"/>
    <otu id="otu261519" label="GCA_002340095DDKS01000067.1_31356253740936_31_GCA_002340095_1_ID_36_31_partial_00__Betaproteobacteria_bacterium_UBA2592_"/>
    <otu id="otu261532" label="RTZ74322.1_GCA_003972985_N-acetylglutaminylglutamine_amidotransferase__Gammaproteobacteria_bacterium_"/>
    <otu id="otu261535" label="BAO43618.1_GCA_000828615_asparagine_synthase__glutamine-hydrolyzing__Thiolapillus_brandeum_"/>
    <otu id="otu261546" label="GCA_003562815PWTO01000261.1_444050842301204_44_GCA_003562815_1_ID_204_44_partial_00__Chromatiaceae_bacterium_"/>
    <otu id="otu261553" label="HCS89615.1_GCA_003525925_TPA__N-acetylglutaminylglutamine_amidotransferase__Chromatiaceae_bacterium_"/>
    <otu id="otu261562" label="0/97"/>
    <otu id="otu261565" label="GCA_002423035DIUM01000109.1_121232013279121_12_GCA_002423035_1_ID_121_12_partial_00__Thiocapsa_sp._UBA6158_"/>
    <otu id="otu261568" label="EGV16681.1_GCA_000223985_asparagine_synthase_family_amidotransferase__Thiocapsa_marina_5811_"/>
    <otu id="otu261575" label="CRI65324.1_GCA_001499735_Asparagine_synthase_family_amidotransferase__Thiocapsa_sp._KS1_"/>
    <otu id="otu261586" label="GCA_005240065SBBG01000063.1_518753659151_5_GCA_005240065_1_ID_151_5_partial_00__Gammaproteobacteria_bacterium_"/>
    <otu id="otu261593" label="91/77"/>
    <otu id="otu261596" label="17.6/53"/>
    <otu id="otu261599" label="86.9/78"/>
    <otu id="otu261604" label="RLJ18116.1_GCA_003660235_N-acetylglutaminylglutamine_amidotransferase__bacterium_endosymbiont_of_Escarpia_laminata_"/>
    <otu id="otu261607" label="RDH90787.1_GCA_003349935_N-acetylglutaminylglutamine_amidotransferase__endosymbiont_of_Seepiophila_jonesi_"/>
    <otu id="otu261614" label="KRT54252.1_GCA_001443665_asparagine_synthase__glutamine-hydrolyzing___endosymbiont_of_Ridgeia_piscesae_"/>
    <otu id="otu261621" label="GCA_003249565QKIP01000478.1_210332814564_2_GCA_003249565_1_ID_564_2_partial_00__Candidatus_Thiodiazotropha_endolucinida_"/>
    <otu id="otu261630" label="PUB72345.1_GCA_003058495_N-acetylglutaminylglutamine_amidotransferase__gamma_proteobacterium_symbiont_of_Ctena_orbiculata_"/>
    <otu id="otu261635" label="PVV24993.1_GCA_003094555_asparagine_synthase__glutamine-hydrolyzing___gamma_proteobacterium_symbiont_of_Ctena_orbiculata_"/>
    <otu id="otu261638" label="PUB86349.1_GCA_003058525_N-acetylglutaminylglutamine_amidotransferase__gamma_proteobacterium_symbiont_of_Ctena_orbiculata_"/>
    <otu id="otu261657" label="72.5/99"/>
    <otu id="otu261660" label="PLY17142.1_GCA_002869585_N-acetylglutaminylglutamine_amidotransferase__Sedimenticola_sp._"/>
    <otu id="otu261663" label="GCA_003229995QIGJ01000004.1_1143192185_1_GCA_003229995_1_ID_85_1_partial_00__Gammaproteobacteria_bacterium_"/>
    <otu id="otu261676" label="WP_078118379.1_GCF_002009425_N-acetylglutaminylglutamine_amidotransferase__Chromatiaceae_bacterium_2141T.STBD.0c.01a_"/>
    <otu id="otu261679" label="HBH35887.1_GCA_003501105_TPA__N-acetylglutaminylglutamine_amidotransferase__Gammaproteobacteria_bacterium_"/>
    <otu id="otu261696" label="52.7/100"/>
    <otu id="otu261699" label="RKZ45024.1_GCA_003645185_N-acetylglutaminylglutamine_amidotransferase__Gammaproteobacteria_bacterium_"/>
    <otu id="otu261702" label="KHD06884.1_GCA_000785145_asparagine_synthase__Candidatus_Thiomargarita_nelsonii_"/>
    <otu id="otu261709" label="35.3/84"/>
    <otu id="otu261712" label="EDN68505.1_GCA_000170715_Asparagine_synthase__glutamine-hydrolyzing__Beggiatoa_sp._PS_"/>
    <otu id="otu261715" label="WP_069472435.1_GCF_001723735_N-acetylglutaminylglutamine_amidotransferase__Candidatus_Marithrix_sp._Canyon_246_"/>
    <otu id="otu261730" label="OYY24652.1_GCA_002281095_asparagine_synthase__glutamine-hydrolyzing___Thiotrichales_bacterium_35-46-9_"/>
    <otu id="otu261737" label="93.2/97"/>
    <otu id="otu261740" label="71.2/46"/>
    <otu id="otu261743" label="86/92"/>
    <otu id="otu261746" label="92.1/97"/>
    <otu id="otu261749" label="WP_029935953.1_GCF_000711195_N-acetylglutaminylglutamine_amidotransferase__Thiomicrospira_pelophila_"/>
    <otu id="otu261752" label="GCA_002421475DIJW01000163.1_4144032215_4_GCA_002421475_-1_ID_5_4_partial_00__Thiomicrospira_sp._UBA5634_"/>
    <otu id="otu261761" label="PIQ03290.1_GCA_002786735_N-acetylglutaminylglutamine_amidotransferase__Piscirickettsiaceae_bacterium_CG18_big_fil_WC_8_21_14_2_50_44_103_"/>
    <otu id="otu261764" label="PLA75170.1_GCA_002848135_N-acetylglutaminylglutamine_amidotransferase__Hydrogenovibrio_sp._SC-1_"/>
    <otu id="otu261775" label="81.7/47"/>
    <otu id="otu261778" label="91/57"/>
    <otu id="otu261781" label="9.3/55"/>
    <otu id="otu261784" label="91.9/38"/>
    <otu id="otu261787" label="49.2/16"/>
    <otu id="otu261790" label="1.3/67"/>
    <otu id="otu261793" label="GCA_002299245DBOI01000143.1_313353158156_3_GCA_002299245_1_ID_156_3_partial_00__Hydrogenovibrio_sp._UBA650_"/>
    <otu id="otu261796" label="WP_127470263.1_GCF_004001325_N-acetylglutaminylglutamine_amidotransferase__Thiomicrorhabdus_aquaedulcis_"/>
    <otu id="otu261803" label="HBQ45373.1_GCA_003535235_TPA__N-acetylglutaminylglutamine_amidotransferase__partial__Thiomicrospira_sp._"/>
    <otu id="otu261810" label="81.5/98"/>
    <otu id="otu261813" label="86.6/98"/>
    <otu id="otu261816" label="WP_040728030.1_GCF_000478585_N-acetylglutaminylglutamine_amidotransferase__Thiomicrorhabdus_sp._Kp2_"/>
    <otu id="otu261819" label="WP_029407989.1_GCF_000702325_N-acetylglutaminylglutamine_amidotransferase__Thiomicrorhabdus_sp._Milos-T2_"/>
    <otu id="otu261826" label="WP_019555801.1_GCF_000381085_N-acetylglutaminylglutamine_amidotransferase__Thiomicrorhabdus_arctica_"/>
    <otu id="otu261837" label="WP_028487022.1_GCF_000483485_N-acetylglutaminylglutamine_amidotransferase__Thiomicrorhabdus_chilensis_"/>
    <otu id="otu261844" label="WP_130536944.1_GCF_004293625_N-acetylglutaminylglutamine_amidotransferase__Thiomicrorhabdus_sp._13-15A_"/>
    <otu id="otu261851" label="72.3/52"/>
    <otu id="otu261854" label="73/100"/>
    <otu id="otu261857" label="WP_024850716.1_GCF_000526715_N-acetylglutaminylglutamine_amidotransferase__Hydrogenovibrio_kuenenii_"/>
    <otu id="otu261860" label="71.3/95"/>
    <otu id="otu261863" label="WP_029908049.1_GCF_000711315_N-acetylglutaminylglutamine_amidotransferase__Hydrogenovibrio_marinus_"/>
    <otu id="otu261866" label="GCA_002299585DBOE01000053.1_27261432796638_27_GCA_002299585_-1_ID_38_27_partial_00__Hydrogenovibrio_sp._UBA654_"/>
    <otu id="otu261877" label="QBZ82600.1_GCA_004786015_Asparagine_synthetase__glutamine-hydrolyzing__1__Hydrogenovibrio_crunogenus_"/>
    <otu id="otu261894" label="WP_019894569.1_GCF_000384235_N-acetylglutaminylglutamine_amidotransferase__Hydrogenovibrio_halophilus_"/>
    <otu id="otu261897" label="KUJ71413.1_GCA_001507535_asparagine_synthetase_B__Thiomicrospira_sp._WB1_"/>
    <otu id="otu261912" label="SIN75132.1_GCA_900141795_asparagine_synthase__glutamine-hydrolysing___Sulfurivirga_caldicuralii_"/>
    <otu id="otu261935" label="GCE46803.1_GCA_005402645_asparagine_synthetase_B__Thermosporothrix_hazakensis_"/>
    <otu id="otu261940" label="87.5/100"/>
    <otu id="otu261943" label="GCE25384.1_GCA_003967575_asparagine_synthetase_B__Dictyobacter_alpinus_"/>
    <otu id="otu261946" label="GCE03728.1_GCA_003967515_asparagine_synthetase_B__Dictyobacter_aurantiacus_"/>
    <otu id="otu261953" label="GCE17405.1_GCA_003967555_asparagine_synthetase_B__Dictyobacter_kobayashii_"/>
    <otu id="otu261964" label="QBD78394.1_GCA_004208415_asparagine_synthase__glutamine-hydrolyzing___Ktedonosporobacter_rubrisoli_"/>
    <otu id="otu261975" label="87/82"/>
    <otu id="otu261978" label="80.3/93"/>
    <otu id="otu261981" label="83.6/98"/>
    <otu id="otu261986" label="PTW21810.1_GCA_003053645_asparagine_synthase__glutamine-hydrolysing___Bacillus_sp._OV186_"/>
    <otu id="otu261989" label="57.6/89"/>
    <otu id="otu261992" label="90/69"/>
    <otu id="otu261995" label="0/43"/>
    <otu id="otu261998" label="92.1/65"/>
    <otu id="otu262001" label="84.3/68"/>
    <otu id="otu262004" label="41.9/96"/>
    <otu id="otu262009" label="GCA_003160215PLQW01000132.1_855667512126_8_GCA_003160215_-1_ID_126_8_partial_00__Acidobacteriaceae_bacterium_"/>
    <otu id="otu262012" label="PWU00625.1_GCA_003175985_asparagine_synthase__glutamine-hydrolyzing___Acidobacteriia_bacterium_"/>
    <otu id="otu262019" label="OUT65950.1_GCA_002168195_asparagine_synthase__glutamine-hydrolyzing___Planctomycetaceae_bacterium_TMED10_"/>
    <otu id="otu262026" label="PON18405.1_GCA_002914425_asparagine_synthase__glutamine-hydrolyzing___Candidatus_Entotheonella_serta_"/>
    <otu id="otu262033" label="62.4/47"/>
    <otu id="otu262036" label="60.2/64"/>
    <otu id="otu262039" label="60.3/99"/>
    <otu id="otu262042" label="GCA_003556835PWQG01000015.1_760798055110_7_GCA_003556835_-1_ID_110_7_partial_00__Gammaproteobacteria_bacterium_"/>
    <otu id="otu262045" label="92.9/100"/>
    <otu id="otu262048" label="89.8/99"/>
    <otu id="otu262051" label="89.3/89"/>
    <otu id="otu262056" label="PYQ06145.1_GCA_003222275_asparagine_synthase__glutamine-hydrolyzing___Acidobacteria_bacterium_"/>
    <otu id="otu262059" label="PYQ55312.1_GCA_003223615_asparagine_synthase__glutamine-hydrolyzing___Acidobacteria_bacterium_"/>
    <otu id="otu262066" label="74.4/89"/>
    <otu id="otu262069" label="91.9/97"/>
    <otu id="otu262072" label="4.7/93"/>
    <otu id="otu262075" label="87.3/98"/>
    <otu id="otu262078" label="OLC56046.1_GCA_001918335_asparagine_synthase__glutamine-hydrolyzing___Acidobacteria_bacterium_13_1_40CM_4_69_4_"/>
    <otu id="otu262081" label="PYT38041.1_GCA_003223135_asparagine_synthase__glutamine-hydrolyzing___Acidobacteria_bacterium_"/>
    <otu id="otu262092" label="PYQ34252.1_GCA_003223635_asparagine_synthetase_B__partial__Acidobacteria_bacterium_"/>
    <otu id="otu262095" label="PWU25422.1_GCA_003176155_asparagine_synthase__glutamine-hydrolyzing___Candidatus_Rokubacteria_bacterium_"/>
    <otu id="otu262102" label="PYM13311.1_GCA_003220195_asparagine_synthetase_B__partial__Candidatus_Rokubacteria_bacterium_"/>
    <otu id="otu262113" label="OGC02327.1_GCA_001771285_asparagine_synthase__glutamine-hydrolyzing___candidate_division_NC10_bacterium_RIFCSPLOWO2_12_FULL_66_18_"/>
    <otu id="otu262120" label="92.8/100"/>
    <otu id="otu262123" label="OLD96911.1_GCA_001919805_asparagine_synthase__glutamine-hydrolyzing___Candidatus_Rokubacteria_bacterium_13_1_20CM_4_68_9_"/>
    <otu id="otu262126" label="PYN80914.1_GCA_003220535_asparagine_synthase__glutamine-hydrolyzing___Candidatus_Rokubacteria_bacterium_"/>
    <otu id="otu262141" label="PYN65110.1_GCA_003221695_asparagine_synthase__glutamine-hydrolyzing___Candidatus_Rokubacteria_bacterium_"/>
    <otu id="otu262148" label="PYN71011.1_GCA_003221695_asparagine_synthase__glutamine-hydrolyzing___Candidatus_Rokubacteria_bacterium_"/>
    <otu id="otu262159" label="PYQ14098.1_GCA_003222305_asparagine_synthase__glutamine-hydrolyzing___Acidobacteria_bacterium_"/>
    <otu id="otu262166" label="RJQ55309.1_GCA_003599505_asparagine_synthase__glutamine-hydrolyzing___Nitrospiraceae_bacterium_"/>
    <otu id="otu262177" label="88.8/95"/>
    <otu id="otu262186" label="GCA_003136935PLEC01000011.1_71689707091634_71_GCA_003136935_-1_ID_34_71_partial_00__Gammaproteobacteria_bacterium_"/>
    <otu id="otu262189" label="GCA_003156695PMHN01000283.1_43418410119_4_GCA_003156695_-1_ID_19_4_partial_00__Gammaproteobacteria_bacterium_"/>
    <otu id="otu262196" label="90.3/55"/>
    <otu id="otu262199" label="95.7/94"/>
    <otu id="otu262202" label="0/87"/>
    <otu id="otu262205" label="RMG05383.1_GCA_003695645_asparagine_synthase__glutamine-hydrolyzing___Acidobacteria_bacterium_"/>
    <otu id="otu262208" label="55.5/94"/>
    <otu id="otu262211" label="47.6/95"/>
    <otu id="otu262218" label="HCA56836.1_GCA_003519605_TPA__asparagine_synthase__glutamine-hydrolyzing___Blastocatellia_bacterium_"/>
    <otu id="otu262221" label="GCA_001464665LNDP01000015.1_23426990527182115_234_GCA_001464665_-1_ID_15_234_partial_00__Acidobacteria_bacterium_Ga0074141_"/>
    <otu id="otu262230" label="KXJ99375.1_GCA_001567505_asparagine_synthase__Acidobacteria_bacterium_OLB17_"/>
    <otu id="otu262233" label="RIJ93995.1_GCA_003577445_asparagine_synthase__glutamine-hydrolyzing___Acidobacteria_bacterium_"/>
    <otu id="otu262246" label="GCA_002360555DEQS01000086.1_10116671356516_10_GCA_002360555_-1_ID_16_10_partial_00__Chloracidobacterium_sp._UBA3360_"/>
    <otu id="otu262249" label="GCA_001464455LNEI01000012.1_93937679566212_93_GCA_001464455_1_ID_12_93_partial_00__Acidobacteria_bacterium_Ga0077534_"/>
    <otu id="otu262260" label="GCA_002483395DLHV01000202.1_36257362763118_36_GCA_002483395_1_ID_18_36_partial_00__Chloracidobacterium_sp._UBA7659_"/>
    <otu id="otu262271" label="72.6/71"/>
    <otu id="otu262274" label="PYS68710.1_GCA_003222935_asparagine_synthase__glutamine-hydrolyzing___Acidobacteria_bacterium_"/>
    <otu id="otu262277" label="94.4/94"/>
    <otu id="otu262280" label="PYS76869.1_GCA_003222995_asparagine_synthase__glutamine-hydrolyzing___Acidobacteria_bacterium_"/>
    <otu id="otu262283" label="23/70"/>
    <otu id="otu262286" label="PWT83505.1_GCA_003175815_asparagine_synthase__glutamine-hydrolyzing___Acidobacteria_bacterium_"/>
    <otu id="otu262289" label="PYS46487.1_GCA_003222945_asparagine_synthase__glutamine-hydrolyzing___partial__Acidobacteria_bacterium_"/>
    <otu id="otu262308" label="79.8/55"/>
    <otu id="otu262313" label="80.5/100"/>
    <otu id="otu262316" label="PYP38394.1_GCA_003222035_asparagine_synthase__glutamine-hydrolyzing___Gemmatimonadetes_bacterium_"/>
    <otu id="otu262319" label="PYP05140.1_GCA_003222085_asparagine_synthase__glutamine-hydrolyzing___Gemmatimonadetes_bacterium_"/>
    <otu id="otu262326" label="OLD92224.1_GCA_001919965_asparagine_synthase__glutamine-hydrolyzing___partial__Chloroflexi_bacterium_13_1_20CM_4_66_7_"/>
    <otu id="otu262333" label="GCA_003232955QIKH01000035.1_1364735_1_GCA_003232955_-1_ID_35_1_partial_10__Gemmatimonadetes_bacterium_"/>
    <otu id="otu262348" label="85.5/100"/>
    <otu id="otu262351" label="PYP89151.1_GCA_003222245_asparagine_synthase__glutamine-hydrolyzing___Blastocatellia_bacterium_AA13_"/>
    <otu id="otu262354" label="PYT04185.1_GCA_003223045_asparagine_synthase__glutamine-hydrolyzing___Acidobacteria_bacterium_"/>
    <otu id="otu262365" label="OLC07782.1_GCA_001917695_hypothetical_protein_AUH41_09750__Gemmatimonadetes_bacterium_13_1_40CM_66_11_"/>
    <otu id="otu262376" label="99.5/99"/>
    <otu id="otu262379" label="4.6/43"/>
    <otu id="otu262384" label="PYV56927.1_GCA_003224855_asparagine_synthase__glutamine-hydrolyzing___Acidobacteria_bacterium_"/>
    <otu id="otu262387" label="54.5/95"/>
    <otu id="otu262390" label="75.9/93"/>
    <otu id="otu262393" label="PYV46245.1_GCA_003224785_asparagine_synthase__glutamine-hydrolyzing___Acidobacteria_bacterium_"/>
    <otu id="otu262396" label="GCA_003169715PNAR01000451.1_101108413042373_10_GCA_003169715_-1_ID_373_10_partial_00__Acidobacteriaceae_bacterium_"/>
    <otu id="otu262403" label="0/29"/>
    <otu id="otu262408" label="GCA_003139395PLIS01000372.1_172107423020152_17_GCA_003139395_-1_ID_152_17_partial_00__Acidobacteriaceae_bacterium_"/>
    <otu id="otu262411" label="0/100"/>
    <otu id="otu262414" label="GCA_003134895PLCU01000080.1_495441356347221_49_GCA_003134895_1_ID_221_49_partial_00__Acidobacteriaceae_bacterium_"/>
    <otu id="otu262417" label="GCA_003136335PLEA01000572.1_161788319814408_16_GCA_003136335_1_ID_408_16_partial_00__Acidobacteriaceae_bacterium_"/>
    <otu id="otu262430" label="GCA_003140075PLIO01000272.1_774149369220_7_GCA_003140075_1_ID_220_7_partial_00__Acidobacteriaceae_bacterium_"/>
    <otu id="otu262433" label="GCA_003134995PLDC01000024.1_19520791220986726_195_GCA_003134995_-1_ID_26_195_partial_00__Acidobacteriaceae_bacterium_"/>
    <otu id="otu262452" label="GCA_002197525NFUN01000019.1_56714827339881_56_GCA_002197525_1_ID_81_56_partial_00__Acidobacteria_subdivision_13_bacterium_RH2_MAG17b_"/>
    <otu id="otu262459" label="91.1/98"/>
    <otu id="otu262462" label="GCA_003165455PLUJ01000232.1_101159713561292_10_GCA_003165455_-1_ID_292_10_partial_00__Acidobacteriaceae_bacterium_"/>
    <otu id="otu262465" label="PYQ40801.1_GCA_003223595_asparagine_synthase__glutamine-hydrolyzing___Acidobacteria_bacterium_"/>
    <otu id="otu262480" label="GCA_003157225PMIZ01000327.1_211353054522_2_GCA_003157225_1_ID_522_2_partial_00__Actinobacteria_bacterium_"/>
    <otu id="otu262491" label="97.8/98"/>
    <otu id="otu262494" label="89.7/84"/>
    <otu id="otu262497" label="13.8/89"/>
    <otu id="otu262502" label="RLT47274.1_GCA_003670515_asparagine_synthase__glutamine-hydrolyzing___Chloroflexi_bacterium_"/>
    <otu id="otu262505" label="RLT42792.1_GCA_003670555_asparagine_synthase__glutamine-hydrolyzing___Chloroflexi_bacterium_"/>
    <otu id="otu262512" label="85.8/99"/>
    <otu id="otu262515" label="MAF80326.1_GCA_002686365_asparagine_synthase__glutamine-hydrolyzing___bacterium_"/>
    <otu id="otu262518" label="GCA_002011575MTOB01000194.1_15135811555122_15_GCA_002011575_-1_ID_22_15_partial_00__bacterium_JdFR-66_"/>
    <otu id="otu262529" label="91.4/86"/>
    <otu id="otu262532" label="76.7/88"/>
    <otu id="otu262535" label="69.2/85"/>
    <otu id="otu262538" label="92.9/99"/>
    <otu id="otu262541" label="MAT08507.1_GCA_002699485_asparagine_synthase__glutamine-hydrolyzing___Chloroflexi_bacterium_"/>
    <otu id="otu262548" label="MBN06975.1_GCA_002723345_asparagine_synthase__glutamine-hydrolyzing___Rhodospirillaceae_bacterium_"/>
    <otu id="otu262551" label="OUW29119.1_GCA_002170915_asparagine_synthase__glutamine-hydrolyzing___Rhodospirillaceae_bacterium_TMED167_"/>
    <otu id="otu262558" label="GCA_003135855PNBD01000117.1_102122930124954103_102_GCA_003135855_1_ID_103_102_partial_00__Deltaproteobacteria_bacterium_"/>
    <otu id="otu262569" label="GCA_003140895PLLH01000063.1_448646444107_4_GCA_003140895_1_ID_107_4_partial_01__Elusimicrobia_bacterium_"/>
    <otu id="otu262578" label="75/94"/>
    <otu id="otu262583" label="88.5/94"/>
    <otu id="otu262586" label="60/94"/>
    <otu id="otu262589" label="WP_028880707.1_GCF_000688235_asparagine_synthase__glutamine-hydrolyzing___Terasakiella_pusilla_"/>
    <otu id="otu262592" label="PIV23788.1_GCA_002780715_asparagine_synthase__glutamine-hydrolyzing___Deltaproteobacteria_bacterium_CG03_land_8_20_14_0_80_45_14_"/>
    <otu id="otu262599" label="OOP56596.1_GCA_002009475_asparagine_synthase__glutamine-hydrolyzing___Candidatus_Brocadia_caroliniensis_"/>
    <otu id="otu262606" label="ACL46191.1_GCA_000022045_asparagine_synthase__glutamine-hydrolyzing___Cyanothece_sp._PCC_7425_"/>
    <otu id="otu262613" label="RJQ28487.1_GCA_003598855_asparagine_synthase__glutamine-hydrolyzing___Peptococcaceae_bacterium_"/>
    <otu id="otu262620" label="RJQ55274.1_GCA_003599505_asparagine_synthase__glutamine-hydrolyzing___Nitrospiraceae_bacterium_"/>
    <otu id="otu262631" label="OGB98378.1_GCA_001771285_asparagine_synthase__glutamine-hydrolyzing___candidate_division_NC10_bacterium_RIFCSPLOWO2_12_FULL_66_18_"/>
    <otu id="otu262644" label="1.1/57"/>
    <otu id="otu262649" label="92.6/99"/>
    <otu id="otu262652" label="GCA_002483445DLHY01000095.1_191970621748126_19_GCA_002483445_-1_ID_126_19_partial_00__Chloracidobacterium_sp._UBA7656_"/>
    <otu id="otu262655" label="PYP84553.1_GCA_003222245_asparagine_synthase__glutamine-hydrolyzing___Blastocatellia_bacterium_AA13_"/>
    <otu id="otu262662" label="94.7/99"/>
    <otu id="otu262665" label="CDM66582.1_GCA_000820845_asparagine_synthase__glutamine-hydrolyzing__Pyrinomonas_methylaliphatogenes_"/>
    <otu id="otu262670" label="GCA_002384175DGBD01000050.1_393543637367370_39_GCA_002384175_1_ID_370_39_partial_00__Chloracidobacterium_sp._UBA4013_"/>
    <otu id="otu262673" label="PYS43843.1_GCA_003222915_asparagine_synthase__glutamine-hydrolyzing___partial__Acidobacteria_bacterium_"/>
    <otu id="otu262688" label="96.7/100"/>
    <otu id="otu262691" label="PYQ12465.1_GCA_003222305_asparagine_synthase__glutamine-hydrolyzing___Acidobacteria_bacterium_"/>
    <otu id="otu262698" label="OLC54576.1_GCA_001918335_asparagine_synthase__glutamine-hydrolyzing___Acidobacteria_bacterium_13_1_40CM_4_69_4_"/>
    <otu id="otu262701" label="PYT12304.1_GCA_003223145_asparagine_synthase__glutamine-hydrolyzing___Acidobacteria_bacterium_"/>
    <otu id="otu262708" label="83/100"/>
    <otu id="otu262711" label="OLD80017.1_GCA_001919105_asparagine_synthase__glutamine-hydrolyzing___partial__Ignavibacteria_bacterium_13_1_40CM_2_61_4_"/>
    <otu id="otu262714" label="PYT34403.1_GCA_003223135_asparagine_synthase__glutamine-hydrolyzing___Acidobacteria_bacterium_"/>
    <otu id="otu262735" label="OLB92275.1_GCA_001917445_asparagine_synthase__glutamine-hydrolyzing___partial__Actinobacteria_bacterium_13_2_20CM_2_66_6_"/>
    <otu id="otu262738" label="PYN38559.1_GCA_003220515_asparagine_synthase__glutamine-hydrolyzing___Candidatus_Rokubacteria_bacterium_"/>
    <otu id="otu262759" label="27.5/95"/>
    <otu id="otu262762" label="56.1/100"/>
    <otu id="otu262765" label="GCA_002197525NFUN01000169.1_11143831626378_11_GCA_002197525_1_ID_78_11_partial_00__Acidobacteria_subdivision_13_bacterium_RH2_MAG17b_"/>
    <otu id="otu262768" label="PYV11389.1_GCA_003224665_asparagine_synthase__glutamine-hydrolyzing___Acidobacteria_bacterium_"/>
    <otu id="otu262775" label="TAM83616.1_GCA_004298155_asparagine_synthase__glutamine-hydrolyzing___Acidobacteria_bacterium_"/>
    <otu id="otu262784" label="GCA_003165615PLWR01000286.1_430054861387_4_GCA_003165615_-1_ID_387_4_partial_00__Acidobacteria_bacterium_"/>
    <otu id="otu262787" label="GCA_003171295PMYF01000394.1_642156071411_6_GCA_003171295_1_ID_411_6_partial_00__Acidobacteria_bacterium_"/>
    <otu id="otu262802" label="58.1/67"/>
    <otu id="otu262805" label="95.9/79"/>
    <otu id="otu262808" label="72.7/78"/>
    <otu id="otu262813" label="GCA_002403175DHHG01000218.1_218133672212_2_GCA_002403175_1_ID_212_2_partial_00__Syntrophaceae_bacterium_UBA4778_"/>
    <otu id="otu262816" label="GCA_002403175DHHG01000334.1_54418628913_5_GCA_002403175_-1_ID_13_5_partial_00__Syntrophaceae_bacterium_UBA4778_"/>
    <otu id="otu262823" label="81.7/79"/>
    <otu id="otu262826" label="78.9/80"/>
    <otu id="otu262829" label="0/74"/>
    <otu id="otu262832" label="GCA_002331625DCZN01000079.1_21333320739_2_GCA_002331625_-1_ID_39_2_partial_00__Nitrospira_sp._UBA2083_"/>
    <otu id="otu262835" label="HBP89771.1_GCA_003523945_TPA__asparagine_synthetase_B__partial__Nitrospiraceae_bacterium_"/>
    <otu id="otu262842" label="80.4/100"/>
    <otu id="otu262845" label="AQSC01000047.1_20 - pmc2"/>
    <otu id="otu262848" label="GCA_000402775AQSC01000047.1_20162771647147_20_GCA_000402775_1_ID_47_20_partial_00__Euryarchaeota_archaeon_SCGC_AAA252-I15_"/>
    <otu id="otu262859" label="OQX09711.1_GCA_002083975_asparagine_synthase__glutamine-hydrolyzing___Desulfobulbaceae_bacterium_A2_"/>
    <otu id="otu262870" label="79.5/100"/>
    <otu id="otu262873" label="GCA_002753225PDZS01000002.1_18021225121411651_180_GCA_002753225_-1_ID_51_180_partial_00__Deltaproteobacteria_bacterium_YD0425bin51_"/>
    <otu id="otu262882" label="92/100"/>
    <otu id="otu262885" label="WP_027353924.1_GCF_000472805_asparagine_synthase__glutamine-hydrolyzing___Desulfosarcina_sp._BuS5_"/>
    <otu id="otu262888" label="RJQ24531.1_GCA_003599675_asparagine_synthase__glutamine-hydrolyzing___Candidatus_Parcubacteria_bacterium_"/>
    <otu id="otu262895" label="OGS30817.1_GCA_001800475_asparagine_synthase__glutamine-hydrolyzing___Elusimicrobia_bacterium_RIFOXYB2_FULL_46_23_"/>
    <otu id="otu262902" label="RJP24774.1_GCA_003598145_asparagine_synthase__glutamine-hydrolyzing___Deltaproteobacteria_bacterium_"/>
    <otu id="otu262911" label="GCA_003158755PMLF01000277.1_141737819231248_14_GCA_003158755_-1_ID_248_14_partial_00__Elusimicrobia_bacterium_"/>
    <otu id="otu262914" label="BAV34014.1_GCA_002355735_asparagine_synthase__Sulfuricaulis_limicola_"/>
    <otu id="otu262933" label="85.7/53"/>
    <otu id="otu262936" label="81.6/56"/>
    <otu id="otu262939" label="78.9/55"/>
    <otu id="otu262942" label="96.2/100"/>
    <otu id="otu262947" label="73.4/97"/>
    <otu id="otu262952" label="46.3/17"/>
    <otu id="otu262955" label="75/25"/>
    <otu id="otu262958" label="90/98"/>
    <otu id="otu262961" label="88.2/60"/>
    <otu id="otu262964" label="73.8/26"/>
    <otu id="otu262967" label="93/74"/>
    <otu id="otu262970" label="GCA_002351535DEGR01000047.1_23236072545170_23_GCA_002351535_1_ID_70_23_partial_00__Lachnospira_sp._UBA2821_"/>
    <otu id="otu262975" label="GCA_900538435UPYG01000001.1_2929419312481_29_GCA_900538435_1_ID_1_29_partial_00__uncultured_Clostridium_sp._"/>
    <otu id="otu262978" label="GCA_900539185UQBG01000014.1_15132951512414_15_GCA_900539185_1_ID_14_15_partial_00__uncultured_Clostridium_sp._"/>
    <otu id="otu262989" label="93.4/72"/>
    <otu id="otu262992" label="91.8/80"/>
    <otu id="otu262995" label="51.5/38"/>
    <otu id="otu263004" label="GCA_900548725URLV01000009.1_2321230230659_23_GCA_900548725_1_ID_9_23_partial_00__uncultured_Tenericutes_bacterium_"/>
    <otu id="otu263009" label="GCA_900553855USFG01000004.1_4132290341254_41_GCA_900553855_1_ID_4_41_partial_00__uncultured_Tenericutes_bacterium_"/>
    <otu id="otu263012" label="GCA_002438065DJSP01000032.1_99100109359_9_GCA_002438065_-1_ID_9_9_partial_00__Bacillales_bacterium_UBA6331_"/>
    <otu id="otu263023" label="37.6/61"/>
    <otu id="otu263026" label="GCA_900547775URHW01000001.1_5035180645198961_503_GCA_900547775_1_ID_1_503_partial_00__uncultured_Tenericutes_bacterium_"/>
    <otu id="otu263029" label="GCA_900551105URUT01000003.1_2525834276723_25_GCA_900551105_1_ID_3_25_partial_00__uncultured_Tenericutes_bacterium_"/>
    <otu id="otu263042" label="40.3/99"/>
    <otu id="otu263045" label="GCA_900547095URFG01000003.1_951039291057793_95_GCA_900547095_-1_ID_3_95_partial_00__uncultured_Ruminococcaceae_bacterium_"/>
    <otu id="otu263048" label="GCA_900554615USIB01000010.1_16138001565610_16_GCA_900554615_1_ID_10_16_partial_00__uncultured_Tenericutes_bacterium_"/>
    <otu id="otu263055" label="GCA_900557305USSB01000003.1_7376370782203_73_GCA_900557305_1_ID_3_73_partial_00__uncultured_Tenericutes_bacterium_"/>
    <otu id="otu263068" label="GCA_900544005UQUB01000011.1_21219382375811_21_GCA_900544005_1_ID_11_21_partial_00__uncultured_Mollicutes_bacterium_"/>
    <otu id="otu263073" label="GCA_004553735SFKQ01000014.1_43234505134_4_GCA_004553735_-1_ID_34_4_partial_00__Mollicutes_bacterium_"/>
    <otu id="otu263076" label="GCA_900321645ONWZ01000115.1_983421015926_9_GCA_900321645_-1_ID_26_9_partial_00__uncultured_Clostridiales_bacterium_"/>
    <otu id="otu263091" label="GCA_004553735SFKQ01000035.1_15135061535032_15_GCA_004553735_1_ID_32_15_partial_00__Mollicutes_bacterium_"/>
    <otu id="otu263100" label="85.5/79"/>
    <otu id="otu263103" label="86/99"/>
    <otu id="otu263106" label="84.5/95"/>
    <otu id="otu263109" label="WP_018590280.1_GCF_000439105_asparagine_synthase__glutamine-hydrolyzing___Terrisporobacter_glycolicus_"/>
    <otu id="otu263112" label="OIK09671.1_GCA_001866655_asparagine_synthase__glutamine-hydrolyzing___Bacillus_sp._MUM_116_"/>
    <otu id="otu263119" label="58.3/91"/>
    <otu id="otu263122" label="GCA_900546635URDS01000026.1_56641872526_5_GCA_900546635_1_ID_26_5_partial_00__uncultured_Clostridiales_bacterium_"/>
    <otu id="otu263125" label="GCA_900546315URCP01000074.1_1214200174_1_GCA_900546315_1_ID_74_1_partial_00__uncultured_Clostridiales_bacterium_"/>
    <otu id="otu263138" label="43.6/73"/>
    <otu id="otu263143" label="KOO47976.1_GCA_001274945_asparagine_synthase__Viridibacillus_arvi_"/>
    <otu id="otu263146" label="PKA86533.1_GCA_002813185_asparagine_synthase__glutamine-hydrolysing___Viridibacillus_sp._OK051_"/>
    <otu id="otu263153" label="WP_088006248.1_GCF_002167005_asparagine_synthase__glutamine-hydrolyzing___Indiicoccus_explosivorum_"/>
    <otu id="otu263160" label="47.8/32"/>
    <otu id="otu263163" label="WP_017381683.1_GCF_000297555_asparagine_synthase__glutamine-hydrolyzing___Paenisporosarcina_sp._TG-14_"/>
    <otu id="otu263166" label="0/14"/>
    <otu id="otu263169" label="RLL47834.1_GCA_003665065_asparagine_synthase__glutamine-hydrolyzing___Oceanobacillus_sp._YLB-02_"/>
    <otu id="otu263172" label="WP_019412678.1_GCF_000286315_asparagine_synthase__glutamine-hydrolyzing___Paenisporosarcina_sp._TG20_"/>
    <otu id="otu263191" label="96.9/99"/>
    <otu id="otu263194" label="97.4/99"/>
    <otu id="otu263201" label="AWM74295.1_GCA_003150935_asparagine_synthase__glutamine-hydrolyzing___Lactobacillus_apis_"/>
    <otu id="otu263206" label="73.2/100"/>
    <otu id="otu263209" label="KRM40781.1_GCA_001434515_asn_synthetase__Lactobacillus_hamsteri_DSM_5661_=_JCM_6256_"/>
    <otu id="otu263212" label="ARD06264.1_GCA_002075105_asparagine_synthase__glutamine-hydrolyzing___Lactobacillus_amylolyticus_"/>
    <otu id="otu263219" label="RVU71036.1_GCA_004009905_asparagine_synthase__glutamine-hydrolyzing___Lactobacillus_sp._HT111-2_"/>
    <otu id="otu263230" label="74.7/100"/>
    <otu id="otu263233" label="SCC01639.1_GCA_900094965_asparagine_synthase__glutamine-hydrolysing___Bifidobacterium_bohemicum_"/>
    <otu id="otu263238" label="80.2/100"/>
    <otu id="otu263245" label="WP_125565887.1_GCF_003946015_asparagine_synthase__glutamine-hydrolyzing___Lactobacillus_insicii_"/>
    <otu id="otu263248" label="0/99"/>
    <otu id="otu263251" label="WP_125712333.1_GCF_003946625_asparagine_synthase__glutamine-hydrolyzing___Lactobacillus_sp._116-2_"/>
    <otu id="otu263254" label="WP_125593878.1_GCF_003946605_asparagine_synthase__glutamine-hydrolyzing___Lactobacillus_sp._184-8_"/>
    <otu id="otu263265" label="WP_125697753.1_GCF_003946405_asparagine_synthase__glutamine-hydrolyzing___Lactobacillus_sp._33-1_"/>
    <otu id="otu263272" label="KRL44037.1_GCA_001435035_asparagine_synthase__Lactobacillus_manihotivorans_DSM_13343_=_JCM_12514_"/>
    <otu id="otu263279" label="AXX64991.1_GCA_003522965_asparagine_synthase__glutamine-hydrolyzing___Lactobacillus_bombi_"/>
    <otu id="otu263294" label="99.7/99"/>
    <otu id="otu263297" label="75.6/100"/>
    <otu id="otu263300" label="WP_125772490.1_GCF_003946325_asparagine_synthase__glutamine-hydrolyzing___Lactobacillus_furfuricola_"/>
    <otu id="otu263303" label="AKP67314.1_GCA_001050475_asparagine_synthase__Lactobacillus_ginsenosidimutans_"/>
    <otu id="otu263312" label="76.4/56"/>
    <otu id="otu263315" label="19.7/56"/>
    <otu id="otu263318" label="WP_125712453.1_GCF_003946625_asparagine_synthase__glutamine-hydrolyzing___Lactobacillus_sp._116-2_"/>
    <otu id="otu263321" label="KRK78944.1_GCA_001435555_asparagine_synthase__Lactobacillus_nodensis_DSM_19682_=_JCM_14932_=_NBRC_107160_"/>
    <otu id="otu263328" label="85.1/100"/>
    <otu id="otu263331" label="GCA_005404815BJDF01000009.1_4257044779_4_GCA_005404815_1_ID_9_4_partial_00__Lactobacillus_sp._395-6.2_"/>
    <otu id="otu263334" label="PMD67896.1_GCA_002872255_asparagine_synthase__glutamine-hydrolyzing___Lactobacillus_nuruki_"/>
    <otu id="otu263345" label="WP_125706087.1_GCF_003946505_MULTISPECIES__asparagine_synthase__glutamine-hydrolyzing___Lactobacillus_"/>
    <otu id="otu263360" label="88/92"/>
    <otu id="otu263365" label="KRM02776.1_GCA_001434365_Asparagine_synthase__Glutamine-hydrolyzing___Lactobacillus_gastricus_DSM_16045_"/>
    <otu id="otu263370" label="WP_076460254.1_GCF_900156885_asparagine_synthase__glutamine-hydrolyzing___Lactobacillus_sp._Marseille-P3519_"/>
    <otu id="otu263373" label="83.1/100"/>
    <otu id="otu263376" label="65/97"/>
    <otu id="otu263379" label="14.5/96"/>
    <otu id="otu263382" label="AEI57355.1_GCA_000159455_asparagine_synthase__glutamine-hydrolyzing___Lactobacillus_reuteri_SD2112_"/>
    <otu id="otu263385" label="GCA_004556015SFJC01000023.1_32823474553_3_GCA_004556015_-1_ID_53_3_partial_00__Lactobacillus_reuteri_"/>
    <otu id="otu263392" label="KRN58498.1_GCA_001437055_asparagine_synthase__glutamine-hydrolyzing___Lactobacillus_secaliphilus_"/>
    <otu id="otu263401" label="KRK59790.1_GCA_001435475_asparagine_synthase_1__Lactobacillus_antri_DSM_16041_"/>
    <otu id="otu263404" label="KRM28279.1_GCA_001435935_asparagine_synthase__glutamine-hydrolyzing___Lactobacillus_panis_DSM_6035_"/>
    <otu id="otu263423" label="73.7/87"/>
    <otu id="otu263426" label="77.9/56"/>
    <otu id="otu263429" label="QCI85849.1_GCA_005145005_asparagine_synthase__glutamine-hydrolyzing___Vagococcus_sp._MN-17_"/>
    <otu id="otu263434" label="83.8/100"/>
    <otu id="otu263437" label="PXY82634.1_GCA_003202695_asparagine_synthase__glutamine-hydrolyzing___Bifidobacterium_asteroides_"/>
    <otu id="otu263440" label="AIC91711.1_GCA_000706765_asparagine_synthetase__Bifidobacterium_indicum_LMG_11587_=_DSM_20214_"/>
    <otu id="otu263447" label="82.1/22"/>
    <otu id="otu263450" label="26.5/19"/>
    <otu id="otu263453" label="27/16"/>
    <otu id="otu263458" label="OZG54771.1_GCA_002259705_asparagine_synthetase_B__Alloscardovia_macacae_"/>
    <otu id="otu263461" label="EFT82711.1_GCA_000191785_asparagine_synthase__glutamine-hydrolyzing___Parascardovia_denticolens_DSM_10105_=_JCM_12538_"/>
    <otu id="otu263472" label="GCA_900552615USAF01000045.1_11102881217745_11_GCA_900552615_-1_ID_45_11_partial_00__uncultured_Bifidobacterium_sp._"/>
    <otu id="otu263475" label="QAY32613.1_GCA_004135085_asparagine_synthase__glutamine-hydrolyzing___Bifidobacterium_gallinarum_"/>
    <otu id="otu263482" label="98.7/99"/>
    <otu id="otu263485" label="77.7/77"/>
    <otu id="otu263488" label="74.5/78"/>
    <otu id="otu263491" label="PLS28605.1_GCA_002860365_asparagine_synthetase_B__Bifidobacterium_parmae_"/>
    <otu id="otu263494" label="AMK57893.1_GCA_000966445_asparagine_synthetase_B__Bifidobacterium_angulatum_"/>
    <otu id="otu263501" label="GCA_002451435DKCF01000087.1_191578817674114_19_GCA_002451435_-1_ID_114_19_partial_00__Bifidobacterium_sp._UBA6881_"/>
    <otu id="otu263508" label="40.7/100"/>
    <otu id="otu263511" label="ADB10110.1_GCA_000024445_purF_Amidophosphoribosyltransferase__Bifidobacterium_dentium_Bd1_"/>
    <otu id="otu263514" label="AJE06192.1_GCA_000817995_asparagine_synthetase__Bifidobacterium_adolescentis_"/>
    <otu id="otu263533" label="WP_024463370.1_GCF_000771185_asparagine_synthase__glutamine-hydrolyzing___Bifidobacterium_subtile_"/>
    <otu id="otu263540" label="ROT86698.1_GCA_003788965_asparagine_synthetase_B__Bifidobacterium_mongoliense_"/>
    <otu id="otu263555" label="59.8/47"/>
    <otu id="otu263558" label="92.7/58"/>
    <otu id="otu263561" label="84.1/49"/>
    <otu id="otu263564" label="94.8/57"/>
    <otu id="otu263567" label="97.2/97"/>
    <otu id="otu263570" label="94.7/94"/>
    <otu id="otu263573" label="EHR37861.1_GCA_000245795_asparagine_synthase__glutamine-hydrolyzing___Facklamia_languida_CCUG_37842_"/>
    <otu id="otu263576" label="WP_124059375.1_GCF_900604935_asparagine_synthase__glutamine-hydrolyzing___Facklamia_sp._Marseille-P5643_"/>
    <otu id="otu263583" label="73.2/65"/>
    <otu id="otu263586" label="87.2/75"/>
    <otu id="otu263589" label="SLM85556.1_GCA_900163795_Asparagine_synthetase__glutamine-hydrolyzing___Vagococcus_fluvialis_bH819_"/>
    <otu id="otu263594" label="WP_048604054.1_GCF_001050095_MULTISPECIES__asparagine_synthase__glutamine-hydrolyzing___Enterococcus_"/>
    <otu id="otu263599" label="GCA_900551085URUO01000078.1_1133201378_1_GCA_900551085_-1_ID_78_1_partial_00__uncultured_Enterococcus_sp._"/>
    <otu id="otu263602" label="GCF95868.1_GCA_004309355_asparagine_synthetase_B__Enterococcus_florum_"/>
    <otu id="otu263619" label="AYG01355.1_GCA_003627095_asparagine_synthase__glutamine-hydrolyzing___Lactococcus_sp._1JSPR-7_"/>
    <otu id="otu263622" label="89.2/100"/>
    <otu id="otu263625" label="AGV74216.1_GCA_000468955_asparagine_synthase__Lactococcus_lactis_subsp._cremoris_KW2_"/>
    <otu id="otu263628" label="OAZ16397.1_GCA_001672265_asparagine_synthase__Lactococcus_lactis_RTB018_"/>
    <otu id="otu263647" label="98.5/99"/>
    <otu id="otu263650" label="88.5/99"/>
    <otu id="otu263653" label="OJG09565.1_GCA_001885765_asparagine_synthase__glutamine-hydrolyzing___Enterococcus_aquimarinus_"/>
    <otu id="otu263658" label="AUJ87322.1_GCA_002850555_asparagine_synthase__glutamine-hydrolyzing___Enterococcus_sp._CR-Ec1_"/>
    <otu id="otu263661" label="GCA_002455195DKJT01000001.1_5651559534541_56_GCA_002455195_1_ID_1_56_partial_00__Enterococcus_casseliflavus_"/>
    <otu id="otu263672" label="50.7/78"/>
    <otu id="otu263675" label="STD82992.1_GCA_900461195_asparagine_synthase__glutamine-hydrolyzing___Enterococcus_gallinarum_"/>
    <otu id="otu263678" label="56.7/93"/>
    <otu id="otu263683" label="OJG15148.1_GCA_001885735_asparagine_synthase__glutamine-hydrolyzing___Enterococcus_canintestini_"/>
    <otu id="otu263686" label="77.2/98"/>
    <otu id="otu263689" label="70.9/97"/>
    <otu id="otu263692" label="STD80666.1_GCA_900448015_asparagine_synthetase_B__Enterococcus_hirae_"/>
    <otu id="otu263695" label="78/100"/>
    <otu id="otu263698" label="81.9/100"/>
    <otu id="otu263701" label="ASZ07092.1_GCA_002290025_asparagine_synthase__glutamine-hydrolyzing___Enterococcus_thailandicus_"/>
    <otu id="otu263704" label="WP_002288533.1_GCF_900639535_MULTISPECIES__asparagine_synthase__glutamine-hydrolyzing___Enterococcus_"/>
    <otu id="otu263711" label="AYQ59264.1_GCA_003711605_asparagine_synthase__glutamine-hydrolyzing___Enterococcus_faecium_"/>
    <otu id="otu263722" label="WP_010735126.1_GCF_002216705_asparagine_synthase__glutamine-hydrolyzing___Enterococcus_mundtii_"/>
    <otu id="otu263733" label="EOL41869.1_GCA_000394035_asparagine_synthase__glutamine-hydrolyzing___Enterococcus_phoeniculicola_ATCC_BAA-412_"/>
    <otu id="otu263752" label="70.5/76"/>
    <otu id="otu263755" label="RST89742.1_GCA_003950325_asparagine_synthase__glutamine-hydrolyzing___Vagococcus_humatus_"/>
    <otu id="otu263758" label="RST93264.1_GCA_003987555_asparagine_synthase__glutamine-hydrolyzing___Vagococcus_lutrae_"/>
    <otu id="otu263771" label="EOT81376.1_GCA_000407285_asparagine_synthase__glutamine-hydrolyzing___Enterococcus_saccharolyticus_subsp._saccharolyticus_ATCC_43076_"/>
    <otu id="otu263776" label="AYW48875.1_GCA_003795125_asparagine_synthase__glutamine-hydrolyzing___Tetragenococcus_osmophilus_"/>
    <otu id="otu263779" label="86.8/100"/>
    <otu id="otu263782" label="AYW45506.1_GCA_003795145_asparagine_synthase__glutamine-hydrolyzing___Tetragenococcus_koreensis_"/>
    <otu id="otu263787" label="AYW47042.1_GCA_003795125_asparagine_synthase__glutamine-hydrolyzing___Tetragenococcus_osmophilus_"/>
    <otu id="otu263790" label="WP_094243973.1_GCF_002243535_asparagine_synthase__glutamine-hydrolyzing___Tetragenococcus_halophilus_"/>
    <otu id="otu263813" label="RST95226.1_GCA_003987495_asparagine_synthase__glutamine-hydrolyzing___Vagococcus_salmoninarum_"/>
    <otu id="otu263844" label="91.8/69"/>
    <otu id="otu263847" label="88.5/69"/>
    <otu id="otu263850" label="36.7/82"/>
    <otu id="otu263855" label="GCA_900314885OMWY01000007.1_56642546611612_56_GCA_900314885_1_ID_12_56_partial_00__uncultured_Clostridiales_bacterium_"/>
    <otu id="otu263858" label="48.5/95"/>
    <otu id="otu263861" label="WP_077532567.1_GCF_900155615_asparagine_synthase__glutamine-hydrolyzing___Massilimaliae_massiliensis_"/>
    <otu id="otu263866" label="GCA_004556705SFGA01000002.1_70726667451081_70_GCA_004556705_1_ID_81_70_partial_00__Ruminococcus_sp._"/>
    <otu id="otu263871" label="GCA_900321595ONWP01000038.1_423114167187_4_GCA_900321595_1_ID_187_4_partial_00__uncultured_Clostridiales_bacterium_"/>
    <otu id="otu263874" label="GCA_900314355OMUY01000083.1_33371463899632_33_GCA_900314355_1_ID_32_33_partial_00__uncultured_Clostridiales_bacterium_"/>
    <otu id="otu263893" label="84.3/84"/>
    <otu id="otu263898" label="95.5/90"/>
    <otu id="otu263901" label="83.9/89"/>
    <otu id="otu263904" label="WP_122642409.1_GCF_900604355_asparagine_synthase__glutamine-hydrolyzing___Clostridiales_bacterium_Marseille-P5551_"/>
    <otu id="otu263907" label="84/56"/>
    <otu id="otu263910" label="WP_059069073.1_GCF_001487105_asparagine_synthase__glutamine-hydrolyzing___Mediterraneibacter_massiliensis_"/>
    <otu id="otu263913" label="EMZ25330.1_GCA_000364245_asparagine_synthase__glutamine-hydrolyzing___Clostridium_sp._ASF502_"/>
    <otu id="otu263924" label="84.4/46"/>
    <otu id="otu263927" label="87.1/71"/>
    <otu id="otu263930" label="87.7/88"/>
    <otu id="otu263935" label="67.8/98"/>
    <otu id="otu263938" label="EGG82066.1_GCA_000209405_asparagine_synthase__Lachnospiraceae_bacterium_3_1_46FAA_"/>
    <otu id="otu263941" label="WP_072525325.1_GCF_900120155_asparagine_synthase__glutamine-hydrolyzing___Clostridium_sp._Marseille-P3244_"/>
    <otu id="otu263948" label="83.9/56"/>
    <otu id="otu263951" label="85.3/56"/>
    <otu id="otu263954" label="EGB91369.1_GCA_000190355_asparagine_synthase__glutamine-hydrolyzing___Clostridium_sp._D5_"/>
    <otu id="otu263957" label="CDC14267.1_GCA_000437035_asparagine_synthetase__Ruminococcus_sp._CAG_55_"/>
    <otu id="otu263964" label="EDY33015.1_GCA_000155205_asparagine_synthase__glutamine-hydrolyzing___Ruminococcus_lactaris_ATCC_29176_"/>
    <otu id="otu263975" label="GCA_002314255DCEY01000092.1_232288424764124_23_GCA_002314255_-1_ID_124_23_partial_00__Lachnospiraceae_bacterium_UBA1818_"/>
    <otu id="otu263982" label="GCA65996.1_GCA_003574295_asparagine_synthetase_B__Mediterraneibacter_butyricigenes_"/>
    <otu id="otu263989" label="GCA_002320245DCKD01000026.1_13137831566347_13_GCA_002320245_-1_ID_47_13_partial_00__Lachnospiraceae_bacterium_UBA1683_"/>
    <otu id="otu264000" label="TCS80758.1_GCA_004346165_asparagine_synthase__glutamine-hydrolysing___Muricomes_intestini_"/>
    <otu id="otu264009" label="85.1/94"/>
    <otu id="otu264012" label="90.5/96"/>
    <otu id="otu264017" label="GCA_002363095DEWC01000097.1_2801263345_2_GCA_002363095_-1_ID_45_2_partial_00__Ruminococcaceae_bacterium_UBA3220_"/>
    <otu id="otu264020" label="GCA_002371985DFHZ01000051.1_16135881542921_16_GCA_002371985_-1_ID_21_16_partial_00__Ruminococcaceae_bacterium_UBA3710_"/>
    <otu id="otu264027" label="71/96"/>
    <otu id="otu264030" label="GCA_900555535USLL01000019.1_1395019_1_GCA_900555535_-1_ID_19_1_partial_10__uncultured_Ruminococcaceae_bacterium_"/>
    <otu id="otu264035" label="GCA_900543215UQQR01000004.1_8878621804594_88_GCA_900543215_-1_ID_4_88_partial_00__uncultured_Ruminococcaceae_bacterium_"/>
    <otu id="otu264038" label="GCA_002431945DJET01000074.1_14119721381056_14_GCA_002431945_-1_ID_56_14_partial_00__Ruminococcaceae_bacterium_UBA5891_"/>
    <otu id="otu264053" label="GCA_002297415DBKZ01000088.1_28228872450316_28_GCA_002297415_1_ID_16_28_partial_00__Ruminococcaceae_bacterium_UBA737_"/>
    <otu id="otu264060" label="GCA_900547095URFG01000010.1_87169901610_8_GCA_900547095_1_ID_10_8_partial_00__uncultured_Ruminococcaceae_bacterium_"/>
    <otu id="otu264075" label="GCA_002305795DBRF01000006.1_45562515808011_45_GCA_002305795_1_ID_11_45_partial_00__Ruminococcaceae_bacterium_UBA1375_"/>
    <otu id="otu264082" label="87.2/89"/>
    <otu id="otu264085" label="79.7/40"/>
    <otu id="otu264088" label="86.5/52"/>
    <otu id="otu264091" label="87.8/66"/>
    <otu id="otu264098" label="95.5/99"/>
    <otu id="otu264103" label="82/96"/>
    <otu id="otu264106" label="82.6/64"/>
    <otu id="otu264109" label="73.8/64"/>
    <otu id="otu264112" label="96.7/78"/>
    <otu id="otu264115" label="69.6/7"/>
    <otu id="otu264118" label="21.1/7"/>
    <otu id="otu264121" label="99.5/80"/>
    <otu id="otu264124" label="GCA_002409585DHNP01000008.1_69807088257012_69_GCA_002409585_1_ID_12_69_partial_00__Ruminococcaceae_bacterium_UBA5413_"/>
    <otu id="otu264127" label="SCJ56973.1_GCA_900066995_Asparagine_synthetase__glutamine-hydrolyzing__1__uncultured_Ruminococcus_sp._"/>
    <otu id="otu264134" label="GCA_900317395ONGS01000172.1_125198667_1_GCA_900317395_1_ID_67_1_partial_00__uncultured_Clostridiales_bacterium_"/>
    <otu id="otu264141" label="GCA_900322145ONYQ01000036.1_969818834122_9_GCA_900322145_-1_ID_122_9_partial_00__uncultured_Clostridiales_bacterium_"/>
    <otu id="otu264148" label="85.9/91"/>
    <otu id="otu264151" label="2.9/7"/>
    <otu id="otu264154" label="54.7/85"/>
    <otu id="otu264157" label="GCA_002350705DEFH01000025.1_50489025098963_50_GCA_002350705_-1_ID_63_50_partial_00__Ruminococcaceae_bacterium_UBA2857_"/>
    <otu id="otu264160" label="56.4/96"/>
    <otu id="otu264163" label="GCA_900320235ONRO01000386.1_15652418406_1_GCA_900320235_-1_ID_406_1_partial_00__uncultured_Clostridiales_bacterium_"/>
    <otu id="otu264166" label="GCA_900316485ONDB01000141.1_216923428155_2_GCA_900316485_-1_ID_155_2_partial_01__uncultured_Clostridiales_bacterium_"/>
    <otu id="otu264177" label="GCA_002351795DEHG01000091.1_2788266876_2_GCA_002351795_1_ID_76_2_partial_00__Ruminococcaceae_bacterium_UBA2806_"/>
    <otu id="otu264184" label="GCA_900315465OMZF01000153.1_64009586878_6_GCA_900315465_-1_ID_78_6_partial_00__uncultured_Clostridiales_bacterium_"/>
    <otu id="otu264195" label="93.5/59"/>
    <otu id="otu264198" label="GCA_900318495ONLA01000042.1_55104785171_5_GCA_900318495_-1_ID_71_5_partial_00__uncultured_Clostridiales_bacterium_"/>
    <otu id="otu264203" label="GCA_900539685UQDD01000002.1_5460732632422_54_GCA_900539685_1_ID_2_54_partial_00__uncultured_Ruminococcaceae_bacterium_"/>
    <otu id="otu264206" label="55.7/9"/>
    <otu id="otu264209" label="GCA_900315475OMZK01000002.1_60574145981039_60_GCA_900315475_1_ID_39_60_partial_00__uncultured_Clostridiales_bacterium_"/>
    <otu id="otu264212" label="GCA_900543095UQQD01000003.1_5247754500783_52_GCA_900543095_1_ID_3_52_partial_00__uncultured_Ruminococcus_sp._"/>
    <otu id="otu264231" label="OUP77181.1_GCA_002160515_asparagine_synthase__glutamine-hydrolyzing___Anaeromassilibacillus_sp._An172_"/>
    <otu id="otu264238" label="HBE15969.1_GCA_003499325_TPA__asparagine_synthase__glutamine-hydrolyzing___partial__Ruminococcaceae_bacterium_"/>
    <otu id="otu264245" label="GCA_900539005UQAJ01000023.1_482141007023_4_GCA_900539005_1_ID_23_4_partial_00__uncultured_Ruminococcaceae_bacterium_"/>
    <otu id="otu264252" label="OOO00633.1_GCA_002007315_asparagine_synthase__glutamine-hydrolyzing___Epulopiscium_sp._Nele67-Bin004_"/>
    <otu id="otu264259" label="76.5/100"/>
    <otu id="otu264262" label="GCA_002381865DFYO01000076.1_31094292925_3_GCA_002381865_1_ID_25_3_partial_00__Clostridiales_bacterium_UBA4080_"/>
    <otu id="otu264267" label="PKM50218.1_GCA_002841375_asparagine_synthase__glutamine-hydrolyzing___Firmicutes_bacterium_HGW-Firmicutes-7_"/>
    <otu id="otu264270" label="PKM95890.1_GCA_002841625_asparagine_synthase__glutamine-hydrolyzing___Firmicutes_bacterium_HGW-Firmicutes-1_"/>
    <otu id="otu264285" label="WP_105618513.1_GCF_002964605_asparagine_synthase__glutamine-hydrolyzing___Vallitalea_sp._S15_"/>
    <otu id="otu264292" label="71.7/99"/>
    <otu id="otu264295" label="GCA_900553675USEH01000052.1_31631345452_3_GCA_900553675_1_ID_52_3_partial_00__uncultured_Ruminococcus_sp._"/>
    <otu id="otu264300" label="30.6/99"/>
    <otu id="otu264305" label="GCA_002368715DFEO01000029.1_42766460174_4_GCA_002368715_1_ID_74_4_partial_00__Ruminococcus_sp._UBA3800_"/>
    <otu id="otu264310" label="GCA_002391065DGRP01000109.1_43490531643_4_GCA_002391065_-1_ID_43_4_partial_00__Ruminococcus_sp._UBA4385_"/>
    <otu id="otu264313" label="GCA_002350115DEDV01000032.1_528534679106_5_GCA_002350115_1_ID_106_5_partial_00__Ruminococcus_sp._UBA2895_"/>
    <otu id="otu264324" label="67.9/100"/>
    <otu id="otu264327" label="GCA_002479715DLOT01000074.1_21826366712_2_GCA_002479715_1_ID_12_2_partial_00__Ruminococcus_sp._UBA7477_"/>
    <otu id="otu264332" label="90/100"/>
    <otu id="otu264335" label="GCA_900539835UQDR01000013.1_31376983953913_31_GCA_900539835_1_ID_13_31_partial_00__uncultured_Ruminococcus_sp._"/>
    <otu id="otu264338" label="GCA_900543145UQPZ01000006.1_991136841155316_99_GCA_900543145_-1_ID_6_99_partial_00__uncultured_Ruminococcus_sp._"/>
    <otu id="otu264345" label="WP_124101080.1_GCF_900604945_asparagine_synthase__glutamine-hydrolyzing___Ruminococcus_sp._Marseille-P6503_"/>
    <otu id="otu264360" label="GCA_900545345UQYQ01000008.1_8579287811198_85_GCA_900545345_-1_ID_8_85_partial_00__uncultured_Ruminococcus_sp._"/>
    <otu id="otu264375" label="GCA_900552925USBH01000055.1_65131700855_6_GCA_900552925_1_ID_55_6_partial_00__uncultured_Ruminococcaceae_bacterium_"/>
    <otu id="otu264382" label="WP_044976568.1_GCF_000712055_asparagine_synthase__glutamine-hydrolyzing___Ruminococcus_sp._HUN007_"/>
    <otu id="otu264389" label="RRD94298.1_GCA_003858485_asparagine_synthase__glutamine-hydrolyzing___Clostridiales_bacterium_COT073_COT-073_"/>
    <otu id="otu264404" label="96.7/92"/>
    <otu id="otu264407" label="12/83"/>
    <otu id="otu264412" label="90.7/99"/>
    <otu id="otu264415" label="61.6/100"/>
    <otu id="otu264420" label="GCA_900546435URCQ01000004.1_941026481045104_94_GCA_900546435_-1_ID_4_94_partial_00__uncultured_Pseudobutyrivibrio_sp._"/>
    <otu id="otu264423" label="RHQ00255.1_GCA_003478275_asparagine_synthase__glutamine-hydrolyzing___Roseburia_sp._AM51-8_"/>
    <otu id="otu264430" label="CDE53671.1_GCA_000437755_asparagine_synthetase__Roseburia_sp._CAG_303_"/>
    <otu id="otu264437" label="GCA_900539455UQCD01000019.1_27328323468519_27_GCA_900539455_1_ID_19_27_partial_00__uncultured_Clostridiales_bacterium_"/>
    <otu id="otu264444" label="GCA_900550135URQO01000030.1_10107931267630_10_GCA_900550135_1_ID_30_10_partial_00__uncultured_Eubacterium_sp._"/>
    <otu id="otu264453" label="89.3/59"/>
    <otu id="otu264456" label="CDD55320.1_GCA_000434155_asparagine_synthetase__Bacteroides_pectinophilus_CAG_437_"/>
    <otu id="otu264459" label="34.1/48"/>
    <otu id="otu264462" label="42.8/76"/>
    <otu id="otu264465" label="90.9/98"/>
    <otu id="otu264468" label="83.5/98"/>
    <otu id="otu264471" label="HCO35188.1_GCA_003537285_TPA__asparagine_synthase__glutamine-hydrolyzing___Eubacterium_sp._"/>
    <otu id="otu264476" label="GCA_900540585UQGK01000009.1_8173235750799_81_GCA_900540585_-1_ID_9_81_partial_00__uncultured_Lachnospira_sp._"/>
    <otu id="otu264479" label="CUQ80573.1_GCA_001405395_Asparagine_synthetase__glutamine-hydrolyzing__1___Eubacterium__eligens_"/>
    <otu id="otu264492" label="CDF10619.1_GCA_000437955_asparagine_synthetase__Eubacterium_sp._CAG_76_"/>
    <otu id="otu264495" label="73.9/99"/>
    <otu id="otu264498" label="CDB64999.1_GCA_000436475_asparagine_synthetase__Eubacterium_sp._CAG_248_"/>
    <otu id="otu264501" label="GCA_900538755UPYV01000024.1_687051054624_6_GCA_900538755_-1_ID_24_6_partial_00__uncultured_Lachnospira_sp._"/>
    <otu id="otu264518" label="19.1/74"/>
    <otu id="otu264521" label="90.6/99"/>
    <otu id="otu264524" label="GCA_900547255URGC01000090.1_77741961290_7_GCA_900547255_1_ID_90_7_partial_00__uncultured_Eubacterium_sp._"/>
    <otu id="otu264527" label="71.2/97"/>
    <otu id="otu264530" label="GCA_900539815UQDM01000018.1_65311716418_6_GCA_900539815_-1_ID_18_6_partial_00__uncultured_Eubacterium_sp._"/>
    <otu id="otu264533" label="GCA_900538595UPYZ01000008.1_7690006918478_76_GCA_900538595_1_ID_8_76_partial_00__uncultured_Eubacterium_sp._"/>
    <otu id="otu264544" label="GCA_900551945URYE01000016.1_1361220216_1_GCA_900551945_1_ID_16_1_partial_00__uncultured_Eubacterium_sp._"/>
    <otu id="otu264551" label="GCA_900545725URAI01000041.1_16173001914141_16_GCA_900545725_1_ID_41_16_partial_00__uncultured_Eubacterium_sp._"/>
    <otu id="otu264564" label="GCA_002380805DFWH01000009.1_46488095063819_46_GCA_002380805_-1_ID_19_46_partial_00__Clostridiales_bacterium_UBA4139_"/>
    <otu id="otu264569" label="GCB30344.1_GCA_003865035_asparagine_synthetase_B__Anaerotignum_faecicola_"/>
    <otu id="otu264572" label="GCA_004557645SFGI01000060.1_21246307556_2_GCA_004557645_-1_ID_56_2_partial_00___Eubacterium__saphenum_"/>
    <otu id="otu264591" label="GCA_900546215URCD01000026.1_18182452008626_18_GCA_900546215_-1_ID_26_18_partial_00__uncultured_Clostridiales_bacterium_"/>
    <otu id="otu264602" label="11.5/52"/>
    <otu id="otu264605" label="GCA_900543365UQRG01000001.1_2931164330501_29_GCA_900543365_-1_ID_1_29_partial_00__uncultured_Eubacterium_sp._"/>
    <otu id="otu264608" label="GCA_002430285DJCA01000134.1_742756104163_7_GCA_002430285_1_ID_163_7_partial_00__Clostridiales_bacterium_UBA5962_"/>
    <otu id="otu264623" label="GCA_002363615DEWK01000020.1_7078190800496_70_GCA_002363615_-1_ID_6_70_partial_00__Lachnospira_sp._UBA3212_"/>
    <otu id="otu264630" label="63.4/19"/>
    <otu id="otu264633" label="94.2/41"/>
    <otu id="otu264636" label="HBA38062.1_GCA_003489065_TPA__asparagine_synthase__glutamine-hydrolyzing___Firmicutes_bacterium_"/>
    <otu id="otu264639" label="96.2/99"/>
    <otu id="otu264642" label="81.7/24"/>
    <otu id="otu264645" label="75.1/18"/>
    <otu id="otu264650" label="87.4/93"/>
    <otu id="otu264653" label="GCA_900557305USSB01000003.1_7478229800613_74_GCA_900557305_1_ID_3_74_partial_00__uncultured_Tenericutes_bacterium_"/>
    <otu id="otu264656" label="GCA_002374055DFLA01000029.1_114772660141_11_GCA_002374055_-1_ID_41_11_partial_00__Bacillales_bacterium_UBA3631_"/>
    <otu id="otu264663" label="GCA_900321145ONVB01000252.1_27742576185_2_GCA_900321145_-1_ID_185_2_partial_01__uncultured_Clostridiales_bacterium_"/>
    <otu id="otu264670" label="GCA_004560915SFTR01000142.1_1185257_1_GCA_004560915_-1_ID_57_1_partial_10__bacterium_"/>
    <otu id="otu264677" label="87.7/58"/>
    <otu id="otu264680" label="76.8/40"/>
    <otu id="otu264687" label="GCA_900543825UQSR01000003.1_4245871476793_42_GCA_900543825_-1_ID_3_42_partial_00__uncultured_Tenericutes_bacterium_"/>
    <otu id="otu264694" label="GCA_900543075UQQB01000001.1_5247518493261_52_GCA_900543075_-1_ID_1_52_partial_00__uncultured_Mollicutes_bacterium_"/>
    <otu id="otu264697" label="GCA_900548425URKB01000008.1_2324651264598_23_GCA_900548425_1_ID_8_23_partial_00__uncultured_Tenericutes_bacterium_"/>
    <otu id="otu264704" label="GCA_900554615USIB01000008.1_4035673374818_40_GCA_900554615_1_ID_8_40_partial_00__uncultured_Tenericutes_bacterium_"/>
    <otu id="otu264715" label="GCA_900543855UQSS01000002.1_2219930217382_22_GCA_900543855_1_ID_2_22_partial_00__uncultured_Tenericutes_bacterium_"/>
    <otu id="otu264722" label="GCA_900549625URPE01000004.1_6368969708044_63_GCA_900549625_1_ID_4_63_partial_00__uncultured_Tenericutes_bacterium_"/>
    <otu id="otu264729" label="73.4/49"/>
    <otu id="otu264734" label="GCA_900546715UREA01000003.1_5551017528463_55_GCA_900546715_-1_ID_3_55_partial_00__uncultured_Tenericutes_bacterium_"/>
    <otu id="otu264737" label="90.7/100"/>
    <otu id="otu264740" label="88.5/100"/>
    <otu id="otu264743" label="GCA_900549315URNR01000022.1_13120991394322_13_GCA_900549315_-1_ID_22_13_partial_00__uncultured_Tenericutes_bacterium_"/>
    <otu id="otu264746" label="GCA_900544625UQVR01000007.1_2624952267667_26_GCA_900544625_-1_ID_7_26_partial_00__uncultured_Tenericutes_bacterium_"/>
    <otu id="otu264753" label="GCA_900551525URWD01000027.1_988291064627_9_GCA_900551525_-1_ID_27_9_partial_00__uncultured_Tenericutes_bacterium_"/>
    <otu id="otu264764" label="GCA_900313575OMRO01000038.1_30358603767471_30_GCA_900313575_1_ID_71_30_partial_00__uncultured_Firmicutes_bacterium_"/>
    <otu id="otu264781" label="GCA_900547355URGN01000008.1_7348853088_7_GCA_900547355_1_ID_8_7_partial_00__uncultured_Tenericutes_bacterium_"/>
    <otu id="otu264784" label="17.7/30"/>
    <otu id="otu264787" label="GCA_900544035UQTP01000002.1_1441263451281652_144_GCA_900544035_1_ID_2_144_partial_00__uncultured_Tenericutes_bacterium_"/>
    <otu id="otu264792" label="GCA_900552975UWSL01000010.1_16157171754010_16_GCA_900552975_-1_ID_10_16_partial_00__uncultured_Tenericutes_bacterium_"/>
    <otu id="otu264795" label="GCA_002362595DEUO01000002.1_14181782000413_14_GCA_002362595_1_ID_13_14_partial_00__Bacillales_bacterium_UBA3260_"/>
    <otu id="otu264822" label="OUO88300.1_GCA_002159915_asparagine_synthase__glutamine-hydrolyzing___Gordonibacter_sp._An230_"/>
    <otu id="otu264825" label="SEO50820.1_GCA_900110565_asparagine_synthase__glutamine-hydrolysing___Denitrobacterium_detoxificans_"/>
    <otu id="otu264834" label="GCA_002371495DFIX01000027.1_14241242623828_14_GCA_002371495_-1_ID_28_14_partial_00__Eggerthellaceae_bacterium_UBA3686_"/>
    <otu id="otu264837" label="GCA_900313875OMSY01000159.1_5107601284435_5_GCA_900313875_-1_ID_35_5_partial_00__uncultured_actinobacterium_"/>
    <otu id="otu264858" label="79.4/100"/>
    <otu id="otu264861" label="GCA_900543285UQQJ01000046.1_16178991973146_16_GCA_900543285_-1_ID_46_16_partial_00__uncultured_Ruminococcaceae_bacterium_"/>
    <otu id="otu264866" label="GCA_004561545SFVK01000007.1_4422260513_4_GCA_004561545_-1_ID_3_4_partial_00__bacterium_"/>
    <otu id="otu264869" label="GCA_002306375DBRU01000119.1_23236382546799_23_GCA_002306375_1_ID_99_23_partial_00__Faecalibacterium_sp._UBA1360_"/>
    <otu id="otu264880" label="GCA_004555405SFIE01000018.1_781851001132_7_GCA_004555405_1_ID_32_7_partial_00__Subdoligranulum_sp._"/>
    <otu id="otu264891" label="76.7/84"/>
    <otu id="otu264894" label="80.1/93"/>
    <otu id="otu264899" label="17.8/81"/>
    <otu id="otu264902" label="SMG51167.1_GCA_900177815_asparagine_synthase__glutamine-hydrolysing___Paenibacillus_aquistagni_"/>
    <otu id="otu264905" label="51/97"/>
    <otu id="otu264910" label="36.3/49"/>
    <otu id="otu264915" label="WP_135556112.1_GCF_004764705_asparagine_synthase__glutamine-hydrolyzing___Paenibacillus_sp._R196_"/>
    <otu id="otu264918" label="TCZ75853.1_GCA_004344915_asparagine_synthase__glutamine-hydrolyzing___Paenibacillus_sp._18JY21-1_"/>
    <otu id="otu264925" label="15.6/46"/>
    <otu id="otu264930" label="PZE21283.1_GCA_002220865_asparagine_synthase__glutamine-hydrolyzing___Paenibacillus_xerothermodurans_"/>
    <otu id="otu264933" label="86.4/100"/>
    <otu id="otu264936" label="WP_019536414.1_GCF_000380965_asparagine_synthase__glutamine-hydrolyzing___Paenibacillus_ginsengihumi_"/>
    <otu id="otu264939" label="74.8/95"/>
    <otu id="otu264944" label="SCW31054.1_GCA_900100345_asparagine_synthase__glutamine-hydrolysing___Paenibacillus_tianmuensis_"/>
    <otu id="otu264947" label="PUA39574.1_GCA_003057575_asparagine_synthase__glutamine-hydrolyzing___Paenibacillus_elgii_"/>
    <otu id="otu264954" label="94.5/95"/>
    <otu id="otu264957" label="SFW57378.1_GCA_900119055_asparagine_synthase__glutamine-hydrolysing___Paenibacillus_sp._UNCCL117_"/>
    <otu id="otu264960" label="WP_127604919.1_GCF_004000985_MULTISPECIES__asparagine_synthase__glutamine-hydrolyzing___Paenibacillus_"/>
    <otu id="otu264979" label="66.2/90"/>
    <otu id="otu264982" label="TFE89755.1_GCA_004514475_asparagine_synthase__glutamine-hydrolyzing___Paenibacillus_sp._MEC069_"/>
    <otu id="otu264985" label="67.4/95"/>
    <otu id="otu264988" label="WP_127452955.1_GCF_004000765_asparagine_synthase__glutamine-hydrolyzing___Paenibacillus_chondroitinus_"/>
    <otu id="otu264993" label="OPH60370.1_GCA_002027705_asparagine_synthase__glutamine-hydrolyzing___Paenibacillus_ferrarius_"/>
    <otu id="otu264998" label="WP_029194795.1_GCF_000422905_asparagine_synthase__glutamine-hydrolyzing___Paenibacillus_alginolyticus_"/>
    <otu id="otu265001" label="WP_047681551.1_GCF_000799595_asparagine_synthase__glutamine-hydrolyzing___Paenibacillus_chondroitinus_"/>
    <otu id="otu265028" label="KIL42409.1_GCA_000829455_asparagine_synthase__Paenibacillus_sp._VKM_B-2647_"/>
    <otu id="otu265035" label="82.8/99"/>
    <otu id="otu265038" label="WP_010271255.1_GCF_000285515_asparagine_synthase__glutamine-hydrolyzing___Paenibacillus_senegalensis_"/>
    <otu id="otu265041" label="91.4/99"/>
    <otu id="otu265044" label="WP_040952913.1_GCF_000455485_asparagine_synthase__glutamine-hydrolyzing___Gorillibacterium_massiliense_"/>
    <otu id="otu265047" label="WP_058302390.1_GCF_001457415_asparagine_synthase__glutamine-hydrolyzing___Gorillibacterium_timonense_"/>
    <otu id="otu265066" label="RAV00579.1_GCA_003285005_asparagine_synthase__glutamine-hydrolyzing___Paenibacillus_sp._YN15_"/>
    <otu id="otu265073" label="RJR20818.1_GCA_003599015_asparagine_synthase__glutamine-hydrolyzing___Desulfobacteraceae_bacterium_"/>
    <otu id="otu265080" label="58/96"/>
    <otu id="otu265083" label="OAG94312.1_GCA_001642725_asparagine_synthetase_B__Acidibacillus_ferrooxidans_"/>
    <otu id="otu265088" label="45.7/100"/>
    <otu id="otu265091" label="TCS72571.1_GCA_004343345_asparagine_synthase__glutamine-hydrolysing___Effusibacillus_lacus_"/>
    <otu id="otu265094" label="WP_018132418.1_GCF_000376225_asparagine_synthase__glutamine-hydrolyzing___Effusibacillus_pohliae_"/>
    <otu id="otu265105" label="ASS74972.1_GCA_002243515_asparagine_synthase__glutamine-hydrolyzing___Tumebacillus_algifaecis_"/>
    <otu id="otu265110" label="KEO82654.1_GCA_000714935_asparagine_synthase__Tumebacillus_flagellatus_"/>
    <otu id="otu265113" label="PWK06292.1_GCA_003148565_asparagine_synthase__glutamine-hydrolysing___Tumebacillus_permanentifrigoris_"/>
    <otu id="otu265124" label="TCP59640.1_GCA_004340785_asparagine_synthase__glutamine-hydrolysing___Tumebacillus_sp._BK434_"/>
    <otu id="otu265147" label="92.6/98"/>
    <otu id="otu265150" label="57.6/98"/>
    <otu id="otu265153" label="KPV41981.1_GCA_001399675_hypothetical_protein_AN477_19590__Alicyclobacillus_ferrooxydans_"/>
    <otu id="otu265156" label="RIV17154.1_GCA_003584005_asparagine_synthase__glutamine-hydrolyzing___Firmicutes_bacterium_I2511_"/>
    <otu id="otu265163" label="SHK87997.1_GCA_900142255_asparagine_synthase__glutamine-hydrolysing___Alicyclobacillus_montanus_"/>
    <otu id="otu265176" label="GCA_003554535PWGT01000002.1_49549905683779_49_GCA_003554535_-1_ID_79_49_partial_00__Syntrophomonadaceae_bacterium_"/>
    <otu id="otu265181" label="88.9/100"/>
    <otu id="otu265184" label="RQD74349.1_GCA_003838135_asparagine_synthase__glutamine-hydrolyzing___partial__Candidatus_Syntrophonatronum_acetioxidans_"/>
    <otu id="otu265187" label="RQD77378.1_GCA_003838135_asparagine_synthase__glutamine-hydrolyzing___Candidatus_Syntrophonatronum_acetioxidans_"/>
    <otu id="otu265194" label="63/100"/>
    <otu id="otu265197" label="GCA_003555415PWHX01000087.1_72990484650_7_GCA_003555415_-1_ID_50_7_partial_00__Syntrophomonadaceae_bacterium_"/>
    <otu id="otu265200" label="GCA_003560915PWJM01000139.1_14105851245914_14_GCA_003560915_1_ID_14_14_partial_00__Syntrophomonadaceae_bacterium_"/>
    <otu id="otu265219" label="84.2/89"/>
    <otu id="otu265222" label="OGR74006.1_GCA_001799895_asparagine_synthase__glutamine-hydrolyzing___Elusimicrobia_bacterium_GWD2_63_28_"/>
    <otu id="otu265225" label="PYS28612.1_GCA_003223895_asparagine_synthase__glutamine-hydrolyzing___Acidobacteria_bacterium_"/>
    <otu id="otu265236" label="55.7/76"/>
    <otu id="otu265239" label="5.6/99"/>
    <otu id="otu265244" label="OGS29116.1_GCA_001800475_asparagine_synthase__glutamine-hydrolyzing___Elusimicrobia_bacterium_RIFOXYB2_FULL_46_23_"/>
    <otu id="otu265247" label="OGG48156.1_GCA_001781055_asparagine_synthase__glutamine-hydrolyzing___Candidatus_Handelsmanbacteria_bacterium_RIFCSPLOWO2_12_FULL_64_10_"/>
    <otu id="otu265254" label="PYQ51578.1_GCA_003223615_asparagine_synthase__glutamine-hydrolyzing___Acidobacteria_bacterium_"/>
    <otu id="otu265261" label="GCA_002483395DLHV01000166.1_303192632831117_30_GCA_002483395_1_ID_117_30_partial_00__Chloracidobacterium_sp._UBA7659_"/>
    <otu id="otu265272" label="73.7/47"/>
    <otu id="otu265275" label="51.2/22"/>
    <otu id="otu265282" label="56/74"/>
    <otu id="otu265287" label="78.4/100"/>
    <otu id="otu265290" label="GAX61232.1_GCA_002443295_asparagine_synthase__Candidatus_Scalindua_japonica_"/>
    <otu id="otu265293" label="GCA_002011815MTOV01000002.1_2442568282587321_244_GCA_002011815_1_ID_1_244_partial_00__Nitrospirae_bacterium_JdFR-86_"/>
    <otu id="otu265300" label="TKB74840.1_GCA_005116835_asparagine_synthase__glutamine-hydrolyzing___Nitrospira_sp._"/>
    <otu id="otu265311" label="GCA_003161195PMOV01000305.1_14172061915244_14_GCA_003161195_1_ID_44_14_partial_00__Acidobacteria_bacterium_"/>
    <otu id="otu265314" label="WP_082125896.1_GCF_001006305_asparagine_synthase__glutamine-hydrolyzing___Silvibacterium_bohemicum_"/>
    <otu id="otu265323" label="GCA_003169715PNAR01000150.1_427764725262_4_GCA_003169715_1_ID_262_4_partial_00__Acidobacteriaceae_bacterium_"/>
    <otu id="otu265328" label="GCA_003169715PNAR01000027.1_312823174198_3_GCA_003169715_1_ID_198_3_partial_01__Acidobacteriaceae_bacterium_"/>
    <otu id="otu265331" label="GCA_003138515PLGG01000047.1_14715453715645037_147_GCA_003138515_1_ID_37_147_partial_00__Acidobacteriaceae_bacterium_"/>
    <otu id="otu265350" label="GCA_003165615PLWR01000737.1_212013108433_2_GCA_003165615_-1_ID_433_2_partial_00__Acidobacteria_bacterium_"/>
    <otu id="otu265357" label="RIK43357.1_GCA_003577355_asparagine_synthase__glutamine-hydrolyzing___Chloroflexi_bacterium_"/>
    <otu id="otu265366" label="GCA_002418185DIDN01000062.1_21211892310267_21_GCA_002418185_1_ID_67_21_partial_00__Deltaproteobacteria_bacterium_UBA5799_"/>
    <otu id="otu265369" label="OGP13990.1_GCA_001797415_asparagine_synthase__glutamine-hydrolyzing___Deltaproteobacteria_bacterium_GWA2_55_10_"/>
    <otu id="otu265382" label="43/63"/>
    <otu id="otu265385" label="78.4/74"/>
    <otu id="otu265388" label="86.1/95"/>
    <otu id="otu265391" label="PYV15133.1_GCA_003224575_asparagine_synthase__glutamine-hydrolyzing___Acidobacteria_bacterium_"/>
    <otu id="otu265394" label="PYV06181.1_GCA_003225335_asparagine_synthase__glutamine-hydrolyzing___Acidobacteria_bacterium_"/>
    <otu id="otu265401" label="OFV94285.1_GCA_001767075_asparagine_synthase__glutamine-hydrolyzing___Acidobacteria_bacterium_RIFCSPLOWO2_12_FULL_54_10_"/>
    <otu id="otu265410" label="GCA_003170915PMYB01000186.1_43469224885989_43_GCA_003170915_1_ID_89_43_partial_00__Bryobacterales_bacterium_"/>
    <otu id="otu265413" label="GCA_003167275PMTT01000692.1_549936942730_5_GCA_003167275_1_ID_730_5_partial_00__Bryobacterales_bacterium_"/>
    <otu id="otu265424" label="82.7/100"/>
    <otu id="otu265427" label="OFW39495.1_GCA_001767445_asparagine_synthase__glutamine-hydrolyzing___Acidobacteria_bacterium_RIFCSPLOWO2_12_FULL_60_22_"/>
    <otu id="otu265430" label="PYS30288.1_GCA_003223895_asparagine_synthase__glutamine-hydrolyzing___Acidobacteria_bacterium_"/>
    <otu id="otu265475" label="95.6/97"/>
    <otu id="otu265478" label="71.8/76"/>
    <otu id="otu265483" label="79.4/90"/>
    <otu id="otu265490" label="GCA_003164655PLTW01000035.1_782871020961_7_GCA_003164655_1_ID_61_7_partial_00__Actinobacteria_bacterium_"/>
    <otu id="otu265493" label="GCA_002423545DIWP01000042.1_97937769569536_97_GCA_002423545_-1_ID_36_97_partial_00__Thermoleophilia_bacterium_UBA6103_"/>
    <otu id="otu265500" label="GCA_002412925DHVZ01000011.1_48588976077126_48_GCA_002412925_1_ID_26_48_partial_00__Anaerolineales_bacterium_UBA5195_"/>
    <otu id="otu265509" label="81/99"/>
    <otu id="otu265512" label="86.5/87"/>
    <otu id="otu265515" label="0/23"/>
    <otu id="otu265518" label="0/54"/>
    <otu id="otu265521" label="GCA_900696665CAADGY010000272.1_666758570272_6_GCA_900696665_1_ID_272_6_partial_00__uncultured_Acidobacteria_bacterium_"/>
    <otu id="otu265524" label="93.2/100"/>
    <otu id="otu265527" label="45.7/97"/>
    <otu id="otu265530" label="PYU10167.1_GCA_003224105_asparagine_synthase__glutamine-hydrolyzing___Acidobacteria_bacterium_"/>
    <otu id="otu265533" label="GCA_003142415PLMH01000164.1_29352363712572_29_GCA_003142415_1_ID_72_29_partial_00__Acidobacteria_bacterium_"/>
    <otu id="otu265540" label="PYT59974.1_GCA_003224145_asparagine_synthase__glutamine-hydrolyzing___Acidobacteria_bacterium_"/>
    <otu id="otu265551" label="GCA_003167515PMSS01000484.1_394421046111393_39_GCA_003167515_1_ID_393_39_partial_00__Acidobacterium_sp._"/>
    <otu id="otu265558" label="87.5/77"/>
    <otu id="otu265563" label="40.3/85"/>
    <otu id="otu265566" label="82.3/95"/>
    <otu id="otu265569" label="WP_109484786.1_GCF_003131205_asparagine_synthase__glutamine-hydrolyzing___Occallatibacter_savannae_"/>
    <otu id="otu265572" label="RJR18165.1_GCA_003599015_asparagine_synthase__glutamine-hydrolyzing___Desulfobacteraceae_bacterium_"/>
    <otu id="otu265579" label="GCA_000398625ASMB01000032.1_1128199932_1_GCA_000398625_1_ID_32_1_partial_00__Latescibacteria_bacterium_SCGC_AAA252-D10_"/>
    <otu id="otu265586" label="99.3/96"/>
    <otu id="otu265589" label="GCA_900696445CAADGC010000035.1_21225492445035_21_GCA_900696445_1_ID_35_21_partial_00__uncultured_Verrucomicrobia_bacterium_"/>
    <otu id="otu265592" label="90.7/94"/>
    <otu id="otu265595" label="0/56"/>
    <otu id="otu265598" label="0/70"/>
    <otu id="otu265601" label="50.1/72"/>
    <otu id="otu265604" label="80.1/95"/>
    <otu id="otu265607" label="88.7/100"/>
    <otu id="otu265610" label="73.2/81"/>
    <otu id="otu265613" label="92.8/81"/>
    <otu id="otu265616" label="PYV50581.1_GCA_003224835_asparagine_synthase__glutamine-hydrolyzing___Acidobacteria_bacterium_"/>
    <otu id="otu265619" label="PZR80117.1_GCA_003244125_asparagine_synthase__glutamine-hydrolyzing___Chthoniobacterales_bacterium_"/>
    <otu id="otu265626" label="PYK60255.1_GCA_003219125_asparagine_synthase__glutamine-hydrolyzing___Verrucomicrobia_bacterium_"/>
    <otu id="otu265633" label="92.9/94"/>
    <otu id="otu265636" label="83.6/94"/>
    <otu id="otu265639" label="PYK17220.1_GCA_003219415_asparagine_synthase__glutamine-hydrolyzing___Verrucomicrobia_bacterium_"/>
    <otu id="otu265642" label="GCA_003169695PNAS01000008.1_54937690472_5_GCA_003169695_1_ID_72_5_partial_00__Spartobacteria_bacterium_"/>
    <otu id="otu265649" label="PYV49400.1_GCA_003224835_asparagine_synthase__glutamine-hydrolyzing___Acidobacteria_bacterium_"/>
    <otu id="otu265660" label="62.5/98"/>
    <otu id="otu265663" label="PYS74296.1_GCA_003222855_asparagine_synthase__glutamine-hydrolyzing___partial__Acidobacteria_bacterium_"/>
    <otu id="otu265666" label="91/99"/>
    <otu id="otu265669" label="PYM02345.1_GCA_003220075_asparagine_synthase__glutamine-hydrolyzing___Verrucomicrobia_bacterium_"/>
    <otu id="otu265674" label="PYK45400.1_GCA_003219095_asparagine_synthase__glutamine-hydrolyzing___partial__Verrucomicrobia_bacterium_"/>
    <otu id="otu265677" label="PYK77845.1_GCA_003219175_asparagine_synthase__glutamine-hydrolyzing___Verrucomicrobia_bacterium_"/>
    <otu id="otu265696" label="PYK23886.1_GCA_003219465_asparagine_synthase__glutamine-hydrolyzing___partial__Verrucomicrobia_bacterium_"/>
    <otu id="otu265703" label="PYR17438.1_GCA_003222535_asparagine_synthase__glutamine-hydrolyzing___Acidobacteria_bacterium_"/>
    <otu id="otu265710" label="PYK98486.1_GCA_003219715_asparagine_synthetase_B__partial__Verrucomicrobia_bacterium_"/>
    <otu id="otu265717" label="PYL66205.1_GCA_003221375_asparagine_synthase__glutamine-hydrolyzing___Verrucomicrobia_bacterium_"/>
    <otu id="otu265734" label="OQY71564.1_GCA_002050295_asparagine_synthase__glutamine-hydrolyzing___Ignavibacteriales_bacterium_UTCHB2_"/>
    <otu id="otu265737" label="GCA_900696555CAADGO010000164.1_27752643164_2_GCA_900696555_1_ID_164_2_partial_00__uncultured_Chlorobi_bacterium_"/>
    <otu id="otu265752" label="PYT90454.1_GCA_003223295_asparagine_synthase__glutamine-hydrolyzing___Acidobacteria_bacterium_"/>
    <otu id="otu265759" label="RPJ07624.1_GCA_003818675_asparagine_synthetase_B__partial__Spirochaetaceae_bacterium_"/>
    <otu id="otu265772" label="OGF10122.1_GCA_001777935_asparagine_synthase__glutamine-hydrolyzing___Candidatus_Edwardsbacteria_bacterium_GWE2_54_12_"/>
    <otu id="otu265775" label="GCA_003152875PMBF01000056.1_13163681827828_13_GCA_003152875_-1_ID_28_13_partial_00__Ignavibacteriae_bacterium_"/>
    <otu id="otu265786" label="75.6/93"/>
    <otu id="otu265789" label="OGG48153.1_GCA_001781055_asparagine_synthase__glutamine-hydrolyzing___Candidatus_Handelsmanbacteria_bacterium_RIFCSPLOWO2_12_FULL_64_10_"/>
    <otu id="otu265792" label="GCA_002346505DDZW01000054.1_22228772475165_22_GCA_002346505_1_ID_65_22_partial_00__Latescibacteria_bacterium_UBA2998_"/>
    <otu id="otu265803" label="80.3/79"/>
    <otu id="otu265806" label="GCA_003155655PMDS01000096.1_36363863826396_36_GCA_003155655_1_ID_96_36_partial_00__Melioribacter_sp._"/>
    <otu id="otu265809" label="98.6/98"/>
    <otu id="otu265812" label="82.5/35"/>
    <otu id="otu265815" label="80.6/34"/>
    <otu id="otu265820" label="RZU00783.1_GCA_004217215_asparagine_synthase__glutamine-hydrolysing___Rivibacter_subsaxonicus_"/>
    <otu id="otu265823" label="WP_029001906.1_GCF_000430725_asparagine_synthase__glutamine-hydrolyzing___Azohydromonas_australica_"/>
    <otu id="otu265830" label="45.3/36"/>
    <otu id="otu265833" label="92.8/76"/>
    <otu id="otu265836" label="78.8/36"/>
    <otu id="otu265839" label="56/41"/>
    <otu id="otu265842" label="GCA_003142875PLNV01000096.1_27323513423455_27_GCA_003142875_-1_ID_55_27_partial_00__Syntrophaceae_bacterium_"/>
    <otu id="otu265845" label="GCA_003153585PLZZ01000014.1_743376214241_7_GCA_003153585_1_ID_241_7_partial_00__Acidobacteria_bacterium_"/>
    <otu id="otu265852" label="91.3/77"/>
    <otu id="otu265855" label="PYN71179.1_GCA_003221695_asparagine_synthase__glutamine-hydrolyzing___Candidatus_Rokubacteria_bacterium_"/>
    <otu id="otu265858" label="OGP39272.1_GCA_001797525_asparagine_synthase__glutamine-hydrolyzing___Candidatus_Raymondbacteria_bacterium_RIFOXYB2_FULL_49_35_"/>
    <otu id="otu265869" label="GCA_003171295PMYF01000363.1_101147913356349_10_GCA_003171295_-1_ID_349_10_partial_00__Acidobacteria_bacterium_"/>
    <otu id="otu265876" label="16.4/71"/>
    <otu id="otu265879" label="RIK43359.1_GCA_003577355_asparagine_synthase__glutamine-hydrolyzing___Chloroflexi_bacterium_"/>
    <otu id="otu265882" label="PYR99877.1_GCA_003222815_asparagine_synthase__glutamine-hydrolyzing___Acidobacteria_bacterium_"/>
    <otu id="otu265899" label="ACB33657.1_GCA_000019785_asparagine_synthase__glutamine-hydrolyzing___Leptothrix_cholodnii_SP-6_"/>
    <otu id="otu265902" label="22.8/95"/>
    <otu id="otu265905" label="ESS72453.1_GCA_000496735_asparagine_synthetase__Methyloglobulus_morosus_KoM1_"/>
    <otu id="otu265908" label="OYY64548.1_GCA_002281415_asparagine_synthase__glutamine-hydrolyzing___Burkholderiales_bacterium_28-67-8_"/>
    <otu id="otu265923" label="0/28"/>
    <otu id="otu265926" label="OGL49814.1_GCA_001790785_asparagine_synthase__glutamine-hydrolyzing___Candidatus_Schekmanbacteria_bacterium_RIFCSPHIGHO2_02_FULL_38_11_"/>
    <otu id="otu265929" label="GBD86132.1_GCA_002898075_asparagine_synthetase__glutamine-hydrolyzing__1__bacterium_BMS3Abin03_"/>
    <otu id="otu265948" label="GCA_002346595DEAC01000038.1_24326530726718437_243_GCA_002346595_-1_ID_37_243_partial_00__Latescibacteria_bacterium_UBA2992_"/>
    <otu id="otu265959" label="94.6/98"/>
    <otu id="otu265962" label="OGW48164.1_GCA_001805135_asparagine_synthase__glutamine-hydrolyzing___Nitrospirae_bacterium_RBG_13_41_22_"/>
    <otu id="otu265965" label="72.9/90"/>
    <otu id="otu265970" label="91.2/99"/>
    <otu id="otu265973" label="43.5/99"/>
    <otu id="otu265978" label="RIJ49716.1_GCA_003576475_asparagine_synthase__glutamine-hydrolyzing___Maribellus_luteus_"/>
    <otu id="otu265981" label="GCA_002408065DHQI01000055.1_323771739612108_32_GCA_002408065_-1_ID_108_32_partial_00__Bacteroidales_bacterium_UBA5342_"/>
    <otu id="otu265990" label="WP_106481286.1_GCF_900258545_MULTISPECIES__asparagine_synthase__glutamine-hydrolyzing___Butyricimonas_"/>
    <otu id="otu265995" label="WP_099291165.1_GCF_900184685_asparagine_synthase__glutamine-hydrolyzing___Butyricimonas_sp._Marseille-P3923_"/>
    <otu id="otu265998" label="WP_065218996.1_GCF_900091675_MULTISPECIES__asparagine_synthase__glutamine-hydrolyzing___Butyricimonas_"/>
    <otu id="otu266013" label="6.6/15"/>
    <otu id="otu266016" label="PKL88350.1_GCA_002839805_asparagine_synthase__glutamine-hydrolyzing___Ignavibacteriae_bacterium_HGW-Ignavibacteriae-2_"/>
    <otu id="otu266019" label="74.2/15"/>
    <otu id="otu266022" label="PKP02693.1_GCA_002842495_asparagine_synthase__glutamine-hydrolyzing___Bacteroidetes_bacterium_HGW-Bacteroidetes-6_"/>
    <otu id="otu266027" label="GCA_000402215AQSO01000146.1_121069512635146_12_GCA_000402215_1_ID_146_12_partial_00__Cloacimonetes_bacterium_SCGC_AAA252-D03_"/>
    <otu id="otu266030" label="GCA_000404785ASNI01000015.1_29294333137315_29_GCA_000404785_1_ID_15_29_partial_00__Cloacimonetes_bacterium_SCGC_AAA252-N17_"/>
    <otu id="otu266049" label="GCA_002347855DDYE01000009.1_5165441673752_51_GCA_002347855_1_ID_2_51_partial_00__Candidatus_Marinimicrobia_bacterium_UBA2242_"/>
    <otu id="otu266056" label="GCA_004366975SETC01000007.1_49415624346954_49_GCA_004366975_1_ID_54_49_partial_00__Archaeoglobaceae_archaeon_"/>
    <otu id="otu266071" label="83.1/80"/>
    <otu id="otu266076" label="72.2/100"/>
    <otu id="otu266079" label="77.8/95"/>
    <otu id="otu266082" label="0/40"/>
    <otu id="otu266085" label="99.9/99"/>
    <otu id="otu266088" label="RYE30290.1_GCA_004144595_asparagine_synthase__glutamine-hydrolyzing___Rhizobiales_bacterium_"/>
    <otu id="otu266093" label="GCA_002342065DDPF01000012.1_3544214644233567_354_GCA_002342065_-1_ID_7_354_partial_00__Bacteroidetes_bacterium_UBA2475_"/>
    <otu id="otu266096" label="69.6/100"/>
    <otu id="otu266099" label="OYZ30183.1_GCA_002257025_asparagine_synthase__glutamine-hydrolyzing___Sphingobacteriales_bacterium_16-39-50_"/>
    <otu id="otu266102" label="WP_026764069.1_GCF_000511175_asparagine_synthase__glutamine-hydrolyzing___Sediminibacterium_salmoneum_"/>
    <otu id="otu266117" label="88.6/89"/>
    <otu id="otu266120" label="GCA_003168335PMSM01000006.1_3503869983888819_350_GCA_003168335_-1_ID_9_350_partial_00__Blastocatellia_bacterium_"/>
    <otu id="otu266123" label="RIK31440.1_GCA_003577395_asparagine_synthase__glutamine-hydrolyzing___Anaerolineae_bacterium_"/>
    <otu id="otu266134" label="65.6/48"/>
    <otu id="otu266137" label="80.1/52"/>
    <otu id="otu266140" label="75.3/51"/>
    <otu id="otu266143" label="27.7/84"/>
    <otu id="otu266146" label="86.9/99"/>
    <otu id="otu266149" label="TFH09101.1_GCA_004525685_asparagine_synthase__glutamine-hydrolyzing___Candidatus_Atribacteria_bacterium_"/>
    <otu id="otu266152" label="OFW23134.1_GCA_001767455_asparagine_synthase__glutamine-hydrolyzing___Acidobacteria_bacterium_RIFCSPLOWO2_12_FULL_66_21_"/>
    <otu id="otu266159" label="PIQ82831.1_GCA_002787095_asparagine_synthase__glutamine-hydrolyzing___Candidatus_Omnitrophica_bacterium_CG11_big_fil_rev_8_21_14_0_20_64_10_"/>
    <otu id="otu266166" label="RLB40378.1_GCA_003646995_asparagine_synthase__glutamine-hydrolyzing___Deltaproteobacteria_bacterium_"/>
    <otu id="otu266173" label="95/98"/>
    <otu id="otu266176" label="OGR90237.1_GCA_001800075_asparagine_synthase__glutamine-hydrolyzing___Elusimicrobia_bacterium_RIFCSPLOWO2_01_FULL_59_12_"/>
    <otu id="otu266179" label="TKB80799.1_GCA_005116795_asparagine_synthase__glutamine-hydrolyzing___Nitrospira_sp._"/>
    <otu id="otu266190" label="88.7/72"/>
    <otu id="otu266195" label="RPI15684.1_GCA_003820375_asparagine_synthase__glutamine-hydrolyzing___Ignavibacteriae_bacterium_"/>
    <otu id="otu266198" label="KXK42463.1_GCA_001567545_glutamine-hydrolyzing_asparagine_synthase__Chlorobi_bacterium_OLB5_"/>
    <otu id="otu266205" label="PIU47079.1_GCA_002779425_asparagine_synthase__glutamine-hydrolyzing___bacterium__Candidatus_Gribaldobacteria__CG07_land_8_20_14_0_80_33_18_"/>
    <otu id="otu266220" label="GCA_002346505DDZW01000077.1_48474844937950_48_GCA_002346505_-1_ID_50_48_partial_00__Latescibacteria_bacterium_UBA2998_"/>
    <otu id="otu266229" label="93.4/98"/>
    <otu id="otu266232" label="86.8/98"/>
    <otu id="otu266235" label="82.6/90"/>
    <otu id="otu266238" label="86.4/94"/>
    <otu id="otu266241" label="81/89"/>
    <otu id="otu266244" label="73.2/45"/>
    <otu id="otu266247" label="76.9/37"/>
    <otu id="otu266250" label="90.3/94"/>
    <otu id="otu266253" label="PZO75751.1_GCA_003240775_asparagine_synthase__glutamine-hydrolyzing___Mesorhizobium_amorphae_"/>
    <otu id="otu266256" label="34/51"/>
    <otu id="otu266259" label="GCA_002429595DJAM01000019.1_24132293118_2_GCA_002429595_-1_ID_118_2_partial_00__Coxiellaceae_bacterium_UBA6002_"/>
    <otu id="otu266262" label="SMH41621.1_GCA_900177475_asparagine_synthase__glutamine-hydrolysing___Azospirillum_lipoferum_"/>
    <otu id="otu266273" label="83.9/25"/>
    <otu id="otu266278" label="86.7/100"/>
    <otu id="otu266281" label="MAR79084.1_GCA_002701885_asparagine_synthase__glutamine-hydrolyzing___Rhodospirillaceae_bacterium_"/>
    <otu id="otu266284" label="PPR78822.1_GCA_002938125_Asparagine_synthetase__glutamine-hydrolyzing__1__Alphaproteobacteria_bacterium_MarineAlpha2_Bin1_"/>
    <otu id="otu266291" label="MBL41927.1_GCA_002722055_asparagine_synthase__glutamine-hydrolyzing___Rhodospirillaceae_bacterium_"/>
    <otu id="otu266298" label="OGA21473.1_GCA_001771935_asparagine_synthase__glutamine-hydrolyzing___Betaproteobacteria_bacterium_RIFCSPLOWO2_02_FULL_67_26_"/>
    <otu id="otu266309" label="86.1/8"/>
    <otu id="otu266314" label="94.3/91"/>
    <otu id="otu266317" label="SDE89653.1_GCA_900101965_asparagine_synthase__glutamine-hydrolysing___Rhodospira_trueperi_"/>
    <otu id="otu266320" label="PWB39687.1_GCA_003105015_asparagine_synthase__glutamine-hydrolyzing___Rhodocyclales_bacterium_"/>
    <otu id="otu266327" label="76.7/26"/>
    <otu id="otu266330" label="30.8/84"/>
    <otu id="otu266333" label="64.7/87"/>
    <otu id="otu266336" label="51.8/93"/>
    <otu id="otu266341" label="GCA_003232575QIJV01000268.1_13665360_1_GCA_003232575_-1_ID_360_1_partial_10__Devosia_sp._"/>
    <otu id="otu266344" label="KQK29385.1_GCA_001420315_asparagine_synthase__Bosea_thiooxidans_"/>
    <otu id="otu266351" label="GCA_001464935LNEL01000047.1_2373224747_2_GCA_001464935_-1_ID_47_2_partial_00__Gammaproteobacteria_bacterium_Ga0077536_"/>
    <otu id="otu266358" label="GCA_001858525LAPX01000019.1_75869648883513_75_GCA_001858525_1_ID_13_75_partial_00__Vampirovibrio_chlorellavorus_"/>
    <otu id="otu266365" label="KQW22296.1_GCA_001425835_asparagine_synthase__Afipia_sp._Root123D2_"/>
    <otu id="otu266372" label="GCA_003157485PMJQ01000202.1_303744939326116_30_GCA_003157485_-1_ID_116_30_partial_00__Ignavibacteriae_bacterium_"/>
    <otu id="otu266383" label="74.1/6"/>
    <otu id="otu266386" label="PIU41068.1_GCA_002780005_asparagine_synthase__glutamine-hydrolyzing___Candidatus_Omnitrophica_bacterium_CG07_land_8_20_14_0_80_42_15_"/>
    <otu id="otu266389" label="SHI76023.1_GCA_900142125_asparagine_synthase__glutamine-hydrolysing___Malonomonas_rubra_DSM_5091_"/>
    <otu id="otu266404" label="HCN10265.1_GCA_003545375_TPA__asparagine_synthase__glutamine-hydrolyzing___Lentisphaeria_bacterium_"/>
    <otu id="otu266411" label="13/81"/>
    <otu id="otu266414" label="23.6/93"/>
    <otu id="otu266417" label="GCA_003142955PLOH01000078.1_4269945821_4_GCA_003142955_1_ID_1_4_partial_00__Opitutae_bacterium_"/>
    <otu id="otu266420" label="93.5/90"/>
    <otu id="otu266423" label="WP_066425247.1_GCF_001597745_asparagine_synthase__glutamine-hydrolyzing___Anabaena_sp._4-3_"/>
    <otu id="otu266426" label="66.8/90"/>
    <otu id="otu266431" label="BBC22738.1_GCA_003967015_asparagine_synthetase__Pseudanabaena_sp._ABRG5-3_"/>
    <otu id="otu266434" label="HBC42146.1_GCA_003488605_TPA__asparagine_synthase__glutamine-hydrolyzing___Pseudanabaena_sp._"/>
    <otu id="otu266441" label="OLP16494.1_GCA_001939115_asparagine_synthase__glutamine-hydrolyzing___Leptolyngbya_sp._hensonii_"/>
    <otu id="otu266456" label="OGP41430.1_GCA_001797525_asparagine_synthase__glutamine-hydrolyzing___Candidatus_Raymondbacteria_bacterium_RIFOXYB2_FULL_49_35_"/>
    <otu id="otu266467" label="GCA_002452635DKEU01000141.1_13125031437773_13_GCA_002452635_-1_ID_73_13_partial_00__Desulfovibrionaceae_bacterium_UBA6814_"/>
    <otu id="otu266474" label="OGQ93205.1_GCA_001799195_asparagine_synthase__glutamine-hydrolyzing___Deltaproteobacteria_bacterium_RIFOXYA12_FULL_61_11_"/>
    <otu id="otu266481" label="89.3/88"/>
    <otu id="otu266484" label="0/60"/>
    <otu id="otu266487" label="92.5/79"/>
    <otu id="otu266490" label="73.9/46"/>
    <otu id="otu266493" label="90.4/83"/>
    <otu id="otu266496" label="91.3/79"/>
    <otu id="otu266499" label="52/54"/>
    <otu id="otu266502" label="93.8/98"/>
    <otu id="otu266505" label="HBP16613.1_GCA_003532895_TPA__asparagine_synthase__glutamine-hydrolyzing___Planctomycetes_bacterium_"/>
    <otu id="otu266508" label="WP_022663063.1_GCF_000420485_asparagine_synthase__glutamine-hydrolyzing___Desulfovibrio_longus_"/>
    <otu id="otu266517" label="WP_018124260.1_GCF_000375485_asparagine_synthase__glutamine-hydrolyzing___Desulfovibrio_oxyclinae_"/>
    <otu id="otu266520" label="EPR36191.1_GCA_000422245_asparagine_synthase__glutamine-hydrolyzing___Desulfovibrio_alkalitolerans_DSM_16529_"/>
    <otu id="otu266531" label="GCA_002422505DIVX01000128.1_263132133198143_26_GCA_002422505_-1_ID_143_26_partial_00__Desulfovibrio_sp._UBA6121_"/>
    <otu id="otu266538" label="30.1/40"/>
    <otu id="otu266541" label="70.6/46"/>
    <otu id="otu266544" label="2.5/42"/>
    <otu id="otu266547" label="MBG30779.1_GCA_002716045_asparagine_synthase__glutamine-hydrolyzing___Opitutae_bacterium_"/>
    <otu id="otu266550" label="PKL76362.1_GCA_002839735_asparagine_synthase__glutamine-hydrolyzing___partial__Candidatus_Melainabacteria_bacterium_HGW-Melainabacteria-1_"/>
    <otu id="otu266557" label="WP_027189369.1_GCF_000420485_asparagine_synthase__glutamine-hydrolyzing___Desulfovibrio_longus_"/>
    <otu id="otu266566" label="OGV35668.1_GCA_001804785_asparagine_synthase__glutamine-hydrolyzing___Lentisphaerae_bacterium_GWF2_45_14_"/>
    <otu id="otu266569" label="OGV51395.1_GCA_001803225_asparagine_synthase__glutamine-hydrolyzing___Lentisphaerae_bacterium_GWF2_44_16_"/>
    <otu id="otu266584" label="75.4/74"/>
    <otu id="otu266587" label="77.1/98"/>
    <otu id="otu266590" label="79.4/98"/>
    <otu id="otu266593" label="23.7/90"/>
    <otu id="otu266596" label="ABI68036.1_GCA_000014725_putative_asparagine_synthetase__Syntrophomonas_wolfei_subsp._wolfei_str._Goettingen_G311_"/>
    <otu id="otu266599" label="GCA_003153775PMBI01000083.1_6665887677706_66_GCA_003153775_-1_ID_6_66_partial_00__Syntrophaceae_bacterium_"/>
    <otu id="otu266606" label="OPY15541.1_GCA_002067815_Asparagine_synthetase__glutamine-hydrolyzing__1__Syntrophus_sp._PtaB.Bin001_"/>
    <otu id="otu266613" label="WP_026369095.1_GCF_000526375_asparagine_synthase__glutamine-hydrolyzing___Aminiphilus_circumscriptus_"/>
    <otu id="otu266620" label="GCA_001603855LVAB01000057.1_436895569349_4_GCA_001603855_1_ID_349_4_partial_00__Syntrophobacterales_bacterium_Delta_03_"/>
    <otu id="otu266631" label="OGW46946.1_GCA_001805135_asparagine_synthase__glutamine-hydrolyzing___Nitrospirae_bacterium_RBG_13_41_22_"/>
    <otu id="otu266638" label="60.4/64"/>
    <otu id="otu266641" label="76.7/71"/>
    <otu id="otu266644" label="95.6/99"/>
    <otu id="otu266647" label="PIP88845.1_GCA_002771665_asparagine_synthase__glutamine-hydrolyzing___Bdellovibrionales_bacterium_CG22_combo_CG10-13_8_21_14_all_38_13_"/>
    <otu id="otu266650" label="RAP27581.1_GCA_003265865_asparagine_synthase__glutamine-hydrolyzing___Candidatus_Marinamargulisbacteria_bacterium_SCGC_AG-333-B06_"/>
    <otu id="otu266657" label="87.2/79"/>
    <otu id="otu266660" label="GCA_002753435PEAH01000029.1_26257792770174_26_GCA_002753435_1_ID_74_26_partial_00__Nitrospirae_bacterium_"/>
    <otu id="otu266663" label="GAX61880.1_GCA_002443295_asparagine_synthetase__Candidatus_Scalindua_japonica_"/>
    <otu id="otu266674" label="GCA_002451135DKBK01000104.1_16156201684322_16_GCA_002451135_-1_ID_22_16_partial_00__Nitrospiraceae_bacterium_UBA6902_"/>
    <otu id="otu266685" label="98.8/98"/>
    <otu id="otu266688" label="92/99"/>
    <otu id="otu266691" label="MBI96910.1_GCA_002718715_asparagine_synthase__glutamine-hydrolyzing___bacterium_"/>
    <otu id="otu266696" label="88.6/98"/>
    <otu id="otu266699" label="87.4/77"/>
    <otu id="otu266702" label="58.3/76"/>
    <otu id="otu266705" label="95.1/90"/>
    <otu id="otu266708" label="OUU42700.1_GCA_002167265_asparagine_synthase__glutamine-hydrolyzing___Verrucomicrobia_bacterium_TMED56_"/>
    <otu id="otu266711" label="MAH26076.1_GCA_002689665_asparagine_synthase__glutamine-hydrolyzing___Opitutae_bacterium_"/>
    <otu id="otu266718" label="0.7/68"/>
    <otu id="otu266721" label="91.2/98"/>
    <otu id="otu266724" label="GCA_003283955QBWX01000002.1_2116537184112_21_GCA_003283955_-1_ID_2_21_partial_00__Prochlorococcus_sp._AG-316-N23_"/>
    <otu id="otu266727" label="WP_115120282.1_GCF_900473935_asparagine_synthase__glutamine-hydrolyzing___Synechococcus_sp._UW105_"/>
    <otu id="otu266734" label="GCA_003232965QIKG01000166.1_95960783146_9_GCA_003232965_-1_ID_46_9_partial_00__Oceanospirillales_bacterium_"/>
    <otu id="otu266745" label="27/63"/>
    <otu id="otu266748" label="WP_108468425.1_GCF_003065365_asparagine_synthase__glutamine-hydrolyzing___Polynucleobacter_difficilis_"/>
    <otu id="otu266751" label="32/95"/>
    <otu id="otu266754" label="AOG12611.1_GCA_001713475_asparagine_synthase__plasmid___Agrobacterium_sp._RAC06_"/>
    <otu id="otu266757" label="WP_043702486.1_GCF_000807215_asparagine_synthase__glutamine-hydrolyzing___Tepidimonas_taiwanensis_"/>
    <otu id="otu266772" label="GCA_002291945DBAZ01000063.1_42196407382_4_GCA_002291945_-1_ID_82_4_partial_00__Tepidimonas_sp._UBA997_"/>
    <otu id="otu266779" label="83.8/78"/>
    <otu id="otu266782" label="90.6/95"/>
    <otu id="otu266785" label="76.3/98"/>
    <otu id="otu266788" label="44.8/98"/>
    <otu id="otu266791" label="MBL79470.1_GCA_002721545_asparagine_synthase__glutamine-hydrolyzing___Nitrosomonadaceae_bacterium_"/>
    <otu id="otu266794" label="WP_129793620.1_GCF_004151485_asparagine_synthase__glutamine-hydrolyzing___Sphingosinicella_sp._CPCC_101087_"/>
    <otu id="otu266801" label="WP_114952877.1_GCF_003347635_asparagine_synthase__glutamine-hydrolyzing___Sphingomonadaceae_bacterium_KCTC_52780_"/>
    <otu id="otu266808" label="SDT91046.1_GCA_900105885_asparagine_synthase__glutamine-hydrolysing___Pseudomonas_guangdongensis_"/>
    <otu id="otu266815" label="GCA_003152515PMAH01000048.1_13133491520584_13_GCA_003152515_1_ID_84_13_partial_00__Gammaproteobacteria_bacterium_"/>
    <otu id="otu266830" label="97.4/98"/>
    <otu id="otu266833" label="GCA_001657305LYSX01000009.1_61772127895147_61_GCA_001657305_-1_ID_47_61_partial_00__Ectothiorhodospiraceae_bacterium_BBD_1991-15_"/>
    <otu id="otu266836" label="83.6/96"/>
    <otu id="otu266839" label="63.4/90"/>
    <otu id="otu266842" label="MAZ07913.1_GCA_002706585_asparagine_synthase__glutamine-hydrolyzing___Rickettsiales_bacterium_"/>
    <otu id="otu266845" label="MBG80853.1_GCA_002717655_asparagine_synthase__glutamine-hydrolyzing___Phycisphaerae_bacterium_"/>
    <otu id="otu266852" label="MBI88597.1_GCA_002718655_asparagine_synthase__glutamine-hydrolyzing___Candidatus_Marinimicrobia_bacterium_"/>
    <otu id="otu266875" label="56.6/75"/>
    <otu id="otu266880" label="PHR58532.1_GCA_002733885_asparagine_synthase__glutamine-hydrolyzing___Arcobacter_sp._"/>
    <otu id="otu266883" label="SCA56245.1_GCA_900093605_Asparagine_synthetase__Candidatus_Terasakiella_magnetica_"/>
    <otu id="otu266890" label="OYZ38685.1_GCA_002257235_asparagine_synthase__glutamine-hydrolyzing___Alphaproteobacteria_bacterium_16-39-46_"/>
    <otu id="otu266907" label="GCA_003353725PIWB01000001.1_4856826587062102_48_GCA_003353725_1_ID_2102_48_partial_00__Deltaproteobacteria_bacterium_"/>
    <otu id="otu266910" label="TET91503.1_GCA_004377185_asparagine_synthase__glutamine-hydrolyzing___Methanomassiliicoccales_archaeon_"/>
    <otu id="otu266931" label="85.2/97"/>
    <otu id="otu266934" label="74.6/87"/>
    <otu id="otu266937" label="82.9/99"/>
    <otu id="otu266940" label="94.1/99"/>
    <otu id="otu266943" label="74.9/99"/>
    <otu id="otu266946" label="GCL72377.1_GCA_005403365_asparagine_synthase__glutamine-hydrolyzing___Paenibacillus_naphthalenovorans_"/>
    <otu id="otu266949" label="RLI48155.1_GCA_003662775_asparagine_synthase__glutamine-hydrolyzing___partial__Candidatus_Thorarchaeota_archaeon_"/>
    <otu id="otu266960" label="KEF38846.1_GCA_000708505_asparagine_synthase__glutamine-hydrolyzing__Bacillus_azotoformans_MEV2011_"/>
    <otu id="otu266963" label="WP_069850927.1_GCF_001748185_asparagine_synthase__glutamine-hydrolyzing___Brevibacillus_brevis_"/>
    <otu id="otu266970" label="GCA_002375825DFMZ01000004.1_11311968012156645_113_GCA_002375825_1_ID_45_113_partial_00__Aneurinibacillus_sp._UBA3580_"/>
    <otu id="otu266981" label="88.2/99"/>
    <otu id="otu266988" label="TKB74795.1_GCA_005116835_asparagine_synthase__glutamine-hydrolyzing___Nitrospira_sp._"/>
    <otu id="otu266991" label="THJ19428.1_GCA_002869895_asparagine_synthase__glutamine-hydrolyzing___Nitrospira_sp._CG24E_"/>
    <otu id="otu266998" label="PYN49956.1_GCA_003221615_asparagine_synthase__glutamine-hydrolyzing___Candidatus_Rokubacteria_bacterium_"/>
    <otu id="otu267005" label="PYO65228.1_GCA_003220935_asparagine_synthase__glutamine-hydrolyzing___Gemmatimonadetes_bacterium_"/>
    <otu id="otu267016" label="MBQ42446.1_GCA_002725915_asparagine_synthase__glutamine-hydrolyzing___partial__Gemmatimonadetes_bacterium_"/>
    <otu id="otu267027" label="AQS60347.1_GCA_002005145_asparagine_synthase__glutamine-hydrolyzing___Desulfotomaculum_ferrireducens_"/>
    <otu id="otu267030" label="60.1/100"/>
    <otu id="otu267035" label="81.5/100"/>
    <otu id="otu267038" label="KEF38850.1_GCA_000708505_asparagine_synthase__glutamine-hydrolyzing__Bacillus_azotoformans_MEV2011_"/>
    <otu id="otu267041" label="GCA_002375825DFMZ01000004.1_11612486612682745_116_GCA_002375825_1_ID_45_116_partial_00__Aneurinibacillus_sp._UBA3580_"/>
    <otu id="otu267048" label="WP_069850918.1_GCF_001748185_asparagine_synthase__glutamine-hydrolyzing___Brevibacillus_brevis_"/>
    <otu id="otu267055" label="GCL72376.1_GCA_005403365_asparagine_synthase__glutamine-hydrolyzing___Paenibacillus_naphthalenovorans_"/>
    <otu id="otu267066" label="OPY62550.1_GCA_002067395_Asparagine_synthetase__glutamine-hydrolyzing__1__Pelotomaculum_sp._PtaU1.Bin065_"/>
    <otu id="otu267077" label="56.6/98"/>
    <otu id="otu267082" label="HBE42643.1_GCA_003501665_TPA__asparagine_synthase__glutamine-hydrolyzing___partial__Bacteroidales_bacterium_"/>
    <otu id="otu267085" label="RJO64017.1_GCA_003598135_asparagine_synthase__glutamine-hydrolyzing___Candidatus_Omnitrophica_bacterium_"/>
    <otu id="otu267092" label="OHD69344.1_GCA_001829495_asparagine_synthase__glutamine-hydrolyzing___Spirochaetes_bacterium_RBG_16_49_21_"/>
    <otu id="otu267107" label="GBE57396.1_GCA_002897715_asparagine_synthetase__glutamine-hydrolyzing__1__bacterium_BMS3Abin01_"/>
  </otus>
  <trees id="trees251117" otus="otus251116">
    <tree about="#tree251118" id="tree251118" label="[1]Tree1" xsi:type="nex:FloatTree">
      <meta content="angle:0.0 scaleX:1286.4077 scaleY:12.925124 flipH:0 flipV:0 leftMargin:720 rightMargin:720 topMargin:355 bottomMargin:355;" datatype="xsd:string" id="meta267126" property="trans" xsi:type="nex:LiteralMeta"/>
      <meta content="" datatype="xsd:string" id="meta267125" property="collapsed" xsi:type="nex:LiteralMeta"/>
      <meta content="false" datatype="xsd:boolean" id="meta267124" property="radiallabels" xsi:type="nex:LiteralMeta"/>
      <meta content="true" datatype="xsd:boolean" id="meta267123" property="sparselabels" xsi:type="nex:LiteralMeta"/>
      <meta content="true" datatype="xsd:boolean" id="meta267122" property="toscale" xsi:type="nex:LiteralMeta"/>
      <meta content="RectangularPhylogram" datatype="xsd:string" id="meta267121" property="drawer" xsi:type="nex:LiteralMeta"/>
      <meta content="true" datatype="xsd:boolean" id="meta267120" property="embellished" xsi:type="nex:LiteralMeta"/>
      <meta content="node251121" datatype="xsd:string" id="meta267119" property="root" xsi:type="nex:LiteralMeta"/>
      <meta content=" fg=0 0 0 w=1 sh=1 dr=1 lc=0 0 0 lk=null lx=0 ly=0 ll=11 lv=1;" datatype="xsd:string" id="meta251120" property="default_edge_format" xsi:type="nex:LiteralMeta"/>
      <meta content=" nh=2 nw=2 fg=0 0 0 bg=255 255 255 w=1 sh=0 fx=1 lc=0 0 0 lk=null lx=0 ly=0 ll=3 lv=1;" datatype="xsd:string" id="meta251119" property="default_node_format" xsi:type="nex:LiteralMeta"/>
      <node about="#node251121" id="node251121">
        <meta content=" x=0.0 y=722.3283;" datatype="xsd:string" id="meta251122" property="format" xsi:type="nex:LiteralMeta"/>
      </node>
      <node about="#node251123" id="node251123" label="TAJ98623.1_GCA_004297395_asparagine_synthase__glutamine-hydrolyzing___Chloroflexi_bacterium_" otu="otu251124">
        <meta content=" x=0.16634403 y=1.0 ll=7;" datatype="xsd:string" id="meta251125" property="format" xsi:type="nex:LiteralMeta"/>
      </node>
      <node about="#node251126" id="node251126" label="99.3/100" otu="otu251127">
        <meta content=" x=0.23122111 y=2.5 ll=7;" datatype="xsd:string" id="meta251128" property="format" xsi:type="nex:LiteralMeta"/>
      </node>
      <node about="#node251129" id="node251129" label="EYF03872.1_GCA_000601485_Asparagine_synthetase___glutamine-hydrolyzing_protein__Chondromyces_apiculatus_DSM_436_" otu="otu251130">
        <meta content=" x=0.29043108 y=2.0 ll=7;" datatype="xsd:string" id="meta251131" property="format" xsi:type="nex:LiteralMeta"/>
      </node>
      <node about="#node251132" id="node251132" label="AKT37581.1_GCA_001189295_uncharacterized_protein_CMC5_017220__Chondromyces_crocatus_" otu="otu251133">
        <meta content=" x=0.25171468 y=3.0 ll=7;" datatype="xsd:string" id="meta251134" property="format" xsi:type="nex:LiteralMeta"/>
      </node>
      <node about="#node251139" id="node251139" label="100/100" otu="otu251140">
        <meta content=" x=0.565425 y=1443.6566 ll=7;" datatype="xsd:string" id="meta251141" property="format" xsi:type="nex:LiteralMeta"/>
      </node>
      <node about="#node251142" id="node251142" label="0/90" otu="otu251143">
        <meta content=" x=0.5759631 y=1244.3132 ll=7;" datatype="xsd:string" id="meta251144" property="format" xsi:type="nex:LiteralMeta"/>
      </node>
      <node about="#node251145" id="node251145" label="92.3/98" otu="otu251146">
        <meta content=" x=0.6416734 y=850.9937 ll=7;" datatype="xsd:string" id="meta251147" property="format" xsi:type="nex:LiteralMeta"/>
      </node>
      <node about="#node251148" id="node251148" label="95.7/100" otu="otu251149">
        <meta content=" x=0.7286349 y=256.23184 ll=7;" datatype="xsd:string" id="meta251150" property="format" xsi:type="nex:LiteralMeta"/>
      </node>
      <node about="#node251151" id="node251151" label="95.4/98" otu="otu251152">
        <meta content=" x=0.8096366 y=234.46367 ll=7;" datatype="xsd:string" id="meta251153" property="format" xsi:type="nex:LiteralMeta"/>
      </node>
      <node about="#node251154" id="node251154" label="9.8/60" otu="otu251155">
        <meta content=" x=0.82259107 y=193.42732 ll=7;" datatype="xsd:string" id="meta251156" property="format" xsi:type="nex:LiteralMeta"/>
      </node>
      <node about="#node251157" id="node251157" label="79.3/77" otu="otu251158">
        <meta content=" x=0.84332734 y=113.85466 ll=7;" datatype="xsd:string" id="meta251159" property="format" xsi:type="nex:LiteralMeta"/>
      </node>
      <node about="#node251160" id="node251160" label="72.5/72" otu="otu251161">
        <meta content=" x=0.86625314 y=29.810669 ll=7;" datatype="xsd:string" id="meta251162" property="format" xsi:type="nex:LiteralMeta"/>
      </node>
      <node about="#node251163" id="node251163" label="89.6/90" otu="otu251164">
        <meta content=" x=0.92652726 y=25.246338 ll=7;" datatype="xsd:string" id="meta251165" property="format" xsi:type="nex:LiteralMeta"/>
      </node>
      <node about="#node251166" id="node251166" label="76.1/91" otu="otu251167">
        <meta content=" x=0.954146 y=21.117676 ll=7;" datatype="xsd:string" id="meta251168" property="format" xsi:type="nex:LiteralMeta"/>
      </node>
      <node about="#node251169" id="node251169" label="62.5/85" otu="otu251170">
        <meta content=" x=1.0119665 y=16.235352 ll=7;" datatype="xsd:string" id="meta251171" property="format" xsi:type="nex:LiteralMeta"/>
      </node>
      <node about="#node251172" id="node251172" label="98.3/100" otu="otu251173">
        <meta content=" x=1.1953865 y=10.689453 ll=7;" datatype="xsd:string" id="meta251174" property="format" xsi:type="nex:LiteralMeta"/>
      </node>
      <node about="#node251175" id="node251175" label="98.7/100" otu="otu251176">
        <meta content=" x=1.4019454 y=4.5 ll=7;" datatype="xsd:string" id="meta251177" property="format" xsi:type="nex:LiteralMeta"/>
      </node>
      <node about="#node251178" id="node251178" label="WP_120520097.1_GCF_003614925_asparagine_synthase__glutamine-hydrolyzing___Arthrobacter_sp._NEAU-SA2_" otu="otu251179">
        <meta content=" x=1.6055499 y=4.0 ll=7;" datatype="xsd:string" id="meta251180" property="format" xsi:type="nex:LiteralMeta"/>
      </node>
      <node about="#node251181" id="node251181" label="ADU47559.1_GCA_000184685_asparagine_synthase__glutamine-hydrolyzing___Intrasporangium_calvum_DSM_43043_" otu="otu251182">
        <meta content=" x=1.5334892 y=5.0 ll=7;" datatype="xsd:string" id="meta251183" property="format" xsi:type="nex:LiteralMeta"/>
      </node>
      <node about="#node251188" id="node251188" label="97.1/100" otu="otu251189">
        <meta content=" x=1.3371967 y=16.878906 ll=7;" datatype="xsd:string" id="meta251190" property="format" xsi:type="nex:LiteralMeta"/>
      </node>
      <node about="#node251191" id="node251191" label="20.3/97" otu="otu251192">
        <meta content=" x=1.372036 y=15.7578125 ll=7;" datatype="xsd:string" id="meta251193" property="format" xsi:type="nex:LiteralMeta"/>
      </node>
      <node about="#node251194" id="node251194" label="93.5/100" otu="otu251195">
        <meta content=" x=1.4415649 y=14.515625 ll=7;" datatype="xsd:string" id="meta251196" property="format" xsi:type="nex:LiteralMeta"/>
      </node>
      <node about="#node251197" id="node251197" label="91.6/100" otu="otu251198">
        <meta content=" x=1.4925572 y=13.03125 ll=7;" datatype="xsd:string" id="meta251199" property="format" xsi:type="nex:LiteralMeta"/>
      </node>
      <node about="#node251200" id="node251200" label="59.4/96" otu="otu251201">
        <meta content=" x=1.5042565 y=11.5625 ll=7;" datatype="xsd:string" id="meta251202" property="format" xsi:type="nex:LiteralMeta"/>
      </node>
      <node about="#node251203" id="node251203" label="82.1/99" otu="otu251204">
        <meta content=" x=1.543249 y=10.125 ll=7;" datatype="xsd:string" id="meta251205" property="format" xsi:type="nex:LiteralMeta"/>
      </node>
      <node about="#node251206" id="node251206" label="82.3/100" otu="otu251207">
        <meta content=" x=1.5593549 y=8.25 ll=7;" datatype="xsd:string" id="meta251208" property="format" xsi:type="nex:LiteralMeta"/>
      </node>
      <node about="#node251209" id="node251209" label="99.6/100" otu="otu251210">
        <meta content=" x=1.6766762 y=6.75 ll=7;" datatype="xsd:string" id="meta251211" property="format" xsi:type="nex:LiteralMeta"/>
      </node>
      <node about="#node251212" id="node251212" label="PIY71880.1_GCA_002785065_asparagine_synthetase_B__Candidatus_Roizmanbacteria_bacterium_CG_4_10_14_0_8_um_filter_33_9_" otu="otu251213">
        <meta content=" x=1.7597452 y=6.0 ll=7;" datatype="xsd:string" id="meta251214" property="format" xsi:type="nex:LiteralMeta"/>
      </node>
      <node about="#node251215" id="node251215" label="87.4/100" otu="otu251216">
        <meta content=" x=1.7177286 y=7.5 ll=7;" datatype="xsd:string" id="meta251217" property="format" xsi:type="nex:LiteralMeta"/>
      </node>
      <node about="#node251218" id="node251218" label="PIY69532.1_GCA_002784505_asparagine_synthase__glutamine-hydrolyzing___Candidatus_Roizmanbacteria_bacterium_CG_4_10_14_0_8_um_filter_39_9_" otu="otu251219">
        <meta content=" x=1.7814755 y=7.0 ll=7;" datatype="xsd:string" id="meta251220" property="format" xsi:type="nex:LiteralMeta"/>
      </node>
      <node about="#node251221" id="node251221" label="OGK69827.1_GCA_001790195_asparagine_synthase__glutamine-hydrolyzing___Candidatus_Roizmanbacteria_bacterium_RIFOXYC1_FULL_38_14_" otu="otu251222">
        <meta content=" x=1.7723826 y=8.0 ll=7;" datatype="xsd:string" id="meta251223" property="format" xsi:type="nex:LiteralMeta"/>
      </node>
      <node about="#node251232" id="node251232" label="82.9/100" otu="otu251233">
        <meta content=" x=1.5782391 y=9.75 ll=7;" datatype="xsd:string" id="meta251234" property="format" xsi:type="nex:LiteralMeta"/>
      </node>
      <node about="#node251235" id="node251235" label="KKP73460.1_GCA_000990565_Asparagine_synthase__Glutamine-hydrolyzing___Candidatus_Roizmanbacteria_bacterium_GW2011_GWA2_35_19_" otu="otu251236">
        <meta content=" x=1.667161 y=9.0 ll=7;" datatype="xsd:string" id="meta251237" property="format" xsi:type="nex:LiteralMeta"/>
      </node>
      <node about="#node251238" id="node251238" label="27.6/100" otu="otu251239">
        <meta content=" x=1.6066927 y=10.5 ll=7;" datatype="xsd:string" id="meta251240" property="format" xsi:type="nex:LiteralMeta"/>
      </node>
      <node about="#node251241" id="node251241" label="KKP61267.1_GCA_000990305_Asparagine_synthase__Glutamine-hydrolyzing___Candidatus_Roizmanbacteria_bacterium_GW2011_GWC2_34_23_" otu="otu251242">
        <meta content=" x=1.7248552 y=10.0 ll=7;" datatype="xsd:string" id="meta251243" property="format" xsi:type="nex:LiteralMeta"/>
      </node>
      <node about="#node251244" id="node251244" label="KKQ24031.1_GCA_000991135_Asparagine_synthase__Glutamine-hydrolyzing___Candidatus_Roizmanbacteria_bacterium_GW2011_GWC1_37_12_" otu="otu251245">
        <meta content=" x=1.6778704 y=11.0 ll=7;" datatype="xsd:string" id="meta251246" property="format" xsi:type="nex:LiteralMeta"/>
      </node>
      <node about="#node251259" id="node251259" label="OGK42794.1_GCA_001789635_asparagine_synthase__glutamine-hydrolyzing___Candidatus_Roizmanbacteria_bacterium_RIFCSPLOWO2_01_FULL_35_13_" otu="otu251260">
        <meta content=" x=1.7295756 y=12.0 ll=7;" datatype="xsd:string" id="meta251261" property="format" xsi:type="nex:LiteralMeta"/>
      </node>
      <node about="#node251266" id="node251266" label="PIS15719.1_GCA_002774185_asparagine_synthase__glutamine-hydrolyzing___Candidatus_Roizmanbacteria_bacterium_CG09_land_8_20_14_0_10_41_9_" otu="otu251267">
        <meta content=" x=1.6496395 y=13.0 ll=7;" datatype="xsd:string" id="meta251268" property="format" xsi:type="nex:LiteralMeta"/>
      </node>
      <node about="#node251273" id="node251273" label="95.9/100" otu="otu251274">
        <meta content=" x=1.5593827 y=14.5 ll=7;" datatype="xsd:string" id="meta251275" property="format" xsi:type="nex:LiteralMeta"/>
      </node>
      <node about="#node251276" id="node251276" label="OGK48089.1_GCA_001789745_asparagine_synthase__glutamine-hydrolyzing___Candidatus_Roizmanbacteria_bacterium_RIFCSPLOWO2_01_FULL_40_13_" otu="otu251277">
        <meta content=" x=1.657256 y=14.0 ll=7;" datatype="xsd:string" id="meta251278" property="format" xsi:type="nex:LiteralMeta"/>
      </node>
      <node about="#node251279" id="node251279" label="OGK45102.1_GCA_001789695_asparagine_synthase__glutamine-hydrolyzing___Candidatus_Roizmanbacteria_bacterium_RIFCSPLOWO2_01_FULL_37_16_" otu="otu251280">
        <meta content=" x=1.7140102 y=15.0 ll=7;" datatype="xsd:string" id="meta251281" property="format" xsi:type="nex:LiteralMeta"/>
      </node>
      <node about="#node251290" id="node251290" label="OGK58745.1_GCA_001789965_asparagine_synthase__glutamine-hydrolyzing___Candidatus_Roizmanbacteria_bacterium_RIFCSPLOWO2_02_FULL_40_13_" otu="otu251291">
        <meta content=" x=1.5760154 y=16.0 ll=7;" datatype="xsd:string" id="meta251292" property="format" xsi:type="nex:LiteralMeta"/>
      </node>
      <node about="#node251297" id="node251297" label="PIQ73707.1_GCA_002796045_asparagine_synthase__glutamine-hydrolyzing___partial__Candidatus_Roizmanbacteria_bacterium_CG11_big_fil_rev_8_21_14_0_20_36_8_" otu="otu251298">
        <meta content=" x=1.510315 y=17.0 ll=7;" datatype="xsd:string" id="meta251299" property="format" xsi:type="nex:LiteralMeta"/>
      </node>
      <node about="#node251304" id="node251304" label="GCA_002329205DCTC01000002.1_4154087304114142_415_GCA_002329205_1_ID_2_415_partial_00__Candidatus_Roizmanbacteria_bacterium_UBA1450_" otu="otu251305">
        <meta content=" x=1.5901375 y=18.0 ll=7;" datatype="xsd:string" id="meta251306" property="format" xsi:type="nex:LiteralMeta"/>
      </node>
      <node about="#node251315" id="node251315" label="89.8/100" otu="otu251316">
        <meta content=" x=1.0833704 y=21.78125 ll=7;" datatype="xsd:string" id="meta251317" property="format" xsi:type="nex:LiteralMeta"/>
      </node>
      <node about="#node251318" id="node251318" label="95.3/100" otu="otu251319">
        <meta content=" x=1.1988691 y=19.5 ll=7;" datatype="xsd:string" id="meta251320" property="format" xsi:type="nex:LiteralMeta"/>
      </node>
      <node about="#node251321" id="node251321" label="GCA_002347645DDYF01000013.1_57620596484860_57_GCA_002347645_1_ID_60_57_partial_00__Thermoleophilia_bacterium_UBA2241_" otu="otu251322">
        <meta content=" x=1.355514 y=19.0 ll=7;" datatype="xsd:string" id="meta251323" property="format" xsi:type="nex:LiteralMeta"/>
      </node>
      <node about="#node251324" id="node251324" label="HCW50481.1_GCA_003541445_TPA__asparagine_synthase__glutamine-hydrolyzing___partial__Clostridiales_bacterium_" otu="otu251325">
        <meta content=" x=1.3306566 y=20.0 ll=7;" datatype="xsd:string" id="meta251326" property="format" xsi:type="nex:LiteralMeta"/>
      </node>
      <node about="#node251331" id="node251331" label="100/100" otu="otu251140">
        <meta content=" x=1.345296 y=24.0625 ll=7;" datatype="xsd:string" id="meta251332" property="format" xsi:type="nex:LiteralMeta"/>
      </node>
      <node about="#node251333" id="node251333" label="0/66" otu="otu251334">
        <meta content=" x=1.3452986 y=23.125 ll=7;" datatype="xsd:string" id="meta251335" property="format" xsi:type="nex:LiteralMeta"/>
      </node>
      <node about="#node251336" id="node251336" label="50.8/67" otu="otu251337">
        <meta content=" x=1.3616775 y=22.25 ll=7;" datatype="xsd:string" id="meta251338" property="format" xsi:type="nex:LiteralMeta"/>
      </node>
      <node about="#node251339" id="node251339" label="64.5/100" otu="otu251340">
        <meta content=" x=1.3698547 y=21.5 ll=7;" datatype="xsd:string" id="meta251341" property="format" xsi:type="nex:LiteralMeta"/>
      </node>
      <node about="#node251342" id="node251342" label="GCA_003132805PKYW01000033.1_1496421131892_14_GCA_003132805_1_ID_92_14_partial_00__candidate_division_AD3_bacterium_" otu="otu251343">
        <meta content=" x=1.3995653 y=21.0 ll=7;" datatype="xsd:string" id="meta251344" property="format" xsi:type="nex:LiteralMeta"/>
      </node>
      <node about="#node251345" id="node251345" label="GCA_003132525PKXZ01000054.1_34335653623713_34_GCA_003132525_-1_ID_13_34_partial_00__candidate_division_AD3_bacterium_" otu="otu251346">
        <meta content=" x=1.3698573 y=22.0 ll=7;" datatype="xsd:string" id="meta251347" property="format" xsi:type="nex:LiteralMeta"/>
      </node>
      <node about="#node251352" id="node251352" label="GCA_003153505PLZA01000037.1_1195720_1_GCA_003153505_-1_ID_20_1_partial_10__candidate_division_AD3_bacterium_" otu="otu251353">
        <meta content=" x=1.5848829 y=23.0 ll=7;" datatype="xsd:string" id="meta251354" property="format" xsi:type="nex:LiteralMeta"/>
      </node>
      <node about="#node251359" id="node251359" label="GCA_003162415PMOL01000011.1_28628540828808011_286_GCA_003162415_-1_ID_11_286_partial_00__candidate_division_AD3_bacterium_" otu="otu251360">
        <meta content=" x=1.3453012 y=24.0 ll=7;" datatype="xsd:string" id="meta251361" property="format" xsi:type="nex:LiteralMeta"/>
      </node>
      <node about="#node251366" id="node251366" label="GCA_003135895PNBE01000143.1_211769720369209_21_GCA_003135895_1_ID_209_21_partial_00__candidate_division_AD3_bacterium_" otu="otu251367">
        <meta content=" x=1.3690261 y=25.0 ll=7;" datatype="xsd:string" id="meta251368" property="format" xsi:type="nex:LiteralMeta"/>
      </node>
      <node about="#node251381" id="node251381" label="OGG05622.1_GCA_001779145_asparagine_synthase__glutamine-hydrolyzing___Candidatus_Gottesmanbacteria_bacterium_RIFCSPHIGHO2_01_FULL_42_12_" otu="otu251382">
        <meta content=" x=1.4077278 y=26.0 ll=7;" datatype="xsd:string" id="meta251383" property="format" xsi:type="nex:LiteralMeta"/>
      </node>
      <node about="#node251388" id="node251388" label="75.3/77" otu="otu251389">
        <meta content=" x=0.9481355 y=29.375 ll=7;" datatype="xsd:string" id="meta251390" property="format" xsi:type="nex:LiteralMeta"/>
      </node>
      <node about="#node251391" id="node251391" label="100/100" otu="otu251140">
        <meta content=" x=1.517305 y=28.25 ll=7;" datatype="xsd:string" id="meta251392" property="format" xsi:type="nex:LiteralMeta"/>
      </node>
      <node about="#node251393" id="node251393" label="19.4/31" otu="otu251394">
        <meta content=" x=1.5359466 y=27.5 ll=7;" datatype="xsd:string" id="meta251395" property="format" xsi:type="nex:LiteralMeta"/>
      </node>
      <node about="#node251396" id="node251396" label="GCA_003140595PLKG01000066.1_454903450866100_45_GCA_003140595_-1_ID_100_45_partial_00__Acidimicrobiaceae_bacterium_" otu="otu251397">
        <meta content=" x=1.5694023 y=27.0 ll=7;" datatype="xsd:string" id="meta251398" property="format" xsi:type="nex:LiteralMeta"/>
      </node>
      <node about="#node251399" id="node251399" label="GCA_003166375PMVZ01000199.1_311182824350_3_GCA_003166375_-1_ID_350_3_partial_00__Acidimicrobiaceae_bacterium_" otu="otu251400">
        <meta content=" x=1.5581362 y=28.0 ll=7;" datatype="xsd:string" id="meta251401" property="format" xsi:type="nex:LiteralMeta"/>
      </node>
      <node about="#node251406" id="node251406" label="GCA_003160425PLRG01000198.1_519343766115_5_GCA_003160425_1_ID_115_5_partial_00__Acidimicrobiaceae_bacterium_" otu="otu251407">
        <meta content=" x=1.5402976 y=29.0 ll=7;" datatype="xsd:string" id="meta251408" property="format" xsi:type="nex:LiteralMeta"/>
      </node>
      <node about="#node251413" id="node251413" label="88/100" otu="otu251414">
        <meta content=" x=1.0073419 y=30.5 ll=7;" datatype="xsd:string" id="meta251415" property="format" xsi:type="nex:LiteralMeta"/>
      </node>
      <node about="#node251416" id="node251416" label="RQW79604.1_GCA_003857025_asparagine_synthase__glutamine-hydrolyzing___Methanothrix_sp._" otu="otu251417">
        <meta content=" x=1.2652032 y=30.0 ll=7;" datatype="xsd:string" id="meta251418" property="format" xsi:type="nex:LiteralMeta"/>
      </node>
      <node about="#node251419" id="node251419" label="OGK71579.1_GCA_001790165_asparagine_synthase__glutamine-hydrolyzing___Candidatus_Roizmanbacteria_bacterium_RIFOXYB2_FULL_41_10_" otu="otu251420">
        <meta content=" x=1.271557 y=31.0 ll=7;" datatype="xsd:string" id="meta251421" property="format" xsi:type="nex:LiteralMeta"/>
      </node>
      <node about="#node251434" id="node251434" label="75.6/75" otu="otu251435">
        <meta content=" x=0.8899074 y=34.375 ll=7;" datatype="xsd:string" id="meta251436" property="format" xsi:type="nex:LiteralMeta"/>
      </node>
      <node about="#node251437" id="node251437" label="91.5/100" otu="otu251438">
        <meta content=" x=1.0091085 y=33.25 ll=7;" datatype="xsd:string" id="meta251439" property="format" xsi:type="nex:LiteralMeta"/>
      </node>
      <node about="#node251440" id="node251440" label="99.9/100" otu="otu251441">
        <meta content=" x=1.3236475 y=32.5 ll=7;" datatype="xsd:string" id="meta251442" property="format" xsi:type="nex:LiteralMeta"/>
      </node>
      <node about="#node251443" id="node251443" label="GCA_002753435PEAH01000048.1_6401558894_6_GCA_002753435_1_ID_4_6_partial_00__Nitrospirae_bacterium_" otu="otu251444">
        <meta content=" x=1.3591743 y=32.0 ll=7;" datatype="xsd:string" id="meta251445" property="format" xsi:type="nex:LiteralMeta"/>
      </node>
      <node about="#node251446" id="node251446" label="GCA_002753305PEAC01000008.1_403537937265180_40_GCA_002753305_-1_ID_180_40_partial_00__Nitrospirae_bacterium_MYbin6_" otu="otu251447">
        <meta content=" x=1.3634138 y=33.0 ll=7;" datatype="xsd:string" id="meta251448" property="format" xsi:type="nex:LiteralMeta"/>
      </node>
      <node about="#node251453" id="node251453" label="RKI79342.1_GCA_003611805_asparagine_synthase__glutamine-hydrolyzing___bacterium_1xD42-87_" otu="otu251454">
        <meta content=" x=1.3959106 y=34.0 ll=7;" datatype="xsd:string" id="meta251455" property="format" xsi:type="nex:LiteralMeta"/>
      </node>
      <node about="#node251460" id="node251460" label="97.9/100" otu="otu251461">
        <meta content=" fg=255 0 0 x=1.0167962 y=35.5 ll=7;" datatype="xsd:string" id="meta251462" property="format" xsi:type="nex:LiteralMeta"/>
      </node>
      <node about="#node251463" id="node251463" label="383400274_5 - SM1" otu="otu251464">
        <meta content=" fg=255 0 0 x=1.0296286 y=35.0 ll=7;" datatype="xsd:string" id="meta251465" property="format" xsi:type="nex:LiteralMeta"/>
      </node>
      <node about="#node251466" id="node251466" label="383400065_7 - SM1" otu="otu251467">
        <meta content=" fg=255 0 0 x=1.0167989 y=36.0 ll=7;" datatype="xsd:string" id="meta251468" property="format" xsi:type="nex:LiteralMeta"/>
      </node>
      <node about="#node251481" id="node251481" label="92.9/72" otu="otu251482">
        <meta content=" x=0.87798756 y=197.89865 ll=7;" datatype="xsd:string" id="meta251483" property="format" xsi:type="nex:LiteralMeta"/>
      </node>
      <node about="#node251484" id="node251484" label="67.8/63" otu="otu251485">
        <meta content=" x=0.88754815 y=139.17278 ll=7;" datatype="xsd:string" id="meta251486" property="format" xsi:type="nex:LiteralMeta"/>
      </node>
      <node about="#node251487" id="node251487" label="81.9/33" otu="otu251488">
        <meta content=" x=0.908148 y=108.752014 ll=7;" datatype="xsd:string" id="meta251489" property="format" xsi:type="nex:LiteralMeta"/>
      </node>
      <node about="#node251490" id="node251490" label="87.7/32" otu="otu251491">
        <meta content=" x=0.9317273 y=79.99866 ll=7;" datatype="xsd:string" id="meta251492" property="format" xsi:type="nex:LiteralMeta"/>
      </node>
      <node about="#node251493" id="node251493" label="71.4/15" otu="otu251494">
        <meta content=" x=0.94712186 y=57.336914 ll=7;" datatype="xsd:string" id="meta251495" property="format" xsi:type="nex:LiteralMeta"/>
      </node>
      <node about="#node251496" id="node251496" label="99.9/100" otu="otu251441">
        <meta content=" x=1.1568216 y=43.25 ll=7;" datatype="xsd:string" id="meta251497" property="format" xsi:type="nex:LiteralMeta"/>
      </node>
      <node about="#node251498" id="node251498" label="58.4/77" otu="otu251499">
        <meta content=" x=1.206437 y=40.1875 ll=7;" datatype="xsd:string" id="meta251500" property="format" xsi:type="nex:LiteralMeta"/>
      </node>
      <node about="#node251501" id="node251501" label="82.9/72" otu="otu251502">
        <meta content=" x=1.2364583 y=38.875 ll=7;" datatype="xsd:string" id="meta251503" property="format" xsi:type="nex:LiteralMeta"/>
      </node>
      <node about="#node251504" id="node251504" label="95.2/74" otu="otu251505">
        <meta content=" x=1.3474561 y=37.75 ll=7;" datatype="xsd:string" id="meta251506" property="format" xsi:type="nex:LiteralMeta"/>
      </node>
      <node about="#node251507" id="node251507" label="GCA_002420145DIHL01000022.1_13160128_1_GCA_002420145_-1_ID_28_1_partial_10__Bacteroidetes_bacterium_UBA5697_" otu="otu251508">
        <meta content=" x=1.7697388 y=37.0 ll=7;" datatype="xsd:string" id="meta251509" property="format" xsi:type="nex:LiteralMeta"/>
      </node>
      <node about="#node251510" id="node251510" label="82.4/100" otu="otu251511">
        <meta content=" x=1.4551151 y=38.5 ll=7;" datatype="xsd:string" id="meta251512" property="format" xsi:type="nex:LiteralMeta"/>
      </node>
      <node about="#node251513" id="node251513" label="GCA_003151415PLXK01000213.1_192338425375239_19_GCA_003151415_1_ID_239_19_partial_00__Bacteroidetes_bacterium_" otu="otu251514">
        <meta content=" x=1.6425953 y=38.0 ll=7;" datatype="xsd:string" id="meta251515" property="format" xsi:type="nex:LiteralMeta"/>
      </node>
      <node about="#node251516" id="node251516" label="GCA_003153435PLYR01000138.1_18163011829538_18_GCA_003153435_-1_ID_38_18_partial_00__Bacteroidetes_bacterium_" otu="otu251517">
        <meta content=" x=1.5674804 y=39.0 ll=7;" datatype="xsd:string" id="meta251518" property="format" xsi:type="nex:LiteralMeta"/>
      </node>
      <node about="#node251527" id="node251527" label="OIP05204.1_GCA_001872995_asparagine_synthase__glutamine-hydrolyzing___Bacteroidetes_bacterium_CG2_30_32_10_" otu="otu251528">
        <meta content=" x=1.506627 y=40.0 ll=7;" datatype="xsd:string" id="meta251529" property="format" xsi:type="nex:LiteralMeta"/>
      </node>
      <node about="#node251534" id="node251534" label="92.5/69" otu="otu251535">
        <meta content=" x=1.2850446 y=41.5 ll=7;" datatype="xsd:string" id="meta251536" property="format" xsi:type="nex:LiteralMeta"/>
      </node>
      <node about="#node251537" id="node251537" label="HAR20388.1_GCA_003476475_TPA__asparagine_synthase__glutamine-hydrolyzing___Cytophagales_bacterium_" otu="otu251538">
        <meta content=" x=1.5629588 y=41.0 ll=7;" datatype="xsd:string" id="meta251539" property="format" xsi:type="nex:LiteralMeta"/>
      </node>
      <node about="#node251540" id="node251540" label="GCA_002429385DIZL01000029.1_809826810025080_80_GCA_002429385_1_ID_80_80_partial_00__Prolixibacteraceae_bacterium_UBA6029_" otu="otu251541">
        <meta content=" x=1.555216 y=42.0 ll=7;" datatype="xsd:string" id="meta251542" property="format" xsi:type="nex:LiteralMeta"/>
      </node>
      <node about="#node251551" id="node251551" label="18.7/58" otu="otu251552">
        <meta content=" x=1.184617 y=46.3125 ll=7;" datatype="xsd:string" id="meta251553" property="format" xsi:type="nex:LiteralMeta"/>
      </node>
      <node about="#node251554" id="node251554" label="29.8/76" otu="otu251555">
        <meta content=" x=1.234184 y=44.625 ll=7;" datatype="xsd:string" id="meta251556" property="format" xsi:type="nex:LiteralMeta"/>
      </node>
      <node about="#node251557" id="node251557" label="100/100" otu="otu251140">
        <meta content=" x=1.4584326 y=43.5 ll=7;" datatype="xsd:string" id="meta251558" property="format" xsi:type="nex:LiteralMeta"/>
      </node>
      <node about="#node251559" id="node251559" label="GAQ94532.1_GCA_001514535_asparagine_synthase__glutamine-hydrolysing___Thermodesulfovibrio_aggregans_" otu="otu251560">
        <meta content=" x=1.467015 y=43.0 ll=7;" datatype="xsd:string" id="meta251561" property="format" xsi:type="nex:LiteralMeta"/>
      </node>
      <node about="#node251562" id="node251562" label="ACN98141.1_GCA_000021545_asparagine_synthase__Sulfurihydrogenibium_azorense_Az-Fu1_" otu="otu251563">
        <meta content=" x=1.4640707 y=44.0 ll=7;" datatype="xsd:string" id="meta251564" property="format" xsi:type="nex:LiteralMeta"/>
      </node>
      <node about="#node251569" id="node251569" label="80.3/100" otu="otu251570">
        <meta content=" x=1.2803178 y=45.75 ll=7;" datatype="xsd:string" id="meta251571" property="format" xsi:type="nex:LiteralMeta"/>
      </node>
      <node about="#node251572" id="node251572" label="GAX61869.1_GCA_002443295_asparagine_synthase__Candidatus_Scalindua_japonica_" otu="otu251573">
        <meta content=" x=1.4314698 y=45.0 ll=7;" datatype="xsd:string" id="meta251574" property="format" xsi:type="nex:LiteralMeta"/>
      </node>
      <node about="#node251575" id="node251575" label="98/100" otu="otu251576">
        <meta content=" x=1.3641754 y=46.5 ll=7;" datatype="xsd:string" id="meta251577" property="format" xsi:type="nex:LiteralMeta"/>
      </node>
      <node about="#node251578" id="node251578" label="GCA_002011575MTOB01000156.1_86627859740_8_GCA_002011575_-1_ID_40_8_partial_00__bacterium_JdFR-66_" otu="otu251579">
        <meta content=" x=1.3883936 y=46.0 ll=7;" datatype="xsd:string" id="meta251580" property="format" xsi:type="nex:LiteralMeta"/>
      </node>
      <node about="#node251581" id="node251581" label="GCA_002011575MTOB01000177.1_76574854441_7_GCA_002011575_-1_ID_41_7_partial_00__bacterium_JdFR-66_" otu="otu251582">
        <meta content=" x=1.3740273 y=47.0 ll=7;" datatype="xsd:string" id="meta251583" property="format" xsi:type="nex:LiteralMeta"/>
      </node>
      <node about="#node251596" id="node251596" label="OGW96117.1_GCA_001804285_asparagine_synthase__glutamine-hydrolyzing___Omnitrophica_bacterium_RIFCSPLOWO2_12_FULL_44_17_" otu="otu251597">
        <meta content=" x=1.3341392 y=48.0 ll=7;" datatype="xsd:string" id="meta251598" property="format" xsi:type="nex:LiteralMeta"/>
      </node>
      <node about="#node251607" id="node251607" label="96.9/94" otu="otu251608">
        <meta content=" x=1.0582091 y=71.42383 ll=7;" datatype="xsd:string" id="meta251609" property="format" xsi:type="nex:LiteralMeta"/>
      </node>
      <node about="#node251610" id="node251610" label="94.5/94" otu="otu251611">
        <meta content=" x=1.154775 y=69.84766 ll=7;" datatype="xsd:string" id="meta251612" property="format" xsi:type="nex:LiteralMeta"/>
      </node>
      <node about="#node251613" id="node251613" label="89.5/71" otu="otu251614">
        <meta content=" x=1.2096575 y=67.69531 ll=7;" datatype="xsd:string" id="meta251615" property="format" xsi:type="nex:LiteralMeta"/>
      </node>
      <node about="#node251616" id="node251616" label="92.8/50" otu="otu251617">
        <meta content=" x=1.2461851 y=64.390625 ll=7;" datatype="xsd:string" id="meta251618" property="format" xsi:type="nex:LiteralMeta"/>
      </node>
      <node about="#node251619" id="node251619" label="86.7/70" otu="otu251620">
        <meta content=" x=1.2697347 y=60.65625 ll=7;" datatype="xsd:string" id="meta251621" property="format" xsi:type="nex:LiteralMeta"/>
      </node>
      <node about="#node251622" id="node251622" label="74.3/73" otu="otu251623">
        <meta content=" x=1.2901989 y=58.0625 ll=7;" datatype="xsd:string" id="meta251624" property="format" xsi:type="nex:LiteralMeta"/>
      </node>
      <node about="#node251625" id="node251625" label="19.1/63" otu="otu251626">
        <meta content=" x=1.3007685 y=55.625 ll=7;" datatype="xsd:string" id="meta251627" property="format" xsi:type="nex:LiteralMeta"/>
      </node>
      <node about="#node251628" id="node251628" label="75.2/86" otu="otu251629">
        <meta content=" x=1.313764 y=53.5 ll=7;" datatype="xsd:string" id="meta251630" property="format" xsi:type="nex:LiteralMeta"/>
      </node>
      <node about="#node251631" id="node251631" label="96.7/98" otu="otu251632">
        <meta content=" x=1.3953205 y=51.5 ll=7;" datatype="xsd:string" id="meta251633" property="format" xsi:type="nex:LiteralMeta"/>
      </node>
      <node about="#node251634" id="node251634" label="89.9/100" otu="otu251635">
        <meta content=" x=1.4756985 y=49.75 ll=7;" datatype="xsd:string" id="meta251636" property="format" xsi:type="nex:LiteralMeta"/>
      </node>
      <node about="#node251637" id="node251637" label="TAL61705.1_GCA_004297845_asparagine_synthase__glutamine-hydrolyzing___Bacteriodetes_bacterium_" otu="otu251638">
        <meta content=" x=1.7524492 y=49.0 ll=7;" datatype="xsd:string" id="meta251639" property="format" xsi:type="nex:LiteralMeta"/>
      </node>
      <node about="#node251640" id="node251640" label="99.9/100" otu="otu251441">
        <meta content=" x=1.634187 y=50.5 ll=7;" datatype="xsd:string" id="meta251641" property="format" xsi:type="nex:LiteralMeta"/>
      </node>
      <node about="#node251642" id="node251642" label="OGV45659.1_GCA_001803225_asparagine_synthase__glutamine-hydrolyzing___Lentisphaerae_bacterium_GWF2_44_16_" otu="otu251643">
        <meta content=" x=1.6946425 y=50.0 ll=7;" datatype="xsd:string" id="meta251644" property="format" xsi:type="nex:LiteralMeta"/>
      </node>
      <node about="#node251645" id="node251645" label="OGV35024.1_GCA_001804785_asparagine_synthase__glutamine-hydrolyzing___Lentisphaerae_bacterium_GWF2_45_14_" otu="otu251646">
        <meta content=" x=1.6612172 y=51.0 ll=7;" datatype="xsd:string" id="meta251647" property="format" xsi:type="nex:LiteralMeta"/>
      </node>
      <node about="#node251656" id="node251656" label="99.7/100" otu="otu251657">
        <meta content=" x=1.5805556 y=53.25 ll=7;" datatype="xsd:string" id="meta251658" property="format" xsi:type="nex:LiteralMeta"/>
      </node>
      <node about="#node251659" id="node251659" label="93.4/100" otu="otu251660">
        <meta content=" x=1.6270254 y=52.5 ll=7;" datatype="xsd:string" id="meta251661" property="format" xsi:type="nex:LiteralMeta"/>
      </node>
      <node about="#node251662" id="node251662" label="GCA_003141715PLNF01000106.1_74964678788_7_GCA_003141715_-1_ID_88_7_partial_00__Bacteroidales_bacterium_" otu="otu251663">
        <meta content=" x=1.6270264 y=52.0 ll=7;" datatype="xsd:string" id="meta251664" property="format" xsi:type="nex:LiteralMeta"/>
      </node>
      <node about="#node251665" id="node251665" label="GCA_003141525PLML01000004.1_67584926031588_67_GCA_003141525_1_ID_88_67_partial_00__Bacteroidales_bacterium_" otu="otu251666">
        <meta content=" x=1.6270264 y=53.0 ll=7;" datatype="xsd:string" id="meta251667" property="format" xsi:type="nex:LiteralMeta"/>
      </node>
      <node about="#node251672" id="node251672" label="GCA_003157235PMJC01000008.1_8861210438120_8_GCA_003157235_1_ID_120_8_partial_00__Methanosarcina_sp._" otu="otu251673">
        <meta content=" x=1.6635064 y=54.0 ll=7;" datatype="xsd:string" id="meta251674" property="format" xsi:type="nex:LiteralMeta"/>
      </node>
      <node about="#node251683" id="node251683" label="91.8/91" otu="otu251684">
        <meta content=" x=1.3837028 y=55.5 ll=7;" datatype="xsd:string" id="meta251685" property="format" xsi:type="nex:LiteralMeta"/>
      </node>
      <node about="#node251686" id="node251686" label="GCA_003135995PNBM01000268.1_161355415386167_16_GCA_003135995_-1_ID_167_16_partial_00__Ignavibacteriae_bacterium_" otu="otu251687">
        <meta content=" x=1.5922562 y=55.0 ll=7;" datatype="xsd:string" id="meta251688" property="format" xsi:type="nex:LiteralMeta"/>
      </node>
      <node about="#node251689" id="node251689" label="GCA_003158365PMIW01000230.1_322914123168_3_GCA_003158365_1_ID_168_3_partial_00__Ignavibacteriae_bacterium_" otu="otu251690">
        <meta content=" x=1.5768647 y=56.0 ll=7;" datatype="xsd:string" id="meta251691" property="format" xsi:type="nex:LiteralMeta"/>
      </node>
      <node about="#node251700" id="node251700" label="97.9/98" otu="otu251701">
        <meta content=" x=1.4231694 y=57.75 ll=7;" datatype="xsd:string" id="meta251702" property="format" xsi:type="nex:LiteralMeta"/>
      </node>
      <node about="#node251703" id="node251703" label="MBI64669.1_GCA_002719835_asparagine_synthase__glutamine-hydrolyzing___Candidatus_Marinimicrobia_bacterium_" otu="otu251704">
        <meta content=" x=1.742256 y=57.0 ll=7;" datatype="xsd:string" id="meta251705" property="format" xsi:type="nex:LiteralMeta"/>
      </node>
      <node about="#node251706" id="node251706" label="88.6/100" otu="otu251707">
        <meta content=" x=1.5005035 y=58.5 ll=7;" datatype="xsd:string" id="meta251708" property="format" xsi:type="nex:LiteralMeta"/>
      </node>
      <node about="#node251709" id="node251709" label="GCA_003153435PLYR01000125.1_87116846118675146_87_GCA_003153435_1_ID_146_87_partial_00__Bacteroidetes_bacterium_" otu="otu251710">
        <meta content=" x=1.7496436 y=58.0 ll=7;" datatype="xsd:string" id="meta251711" property="format" xsi:type="nex:LiteralMeta"/>
      </node>
      <node about="#node251712" id="node251712" label="GCA_003151415PLXK01000186.1_171849220249228_17_GCA_003151415_1_ID_228_17_partial_00__Bacteroidetes_bacterium_" otu="otu251713">
        <meta content=" x=1.6212816 y=59.0 ll=7;" datatype="xsd:string" id="meta251714" property="format" xsi:type="nex:LiteralMeta"/>
      </node>
      <node about="#node251727" id="node251727" label="87.5/64" otu="otu251728">
        <meta content=" x=1.3514451 y=60.5 ll=7;" datatype="xsd:string" id="meta251729" property="format" xsi:type="nex:LiteralMeta"/>
      </node>
      <node about="#node251730" id="node251730" label="GCA_002309835DBYL01000027.1_53888575616_5_GCA_002309835_1_ID_16_5_partial_00__Bacteroidales_bacterium_UBA1187_" otu="otu251731">
        <meta content=" x=1.6395398 y=60.0 ll=7;" datatype="xsd:string" id="meta251732" property="format" xsi:type="nex:LiteralMeta"/>
      </node>
      <node about="#node251733" id="node251733" label="WP_018666756.1_GCF_000613665_asparagine_synthase__glutamine-hydrolyzing___Bacteroides_gallinarum_" otu="otu251734">
        <meta content=" x=1.5039881 y=61.0 ll=7;" datatype="xsd:string" id="meta251735" property="format" xsi:type="nex:LiteralMeta"/>
      </node>
      <node about="#node251744" id="node251744" label="92.4/98" otu="otu251745">
        <meta content=" x=1.311074 y=63.25 ll=7;" datatype="xsd:string" id="meta251746" property="format" xsi:type="nex:LiteralMeta"/>
      </node>
      <node about="#node251747" id="node251747" label="82/99" otu="otu251748">
        <meta content=" x=1.3456573 y=62.5 ll=7;" datatype="xsd:string" id="meta251749" property="format" xsi:type="nex:LiteralMeta"/>
      </node>
      <node about="#node251750" id="node251750" label="GCA_002331485DCYS01000023.1_32365563840627_32_GCA_002331485_-1_ID_27_32_partial_00__Flavobacteriales_bacterium_UBA2104_" otu="otu251751">
        <meta content=" x=1.6418308 y=62.0 ll=7;" datatype="xsd:string" id="meta251752" property="format" xsi:type="nex:LiteralMeta"/>
      </node>
      <node about="#node251753" id="node251753" label="PDS23146.1_GCA_002530755_asparagine_synthase__glutamine-hydrolyzing___Flavobacterium_branchiophilum_" otu="otu251754">
        <meta content=" x=1.5457307 y=63.0 ll=7;" datatype="xsd:string" id="meta251755" property="format" xsi:type="nex:LiteralMeta"/>
      </node>
      <node about="#node251760" id="node251760" label="WP_029038374.1_GCF_000423585_asparagine_synthase__glutamine-hydrolyzing___Salinimicrobium_xinjiangense_" otu="otu251761">
        <meta content=" x=1.5182375 y=64.0 ll=7;" datatype="xsd:string" id="meta251762" property="format" xsi:type="nex:LiteralMeta"/>
      </node>
      <node about="#node251771" id="node251771" label="11.5/33" otu="otu251772">
        <meta content=" x=1.2522945 y=68.125 ll=7;" datatype="xsd:string" id="meta251773" property="format" xsi:type="nex:LiteralMeta"/>
      </node>
      <node about="#node251774" id="node251774" label="82.9/48" otu="otu251775">
        <meta content=" x=1.2804655 y=66.25 ll=7;" datatype="xsd:string" id="meta251776" property="format" xsi:type="nex:LiteralMeta"/>
      </node>
      <node about="#node251777" id="node251777" label="WP_128548315.1_GCF_003703975_asparagine_synthase__glutamine-hydrolyzing___Larkinella_soli_" otu="otu251778">
        <meta content=" x=1.5641395 y=65.0 ll=7;" datatype="xsd:string" id="meta251779" property="format" xsi:type="nex:LiteralMeta"/>
      </node>
      <node about="#node251780" id="node251780" label="79.1/74" otu="otu251781">
        <meta content=" x=1.3073254 y=67.5 ll=7;" datatype="xsd:string" id="meta251782" property="format" xsi:type="nex:LiteralMeta"/>
      </node>
      <node about="#node251783" id="node251783" label="74.5/47" otu="otu251784">
        <meta content=" x=1.3378931 y=66.5 ll=7;" datatype="xsd:string" id="meta251785" property="format" xsi:type="nex:LiteralMeta"/>
      </node>
      <node about="#node251786" id="node251786" label="SIT75368.1_GCA_900156345_asparagine_synthase__glutamine-hydrolysing___Pontibacter_indicus_" otu="otu251787">
        <meta content=" x=1.4927379 y=66.0 ll=7;" datatype="xsd:string" id="meta251788" property="format" xsi:type="nex:LiteralMeta"/>
      </node>
      <node about="#node251789" id="node251789" label="GCA_001564065LKNA01000112.1_660267870178_6_GCA_001564065_1_ID_178_6_partial_00__Chitinophagaceae_bacterium_T5-Br10_B2g13_" otu="otu251790">
        <meta content=" x=1.4611592 y=67.0 ll=7;" datatype="xsd:string" id="meta251791" property="format" xsi:type="nex:LiteralMeta"/>
      </node>
      <node about="#node251796" id="node251796" label="88.5/96" otu="otu251797">
        <meta content=" x=1.3901634 y=68.5 ll=7;" datatype="xsd:string" id="meta251798" property="format" xsi:type="nex:LiteralMeta"/>
      </node>
      <node about="#node251799" id="node251799" label="GCA_003565395PXCE01000245.1_770648836112_7_GCA_003565395_1_ID_112_7_partial_00__Gammaproteobacteria_bacterium_" otu="otu251800">
        <meta content=" x=1.5116774 y=68.0 ll=7;" datatype="xsd:string" id="meta251801" property="format" xsi:type="nex:LiteralMeta"/>
      </node>
      <node about="#node251802" id="node251802" label="GCA_003155675PMDY01000488.1_161154611974623_16_GCA_003155675_1_ID_623_16_partial_00__Bacteroidales_bacterium_" otu="otu251803">
        <meta content=" x=1.5501086 y=69.0 ll=7;" datatype="xsd:string" id="meta251804" property="format" xsi:type="nex:LiteralMeta"/>
      </node>
      <node about="#node251817" id="node251817" label="GCA_003230875QIHE01000067.1_2743258787_2_GCA_003230875_1_ID_87_2_partial_00__bacterium_" otu="otu251818">
        <meta content=" x=1.3884151 y=70.0 ll=7;" datatype="xsd:string" id="meta251819" property="format" xsi:type="nex:LiteralMeta"/>
      </node>
      <node about="#node251828" id="node251828" label="RTL60790.1_GCA_003963365_asparagine_synthase__glutamine-hydrolyzing___Sphingobacteriales_bacterium_" otu="otu251829">
        <meta content=" x=1.3669388 y=71.0 ll=7;" datatype="xsd:string" id="meta251830" property="format" xsi:type="nex:LiteralMeta"/>
      </node>
      <node about="#node251835" id="node251835" label="PCH67692.1_GCA_002400835_asparagine_synthase__glutamine-hydrolyzing___Bacteroidetes_bacterium_" otu="otu251836">
        <meta content=" x=1.4718229 y=72.0 ll=7;" datatype="xsd:string" id="meta251837" property="format" xsi:type="nex:LiteralMeta"/>
      </node>
      <node about="#node251842" id="node251842" label="AEB67941.1_GCA_000204415_asparagine_synthase__glutamine-hydrolyzing___Methanosaeta_concilii_GP6_" otu="otu251843">
        <meta content=" x=1.4350687 y=73.0 ll=7;" datatype="xsd:string" id="meta251844" property="format" xsi:type="nex:LiteralMeta"/>
      </node>
      <node about="#node251853" id="node251853" label="86.7/36" otu="otu251854">
        <meta content=" x=0.9651845 y=102.6604 ll=7;" datatype="xsd:string" id="meta251855" property="format" xsi:type="nex:LiteralMeta"/>
      </node>
      <node about="#node251856" id="node251856" label="94.9/46" otu="otu251857">
        <meta content=" x=1.0386821 y=98.1333 ll=7;" datatype="xsd:string" id="meta251858" property="format" xsi:type="nex:LiteralMeta"/>
      </node>
      <node about="#node251859" id="node251859" label="84.3/96" otu="otu251860">
        <meta content=" x=1.0717337 y=94.0166 ll=7;" datatype="xsd:string" id="meta251861" property="format" xsi:type="nex:LiteralMeta"/>
      </node>
      <node about="#node251862" id="node251862" label="92.5/100" otu="otu251863">
        <meta content=" x=1.1453263 y=88.0332 ll=7;" datatype="xsd:string" id="meta251864" property="format" xsi:type="nex:LiteralMeta"/>
      </node>
      <node about="#node251865" id="node251865" label="76.1/81" otu="otu251866">
        <meta content=" x=1.1985343 y=79.640625 ll=7;" datatype="xsd:string" id="meta251867" property="format" xsi:type="nex:LiteralMeta"/>
      </node>
      <node about="#node251868" id="node251868" label="23/88" otu="otu251869">
        <meta content=" x=1.2571334 y=78.28125 ll=7;" datatype="xsd:string" id="meta251870" property="format" xsi:type="nex:LiteralMeta"/>
      </node>
      <node about="#node251871" id="node251871" label="16.7/74" otu="otu251872">
        <meta content=" x=1.2824596 y=77.0625 ll=7;" datatype="xsd:string" id="meta251873" property="format" xsi:type="nex:LiteralMeta"/>
      </node>
      <node about="#node251874" id="node251874" label="0/12" otu="otu251875">
        <meta content=" x=1.3230059 y=76.125 ll=7;" datatype="xsd:string" id="meta251876" property="format" xsi:type="nex:LiteralMeta"/>
      </node>
      <node about="#node251877" id="node251877" label="89.9/95" otu="otu251878">
        <meta content=" x=1.3882767 y=75.25 ll=7;" datatype="xsd:string" id="meta251879" property="format" xsi:type="nex:LiteralMeta"/>
      </node>
      <node about="#node251880" id="node251880" label="89.9/99" otu="otu251881">
        <meta content=" x=1.4627957 y=74.5 ll=7;" datatype="xsd:string" id="meta251882" property="format" xsi:type="nex:LiteralMeta"/>
      </node>
      <node about="#node251883" id="node251883" label="ERF85507.1_GCA_000465325_asparagine_synthase__glutamine-hydrolyzing___Bradyrhizobium_sp._DFCI-1_" otu="otu251884">
        <meta content=" x=1.6878403 y=74.0 ll=7;" datatype="xsd:string" id="meta251885" property="format" xsi:type="nex:LiteralMeta"/>
      </node>
      <node about="#node251886" id="node251886" label="AOW12638.1_GCA_001761385_asparagine_synthase__glutamine-hydrolyzing___Hydrogenophaga_crassostreae_" otu="otu251887">
        <meta content=" x=1.6200567 y=75.0 ll=7;" datatype="xsd:string" id="meta251888" property="format" xsi:type="nex:LiteralMeta"/>
      </node>
      <node about="#node251893" id="node251893" label="RJG04672.1_GCA_003590875_asparagine_synthase__glutamine-hydrolyzing___Herbaspirillum_sp._K2R10-39_" otu="otu251894">
        <meta content=" x=1.5209955 y=76.0 ll=7;" datatype="xsd:string" id="meta251895" property="format" xsi:type="nex:LiteralMeta"/>
      </node>
      <node about="#node251900" id="node251900" label="WP_112695099.1_GCF_900465635_asparagine_synthase__glutamine-hydrolyzing___Rhizobiales_bacterium_" otu="otu251901">
        <meta content=" x=1.5177836 y=77.0 ll=7;" datatype="xsd:string" id="meta251902" property="format" xsi:type="nex:LiteralMeta"/>
      </node>
      <node about="#node251907" id="node251907" label="TKR56511.1_GCA_005239165_asparagine_synthase__glutamine-hydrolyzing___Pusillimonas_ginsengisoli_" otu="otu251908">
        <meta content=" x=1.5191219 y=78.0 ll=7;" datatype="xsd:string" id="meta251909" property="format" xsi:type="nex:LiteralMeta"/>
      </node>
      <node about="#node251914" id="node251914" label="99.6/100" otu="otu251210">
        <meta content=" x=1.3765558 y=79.5 ll=7;" datatype="xsd:string" id="meta251915" property="format" xsi:type="nex:LiteralMeta"/>
      </node>
      <node about="#node251916" id="node251916" label="AHB47214.1_GCA_000503895_asparagine_synthase__Hyphomicrobium_nitrativorans_NL23_" otu="otu251917">
        <meta content=" x=1.4406943 y=79.0 ll=7;" datatype="xsd:string" id="meta251918" property="format" xsi:type="nex:LiteralMeta"/>
      </node>
      <node about="#node251919" id="node251919" label="KWT70548.1_GCA_001541235_Asparagine_synthetase__glutamine-hydrolyzing___Hyphomicrobium_sulfonivorans_" otu="otu251920">
        <meta content=" x=1.4010522 y=80.0 ll=7;" datatype="xsd:string" id="meta251921" property="format" xsi:type="nex:LiteralMeta"/>
      </node>
      <node about="#node251930" id="node251930" label="GCA_002215675NGFH01000002.1_4154759854777901_415_GCA_002215675_-1_ID_1_415_partial_00__Bacteroidetes_bacterium_2013_40CM_41_45_" otu="otu251931">
        <meta content=" x=1.5888436 y=81.0 ll=7;" datatype="xsd:string" id="meta251932" property="format" xsi:type="nex:LiteralMeta"/>
      </node>
      <node about="#node251937" id="node251937" label="52.7/72" otu="otu251938">
        <meta content=" x=1.1886125 y=96.42578 ll=7;" datatype="xsd:string" id="meta251939" property="format" xsi:type="nex:LiteralMeta"/>
      </node>
      <node about="#node251940" id="node251940" label="85.8/80" otu="otu251941">
        <meta content=" x=1.2281573 y=93.85156 ll=7;" datatype="xsd:string" id="meta251942" property="format" xsi:type="nex:LiteralMeta"/>
      </node>
      <node about="#node251943" id="node251943" label="93.9/81" otu="otu251944">
        <meta content=" x=1.3042015 y=89.703125 ll=7;" datatype="xsd:string" id="meta251945" property="format" xsi:type="nex:LiteralMeta"/>
      </node>
      <node about="#node251946" id="node251946" label="47.7/87" otu="otu251947">
        <meta content=" x=1.3454388 y=86.140625 ll=7;" datatype="xsd:string" id="meta251948" property="format" xsi:type="nex:LiteralMeta"/>
      </node>
      <node about="#node251949" id="node251949" label="100/100" otu="otu251140">
        <meta content=" x=1.6540425 y=83.28125 ll=7;" datatype="xsd:string" id="meta251950" property="format" xsi:type="nex:LiteralMeta"/>
      </node>
      <node about="#node251951" id="node251951" label="SIS45213.1_GCA_900156725_asparagine_synthase__glutamine-hydrolysing___Chryseobacterium_chaponense_" otu="otu251952">
        <meta content=" x=1.8096385 y=82.0 ll=7;" datatype="xsd:string" id="meta251953" property="format" xsi:type="nex:LiteralMeta"/>
      </node>
      <node about="#node251954" id="node251954" label="68.9/99" otu="otu251955">
        <meta content=" x=1.6987847 y=84.5625 ll=7;" datatype="xsd:string" id="meta251956" property="format" xsi:type="nex:LiteralMeta"/>
      </node>
      <node about="#node251957" id="node251957" label="WP_080780298.1_GCF_900169075_asparagine_synthase__glutamine-hydrolyzing___Chryseobacterium_sp._6021061333_" otu="otu251958">
        <meta content=" x=1.8437123 y=83.0 ll=7;" datatype="xsd:string" id="meta251959" property="format" xsi:type="nex:LiteralMeta"/>
      </node>
      <node about="#node251960" id="node251960" label="76.3/100" otu="otu251961">
        <meta content=" x=1.746385 y=86.125 ll=7;" datatype="xsd:string" id="meta251962" property="format" xsi:type="nex:LiteralMeta"/>
      </node>
      <node about="#node251963" id="node251963" label="78.2/100" otu="otu251964">
        <meta content=" x=1.7858653 y=84.75 ll=7;" datatype="xsd:string" id="meta251965" property="format" xsi:type="nex:LiteralMeta"/>
      </node>
      <node about="#node251966" id="node251966" label="GCA_002314375DCFF01000021.1_10711635711816521_107_GCA_002314375_-1_ID_21_107_partial_00__Chryseobacterium_indologenes_" otu="otu251967">
        <meta content=" x=1.8808101 y=84.0 ll=7;" datatype="xsd:string" id="meta251968" property="format" xsi:type="nex:LiteralMeta"/>
      </node>
      <node about="#node251969" id="node251969" label="87.7/100" otu="otu251970">
        <meta content=" x=1.8229902 y=85.5 ll=7;" datatype="xsd:string" id="meta251971" property="format" xsi:type="nex:LiteralMeta"/>
      </node>
      <node about="#node251972" id="node251972" label="ALR31071.1_GCA_001456155_hypothetical_protein_ATE47_11285__Chryseobacterium_sp._IHB_B_17019_" otu="otu251973">
        <meta content=" x=1.939874 y=85.0 ll=7;" datatype="xsd:string" id="meta251974" property="format" xsi:type="nex:LiteralMeta"/>
      </node>
      <node about="#node251975" id="node251975" label="SDQ73358.1_GCA_900100115_asparagine_synthase__glutamine-hydrolysing___Chryseobacterium_soldanellicola_" otu="otu251976">
        <meta content=" x=1.8980308 y=86.0 ll=7;" datatype="xsd:string" id="meta251977" property="format" xsi:type="nex:LiteralMeta"/>
      </node>
      <node about="#node251986" id="node251986" label="97.7/100" otu="otu251987">
        <meta content=" x=1.8245319 y=87.5 ll=7;" datatype="xsd:string" id="meta251988" property="format" xsi:type="nex:LiteralMeta"/>
      </node>
      <node about="#node251989" id="node251989" label="SEV94506.1_GCA_900111495_asparagine_synthase__glutamine-hydrolysing___Chryseobacterium_wanjuense_" otu="otu251990">
        <meta content=" x=1.8839957 y=87.0 ll=7;" datatype="xsd:string" id="meta251991" property="format" xsi:type="nex:LiteralMeta"/>
      </node>
      <node about="#node251992" id="node251992" label="PIF47078.1_GCA_002754245_asparagine_synthase__glutamine-hydrolysing___Chryseobacterium_sp._52_" otu="otu251993">
        <meta content=" x=1.8845872 y=88.0 ll=7;" datatype="xsd:string" id="meta251994" property="format" xsi:type="nex:LiteralMeta"/>
      </node>
      <node about="#node252011" id="node252011" label="OQY04737.1_GCA_002084525_asparagine_synthase__glutamine-hydrolyzing___Bacteroidetes_bacterium_4572_117_" otu="otu252012">
        <meta content=" x=1.516184 y=89.0 ll=7;" datatype="xsd:string" id="meta252013" property="format" xsi:type="nex:LiteralMeta"/>
      </node>
      <node about="#node252018" id="node252018" label="92/98" otu="otu252019">
        <meta content=" x=1.3398168 y=93.265625 ll=7;" datatype="xsd:string" id="meta252020" property="format" xsi:type="nex:LiteralMeta"/>
      </node>
      <node about="#node252021" id="node252021" label="74.2/100" otu="otu252022">
        <meta content=" x=1.3640057 y=90.5 ll=7;" datatype="xsd:string" id="meta252023" property="format" xsi:type="nex:LiteralMeta"/>
      </node>
      <node about="#node252024" id="node252024" label="MAZ57171.1_GCA_002707385_asparagine_synthase__glutamine-hydrolyzing___Gammaproteobacteria_bacterium_" otu="otu252025">
        <meta content=" x=1.5576633 y=90.0 ll=7;" datatype="xsd:string" id="meta252026" property="format" xsi:type="nex:LiteralMeta"/>
      </node>
      <node about="#node252027" id="node252027" label="MBS56289.1_GCA_002727545_asparagine_synthase__glutamine-hydrolyzing___Rickettsiales_bacterium_" otu="otu252028">
        <meta content=" x=1.4742848 y=91.0 ll=7;" datatype="xsd:string" id="meta252029" property="format" xsi:type="nex:LiteralMeta"/>
      </node>
      <node about="#node252034" id="node252034" label="63.7/93" otu="otu252035">
        <meta content=" x=1.3629324 y=96.03125 ll=7;" datatype="xsd:string" id="meta252036" property="format" xsi:type="nex:LiteralMeta"/>
      </node>
      <node about="#node252037" id="node252037" label="82.5/73" otu="otu252038">
        <meta content=" x=1.3942935 y=95.0625 ll=7;" datatype="xsd:string" id="meta252039" property="format" xsi:type="nex:LiteralMeta"/>
      </node>
      <node about="#node252040" id="node252040" label="29.1/46" otu="otu252041">
        <meta content=" x=1.4105532 y=94.125 ll=7;" datatype="xsd:string" id="meta252042" property="format" xsi:type="nex:LiteralMeta"/>
      </node>
      <node about="#node252043" id="node252043" label="74.5/90" otu="otu252044">
        <meta content=" x=1.4374653 y=93.25 ll=7;" datatype="xsd:string" id="meta252045" property="format" xsi:type="nex:LiteralMeta"/>
      </node>
      <node about="#node252046" id="node252046" label="66.1/64" otu="otu252047">
        <meta content=" x=1.4648077 y=92.5 ll=7;" datatype="xsd:string" id="meta252048" property="format" xsi:type="nex:LiteralMeta"/>
      </node>
      <node about="#node252049" id="node252049" label="PKN89346.1_GCA_002840635_asparagine_synthase__glutamine-hydrolyzing___Deltaproteobacteria_bacterium_HGW-Deltaproteobacteria-1_" otu="otu252050">
        <meta content=" x=1.6353484 y=92.0 ll=7;" datatype="xsd:string" id="meta252051" property="format" xsi:type="nex:LiteralMeta"/>
      </node>
      <node about="#node252052" id="node252052" label="GCA_002402935DHGU01000007.1_4946596484047_49_GCA_002402935_1_ID_7_49_partial_00__Sulfurovum_sp._UBA4790_" otu="otu252053">
        <meta content=" x=1.5056792 y=93.0 ll=7;" datatype="xsd:string" id="meta252054" property="format" xsi:type="nex:LiteralMeta"/>
      </node>
      <node about="#node252059" id="node252059" label="PUE63760.1_GCA_003063245_asparagine_synthase__glutamine-hydrolyzing___Pseudoarcobacter_caeni_" otu="otu252060">
        <meta content=" x=1.5460329 y=94.0 ll=7;" datatype="xsd:string" id="meta252061" property="format" xsi:type="nex:LiteralMeta"/>
      </node>
      <node about="#node252066" id="node252066" label="RLA77227.1_GCA_003646535_asparagine_synthase__glutamine-hydrolyzing___Epsilonproteobacteria_bacterium_" otu="otu252067">
        <meta content=" x=1.5329317 y=95.0 ll=7;" datatype="xsd:string" id="meta252068" property="format" xsi:type="nex:LiteralMeta"/>
      </node>
      <node about="#node252073" id="node252073" label="OQX60233.1_GCA_002085085_asparagine_synthase__glutamine-hydrolyzing___Helicobacteraceae_bacterium_4484_230_" otu="otu252074">
        <meta content=" x=1.4762384 y=96.0 ll=7;" datatype="xsd:string" id="meta252075" property="format" xsi:type="nex:LiteralMeta"/>
      </node>
      <node about="#node252080" id="node252080" label="GCA_000384575ARQQ01000019.1_3530157619_3_GCA_000384575_-1_ID_19_3_partial_01__alpha_proteobacterium_SCGC_AAA300-B11_" otu="otu252081">
        <meta content=" x=1.4811268 y=97.0 ll=7;" datatype="xsd:string" id="meta252082" property="format" xsi:type="nex:LiteralMeta"/>
      </node>
      <node about="#node252095" id="node252095" label="GCA_002327465DCWB01000003.1_67658966770413_67_GCA_002327465_-1_ID_13_67_partial_00__Sulfuricurvum_sp._UBA2173_" otu="otu252096">
        <meta content=" x=1.4300629 y=98.0 ll=7;" datatype="xsd:string" id="meta252097" property="format" xsi:type="nex:LiteralMeta"/>
      </node>
      <node about="#node252102" id="node252102" label="KZZ17803.1_GCA_001635135_hypothetical_protein_A3751_10285__Oleiphilus_sp._HI0080_" otu="otu252103">
        <meta content=" x=1.4461124 y=99.0 ll=7;" datatype="xsd:string" id="meta252104" property="format" xsi:type="nex:LiteralMeta"/>
      </node>
      <node about="#node252113" id="node252113" label="GCA_001464715LNDT01000030.1_26029232429406930_260_GCA_001464715_1_ID_30_260_partial_00__Bdellovibrionales_bacterium_Ga0074137_" otu="otu252114">
        <meta content=" x=1.4359374 y=100.0 ll=7;" datatype="xsd:string" id="meta252115" property="format" xsi:type="nex:LiteralMeta"/>
      </node>
      <node about="#node252120" id="node252120" label="97.7/100" otu="otu251987">
        <meta content=" x=1.1729007 y=102.25 ll=7;" datatype="xsd:string" id="meta252121" property="format" xsi:type="nex:LiteralMeta"/>
      </node>
      <node about="#node252122" id="node252122" label="98.8/100" otu="otu252123">
        <meta content=" x=1.315684 y=101.5 ll=7;" datatype="xsd:string" id="meta252124" property="format" xsi:type="nex:LiteralMeta"/>
      </node>
      <node about="#node252125" id="node252125" label="PKN34764.1_GCA_002841865_asparagine_synthase__glutamine-hydrolyzing___Deltaproteobacteria_bacterium_HGW-Deltaproteobacteria-19_" otu="otu252126">
        <meta content=" x=1.5089825 y=101.0 ll=7;" datatype="xsd:string" id="meta252127" property="format" xsi:type="nex:LiteralMeta"/>
      </node>
      <node about="#node252128" id="node252128" label="GCA_001603855LVAB01000056.1_26632465347_2_GCA_001603855_-1_ID_347_2_partial_00__Syntrophobacterales_bacterium_Delta_03_" otu="otu252129">
        <meta content=" x=1.4424992 y=102.0 ll=7;" datatype="xsd:string" id="meta252130" property="format" xsi:type="nex:LiteralMeta"/>
      </node>
      <node about="#node252135" id="node252135" label="RAV22109.1_GCA_003285015_asparagine_synthase__glutamine-hydrolyzing___Paenibacillus_contaminans_" otu="otu252136">
        <meta content=" x=1.375262 y=103.0 ll=7;" datatype="xsd:string" id="meta252137" property="format" xsi:type="nex:LiteralMeta"/>
      </node>
      <node about="#node252146" id="node252146" label="14.7/14" otu="otu252147">
        <meta content=" x=0.9996141 y=107.1875 ll=7;" datatype="xsd:string" id="meta252148" property="format" xsi:type="nex:LiteralMeta"/>
      </node>
      <node about="#node252149" id="node252149" label="87.9/85" otu="otu252150">
        <meta content=" x=1.1114991 y=105.25 ll=7;" datatype="xsd:string" id="meta252151" property="format" xsi:type="nex:LiteralMeta"/>
      </node>
      <node about="#node252152" id="node252152" label="99.8/100" otu="otu252153">
        <meta content=" x=1.461028 y=104.5 ll=7;" datatype="xsd:string" id="meta252154" property="format" xsi:type="nex:LiteralMeta"/>
      </node>
      <node about="#node252155" id="node252155" label="WP_130861666.1_GCF_900605495_asparagine_synthase__glutamine-hydrolyzing___Bacilliculturomica_massiliensis_" otu="otu252156">
        <meta content=" x=1.6831553 y=104.0 ll=7;" datatype="xsd:string" id="meta252157" property="format" xsi:type="nex:LiteralMeta"/>
      </node>
      <node about="#node252158" id="node252158" label="GCA_002371615DFGA01000059.1_14157671769847_14_GCA_002371615_-1_ID_47_14_partial_00__Lachnospiraceae_bacterium_UBA3762_" otu="otu252159">
        <meta content=" x=1.8426583 y=105.0 ll=7;" datatype="xsd:string" id="meta252160" property="format" xsi:type="nex:LiteralMeta"/>
      </node>
      <node about="#node252165" id="node252165" label="GCA_002345185DDVF01000005.1_37533495523545_37_GCA_002345185_-1_ID_45_37_partial_00__Ignavibacteria_bacterium_UBA2319_" otu="otu252166">
        <meta content=" x=1.6946104 y=106.0 ll=7;" datatype="xsd:string" id="meta252167" property="format" xsi:type="nex:LiteralMeta"/>
      </node>
      <node about="#node252172" id="node252172" label="99.9/100" otu="otu251441">
        <meta content=" x=1.3247092 y=109.125 ll=7;" datatype="xsd:string" id="meta252173" property="format" xsi:type="nex:LiteralMeta"/>
      </node>
      <node about="#node252174" id="node252174" label="49.5/98" otu="otu252175">
        <meta content=" x=1.4111241 y=108.25 ll=7;" datatype="xsd:string" id="meta252176" property="format" xsi:type="nex:LiteralMeta"/>
      </node>
      <node about="#node252177" id="node252177" label="89.8/98" otu="otu252178">
        <meta content=" x=1.4899187 y=107.5 ll=7;" datatype="xsd:string" id="meta252179" property="format" xsi:type="nex:LiteralMeta"/>
      </node>
      <node about="#node252180" id="node252180" label="HAP39767.1_GCA_003456605_TPA__asparagine_synthase__glutamine-hydrolyzing___Nitrospira_sp._" otu="otu252181">
        <meta content=" x=1.5770912 y=107.0 ll=7;" datatype="xsd:string" id="meta252182" property="format" xsi:type="nex:LiteralMeta"/>
      </node>
      <node about="#node252183" id="node252183" label="OFW03061.1_GCA_001767115_asparagine_synthase__glutamine-hydrolyzing___partial__Acidobacteria_bacterium_RIFCSPLOWO2_12_FULL_59_11_" otu="otu252184">
        <meta content=" x=1.8560997 y=108.0 ll=7;" datatype="xsd:string" id="meta252185" property="format" xsi:type="nex:LiteralMeta"/>
      </node>
      <node about="#node252190" id="node252190" label="ALA59792.1_GCA_001273775_Asparagine_synthetase__Nitrospira_moscoviensis_" otu="otu252191">
        <meta content=" x=1.5318191 y=109.0 ll=7;" datatype="xsd:string" id="meta252192" property="format" xsi:type="nex:LiteralMeta"/>
      </node>
      <node about="#node252197" id="node252197" label="RIZ69979.1_GCA_003584865_asparagine_synthase__glutamine-hydrolyzing___Methylococcales_bacterium_" otu="otu252198">
        <meta content=" x=1.5141279 y=110.0 ll=7;" datatype="xsd:string" id="meta252199" property="format" xsi:type="nex:LiteralMeta"/>
      </node>
      <node about="#node252216" id="node252216" label="72.4/36" otu="otu252217">
        <meta content=" x=0.9225264 y=137.50537 ll=7;" datatype="xsd:string" id="meta252218" property="format" xsi:type="nex:LiteralMeta"/>
      </node>
      <node about="#node252219" id="node252219" label="42.7/62" otu="otu252220">
        <meta content=" x=0.96489173 y=136.01074 ll=7;" datatype="xsd:string" id="meta252221" property="format" xsi:type="nex:LiteralMeta"/>
      </node>
      <node about="#node252222" id="node252222" label="87.4/99" otu="otu252223">
        <meta content=" x=0.9978486 y=134.02148 ll=7;" datatype="xsd:string" id="meta252224" property="format" xsi:type="nex:LiteralMeta"/>
      </node>
      <node about="#node252225" id="node252225" label="85.6/88" otu="otu252226">
        <meta content=" x=1.0390214 y=131.54297 ll=7;" datatype="xsd:string" id="meta252227" property="format" xsi:type="nex:LiteralMeta"/>
      </node>
      <node about="#node252228" id="node252228" label="41.6/47" otu="otu252229">
        <meta content=" x=1.0611931 y=128.08594 ll=7;" datatype="xsd:string" id="meta252230" property="format" xsi:type="nex:LiteralMeta"/>
      </node>
      <node about="#node252231" id="node252231" label="87.5/54" otu="otu252232">
        <meta content=" x=1.1029192 y=123.953125 ll=7;" datatype="xsd:string" id="meta252233" property="format" xsi:type="nex:LiteralMeta"/>
      </node>
      <node about="#node252234" id="node252234" label="83.3/71" otu="otu252235">
        <meta content=" x=1.1370397 y=121.40625 ll=7;" datatype="xsd:string" id="meta252236" property="format" xsi:type="nex:LiteralMeta"/>
      </node>
      <node about="#node252237" id="node252237" label="66.3/66" otu="otu252238">
        <meta content=" x=1.1873156 y=118.3125 ll=7;" datatype="xsd:string" id="meta252239" property="format" xsi:type="nex:LiteralMeta"/>
      </node>
      <node about="#node252240" id="node252240" label="47.1/94" otu="otu252241">
        <meta content=" x=1.2272757 y=115.125 ll=7;" datatype="xsd:string" id="meta252242" property="format" xsi:type="nex:LiteralMeta"/>
      </node>
      <node about="#node252243" id="node252243" label="99.2/100" otu="otu252244">
        <meta content=" x=1.390083 y=112.875 ll=7;" datatype="xsd:string" id="meta252245" property="format" xsi:type="nex:LiteralMeta"/>
      </node>
      <node about="#node252246" id="node252246" label="72/100" otu="otu252247">
        <meta content=" x=1.4383044 y=111.75 ll=7;" datatype="xsd:string" id="meta252248" property="format" xsi:type="nex:LiteralMeta"/>
      </node>
      <node about="#node252249" id="node252249" label="GCA_002319995DCJU01000048.1_32294253142234_32_GCA_002319995_1_ID_34_32_partial_00__Parabacteroides_merdae_" otu="otu252250">
        <meta content=" x=1.6983403 y=111.0 ll=7;" datatype="xsd:string" id="meta252251" property="format" xsi:type="nex:LiteralMeta"/>
      </node>
      <node about="#node252252" id="node252252" label="99.6/100" otu="otu251210">
        <meta content=" x=1.5910884 y=112.5 ll=7;" datatype="xsd:string" id="meta252253" property="format" xsi:type="nex:LiteralMeta"/>
      </node>
      <node about="#node252254" id="node252254" label="GCA_002424525DIKJ01000095.1_192223724246169_19_GCA_002424525_-1_ID_169_19_partial_00__Bacteroidales_bacterium_UBA5621_" otu="otu252255">
        <meta content=" x=1.5910895 y=112.0 ll=7;" datatype="xsd:string" id="meta252256" property="format" xsi:type="nex:LiteralMeta"/>
      </node>
      <node about="#node252257" id="node252257" label="HBE42681.1_GCA_003501665_TPA__asparagine_synthase__glutamine-hydrolyzing___Bacteroidales_bacterium_" otu="otu252258">
        <meta content=" x=1.5910895 y=113.0 ll=7;" datatype="xsd:string" id="meta252259" property="format" xsi:type="nex:LiteralMeta"/>
      </node>
      <node about="#node252268" id="node252268" label="GCA_002336815DDEU01000005.1_75970969910817_75_GCA_002336815_-1_ID_17_75_partial_00__Chitinophagaceae_bacterium_UBA1946_" otu="otu252269">
        <meta content=" x=1.6679305 y=114.0 ll=7;" datatype="xsd:string" id="meta252270" property="format" xsi:type="nex:LiteralMeta"/>
      </node>
      <node about="#node252275" id="node252275" label="73.1/100" otu="otu252276">
        <meta content=" x=1.2675565 y=117.375 ll=7;" datatype="xsd:string" id="meta252277" property="format" xsi:type="nex:LiteralMeta"/>
      </node>
      <node about="#node252278" id="node252278" label="80.8/97" otu="otu252279">
        <meta content=" x=1.2885832 y=116.25 ll=7;" datatype="xsd:string" id="meta252280" property="format" xsi:type="nex:LiteralMeta"/>
      </node>
      <node about="#node252281" id="node252281" label="92.2/97" otu="otu252282">
        <meta content=" x=1.3504595 y=115.5 ll=7;" datatype="xsd:string" id="meta252283" property="format" xsi:type="nex:LiteralMeta"/>
      </node>
      <node about="#node252284" id="node252284" label="WP_026182824.1_GCF_000376945_asparagine_synthase__glutamine-hydrolyzing___Leeia_oryzae_" otu="otu252285">
        <meta content=" x=1.5393734 y=115.0 ll=7;" datatype="xsd:string" id="meta252286" property="format" xsi:type="nex:LiteralMeta"/>
      </node>
      <node about="#node252287" id="node252287" label="WP_136415600.1_GCF_004804275_asparagine_synthase__glutamine-hydrolyzing___Herbaspirillum_sp._ST_5-3_" otu="otu252288">
        <meta content=" x=1.4682094 y=116.0 ll=7;" datatype="xsd:string" id="meta252289" property="format" xsi:type="nex:LiteralMeta"/>
      </node>
      <node about="#node252294" id="node252294" label="AGH97798.1_GCA_000348745_Asparagine_synthetase__glutamine-hydrolyzing___Micavibrio_aeruginosavorus_EPB_" otu="otu252295">
        <meta content=" x=1.4597781 y=117.0 ll=7;" datatype="xsd:string" id="meta252296" property="format" xsi:type="nex:LiteralMeta"/>
      </node>
      <node about="#node252301" id="node252301" label="96.6/100" otu="otu252302">
        <meta content=" x=1.3478643 y=118.5 ll=7;" datatype="xsd:string" id="meta252303" property="format" xsi:type="nex:LiteralMeta"/>
      </node>
      <node about="#node252304" id="node252304" label="GCA_002293765DBDV01000049.1_31655365246_3_GCA_002293765_-1_ID_46_3_partial_00__Bacteriovoracaceae_bacterium_UBA923_" otu="otu252305">
        <meta content=" x=1.5865728 y=118.0 ll=7;" datatype="xsd:string" id="meta252306" property="format" xsi:type="nex:LiteralMeta"/>
      </node>
      <node about="#node252307" id="node252307" label="GCA_002382535DFYB01000048.1_53592146115749_53_GCA_002382535_1_ID_49_53_partial_00__Cyanobacteria_bacterium_UBA4093_" otu="otu252308">
        <meta content=" x=1.4121977 y=119.0 ll=7;" datatype="xsd:string" id="meta252309" property="format" xsi:type="nex:LiteralMeta"/>
      </node>
      <node about="#node252322" id="node252322" label="91.7/68" otu="otu252323">
        <meta content=" x=1.2405025 y=121.5 ll=7;" datatype="xsd:string" id="meta252324" property="format" xsi:type="nex:LiteralMeta"/>
      </node>
      <node about="#node252325" id="node252325" label="97.5/99" otu="otu252326">
        <meta content=" x=1.3672178 y=120.5 ll=7;" datatype="xsd:string" id="meta252327" property="format" xsi:type="nex:LiteralMeta"/>
      </node>
      <node about="#node252328" id="node252328" label="AJC74261.1_GCA_000816145_asparagine_synthase__Pseudothermotoga_hypogea_DSM_11164_=_NBRC_106472_" otu="otu252329">
        <meta content=" x=1.5177592 y=120.0 ll=7;" datatype="xsd:string" id="meta252330" property="format" xsi:type="nex:LiteralMeta"/>
      </node>
      <node about="#node252331" id="node252331" label="QAV33791.1_GCA_004117075_asparagine_synthase__glutamine-hydrolyzing___Fervidobacterium_changbaicum_" otu="otu252332">
        <meta content=" x=1.5779836 y=121.0 ll=7;" datatype="xsd:string" id="meta252333" property="format" xsi:type="nex:LiteralMeta"/>
      </node>
      <node about="#node252338" id="node252338" label="62.6/94" otu="otu252339">
        <meta content=" x=1.2877328 y=122.5 ll=7;" datatype="xsd:string" id="meta252340" property="format" xsi:type="nex:LiteralMeta"/>
      </node>
      <node about="#node252341" id="node252341" label="PHR69809.1_GCA_002733685_asparagine_synthase__glutamine-hydrolyzing___Arcobacter_sp._" otu="otu252342">
        <meta content=" x=1.3178447 y=122.0 ll=7;" datatype="xsd:string" id="meta252343" property="format" xsi:type="nex:LiteralMeta"/>
      </node>
      <node about="#node252344" id="node252344" label="SRX53250.1_GCA_900489485_Asparagine_synthetase__glutamine-hydrolyzing__1__Aequorivita_lipolytica_" otu="otu252345">
        <meta content=" x=1.7950907 y=123.0 ll=7;" datatype="xsd:string" id="meta252346" property="format" xsi:type="nex:LiteralMeta"/>
      </node>
      <node about="#node252359" id="node252359" label="89.5/96" otu="otu252360">
        <meta content=" x=1.2489251 y=124.5 ll=7;" datatype="xsd:string" id="meta252361" property="format" xsi:type="nex:LiteralMeta"/>
      </node>
      <node about="#node252362" id="node252362" label="EQC43242.1_GCA_000447795_asparagine_synthase__glutamine-hydrolyzing___Bacteriovorax_sp._Seq25_V_" otu="otu252363">
        <meta content=" x=1.6147217 y=124.0 ll=7;" datatype="xsd:string" id="meta252364" property="format" xsi:type="nex:LiteralMeta"/>
      </node>
      <node about="#node252365" id="node252365" label="CDD57894.1_GCA_000434155_asparagine_synthetase__Bacteroides_pectinophilus_CAG_437_" otu="otu252366">
        <meta content=" x=1.6709075 y=125.0 ll=7;" datatype="xsd:string" id="meta252367" property="format" xsi:type="nex:LiteralMeta"/>
      </node>
      <node about="#node252376" id="node252376" label="100/100" otu="otu251140">
        <meta content=" x=1.3252252 y=126.5 ll=7;" datatype="xsd:string" id="meta252377" property="format" xsi:type="nex:LiteralMeta"/>
      </node>
      <node about="#node252378" id="node252378" label="HCM91432.1_GCA_003535955_TPA__asparagine_synthase__glutamine-hydrolyzing___Lachnospiraceae_bacterium_" otu="otu252379">
        <meta content=" x=1.3698318 y=126.0 ll=7;" datatype="xsd:string" id="meta252380" property="format" xsi:type="nex:LiteralMeta"/>
      </node>
      <node about="#node252381" id="node252381" label="GCA_900320825ONTX01000309.1_131721434_1_GCA_900320825_-1_ID_434_1_partial_10__uncultured_Lachnospiraceae_bacterium_" otu="otu252382">
        <meta content=" x=1.3999468 y=127.0 ll=7;" datatype="xsd:string" id="meta252383" property="format" xsi:type="nex:LiteralMeta"/>
      </node>
      <node about="#node252392" id="node252392" label="92.5/87" otu="otu252393">
        <meta content=" x=1.1321957 y=132.21875 ll=7;" datatype="xsd:string" id="meta252394" property="format" xsi:type="nex:LiteralMeta"/>
      </node>
      <node about="#node252395" id="node252395" label="47.8/97" otu="otu252396">
        <meta content=" x=1.1676177 y=130.9375 ll=7;" datatype="xsd:string" id="meta252397" property="format" xsi:type="nex:LiteralMeta"/>
      </node>
      <node about="#node252398" id="node252398" label="95.7/100" otu="otu251149">
        <meta content=" x=1.2783686 y=129.875 ll=7;" datatype="xsd:string" id="meta252399" property="format" xsi:type="nex:LiteralMeta"/>
      </node>
      <node about="#node252400" id="node252400" label="96.4/100" otu="otu252401">
        <meta content=" x=1.3968818 y=128.75 ll=7;" datatype="xsd:string" id="meta252402" property="format" xsi:type="nex:LiteralMeta"/>
      </node>
      <node about="#node252403" id="node252403" label="WP_130837069.1_GCF_900625025_asparagine_synthase__glutamine-hydrolyzing___Lachnoclostridium_sp._Marseille-P6806_" otu="otu252404">
        <meta content=" x=1.5860205 y=128.0 ll=7;" datatype="xsd:string" id="meta252405" property="format" xsi:type="nex:LiteralMeta"/>
      </node>
      <node about="#node252406" id="node252406" label="99.7/100" otu="otu251657">
        <meta content=" x=1.5645657 y=129.5 ll=7;" datatype="xsd:string" id="meta252407" property="format" xsi:type="nex:LiteralMeta"/>
      </node>
      <node about="#node252408" id="node252408" label="GCA_900319695ONPN01000010.1_20259732738261_20_GCA_900319695_1_ID_61_20_partial_00__uncultured_Clostridiales_bacterium_" otu="otu252409">
        <meta content=" x=1.7784561 y=129.0 ll=7;" datatype="xsd:string" id="meta252410" property="format" xsi:type="nex:LiteralMeta"/>
      </node>
      <node about="#node252411" id="node252411" label="GCA_900321275ONVI01000036.1_68624104564_6_GCA_900321275_1_ID_4_6_partial_00__uncultured_Clostridiales_bacterium_" otu="otu252412">
        <meta content=" x=1.5645684 y=130.0 ll=7;" datatype="xsd:string" id="meta252413" property="format" xsi:type="nex:LiteralMeta"/>
      </node>
      <node about="#node252422" id="node252422" label="RKI60192.1_GCA_003612285_asparagine_synthase__glutamine-hydrolyzing___bacterium_D16-51_" otu="otu252423">
        <meta content=" x=1.5650762 y=131.0 ll=7;" datatype="xsd:string" id="meta252424" property="format" xsi:type="nex:LiteralMeta"/>
      </node>
      <node about="#node252429" id="node252429" label="RKJ13397.1_GCA_003611875_asparagine_synthase__glutamine-hydrolyzing___bacterium_D16-56_" otu="otu252430">
        <meta content=" x=1.682653 y=132.0 ll=7;" datatype="xsd:string" id="meta252431" property="format" xsi:type="nex:LiteralMeta"/>
      </node>
      <node about="#node252436" id="node252436" label="100/100" otu="otu251140">
        <meta content=" x=1.3828167 y=133.5 ll=7;" datatype="xsd:string" id="meta252437" property="format" xsi:type="nex:LiteralMeta"/>
      </node>
      <node about="#node252438" id="node252438" label="PSM54254.1_GCA_003015245_asparagine_synthase__glutamine-hydrolyzing___Campylobacter_blaseri_" otu="otu252439">
        <meta content=" x=1.609192 y=133.0 ll=7;" datatype="xsd:string" id="meta252440" property="format" xsi:type="nex:LiteralMeta"/>
      </node>
      <node about="#node252441" id="node252441" label="PKN89236.1_GCA_002840635_asparagine_synthase__glutamine-hydrolyzing___Deltaproteobacteria_bacterium_HGW-Deltaproteobacteria-1_" otu="otu252442">
        <meta content=" x=1.5445815 y=134.0 ll=7;" datatype="xsd:string" id="meta252443" property="format" xsi:type="nex:LiteralMeta"/>
      </node>
      <node about="#node252456" id="node252456" label="PWR70092.1_GCA_003173335_asparagine_synthase__glutamine-hydrolyzing___Methanospirillum_stamsii_" otu="otu252457">
        <meta content=" x=1.3872949 y=135.0 ll=7;" datatype="xsd:string" id="meta252458" property="format" xsi:type="nex:LiteralMeta"/>
      </node>
      <node about="#node252463" id="node252463" label="98.9/100" otu="otu252464">
        <meta content=" x=1.1346271 y=136.5 ll=7;" datatype="xsd:string" id="meta252465" property="format" xsi:type="nex:LiteralMeta"/>
      </node>
      <node about="#node252466" id="node252466" label="KKQ18755.1_GCA_000991925_Asparagine_synthetase__Berkelbacteria_bacterium_GW2011_GWA1_36_9_" otu="otu252467">
        <meta content=" x=1.2807748 y=136.0 ll=7;" datatype="xsd:string" id="meta252468" property="format" xsi:type="nex:LiteralMeta"/>
      </node>
      <node about="#node252469" id="node252469" label="OGD56669.1_GCA_001774375_asparagine_synthase__glutamine-hydrolyzing___Candidatus_Berkelbacteria_bacterium_RBG_13_40_8_" otu="otu252470">
        <meta content=" x=1.2602756 y=137.0 ll=7;" datatype="xsd:string" id="meta252471" property="format" xsi:type="nex:LiteralMeta"/>
      </node>
      <node about="#node252480" id="node252480" label="RJQ28954.1_GCA_003599675_asparagine_synthase__glutamine-hydrolyzing___Candidatus_Parcubacteria_bacterium_" otu="otu252481">
        <meta content=" x=1.2472918 y=138.0 ll=7;" datatype="xsd:string" id="meta252482" property="format" xsi:type="nex:LiteralMeta"/>
      </node>
      <node about="#node252487" id="node252487" label="PIP38016.1_GCA_002771315_asparagine_synthase__glutamine-hydrolyzing___partial__Desulfobacterales_bacterium_CG23_combo_of_CG06-09_8_20_14_all_52_9_" otu="otu252488">
        <meta content=" x=1.1690091 y=139.0 ll=7;" datatype="xsd:string" id="meta252489" property="format" xsi:type="nex:LiteralMeta"/>
      </node>
      <node about="#node252498" id="node252498" label="93.8/65" otu="otu252499">
        <meta content=" x=0.9315699 y=169.59354 ll=7;" datatype="xsd:string" id="meta252500" property="format" xsi:type="nex:LiteralMeta"/>
      </node>
      <node about="#node252501" id="node252501" label="56/19" otu="otu252502">
        <meta content=" x=0.97082186 y=141.125 ll=7;" datatype="xsd:string" id="meta252503" property="format" xsi:type="nex:LiteralMeta"/>
      </node>
      <node about="#node252504" id="node252504" label="OGW48167.1_GCA_001805135_asparagine_synthase__glutamine-hydrolyzing___Nitrospirae_bacterium_RBG_13_41_22_" otu="otu252505">
        <meta content=" x=1.1608598 y=140.0 ll=7;" datatype="xsd:string" id="meta252506" property="format" xsi:type="nex:LiteralMeta"/>
      </node>
      <node about="#node252507" id="node252507" label="90.4/82" otu="otu252508">
        <meta content=" x=1.0425719 y=142.25 ll=7;" datatype="xsd:string" id="meta252509" property="format" xsi:type="nex:LiteralMeta"/>
      </node>
      <node about="#node252510" id="node252510" label="49.5/55" otu="otu252511">
        <meta content=" x=1.0912861 y=141.5 ll=7;" datatype="xsd:string" id="meta252512" property="format" xsi:type="nex:LiteralMeta"/>
      </node>
      <node about="#node252513" id="node252513" label="OGY72779.1_GCA_001818155_asparagine_synthase__glutamine-hydrolyzing___Candidatus_Jacksonbacteria_bacterium_RIFCSPLOWO2_02_FULL_44_20_" otu="otu252514">
        <meta content=" x=1.347552 y=141.0 ll=7;" datatype="xsd:string" id="meta252515" property="format" xsi:type="nex:LiteralMeta"/>
      </node>
      <node about="#node252516" id="node252516" label="KPJ55315.1_GCA_001303135_hypothetical_protein_AMJ47_00350__Parcubacteria_bacterium_DG_72_" otu="otu252517">
        <meta content=" x=1.3240182 y=142.0 ll=7;" datatype="xsd:string" id="meta252518" property="format" xsi:type="nex:LiteralMeta"/>
      </node>
      <node about="#node252523" id="node252523" label="KKQ78930.1_GCA_000992955_Asparagine_synthetase__Parcubacteria_group_bacterium_GW2011_GWC2_38_7_" otu="otu252524">
        <meta content=" x=1.246731 y=143.0 ll=7;" datatype="xsd:string" id="meta252525" property="format" xsi:type="nex:LiteralMeta"/>
      </node>
      <node about="#node252534" id="node252534" label="75.4/13" otu="otu252535">
        <meta content=" x=0.9466614 y=198.06207 ll=7;" datatype="xsd:string" id="meta252536" property="format" xsi:type="nex:LiteralMeta"/>
      </node>
      <node about="#node252537" id="node252537" label="86.2/25" otu="otu252538">
        <meta content=" x=0.9709795 y=169.36267 ll=7;" datatype="xsd:string" id="meta252539" property="format" xsi:type="nex:LiteralMeta"/>
      </node>
      <node about="#node252540" id="node252540" label="24.5/39" otu="otu252541">
        <meta content=" x=0.978077 y=152.22656 ll=7;" datatype="xsd:string" id="meta252542" property="format" xsi:type="nex:LiteralMeta"/>
      </node>
      <node about="#node252543" id="node252543" label="76.8/71" otu="otu252544">
        <meta content=" x=0.9997507 y=150.45312 ll=7;" datatype="xsd:string" id="meta252545" property="format" xsi:type="nex:LiteralMeta"/>
      </node>
      <node about="#node252546" id="node252546" label="40.1/72" otu="otu252547">
        <meta content=" x=1.0379132 y=148.65625 ll=7;" datatype="xsd:string" id="meta252548" property="format" xsi:type="nex:LiteralMeta"/>
      </node>
      <node about="#node252549" id="node252549" label="75.1/73" otu="otu252550">
        <meta content=" x=1.1435313 y=147.3125 ll=7;" datatype="xsd:string" id="meta252551" property="format" xsi:type="nex:LiteralMeta"/>
      </node>
      <node about="#node252552" id="node252552" label="99/100" otu="otu252553">
        <meta content=" x=1.3991339 y=145.625 ll=7;" datatype="xsd:string" id="meta252554" property="format" xsi:type="nex:LiteralMeta"/>
      </node>
      <node about="#node252555" id="node252555" label="100/100" otu="otu251140">
        <meta content=" x=1.8265128 y=144.5 ll=7;" datatype="xsd:string" id="meta252556" property="format" xsi:type="nex:LiteralMeta"/>
      </node>
      <node about="#node252557" id="node252557" label="SMC54876.1_GCA_900176415_asparagine_synthase__glutamine-hydrolysing___Cellulophaga_tyrosinoxydans_" otu="otu252558">
        <meta content=" x=1.9441496 y=144.0 ll=7;" datatype="xsd:string" id="meta252559" property="format" xsi:type="nex:LiteralMeta"/>
      </node>
      <node about="#node252560" id="node252560" label="WP_103560204.1_GCF_002913685_asparagine_synthase__glutamine-hydrolyzing___Campylobacter_concisus_" otu="otu252561">
        <meta content=" x=1.936307 y=145.0 ll=7;" datatype="xsd:string" id="meta252562" property="format" xsi:type="nex:LiteralMeta"/>
      </node>
      <node about="#node252567" id="node252567" label="40.2/85" otu="otu252568">
        <meta content=" x=1.4757571 y=146.75 ll=7;" datatype="xsd:string" id="meta252569" property="format" xsi:type="nex:LiteralMeta"/>
      </node>
      <node about="#node252570" id="node252570" label="HAJ34893.1_GCA_003451595_TPA__asparagine_synthase__glutamine-hydrolyzing___Chloroflexi_bacterium_" otu="otu252571">
        <meta content=" x=1.6029699 y=146.0 ll=7;" datatype="xsd:string" id="meta252572" property="format" xsi:type="nex:LiteralMeta"/>
      </node>
      <node about="#node252573" id="node252573" label="85.7/100" otu="otu252574">
        <meta content=" x=1.5580276 y=147.5 ll=7;" datatype="xsd:string" id="meta252575" property="format" xsi:type="nex:LiteralMeta"/>
      </node>
      <node about="#node252576" id="node252576" label="HAJ34897.1_GCA_003451595_TPA__asparagine_synthase__glutamine-hydrolyzing___Chloroflexi_bacterium_" otu="otu252577">
        <meta content=" x=1.6221972 y=147.0 ll=7;" datatype="xsd:string" id="meta252578" property="format" xsi:type="nex:LiteralMeta"/>
      </node>
      <node about="#node252579" id="node252579" label="GCA_002391565DGFH01000175.1_42901359970_4_GCA_002391565_1_ID_70_4_partial_01__Anaerolineales_bacterium_UBA3905_" otu="otu252580">
        <meta content=" x=1.7953225 y=148.0 ll=7;" datatype="xsd:string" id="meta252581" property="format" xsi:type="nex:LiteralMeta"/>
      </node>
      <node about="#node252594" id="node252594" label="ABB24703.1_GCA_000012485_Asparagine_synthase__glutamine-hydrolyzing__Pelodictyon_luteolum_DSM_273_" otu="otu252595">
        <meta content=" x=1.6505351 y=149.0 ll=7;" datatype="xsd:string" id="meta252596" property="format" xsi:type="nex:LiteralMeta"/>
      </node>
      <node about="#node252601" id="node252601" label="PKO22877.1_GCA_002842085_asparagine_synthase__glutamine-hydrolyzing___Chloroflexi_bacterium_HGW-Chloroflexi-1_" otu="otu252602">
        <meta content=" x=1.2683764 y=150.0 ll=7;" datatype="xsd:string" id="meta252603" property="format" xsi:type="nex:LiteralMeta"/>
      </node>
      <node about="#node252608" id="node252608" label="93/93" otu="otu252609">
        <meta content=" x=1.067925 y=152.25 ll=7;" datatype="xsd:string" id="meta252610" property="format" xsi:type="nex:LiteralMeta"/>
      </node>
      <node about="#node252611" id="node252611" label="2.5/56" otu="otu252612">
        <meta content=" x=1.0975541 y=151.5 ll=7;" datatype="xsd:string" id="meta252613" property="format" xsi:type="nex:LiteralMeta"/>
      </node>
      <node about="#node252614" id="node252614" label="RLG44905.1_GCA_003661285_asparagine_synthase__glutamine-hydrolyzing___Candidatus_Korarchaeota_archaeon_" otu="otu252615">
        <meta content=" x=1.3951312 y=151.0 ll=7;" datatype="xsd:string" id="meta252616" property="format" xsi:type="nex:LiteralMeta"/>
      </node>
      <node about="#node252617" id="node252617" label="RKY41285.1_GCA_003644465_asparagine_synthase__glutamine-hydrolyzing___partial__Candidatus_Omnitrophica_bacterium_" otu="otu252618">
        <meta content=" x=1.316295 y=152.0 ll=7;" datatype="xsd:string" id="meta252619" property="format" xsi:type="nex:LiteralMeta"/>
      </node>
      <node about="#node252624" id="node252624" label="GCA_002424725DIKX01000012.1_171986121834254_17_GCA_002424725_1_ID_254_17_partial_00__Holophagales_bacterium_UBA5607_" otu="otu252625">
        <meta content=" x=1.3450581 y=153.0 ll=7;" datatype="xsd:string" id="meta252626" property="format" xsi:type="nex:LiteralMeta"/>
      </node>
      <node about="#node252635" id="node252635" label="GCA_005239945SBAY01000377.1_15462423287_1_GCA_005239945_1_ID_287_1_partial_00__Nitrospira_sp._" otu="otu252636">
        <meta content=" x=1.1453373 y=154.0 ll=7;" datatype="xsd:string" id="meta252637" property="format" xsi:type="nex:LiteralMeta"/>
      </node>
      <node about="#node252642" id="node252642" label="89.6/63" otu="otu252643">
        <meta content=" x=1.0359755 y=186.49878 ll=7;" datatype="xsd:string" id="meta252644" property="format" xsi:type="nex:LiteralMeta"/>
      </node>
      <node about="#node252645" id="node252645" label="100/100" otu="otu251140">
        <meta content=" x=1.195418 y=170.49756 ll=7;" datatype="xsd:string" id="meta252646" property="format" xsi:type="nex:LiteralMeta"/>
      </node>
      <node about="#node252647" id="node252647" label="82.8/96" otu="otu252648">
        <meta content=" x=1.2277443 y=156.875 ll=7;" datatype="xsd:string" id="meta252649" property="format" xsi:type="nex:LiteralMeta"/>
      </node>
      <node about="#node252650" id="node252650" label="88.3/99" otu="otu252651">
        <meta content=" x=1.2876474 y=155.5 ll=7;" datatype="xsd:string" id="meta252652" property="format" xsi:type="nex:LiteralMeta"/>
      </node>
      <node about="#node252653" id="node252653" label="RQD79959.1_GCA_003838185_asparagine_synthase__glutamine-hydrolyzing___partial__Methanocalculus_sp._MSAO_Arc1_" otu="otu252654">
        <meta content=" x=1.8916442 y=155.0 ll=7;" datatype="xsd:string" id="meta252655" property="format" xsi:type="nex:LiteralMeta"/>
      </node>
      <node about="#node252656" id="node252656" label="GCA_004332335SISS01000002.1_50540245586844_50_GCA_004332335_-1_ID_44_50_partial_00__Methanoregulaceae_archaeon_UXB-2016_" otu="otu252657">
        <meta content=" x=1.4821743 y=156.0 ll=7;" datatype="xsd:string" id="meta252658" property="format" xsi:type="nex:LiteralMeta"/>
      </node>
      <node about="#node252663" id="node252663" label="82.9/97" otu="otu252664">
        <meta content=" x=1.2443551 y=158.25 ll=7;" datatype="xsd:string" id="meta252665" property="format" xsi:type="nex:LiteralMeta"/>
      </node>
      <node about="#node252666" id="node252666" label="22.3/90" otu="otu252667">
        <meta content=" x=1.2720702 y=157.5 ll=7;" datatype="xsd:string" id="meta252668" property="format" xsi:type="nex:LiteralMeta"/>
      </node>
      <node about="#node252669" id="node252669" label="KQC04408.1_GCA_001412355_asparagine_synthase__Methanoculleus_sp._SDB_" otu="otu252670">
        <meta content=" x=1.4288945 y=157.0 ll=7;" datatype="xsd:string" id="meta252671" property="format" xsi:type="nex:LiteralMeta"/>
      </node>
      <node about="#node252672" id="node252672" label="WP_067052221.1_GCF_001571385_asparagine_synthase__glutamine-hydrolyzing___Methanofollis_ethanolicus_" otu="otu252673">
        <meta content=" x=1.3610966 y=158.0 ll=7;" datatype="xsd:string" id="meta252674" property="format" xsi:type="nex:LiteralMeta"/>
      </node>
      <node about="#node252679" id="node252679" label="EHQ35397.1_GCA_000243255_asparagine_synthase__glutamine-hydrolyzing___Methanoplanus_limicola_DSM_2279_" otu="otu252680">
        <meta content=" x=1.4755706 y=159.0 ll=7;" datatype="xsd:string" id="meta252681" property="format" xsi:type="nex:LiteralMeta"/>
      </node>
      <node about="#node252690" id="node252690" label="61.4/98" otu="otu252691">
        <meta content=" x=1.2084894 y=184.12012 ll=7;" datatype="xsd:string" id="meta252692" property="format" xsi:type="nex:LiteralMeta"/>
      </node>
      <node about="#node252693" id="node252693" label="92.4/98" otu="otu251745">
        <meta content=" x=1.2531179 y=171.04492 ll=7;" datatype="xsd:string" id="meta252694" property="format" xsi:type="nex:LiteralMeta"/>
      </node>
      <node about="#node252695" id="node252695" label="98.3/99" otu="otu252696">
        <meta content=" x=1.3173 y=164.07812 ll=7;" datatype="xsd:string" id="meta252697" property="format" xsi:type="nex:LiteralMeta"/>
      </node>
      <node about="#node252698" id="node252698" label="81.5/77" otu="otu252699">
        <meta content=" x=1.3397886 y=162.125 ll=7;" datatype="xsd:string" id="meta252700" property="format" xsi:type="nex:LiteralMeta"/>
      </node>
      <node about="#node252701" id="node252701" label="100/100" otu="otu251140">
        <meta content=" x=1.5544322 y=160.75 ll=7;" datatype="xsd:string" id="meta252702" property="format" xsi:type="nex:LiteralMeta"/>
      </node>
      <node about="#node252703" id="node252703" label="EHQ35327.1_GCA_000243255_asparagine_synthase__glutamine-hydrolyzing___Methanoplanus_limicola_DSM_2279_" otu="otu252704">
        <meta content=" x=1.671027 y=160.0 ll=7;" datatype="xsd:string" id="meta252705" property="format" xsi:type="nex:LiteralMeta"/>
      </node>
      <node about="#node252706" id="node252706" label="89/100" otu="otu252707">
        <meta content=" x=1.6283811 y=161.5 ll=7;" datatype="xsd:string" id="meta252708" property="format" xsi:type="nex:LiteralMeta"/>
      </node>
      <node about="#node252709" id="node252709" label="ADN34864.1_GCA_000147875_asparagine_synthase__glutamine-hydrolyzing___Methanolacinia_petrolearia_DSM_11571_" otu="otu252710">
        <meta content=" x=1.6588839 y=161.0 ll=7;" datatype="xsd:string" id="meta252711" property="format" xsi:type="nex:LiteralMeta"/>
      </node>
      <node about="#node252712" id="node252712" label="WP_048149835.1_GCF_000784355_asparagine_synthase__glutamine-hydrolyzing___Methanolacinia_paynteri_" otu="otu252713">
        <meta content=" x=1.6323781 y=162.0 ll=7;" datatype="xsd:string" id="meta252714" property="format" xsi:type="nex:LiteralMeta"/>
      </node>
      <node about="#node252723" id="node252723" label="99.3/100" otu="otu251127">
        <meta content=" x=1.4262834 y=163.5 ll=7;" datatype="xsd:string" id="meta252724" property="format" xsi:type="nex:LiteralMeta"/>
      </node>
      <node about="#node252725" id="node252725" label="GCA_002496395DAJQ01000039.1_117210903323_11_GCA_002496395_1_ID_23_11_partial_00__Methanocorpusculaceae_archaeon_UBA456_" otu="otu252726">
        <meta content=" x=1.4365084 y=163.0 ll=7;" datatype="xsd:string" id="meta252727" property="format" xsi:type="nex:LiteralMeta"/>
      </node>
      <node about="#node252728" id="node252728" label="KUK69191.1_GCA_001508455_Asparagine_synthetase__Methanocalculus_sp._52_23_" otu="otu252729">
        <meta content=" x=1.440562 y=164.0 ll=7;" datatype="xsd:string" id="meta252730" property="format" xsi:type="nex:LiteralMeta"/>
      </node>
      <node about="#node252739" id="node252739" label="11.3/66" otu="otu252740">
        <meta content=" x=1.3390813 y=166.03125 ll=7;" datatype="xsd:string" id="meta252741" property="format" xsi:type="nex:LiteralMeta"/>
      </node>
      <node about="#node252742" id="node252742" label="GCA_003136075PNBP01000110.1_171141413252193_17_GCA_003136075_1_ID_193_17_partial_00__Methanoregula_sp._" otu="otu252743">
        <meta content=" x=1.5577234 y=165.0 ll=7;" datatype="xsd:string" id="meta252744" property="format" xsi:type="nex:LiteralMeta"/>
      </node>
      <node about="#node252745" id="node252745" label="81.6/100" otu="otu252746">
        <meta content=" x=1.3635525 y=167.0625 ll=7;" datatype="xsd:string" id="meta252747" property="format" xsi:type="nex:LiteralMeta"/>
      </node>
      <node about="#node252748" id="node252748" label="GCA_002503105DAQY01000016.1_2117231190603_21_GCA_002503105_-1_ID_3_21_partial_00__Methanomicrobiaceae_archaeon_UBA206_" otu="otu252749">
        <meta content=" x=1.4218465 y=166.0 ll=7;" datatype="xsd:string" id="meta252750" property="format" xsi:type="nex:LiteralMeta"/>
      </node>
      <node about="#node252751" id="node252751" label="84.4/99" otu="otu252752">
        <meta content=" x=1.4017993 y=168.125 ll=7;" datatype="xsd:string" id="meta252753" property="format" xsi:type="nex:LiteralMeta"/>
      </node>
      <node about="#node252754" id="node252754" label="GCA_002499755DANC01000006.1_6870954727711_68_GCA_002499755_1_ID_1_68_partial_00__Methanoculleus_sp._UBA291_" otu="otu252755">
        <meta content=" x=1.4428513 y=167.0 ll=7;" datatype="xsd:string" id="meta252756" property="format" xsi:type="nex:LiteralMeta"/>
      </node>
      <node about="#node252757" id="node252757" label="88.2/100" otu="otu252758">
        <meta content=" x=1.4307269 y=169.25 ll=7;" datatype="xsd:string" id="meta252759" property="format" xsi:type="nex:LiteralMeta"/>
      </node>
      <node about="#node252760" id="node252760" label="74.5/100" otu="otu252761">
        <meta content=" x=1.4367 y=168.5 ll=7;" datatype="xsd:string" id="meta252762" property="format" xsi:type="nex:LiteralMeta"/>
      </node>
      <node about="#node252763" id="node252763" label="PKL57157.1_GCA_002839575_asparagine_synthase__glutamine-hydrolyzing___Methanomicrobiales_archaeon_HGW-Methanomicrobiales-6_" otu="otu252764">
        <meta content=" x=1.4628078 y=168.0 ll=7;" datatype="xsd:string" id="meta252765" property="format" xsi:type="nex:LiteralMeta"/>
      </node>
      <node about="#node252766" id="node252766" label="GCA_002506585DAXW01000004.1_95892249104416_95_GCA_002506585_-1_ID_16_95_partial_00__Methanoculleus_sp._UBA430_" otu="otu252767">
        <meta content=" x=1.4508071 y=169.0 ll=7;" datatype="xsd:string" id="meta252768" property="format" xsi:type="nex:LiteralMeta"/>
      </node>
      <node about="#node252773" id="node252773" label="GCA_002498065DAFZ01000053.1_980909910120_9_GCA_002498065_-1_ID_120_9_partial_00__Methanoculleus_sp._UBA208_" otu="otu252774">
        <meta content=" x=1.4449166 y=170.0 ll=7;" datatype="xsd:string" id="meta252775" property="format" xsi:type="nex:LiteralMeta"/>
      </node>
      <node about="#node252796" id="node252796" label="21.5/90" otu="otu252797">
        <meta content=" x=1.2825679 y=178.01172 ll=7;" datatype="xsd:string" id="meta252798" property="format" xsi:type="nex:LiteralMeta"/>
      </node>
      <node about="#node252799" id="node252799" label="RXE55708.1_GCA_004102725_asparagine_synthase__Methanoculleus_taiwanensis_" otu="otu252800">
        <meta content=" x=1.3802326 y=171.0 ll=7;" datatype="xsd:string" id="meta252801" property="format" xsi:type="nex:LiteralMeta"/>
      </node>
      <node about="#node252802" id="node252802" label="94.9/96" otu="otu252803">
        <meta content=" x=1.3315015 y=185.02344 ll=7;" datatype="xsd:string" id="meta252804" property="format" xsi:type="nex:LiteralMeta"/>
      </node>
      <node about="#node252805" id="node252805" label="0/83" otu="otu252806">
        <meta content=" x=1.3315039 y=183.04688 ll=7;" datatype="xsd:string" id="meta252807" property="format" xsi:type="nex:LiteralMeta"/>
      </node>
      <node about="#node252808" id="node252808" label="77.1/91" otu="otu252809">
        <meta content=" x=1.3364555 y=180.09375 ll=7;" datatype="xsd:string" id="meta252810" property="format" xsi:type="nex:LiteralMeta"/>
      </node>
      <node about="#node252811" id="node252811" label="79.5/96" otu="otu252812">
        <meta content=" x=1.3414693 y=176.125 ll=7;" datatype="xsd:string" id="meta252813" property="format" xsi:type="nex:LiteralMeta"/>
      </node>
      <node about="#node252814" id="node252814" label="0/92" otu="otu252815">
        <meta content=" x=1.3414714 y=174.125 ll=7;" datatype="xsd:string" id="meta252816" property="format" xsi:type="nex:LiteralMeta"/>
      </node>
      <node about="#node252817" id="node252817" label="79.9/97" otu="otu252818">
        <meta content=" x=1.3464208 y=172.75 ll=7;" datatype="xsd:string" id="meta252819" property="format" xsi:type="nex:LiteralMeta"/>
      </node>
      <node about="#node252820" id="node252820" label="GCA_002497965DAFR01000086.1_12142986_1_GCA_002497965_-1_ID_86_1_partial_10__Methanomicrobiaceae_archaeon_UBA436_" otu="otu252821">
        <meta content=" x=1.4531735 y=172.0 ll=7;" datatype="xsd:string" id="meta252822" property="format" xsi:type="nex:LiteralMeta"/>
      </node>
      <node about="#node252823" id="node252823" label="0/93" otu="otu252824">
        <meta content=" x=1.3464229 y=173.5 ll=7;" datatype="xsd:string" id="meta252825" property="format" xsi:type="nex:LiteralMeta"/>
      </node>
      <node about="#node252826" id="node252826" label="GCA_002506585DAXW01000016.1_11911563711744214_119_GCA_002506585_1_ID_14_119_partial_00__Methanoculleus_sp._UBA430_" otu="otu252827">
        <meta content=" x=1.3824204 y=173.0 ll=7;" datatype="xsd:string" id="meta252828" property="format" xsi:type="nex:LiteralMeta"/>
      </node>
      <node about="#node252829" id="node252829" label="GCA_002499455DALN01000161.1_36442467148_3_GCA_002499455_1_ID_148_3_partial_00__Methanoculleus_sp._UBA77_" otu="otu252830">
        <meta content=" x=1.3667556 y=174.0 ll=7;" datatype="xsd:string" id="meta252831" property="format" xsi:type="nex:LiteralMeta"/>
      </node>
      <node about="#node252840" id="node252840" label="87.7/98" otu="otu252841">
        <meta content=" x=1.3547866 y=175.5 ll=7;" datatype="xsd:string" id="meta252842" property="format" xsi:type="nex:LiteralMeta"/>
      </node>
      <node about="#node252843" id="node252843" label="PKL56527.1_GCA_002839575_asparagine_synthase__glutamine-hydrolyzing___Methanomicrobiales_archaeon_HGW-Methanomicrobiales-6_" otu="otu252844">
        <meta content=" x=1.3792405 y=175.0 ll=7;" datatype="xsd:string" id="meta252845" property="format" xsi:type="nex:LiteralMeta"/>
      </node>
      <node about="#node252846" id="node252846" label="SCL74526.1_GCA_900095385_Asparagine_synthetase__glutamine-hydrolyzing__3__Methanoculleus_chikugoensis_" otu="otu252847">
        <meta content=" x=1.3680041 y=176.0 ll=7;" datatype="xsd:string" id="meta252848" property="format" xsi:type="nex:LiteralMeta"/>
      </node>
      <node about="#node252857" id="node252857" label="91.4/98" otu="otu252858">
        <meta content=" x=1.351469 y=178.125 ll=7;" datatype="xsd:string" id="meta252859" property="format" xsi:type="nex:LiteralMeta"/>
      </node>
      <node about="#node252860" id="node252860" label="GCA_002499755DANC01000045.1_4139045408537_41_GCA_002499755_-1_ID_7_41_partial_00__Methanoculleus_sp._UBA291_" otu="otu252861">
        <meta content=" x=1.405102 y=177.0 ll=7;" datatype="xsd:string" id="meta252862" property="format" xsi:type="nex:LiteralMeta"/>
      </node>
      <node about="#node252863" id="node252863" label="0/92" otu="otu252815">
        <meta content=" x=1.3514712 y=179.25 ll=7;" datatype="xsd:string" id="meta252864" property="format" xsi:type="nex:LiteralMeta"/>
      </node>
      <node about="#node252865" id="node252865" label="87.9/100" otu="otu252866">
        <meta content=" x=1.3614506 y=178.5 ll=7;" datatype="xsd:string" id="meta252867" property="format" xsi:type="nex:LiteralMeta"/>
      </node>
      <node about="#node252868" id="node252868" label="KLK88333.1_GCA_001017125_asparagine_synthase__Methanoculleus_sediminis_" otu="otu252869">
        <meta content=" x=1.3814967 y=178.0 ll=7;" datatype="xsd:string" id="meta252870" property="format" xsi:type="nex:LiteralMeta"/>
      </node>
      <node about="#node252871" id="node252871" label="ABN57983.1_GCA_000015825_asparagine_synthase__glutamine-hydrolyzing___Methanoculleus_marisnigri_JR1_" otu="otu252872">
        <meta content=" x=1.3614528 y=179.0 ll=7;" datatype="xsd:string" id="meta252873" property="format" xsi:type="nex:LiteralMeta"/>
      </node>
      <node about="#node252878" id="node252878" label="WP_067076310.1_GCF_001602375_asparagine_synthase__glutamine-hydrolyzing___Methanoculleus_horonobensis_" otu="otu252879">
        <meta content=" x=1.3715153 y=180.0 ll=7;" datatype="xsd:string" id="meta252880" property="format" xsi:type="nex:LiteralMeta"/>
      </node>
      <node about="#node252893" id="node252893" label="81.1/96" otu="otu252894">
        <meta content=" x=1.346632 y=184.0625 ll=7;" datatype="xsd:string" id="meta252895" property="format" xsi:type="nex:LiteralMeta"/>
      </node>
      <node about="#node252896" id="node252896" label="0/94" otu="otu252897">
        <meta content=" x=1.3466341 y=183.125 ll=7;" datatype="xsd:string" id="meta252898" property="format" xsi:type="nex:LiteralMeta"/>
      </node>
      <node about="#node252899" id="node252899" label="93.3/95" otu="otu252900">
        <meta content=" x=1.3620706 y=182.25 ll=7;" datatype="xsd:string" id="meta252901" property="format" xsi:type="nex:LiteralMeta"/>
      </node>
      <node about="#node252902" id="node252902" label="88.6/99" otu="otu252903">
        <meta content=" x=1.3781097 y=181.5 ll=7;" datatype="xsd:string" id="meta252904" property="format" xsi:type="nex:LiteralMeta"/>
      </node>
      <node about="#node252905" id="node252905" label="GCA_900025055FIZL01000082.1_12100041181882_12_GCA_900025055_1_ID_82_12_partial_00__uncultured_Methanoculleus_sp._" otu="otu252906">
        <meta content=" x=1.4480562 y=181.0 ll=7;" datatype="xsd:string" id="meta252907" property="format" xsi:type="nex:LiteralMeta"/>
      </node>
      <node about="#node252908" id="node252908" label="CCJ36552.1_GCA_000304355_asparagine_synthase__glutamine-hydrolysing___Methanoculleus_bourgensis_MS2_" otu="otu252909">
        <meta content=" x=1.415729 y=182.0 ll=7;" datatype="xsd:string" id="meta252910" property="format" xsi:type="nex:LiteralMeta"/>
      </node>
      <node about="#node252915" id="node252915" label="GCA_002501655DANY01000041.1_62529035471452_62_GCA_002501655_1_ID_52_62_partial_00__Methanoculleus_sp._UBA303_" otu="otu252916">
        <meta content=" x=1.3721175 y=183.0 ll=7;" datatype="xsd:string" id="meta252917" property="format" xsi:type="nex:LiteralMeta"/>
      </node>
      <node about="#node252922" id="node252922" label="GCA_002503885DASQ01000029.1_4263544469_4_GCA_002503885_-1_ID_9_4_partial_00__Methanoculleus_marisnigri_" otu="otu252923">
        <meta content=" x=1.3466365 y=184.0 ll=7;" datatype="xsd:string" id="meta252924" property="format" xsi:type="nex:LiteralMeta"/>
      </node>
      <node about="#node252929" id="node252929" label="PKL62912.1_GCA_002839645_asparagine_synthase__glutamine-hydrolyzing___Methanomicrobiales_archaeon_HGW-Methanomicrobiales-2_" otu="otu252930">
        <meta content=" x=1.3566558 y=185.0 ll=7;" datatype="xsd:string" id="meta252931" property="format" xsi:type="nex:LiteralMeta"/>
      </node>
      <node about="#node252940" id="node252940" label="GCA_002498065DAFZ01000057.1_19319258_1_GCA_002498065_-1_ID_8_1_partial_00__Methanoculleus_sp._UBA208_" otu="otu252941">
        <meta content=" x=1.3366747 y=186.0 ll=7;" datatype="xsd:string" id="meta252942" property="format" xsi:type="nex:LiteralMeta"/>
      </node>
      <node about="#node252947" id="node252947" label="GCA_001896715MPOY01000391.1_141078812590641_14_GCA_001896715_1_ID_641_14_partial_00__Methanoculleus_sp._EBM-46_" otu="otu252948">
        <meta content=" x=1.4437305 y=187.0 ll=7;" datatype="xsd:string" id="meta252949" property="format" xsi:type="nex:LiteralMeta"/>
      </node>
      <node about="#node252962" id="node252962" label="98.4/100" otu="otu252963">
        <meta content=" x=1.2838539 y=197.19531 ll=7;" datatype="xsd:string" id="meta252964" property="format" xsi:type="nex:LiteralMeta"/>
      </node>
      <node about="#node252965" id="node252965" label="57.8/81" otu="otu252966">
        <meta content=" x=1.2981888 y=193.89062 ll=7;" datatype="xsd:string" id="meta252967" property="format" xsi:type="nex:LiteralMeta"/>
      </node>
      <node about="#node252968" id="node252968" label="73.8/76" otu="otu252969">
        <meta content=" x=1.3053069 y=191.53125 ll=7;" datatype="xsd:string" id="meta252970" property="format" xsi:type="nex:LiteralMeta"/>
      </node>
      <node about="#node252971" id="node252971" label="82.9/80" otu="otu252972">
        <meta content=" x=1.3166543 y=189.5625 ll=7;" datatype="xsd:string" id="meta252973" property="format" xsi:type="nex:LiteralMeta"/>
      </node>
      <node about="#node252974" id="node252974" label="OPY37448.1_GCA_002067895_asparagine_synthetase_B__Methanoregula_sp._PtaU1.Bin051_" otu="otu252975">
        <meta content=" x=1.4306827 y=188.0 ll=7;" datatype="xsd:string" id="meta252976" property="format" xsi:type="nex:LiteralMeta"/>
      </node>
      <node about="#node252977" id="node252977" label="77.1/100" otu="otu252978">
        <meta content=" x=1.3251077 y=191.125 ll=7;" datatype="xsd:string" id="meta252979" property="format" xsi:type="nex:LiteralMeta"/>
      </node>
      <node about="#node252980" id="node252980" label="98.1/100" otu="otu252981">
        <meta content=" x=1.376287 y=190.25 ll=7;" datatype="xsd:string" id="meta252982" property="format" xsi:type="nex:LiteralMeta"/>
      </node>
      <node about="#node252983" id="node252983" label="75.2/100" otu="otu252984">
        <meta content=" x=1.3870885 y=189.5 ll=7;" datatype="xsd:string" id="meta252985" property="format" xsi:type="nex:LiteralMeta"/>
      </node>
      <node about="#node252986" id="node252986" label="GCA_003170075PMZU01000038.1_17162621809776_17_GCA_003170075_-1_ID_76_17_partial_00__Methanoregula_sp._" otu="otu252987">
        <meta content=" x=1.4675399 y=189.0 ll=7;" datatype="xsd:string" id="meta252988" property="format" xsi:type="nex:LiteralMeta"/>
      </node>
      <node about="#node252989" id="node252989" label="GCA_002502735DAQC01000005.1_76775397937112_76_GCA_002502735_-1_ID_12_76_partial_00__Methanoregula_sp._UBA64_" otu="otu252990">
        <meta content=" x=1.4267606 y=190.0 ll=7;" datatype="xsd:string" id="meta252991" property="format" xsi:type="nex:LiteralMeta"/>
      </node>
      <node about="#node252996" id="node252996" label="ABS56956.1_GCA_000017625_asparagine_synthase__glutamine-hydrolyzing___Methanoregula_boonei_6A8_" otu="otu252997">
        <meta content=" x=1.4085498 y=191.0 ll=7;" datatype="xsd:string" id="meta252998" property="format" xsi:type="nex:LiteralMeta"/>
      </node>
      <node about="#node253003" id="node253003" label="PKL69624.1_GCA_002839675_asparagine_synthase__glutamine-hydrolyzing___Methanomicrobiales_archaeon_HGW-Methanomicrobiales-1_" otu="otu253004">
        <meta content=" x=1.3666612 y=192.0 ll=7;" datatype="xsd:string" id="meta253005" property="format" xsi:type="nex:LiteralMeta"/>
      </node>
      <node about="#node253014" id="node253014" label="98.5/100" otu="otu253015">
        <meta content=" x=1.35676 y=193.5 ll=7;" datatype="xsd:string" id="meta253016" property="format" xsi:type="nex:LiteralMeta"/>
      </node>
      <node about="#node253017" id="node253017" label="GCA_002508495DANA01000115.1_18185522038151_18_GCA_002508495_1_ID_51_18_partial_00__Methanoregula_sp._UBA276_" otu="otu253018">
        <meta content=" x=1.402901 y=193.0 ll=7;" datatype="xsd:string" id="meta253019" property="format" xsi:type="nex:LiteralMeta"/>
      </node>
      <node about="#node253020" id="node253020" label="PKL65744.1_GCA_002839605_asparagine_synthase__glutamine-hydrolyzing___Methanomicrobiales_archaeon_HGW-Methanomicrobiales-3_" otu="otu253021">
        <meta content=" x=1.3878362 y=194.0 ll=7;" datatype="xsd:string" id="meta253022" property="format" xsi:type="nex:LiteralMeta"/>
      </node>
      <node about="#node253031" id="node253031" label="92.9/95" otu="otu253032">
        <meta content=" x=1.329284 y=196.25 ll=7;" datatype="xsd:string" id="meta253033" property="format" xsi:type="nex:LiteralMeta"/>
      </node>
      <node about="#node253034" id="node253034" label="OPX63219.1_GCA_002067035_Glutamine--fructose-6-phosphate_aminotransferase__isomerizing___Methanoregula_sp._PtaB.Bin085_" otu="otu253035">
        <meta content=" x=1.3677415 y=195.0 ll=7;" datatype="xsd:string" id="meta253036" property="format" xsi:type="nex:LiteralMeta"/>
      </node>
      <node about="#node253037" id="node253037" label="92.2/100" otu="otu253038">
        <meta content=" x=1.3652732 y=197.5 ll=7;" datatype="xsd:string" id="meta253039" property="format" xsi:type="nex:LiteralMeta"/>
      </node>
      <node about="#node253040" id="node253040" label="89.7/97" otu="otu253041">
        <meta content=" x=1.3882699 y=196.5 ll=7;" datatype="xsd:string" id="meta253042" property="format" xsi:type="nex:LiteralMeta"/>
      </node>
      <node about="#node253043" id="node253043" label="RPI39291.1_GCA_003819845_asparagine_synthase__glutamine-hydrolyzing___Methanoregulaceae_archaeon_" otu="otu253044">
        <meta content=" x=1.420967 y=196.0 ll=7;" datatype="xsd:string" id="meta253045" property="format" xsi:type="nex:LiteralMeta"/>
      </node>
      <node about="#node253046" id="node253046" label="GCA_002497485DADH01000162.1_316183477124_3_GCA_002497485_1_ID_124_3_partial_00__Methanoregula_sp._UBA278_" otu="otu253047">
        <meta content=" x=1.4079391 y=197.0 ll=7;" datatype="xsd:string" id="meta253048" property="format" xsi:type="nex:LiteralMeta"/>
      </node>
      <node about="#node253053" id="node253053" label="86.1/97" otu="otu253054">
        <meta content=" x=1.381842 y=198.5 ll=7;" datatype="xsd:string" id="meta253055" property="format" xsi:type="nex:LiteralMeta"/>
      </node>
      <node about="#node253056" id="node253056" label="GCA_002506785DAYG01000047.1_81741677602642_81_GCA_002506785_-1_ID_42_81_partial_00__Methanoregula_sp._UBA452_" otu="otu253057">
        <meta content=" x=1.3881028 y=198.0 ll=7;" datatype="xsd:string" id="meta253058" property="format" xsi:type="nex:LiteralMeta"/>
      </node>
      <node about="#node253059" id="node253059" label="GCA_003157895PMKW01000022.1_24191982016932_24_GCA_003157895_1_ID_32_24_partial_01__Methanoregula_sp._" otu="otu253060">
        <meta content=" x=1.4726629 y=199.0 ll=7;" datatype="xsd:string" id="meta253061" property="format" xsi:type="nex:LiteralMeta"/>
      </node>
      <node about="#node253078" id="node253078" label="92.5/100" otu="otu251863">
        <meta content=" x=1.326089 y=200.5 ll=7;" datatype="xsd:string" id="meta253079" property="format" xsi:type="nex:LiteralMeta"/>
      </node>
      <node about="#node253080" id="node253080" label="AGB01284.1_GCA_000327485_asparagine_synthase__glutamine-hydrolyzing__Methanoregula_formicica_SMSP_" otu="otu253081">
        <meta content=" x=1.3623695 y=200.0 ll=7;" datatype="xsd:string" id="meta253082" property="format" xsi:type="nex:LiteralMeta"/>
      </node>
      <node about="#node253083" id="node253083" label="PKG33357.1_GCA_002835825_asparagine_synthase__glutamine-hydrolyzing___Methanoregula_sp._" otu="otu253084">
        <meta content=" x=1.347485 y=201.0 ll=7;" datatype="xsd:string" id="meta253085" property="format" xsi:type="nex:LiteralMeta"/>
      </node>
      <node about="#node253102" id="node253102" label="38.4/70" otu="otu253103">
        <meta content=" x=1.0814942 y=202.5 ll=7;" datatype="xsd:string" id="meta253104" property="format" xsi:type="nex:LiteralMeta"/>
      </node>
      <node about="#node253105" id="node253105" label="TAL11322.1_GCA_004298335_asparagine_synthase__glutamine-hydrolyzing___Nitrospirae_bacterium_" otu="otu253106">
        <meta content=" x=1.2199882 y=202.0 ll=7;" datatype="xsd:string" id="meta253107" property="format" xsi:type="nex:LiteralMeta"/>
      </node>
      <node about="#node253108" id="node253108" label="GCA_002344355DDTN01000019.1_1141288691307435_114_GCA_002344355_1_ID_5_114_partial_00__Proteobacteria_bacterium_UBA2363_" otu="otu253109">
        <meta content=" x=1.4907119 y=203.0 ll=7;" datatype="xsd:string" id="meta253110" property="format" xsi:type="nex:LiteralMeta"/>
      </node>
      <node about="#node253123" id="node253123" label="82/52" otu="otu253124">
        <meta content=" x=0.9726474 y=226.76147 ll=7;" datatype="xsd:string" id="meta253125" property="format" xsi:type="nex:LiteralMeta"/>
      </node>
      <node about="#node253126" id="node253126" label="65.9/21" otu="otu253127">
        <meta content=" x=0.99203354 y=214.17969 ll=7;" datatype="xsd:string" id="meta253128" property="format" xsi:type="nex:LiteralMeta"/>
      </node>
      <node about="#node253129" id="node253129" label="86.1/98" otu="otu253130">
        <meta content=" x=1.0432903 y=211.23438 ll=7;" datatype="xsd:string" id="meta253131" property="format" xsi:type="nex:LiteralMeta"/>
      </node>
      <node about="#node253132" id="node253132" label="74/98" otu="otu253133">
        <meta content=" x=1.0653238 y=208.96875 ll=7;" datatype="xsd:string" id="meta253134" property="format" xsi:type="nex:LiteralMeta"/>
      </node>
      <node about="#node253135" id="node253135" label="90.2/99" otu="otu253136">
        <meta content=" x=1.1461751 y=207.1875 ll=7;" datatype="xsd:string" id="meta253137" property="format" xsi:type="nex:LiteralMeta"/>
      </node>
      <node about="#node253138" id="node253138" label="68/100" otu="otu253139">
        <meta content=" x=1.195724 y=205.875 ll=7;" datatype="xsd:string" id="meta253140" property="format" xsi:type="nex:LiteralMeta"/>
      </node>
      <node about="#node253141" id="node253141" label="99.7/100" otu="otu251657">
        <meta content=" x=1.4122021 y=204.75 ll=7;" datatype="xsd:string" id="meta253142" property="format" xsi:type="nex:LiteralMeta"/>
      </node>
      <node about="#node253143" id="node253143" label="RPI13587.1_GCA_003820375_asparagine_synthase__glutamine-hydrolyzing___Ignavibacteriae_bacterium_" otu="otu253144">
        <meta content=" x=1.511944 y=204.0 ll=7;" datatype="xsd:string" id="meta253145" property="format" xsi:type="nex:LiteralMeta"/>
      </node>
      <node about="#node253146" id="node253146" label="98.8/100" otu="otu252123">
        <meta content=" x=1.497124 y=205.5 ll=7;" datatype="xsd:string" id="meta253147" property="format" xsi:type="nex:LiteralMeta"/>
      </node>
      <node about="#node253148" id="node253148" label="GCA_002455115DKKG01000006.1_7989496913226_79_GCA_002455115_1_ID_6_79_partial_00__Ignavibacteria_bacterium_UBA6672_" otu="otu253149">
        <meta content=" x=1.517857 y=205.0 ll=7;" datatype="xsd:string" id="meta253150" property="format" xsi:type="nex:LiteralMeta"/>
      </node>
      <node about="#node253151" id="node253151" label="KXK41113.1_GCA_001567545_glutamine-hydrolyzing_asparagine_synthase__Chlorobi_bacterium_OLB5_" otu="otu253152">
        <meta content=" x=1.549316 y=206.0 ll=7;" datatype="xsd:string" id="meta253153" property="format" xsi:type="nex:LiteralMeta"/>
      </node>
      <node about="#node253162" id="node253162" label="HAR94390.1_GCA_003476045_TPA__asparagine_synthase__glutamine-hydrolyzing___Deltaproteobacteria_bacterium_" otu="otu253163">
        <meta content=" x=1.4142944 y=207.0 ll=7;" datatype="xsd:string" id="meta253164" property="format" xsi:type="nex:LiteralMeta"/>
      </node>
      <node about="#node253169" id="node253169" label="100/100" otu="otu251140">
        <meta content=" x=1.4043083 y=208.5 ll=7;" datatype="xsd:string" id="meta253170" property="format" xsi:type="nex:LiteralMeta"/>
      </node>
      <node about="#node253171" id="node253171" label="GCA_002418775DIEU01000049.1_23325813456333_23_GCA_002418775_1_ID_33_23_partial_00__Firmicutes_bacterium_UBA5766_" otu="otu253172">
        <meta content=" x=1.4046671 y=208.0 ll=7;" datatype="xsd:string" id="meta253173" property="format" xsi:type="nex:LiteralMeta"/>
      </node>
      <node about="#node253174" id="node253174" label="HBY04680.1_GCA_003513005_TPA__asparagine_synthase__glutamine-hydrolyzing___Desulfotomaculum_sp._" otu="otu253175">
        <meta content=" x=1.4230173 y=209.0 ll=7;" datatype="xsd:string" id="meta253176" property="format" xsi:type="nex:LiteralMeta"/>
      </node>
      <node about="#node253185" id="node253185" label="99.3/100" otu="otu251127">
[truncated: 1,690,097 more chars]
