# Supplementary material for: Genetic diversity in terrestrial subsurface ecosystems impacted by geological degassing
Source: Nat Commun. 2022 Jan 12;13:284. doi: 10.1038/s41467-021-27783-7 (PMC8755723; doi:10.1038/s41467-021-27783-7)
Supplement: Supplementary file 10 — Dataset 7-19 [file 41467_2021_27783_MOESM10_ESM.zip › SupplementaryData_7-19_Bornemann_et_al_mantle_degassing/SupplementaryData_19_gene_phylogeny_HGT_peptidase_family_C01B.nexml]

<?xml version="1.0" encoding="UTF-8"?><nex:nexml xmlns:nex="http://www.nexml.org/2009" xmlns="http://www.nexml.org/2009" xmlns:rdf="http://www.w3.org/1999/02/22-rdf-syntax-ns#" xmlns:xsd="http://www.w3.org/2001/XMLSchema#" xmlns:xsi="http://www.w3.org/2001/XMLSchema-instance" generator="org.nexml.model.impl.DocumentImpl" version="0.9">
  <otus id="otus289217">
    <otu id="otu289225" label="GCA_002366725DFBT01000036.1_12156311861835_12_GCA_002366725_1_ID_35_12_partial_00__candidate_division_WOR-3_bacterium_UBA3073_"/>
    <otu id="otu289228" label="54.1/85"/>
    <otu id="otu289231" label="78.6/81"/>
    <otu id="otu289234" label="0/58"/>
    <otu id="otu289237" label="81.4/96"/>
    <otu id="otu289240" label="50.8/79"/>
    <otu id="otu289243" label="77.2/85"/>
    <otu id="otu289246" label="0/76"/>
    <otu id="otu289249" label="92/95"/>
    <otu id="otu289252" label="58.5/90"/>
    <otu id="otu289255" label="96/91"/>
    <otu id="otu289258" label="65.9/84"/>
    <otu id="otu289261" label="85/72"/>
    <otu id="otu289264" label="76/74"/>
    <otu id="otu289267" label="72.7/55"/>
    <otu id="otu289270" label="75/34"/>
    <otu id="otu289273" label="77.1/30"/>
    <otu id="otu289276" label="92.3/72"/>
    <otu id="otu289279" label="83/49"/>
    <otu id="otu289282" label="91.6/41"/>
    <otu id="otu289285" label="0/29"/>
    <otu id="otu289288" label="0/39"/>
    <otu id="otu289291" label="77/69"/>
    <otu id="otu289294" label="0/49"/>
    <otu id="otu289297" label="0/31"/>
    <otu id="otu289300" label="93.6/91"/>
    <otu id="otu289303" label="74.1/13"/>
    <otu id="otu289306" label="0/35"/>
    <otu id="otu289309" label="OFY31785.1_GCA_001769125_hypothetical_protein_A2X01_12635__Bacteroidetes_bacterium_GWF2_35_48_"/>
    <otu id="otu289312" label="OGW46729.1_GCA_001805135_cysteine_protease__Nitrospirae_bacterium_RBG_13_41_22_"/>
    <otu id="otu289319" label="0/5"/>
    <otu id="otu289322" label="0/42"/>
    <otu id="otu289325" label="47.3/22"/>
    <otu id="otu289328" label="AMY09266.1_GCA_001618865_Papain_family_cysteine_protease__Luteitalea_pratensis_"/>
    <otu id="otu289331" label="84.4/98"/>
    <otu id="otu289334" label="RPJ00647.1_GCA_003820495_cysteine_protease__Candidatus_Aminicenantes_bacterium_"/>
    <otu id="otu289337" label="0/96"/>
    <otu id="otu289340" label="OGD25705.1_GCA_001775755_cysteine_protease__Candidatus_Aminicenantes_bacterium_RBG_19FT_COMBO_65_30_"/>
    <otu id="otu289343" label="OGD22861.1_GCA_001773855_cysteine_protease__partial__Candidatus_Aminicenantes_bacterium_RBG_13_64_14_"/>
    <otu id="otu289358" label="93.7/31"/>
    <otu id="otu289363" label="GCA_001683985MAEO01000201.1_192133322250174_19_GCA_001683985_-1_ID_174_19_partial_00__Smithella_sp._M82_"/>
    <otu id="otu289366" label="GCA_002382135DFZV01000095.1_88301918822_8_GCA_002382135_-1_ID_22_8_partial_00__Smithella_sp._UBA4047_"/>
    <otu id="otu289373" label="KQC10415.1_GCA_001412345_cysteine_protease__Smithella_sp._SDB_"/>
    <otu id="otu289384" label="83.5/34"/>
    <otu id="otu289387" label="OGF62347.1_GCA_001780385_cysteine_protease__Candidatus_Fischerbacteria_bacterium_RBG_13_37_8_"/>
    <otu id="otu289390" label="0/25"/>
    <otu id="otu289393" label="OGD20667.1_GCA_001773895_cysteine_protease__Candidatus_Aminicenantes_bacterium_RBG_16_63_16_"/>
    <otu id="otu289396" label="96.9/100"/>
    <otu id="otu289399" label="HCS47679.1_GCA_003524335_TPA__cysteine_protease__Candidatus_Aminicenantes_bacterium_"/>
    <otu id="otu289402" label="OGD09721.1_GCA_001775695_cysteine_protease__partial__Candidatus_Aminicenantes_bacterium_RBG_13_62_12_"/>
    <otu id="otu289425" label="75.6/23"/>
    <otu id="otu289428" label="GCA_000485155AXXP01000014.1_118489936414_11_GCA_000485155_1_ID_14_11_partial_00__delta_proteobacterium_JGI_0000059-K16_"/>
    <otu id="otu289431" label="83.4/95"/>
    <otu id="otu289434" label="GCA_002327885DCUS01000105.1_33365425231_3_GCA_002327885_-1_ID_31_3_partial_00__Syntrophaceae_bacterium_UBA2208_"/>
    <otu id="otu289437" label="OGP93238.1_GCA_001798835_cysteine_protease__Deltaproteobacteria_bacterium_RBG_16_47_11_"/>
    <otu id="otu289452" label="80.4/59"/>
    <otu id="otu289457" label="RPJ42154.1_GCA_003820545_cysteine_protease__Deltaproteobacteria_bacterium_"/>
    <otu id="otu289460" label="0/91"/>
    <otu id="otu289463" label="TFH46479.1_GCA_004526155_cysteine_protease__ANME-2_cluster_archaeon_"/>
    <otu id="otu289466" label="GCA_002412545DHVG01000003.1_31987290417_3_GCA_002412545_-1_ID_17_3_partial_00__Elusimicrobia_bacterium_UBA5214_"/>
    <otu id="otu289477" label="OGP92485.1_GCA_001797935_cysteine_protease__Deltaproteobacteria_bacterium_RBG_16_54_18_"/>
    <otu id="otu289490" label="84.3/46"/>
    <otu id="otu289493" label="82.4/56"/>
    <otu id="otu289496" label="0/52"/>
    <otu id="otu289499" label="86/28"/>
    <otu id="otu289502" label="74.1/20"/>
    <otu id="otu289505" label="82.3/100"/>
    <otu id="otu289508" label="80.5/100"/>
    <otu id="otu289511" label="PYR66194.1_GCA_003223815_cysteine_protease__Acidobacteria_bacterium_"/>
    <otu id="otu289514" label="PYP87039.1_GCA_003223515_cysteine_protease__Acidobacteriia_bacterium_AA117_"/>
    <otu id="otu289521" label="PYX75059.1_GCA_003225595_cysteine_protease__Acidobacteria_bacterium_"/>
    <otu id="otu289528" label="TFG54513.1_GCA_004525195_cysteine_protease__partial__Candidatus_Aminicenantes_bacterium_"/>
    <otu id="otu289535" label="68.3/20"/>
    <otu id="otu289538" label="REK12645.1_GCA_003389325_hypothetical_protein_DWQ37_11205__Planctomycetes_bacterium_"/>
    <otu id="otu289541" label="GCA_002347155DDXO01000108.1_272517226029115_27_GCA_002347155_-1_ID_115_27_partial_00__candidate_division_WOR-3_bacterium_UBA2258_"/>
    <otu id="otu289552" label="69.9/66"/>
    <otu id="otu289555" label="GCA_003151735PLYI01000026.1_183163051164007123_183_GCA_003151735_1_ID_123_183_partial_00__Candidatus_Bathyarchaeota_archaeon_"/>
    <otu id="otu289558" label="GCA_003152815PMBB01000188.1_27121563357_2_GCA_003152815_-1_ID_357_2_partial_00__candidate_division_WOR-3_bacterium_"/>
    <otu id="otu289569" label="79.4/98"/>
    <otu id="otu289572" label="79.6/99"/>
    <otu id="otu289575" label="0/99"/>
    <otu id="otu289578" label="OZC13817.1_GCA_002257705_papain_family_cysteine_protease__Sporomusa_silvacetica_DSM_10669_"/>
    <otu id="otu289581" label="AFZ27537.1_GCA_000317535_cysteine_protease__Cylindrospermum_stagnale_PCC_7417_"/>
    <otu id="otu289588" label="HCY40005.1_GCA_003537645_TPA__cysteine_protease__Prolixibacteraceae_bacterium_"/>
    <otu id="otu289595" label="83.2/99"/>
    <otu id="otu289598" label="PPA79167.1_GCA_002926195_Papain_family_cysteine_protease__ANME-2_cluster_archaeon_HR1_"/>
    <otu id="otu289601" label="KAB3543745.1_GCA_003336385_cysteine_protease__ANME-2_cluster_archaeon_"/>
    <otu id="otu289616" label="0/23"/>
    <otu id="otu289619" label="91.2/87"/>
    <otu id="otu289622" label="62.1/95"/>
    <otu id="otu289625" label="93.6/98"/>
    <otu id="otu289628" label="REK18893.1_GCA_003389325_cysteine_protease__Planctomycetes_bacterium_"/>
    <otu id="otu289631" label="GCA_003247575QJZC01000048.1_22314153235028_22_GCA_003247575_1_ID_28_22_partial_00__Proteobacteria_bacterium_"/>
    <otu id="otu289638" label="RMF28885.1_GCA_003695185_cysteine_protease__partial__Thaumarchaeota_archaeon_"/>
    <otu id="otu289645" label="0/86"/>
    <otu id="otu289648" label="GCA_002011735MTOQ01000055.1_33371643804510_33_GCA_002011735_1_ID_10_33_partial_00__Nitrospirae_bacterium_JdFR-81_"/>
    <otu id="otu289651" label="58.2/83"/>
    <otu id="otu289654" label="SNZ10384.1_GCA_900215515_Cysteine_protease__C1A_family__Persephonella_hydrogeniphila_"/>
    <otu id="otu289657" label="RMF94469.1_GCA_003695725_cysteine_protease__Candidatus_Schekmanbacteria_bacterium_"/>
    <otu id="otu289672" label="56.9/26"/>
    <otu id="otu289675" label="92/100"/>
    <otu id="otu289678" label="GCA_003354025PIVU01000002.1_212016721003262_21_GCA_003354025_-1_ID_262_21_partial_00__Nitrospirae_bacterium_"/>
    <otu id="otu289681" label="WP_054030232.1_GCF_001293685_cysteine_protease__Desulfatitalea_tepidiphila_"/>
    <otu id="otu289688" label="RPH59879.1_GCA_003818555_cysteine_protease__Chloroflexi_bacterium_"/>
    <otu id="otu289703" label="OGP86991.1_GCA_001797865_cysteine_protease__Deltaproteobacteria_bacterium_RBG_16_48_10_"/>
    <otu id="otu289714" label="OGP56159.1_GCA_001797745_cysteine_protease__Deltaproteobacteria_bacterium_RBG_13_52_11_"/>
    <otu id="otu289721" label="OGP82032.1_GCA_001797905_cysteine_protease__Deltaproteobacteria_bacterium_RBG_16_54_11_"/>
    <otu id="otu289728" label="0/30"/>
    <otu id="otu289731" label="77.9/83"/>
    <otu id="otu289734" label="76.2/84"/>
    <otu id="otu289737" label="94.9/97"/>
    <otu id="otu289740" label="77.9/72"/>
    <otu id="otu289743" label="59.5/69"/>
    <otu id="otu289746" label="74.8/80"/>
    <otu id="otu289749" label="79.1/65"/>
    <otu id="otu289752" label="64.5/64"/>
    <otu id="otu289755" label="88.5/99"/>
    <otu id="otu289758" label="91.9/100"/>
    <otu id="otu289761" label="RCJ29274.1_GCA_003326215_cysteine_protease__Nostoc_minutum_NIES-26_"/>
    <otu id="otu289764" label="BAT55429.1_GCA_001548375_hypothetical_protein_NOS3756_44160__Nostoc_sp._NIES-3756_"/>
    <otu id="otu289771" label="WP_088239648.1_GCF_900185595_C1_family_peptidase__Calothrix_rhizosoleniae_"/>
    <otu id="otu289778" label="90.7/98"/>
    <otu id="otu289781" label="PSR15917.1_GCA_003022385_hypothetical_protein_C8255_20590__filamentous_cyanobacterium_CCP3_"/>
    <otu id="otu289784" label="36.3/86"/>
    <otu id="otu289787" label="GCA_003556305PWRG01000052.1_1200309788_1_GCA_003556305_-1_ID_88_1_partial_00__Cyanobacteria_bacterium_CSSed10_82m_"/>
    <otu id="otu289790" label="EKU99222.1_GCA_000316115_cysteine_protease__Leptolyngbya_sp._PCC_7375_"/>
    <otu id="otu289805" label="0/61"/>
    <otu id="otu289808" label="AFZ14082.1_GCA_000317495_peptidase_C1A_papain__Crinalium_epipsammum_PCC_9333_"/>
    <otu id="otu289811" label="OYD94268.1_GCA_002245975_hypothetical_protein_CDG77_12045__Nostoc_sp.__Peltigera_membranacea_cyanobiont__213_"/>
    <otu id="otu289822" label="68.9/63"/>
    <otu id="otu289825" label="96.7/100"/>
    <otu id="otu289828" label="77.1/99"/>
    <otu id="otu289831" label="BAY22660.1_GCA_002368195_hypothetical_protein_NIES2100_24230__Calothrix_sp._NIES-2100_"/>
    <otu id="otu289834" label="58.4/99"/>
    <otu id="otu289837" label="AFY35988.1_GCA_000316575_peptidase_C1A_papain__Calothrix_sp._PCC_7507_"/>
    <otu id="otu289840" label="OCQ89754.1_GCA_001698435_hypothetical_protein_BCD64_17530__Nostoc_sp._MBR_210_"/>
    <otu id="otu289851" label="WP_155959180.1_GCF_000447295_hypothetical_protein__Fischerella_sp._PCC_9431_"/>
    <otu id="otu289858" label="ESA36471.1_GCA_000482245_cysteine_protease__Leptolyngbya_sp._Heron_Island_J_"/>
    <otu id="otu289869" label="PSB24781.1_GCA_003003795_hypothetical_protein_C7B82_25570__Leptolyngbya_frigida_ULC18_"/>
    <otu id="otu289876" label="HAJ58539.1_GCA_003454535_TPA__hypothetical_protein_DCP31_04150__Cyanobacteria_bacterium_UBA8543_"/>
    <otu id="otu289883" label="90.5/100"/>
    <otu id="otu289886" label="73.8/93"/>
    <otu id="otu289889" label="VXD25091.1_GCA_900010725_hypothetical_protein_PL8927_830318__Planktothrix_serta_PCC_8927_"/>
    <otu id="otu289892" label="84.7/100"/>
    <otu id="otu289895" label="CUR36134.1_GCA_900009145_hypothetical_protein_PL921480244__Planktothrix_tepida_PCC_9214_"/>
    <otu id="otu289898" label="BBD53758.1_GCA_003609755_hypothetical_protein_NIES204_10380__Planktothrix_agardhii_NIES-204_"/>
    <otu id="otu289909" label="SKB14894.1_GCA_900009135_hypothetical_protein_PL11201_680170__Planktothrix_sp._PCC_11201_"/>
    <otu id="otu289920" label="0/54"/>
    <otu id="otu289923" label="86.6/92"/>
    <otu id="otu289926" label="0/93"/>
    <otu id="otu289929" label="GCA_002408185DHQV01000039.1_55754658455_5_GCA_002408185_1_ID_55_5_partial_00__Deltaproteobacteria_bacterium_UBA5329_"/>
    <otu id="otu289932" label="WP_076790173.1_GCF_001975465_cysteine_protease__Chlorobium_sp._KB01_"/>
    <otu id="otu289939" label="RJQ51637.1_GCA_003599545_cysteine_protease__Actinobacteria_bacterium_"/>
    <otu id="otu289946" label="GCA_002327255DCUM01000054.1_9933210204126_9_GCA_002327255_1_ID_126_9_partial_00__bacterium_UBA2214_"/>
    <otu id="otu289957" label="82/95"/>
    <otu id="otu289960" label="GCA_003247865QJYA01000579.1_2119994723_2_GCA_003247865_1_ID_723_2_partial_00__Bacteroidetes_bacterium_"/>
    <otu id="otu289963" label="91.7/100"/>
    <otu id="otu289966" label="GCA_002327475DCWC01000180.1_533884305218_5_GCA_002327475_1_ID_218_5_partial_00__bacterium_UBP1_UBA2172_"/>
    <otu id="otu289969" label="GCA_002403075DHHB01000035.1_59645126542922_59_GCA_002403075_1_ID_22_59_partial_00__bacterium_UBP1_UBA4783_"/>
    <otu id="otu289984" label="0/28"/>
    <otu id="otu289987" label="83.7/92"/>
    <otu id="otu289990" label="90.2/97"/>
    <otu id="otu289993" label="83.4/98"/>
    <otu id="otu289996" label="GCA_002408385DHSB01000132.1_44070505018_4_GCA_002408385_-1_ID_18_4_partial_00__Myxococcales_bacterium_UBA5297_"/>
    <otu id="otu289999" label="ACF43267.1_GCA_000020645_peptidase_C1A_papain__Pelodictyon_phaeoclathratiforme_BU-1_"/>
    <otu id="otu290006" label="GCA_002419385DIFZ01000008.1_28266942756950_28_GCA_002419385_1_ID_50_28_partial_00__Geobacter_sp._UBA5735_"/>
    <otu id="otu290013" label="GCA_003314535POSG01000006.1_2827280281556_28_GCA_003314535_1_ID_6_28_partial_00__Geobacter_sp._"/>
    <otu id="otu290020" label="81.6/90"/>
    <otu id="otu290023" label="GCA_002427735DIYP01000017.1_2743402443411404_274_GCA_002427735_1_ID_4_274_partial_00__Flavobacteriales_bacterium_UBA6051_"/>
    <otu id="otu290026" label="RJQ55716.1_GCA_003599505_cysteine_protease__Nitrospiraceae_bacterium_"/>
    <otu id="otu290045" label="73.4/84"/>
    <otu id="otu290048" label="GCA_002419215DIFQ01000111.1_28284142930189_28_GCA_002419215_-1_ID_89_28_partial_00__Syntrophaceae_bacterium_UBA5744_"/>
    <otu id="otu290051" label="RKU34968.1_GCA_003635305_cysteine_protease__Candidatus_Poribacteria_bacterium_"/>
    <otu id="otu290062" label="0/9"/>
    <otu id="otu290065" label="85.2/43"/>
    <otu id="otu290068" label="0/8"/>
    <otu id="otu290071" label="78.4/15"/>
    <otu id="otu290076" label="71.7/77"/>
    <otu id="otu290079" label="TFH41693.1_GCA_004526155_cysteine_protease__ANME-2_cluster_archaeon_"/>
    <otu id="otu290082" label="HAQ20750.1_GCA_003457135_TPA__cysteine_protease__Prolixibacteraceae_bacterium_"/>
    <otu id="otu290089" label="OGP67496.1_GCA_001797845_cysteine_protease__Deltaproteobacteria_bacterium_RBG_16_44_11_"/>
    <otu id="otu290096" label="12.7/39"/>
    <otu id="otu290099" label="GCA_004919105STGK01000018.1_8388420893228_83_GCA_004919105_-1_ID_8_83_partial_00__Nocardioides_sp._GY_10113_"/>
    <otu id="otu290102" label="73.2/93"/>
    <otu id="otu290105" label="PPD47263.1_GCA_002929095_cysteine_protease__Methylobacter_sp._"/>
    <otu id="otu290108" label="HBE39759.1_GCA_003501665_TPA__cysteine_protease__Bacteroidales_bacterium_"/>
    <otu id="otu290123" label="GCA_002389705DGQJ01000186.1_443755295394_4_GCA_002389705_-1_ID_394_4_partial_00__Bacteroidales_bacterium_UBA4417_"/>
    <otu id="otu290130" label="0/6"/>
    <otu id="otu290133" label="GCA_002352125DEHU01000290.1_84330523896_8_GCA_002352125_1_ID_96_8_partial_00__Competibacteraceae_bacterium_UBA2792_"/>
    <otu id="otu290136" label="0/12"/>
    <otu id="otu290139" label="OFW26219.1_GCA_001767455_cysteine_protease__Acidobacteria_bacterium_RIFCSPLOWO2_12_FULL_66_21_"/>
    <otu id="otu290142" label="94.2/100"/>
    <otu id="otu290145" label="AEG18366.1_GCA_000214725_peptidase_C1A_papain__Methanobacterium_paludis_"/>
    <otu id="otu290148" label="GCA_002498385DAHH01000006.1_14113291217719_14_GCA_002498385_-1_ID_19_14_partial_00__Methanobacterium_sp._UBA410_"/>
    <otu id="otu290167" label="86.8/66"/>
    <otu id="otu290170" label="76.2/23"/>
    <otu id="otu290173" label="77.4/23"/>
    <otu id="otu290178" label="RFT14791.1_GCA_003426165_Cysteine_protease__Candidatus_Saccharicenans_subterraneum_"/>
    <otu id="otu290181" label="0/83"/>
    <otu id="otu290184" label="GCA_002307275DBTX01000029.1_64477536782_6_GCA_002307275_-1_ID_82_6_partial_00__Hungateiclostridiaceae_bacterium_UBA1305_"/>
    <otu id="otu290187" label="GCA_002634395NSJM01000007.1_16179741888871_16_GCA_002634395_-1_ID_71_16_partial_00__Candidatus_Methylomirabilis_sp._"/>
    <otu id="otu290198" label="PTL34867.1_GCA_003044035_cysteine_protease__Candidatus_Methylomirabilis_limnetica_"/>
    <otu id="otu290205" label="TAL69899.1_GCA_004322215_cysteine_protease__Bacteriodetes_bacterium_"/>
    <otu id="otu290212" label="0/16"/>
    <otu id="otu290215" label="0/14"/>
    <otu id="otu290218" label="0/44"/>
    <otu id="otu290221" label="0/69"/>
    <otu id="otu290224" label="HCZ13801.1_GCA_003538495_TPA__cysteine_protease__Candidatus_Accumulibacter_sp._"/>
    <otu id="otu290227" label="ACV36045.1_GCA_000024165_peptidase_C1A_papain__Candidatus_Accumulibacter_phosphatis_clade_IIA_str._UW-1_"/>
    <otu id="otu290234" label="77.5/71"/>
    <otu id="otu290237" label="HAZ43922.1_GCA_003486305_TPA__cysteine_protease__Cyanobacteria_bacterium_UBA11371_"/>
    <otu id="otu290240" label="80.6/99"/>
    <otu id="otu290247" label="BJP1_contig-323_3 - HURL1"/>
    <otu id="otu290250" label="PKP58150.1_GCA_002841105_hypothetical_protein_CVT88_07825__Candidatus_Altiarchaeales_archaeon_HGW-Altiarchaeales-1_ - HURL1"/>
    <otu id="otu290257" label="BJP_V-140m-2014_1141_length_14548_cov_3168.53_2 - HURL1"/>
    <otu id="otu290264" label="47.1/100"/>
    <otu id="otu290267" label="BJP2_contig-383_2 - HURL2"/>
    <otu id="otu290270" label="BJP_V-250m-2014_3603_length_9341_cov_2056.48_6 - HURL2"/>
    <otu id="otu290289" label="71.7/32"/>
    <otu id="otu290292" label="71.7/83"/>
    <otu id="otu290295" label="84/93"/>
    <otu id="otu290298" label="OGR15589.1_GCA_001799365_cysteine_protease__Desulfobacterales_bacterium_GWB2_56_26_"/>
    <otu id="otu290301" label="TET38371.1_GCA_004376075_cysteine_protease__Dehalococcoidia_bacterium_"/>
    <otu id="otu290308" label="HCV42904.1_GCA_003541875_TPA__cysteine_protease__Bacteroidetes_bacterium_"/>
    <otu id="otu290315" label="GCA_002632385NSJN01000001.1_919985910077331_91_GCA_002632385_-1_ID_31_91_partial_00__Candidatus_Methylomirabilis_oxyfera_"/>
    <otu id="otu290328" label="PWB80924.1_GCA_003105305_cysteine_protease__candidate_division_NC10_bacterium_"/>
    <otu id="otu290331" label="CBE67953.1_GCA_000091165_Peptidase_C1A__papain__Candidatus_Methylomirabilis_oxyfera_"/>
    <otu id="otu290354" label="0/64"/>
    <otu id="otu290357" label="92.8/86"/>
    <otu id="otu290360" label="59.2/76"/>
    <otu id="otu290363" label="0/62"/>
    <otu id="otu290366" label="81.2/83"/>
    <otu id="otu290369" label="94.5/97"/>
    <otu id="otu290372" label="OUC15949.1_GCA_002148405_hypothetical_protein_B0A82_04135__Alkalinema_sp._CACIAM_70d_"/>
    <otu id="otu290375" label="PSN17509.1_GCA_003017785_hypothetical_protein_C7271_17370__partial__filamentous_cyanobacterium_CCP5_"/>
    <otu id="otu290382" label="TCL54393.1_GCA_004340685_C1A_family_cysteine_protease__Hydrogenispora_ethanolica_"/>
    <otu id="otu290389" label="AFD00855.1_GCA_000251105_Cysteine_protease__Methanocella_conradii_HZ254_"/>
    <otu id="otu290396" label="BAI62461.1_GCA_000011005_putative_C1A_family_peptidase__Methanocella_paludicola_SANAE_"/>
    <otu id="otu290403" label="85.6/86"/>
    <otu id="otu290406" label="90.8/93"/>
    <otu id="otu290409" label="0/77"/>
    <otu id="otu290412" label="80.8/90"/>
    <otu id="otu290415" label="0/85"/>
    <otu id="otu290418" label="83.2/91"/>
    <otu id="otu290421" label="91.6/100"/>
    <otu id="otu290424" label="WP_133468852.1_GCF_004360155_cysteine_protease__Paraglaciecola_sp._D3211_"/>
    <otu id="otu290427" label="GCA_002450985DKBA01000343.1_54822577279_5_GCA_002450985_-1_ID_79_5_partial_00__Acidimicrobiia_bacterium_UBA6912_"/>
    <otu id="otu290434" label="PJA76432.1_GCA_002790835_cysteine_protease__bacterium_CG_4_9_14_3_um_filter_65_15_"/>
    <otu id="otu290441" label="PTV88806.1_GCA_003053505_C1A_family_cysteine_protease__Geobacter_sp._DSM_2909_"/>
    <otu id="otu290448" label="48.5/91"/>
    <otu id="otu290451" label="77.7/93"/>
    <otu id="otu290454" label="PWR71151.1_GCA_003173335_cysteine_protease__Methanospirillum_stamsii_"/>
    <otu id="otu290457" label="GCA_003161815PMNN01000054.1_528023683196_5_GCA_003161815_1_ID_196_5_partial_00__Methanobacterium_sp._"/>
    <otu id="otu290464" label="84.8/100"/>
    <otu id="otu290467" label="WP_054283834.1_GCF_001302245_cysteine_protease__Chitinophagaceae_bacterium_PMP191F_"/>
    <otu id="otu290470" label="RYZ26235.1_GCA_004173865_cysteine_protease__Chitinophagaceae_bacterium_"/>
    <otu id="otu290485" label="86.1/99"/>
    <otu id="otu290488" label="TFF36322.1_GCA_004519315_cysteine_protease__Mucilaginibacter_psychrotolerans_"/>
    <otu id="otu290491" label="93.4/100"/>
    <otu id="otu290494" label="BAZ06029.1_GCA_002368395_hypothetical_protein_NIES3974_26860__Calothrix_sp._NIES-3974_"/>
    <otu id="otu290497" label="PZO50564.1_GCA_003242115_cysteine_protease__Phormidesmis_priestleyi_"/>
    <otu id="otu290512" label="86.6/90"/>
    <otu id="otu290515" label="GCA_003154635PMDX01000181.1_758786615320_7_GCA_003154635_1_ID_320_7_partial_01__Actinobacteria_bacterium_"/>
    <otu id="otu290518" label="GCA_003154635PMDX01000023.1_12172155_1_GCA_003154635_1_ID_155_1_partial_10__Actinobacteria_bacterium_"/>
    <otu id="otu290531" label="VFJ12905.1_GCA_900696045_Peptidase_C1A_papain__Candidatus_Nitrosocosmicus_franklandus_"/>
    <otu id="otu290534" label="GCA_003245695QKCK01000031.1_67314823794_6_GCA_003245695_-1_ID_94_6_partial_00__Bacteroidetes_bacterium_"/>
    <otu id="otu290549" label="73.5/87"/>
    <otu id="otu290552" label="77.1/98"/>
    <otu id="otu290555" label="76.8/99"/>
    <otu id="otu290558" label="OPY08455.1_GCA_002067595_Papain_family_cysteine_protease__Syntrophaceae_bacterium_PtaB.Bin095_"/>
    <otu id="otu290561" label="OPY13732.1_GCA_002067815_Papain_family_cysteine_protease__Syntrophus_sp._PtaB.Bin001_"/>
    <otu id="otu290568" label="OPY80503.1_GCA_002067745_Papain_family_cysteine_protease__Syntrophus_sp._PtaU1.Bin005_"/>
    <otu id="otu290575" label="9.7/42"/>
    <otu id="otu290578" label="OPY90497.1_GCA_002068025_Papain_family_cysteine_protease__Syntrophus_sp._PtaU1.Bin208_"/>
    <otu id="otu290581" label="SEM59634.1_GCA_900109885_Cysteine_protease__C1A_family__Syntrophus_gentianae_"/>
    <otu id="otu290600" label="0/17"/>
    <otu id="otu290603" label="68.5/45"/>
    <otu id="otu290606" label="63.3/44"/>
    <otu id="otu290609" label="0/48"/>
    <otu id="otu290612" label="89.6/59"/>
    <otu id="otu290615" label="78.3/36"/>
    <otu id="otu290618" label="63.4/30"/>
    <otu id="otu290621" label="68.1/40"/>
    <otu id="otu290624" label="72.9/48"/>
    <otu id="otu290627" label="90.3/94"/>
    <otu id="otu290630" label="77.6/96"/>
    <otu id="otu290633" label="85.4/70"/>
    <otu id="otu290638" label="58/80"/>
    <otu id="otu290641" label="GCA_900320995ONUI01000067.1_427733906109_4_GCA_900320995_1_ID_109_4_partial_00__uncultured_Clostridiales_bacterium_"/>
    <otu id="otu290644" label="QAA31608.1_GCA_004015185_cysteine_protease__Clostridium_sp._CT4_"/>
    <otu id="otu290651" label="0/67"/>
    <otu id="otu290654" label="88.6/72"/>
    <otu id="otu290657" label="EFM40213.1_GCA_000146855_papain_family_cysteine_protease___Eubacterium__yurii_subsp._margaretiae_ATCC_43715_"/>
    <otu id="otu290660" label="EJU21438.1_GCA_000293035_papain_family_cysteine_protease__Peptoanaerobacter_stomatis_"/>
    <otu id="otu290669" label="ERJ82885.1_GCA_000467935_papain_family_cysteine_protease__Peptostreptococcaceae_bacterium_oral_taxon_113_str._W5053_"/>
    <otu id="otu290672" label="ETJ99472.1_GCA_000510425_papain_family_cysteine_protease__Eubacterium_nodatum_ATCC_33099_"/>
    <otu id="otu290687" label="EFI42114.1_GCA_000090945_papain_family_cysteine_protease__Peptoniphilus_sp._oral_taxon_386_str._F0131_"/>
    <otu id="otu290694" label="GCA_002383485DFYY01000037.1_8611391111485240_86_GCA_002383485_-1_ID_40_86_partial_00__Bacteroidales_bacterium_UBA4070_"/>
    <otu id="otu290701" label="0/66"/>
    <otu id="otu290704" label="71/89"/>
    <otu id="otu290707" label="PKK83687.1_GCA_002838945_cysteine_protease__candidate_division_Zixibacteria_bacterium_HGW-Zixibacteria-1_"/>
    <otu id="otu290710" label="OGV20090.1_GCA_001804705_cysteine_protease__Ignavibacteria_bacterium_RIFOXYC2_FULL_35_21_"/>
    <otu id="otu290717" label="96/98"/>
    <otu id="otu290720" label="ARM30098.1_GCA_002113825_cysteine_protease__Prosthecochloris_sp._HL-130-GSB_"/>
    <otu id="otu290725" label="RNA64103.1_GCA_003344365_cysteine_protease__Prosthecochloris_sp._ZM_2_"/>
    <otu id="otu290728" label="GCA_001914375MRWO01000286.1_2433579589_2_GCA_001914375_1_ID_589_2_partial_00__Candidatus_Methylomirabilis_sp._BIN6_"/>
    <otu id="otu290747" label="AXG69755.1_GCA_003352465_papain_family_cysteine_protease__Kordia_sp._SMS9_"/>
    <otu id="otu290754" label="86.9/81"/>
    <otu id="otu290757" label="71.6/92"/>
    <otu id="otu290760" label="OGD24143.1_GCA_001773825_cysteine_protease__Candidatus_Aminicenantes_bacterium_RBG_13_63_10_"/>
    <otu id="otu290763" label="GCA_003157035PMIF01000254.1_424902987290_4_GCA_003157035_1_ID_290_4_partial_00__Rhodocyclaceae_bacterium_"/>
    <otu id="otu290770" label="0/63"/>
    <otu id="otu290773" label="81.7/81"/>
    <otu id="otu290776" label="WP_028312324.1_GCF_000482785_cysteine_protease__Derxia_gummosa_"/>
    <otu id="otu290779" label="PIP12591.1_GCA_002771845_cysteine_protease__bacterium__Candidatus_Stahlbacteria__CG23_combo_of_CG06-09_8_20_14_all_40_9_"/>
    <otu id="otu290786" label="POY36071.1_GCA_002920915_cysteine_protease__Solitalea_longa_"/>
    <otu id="otu290801" label="GAP07519.1_GCA_001050195_cysteine_protease__Anaerolinea_thermolimosa_"/>
    <otu id="otu290808" label="97.5/95"/>
    <otu id="otu290811" label="0/74"/>
    <otu id="otu290814" label="76.8/78"/>
    <otu id="otu290819" label="84.8/92"/>
    <otu id="otu290822" label="GAY31342.1_GCA_002933955_f5_8_type_C_domain_protein__Prevotella_sp._MGM2_"/>
    <otu id="otu290825" label="GCA_002346595DEAC01000004.1_10710691110706055_107_GCA_002346595_-1_ID_55_107_partial_00__Latescibacteria_bacterium_UBA2992_"/>
    <otu id="otu290832" label="HAR35489.1_GCA_003476685_TPA__cysteine_protease__Acidobacteria_bacterium_"/>
    <otu id="otu290839" label="PMP97079.1_GCA_002877915_cysteine_protease__Candidatus_Aminicenantes_bacterium_"/>
    <otu id="otu290846" label="RFT14795.1_GCA_003426165_Cysteine_protease__C1A_family__Candidatus_Saccharicenans_subterraneum_"/>
    <otu id="otu290853" label="GCA_002441005DJWO01000004.1_42516349311_4_GCA_002441005_-1_ID_11_4_partial_00__Candidatus_Aminicenantes_bacterium_UBA6228_"/>
    <otu id="otu290864" label="0/33"/>
    <otu id="otu290867" label="68.2/41"/>
    <otu id="otu290870" label="WP_116964827.1_GCF_003428155_cysteine_protease__Fastidiosibacter_lacustris_"/>
    <otu id="otu290873" label="KPL00333.1_GCA_001304315_cysteine_protease__candidate_division_Zixibacteria_bacterium_SM23_73_2_"/>
    <otu id="otu290880" label="78.7/72"/>
    <otu id="otu290883" label="AMM41605.1_GCA_001577525_cysteine_protease__Candidatus_Desulfofervidus_auxilii_"/>
    <otu id="otu290886" label="88.2/96"/>
    <otu id="otu290889" label="77/97"/>
    <otu id="otu290892" label="WP_031433018.1_GCF_000733935_cysteine_protease__Methylomarinum_vadi_"/>
    <otu id="otu290897" label="AEJ01143.1_GCA_000219585_peptidase_C1A_papain__Nitrosomonas_sp._Is79A3_"/>
    <otu id="otu290900" label="GCA_002503595DASC01000058.1_107256744736_10_GCA_002503595_-1_ID_36_10_partial_00__Methanosarcinales_archaeon_UBA203_"/>
    <otu id="otu290911" label="92.4/98"/>
    <otu id="otu290914" label="GCA_005239965SBAV01000475.1_2271118242_2_GCA_005239965_1_ID_42_2_partial_00__Methylobacter_tundripaludum_"/>
    <otu id="otu290917" label="GCA_005239965SBAV01000298.1_645354663449_6_GCA_005239965_-1_ID_449_6_partial_01__Methylobacter_tundripaludum_"/>
    <otu id="otu290940" label="82.1/89"/>
    <otu id="otu290943" label="79.5/94"/>
    <otu id="otu290946" label="OPY54508.1_GCA_002067365_Papain_family_cysteine_protease__Methanosaeta_sp._PtaU1.Bin060_"/>
    <otu id="otu290949" label="OPX75105.1_GCA_002067755_Papain_family_cysteine_protease__Methanosaeta_sp._PtaB.Bin018_"/>
    <otu id="otu290956" label="52.1/73"/>
    <otu id="otu290959" label="TFH33404.1_GCA_004526095_cysteine_protease__Deltaproteobacteria_bacterium_"/>
    <otu id="otu290962" label="OPY55129.1_GCA_002067705_Papain_family_cysteine_protease__Methanosaeta_sp._PtaU1.Bin112_"/>
    <otu id="otu290979" label="55.7/84"/>
    <otu id="otu290982" label="72.9/88"/>
    <otu id="otu290985" label="KRT74971.1_GCA_001443455_peptidase_C1A_papain__Deltaproteobacteria_bacterium_CSP1-8_"/>
    <otu id="otu290988" label="SNV50178.1_GCA_900187355_cysteine_protease__papain_C1_family__Legionella_lansingensis_"/>
    <otu id="otu290995" label="95.6/100"/>
    <otu id="otu290998" label="OYV10600.1_GCA_002256595_peptidase_C1A__papain__Methanosaeta_sp._NSP1_"/>
    <otu id="otu291001" label="GCA_002505805DAWB01000231.1_42267278293_4_GCA_002505805_1_ID_93_4_partial_00__Methanosaeta_sp._UBA80_"/>
    <otu id="otu291012" label="TCV88997.1_GCA_004346685_C1A_family_cysteine_protease__Sulfurirhabdus_autotrophica_"/>
    <otu id="otu291023" label="SCG86480.1_GCA_900095295_Peptidase_C1A_papain__Methanobacterium_congolense_"/>
    <otu id="otu291030" label="77.9/42"/>
    <otu id="otu291033" label="91.4/56"/>
    <otu id="otu291036" label="0/55"/>
    <otu id="otu291039" label="TCV75169.1_GCA_004343025_C1A_family_cysteine_protease__Methylomonas_methanica_"/>
    <otu id="otu291042" label="GCA_002509665DADN01000150.1_3026220271643_30_GCA_002509665_1_ID_3_30_partial_00__Methanobacterium_sp._UBA8_"/>
    <otu id="otu291049" label="43/100"/>
    <otu id="otu291052" label="OEC88622.1_GCA_001729285_cysteine_protease__Methanobacterium_sp._A39_"/>
    <otu id="otu291055" label="WP_048082145.1_GCF_000745485_MULTISPECIES__cysteine_protease__Methanobacterium_"/>
    <otu id="otu291066" label="76.9/52"/>
    <otu id="otu291069" label="79.3/55"/>
    <otu id="otu291072" label="0/7"/>
    <otu id="otu291075" label="68.7/43"/>
    <otu id="otu291078" label="TCO55015.1_GCA_004345645_C1A_family_cysteine_protease__Actinocrispum_wychmicini_"/>
    <otu id="otu291081" label="GCA_002322535DCOX01000094.1_32667354249_3_GCA_002322535_1_ID_49_3_partial_00__bacterium_UBP5_UBA1559_"/>
    <otu id="otu291088" label="AEB69695.1_GCA_000204415_conserved_hypothetical_protein__Methanosaeta_concilii_GP6_"/>
    <otu id="otu291095" label="OPY48778.1_GCA_002067365_Papain_family_cysteine_protease__Methanosaeta_sp._PtaU1.Bin060_"/>
    <otu id="otu291102" label="OYV15598.1_GCA_002256685_peptidase_C1A_papain__partial__Methylococcaceae_bacterium_NSP1-2_"/>
    <otu id="otu291121" label="GCA_002215675NGFH01000002.1_2726250272151_27_GCA_002215675_-1_ID_1_27_partial_00__Bacteroidetes_bacterium_2013_40CM_41_45_"/>
    <otu id="otu291128" label="SEJ02809.1_GCA_900108955_Cysteine_protease__C1A_family__Flavobacterium_terrigena_"/>
    <otu id="otu291135" label="64.4/61"/>
    <otu id="otu291138" label="78.6/20"/>
    <otu id="otu291141" label="0/47"/>
    <otu id="otu291144" label="95.5/95"/>
    <otu id="otu291147" label="79.7/24"/>
    <otu id="otu291150" label="0/4"/>
    <otu id="otu291153" label="87/32"/>
    <otu id="otu291158" label="83/23"/>
    <otu id="otu291163" label="79.1/28"/>
    <otu id="otu291166" label="80.4/30"/>
    <otu id="otu291169" label="75/92"/>
    <otu id="otu291172" label="RIJ93567.1_GCA_003577215_cysteine_protease__Candidatus_Brocadia_sp._"/>
    <otu id="otu291175" label="GCA_002298885DBMK01000152.1_989409860159_9_GCA_002298885_-1_ID_159_9_partial_00__Anaerolineaceae_bacterium_UBA700_"/>
    <otu id="otu291182" label="KLK88504.1_GCA_001017125_cysteine_protease__Methanoculleus_sediminis_"/>
    <otu id="otu291189" label="TET62871.1_GCA_004376885_cysteine_protease__Candidatus_Aerophobetes_bacterium_"/>
    <otu id="otu291198" label="82.2/98"/>
    <otu id="otu291201" label="84/99"/>
    <otu id="otu291204" label="0/100"/>
    <otu id="otu291207" label="TCD48277.1_GCA_004332115_cysteine_protease__Chlorobium_sp._N1_"/>
    <otu id="otu291210" label="94.8/100"/>
    <otu id="otu291213" label="ABB22981.1_GCA_000012485_Peptidase_C1A__papain__Pelodictyon_luteolum_DSM_273_"/>
    <otu id="otu291216" label="KZK75029.1_GCA_001622165_cysteine_protease__Pelodictyon_luteolum_"/>
    <otu id="otu291227" label="RTY37716.1_GCA_003968655_cysteine_protease__Chlorobium_phaeovibrioides_"/>
    <otu id="otu291234" label="97/100"/>
    <otu id="otu291237" label="0/98"/>
    <otu id="otu291242" label="OQW85226.1_GCA_002083595_cysteine_protease__Proteobacteria_bacterium_ST_bin16_"/>
    <otu id="otu291245" label="SEN99385.1_GCA_900110385_Cysteine_protease__C1A_family__Nitrosomonas_oligotropha_"/>
    <otu id="otu291252" label="PTM78660.1_GCA_003046215_C1A_family_cysteine_protease__Nitrosomonas_sp._Nm141_"/>
    <otu id="otu291259" label="TCL95529.1_GCA_004345375_C1A_family_cysteine_protease__Nitrosomonas_sp._Nm134_"/>
    <otu id="otu291270" label="PIU63762.1_GCA_002779575_cysteine_protease__Armatimonadetes_bacterium_CG07_land_8_20_14_0_80_40_9_"/>
    <otu id="otu291281" label="75.4/95"/>
    <otu id="otu291284" label="84.1/99"/>
    <otu id="otu291287" label="ACF45190.1_GCA_000020625_peptidase_C1A_papain__Prosthecochloris_aestuarii_DSM_271_"/>
    <otu id="otu291290" label="ASQ89625.1_GCA_002240205_cysteine_protease__Prosthecochloris_sp._GSB1_"/>
    <otu id="otu291297" label="89.2/99"/>
    <otu id="otu291300" label="PWW81134.1_GCA_003182595_cysteine_protease__Prosthecochloris_marina_"/>
    <otu id="otu291303" label="ACE03092.1_GCA_000020545_peptidase_C1A_papain__Chlorobium_phaeobacteroides_BS1_"/>
    <otu id="otu291318" label="GCA_000402295AQRW01000105.1_219152835105_2_GCA_000402295_-1_ID_105_2_partial_00__Candidatus_Aerophobus_profundus_SCGC_AAA252-L23_"/>
    <otu id="otu291325" label="72.7/98"/>
    <otu id="otu291328" label="GBE32126.1_GCA_002897855_papain_family_cysteine_protease__bacterium_BMS3Bbin05_"/>
    <otu id="otu291331" label="70/99"/>
    <otu id="otu291334" label="GCA_002501765DAOG01000136.1_45309622938_4_GCA_002501765_1_ID_38_4_partial_00__Methanosaeta_sp._UBA204_"/>
    <otu id="otu291337" label="SEA24773.1_GCA_900107695_Cysteine_protease__C1A_family__Thiothrix_caldifontis_"/>
    <otu id="otu291352" label="91.7/96"/>
    <otu id="otu291355" label="0/68"/>
    <otu id="otu291358" label="0/70"/>
    <otu id="otu291361" label="81.6/94"/>
    <otu id="otu291364" label="77.3/94"/>
    <otu id="otu291367" label="71.1/93"/>
    <otu id="otu291370" label="78.9/89"/>
    <otu id="otu291373" label="74.7/100"/>
    <otu id="otu291376" label="81.9/86"/>
    <otu id="otu291379" label="77.4/86"/>
    <otu id="otu291382" label="65.6/85"/>
    <otu id="otu291385" label="77.6/98"/>
    <otu id="otu291390" label="85/99"/>
    <otu id="otu291393" label="77.5/99"/>
    <otu id="otu291396" label="GCA_002319815DCFR01000025.1_26273542825039_26_GCA_002319815_-1_ID_39_26_partial_00__Megamonas_sp._UBA1799_"/>
    <otu id="otu291399" label="SDE69961.1_GCA_900101845_Cysteine_protease__C1A_family__Sporomusa_acidovorans_"/>
    <otu id="otu291406" label="SEP35084.1_GCA_900110485_Cysteine_protease__C1A_family__Propionispora_vibrioides_"/>
    <otu id="otu291413" label="OLS55195.1_GCA_001941975_papain_family_cysteine_protease__Sporomusa_sphaeroides_DSM_2875_"/>
    <otu id="otu291420" label="TCL39261.1_GCA_004339805_C1A_family_cysteine_protease__Anaerospora_hongkongensis_"/>
    <otu id="otu291429" label="EGO61944.1_GCA_000219125_cysteine_protease__Acetonema_longum_DSM_6540_"/>
    <otu id="otu291432" label="SDE11391.1_GCA_900101845_Papain_family_cysteine_protease__Sporomusa_acidovorans_"/>
    <otu id="otu291443" label="GCE34042.1_GCA_003990955_peptidase_C1__Sporomusaceae_bacterium_"/>
    <otu id="otu291450" label="EQB25906.1_GCA_000445445_cysteine_protease__Sporomusa_ovata_DSM_2662_"/>
    <otu id="otu291457" label="WP_110955075.1_GCF_900086705_cysteine_protease__Massilibacillus_massiliensis_"/>
    <otu id="otu291464" label="92.4/94"/>
    <otu id="otu291467" label="GCA_002482545DLGF01000009.1_1281482471491582_128_GCA_002482545_-1_ID_2_128_partial_00__Sporomusaceae_bacterium_UBA7701_"/>
    <otu id="otu291470" label="BBB90138.1_GCA_003966895_papain_family_cysteine_protease__Methylomusa_anaerophila_"/>
    <otu id="otu291481" label="79.7/90"/>
    <otu id="otu291484" label="94.4/100"/>
    <otu id="otu291487" label="SFL93537.1_GCA_900114615_Cysteine_protease__C1A_family__Pelosinus_propionicus_DSM_13327_"/>
    <otu id="otu291490" label="AIF53169.1_GCA_000725345_peptidase_C1A_papain__Pelosinus_sp._UFO1_"/>
    <otu id="otu291499" label="GCA_000493945AWNW01000024.1_22385413944924_22_GCA_000493945_-1_ID_24_22_partial_00__Candidatus_Hydrogenedens_terephthalicus_JGI_OTU-1_"/>
    <otu id="otu291502" label="82.1/93"/>
    <otu id="otu291505" label="92.2/99"/>
    <otu id="otu291508" label="GCA_003245855QKCB01000408.1_22163308373_2_GCA_003245855_-1_ID_73_2_partial_00__Desulfovibrio_putealis_"/>
    <otu id="otu291511" label="WP_027191330.1_GCF_000429325_cysteine_protease__Desulfovibrio_putealis_"/>
    <otu id="otu291518" label="VBB08994.1_GCA_900476375_Hypothetical_protein_LUCI_4280__Lucifera_butyrica_"/>
    <otu id="otu291537" label="OQW38958.1_GCA_002083395_cysteine_protease__Proteobacteria_bacterium_SG_bin4_"/>
    <otu id="otu291544" label="0/97"/>
    <otu id="otu291547" label="PAV12929.1_GCA_002287235_cysteine_protease__Methanosarcina_spelaei_"/>
    <otu id="otu291550" label="GCA_002508465DAQQ01000003.1_121412814733105_12_GCA_002508465_1_ID_105_12_partial_00__Methanosarcina_sp._UBA7_"/>
    <otu id="otu291561" label="OGW46202.1_GCA_001805135_cysteine_protease__Nitrospirae_bacterium_RBG_13_41_22_"/>
    <otu id="otu291570" label="AKB49521.1_GCA_000969985_Cysteine_protease__Methanosarcina_barkeri_str._Wiesmoor_"/>
    <otu id="otu291573" label="AKB42604.1_GCA_000969905_Cysteine_protease__Methanosarcina_vacuolata_Z-761_"/>
    <otu id="otu291584" label="GCA_002505485DAVG01000114.1_63699937096797_63_GCA_002505485_-1_ID_97_63_partial_00__Methanosarcina_sp._UBA5_"/>
    <otu id="otu291597" label="ABL66654.1_GCA_000015125_peptidase_C1A__papain__Chlorobium_phaeobacteroides_DSM_266_"/>
    <otu id="otu291602" label="OPY24497.1_GCA_002067565_Papain_family_cysteine_protease__Methanobacterium_sp._PtaU1.Bin242_"/>
    <otu id="otu291605" label="OHD65476.1_GCA_001829455_cysteine_protease__Spirochaetes_bacterium_RBG_13_51_14_"/>
    <otu id="otu291620" label="0/13"/>
    <otu id="otu291623" label="80.9/35"/>
    <otu id="otu291626" label="0/32"/>
    <otu id="otu291629" label="77.1/34"/>
    <otu id="otu291632" label="76.3/34"/>
    <otu id="otu291635" label="71.5/34"/>
    <otu id="otu291638" label="0/34"/>
    <otu id="otu291641" label="79.5/99"/>
    <otu id="otu291644" label="73.6/100"/>
    <otu id="otu291647" label="PGH25470.1_GCA_002573475_cysteine_protease__Fusobacterium_nucleatum_subsp._animalis_"/>
    <otu id="otu291650" label="GCA_002411145DHRA01000069.1_56623976331471_56_GCA_002411145_-1_ID_71_56_partial_00__Firmicutes_bacterium_UBA5324_"/>
    <otu id="otu291657" label="77.4/98"/>
    <otu id="otu291660" label="77.3/98"/>
    <otu id="otu291663" label="GCA_003250475QKGI01000157.1_31924291025_3_GCA_003250475_1_ID_25_3_partial_00__Bacteroidetes_bacterium_"/>
    <otu id="otu291666" label="HBE41174.1_GCA_003501665_TPA__cysteine_protease__Bacteroidales_bacterium_"/>
    <otu id="otu291673" label="GCA_002403305DHHM01000022.1_46572145815513_46_GCA_002403305_1_ID_13_46_partial_00__Bacteroidales_bacterium_UBA4772_"/>
    <otu id="otu291684" label="TAL79466.1_GCA_004322245_cysteine_protease__Bacteriodetes_bacterium_"/>
    <otu id="otu291691" label="PSK80583.1_GCA_003014495_C1A_family_cysteine_protease__Prolixibacter_denitrificans_"/>
    <otu id="otu291698" label="PIP37559.1_GCA_002771315_cysteine_protease__Desulfobacterales_bacterium_CG23_combo_of_CG06-09_8_20_14_all_52_9_"/>
    <otu id="otu291705" label="WP_025864653.1_GCF_000621705_cysteine_protease__Prolixibacter_bellariivorans_"/>
    <otu id="otu291712" label="74.3/97"/>
    <otu id="otu291715" label="93.2/99"/>
    <otu id="otu291718" label="GCA_001577155LSCO01000069.1_26661607179_2_GCA_001577155_1_ID_179_2_partial_00__Candidatus_Bathyarchaeota_archaeon_TCS64_"/>
    <otu id="otu291721" label="GCA_002415855DIAS01000049.1_10103061123291_10_GCA_002415855_1_ID_91_10_partial_00__Bacteroidales_bacterium_UBA5072_"/>
    <otu id="otu291728" label="GCA_002403385DHHR01000068.1_13125951350033_13_GCA_002403385_-1_ID_33_13_partial_00__Syntrophaceae_bacterium_UBA4767_"/>
    <otu id="otu291739" label="GCA_002352365DEIJ01000071.1_22116264680_2_GCA_002352365_-1_ID_80_2_partial_00__Dehalococcoidia_bacterium_UBA2777_"/>
    <otu id="otu291748" label="92.7/99"/>
    <otu id="otu291751" label="AAM06588.1_GCA_000007345_cysteine_protease__papain_C1_family___Methanosarcina_acetivorans_C2A_"/>
    <otu id="otu291754" label="AKB37817.1_GCA_000970145_Cysteine_protease__Methanosarcina_siciliae_C2J_"/>
    <otu id="otu291761" label="OYY94817.1_GCA_002281555_cysteine_protease__Hydrogenophilales_bacterium_28-61-23_"/>
    <otu id="otu291778" label="KYK32179.1_GCA_001595815_cysteine_protease__Theionarchaea_archaeon_DG-70-1_"/>
    <otu id="otu291781" label="WP_026899125.1_GCF_000422945_cysteine_protease__Pedobacter_oryzae_"/>
    <otu id="otu291792" label="EHN09831.1_GCA_000240225_Cysteine_protease__Patulibacter_medicamentivorans_"/>
    <otu id="otu291799" label="85.9/38"/>
    <otu id="otu291802" label="86/70"/>
    <otu id="otu291805" label="TAJ45991.1_GCA_004297075_cysteine_protease__Chitinophagaceae_bacterium_"/>
    <otu id="otu291808" label="GCA_003344625QPKJ01000508.1_299619341317_2_GCA_003344625_-1_ID_1317_2_partial_00__Solirubrobacter_sp._CPCC_204708_"/>
    <otu id="otu291815" label="48.5/89"/>
    <otu id="otu291820" label="RLG13091.1_GCA_003660825_cysteine_protease__Candidatus_Pacearchaeota_archaeon_"/>
    <otu id="otu291823" label="RKX60844.1_GCA_003641595_cysteine_protease__Thermodesulfobacteria_bacterium_"/>
    <otu id="otu291830" label="GCA_003157235PMJC01000147.1_229073161393_2_GCA_003157235_-1_ID_393_2_partial_00__Methanosarcina_sp._"/>
    <otu id="otu291849" label="86.3/68"/>
    <otu id="otu291852" label="76.3/62"/>
    <otu id="otu291855" label="79.5/85"/>
    <otu id="otu291858" label="71.7/99"/>
    <otu id="otu291863" label="98.3/100"/>
    <otu id="otu291866" label="SDT14562.1_GCA_900104745_Cysteine_protease__C1A_family__Actinopolymorpha_singaporensis_"/>
    <otu id="otu291869" label="SFG38046.1_GCA_900113145_Cysteine_protease__C1A_family__Actinopolymorpha_cephalotaxi_"/>
    <otu id="otu291876" label="CEL22553.1_GCA_000826545_Cysteine_protease__Kibdelosporangium_sp._MJ126-NF4_"/>
    <otu id="otu291883" label="ALG11355.1_GCA_001302585_cysteine_protease__Kibdelosporangium_phytohabitans_"/>
    <otu id="otu291890" label="81.8/98"/>
    <otu id="otu291893" label="SMD21605.1_GCA_900176515_Cysteine_protease__C1A_family__Kibdelosporangium_aridum_"/>
    <otu id="otu291896" label="GCA_000720375JOAA01000042.1_1097501065842_10_GCA_000720375_1_ID_42_10_partial_00__Rhodococcus_rhodnii_"/>
    <otu id="otu291907" label="ONI86382.1_GCA_001984155_cysteine_protease__Actinosynnema_sp._ALI-1.44_"/>
    <otu id="otu291914" label="RJP62276.1_GCA_003599815_cysteine_protease__Candidatus_Aureabacteria_bacterium_SURF_26_"/>
    <otu id="otu291925" label="88.8/87"/>
    <otu id="otu291928" label="0/18"/>
    <otu id="otu291931" label="PIU62919.1_GCA_002779575_cysteine_protease__partial__Armatimonadetes_bacterium_CG07_land_8_20_14_0_80_40_9_"/>
    <otu id="otu291936" label="20/100"/>
    <otu id="otu291939" label="OPY19415.1_GCA_002067275_Papain_family_cysteine_protease__Methanomethylovorans_sp._PtaU1.Bin093_"/>
    <otu id="otu291942" label="GCA_002508425DAKU01000081.1_969667280108_9_GCA_002508425_1_ID_108_9_partial_00__Methanosarcinaceae_archaeon_UBA470_"/>
    <otu id="otu291949" label="KJS14796.1_GCA_000961595_hypothetical_protein_VR69_16070__Peptococcaceae_bacterium_BRH_c4b_"/>
    <otu id="otu291960" label="OPY18197.1_GCA_002067275_Papain_family_cysteine_protease__Methanomethylovorans_sp._PtaU1.Bin093_"/>
    <otu id="otu291971" label="90.2/99"/>
    <otu id="otu291974" label="PYQ28088.1_GCA_003223645_cysteine_protease__Acidobacteria_bacterium_"/>
    <otu id="otu291977" label="WP_063684598.1_GCF_001641335_C1_family_peptidase__Bradyrhizobium_stylosanthis_"/>
    <otu id="otu291988" label="OIO22098.1_GCA_001871475_cysteine_protease__Candidatus_Micrarchaeota_archaeon_CG1_02_47_40_"/>
    <otu id="otu291995" label="PIZ92374.1_GCA_002792955_cysteine_protease__Candidatus_Micrarchaeota_archaeon_CG_4_10_14_0_2_um_filter_49_7_"/>
    <otu id="otu292002" label="83.5/86"/>
    <otu id="otu292005" label="93.7/99"/>
    <otu id="otu292008" label="76.5/96"/>
    <otu id="otu292011" label="RYD24062.1_GCA_004143955_hypothetical_protein_EOP88_01610__Verrucomicrobiaceae_bacterium_"/>
    <otu id="otu292014" label="88.1/98"/>
    <otu id="otu292017" label="77.8/97"/>
    <otu id="otu292020" label="GCA_001870125CP017922.1_2276213156521324161_2276_GCA_001870125_1_ID_1_2276_partial_00__Candidatus_Nitrosocosmicus_exaquare_"/>
    <otu id="otu292023" label="GCA_003151915PLYY01000377.1_273361334464140_27_GCA_003151915_1_ID_140_27_partial_00__Planctomycetaceae_bacterium_"/>
    <otu id="otu292030" label="GCA_003153375PLYM01000047.1_71974919834273_71_GCA_003153375_1_ID_73_71_partial_00__Planctomycetaceae_bacterium_"/>
    <otu id="otu292041" label="MAG93438.1_GCA_002688765_hypothetical_protein_CMJ48_06790__Planctomycetaceae_bacterium_"/>
    <otu id="otu292048" label="88.2/93"/>
    <otu id="otu292051" label="GCA_001657325LWRO01000015.1_969138292101_9_GCA_001657325_1_ID_101_9_partial_00__Geitlerinema_sp._BBD_1991-9_"/>
    <otu id="otu292054" label="KST69468.1_GCA_001456025_hypothetical_protein_BC008_35705__Mastigocoleus_testarum_BC008_"/>
    <otu id="otu292069" label="GCA_003162615PMNG01000125.1_2207105820_2_GCA_003162615_-1_ID_20_2_partial_00__Methanothrix_sp._"/>
    <otu id="otu292076" label="99.3/100"/>
    <otu id="otu292079" label="89.9/100"/>
    <otu id="otu292084" label="RYZ81212.1_GCA_004193275_peptidase__partial__Proteobacteria_bacterium_"/>
    <otu id="otu292087" label="RYZ89082.1_GCA_004193275_peptidase__Proteobacteria_bacterium_"/>
    <otu id="otu292094" label="RYZ83036.1_GCA_004193275_hypothetical_protein_EOP04_20765__Proteobacteria_bacterium_"/>
    <otu id="otu292101" label="14.7/86"/>
    <otu id="otu292104" label="GCA_001748245BDFO01000001.1_1801204550920462581_1801_GCA_001748245_1_ID_1_1801_partial_00__Oligoflexus_tunisiensis_"/>
    <otu id="otu292107" label="GCA_001748245BDFO01000001.1_5554661165066123991_5554_GCA_001748245_-1_ID_1_5554_partial_00__Oligoflexus_tunisiensis_"/>
    <otu id="otu292122" label="72.4/95"/>
    <otu id="otu292125" label="GAC13826.1_GCA_000314975_hypothetical_protein_GLIP_1185__Aliiglaciecola_lipolytica_E3_"/>
    <otu id="otu292128" label="KYC53855.1_GCA_001587715_Papain_family_cysteine_protease__Candidatus_Methanofastidiosum_methylthiophilus_"/>
    <otu id="otu292139" label="GCA_002197525NFUN01000057.1_242623927057123_24_GCA_002197525_-1_ID_123_24_partial_00__Acidobacteria_subdivision_13_bacterium_RH2_MAG17b_"/>
    <otu id="otu292146" label="77/76"/>
    <otu id="otu292149" label="82.1/81"/>
    <otu id="otu292152" label="88.4/75"/>
    <otu id="otu292155" label="22.6/72"/>
    <otu id="otu292160" label="99.6/100"/>
    <otu id="otu292163" label="SMC21291.1_GCA_900176305_Papain_family_cysteine_protease__Clostridium_acidisoli_DSM_12555_"/>
    <otu id="otu292166" label="OOM14014.1_GCA_002006235_papain_family_cysteine_protease__Clostridium_aurantibutyricum_"/>
    <otu id="otu292173" label="99.1/100"/>
    <otu id="otu292176" label="AYF40284.1_GCA_003612855_peptidase__Ethanoligenens_harbinense_"/>
    <otu id="otu292179" label="AYF40620.1_GCA_003612855_peptidase__Ethanoligenens_harbinense_"/>
    <otu id="otu292190" label="QAA34856.1_GCA_004015185_hypothetical_protein_C1I91_26260__Clostridium_sp._CT4_"/>
    <otu id="otu292197" label="85.2/97"/>
    <otu id="otu292200" label="62/90"/>
    <otu id="otu292203" label="WP_102050959.1_GCF_900199435_C1_family_peptidase__Pygmaiobacter_massiliensis_"/>
    <otu id="otu292206" label="OPJ61170.1_GCA_002029235_papain_family_cysteine_protease__Clostridium_oryzae_"/>
    <otu id="otu292213" label="39.3/50"/>
    <otu id="otu292216" label="79.4/54"/>
    <otu id="otu292219" label="AGK95986.1_GCA_000389635_cysteine_protease__Clostridium_pasteurianum_BC1_"/>
    <otu id="otu292222" label="89.2/98"/>
    <otu id="otu292225" label="SHI12215.1_GCA_900130065_Papain_family_cysteine_protease__Sporobacter_termitidis_DSM_10068_"/>
    <otu id="otu292230" label="SHI15095.1_GCA_900130065_Cysteine_protease__C1A_family__Sporobacter_termitidis_DSM_10068_"/>
    <otu id="otu292233" label="GCA_002083785DAZX01000149.1_127945815482_12_GCA_002083785_1_ID_82_12_partial_00__Candidatus_Sericytochromatia_bacterium_S15B-MN24_RAAC_196_"/>
    <otu id="otu292248" label="SFB00458.1_GCA_900111985_Papain_family_cysteine_protease__Clostridium_frigidicarnis_"/>
    <otu id="otu292263" label="88.8/79"/>
    <otu id="otu292266" label="22.5/76"/>
    <otu id="otu292269" label="88.7/98"/>
    <otu id="otu292272" label="84.6/90"/>
    <otu id="otu292275" label="15.5/24"/>
    <otu id="otu292278" label="31.4/73"/>
    <otu id="otu292281" label="41.6/89"/>
    <otu id="otu292284" label="60.8/71"/>
    <otu id="otu292287" label="OGO82426.1_GCA_001795385_hypothetical_protein_A2Y18_08600__Clostridiales_bacterium_GWD2_32_19_"/>
    <otu id="otu292290" label="HAO47608.1_GCA_003455235_TPA__peptidase_C1A_papain__Chitinophagaceae_bacterium_"/>
    <otu id="otu292297" label="GCA_002333425DDBL01000229.1_51520295443777_51_GCA_002333425_-1_ID_77_51_partial_00__Leptospiraceae_bacterium_UBA2033_"/>
    <otu id="otu292304" label="AEK73778.1_GCA_000221185_thiol_protease__Thermococcus_sp._4557_"/>
    <otu id="otu292311" label="ADU96505.1_GCA_000185805_PKD_domain_containing_protein__Thermovibrio_ammonificans_HB-1_"/>
    <otu id="otu292320" label="SLM31770.1_GCA_900170035_exported_hypothetical_protein__Desulfamplus_magnetovallimortis_"/>
    <otu id="otu292323" label="82.1/100"/>
    <otu id="otu292326" label="RLW64167.1_GCA_003676145_hypothetical_protein_B6D73_11485__gamma_proteobacterium_symbiont_of_Stewartia_floridana_"/>
    <otu id="otu292329" label="ODB98787.1_GCA_001709035_hypothetical_protein_A3197_15340__Candidatus_Thiodiazotropha_endoloripes_"/>
    <otu id="otu292344" label="MBT64178.1_GCA_002729725_hypothetical_protein_CML13_13315__Puniceicoccaceae_bacterium_"/>
    <otu id="otu292351" label="87.6/100"/>
    <otu id="otu292354" label="GCA_003151535PLXT01000114.1_212821779120_2_GCA_003151535_1_ID_120_2_partial_00__Methanobacterium_sp._"/>
    <otu id="otu292357" label="GCA_003164415PLTK01000088.1_637364023183_6_GCA_003164415_1_ID_183_6_partial_00__Methanobacterium_sp._"/>
    <otu id="otu292368" label="74.4/24"/>
    <otu id="otu292371" label="69.9/85"/>
    <otu id="otu292374" label="GAO97815.1_GCA_001192655_papain_family_cysteine_protease__Caedimonas_varicaedens_"/>
    <otu id="otu292377" label="RZI46102.1_GCA_004210305_hypothetical_protein_EQU50_03990__Candidatus_Finniella_inopinata_"/>
    <otu id="otu292384" label="0/80"/>
    <otu id="otu292387" label="74.5/95"/>
    <otu id="otu292390" label="RZI46556.1_GCA_004210305_hypothetical_protein_EQU50_02920__Candidatus_Finniella_inopinata_"/>
    <otu id="otu292393" label="RZI46501.1_GCA_004210305_hypothetical_protein_EQU50_02645__Candidatus_Finniella_inopinata_"/>
    <otu id="otu292400" label="RZI46041.1_GCA_004210305_hypothetical_protein_EQU50_03665__Candidatus_Finniella_inopinata_"/>
    <otu id="otu292419" label="76.4/17"/>
    <otu id="otu292422" label="77/16"/>
    <otu id="otu292425" label="75.9/84"/>
    <otu id="otu292428" label="71/25"/>
    <otu id="otu292431" label="90.8/25"/>
    <otu id="otu292434" label="98.1/100"/>
    <otu id="otu292437" label="90/46"/>
    <otu id="otu292440" label="84.3/40"/>
    <otu id="otu292443" label="88.5/98"/>
    <otu id="otu292446" label="68.7/52"/>
    <otu id="otu292449" label="38.7/53"/>
    <otu id="otu292452" label="96.4/99"/>
    <otu id="otu292455" label="13.5/37"/>
    <otu id="otu292458" label="76.3/94"/>
    <otu id="otu292461" label="81/55"/>
    <otu id="otu292464" label="62.7/23"/>
    <otu id="otu292467" label="0/11"/>
    <otu id="otu292470" label="79/23"/>
    <otu id="otu292473" label="0/21"/>
    <otu id="otu292476" label="80.3/77"/>
    <otu id="otu292479" label="GCA_002392275DGGQ01000107.1_5260096619166_52_GCA_002392275_-1_ID_6_52_partial_00__Treponema_sp._UBA3870_"/>
    <otu id="otu292482" label="77.5/66"/>
    <otu id="otu292485" label="RYX81921.1_GCA_004172935_peptidase_C1__bacterium_"/>
    <otu id="otu292488" label="GCA_002083815DAZW01000207.1_216803083462_2_GCA_002083815_-1_ID_462_2_partial_00__Candidatus_Sericytochromatia_bacterium_GL2-53_LSPB_72_"/>
    <otu id="otu292499" label="TGN17317.1_GCA_004770995_peptidase_C1__Leptospira_idonii_"/>
    <otu id="otu292506" label="TAE14800.1_GCA_004292795_peptidase_C1__Bacteroidetes_bacterium_"/>
    <otu id="otu292513" label="77.1/91"/>
    <otu id="otu292516" label="83.2/79"/>
    <otu id="otu292519" label="69.4/72"/>
    <otu id="otu292522" label="82.6/80"/>
    <otu id="otu292525" label="89.1/100"/>
    <otu id="otu292528" label="GCA_002378225DFRK01000004.1_4241569429848_42_GCA_002378225_1_ID_8_42_partial_00__Leptospiraceae_bacterium_UBA3465_"/>
    <otu id="otu292531" label="GCA_002314135DCCC01000011.1_12314748214895414_123_GCA_002314135_-1_ID_14_123_partial_00__Leptospiraceae_bacterium_UBA1091_"/>
    <otu id="otu292538" label="87.9/100"/>
    <otu id="otu292541" label="AKU99759.1_GCA_001263205_Cysteine_protease__Labilithrix_luteola_"/>
    <otu id="otu292544" label="GCA_005144585SSMQ01000081.1_505136052844180_50_GCA_005144585_1_ID_180_50_partial_00__Polyangium_fumosum_"/>
    <otu id="otu292555" label="96.3/99"/>
    <otu id="otu292558" label="PWK29239.1_GCA_003148625_C1A_family_cysteine_protease__Arcicella_aurantiaca_"/>
    <otu id="otu292561" label="87/91"/>
    <otu id="otu292564" label="PAC27220.1_GCA_002270355_peptidase_C1__Flectobacillus_sp._BAB-3569_"/>
    <otu id="otu292567" label="71.2/40"/>
    <otu id="otu292570" label="88.1/100"/>
    <otu id="otu292573" label="OYU64859.1_GCA_002256295_peptidase_C1__Cytophagaceae_bacterium_BCCC1_"/>
    <otu id="otu292576" label="OYU66842.1_GCA_002256295_peptidase_C1__Cytophagaceae_bacterium_BCCC1_"/>
    <otu id="otu292583" label="97.5/93"/>
    <otu id="otu292586" label="81.8/28"/>
    <otu id="otu292589" label="82.7/28"/>
    <otu id="otu292592" label="79.7/27"/>
    <otu id="otu292595" label="81.6/25"/>
    <otu id="otu292598" label="53.6/30"/>
    <otu id="otu292601" label="55.3/27"/>
    <otu id="otu292604" label="GCA_002425225DILV01000007.1_11134011480442_11_GCA_002425225_1_ID_42_11_partial_00__Thiothrix_sp._UBA5583_"/>
    <otu id="otu292607" label="92.5/92"/>
    <otu id="otu292612" label="94/100"/>
    <otu id="otu292615" label="AFK05026.1_GCA_000263195_peptidase_C1A_papain__Emticicia_oligotrophica_DSM_17448_"/>
    <otu id="otu292618" label="40.8/99"/>
    <otu id="otu292621" label="RFS14091.1_GCA_003418935_peptidase_C1__Emticicia_sp._C21_"/>
    <otu id="otu292624" label="RYU96091.1_GCA_004168285_peptidase_C1__partial__Emticicia_sp._17J42-9_"/>
    <otu id="otu292635" label="KOY87845.1_GCA_001281695_peptidase_C1__bacterium_336_3_"/>
    <otu id="otu292642" label="AXE17279.1_GCA_003325355_peptidase_C1__Runella_sp._HYN0085_"/>
    <otu id="otu292653" label="HAO51275.1_GCA_003455255_TPA__peptidase_C1__Runella_sp._"/>
    <otu id="otu292660" label="APB33470.1_GCA_001870225_peptidase_C1A_papain__Gloeomargarita_lithophora_Alchichica-D10_"/>
    <otu id="otu292669" label="77.4/99"/>
    <otu id="otu292672" label="WP_017298210.1_GCF_000309385_primase__Nodosilinea_nodulosa_"/>
    <otu id="otu292675" label="WP_088894417.1_GCF_002215035_peptidase_C1__Leptolyngbya_ohadii_"/>
    <otu id="otu292682" label="PZO37484.1_GCA_003241845_peptidase_C1__Leptolyngbya_antarctica_"/>
    <otu id="otu292697" label="AFY56874.1_GCA_000316665_cysteine_protease__Rivularia_sp._PCC_7116_"/>
    <otu id="otu292700" label="91.3/100"/>
    <otu id="otu292703" label="BAZ10810.1_GCA_002368455_hypothetical_protein_NIES4071_26340__Calothrix_sp._NIES-4071_"/>
    <otu id="otu292706" label="WP_019489643.1_GCF_000331305_C1_family_peptidase__Calothrix_sp._PCC_7103_"/>
    <otu id="otu292717" label="BAZ42976.1_GCA_004296455_hypothetical_protein_NIES4101_89480__Calothrix_sp._NIES-4101_"/>
    <otu id="otu292728" label="0/94"/>
    <otu id="otu292731" label="GCA_002796835LUGL01000109.1_52525445348852_52_GCA_002796835_1_ID_52_52_partial_00__Elainella_saxicola_E1_"/>
    <otu id="otu292734" label="OKH43944.1_GCA_001904775_peptidase_C1__Phormidium_tenue_NIES-30_"/>
    <otu id="otu292745" label="PSR15514.1_GCA_003022385_peptidase_C1__filamentous_cyanobacterium_CCP3_"/>
    <otu id="otu292768" label="HAI75341.1_GCA_003449595_TPA__peptidase_C1__Microscillaceae_bacterium_"/>
    <otu id="otu292775" label="76.9/92"/>
    <otu id="otu292778" label="76/85"/>
    <otu id="otu292783" label="76.8/100"/>
    <otu id="otu292786" label="AKV00375.1_GCA_001263205_Phage_protein__Labilithrix_luteola_"/>
    <otu id="otu292789" label="GCA_003245895QKBZ01000047.1_219733472105_2_GCA_003245895_1_ID_105_2_partial_00__Beggiatoa_sp._"/>
    <otu id="otu292796" label="APR84285.1_GCA_001931535_Phage_protein__Minicystis_rosea_"/>
    <otu id="otu292803" label="EIJ42289.1_GCA_000245015_cysteine_protease__Beggiatoa_alba_B18LD_"/>
    <otu id="otu292810" label="76.1/40"/>
    <otu id="otu292813" label="TAF64016.1_GCA_004293905_peptidase_C1__Cytophagales_bacterium_"/>
    <otu id="otu292816" label="TAE00256.1_GCA_004292785_peptidase_C1__Bacteroidetes_bacterium_"/>
    <otu id="otu292835" label="84.7/69"/>
    <otu id="otu292838" label="77.3/79"/>
    <otu id="otu292841" label="0/20"/>
    <otu id="otu292844" label="76.2/81"/>
    <otu id="otu292847" label="81.9/100"/>
    <otu id="otu292850" label="APR86612.1_GCA_001931535_Hypothetical_protein_A7982_11961__Minicystis_rosea_"/>
    <otu id="otu292853" label="GCA_001465015LNEO01000039.1_17205462180239_17_GCA_001465015_-1_ID_39_17_partial_00__Deltaproteobacteria_bacterium_Ga0077539_"/>
    <otu id="otu292860" label="GCA_002393195DGIK01000032.1_1076649592231_10_GCA_002393195_-1_ID_231_10_partial_00__Bacteroidales_bacterium_UBA3824_"/>
    <otu id="otu292867" label="97.9/100"/>
    <otu id="otu292870" label="GCA_002395565DGXI01000064.1_33422804399273_33_GCA_002395565_-1_ID_73_33_partial_00__Bacteroidales_bacterium_UBA4236_"/>
    <otu id="otu292873" label="GCA_002371265DFGT01000008.1_46516055331726_46_GCA_002371265_1_ID_26_46_partial_00__Bacteroidales_bacterium_UBA3743_"/>
    <otu id="otu292884" label="BAQ60704.1_GCA_001548095_phage_protein__Geminocystis_sp._NIES-3708_"/>
    <otu id="otu292891" label="GCA_004554395SFMP01000102.1_2252185931_2_GCA_004554395_-1_ID_31_2_partial_00__Myxococcales_bacterium_"/>
    <otu id="otu292902" label="94.4/99"/>
    <otu id="otu292905" label="74.8/97"/>
    <otu id="otu292908" label="64.5/85"/>
    <otu id="otu292911" label="11.6/97"/>
    <otu id="otu292914" label="90.7/100"/>
    <otu id="otu292917" label="OUC16250.1_GCA_002148405_hypothetical_protein_B0A82_02620__Alkalinema_sp._CACIAM_70d_"/>
    <otu id="otu292920" label="69.4/100"/>
    <otu id="otu292923" label="PSB30441.1_GCA_003003795_peptidase_C1__Leptolyngbya_frigida_ULC18_"/>
    <otu id="otu292926" label="PSB17248.1_GCA_003003695_peptidase_C1__Phormidesmis_priestleyi_ULC007_"/>
    <otu id="otu292937" label="CUR31439.1_GCA_900009145_Cysteine_protease__fragment___Planktothrix_tepida_PCC_9214_"/>
    <otu id="otu292944" label="HCA97499.1_GCA_003520045_TPA__peptidase_C1__partial__Cyanobacteria_bacterium_UBA9226_"/>
    <otu id="otu292953" label="PZV18456.1_GCA_003249025_peptidase_C1__Leptolyngbya_sp._"/>
    <otu id="otu292956" label="79.5/53"/>
    <otu id="otu292959" label="RFP55032.1_GCA_001913845_peptidase_C1__Limnothrix_sp._CACIAM_69d_"/>
    <otu id="otu292962" label="0/51"/>
    <otu id="otu292965" label="TAD89861.1_GCA_004292575_peptidase_C1__Bacteroidetes_bacterium_"/>
    <otu id="otu292968" label="KOR37464.1_GCA_001276715_hypothetical_protein_AM228_07235__partial__Planktothricoides_sp._SR001_"/>
    <otu id="otu292987" label="96.1/100"/>
    <otu id="otu292990" label="PPJ62632.1_GCA_002934005_hypothetical_protein_CUN59_14430__Cuspidothrix_issatschenkoi_CHARLIE-1_"/>
    <otu id="otu292993" label="BAZ90230.1_GCA_002368135_hypothetical_protein_NIES932_17270__Raphidiopsis_curvata_NIES-932_"/>
    <otu id="otu293008" label="OYV15797.1_GCA_002256685_Cysteine_protease__partial__Methylococcaceae_bacterium_NSP1-2_"/>
    <otu id="otu293015" label="RFS16895.1_GCA_003418935_peptidase_C1__Emticicia_sp._C21_"/>
    <otu id="otu293022" label="94.2/96"/>
    <otu id="otu293025" label="85.6/92"/>
    <otu id="otu293028" label="AFK05239.1_GCA_000263195_peptidase_C1A_papain__Emticicia_oligotrophica_DSM_17448_"/>
    <otu id="otu293031" label="79.7/89"/>
    <otu id="otu293034" label="OYU65773.1_GCA_002256295_peptidase_C1__Cytophagaceae_bacterium_BCCC1_"/>
    <otu id="otu293037" label="PWK26665.1_GCA_003148625_papain_like_protease__Arcicella_aurantiaca_"/>
    <otu id="otu293048" label="PAC29345.1_GCA_002270355_peptidase_C1__Flectobacillus_sp._BAB-3569_"/>
    <otu id="otu293059" label="TAG85407.1_GCA_004294185_peptidase_C1__Bacteroidetes_bacterium_"/>
    <otu id="otu293066" label="TAG07376.1_GCA_004294005_peptidase_C1__Cytophagia_bacterium_"/>
    <otu id="otu293073" label="TAE15736.1_GCA_004292795_peptidase_C1__Bacteroidetes_bacterium_"/>
    <otu id="otu293080" label="72.6/30"/>
    <otu id="otu293083" label="GAP16784.1_GCA_001050255_papain_family_cysteine_protease__Levilinea_saccharolytica_"/>
    <otu id="otu293086" label="GCA_002298965DBMN01000264.1_214732816219_2_GCA_002298965_1_ID_219_2_partial_00__Rhizobiales_bacterium_UBA697_"/>
    <otu id="otu293097" label="CDL01262.1_GCA_000513295_conserved_protein_of_unknown_function__Magnetospirillum_gryphiswaldense_MSR-1_v2_"/>
    <otu id="otu293104" label="GCA_002298965DBMN01000131.1_8868310317206_8_GCA_002298965_-1_ID_206_8_partial_00__Rhizobiales_bacterium_UBA697_"/>
    <otu id="otu293111" label="75.2/26"/>
    <otu id="otu293114" label="21.6/25"/>
    <otu id="otu293117" label="84.1/28"/>
    <otu id="otu293120" label="74.2/12"/>
    <otu id="otu293123" label="92.7/98"/>
    <otu id="otu293126" label="82.5/84"/>
    <otu id="otu293129" label="90.6/100"/>
    <otu id="otu293132" label="78.1/84"/>
    <otu id="otu293135" label="79.2/84"/>
    <otu id="otu293138" label="89.9/94"/>
    <otu id="otu293141" label="PRR69576.1_GCA_002995805_Papain_family_cysteine_protease__Moorella_stamsii_"/>
    <otu id="otu293144" label="HBC94487.1_GCA_003489345_TPA__hypothetical_protein_DCZ10_16695__Pelotomaculum_sp._"/>
    <otu id="otu293153" label="77.3/95"/>
    <otu id="otu293156" label="75.7/99"/>
    <otu id="otu293159" label="TBR17900.1_GCA_004322455_hypothetical_protein_EPO66_01870__bacterium_"/>
    <otu id="otu293162" label="TAM37204.1_GCA_004298075_hypothetical_protein_EPN54_05390__bacterium_"/>
    <otu id="otu293169" label="PIQ90071.1_GCA_002796135_hypothetical_protein_COV71_06450__Candidatus_Omnitrophica_bacterium_CG11_big_fil_rev_8_21_14_0_20_41_12_"/>
    <otu id="otu293176" label="96.6/100"/>
    <otu id="otu293179" label="GCA_002418595DIEK01000026.1_10128451327984_10_GCA_002418595_-1_ID_84_10_partial_01__Candidatus_Omnitrophica_bacterium_UBA5776_"/>
    <otu id="otu293182" label="GCA_002440965DJWJ01000014.1_1325410_1_GCA_002440965_1_ID_10_1_partial_10__Candidatus_Omnitrophica_bacterium_UBA6233_"/>
    <otu id="otu293197" label="TCS96686.1_GCA_004341825_papain_like_protease__Hazenella_coriacea_"/>
    <otu id="otu293204" label="GCA_003551625PUNC01000133.1_10113051205493_10_GCA_003551625_1_ID_93_10_partial_00__PVC_group_bacterium_"/>
    <otu id="otu293211" label="86.9/98"/>
    <otu id="otu293214" label="GCA_001602945LUZU01000156.1_192237323578156_19_GCA_001602945_1_ID_156_19_partial_00__Caldilineales_bacterium_Chloro_01_"/>
    <otu id="otu293217" label="KPL23431.1_GCA_001304275_hypothetical_protein_AMJ75_06080__Phycisphaerae_bacterium_SM1_79_"/>
    <otu id="otu293228" label="88.2/99"/>
    <otu id="otu293231" label="76.9/97"/>
    <otu id="otu293234" label="95.1/97"/>
    <otu id="otu293239" label="92.5/96"/>
    <otu id="otu293242" label="GCA_003159495PLPI01000044.1_24283612914958_24_GCA_003159495_1_ID_58_24_partial_00__candidate_division_FCPU426_bacterium_"/>
    <otu id="otu293245" label="19.7/89"/>
    <otu id="otu293248" label="89.8/100"/>
    <otu id="otu293251" label="PIZ16237.1_GCA_002785465_hypothetical_protein_COY52_07670__Candidatus_Desantisbacteria_bacterium_CG_4_10_14_0_8_um_filter_48_22_"/>
    <otu id="otu293254" label="GCA_002441095DJVG01000044.1_56560945687050_56_GCA_002441095_1_ID_50_56_partial_00__Elusimicrobia_bacterium_UBA6262_"/>
    <otu id="otu293261" label="OGS45970.1_GCA_001800605_hypothetical_protein_A2539_06550__Elusimicrobia_bacterium_RIFOXYD2_FULL_34_15_"/>
    <otu id="otu293272" label="GCA_003153935PMCA01000009.1_4038876396585_40_GCA_003153935_1_ID_5_40_partial_00__Elusimicrobia_bacterium_"/>
    <otu id="otu293279" label="76.4/96"/>
    <otu id="otu293282" label="GCA_003167475PMTB01000093.1_16148031558510_16_GCA_003167475_1_ID_10_16_partial_00__candidate_division_FCPU426_bacterium_"/>
    <otu id="otu293285" label="HAM39061.1_GCA_003452965_TPA__hypothetical_protein_DCP53_06695__Elusimicrobia_bacterium_"/>
    <otu id="otu293296" label="PIU18873.1_GCA_002779055_hypothetical_protein_COT16_00895__Elusimicrobia_bacterium_CG08_land_8_20_14_0_20_44_26_"/>
    <otu id="otu293303" label="GCA_002322525DCOU01000146.1_422893062154_4_GCA_002322525_-1_ID_154_4_partial_00__Candidatus_Omnitrophica_bacterium_UBA1562_"/>
    <otu id="otu293314" label="29.3/28"/>
    <otu id="otu293317" label="89.3/99"/>
    <otu id="otu293320" label="87.1/61"/>
    <otu id="otu293323" label="94.3/100"/>
    <otu id="otu293326" label="RTL63400.1_GCA_003963135_hypothetical_protein_EKK42_28865__Pseudonocardiaceae_bacterium_"/>
    <otu id="otu293329" label="ODU03691.1_GCA_001724645_hypothetical_protein_ABS81_13345__Pseudonocardia_sp._SCN_72-86_"/>
    <otu id="otu293336" label="43.1/59"/>
    <otu id="otu293339" label="ORA77489.1_GCA_002086285_hypothetical_protein_BST28_17765__Mycolicibacter_kumamotonensis_"/>
    <otu id="otu293342" label="ORV45798.1_GCA_002101585_hypothetical_protein_AWC02_12190__Mycolicibacter_engbaekii_"/>
    <otu id="otu293353" label="84.9/100"/>
    <otu id="otu293356" label="GCA_003167415PMTF01000015.1_4647748484581_46_GCA_003167415_1_ID_1_46_partial_00__Acidimicrobiaceae_bacterium_"/>
    <otu id="otu293359" label="GCA_002404055DHIZ01000044.1_74278488026_7_GCA_002404055_1_ID_26_7_partial_00__Chloroflexi_bacterium_UBA4733_"/>
    <otu id="otu293370" label="73.6/90"/>
    <otu id="otu293373" label="GCA_002083785DAZX01000138.1_1170106697_1_GCA_002083785_-1_ID_97_1_partial_00__Candidatus_Sericytochromatia_bacterium_S15B-MN24_RAAC_196_"/>
    <otu id="otu293378" label="GCA_002382535DFYB01000036.1_52539755486821_52_GCA_002382535_-1_ID_21_52_partial_00__Cyanobacteria_bacterium_UBA4093_"/>
    <otu id="otu293381" label="GCA_002083785DAZX01000058.1_26228842378686_26_GCA_002083785_1_ID_86_26_partial_00__Candidatus_Sericytochromatia_bacterium_S15B-MN24_RAAC_196_"/>
    <otu id="otu293400" label="74.1/10"/>
    <otu id="otu293403" label="GCA_002083785DAZX01000188.1_523633310245_5_GCA_002083785_1_ID_245_5_partial_00__Candidatus_Sericytochromatia_bacterium_S15B-MN24_RAAC_196_"/>
    <otu id="otu293406" label="84.7/91"/>
    <otu id="otu293409" label="PIW14792.1_GCA_002781665_hypothetical_protein_COW36_20530__bacterium__Candidatus_Blackallbacteria__CG17_big_fil_post_rev_8_21_14_2_50_48_46_"/>
    <otu id="otu293412" label="RZL32130.1_GCA_004211475_hypothetical_protein_EOP00_34320__Pedobacter_sp._"/>
    <otu id="otu293427" label="GCA_003142615PLMW01000011.1_31046179569_3_GCA_003142615_1_ID_69_3_partial_00__Opitutae_bacterium_"/>
    <otu id="otu293434" label="72.2/86"/>
    <otu id="otu293437" label="SIS88155.1_GCA_900156755_xylellain._Cysteine_peptidase._MEROPS_family_C01A__Alicyclobacillus_vulcanalis_"/>
    <otu id="otu293440" label="GCA_002083785DAZX01000054.1_12916810064169_12_GCA_002083785_-1_ID_169_12_partial_00__Candidatus_Sericytochromatia_bacterium_S15B-MN24_RAAC_196_"/>
    <otu id="otu293455" label="91.8/32"/>
    <otu id="otu293458" label="82/35"/>
    <otu id="otu293461" label="89.4/36"/>
    <otu id="otu293464" label="OCT15678.1_GCA_001700435_hypothetical_protein_A8709_16610__Paenibacillus_pectinilyticus_"/>
    <otu id="otu293467" label="0/95"/>
    <otu id="otu293470" label="WP_051253045.1_GCF_000422905_C1_family_peptidase__Paenibacillus_alginolyticus_"/>
    <otu id="otu293473" label="WP_052228174.1_GCF_000799595_C1_family_peptidase__Paenibacillus_chondroitinus_"/>
    <otu id="otu293484" label="OPH58657.1_GCA_002027705_xylellain__Paenibacillus_ferrarius_"/>
    <otu id="otu293491" label="WP_127449944.1_GCF_004000765_C1_family_peptidase__Paenibacillus_chondroitinus_"/>
    <otu id="otu293502" label="39.1/18"/>
    <otu id="otu293505" label="77.4/16"/>
    <otu id="otu293508" label="84.1/25"/>
    <otu id="otu293511" label="82.5/53"/>
    <otu id="otu293514" label="86.5/65"/>
    <otu id="otu293517" label="PKO16970.1_GCA_002842095_hypothetical_protein_CVU37_09165__candidate_division_BRC1_bacterium_HGW-BRC1-1_"/>
    <otu id="otu293522" label="96.6/96"/>
    <otu id="otu293525" label="83/96"/>
    <otu id="otu293530" label="80.3/94"/>
    <otu id="otu293535" label="80.2/93"/>
    <otu id="otu293538" label="51.5/90"/>
    <otu id="otu293545" label="SCL51124.1_GCA_900090225_Papain_family_cysteine_protease__Micromonospora_eburnea_"/>
    <otu id="otu293548" label="86.1/98"/>
    <otu id="otu293551" label="TDE32733.1_GCA_004349245_hypothetical_protein_E1289_14455__Actinomadura_sp._6K520_"/>
    <otu id="otu293554" label="36.2/100"/>
    <otu id="otu293557" label="WP_031090940.1_GCF_000722185_MULTISPECIES__C1_family_peptidase__Streptomyces_"/>
    <otu id="otu293560" label="WP_020634194.1_GCF_000384215_hypothetical_protein__Amycolatopsis_alba_"/>
    <otu id="otu293575" label="GCA_002336895DDFC01000004.1_44105515113_4_GCA_002336895_-1_ID_13_4_partial_00__Verrucomicrobiaceae_bacterium_UBA1938_"/>
    <otu id="otu293582" label="ORW29806.1_GCA_002101785_hypothetical_protein_AWC19_26025__Mycobacterium_palustre_"/>
    <otu id="otu293589" label="SPM39927.1_GCA_900157365_Cysteine_protease__C1A_family__Mycobacterium_sp._AB215_"/>
    <otu id="otu293596" label="85.3/100"/>
    <otu id="otu293601" label="86.3/100"/>
    <otu id="otu293604" label="TDH48065.1_GCA_004354905_peptidase__Mycobacterium_eburneum_"/>
    <otu id="otu293607" label="OMC55201.1_GCA_001954275_hypothetical_protein_A5747_14895__Mycobacterium_sp._IS-836_"/>
    <otu id="otu293614" label="OBK35788.1_GCA_001673405_hypothetical_protein_A5658_01345__Mycobacterium_sp._1245111.1_"/>
    <otu id="otu293621" label="OBK54040.1_GCA_001673535_hypothetical_protein_A5655_18250__Mycobacterium_sp._1081908.1_"/>
    <otu id="otu293632" label="GCA_003134475PLBF01000528.1_320112853770_3_GCA_003134475_-1_ID_770_3_partial_00__Mycobacterium_sp._"/>
    <otu id="otu293639" label="OBF13456.1_GCA_001667275_hypothetical_protein_A5730_02780__Mycobacterium_sp._ACS4054_"/>
    <otu id="otu293646" label="OBG20377.1_GCA_001667035_hypothetical_protein_A5764_15410__Mycobacterium_sp._852002-51057_SCH5723018_"/>
    <otu id="otu293653" label="OBI93157.1_GCA_001672915_hypothetical_protein_A9X00_14205__Mycobacterium_sp._1245805.9_"/>
    <otu id="otu293660" label="97.6/87"/>
    <otu id="otu293663" label="90/95"/>
    <otu id="otu293666" label="17.3/81"/>
    <otu id="otu293669" label="76/93"/>
    <otu id="otu293672" label="77.5/95"/>
    <otu id="otu293675" label="60.7/82"/>
    <otu id="otu293678" label="GCA_002307175DBTS01000070.1_3032644334027_30_GCA_002307175_-1_ID_7_30_partial_00__Rhodocyclaceae_bacterium_UBA1310_"/>
    <otu id="otu293681" label="81.9/82"/>
    <otu id="otu293684" label="74.6/82"/>
    <otu id="otu293689" label="AEW21649.1_GCA_000238215_papain_family_cysteine_protease__Tannerella_forsythia_92A2_"/>
    <otu id="otu293692" label="GCA_002427605DIRT01000020.1_6971146719499_69_GCA_002427605_-1_ID_9_69_partial_00__Bacteroidales_bacterium_UBA5429_"/>
    <otu id="otu293699" label="WP_018630346.1_GCF_000374125_C1_family_peptidase__Niabella_aurantiaca_"/>
    <otu id="otu293706" label="75.6/97"/>
    <otu id="otu293709" label="ANH82860.1_GCA_001654455_peptidase_C1__Niabella_ginsenosidivorans_"/>
    <otu id="otu293712" label="TDE18467.1_GCA_004349265_peptidase__Dyadobacter_sp._AR-3-6_"/>
    <otu id="otu293727" label="PKK36500.1_GCA_002838835_peptidase_C1__Siphonobacter_sp._BAB-5404_"/>
    <otu id="otu293734" label="PSL48018.1_GCA_003014755_xylellain__Chitinophaga_niastensis_"/>
    <otu id="otu293741" label="KKR79509.1_GCA_000993955_hypothetical_protein_UU24_C0006G0003__Candidatus_Nomurabacteria_bacterium_GW2011_GWA2_40_9_"/>
    <otu id="otu293748" label="OYU53987.1_GCA_002256435_peptidase__Chitinophagaceae_bacterium_BSSC1_"/>
    <otu id="otu293755" label="85.9/71"/>
    <otu id="otu293758" label="0/71"/>
    <otu id="otu293761" label="77.4/24"/>
    <otu id="otu293764" label="77.9/23"/>
    <otu id="otu293767" label="77.6/37"/>
    <otu id="otu293770" label="0/24"/>
    <otu id="otu293775" label="62.9/87"/>
    <otu id="otu293778" label="0/56"/>
    <otu id="otu293781" label="90.4/98"/>
    <otu id="otu293786" label="95/100"/>
    <otu id="otu293791" label="WP_045729161.1_GCF_000963005_peptidase_C1__Xanthomonas_sp._GPE_39_"/>
    <otu id="otu293794" label="WP_012915601.1_GCF_000963065_peptidase_C1__Xanthomonas_albilineans_"/>
    <otu id="otu293801" label="ACA11171.1_GCA_000019325_cysteine_protease__Xylella_fastidiosa_M12_"/>
    <otu id="otu293808" label="AXI82597.1_GCA_003352785_peptidase_C1__Xylella_taiwanensis_"/>
    <otu id="otu293815" label="OJW85060.1_GCA_001897835_peptidase_C1__Bacteroidetes_bacterium_46-16_"/>
    <otu id="otu293822" label="77.6/79"/>
    <otu id="otu293825" label="82.1/95"/>
    <otu id="otu293828" label="OIO73981.1_GCA_001871125_hypothetical_protein_AUJ85_06635__Elusimicrobia_bacterium_CG1_02_37_114_"/>
    <otu id="otu293831" label="PYT11280.1_GCA_003223065_peptidase__Acidobacteria_bacterium_"/>
    <otu id="otu293838" label="AFZ21966.1_GCA_000317515_xylellain__Microcoleus_sp._PCC_7113_"/>
    <otu id="otu293849" label="90/83"/>
    <otu id="otu293852" label="80.9/76"/>
    <otu id="otu293857" label="31/66"/>
    <otu id="otu293860" label="90.4/77"/>
    <otu id="otu293863" label="82.1/72"/>
    <otu id="otu293868" label="47.9/86"/>
    <otu id="otu293871" label="WP_104943699.1_GCF_002952755_C1_family_peptidase__Candidatus_Saccharibacteria_bacterium_YM_S32_TM7_50_20_"/>
    <otu id="otu293874" label="79/72"/>
    <otu id="otu293877" label="90.3/68"/>
    <otu id="otu293882" label="80.7/23"/>
    <otu id="otu293885" label="80.8/27"/>
    <otu id="otu293888" label="96.3/30"/>
    <otu id="otu293891" label="29.5/31"/>
    <otu id="otu293894" label="OGW78021.1_GCA_001804065_hypothetical_protein_A3C51_01745__Omnitrophica_bacterium_RIFCSPHIGHO2_02_FULL_46_20_"/>
    <otu id="otu293897" label="OGT21856.1_GCA_001801405_hypothetical_protein_A3C55_02640__Gammaproteobacteria_bacterium_RIFCSPHIGHO2_02_FULL_42_13_"/>
    <otu id="otu293904" label="77.6/83"/>
    <otu id="otu293907" label="SEQ99342.1_GCA_900111015_Cysteine_protease__C1A_family__Solimonas_aquatica_"/>
    <otu id="otu293910" label="GCA_003157575PMKA01000170.1_1113883293_1_GCA_003157575_-1_ID_293_1_partial_00__Opitutae_bacterium_"/>
    <otu id="otu293921" label="GCA_003142795PLNN01000046.1_68678941856_6_GCA_003142795_-1_ID_56_6_partial_00__Candidatus_Omnitrophica_bacterium_"/>
    <otu id="otu293930" label="43.4/86"/>
    <otu id="otu293933" label="77.6/88"/>
    <otu id="otu293936" label="67.9/88"/>
    <otu id="otu293939" label="OIO35474.1_GCA_001873995_hypothetical_protein_AUJ74_06355__Candidatus_Omnitrophica_bacterium_CG1_02_44_16_"/>
    <otu id="otu293942" label="74/99"/>
    <otu id="otu293945" label="PIS33761.1_GCA_002774445_peptidase__Candidatus_Omnitrophica_bacterium_CG08_land_8_20_14_0_20_41_16_"/>
    <otu id="otu293948" label="GCA_002753745PEAR01000156.1_640054766137_6_GCA_002753745_-1_ID_137_6_partial_00__Candidatus_Omnitrophica_bacterium_"/>
    <otu id="otu293959" label="OGM26678.1_GCA_001792335_hypothetical_protein_A2627_00810__Candidatus_Woesebacteria_bacterium_RIFCSPHIGHO2_01_FULL_39_28_"/>
    <otu id="otu293966" label="OGW85359.1_GCA_001804165_hypothetical_protein_A2987_04485__Omnitrophica_bacterium_RIFCSPLOWO2_01_FULL_45_10_"/>
    <otu id="otu293973" label="OGW74628.1_GCA_001804045_hypothetical_protein_A2Z72_06185__Omnitrophica_bacterium_RBG_13_46_9_"/>
    <otu id="otu293984" label="GCA_003140915PLLI01000069.1_13461100_1_GCA_003140915_1_ID_100_1_partial_10__Candidatus_Omnitrophica_bacterium_"/>
    <otu id="otu293991" label="HAJ56579.1_GCA_003451585_TPA__peptidase__Candidatus_Omnitrophica_bacterium_"/>
    <otu id="otu293998" label="HAZ10448.1_GCA_003485765_TPA__peptidase__Candidatus_Omnitrophica_bacterium_"/>
    <otu id="otu294009" label="GCA_002403175DHHG01000190.1_852106088304_8_GCA_002403175_-1_ID_304_8_partial_00__Syntrophaceae_bacterium_UBA4778_"/>
    <otu id="otu294016" label="0/36"/>
    <otu id="otu294019" label="77.5/51"/>
    <otu id="otu294022" label="GCA_003164895PLUL01000039.1_48567395751234_48_GCA_003164895_1_ID_34_48_partial_00__Bacteroidetes_bacterium_"/>
    <otu id="otu294025" label="24/53"/>
    <otu id="otu294028" label="GCA_003142955PLOH01000064.1_26305313130193_26_GCA_003142955_1_ID_93_26_partial_00__Opitutae_bacterium_"/>
    <otu id="otu294031" label="GCA_003141915PLNY01000441.1_10976110519389_10_GCA_003141915_-1_ID_389_10_partial_00__Anaerolineae_bacterium_"/>
    <otu id="otu294042" label="GCA_003136095PNBO01000126.1_78048881588_7_GCA_003136095_-1_ID_88_7_partial_00__Myxococcales_bacterium_"/>
    <otu id="otu294055" label="91.6/91"/>
    <otu id="otu294058" label="45.4/83"/>
    <otu id="otu294061" label="88.9/99"/>
    <otu id="otu294064" label="92.9/98"/>
    <otu id="otu294067" label="WP_148289681.1_GCF_000333615_C1_family_peptidase__partial__Ideonella_sp._B508-1_"/>
    <otu id="otu294070" label="PYS79641.1_GCA_003222995_peptidase__Acidobacteria_bacterium_"/>
    <otu id="otu294077" label="0/78"/>
    <otu id="otu294080" label="80/95"/>
    <otu id="otu294083" label="85.2/96"/>
    <otu id="otu294086" label="GCA_003154115PMCF01000175.1_10953510308350_10_GCA_003154115_-1_ID_350_10_partial_00__Anaerolineae_bacterium_"/>
    <otu id="otu294089" label="GCA_003154025PMCE01000471.1_323573142423_3_GCA_003154025_1_ID_423_3_partial_00__Syntrophaceae_bacterium_"/>
    <otu id="otu294098" label="PYO01888.1_GCA_003220605_peptidase__Candidatus_Rokubacteria_bacterium_"/>
    <otu id="otu294101" label="GCA_003155495PMDB01000018.1_19173201812091_19_GCA_003155495_1_ID_91_19_partial_00__Ignavibacteriae_bacterium_"/>
    <otu id="otu294112" label="GCA_003142475PLMK01000042.1_11616310616390643_116_GCA_003142475_1_ID_43_116_partial_00__Ignavibacteriae_bacterium_"/>
    <otu id="otu294123" label="GCA_003142295PLLV01000080.1_74567537935_7_GCA_003142295_1_ID_35_7_partial_00__Syntrophaceae_bacterium_"/>
    <otu id="otu294130" label="67.1/87"/>
    <otu id="otu294135" label="GCA_002479215DLME01000110.1_31282292903530_31_GCA_002479215_-1_ID_30_31_partial_00__Syntrophaceae_bacterium_UBA7544_"/>
    <otu id="otu294138" label="GCA_003142535PLMQ01000026.1_108954976070_10_GCA_003142535_-1_ID_70_10_partial_00__Syntrophaceae_bacterium_"/>
    <otu id="otu294145" label="GCA_003152715PMAX01000097.1_1615626164324_16_GCA_003152715_-1_ID_4_16_partial_00__Syntrophaceae_bacterium_"/>
    <otu id="otu294156" label="66.5/75"/>
    <otu id="otu294159" label="GCA_003165595PLWQ01000037.1_15171181788833_15_GCA_003165595_1_ID_33_15_partial_00__Fibrobacteres_bacterium_"/>
    <otu id="otu294162" label="AJE02698.1_GCA_000817955_peptidase_C1__Geobacter_pickeringii_"/>
    <otu id="otu294177" label="75.9/62"/>
    <otu id="otu294182" label="88.7/79"/>
    <otu id="otu294185" label="72.8/21"/>
    <otu id="otu294188" label="84.8/96"/>
    <otu id="otu294191" label="68.2/24"/>
    <otu id="otu294194" label="GCA_002298105DBMD01000299.1_959086678228_9_GCA_002298105_1_ID_228_9_partial_00__Verrucomicrobia_subdivision_3_bacterium_UBA707_"/>
    <otu id="otu294197" label="TAM62901.1_GCA_004322005_peptidase__Rhodanobacter_sp._"/>
    <otu id="otu294204" label="GCA_003169975PNAA01000036.1_18219355219432258_182_GCA_003169975_-1_ID_58_182_partial_00__Spartobacteria_bacterium_"/>
    <otu id="otu294211" label="GCA_003153035PMBT01000121.1_128802957252_12_GCA_003153035_1_ID_52_12_partial_00__Opitutae_bacterium_"/>
    <otu id="otu294218" label="76.6/42"/>
    <otu id="otu294221" label="0/22"/>
    <otu id="otu294224" label="86/100"/>
    <otu id="otu294227" label="PYJ13990.1_GCA_003218445_peptidase__Verrucomicrobia_bacterium_"/>
    <otu id="otu294230" label="PYJ31270.1_GCA_003218475_peptidase__partial__Verrucomicrobia_bacterium_"/>
    <otu id="otu294237" label="85.5/100"/>
    <otu id="otu294240" label="PYJ90670.1_GCA_003218755_peptidase__Verrucomicrobia_bacterium_"/>
    <otu id="otu294243" label="OLE56257.1_GCA_001919235_peptidase_C1__partial__Cyanobacteria_bacterium_13_1_40CM_2_61_4_"/>
    <otu id="otu294254" label="PYJ76112.1_GCA_003218615_peptidase__Verrucomicrobia_bacterium_"/>
    <otu id="otu294265" label="GCA_003142855PLNW01000144.1_34415004227319_34_GCA_003142855_1_ID_19_34_partial_00__Myxococcales_bacterium_"/>
    <otu id="otu294272" label="70.3/94"/>
    <otu id="otu294275" label="73.3/48"/>
    <otu id="otu294278" label="84.9/50"/>
    <otu id="otu294281" label="GCA_003153015PMBS01000138.1_51670266779944_51_GCA_003153015_1_ID_44_51_partial_00__Myxococcales_bacterium_"/>
    <otu id="otu294284" label="76.6/100"/>
    <otu id="otu294287" label="GCA_003157315PMJE01000530.1_11902712446601_11_GCA_003157315_-1_ID_601_11_partial_00__Myxococcales_bacterium_"/>
    <otu id="otu294290" label="GCA_003157775PMKP01000319.1_302760128374447_30_GCA_003157775_-1_ID_447_30_partial_00__Myxococcales_bacterium_"/>
    <otu id="otu294301" label="GCA_003155465PMCR01000286.1_31770254327_3_GCA_003155465_-1_ID_27_3_partial_00__Myxococcales_bacterium_"/>
    <otu id="otu294308" label="GCA_003162095PMMU01000297.1_322092982578_3_GCA_003162095_1_ID_578_3_partial_00__Myxococcales_bacterium_"/>
    <otu id="otu294323" label="58.4/32"/>
    <otu id="otu294326" label="GCA_003154155PMCM01000166.1_181742318130140_18_GCA_003154155_1_ID_140_18_partial_00__Ignavibacteriae_bacterium_"/>
    <otu id="otu294329" label="GCA_003142615PLMW01000058.1_38360823685235_38_GCA_003142615_1_ID_35_38_partial_00__Opitutae_bacterium_"/>
    <otu id="otu294340" label="83.8/77"/>
    <otu id="otu294343" label="77.9/79"/>
    <otu id="otu294346" label="65.3/74"/>
    <otu id="otu294349" label="72.8/76"/>
    <otu id="otu294352" label="72.5/86"/>
    <otu id="otu294355" label="74.3/87"/>
    <otu id="otu294358" label="PYJ46275.1_GCA_003218535_peptidase__partial__Verrucomicrobia_bacterium_"/>
    <otu id="otu294361" label="PYI85021.1_GCA_003218235_peptidase__Verrucomicrobia_bacterium_"/>
    <otu id="otu294368" label="PYL59995.1_GCA_003220005_peptidase__Verrucomicrobia_bacterium_"/>
    <otu id="otu294375" label="PYL08914.1_GCA_003219695_peptidase__Verrucomicrobia_bacterium_"/>
    <otu id="otu294382" label="PYI48292.1_GCA_003217895_peptidase__Verrucomicrobia_bacterium_"/>
    <otu id="otu294389" label="84.6/100"/>
    <otu id="otu294392" label="PYJ18958.1_GCA_003218045_peptidase__Verrucomicrobia_bacterium_"/>
    <otu id="otu294395" label="PYJ16320.1_GCA_003218045_peptidase__partial__Verrucomicrobia_bacterium_"/>
    <otu id="otu294408" label="GCA_003134785PLCN01000022.1_10411917411995020_104_GCA_003134785_-1_ID_20_104_partial_00__Spartobacteria_bacterium_"/>
    <otu id="otu294411" label="GCA_003169695PNAS01000071.1_981017641025466_98_GCA_003169695_1_ID_6_98_partial_00__Spartobacteria_bacterium_"/>
    <otu id="otu294426" label="GCA_003142615PLMW01000053.1_10112484612561983_101_GCA_003142615_-1_ID_83_101_partial_00__Opitutae_bacterium_"/>
    <otu id="otu294437" label="GCA_003152815PMBB01000448.1_240074798308_2_GCA_003152815_1_ID_308_2_partial_00__candidate_division_WOR-3_bacterium_"/>
    <otu id="otu294444" label="75.5/36"/>
    <otu id="otu294447" label="77.1/89"/>
    <otu id="otu294450" label="WP_077036218.1_GCF_001984095_C1_family_peptidase__Pelomonas_sp._KK5_"/>
    <otu id="otu294453" label="98.9/100"/>
    <otu id="otu294456" label="80.8/92"/>
    <otu id="otu294459" label="77.2/99"/>
    <otu id="otu294462" label="58.4/97"/>
    <otu id="otu294465" label="WP_125610326.1_GCF_003946885_C1_family_peptidase__Micrococcaceae_bacterium_C1-50_"/>
    <otu id="otu294468" label="PYI66431.1_GCA_003219815_peptidase__Arthrobacter_livingstonensis_"/>
    <otu id="otu294475" label="83.2/100"/>
    <otu id="otu294478" label="RAN74094.1_GCA_003264215_peptidase_C1__Bacillus_sp._SRB_336_"/>
    <otu id="otu294481" label="WP_113718406.1_GCF_003268655_C1_family_peptidase__Arthrobacter_sp._DCT-5_"/>
    <otu id="otu294492" label="ALE94034.1_GCA_001294625_peptidase_C1__Arthrobacter_alpinus_"/>
    <otu id="otu294499" label="WP_104090027.1_GCF_002929305_C1_family_peptidase__Arthrobacter_sp._GMC3_"/>
    <otu id="otu294512" label="GCA_003139735PLGA01000172.1_547815548294_5_GCA_003139735_-1_ID_294_5_partial_00__Bryobacterales_bacterium_"/>
    <otu id="otu294515" label="70/100"/>
    <otu id="otu294518" label="GCA_003142355PLMF01000074.1_111290513672302_11_GCA_003142355_1_ID_302_11_partial_00__Bryobacterales_bacterium_"/>
    <otu id="otu294521" label="GCA_003152325PLZX01000368.1_322142981339_3_GCA_003152325_-1_ID_339_3_partial_00__Bryobacterales_bacterium_"/>
    <otu id="otu294540" label="74.9/87"/>
    <otu id="otu294543" label="PYV98432.1_GCA_003224905_peptidase__Acidobacteria_bacterium_"/>
    <otu id="otu294546" label="92.3/98"/>
    <otu id="otu294549" label="GCA_003138115PLFN01000111.1_328603672448_3_GCA_003138115_1_ID_448_3_partial_00__Granulicella_sp._"/>
    <otu id="otu294552" label="SEC32784.1_GCA_900105625_xylellain._Cysteine_peptidase._MEROPS_family_C01A__Terriglobus_roseus_"/>
    <otu id="otu294569" label="78.6/28"/>
    <otu id="otu294572" label="0/1"/>
    <otu id="otu294575" label="42.6/19"/>
    <otu id="otu294578" label="88.7/80"/>
    <otu id="otu294583" label="87.9/93"/>
    <otu id="otu294586" label="WP_084053905.1_GCF_000242615_C1_family_peptidase__Holophaga_foetida_"/>
    <otu id="otu294589" label="GCA_002322525DCOU01000107.1_663856570138_6_GCA_002322525_1_ID_138_6_partial_00__Candidatus_Omnitrophica_bacterium_UBA1562_"/>
    <otu id="otu294596" label="68.4/76"/>
    <otu id="otu294599" label="PYR61774.1_GCA_003222575_peptidase__Acidobacteria_bacterium_"/>
    <otu id="otu294602" label="OFW14146.1_GCA_001767135_peptidase_C1__Acidobacteria_bacterium_RIFCSPLOWO2_12_FULL_66_10_"/>
    <otu id="otu294613" label="PZS10354.1_GCA_003243955_peptidase__Acidimicrobiales_bacterium_"/>
    <otu id="otu294620" label="67.1/10"/>
    <otu id="otu294623" label="76.7/51"/>
    <otu id="otu294626" label="OLE28669.1_GCA_001920275_peptidase_C1__Actinobacteria_bacterium_13_1_20CM_3_71_11_"/>
    <otu id="otu294629" label="PIQ12506.1_GCA_002770925_peptidase__Hydrogenophilales_bacterium_CG18_big_fil_WC_8_21_14_2_50_58_12_"/>
    <otu id="otu294636" label="0/15"/>
    <otu id="otu294639" label="88.9/98"/>
    <otu id="otu294642" label="RAR85341.1_GCA_003268875_xylellain__Nitrosospira_multiformis_"/>
    <otu id="otu294645" label="84.3/100"/>
    <otu id="otu294648" label="PPS42462.1_GCA_002939245_peptidase_C1__Pseudomonas_amygdali_pv._morsprunorum_"/>
    <otu id="otu294651" label="GCA_900585465UTTS01000936.1_123461582_1_GCA_900585465_1_ID_1582_1_partial_10__Pseudomonas_sp._286_"/>
    <otu id="otu294662" label="83.3/98"/>
    <otu id="otu294665" label="97.2/100"/>
    <otu id="otu294668" label="17.5/28"/>
    <otu id="otu294671" label="80.2/100"/>
    <otu id="otu294676" label="PYK78510.1_GCA_003219175_peptidase__Verrucomicrobia_bacterium_"/>
    <otu id="otu294679" label="PYI76420.1_GCA_003217945_peptidase__Verrucomicrobia_bacterium_"/>
    <otu id="otu294686" label="81.1/97"/>
    <otu id="otu294689" label="PYL90006.1_GCA_003220155_peptidase__Verrucomicrobia_bacterium_"/>
    <otu id="otu294692" label="86.1/97"/>
    <otu id="otu294695" label="PYK86036.1_GCA_003219265_peptidase__Verrucomicrobia_bacterium_"/>
    <otu id="otu294698" label="PYL99982.1_GCA_003220075_peptidase__Verrucomicrobia_bacterium_"/>
    <otu id="otu294713" label="PZR77328.1_GCA_003244125_peptidase__partial__Chthoniobacterales_bacterium_"/>
    <otu id="otu294720" label="79.2/100"/>
    <otu id="otu294723" label="PYI89340.1_GCA_003217965_peptidase__Verrucomicrobia_bacterium_"/>
    <otu id="otu294726" label="PYJ40514.1_GCA_003218525_peptidase__Verrucomicrobia_bacterium_"/>
    <otu id="otu294737" label="WP_019501266.1_GCF_000332175_C1_family_peptidase__Pseudanabaena_sp._PCC_6802_"/>
    <otu id="otu294756" label="34.6/6"/>
    <otu id="otu294759" label="79.7/91"/>
    <otu id="otu294762" label="79.6/97"/>
    <otu id="otu294765" label="GCA_003167365PMTM01000013.1_16516891016972521_165_GCA_003167365_1_ID_21_165_partial_00__Spartobacteria_bacterium_"/>
    <otu id="otu294768" label="PYJ73020.1_GCA_003218675_peptidase__Verrucomicrobia_bacterium_"/>
    <otu id="otu294781" label="PYK08107.1_GCA_003219395_peptidase__Verrucomicrobia_bacterium_"/>
    <otu id="otu294784" label="PYL67537.1_GCA_003221375_peptidase__Verrucomicrobia_bacterium_"/>
    <otu id="otu294791" label="PYK42002.1_GCA_003219095_peptidase__Verrucomicrobia_bacterium_"/>
    <otu id="otu294798" label="PYK12523.1_GCA_003219415_peptidase__Verrucomicrobia_bacterium_"/>
    <otu id="otu294809" label="PYJ21309.1_GCA_003218345_peptidase__Verrucomicrobia_bacterium_"/>
    <otu id="otu294822" label="88.9/85"/>
    <otu id="otu294825" label="75.1/100"/>
    <otu id="otu294828" label="AMM32013.1_GCA_001577305_peptidase_C1__Sinomonas_atrocyanea_"/>
    <otu id="otu294831" label="72.3/100"/>
    <otu id="otu294834" label="KHL01091.1_GCA_000802235_peptidase_C1__Sinomonas_humi_"/>
    <otu id="otu294837" label="GCA_004919045SWDW01000001.1_2272610312618101_227_GCA_004919045_1_ID_1_227_partial_00__Sinomonas_albida_"/>
    <otu id="otu294848" label="SDP46897.1_GCA_900104535_Cysteine_protease__C1A_family__Nakamurella_panacisegetis_"/>
    <otu id="otu294855" label="80.6/6"/>
    <otu id="otu294858" label="78.9/99"/>
    <otu id="otu294863" label="1.2/95"/>
    <otu id="otu294866" label="PYS37741.1_GCA_003222755_peptidase__Acidobacteria_bacterium_"/>
    <otu id="otu294869" label="RSL16572.1_GCA_003945235_xylellain__Edaphobacter_aggregans_"/>
    <otu id="otu294876" label="GCA_003169715PNAR01000385.1_431553967214_4_GCA_003169715_-1_ID_214_4_partial_00__Acidobacteriaceae_bacterium_"/>
    <otu id="otu294883" label="OLE97706.1_GCA_001919945_peptidase_C1__partial__Cyanobacteria_bacterium_13_1_20CM_4_61_6_"/>
    <otu id="otu294890" label="82/94"/>
    <otu id="otu294893" label="93.2/98"/>
    <otu id="otu294896" label="PYK32325.1_GCA_003219495_peptidase__Verrucomicrobia_bacterium_"/>
    <otu id="otu294899" label="GCA_002311635DBZJ01000019.1_85247544732_8_GCA_002311635_-1_ID_32_8_partial_00__Syntrophaceae_bacterium_UBA1163_"/>
    <otu id="otu294908" label="GCA_003134595PLBS01000075.1_24931269141_2_GCA_003134595_1_ID_141_2_partial_00__Gallionella_sp._"/>
    <otu id="otu294911" label="GCA_003153155PLWV01000004.1_10096879976559_100_GCA_003153155_-1_ID_9_100_partial_00__Gallionella_sp._"/>
    <otu id="otu294934" label="81.5/90"/>
    <otu id="otu294939" label="88.1/89"/>
    <otu id="otu294942" label="33.5/73"/>
    <otu id="otu294945" label="78/25"/>
    <otu id="otu294948" label="GCA_003136355PLED01000002.1_28257722659366_28_GCA_003136355_1_ID_66_28_partial_00__candidate_division_WPS-2_bacterium_"/>
    <otu id="otu294953" label="EWM14532.1_GCA_000568255_papain_cysteine_protease__Kutzneria_sp._744_"/>
    <otu id="otu294956" label="REH50211.1_GCA_003387475_C1A_family_cysteine_protease__Kutzneria_buriramensis_"/>
    <otu id="otu294967" label="82.4/43"/>
    <otu id="otu294970" label="TDP91945.1_GCA_004362825_xylellain__Labedaea_rhizosphaerae_"/>
    <otu id="otu294973" label="AHH93725.1_GCA_000525635_papain_cysteine_protease_family_protein__Kutzneria_albida_DSM_43870_"/>
    <otu id="otu294984" label="GCA_003164695PLTY01000217.1_101159812425119_10_GCA_003164695_1_ID_119_10_partial_00__Verrucomicrobia_subdivision_3_bacterium_"/>
    <otu id="otu294991" label="TDT98053.1_GCA_004365705_xylellain__Streptomyces_sp._846.5_"/>
    <otu id="otu294998" label="81.1/93"/>
    <otu id="otu295001" label="RZS89761.1_GCA_004216915_xylellain__Motilibacter_rhizosphaerae_"/>
    <otu id="otu295004" label="ROP85849.1_GCA_003751325_xylellain__Streptomyces_sp._844.5_"/>
    <otu id="otu295023" label="GCA_003142515PLMO01000102.1_12181831889672_12_GCA_003142515_-1_ID_72_12_partial_00__Bacteroidales_bacterium_"/>
    <otu id="otu295030" label="87.9/25"/>
    <otu id="otu295033" label="34/85"/>
    <otu id="otu295038" label="77.6/100"/>
    <otu id="otu295041" label="93.9/100"/>
    <otu id="otu295044" label="OLB88908.1_GCA_001917445_peptidase_C1__Actinobacteria_bacterium_13_2_20CM_2_66_6_"/>
    <otu id="otu295047" label="OLB95651.1_GCA_001917445_peptidase_C1__Actinobacteria_bacterium_13_2_20CM_2_66_6_"/>
    <otu id="otu295054" label="GCA_002427995DIZV01000059.1_11435175_1_GCA_002427995_1_ID_175_1_partial_10__Chloroflexi_bacterium_UBA6019_"/>
    <otu id="otu295061" label="GCA_002404015DHIW01000045.1_19188621962680_19_GCA_002404015_-1_ID_80_19_partial_00__Chloroflexi_bacterium_UBA4736_"/>
    <otu id="otu295070" label="SDJ08365.1_GCA_900100325_xylellain._Cysteine_peptidase._MEROPS_family_C01A__Frankineae_bacterium_MT45_"/>
    <otu id="otu295073" label="SOD74686.1_GCA_900230215_xylellain__Jatrophihabitans_sp._GAS493_"/>
    <otu id="otu295084" label="GCA_003170295PNAJ01000108.1_312449525253123_31_GCA_003170295_1_ID_123_31_partial_00__Bryobacterales_bacterium_"/>
    <otu id="otu295095" label="83.9/71"/>
    <otu id="otu295100" label="77.8/9"/>
    <otu id="otu295103" label="76.1/78"/>
    <otu id="otu295106" label="79.8/80"/>
    <otu id="otu295109" label="AET67679.1_GCA_000235605_cysteine_protease__Desulfosporosinus_orientis_DSM_765_"/>
    <otu id="otu295112" label="BAU54669.1_GCA_002355435_Papain_family_cysteine_protease__Mucilaginibacter_gotjawali_"/>
    <otu id="otu295119" label="GCA_003164535PLTO01000501.1_1164922464_1_GCA_003164535_1_ID_464_1_partial_00__Verrucomicrobia_subdivision_3_bacterium_"/>
    <otu id="otu295126" label="77.5/79"/>
    <otu id="otu295129" label="88.8/96"/>
    <otu id="otu295134" label="87.1/7"/>
    <otu id="otu295137" label="0/3"/>
    <otu id="otu295142" label="94.1/98"/>
    <otu id="otu295145" label="86/98"/>
    <otu id="otu295148" label="94.2/99"/>
    <otu id="otu295151" label="GCA_003142495PLMM01000136.1_430593832170_4_GCA_003142495_-1_ID_170_4_partial_00__Gemmatimonadetes_bacterium_"/>
    <otu id="otu295154" label="GCA_003161755PMNP01000221.1_16901198536_16_GCA_003161755_1_ID_6_16_partial_00__Ignavibacteriae_bacterium_"/>
    <otu id="otu295163" label="AYB30415.1_GCA_003589925_peptidase__Chryseolinea_soli_"/>
    <otu id="otu295166" label="GCA_003162695PMML01000023.1_1314849156161_13_GCA_003162695_-1_ID_1_13_partial_00__Ignavibacteriae_bacterium_"/>
    <otu id="otu295177" label="PYK86475.1_GCA_003219265_peptidase__Verrucomicrobia_bacterium_"/>
    <otu id="otu295184" label="GCA_003169845PNAG01000023.1_62605006127020_62_GCA_003169845_1_ID_20_62_partial_00__candidate_division_AD3_bacterium_"/>
    <otu id="otu295191" label="GCA_003151935PLYZ01000083.1_49462274699721_49_GCA_003151935_1_ID_21_49_partial_00__candidate_division_AD3_bacterium_"/>
    <otu id="otu295198" label="PYX31105.1_GCA_003225555_peptidase__Acidobacteria_bacterium_"/>
    <otu id="otu295205" label="TAN31818.1_GCA_004299235_peptidase__bacterium_"/>
    <otu id="otu295212" label="65.7/14"/>
    <otu id="otu295215" label="76.6/19"/>
    <otu id="otu295218" label="76.1/22"/>
    <otu id="otu295221" label="GCA_003170255PNAQ01000046.1_202359824383159_20_GCA_003170255_-1_ID_159_20_partial_00__candidate_division_WPS-2_bacterium_"/>
    <otu id="otu295224" label="88.7/69"/>
    <otu id="otu295227" label="SPE23249.1_GCA_900290245_Uncharacterized_peptidase_C1-like_protein_L477__Candidatus_Sulfotelmatomonas_gaucii_"/>
    <otu id="otu295230" label="WP_020709512.1_GCF_000381585_C1_family_peptidase__Acidobacteriaceae_bacterium_KBS_83_"/>
    <otu id="otu295243" label="GCA_003169785PNAN01000016.1_54152126552203518_541_GCA_003169785_-1_ID_18_541_partial_00__candidate_division_AD3_bacterium_"/>
    <otu id="otu295246" label="GCA_003151665PLYD01000056.1_131021810988284_13_GCA_003151665_1_ID_284_13_partial_00__candidate_division_AD3_bacterium_"/>
    <otu id="otu295257" label="18.7/16"/>
    <otu id="otu295260" label="OLC19525.1_GCA_001917775_peptidase_C1__Chloroflexi_bacterium_13_1_40CM_66_19_"/>
    <otu id="otu295265" label="OLC26960.1_GCA_001917815_peptidase_C1__Chloroflexi_bacterium_13_1_40CM_65_17_"/>
    <otu id="otu295268" label="HAF20188.1_GCA_003446775_TPA__peptidase__partial__Chloroflexi_bacterium_"/>
    <otu id="otu295287" label="GCA_003152225PLZQ01000087.1_444925250116_4_GCA_003152225_1_ID_116_4_partial_00__Verrucomicrobia_subdivision_3_bacterium_"/>
    <otu id="otu295298" label="77.6/97"/>
    <otu id="otu295301" label="81.3/94"/>
    <otu id="otu295306" label="90.5/94"/>
    <otu id="otu295309" label="GCA_003164815PLUF01000069.1_8464291661747_84_GCA_003164815_-1_ID_7_84_partial_00__Thaumarchaeota_archaeon_"/>
    <otu id="otu295312" label="GCA_003141675PLND01000027.1_17181201888140_17_GCA_003141675_-1_ID_40_17_partial_00__Anaerolineae_bacterium_"/>
    <otu id="otu295319" label="HAO77523.1_GCA_003455565_TPA__peptidase__Verrucomicrobia_subdivision_3_bacterium_"/>
    <otu id="otu295328" label="GCA_003152145PLZL01000163.1_524193183233_5_GCA_003152145_-1_ID_233_5_partial_00__Verrucomicrobia_subdivision_3_bacterium_"/>
    <otu id="otu295331" label="88/100"/>
    <otu id="otu295336" label="GCA_003160535PLQT01000128.1_880918852201_8_GCA_003160535_1_ID_201_8_partial_00__Verrucomicrobia_subdivision_3_bacterium_"/>
    <otu id="otu295339" label="GCA_002479245DLMG01000180.1_1066438487132_10_GCA_002479245_-1_ID_132_10_partial_00__Verrucomicrobia_subdivision_3_bacterium_UBA7542_"/>
    <otu id="otu295346" label="GCA_003171155PMZK01000333.1_1265407304128_12_GCA_003171155_-1_ID_128_12_partial_00__Verrucomicrobia_subdivision_3_bacterium_"/>
    <otu id="otu295361" label="78.6/97"/>
    <otu id="otu295364" label="GCA_003164515PLTP01000072.1_1249465707113_12_GCA_003164515_-1_ID_113_12_partial_00__Verrucomicrobia_subdivision_3_bacterium_"/>
    <otu id="otu295367" label="GCA_003165195PLSP01000073.1_20138141458468_20_GCA_003165195_1_ID_68_20_partial_00__Candidatus_Bathyarchaeota_archaeon_"/>
    <otu id="otu295382" label="92.2/82"/>
    <otu id="otu295385" label="52.3/86"/>
    <otu id="otu295388" label="TAL05219.1_GCA_004298915_peptidase__Chloroflexi_bacterium_"/>
    <otu id="otu295391" label="0/79"/>
    <otu id="otu295396" label="92.5/99"/>
    <otu id="otu295399" label="12.1/99"/>
    <otu id="otu295402" label="WP_118972341.1_GCF_003545715_C1_family_peptidase__Taibaiella_koreensis_"/>
    <otu id="otu295405" label="SEP46258.1_GCA_900110415_xylellain._Cysteine_peptidase._MEROPS_family_C01A__Mucilaginibacter_sp._OK283_"/>
    <otu id="otu295412" label="79.8/90"/>
    <otu id="otu295415" label="SDD48184.1_GCA_900101875_xylellain._Cysteine_peptidase._MEROPS_family_C01A__Mucilaginibacter_pineti_"/>
    <otu id="otu295418" label="57.3/100"/>
    <otu id="otu295421" label="SDP33962.1_GCA_900103125_xylellain._Cysteine_peptidase._MEROPS_family_C01A__Mucilaginibacter_sp._OK268_"/>
    <otu id="otu295424" label="SIQ13851.1_GCA_900155965_xylellain._Cysteine_peptidase._MEROPS_family_C01A__Mucilaginibacter_lappiensis_"/>
    <otu id="otu295439" label="PZR80074.1_GCA_003244045_peptidase__Candidatus_Dormibacter_sp._RRmetagenome_bin12_"/>
    <otu id="otu295446" label="GCA_003153125PLWW01000024.1_439704788104_4_GCA_003153125_1_ID_104_4_partial_00__candidate_division_AD3_bacterium_"/>
    <otu id="otu295457" label="PZF72208.1_GCA_003236175_peptidase__Taibaiella_soli_"/>
    <otu id="otu295484" label="84.7/94"/>
    <otu id="otu295487" label="70.1/84"/>
    <otu id="otu295490" label="90.2/96"/>
    <otu id="otu295493" label="76.6/29"/>
    <otu id="otu295496" label="88.9/95"/>
    <otu id="otu295499" label="77.3/90"/>
    <otu id="otu295502" label="0/75"/>
    <otu id="otu295505" label="RTE05478.1_GCA_003955665_cysteine_peptidase__Paenibacillus_whitsoniae_"/>
    <otu id="otu295508" label="82.6/90"/>
    <otu id="otu295513" label="95.5/99"/>
    <otu id="otu295516" label="EKQ58313.1_GCA_000309845_cysteine_protease__Clostridium_sp._Maddingley_MBC34-26_"/>
    <otu id="otu295519" label="78.8/100"/>
    <otu id="otu295522" label="PRR86890.1_GCA_002995845_Papain_family_cysteine_protease__Clostridium_luticellarii_"/>
    <otu id="otu295525" label="AYD39447.1_GCA_003600355_cysteine_peptidase__Clostridium_sp._JN500901_"/>
    <otu id="otu295536" label="91.3/93"/>
    <otu id="otu295539" label="OLN31822.1_GCA_001936615_Cysteine_protease__Desulfosporosinus_sp._OL_"/>
    <otu id="otu295542" label="TGE33857.1_GCA_004766055_cysteine_peptidase__Desulfosporosinus_sp._Sb-LF_"/>
    <otu id="otu295553" label="76.5/84"/>
    <otu id="otu295556" label="80.2/88"/>
    <otu id="otu295559" label="0/84"/>
    <otu id="otu295562" label="KLU66877.1_GCA_001029285_papain_family_cysteine_protease__Desulfosporosinus_acididurans_"/>
    <otu id="otu295565" label="SPF37543.1_GCA_900290375_Xylellain__Candidatus_Desulfosporosinus_infrequens_"/>
    <otu id="otu295572" label="WP_052339644.1_GCF_000455485_C1_family_peptidase__Gorillibacterium_massiliense_"/>
    <otu id="otu295581" label="GCA_002413075DHWG01000056.1_131499015745194_13_GCA_002413075_-1_ID_194_13_partial_00__Desulfosporosinus_sp._UBA5188_"/>
    <otu id="otu295584" label="GCA_002404215DHJG01000104.1_14151121587019_14_GCA_002404215_1_ID_19_14_partial_00__Desulfosporosinus_sp._UBA4726_"/>
    <otu id="otu295603" label="74.7/90"/>
    <otu id="otu295606" label="ODA41933.1_GCA_001707885_Cysteine_protease__Desulfosporosinus_sp._BG_"/>
    <otu id="otu295609" label="SPF46958.1_GCA_900290375_Xylellain__Candidatus_Desulfosporosinus_infrequens_"/>
    <otu id="otu295620" label="83/95"/>
    <otu id="otu295623" label="75.9/99"/>
    <otu id="otu295626" label="OCT16483.1_GCA_001700435_xylellain__Paenibacillus_pectinilyticus_"/>
    <otu id="otu295629" label="WP_127454952.1_GCF_004000765_C1_family_peptidase__Paenibacillus_chondroitinus_"/>
    <otu id="otu295636" label="GCA_002298885DBMK01000278.1_19256272638893_19_GCA_002298885_-1_ID_93_19_partial_00__Anaerolineaceae_bacterium_UBA700_"/>
    <otu id="otu295649" label="84.8/24"/>
    <otu id="otu295652" label="87.5/96"/>
    <otu id="otu295655" label="GCA_001313085BBFE01000061.1_26121081254861_26_GCA_001313085_-1_ID_61_26_partial_00__Paenibacillus_sp._JCM_18996_"/>
    <otu id="otu295658" label="KIL39098.1_GCA_000829455_hypothetical_protein_SD70_22395__Paenibacillus_sp._VKM_B-2647_"/>
    <otu id="otu295665" label="WP_029197029.1_GCF_000422905_C1_family_peptidase__Paenibacillus_alginolyticus_"/>
    <otu id="otu295672" label="SEJ75615.1_GCA_900109225_Papain_family_cysteine_protease__Propionispira_arboris_"/>
    <otu id="otu295683" label="WP_047687273.1_GCF_000799595_C1_family_peptidase__Paenibacillus_chondroitinus_"/>
    <otu id="otu295690" label="77.8/88"/>
    <otu id="otu295693" label="KEO83768.1_GCA_000714935_hypothetical_protein_EL26_07565__Tumebacillus_flagellatus_"/>
    <otu id="otu295696" label="PWK08378.1_GCA_003148565_papain_like_protease__Tumebacillus_permanentifrigoris_"/>
    <otu id="otu295707" label="VBB05746.1_GCA_900476375_cysteine_peptidase_histidine_active_site__Lucifera_butyrica_"/>
    <otu id="otu295718" label="40/87"/>
    <otu id="otu295721" label="RAV18920.1_GCA_003285015_cysteine_peptidase__Paenibacillus_contaminans_"/>
    <otu id="otu295724" label="HBF35954.1_GCA_003501335_TPA__cysteine_peptidase__partial__Firmicutes_bacterium_"/>
    <otu id="otu295735" label="93.3/98"/>
    <otu id="otu295738" label="GCA_002083785DAZX01000034.1_118832972225_11_GCA_002083785_1_ID_25_11_partial_00__Candidatus_Sericytochromatia_bacterium_S15B-MN24_RAAC_196_"/>
    <otu id="otu295741" label="GCA_002083785DAZX01000131.1_17171021798016_17_GCA_002083785_-1_ID_16_17_partial_00__Candidatus_Sericytochromatia_bacterium_S15B-MN24_RAAC_196_"/>
    <otu id="otu295752" label="91.4/96"/>
    <otu id="otu295755" label="HBF39573.1_GCA_003501335_TPA__cysteine_peptidase__Firmicutes_bacterium_"/>
    <otu id="otu295758" label="HBE77658.1_GCA_003501365_TPA__hypothetical_protein_DDW65_07705__Firmicutes_bacterium_"/>
    <otu id="otu295773" label="89.3/84"/>
    <otu id="otu295776" label="80.1/29"/>
    <otu id="otu295779" label="GCA_900550105URQW01000059.1_20150991584259_20_GCA_900550105_1_ID_59_20_partial_00__uncultured_Pelosinus_sp._"/>
    <otu id="otu295782" label="30.2/30"/>
    <otu id="otu295785" label="82.5/100"/>
    <otu id="otu295788" label="VBB07203.1_GCA_900476375_cysteine_peptidase_histidine_active_site__Lucifera_butyrica_"/>
    <otu id="otu295791" label="VBB09718.1_GCA_900476375_cysteine_peptidase_histidine_active_site__Lucifera_butyrica_"/>
    <otu id="otu295798" label="GCA_003139735PLGA01000082.1_519212694594_5_GCA_003139735_-1_ID_594_5_partial_00__Bryobacterales_bacterium_"/>
    <otu id="otu295809" label="SEP25402.1_GCA_900110485_Cysteine_protease__C1A_family__Propionispora_vibrioides_"/>
    <otu id="otu295820" label="86.2/82"/>
    <otu id="otu295823" label="66.6/82"/>
    <otu id="otu295826" label="84.3/97"/>
    <otu id="otu295829" label="PYQ57483.1_GCA_003223675_hypothetical_protein_DMF53_22560__Acidobacteria_bacterium_"/>
    <otu id="otu295832" label="WP_083892524.1_GCF_000332195_hypothetical_protein__Pleurocapsa_sp._PCC_7319_"/>
    <otu id="otu295839" label="GCA_002411145DHRA01000054.1_42445464516620_42_GCA_002411145_1_ID_20_42_partial_00__Firmicutes_bacterium_UBA5324_"/>
    <otu id="otu295846" label="OOM79896.1_GCA_002006495_papain_family_cysteine_protease__Clostridium_sp._BL-8_"/>
    <otu id="otu295865" label="PIR13443.1_GCA_002787475_hypothetical_protein_COV49_02250__Candidatus_Falkowbacteria_bacterium_CG11_big_fil_rev_8_21_14_0_20_39_10_"/>
    <otu id="otu295872" label="76.5/88"/>
    <otu id="otu295875" label="93/88"/>
    <otu id="otu295878" label="78/79"/>
    <otu id="otu295881" label="84.6/94"/>
    <otu id="otu295884" label="GCA_900314615OMWA01000019.1_41284193426814_41_GCA_900314615_-1_ID_14_41_partial_00__uncultured_Methanobrevibacter_sp._"/>
    <otu id="otu295887" label="GCA_003561315PWWZ01000108.1_122662277_1_GCA_003561315_-1_ID_277_1_partial_10__Bacteroidales_bacterium_"/>
    <otu id="otu295894" label="82.1/80"/>
    <otu id="otu295897" label="64.6/79"/>
    <otu id="otu295900" label="77.9/80"/>
    <otu id="otu295903" label="78.3/90"/>
    <otu id="otu295906" label="OPX87533.1_GCA_002067205_Papain_family_cysteine_protease__Pelotomaculum_sp._PtaB.Bin104_"/>
    <otu id="otu295909" label="GCA_002441005DJWO01000010.1_2012571802590187_201_GCA_002441005_-1_ID_7_201_partial_00__Candidatus_Aminicenantes_bacterium_UBA6228_"/>
    <otu id="otu295916" label="WP_019265532.1_GCF_002252585_peptidase_C1__Methanobrevibacter_smithii_"/>
    <otu id="otu295923" label="TDY57990.1_GCA_004366815_C1A_family_cysteine_protease__Aminivibrio_pyruvatiphilus_"/>
    <otu id="otu295930" label="WP_027179689.1_GCF_000429985_hypothetical_protein__Desulfovibrio_bastinii_"/>
    <otu id="otu295941" label="74.3/85"/>
    <otu id="otu295944" label="90.6/97"/>
    <otu id="otu295947" label="73.7/97"/>
    <otu id="otu295950" label="GCA_003141035PLKI01000153.1_550045738123_5_GCA_003141035_-1_ID_123_5_partial_01__Methanobacterium_sp._"/>
    <otu id="otu295953" label="86.2/97"/>
    <otu id="otu295956" label="GCA_003202615QKNT01000411.1_111809348_1_GCA_003202615_-1_ID_348_1_partial_11__Methanobacterium_sp._"/>
    <otu id="otu295959" label="WP_052374284.1_GCF_000744455_DUF11_domain-containing_protein__Methanobacterium_sp._SMA-27_"/>
    <otu id="otu295970" label="GCA_003151535PLXT01000136.1_27309783291527_27_GCA_003151535_-1_ID_27_27_partial_00__Methanobacterium_sp._"/>
    <otu id="otu295977" label="GCA_002347645DDYF01000056.1_10137871693954_10_GCA_002347645_-1_ID_54_10_partial_00__Thermoleophilia_bacterium_UBA2241_"/>
    <otu id="otu295988" label="GCA_002633315NWBN01000014.1_16118755719116814_161_GCA_002633315_-1_ID_14_161_partial_00__Bacteroidales_bacterium_Phil6_"/>
  </otus>
  <trees id="trees289218" otus="otus289217">
    <tree about="#tree289219" id="tree289219" label="[1]Tree1" xsi:type="nex:FloatTree">
      <meta content="angle:0.0 scaleX:459.3553 scaleY:26.388433 flipH:0 flipV:0 leftMargin:720 rightMargin:720 topMargin:355 bottomMargin:355;" datatype="xsd:string" id="meta296007" property="trans" xsi:type="nex:LiteralMeta"/>
      <meta content="" datatype="xsd:string" id="meta296006" property="collapsed" xsi:type="nex:LiteralMeta"/>
      <meta content="false" datatype="xsd:boolean" id="meta296005" property="radiallabels" xsi:type="nex:LiteralMeta"/>
      <meta content="true" datatype="xsd:boolean" id="meta296004" property="sparselabels" xsi:type="nex:LiteralMeta"/>
      <meta content="true" datatype="xsd:boolean" id="meta296003" property="toscale" xsi:type="nex:LiteralMeta"/>
      <meta content="RectangularPhylogram" datatype="xsd:string" id="meta296002" property="drawer" xsi:type="nex:LiteralMeta"/>
      <meta content="true" datatype="xsd:boolean" id="meta296001" property="embellished" xsi:type="nex:LiteralMeta"/>
      <meta content="node289222" datatype="xsd:string" id="meta296000" property="root" xsi:type="nex:LiteralMeta"/>
      <meta content=" fg=0 0 0 w=1 sh=1 dr=1 lc=0 0 0 lk=null lx=0 ly=0 ll=11 lv=1;" datatype="xsd:string" id="meta289221" property="default_edge_format" xsi:type="nex:LiteralMeta"/>
      <meta content=" nh=2 nw=2 fg=0 0 0 bg=255 255 255 w=1 sh=0 fx=1 lc=0 0 0 lk=null lx=0 ly=0 ll=3 lv=1;" datatype="xsd:string" id="meta289220" property="default_node_format" xsi:type="nex:LiteralMeta"/>
      <node about="#node289222" id="node289222">
        <meta content=" x=0.0 y=343.08984;" datatype="xsd:string" id="meta289223" property="format" xsi:type="nex:LiteralMeta"/>
      </node>
      <node about="#node289224" id="node289224" label="GCA_002366725DFBT01000036.1_12156311861835_12_GCA_002366725_1_ID_35_12_partial_00__candidate_division_WOR-3_bacterium_UBA3073_" otu="otu289225">
        <meta content=" x=2.1009755 y=1.0 ll=7;" datatype="xsd:string" id="meta289226" property="format" xsi:type="nex:LiteralMeta"/>
      </node>
      <node about="#node289227" id="node289227" label="54.1/85" otu="otu289228">
        <meta content=" x=0.12942572 y=529.4323 ll=7;" datatype="xsd:string" id="meta289229" property="format" xsi:type="nex:LiteralMeta"/>
      </node>
      <node about="#node289230" id="node289230" label="78.6/81" otu="otu289231">
        <meta content=" x=0.25924528 y=383.86462 ll=7;" datatype="xsd:string" id="meta289232" property="format" xsi:type="nex:LiteralMeta"/>
      </node>
      <node about="#node289233" id="node289233" label="0/58" otu="otu289234">
        <meta content=" x=0.2592477 y=293.60483 ll=7;" datatype="xsd:string" id="meta289235" property="format" xsi:type="nex:LiteralMeta"/>
      </node>
      <node about="#node289236" id="node289236" label="81.4/96" otu="otu289237">
        <meta content=" x=0.39923057 y=291.2097 ll=7;" datatype="xsd:string" id="meta289238" property="format" xsi:type="nex:LiteralMeta"/>
      </node>
      <node about="#node289239" id="node289239" label="50.8/79" otu="otu289240">
        <meta content=" x=0.43458405 y=287.91937 ll=7;" datatype="xsd:string" id="meta289241" property="format" xsi:type="nex:LiteralMeta"/>
      </node>
      <node about="#node289242" id="node289242" label="77.2/85" otu="otu289243">
        <meta content=" x=0.5291664 y=284.4637 ll=7;" datatype="xsd:string" id="meta289244" property="format" xsi:type="nex:LiteralMeta"/>
      </node>
      <node about="#node289245" id="node289245" label="0/76" otu="otu289246">
        <meta content=" x=0.5291686 y=280.92743 ll=7;" datatype="xsd:string" id="meta289247" property="format" xsi:type="nex:LiteralMeta"/>
      </node>
      <node about="#node289248" id="node289248" label="92/95" otu="otu289249">
        <meta content=" x=0.66597795 y=276.82364 ll=7;" datatype="xsd:string" id="meta289250" property="format" xsi:type="nex:LiteralMeta"/>
      </node>
      <node about="#node289251" id="node289251" label="58.5/90" otu="otu289252">
        <meta content=" x=0.7042859 y=273.64725 ll=7;" datatype="xsd:string" id="meta289253" property="format" xsi:type="nex:LiteralMeta"/>
      </node>
      <node about="#node289254" id="node289254" label="96/91" otu="otu289255">
        <meta content=" x=0.9023604 y=268.29453 ll=7;" datatype="xsd:string" id="meta289256" property="format" xsi:type="nex:LiteralMeta"/>
      </node>
      <node about="#node289257" id="node289257" label="65.9/84" otu="otu289258">
        <meta content=" x=0.95635355 y=259.08902 ll=7;" datatype="xsd:string" id="meta289259" property="format" xsi:type="nex:LiteralMeta"/>
      </node>
      <node about="#node289260" id="node289260" label="85/72" otu="otu289261">
        <meta content=" x=1.0076078 y=243.61555 ll=7;" datatype="xsd:string" id="meta289262" property="format" xsi:type="nex:LiteralMeta"/>
      </node>
      <node about="#node289263" id="node289263" label="76/74" otu="otu289264">
        <meta content=" x=1.0325557 y=217.40298 ll=7;" datatype="xsd:string" id="meta289265" property="format" xsi:type="nex:LiteralMeta"/>
      </node>
      <node about="#node289266" id="node289266" label="72.7/55" otu="otu289267">
        <meta content=" x=1.0521395 y=177.70946 ll=7;" datatype="xsd:string" id="meta289268" property="format" xsi:type="nex:LiteralMeta"/>
      </node>
      <node about="#node289269" id="node289269" label="75/34" otu="otu289270">
        <meta content=" x=1.0709205 y=165.41891 ll=7;" datatype="xsd:string" id="meta289271" property="format" xsi:type="nex:LiteralMeta"/>
      </node>
      <node about="#node289272" id="node289272" label="77.1/30" otu="otu289273">
        <meta content=" x=1.0897909 y=141.83781 ll=7;" datatype="xsd:string" id="meta289274" property="format" xsi:type="nex:LiteralMeta"/>
      </node>
      <node about="#node289275" id="node289275" label="92.3/72" otu="otu289276">
        <meta content=" x=1.1316942 y=103.97043 ll=7;" datatype="xsd:string" id="meta289277" property="format" xsi:type="nex:LiteralMeta"/>
      </node>
      <node about="#node289278" id="node289278" label="83/49" otu="otu289279">
        <meta content=" x=1.152324 y=80.9389 ll=7;" datatype="xsd:string" id="meta289280" property="format" xsi:type="nex:LiteralMeta"/>
      </node>
      <node about="#node289281" id="node289281" label="91.6/41" otu="otu289282">
        <meta content=" x=1.1729339 y=68.03601 ll=7;" datatype="xsd:string" id="meta289283" property="format" xsi:type="nex:LiteralMeta"/>
      </node>
      <node about="#node289284" id="node289284" label="0/29" otu="otu289285">
        <meta content=" x=1.1729362 y=56.57202 ll=7;" datatype="xsd:string" id="meta289286" property="format" xsi:type="nex:LiteralMeta"/>
      </node>
      <node about="#node289287" id="node289287" label="0/39" otu="otu289288">
        <meta content=" x=1.1729385 y=41.09375 ll=7;" datatype="xsd:string" id="meta289289" property="format" xsi:type="nex:LiteralMeta"/>
      </node>
      <node about="#node289290" id="node289290" label="77/69" otu="otu289291">
        <meta content=" x=1.1939967 y=36.1875 ll=7;" datatype="xsd:string" id="meta289292" property="format" xsi:type="nex:LiteralMeta"/>
      </node>
      <node about="#node289293" id="node289293" label="0/49" otu="otu289294">
        <meta content=" x=1.1939989 y=27.375 ll=7;" datatype="xsd:string" id="meta289295" property="format" xsi:type="nex:LiteralMeta"/>
      </node>
      <node about="#node289296" id="node289296" label="0/31" otu="otu289297">
        <meta content=" x=1.1940011 y=15.371094 ll=7;" datatype="xsd:string" id="meta289298" property="format" xsi:type="nex:LiteralMeta"/>
      </node>
      <node about="#node289299" id="node289299" label="93.6/91" otu="otu289300">
        <meta content=" x=1.2771032 y=10.8671875 ll=7;" datatype="xsd:string" id="meta289301" property="format" xsi:type="nex:LiteralMeta"/>
      </node>
      <node about="#node289302" id="node289302" label="74.1/13" otu="otu289303">
        <meta content=" x=1.293122 y=5.984375 ll=7;" datatype="xsd:string" id="meta289304" property="format" xsi:type="nex:LiteralMeta"/>
      </node>
      <node about="#node289305" id="node289305" label="0/35" otu="otu289306">
        <meta content=" x=1.2931242 y=2.5 ll=7;" datatype="xsd:string" id="meta289307" property="format" xsi:type="nex:LiteralMeta"/>
      </node>
      <node about="#node289308" id="node289308" label="OFY31785.1_GCA_001769125_hypothetical_protein_A2X01_12635__Bacteroidetes_bacterium_GWF2_35_48_" otu="otu289309">
        <meta content=" x=4.030872 y=2.0 ll=7;" datatype="xsd:string" id="meta289310" property="format" xsi:type="nex:LiteralMeta"/>
      </node>
      <node about="#node289311" id="node289311" label="OGW46729.1_GCA_001805135_cysteine_protease__Nitrospirae_bacterium_RBG_13_41_22_" otu="otu289312">
        <meta content=" x=1.3395437 y=3.0 ll=7;" datatype="xsd:string" id="meta289313" property="format" xsi:type="nex:LiteralMeta"/>
      </node>
      <node about="#node289318" id="node289318" label="0/5" otu="otu289319">
        <meta content=" x=1.2931249 y=9.46875 ll=7;" datatype="xsd:string" id="meta289320" property="format" xsi:type="nex:LiteralMeta"/>
      </node>
      <node about="#node289321" id="node289321" label="0/42" otu="otu289322">
        <meta content=" x=1.2931271 y=7.0625 ll=7;" datatype="xsd:string" id="meta289323" property="format" xsi:type="nex:LiteralMeta"/>
      </node>
      <node about="#node289324" id="node289324" label="47.3/22" otu="otu289325">
        <meta content=" x=1.3246365 y=4.875 ll=7;" datatype="xsd:string" id="meta289326" property="format" xsi:type="nex:LiteralMeta"/>
      </node>
      <node about="#node289327" id="node289327" label="AMY09266.1_GCA_001618865_Papain_family_cysteine_protease__Luteitalea_pratensis_" otu="otu289328">
        <meta content=" x=1.8051599 y=4.0 ll=7;" datatype="xsd:string" id="meta289329" property="format" xsi:type="nex:LiteralMeta"/>
      </node>
      <node about="#node289330" id="node289330" label="84.4/98" otu="otu289331">
        <meta content=" x=1.3940015 y=5.75 ll=7;" datatype="xsd:string" id="meta289332" property="format" xsi:type="nex:LiteralMeta"/>
      </node>
      <node about="#node289333" id="node289333" label="RPJ00647.1_GCA_003820495_cysteine_protease__Candidatus_Aminicenantes_bacterium_" otu="otu289334">
        <meta content=" x=1.4860207 y=5.0 ll=7;" datatype="xsd:string" id="meta289335" property="format" xsi:type="nex:LiteralMeta"/>
      </node>
      <node about="#node289336" id="node289336" label="0/96" otu="otu289337">
        <meta content=" x=1.3986746 y=6.5 ll=7;" datatype="xsd:string" id="meta289338" property="format" xsi:type="nex:LiteralMeta"/>
      </node>
      <node about="#node289339" id="node289339" label="OGD25705.1_GCA_001775755_cysteine_protease__Candidatus_Aminicenantes_bacterium_RBG_19FT_COMBO_65_30_" otu="otu289340">
        <meta content=" x=1.4526483 y=6.0 ll=7;" datatype="xsd:string" id="meta289341" property="format" xsi:type="nex:LiteralMeta"/>
      </node>
      <node about="#node289342" id="node289342" label="OGD22861.1_GCA_001773855_cysteine_protease__partial__Candidatus_Aminicenantes_bacterium_RBG_13_64_14_" otu="otu289343">
        <meta content=" x=1.470906 y=7.0 ll=7;" datatype="xsd:string" id="meta289344" property="format" xsi:type="nex:LiteralMeta"/>
      </node>
      <node about="#node289357" id="node289357" label="93.7/31" otu="otu289358">
        <meta content=" x=1.35906 y=9.25 ll=7;" datatype="xsd:string" id="meta289359" property="format" xsi:type="nex:LiteralMeta"/>
      </node>
      <node about="#node289360" id="node289360" label="0/96" otu="otu289337">
        <meta content=" x=1.3590621 y=8.5 ll=7;" datatype="xsd:string" id="meta289361" property="format" xsi:type="nex:LiteralMeta"/>
      </node>
      <node about="#node289362" id="node289362" label="GCA_001683985MAEO01000201.1_192133322250174_19_GCA_001683985_-1_ID_174_19_partial_00__Smithella_sp._M82_" otu="otu289363">
        <meta content=" x=1.4561256 y=8.0 ll=7;" datatype="xsd:string" id="meta289364" property="format" xsi:type="nex:LiteralMeta"/>
      </node>
      <node about="#node289365" id="node289365" label="GCA_002382135DFZV01000095.1_88301918822_8_GCA_002382135_-1_ID_22_8_partial_00__Smithella_sp._UBA4047_" otu="otu289366">
        <meta content=" x=1.4266082 y=9.0 ll=7;" datatype="xsd:string" id="meta289367" property="format" xsi:type="nex:LiteralMeta"/>
      </node>
      <node about="#node289372" id="node289372" label="KQC10415.1_GCA_001412345_cysteine_protease__Smithella_sp._SDB_" otu="otu289373">
        <meta content=" x=1.380728 y=10.0 ll=7;" datatype="xsd:string" id="meta289374" property="format" xsi:type="nex:LiteralMeta"/>
      </node>
      <node about="#node289383" id="node289383" label="83.5/34" otu="otu289384">
        <meta content=" x=1.3423185 y=11.875 ll=7;" datatype="xsd:string" id="meta289385" property="format" xsi:type="nex:LiteralMeta"/>
      </node>
      <node about="#node289386" id="node289386" label="OGF62347.1_GCA_001780385_cysteine_protease__Candidatus_Fischerbacteria_bacterium_RBG_13_37_8_" otu="otu289387">
        <meta content=" x=1.4704286 y=11.0 ll=7;" datatype="xsd:string" id="meta289388" property="format" xsi:type="nex:LiteralMeta"/>
      </node>
      <node about="#node289389" id="node289389" label="0/25" otu="otu289390">
        <meta content=" x=1.3423212 y=12.75 ll=7;" datatype="xsd:string" id="meta289391" property="format" xsi:type="nex:LiteralMeta"/>
      </node>
      <node about="#node289392" id="node289392" label="OGD20667.1_GCA_001773895_cysteine_protease__Candidatus_Aminicenantes_bacterium_RBG_16_63_16_" otu="otu289393">
        <meta content=" x=1.4143771 y=12.0 ll=7;" datatype="xsd:string" id="meta289394" property="format" xsi:type="nex:LiteralMeta"/>
      </node>
      <node about="#node289395" id="node289395" label="96.9/100" otu="otu289396">
        <meta content=" x=1.4633527 y=13.5 ll=7;" datatype="xsd:string" id="meta289397" property="format" xsi:type="nex:LiteralMeta"/>
      </node>
      <node about="#node289398" id="node289398" label="HCS47679.1_GCA_003524335_TPA__cysteine_protease__Candidatus_Aminicenantes_bacterium_" otu="otu289399">
        <meta content=" x=1.4633547 y=13.0 ll=7;" datatype="xsd:string" id="meta289400" property="format" xsi:type="nex:LiteralMeta"/>
      </node>
      <node about="#node289401" id="node289401" label="OGD09721.1_GCA_001775695_cysteine_protease__partial__Candidatus_Aminicenantes_bacterium_RBG_13_62_12_" otu="otu289402">
        <meta content=" x=1.5319582 y=14.0 ll=7;" datatype="xsd:string" id="meta289403" property="format" xsi:type="nex:LiteralMeta"/>
      </node>
      <node about="#node289424" id="node289424" label="75.6/23" otu="otu289425">
        <meta content=" x=1.3117123 y=15.75 ll=7;" datatype="xsd:string" id="meta289426" property="format" xsi:type="nex:LiteralMeta"/>
      </node>
      <node about="#node289427" id="node289427" label="GCA_000485155AXXP01000014.1_118489936414_11_GCA_000485155_1_ID_14_11_partial_00__delta_proteobacterium_JGI_0000059-K16_" otu="otu289428">
        <meta content=" x=1.3971218 y=15.0 ll=7;" datatype="xsd:string" id="meta289429" property="format" xsi:type="nex:LiteralMeta"/>
      </node>
      <node about="#node289430" id="node289430" label="83.4/95" otu="otu289431">
        <meta content=" x=1.3710128 y=16.5 ll=7;" datatype="xsd:string" id="meta289432" property="format" xsi:type="nex:LiteralMeta"/>
      </node>
      <node about="#node289433" id="node289433" label="GCA_002327885DCUS01000105.1_33365425231_3_GCA_002327885_-1_ID_31_3_partial_00__Syntrophaceae_bacterium_UBA2208_" otu="otu289434">
        <meta content=" x=1.4170346 y=16.0 ll=7;" datatype="xsd:string" id="meta289435" property="format" xsi:type="nex:LiteralMeta"/>
      </node>
      <node about="#node289436" id="node289436" label="OGP93238.1_GCA_001798835_cysteine_protease__Deltaproteobacteria_bacterium_RBG_16_47_11_" otu="otu289437">
        <meta content=" x=1.4392262 y=17.0 ll=7;" datatype="xsd:string" id="meta289438" property="format" xsi:type="nex:LiteralMeta"/>
      </node>
      <node about="#node289451" id="node289451" label="80.4/59" otu="otu289452">
        <meta content=" x=1.2379465 y=19.875 ll=7;" datatype="xsd:string" id="meta289453" property="format" xsi:type="nex:LiteralMeta"/>
      </node>
      <node about="#node289454" id="node289454" label="0/76" otu="otu289246">
        <meta content=" x=1.2379488 y=18.75 ll=7;" datatype="xsd:string" id="meta289455" property="format" xsi:type="nex:LiteralMeta"/>
      </node>
      <node about="#node289456" id="node289456" label="RPJ42154.1_GCA_003820545_cysteine_protease__Deltaproteobacteria_bacterium_" otu="otu289457">
        <meta content=" x=1.3422123 y=18.0 ll=7;" datatype="xsd:string" id="meta289458" property="format" xsi:type="nex:LiteralMeta"/>
      </node>
      <node about="#node289459" id="node289459" label="0/91" otu="otu289460">
        <meta content=" x=1.2379509 y=19.5 ll=7;" datatype="xsd:string" id="meta289461" property="format" xsi:type="nex:LiteralMeta"/>
      </node>
      <node about="#node289462" id="node289462" label="TFH46479.1_GCA_004526155_cysteine_protease__ANME-2_cluster_archaeon_" otu="otu289463">
        <meta content=" x=1.3317013 y=19.0 ll=7;" datatype="xsd:string" id="meta289464" property="format" xsi:type="nex:LiteralMeta"/>
      </node>
      <node about="#node289465" id="node289465" label="GCA_002412545DHVG01000003.1_31987290417_3_GCA_002412545_-1_ID_17_3_partial_00__Elusimicrobia_bacterium_UBA5214_" otu="otu289466">
        <meta content=" x=1.2807462 y=20.0 ll=7;" datatype="xsd:string" id="meta289467" property="format" xsi:type="nex:LiteralMeta"/>
      </node>
      <node about="#node289476" id="node289476" label="OGP92485.1_GCA_001797935_cysteine_protease__Deltaproteobacteria_bacterium_RBG_16_54_18_" otu="otu289477">
        <meta content=" x=1.2846004 y=21.0 ll=7;" datatype="xsd:string" id="meta289478" property="format" xsi:type="nex:LiteralMeta"/>
      </node>
      <node about="#node289487" id="node289487" label="0/39" otu="otu289288">
        <meta content=" x=1.1940018 y=39.378906 ll=7;" datatype="xsd:string" id="meta289488" property="format" xsi:type="nex:LiteralMeta"/>
      </node>
      <node about="#node289489" id="node289489" label="84.3/46" otu="otu289490">
        <meta content=" x=1.2159396 y=34.757812 ll=7;" datatype="xsd:string" id="meta289491" property="format" xsi:type="nex:LiteralMeta"/>
      </node>
      <node about="#node289492" id="node289492" label="82.4/56" otu="otu289493">
        <meta content=" x=1.2375104 y=29.640625 ll=7;" datatype="xsd:string" id="meta289494" property="format" xsi:type="nex:LiteralMeta"/>
      </node>
      <node about="#node289495" id="node289495" label="0/52" otu="otu289496">
        <meta content=" x=1.237513 y=26.90625 ll=7;" datatype="xsd:string" id="meta289497" property="format" xsi:type="nex:LiteralMeta"/>
      </node>
      <node about="#node289498" id="node289498" label="86/28" otu="otu289499">
        <meta content=" x=1.2977409 y=25.3125 ll=7;" datatype="xsd:string" id="meta289500" property="format" xsi:type="nex:LiteralMeta"/>
      </node>
      <node about="#node289501" id="node289501" label="74.1/20" otu="otu289502">
        <meta content=" x=1.3373407 y=24.125 ll=7;" datatype="xsd:string" id="meta289503" property="format" xsi:type="nex:LiteralMeta"/>
      </node>
      <node about="#node289504" id="node289504" label="82.3/100" otu="otu289505">
        <meta content=" x=1.3957838 y=23.25 ll=7;" datatype="xsd:string" id="meta289506" property="format" xsi:type="nex:LiteralMeta"/>
      </node>
      <node about="#node289507" id="node289507" label="80.5/100" otu="otu289508">
        <meta content=" x=1.4512668 y=22.5 ll=7;" datatype="xsd:string" id="meta289509" property="format" xsi:type="nex:LiteralMeta"/>
      </node>
      <node about="#node289510" id="node289510" label="PYR66194.1_GCA_003223815_cysteine_protease__Acidobacteria_bacterium_" otu="otu289511">
        <meta content=" x=1.5586506 y=22.0 ll=7;" datatype="xsd:string" id="meta289512" property="format" xsi:type="nex:LiteralMeta"/>
      </node>
      <node about="#node289513" id="node289513" label="PYP87039.1_GCA_003223515_cysteine_protease__Acidobacteriia_bacterium_AA117_" otu="otu289514">
        <meta content=" x=1.5288125 y=23.0 ll=7;" datatype="xsd:string" id="meta289515" property="format" xsi:type="nex:LiteralMeta"/>
      </node>
      <node about="#node289520" id="node289520" label="PYX75059.1_GCA_003225595_cysteine_protease__Acidobacteria_bacterium_" otu="otu289521">
        <meta content=" x=1.4412174 y=24.0 ll=7;" datatype="xsd:string" id="meta289522" property="format" xsi:type="nex:LiteralMeta"/>
      </node>
      <node about="#node289527" id="node289527" label="TFG54513.1_GCA_004525195_cysteine_protease__partial__Candidatus_Aminicenantes_bacterium_" otu="otu289528">
        <meta content=" x=1.5189923 y=25.0 ll=7;" datatype="xsd:string" id="meta289529" property="format" xsi:type="nex:LiteralMeta"/>
      </node>
      <node about="#node289534" id="node289534" label="68.3/20" otu="otu289535">
        <meta content=" x=1.407065 y=26.5 ll=7;" datatype="xsd:string" id="meta289536" property="format" xsi:type="nex:LiteralMeta"/>
      </node>
      <node about="#node289537" id="node289537" label="REK12645.1_GCA_003389325_hypothetical_protein_DWQ37_11205__Planctomycetes_bacterium_" otu="otu289538">
        <meta content=" x=2.028421 y=26.0 ll=7;" datatype="xsd:string" id="meta289539" property="format" xsi:type="nex:LiteralMeta"/>
      </node>
      <node about="#node289540" id="node289540" label="GCA_002347155DDXO01000108.1_272517226029115_27_GCA_002347155_-1_ID_115_27_partial_00__candidate_division_WOR-3_bacterium_UBA2258_" otu="otu289541">
        <meta content=" x=1.4070674 y=27.0 ll=7;" datatype="xsd:string" id="meta289542" property="format" xsi:type="nex:LiteralMeta"/>
      </node>
      <node about="#node289551" id="node289551" label="69.9/66" otu="otu289552">
        <meta content=" x=1.3312224 y=28.5 ll=7;" datatype="xsd:string" id="meta289553" property="format" xsi:type="nex:LiteralMeta"/>
      </node>
      <node about="#node289554" id="node289554" label="GCA_003151735PLYI01000026.1_183163051164007123_183_GCA_003151735_1_ID_123_183_partial_00__Candidatus_Bathyarchaeota_archaeon_" otu="otu289555">
        <meta content=" x=1.5074323 y=28.0 ll=7;" datatype="xsd:string" id="meta289556" property="format" xsi:type="nex:LiteralMeta"/>
      </node>
      <node about="#node289557" id="node289557" label="GCA_003152815PMBB01000188.1_27121563357_2_GCA_003152815_-1_ID_357_2_partial_00__candidate_division_WOR-3_bacterium_" otu="otu289558">
        <meta content=" x=1.4491625 y=29.0 ll=7;" datatype="xsd:string" id="meta289559" property="format" xsi:type="nex:LiteralMeta"/>
      </node>
      <node about="#node289568" id="node289568" label="79.4/98" otu="otu289569">
        <meta content=" x=1.2587849 y=32.375 ll=7;" datatype="xsd:string" id="meta289570" property="format" xsi:type="nex:LiteralMeta"/>
      </node>
      <node about="#node289571" id="node289571" label="79.6/99" otu="otu289572">
        <meta content=" x=1.2848381 y=31.25 ll=7;" datatype="xsd:string" id="meta289573" property="format" xsi:type="nex:LiteralMeta"/>
      </node>
      <node about="#node289574" id="node289574" label="0/99" otu="otu289575">
        <meta content=" x=1.2848403 y=30.5 ll=7;" datatype="xsd:string" id="meta289576" property="format" xsi:type="nex:LiteralMeta"/>
      </node>
      <node about="#node289577" id="node289577" label="OZC13817.1_GCA_002257705_papain_family_cysteine_protease__Sporomusa_silvacetica_DSM_10669_" otu="otu289578">
        <meta content=" x=1.4810615 y=30.0 ll=7;" datatype="xsd:string" id="meta289579" property="format" xsi:type="nex:LiteralMeta"/>
      </node>
      <node about="#node289580" id="node289580" label="AFZ27537.1_GCA_000317535_cysteine_protease__Cylindrospermum_stagnale_PCC_7417_" otu="otu289581">
        <meta content=" x=1.430649 y=31.0 ll=7;" datatype="xsd:string" id="meta289582" property="format" xsi:type="nex:LiteralMeta"/>
      </node>
      <node about="#node289587" id="node289587" label="HCY40005.1_GCA_003537645_TPA__cysteine_protease__Prolixibacteraceae_bacterium_" otu="otu289588">
        <meta content=" x=1.3806158 y=32.0 ll=7;" datatype="xsd:string" id="meta289589" property="format" xsi:type="nex:LiteralMeta"/>
      </node>
      <node about="#node289594" id="node289594" label="83.2/99" otu="otu289595">
        <meta content=" x=1.2839383 y=33.5 ll=7;" datatype="xsd:string" id="meta289596" property="format" xsi:type="nex:LiteralMeta"/>
      </node>
      <node about="#node289597" id="node289597" label="PPA79167.1_GCA_002926195_Papain_family_cysteine_protease__ANME-2_cluster_archaeon_HR1_" otu="otu289598">
        <meta content=" x=1.2839406 y=33.0 ll=7;" datatype="xsd:string" id="meta289599" property="format" xsi:type="nex:LiteralMeta"/>
      </node>
      <node about="#node289600" id="node289600" label="KAB3543745.1_GCA_003336385_cysteine_protease__ANME-2_cluster_archaeon_" otu="otu289601">
        <meta content=" x=1.3789339 y=34.0 ll=7;" datatype="xsd:string" id="meta289602" property="format" xsi:type="nex:LiteralMeta"/>
      </node>
      <node about="#node289615" id="node289615" label="0/23" otu="otu289616">
        <meta content=" x=1.2159419 y=39.875 ll=7;" datatype="xsd:string" id="meta289617" property="format" xsi:type="nex:LiteralMeta"/>
      </node>
      <node about="#node289618" id="node289618" label="91.2/87" otu="otu289619">
        <meta content=" x=1.2622797 y=37.5 ll=7;" datatype="xsd:string" id="meta289620" property="format" xsi:type="nex:LiteralMeta"/>
      </node>
      <node about="#node289621" id="node289621" label="62.1/95" otu="otu289622">
        <meta content=" x=1.341887 y=36.25 ll=7;" datatype="xsd:string" id="meta289623" property="format" xsi:type="nex:LiteralMeta"/>
      </node>
      <node about="#node289624" id="node289624" label="93.6/98" otu="otu289625">
        <meta content=" x=1.4536697 y=35.5 ll=7;" datatype="xsd:string" id="meta289626" property="format" xsi:type="nex:LiteralMeta"/>
      </node>
      <node about="#node289627" id="node289627" label="REK18893.1_GCA_003389325_cysteine_protease__Planctomycetes_bacterium_" otu="otu289628">
        <meta content=" x=1.9299984 y=35.0 ll=7;" datatype="xsd:string" id="meta289629" property="format" xsi:type="nex:LiteralMeta"/>
      </node>
      <node about="#node289630" id="node289630" label="GCA_003247575QJZC01000048.1_22314153235028_22_GCA_003247575_1_ID_28_22_partial_00__Proteobacteria_bacterium_" otu="otu289631">
        <meta content=" x=1.4536725 y=36.0 ll=7;" datatype="xsd:string" id="meta289632" property="format" xsi:type="nex:LiteralMeta"/>
      </node>
      <node about="#node289637" id="node289637" label="RMF28885.1_GCA_003695185_cysteine_protease__partial__Thaumarchaeota_archaeon_" otu="otu289638">
        <meta content=" x=1.5107108 y=37.0 ll=7;" datatype="xsd:string" id="meta289639" property="format" xsi:type="nex:LiteralMeta"/>
      </node>
      <node about="#node289644" id="node289644" label="0/86" otu="otu289645">
        <meta content=" x=1.2622826 y=38.75 ll=7;" datatype="xsd:string" id="meta289646" property="format" xsi:type="nex:LiteralMeta"/>
      </node>
      <node about="#node289647" id="node289647" label="GCA_002011735MTOQ01000055.1_33371643804510_33_GCA_002011735_1_ID_10_33_partial_00__Nitrospirae_bacterium_JdFR-81_" otu="otu289648">
        <meta content=" x=1.3072977 y=38.0 ll=7;" datatype="xsd:string" id="meta289649" property="format" xsi:type="nex:LiteralMeta"/>
      </node>
      <node about="#node289650" id="node289650" label="58.2/83" otu="otu289651">
        <meta content=" x=1.2720346 y=39.5 ll=7;" datatype="xsd:string" id="meta289652" property="format" xsi:type="nex:LiteralMeta"/>
      </node>
      <node about="#node289653" id="node289653" label="SNZ10384.1_GCA_900215515_Cysteine_protease__C1A_family__Persephonella_hydrogeniphila_" otu="otu289654">
        <meta content=" x=1.3414866 y=39.0 ll=7;" datatype="xsd:string" id="meta289655" property="format" xsi:type="nex:LiteralMeta"/>
      </node>
      <node about="#node289656" id="node289656" label="RMF94469.1_GCA_003695725_cysteine_protease__Candidatus_Schekmanbacteria_bacterium_" otu="otu289657">
        <meta content=" x=1.376349 y=40.0 ll=7;" datatype="xsd:string" id="meta289658" property="format" xsi:type="nex:LiteralMeta"/>
      </node>
      <node about="#node289671" id="node289671" label="56.9/26" otu="otu289672">
        <meta content=" x=1.2434292 y=42.25 ll=7;" datatype="xsd:string" id="meta289673" property="format" xsi:type="nex:LiteralMeta"/>
      </node>
      <node about="#node289674" id="node289674" label="92/100" otu="otu289675">
        <meta content=" x=1.3682352 y=41.5 ll=7;" datatype="xsd:string" id="meta289676" property="format" xsi:type="nex:LiteralMeta"/>
      </node>
      <node about="#node289677" id="node289677" label="GCA_003354025PIVU01000002.1_212016721003262_21_GCA_003354025_-1_ID_262_21_partial_00__Nitrospirae_bacterium_" otu="otu289678">
        <meta content=" x=1.4409161 y=41.0 ll=7;" datatype="xsd:string" id="meta289679" property="format" xsi:type="nex:LiteralMeta"/>
      </node>
      <node about="#node289680" id="node289680" label="WP_054030232.1_GCF_001293685_cysteine_protease__Desulfatitalea_tepidiphila_" otu="otu289681">
        <meta content=" x=1.43774 y=42.0 ll=7;" datatype="xsd:string" id="meta289682" property="format" xsi:type="nex:LiteralMeta"/>
      </node>
      <node about="#node289687" id="node289687" label="RPH59879.1_GCA_003818555_cysteine_protease__Chloroflexi_bacterium_" otu="otu289688">
        <meta content=" x=1.4918497 y=43.0 ll=7;" datatype="xsd:string" id="meta289689" property="format" xsi:type="nex:LiteralMeta"/>
      </node>
      <node about="#node289702" id="node289702" label="OGP86991.1_GCA_001797865_cysteine_protease__Deltaproteobacteria_bacterium_RBG_16_48_10_" otu="otu289703">
        <meta content=" x=1.2674656 y=44.0 ll=7;" datatype="xsd:string" id="meta289704" property="format" xsi:type="nex:LiteralMeta"/>
      </node>
      <node about="#node289713" id="node289713" label="OGP56159.1_GCA_001797745_cysteine_protease__Deltaproteobacteria_bacterium_RBG_13_52_11_" otu="otu289714">
        <meta content=" x=1.2362862 y=45.0 ll=7;" datatype="xsd:string" id="meta289715" property="format" xsi:type="nex:LiteralMeta"/>
      </node>
      <node about="#node289720" id="node289720" label="OGP82032.1_GCA_001797905_cysteine_protease__Deltaproteobacteria_bacterium_RBG_16_54_11_" otu="otu289721">
        <meta content=" x=1.2368095 y=46.0 ll=7;" datatype="xsd:string" id="meta289722" property="format" xsi:type="nex:LiteralMeta"/>
      </node>
      <node about="#node289727" id="node289727" label="0/30" otu="otu289728">
        <meta content=" x=1.1729385 y=72.05029 ll=7;" datatype="xsd:string" id="meta289729" property="format" xsi:type="nex:LiteralMeta"/>
      </node>
      <node about="#node289730" id="node289730" label="77.9/83" otu="otu289731">
        <meta content=" x=1.196982 y=67.788086 ll=7;" datatype="xsd:string" id="meta289732" property="format" xsi:type="nex:LiteralMeta"/>
      </node>
      <node about="#node289733" id="node289733" label="76.2/84" otu="otu289734">
        <meta content=" x=1.2177526 y=64.82617 ll=7;" datatype="xsd:string" id="meta289735" property="format" xsi:type="nex:LiteralMeta"/>
      </node>
      <node about="#node289736" id="node289736" label="94.9/97" otu="otu289737">
        <meta content=" x=1.371932 y=61.527344 ll=7;" datatype="xsd:string" id="meta289738" property="format" xsi:type="nex:LiteralMeta"/>
      </node>
      <node about="#node289739" id="node289739" label="77.9/72" otu="otu289740">
        <meta content=" x=1.4249363 y=59.179688 ll=7;" datatype="xsd:string" id="meta289741" property="format" xsi:type="nex:LiteralMeta"/>
      </node>
      <node about="#node289742" id="node289742" label="59.5/69" otu="otu289743">
        <meta content=" x=1.4495454 y=57.359375 ll=7;" datatype="xsd:string" id="meta289744" property="format" xsi:type="nex:LiteralMeta"/>
      </node>
      <node about="#node289745" id="node289745" label="74.8/80" otu="otu289746">
        <meta content=" x=1.4942076 y=54.71875 ll=7;" datatype="xsd:string" id="meta289747" property="format" xsi:type="nex:LiteralMeta"/>
      </node>
      <node about="#node289748" id="node289748" label="79.1/65" otu="otu289749">
        <meta content=" x=1.5330293 y=51.5 ll=7;" datatype="xsd:string" id="meta289750" property="format" xsi:type="nex:LiteralMeta"/>
      </node>
      <node about="#node289751" id="node289751" label="64.5/64" otu="otu289752">
        <meta content=" x=1.5502689 y=49.5 ll=7;" datatype="xsd:string" id="meta289753" property="format" xsi:type="nex:LiteralMeta"/>
      </node>
      <node about="#node289754" id="node289754" label="88.5/99" otu="otu289755">
        <meta content=" x=1.6379694 y=48.25 ll=7;" datatype="xsd:string" id="meta289756" property="format" xsi:type="nex:LiteralMeta"/>
      </node>
      <node about="#node289757" id="node289757" label="91.9/100" otu="otu289758">
        <meta content=" x=1.7222198 y=47.5 ll=7;" datatype="xsd:string" id="meta289759" property="format" xsi:type="nex:LiteralMeta"/>
      </node>
      <node about="#node289760" id="node289760" label="RCJ29274.1_GCA_003326215_cysteine_protease__Nostoc_minutum_NIES-26_" otu="otu289761">
        <meta content=" x=1.7438039 y=47.0 ll=7;" datatype="xsd:string" id="meta289762" property="format" xsi:type="nex:LiteralMeta"/>
      </node>
      <node about="#node289763" id="node289763" label="BAT55429.1_GCA_001548375_hypothetical_protein_NOS3756_44160__Nostoc_sp._NIES-3756_" otu="otu289764">
        <meta content=" x=1.7662278 y=48.0 ll=7;" datatype="xsd:string" id="meta289765" property="format" xsi:type="nex:LiteralMeta"/>
      </node>
      <node about="#node289770" id="node289770" label="WP_088239648.1_GCF_900185595_C1_family_peptidase__Calothrix_rhizosoleniae_" otu="otu289771">
        <meta content=" x=1.6627091 y=49.0 ll=7;" datatype="xsd:string" id="meta289772" property="format" xsi:type="nex:LiteralMeta"/>
      </node>
      <node about="#node289777" id="node289777" label="90.7/98" otu="otu289778">
        <meta content=" x=1.6475173 y=50.75 ll=7;" datatype="xsd:string" id="meta289779" property="format" xsi:type="nex:LiteralMeta"/>
      </node>
      <node about="#node289780" id="node289780" label="PSR15917.1_GCA_003022385_hypothetical_protein_C8255_20590__filamentous_cyanobacterium_CCP3_" otu="otu289781">
        <meta content=" x=1.672587 y=50.0 ll=7;" datatype="xsd:string" id="meta289782" property="format" xsi:type="nex:LiteralMeta"/>
      </node>
      <node about="#node289783" id="node289783" label="36.3/86" otu="otu289784">
        <meta content=" x=1.6743377 y=51.5 ll=7;" datatype="xsd:string" id="meta289785" property="format" xsi:type="nex:LiteralMeta"/>
      </node>
      <node about="#node289786" id="node289786" label="GCA_003556305PWRG01000052.1_1200309788_1_GCA_003556305_-1_ID_88_1_partial_00__Cyanobacteria_bacterium_CSSed10_82m_" otu="otu289787">
        <meta content=" x=1.7988615 y=51.0 ll=7;" datatype="xsd:string" id="meta289788" property="format" xsi:type="nex:LiteralMeta"/>
      </node>
      <node about="#node289789" id="node289789" label="EKU99222.1_GCA_000316115_cysteine_protease__Leptolyngbya_sp._PCC_7375_" otu="otu289790">
        <meta content=" x=1.780176 y=52.0 ll=7;" datatype="xsd:string" id="meta289791" property="format" xsi:type="nex:LiteralMeta"/>
      </node>
      <node about="#node289804" id="node289804" label="0/61" otu="otu289805">
        <meta content=" x=1.5330313 y=53.5 ll=7;" datatype="xsd:string" id="meta289806" property="format" xsi:type="nex:LiteralMeta"/>
      </node>
      <node about="#node289807" id="node289807" label="AFZ14082.1_GCA_000317495_peptidase_C1A_papain__Crinalium_epipsammum_PCC_9333_" otu="otu289808">
        <meta content=" x=1.6047211 y=53.0 ll=7;" datatype="xsd:string" id="meta289809" property="format" xsi:type="nex:LiteralMeta"/>
      </node>
      <node about="#node289810" id="node289810" label="OYD94268.1_GCA_002245975_hypothetical_protein_CDG77_12045__Nostoc_sp.__Peltigera_membranacea_cyanobiont__213_" otu="otu289811">
        <meta content=" x=1.7934326 y=54.0 ll=7;" datatype="xsd:string" id="meta289812" property="format" xsi:type="nex:LiteralMeta"/>
      </node>
      <node about="#node289821" id="node289821" label="68.9/63" otu="otu289822">
        <meta content=" x=1.5263002 y=57.9375 ll=7;" datatype="xsd:string" id="meta289823" property="format" xsi:type="nex:LiteralMeta"/>
      </node>
      <node about="#node289824" id="node289824" label="96.7/100" otu="otu289825">
        <meta content=" x=1.6957079 y=56.875 ll=7;" datatype="xsd:string" id="meta289826" property="format" xsi:type="nex:LiteralMeta"/>
      </node>
      <node about="#node289827" id="node289827" label="77.1/99" otu="otu289828">
        <meta content=" x=1.736597 y=55.75 ll=7;" datatype="xsd:string" id="meta289829" property="format" xsi:type="nex:LiteralMeta"/>
      </node>
      <node about="#node289830" id="node289830" label="BAY22660.1_GCA_002368195_hypothetical_protein_NIES2100_24230__Calothrix_sp._NIES-2100_" otu="otu289831">
        <meta content=" x=1.7724025 y=55.0 ll=7;" datatype="xsd:string" id="meta289832" property="format" xsi:type="nex:LiteralMeta"/>
      </node>
      <node about="#node289833" id="node289833" label="58.4/99" otu="otu289834">
        <meta content=" x=1.7454524 y=56.5 ll=7;" datatype="xsd:string" id="meta289835" property="format" xsi:type="nex:LiteralMeta"/>
      </node>
      <node about="#node289836" id="node289836" label="AFY35988.1_GCA_000316575_peptidase_C1A_papain__Calothrix_sp._PCC_7507_" otu="otu289837">
        <meta content=" x=1.7696608 y=56.0 ll=7;" datatype="xsd:string" id="meta289838" property="format" xsi:type="nex:LiteralMeta"/>
      </node>
      <node about="#node289839" id="node289839" label="OCQ89754.1_GCA_001698435_hypothetical_protein_BCD64_17530__Nostoc_sp._MBR_210_" otu="otu289840">
        <meta content=" x=1.8192295 y=57.0 ll=7;" datatype="xsd:string" id="meta289841" property="format" xsi:type="nex:LiteralMeta"/>
      </node>
      <node about="#node289850" id="node289850" label="WP_155959180.1_GCF_000447295_hypothetical_protein__Fischerella_sp._PCC_9431_" otu="otu289851">
        <meta content=" x=1.7261183 y=58.0 ll=7;" datatype="xsd:string" id="meta289852" property="format" xsi:type="nex:LiteralMeta"/>
      </node>
      <node about="#node289857" id="node289857" label="ESA36471.1_GCA_000482245_cysteine_protease__Leptolyngbya_sp._Heron_Island_J_" otu="otu289858">
        <meta content=" x=1.7118173 y=59.0 ll=7;" datatype="xsd:string" id="meta289859" property="format" xsi:type="nex:LiteralMeta"/>
      </node>
      <node about="#node289868" id="node289868" label="PSB24781.1_GCA_003003795_hypothetical_protein_C7B82_25570__Leptolyngbya_frigida_ULC18_" otu="otu289869">
        <meta content=" x=1.6393857 y=60.0 ll=7;" datatype="xsd:string" id="meta289870" property="format" xsi:type="nex:LiteralMeta"/>
      </node>
      <node about="#node289875" id="node289875" label="HAJ58539.1_GCA_003454535_TPA__hypothetical_protein_DCP31_04150__Cyanobacteria_bacterium_UBA8543_" otu="otu289876">
        <meta content=" x=1.5329055 y=61.0 ll=7;" datatype="xsd:string" id="meta289877" property="format" xsi:type="nex:LiteralMeta"/>
      </node>
      <node about="#node289882" id="node289882" label="90.5/100" otu="otu289883">
        <meta content=" x=1.479525 y=63.875 ll=7;" datatype="xsd:string" id="meta289884" property="format" xsi:type="nex:LiteralMeta"/>
      </node>
      <node about="#node289885" id="node289885" label="73.8/93" otu="otu289886">
        <meta content=" x=1.5002604 y=62.75 ll=7;" datatype="xsd:string" id="meta289887" property="format" xsi:type="nex:LiteralMeta"/>
      </node>
      <node about="#node289888" id="node289888" label="VXD25091.1_GCA_900010725_hypothetical_protein_PL8927_830318__Planktothrix_serta_PCC_8927_" otu="otu289889">
        <meta content=" x=1.5224769 y=62.0 ll=7;" datatype="xsd:string" id="meta289890" property="format" xsi:type="nex:LiteralMeta"/>
      </node>
      <node about="#node289891" id="node289891" label="84.7/100" otu="otu289892">
        <meta content=" x=1.5374699 y=63.5 ll=7;" datatype="xsd:string" id="meta289893" property="format" xsi:type="nex:LiteralMeta"/>
      </node>
      <node about="#node289894" id="node289894" label="CUR36134.1_GCA_900009145_hypothetical_protein_PL921480244__Planktothrix_tepida_PCC_9214_" otu="otu289895">
        <meta content=" x=1.5374724 y=63.0 ll=7;" datatype="xsd:string" id="meta289896" property="format" xsi:type="nex:LiteralMeta"/>
      </node>
      <node about="#node289897" id="node289897" label="BBD53758.1_GCA_003609755_hypothetical_protein_NIES204_10380__Planktothrix_agardhii_NIES-204_" otu="otu289898">
        <meta content=" x=1.5374709 y=64.0 ll=7;" datatype="xsd:string" id="meta289899" property="format" xsi:type="nex:LiteralMeta"/>
      </node>
      <node about="#node289908" id="node289908" label="SKB14894.1_GCA_900009135_hypothetical_protein_PL11201_680170__Planktothrix_sp._PCC_11201_" otu="otu289909">
        <meta content=" x=1.5676674 y=65.0 ll=7;" datatype="xsd:string" id="meta289910" property="format" xsi:type="nex:LiteralMeta"/>
      </node>
      <node about="#node289919" id="node289919" label="0/54" otu="otu289920">
        <meta content=" x=1.2177546 y=68.125 ll=7;" datatype="xsd:string" id="meta289921" property="format" xsi:type="nex:LiteralMeta"/>
      </node>
      <node about="#node289922" id="node289922" label="86.6/92" otu="otu289923">
        <meta content=" x=1.2630637 y=67.25 ll=7;" datatype="xsd:string" id="meta289924" property="format" xsi:type="nex:LiteralMeta"/>
      </node>
      <node about="#node289925" id="node289925" label="0/93" otu="otu289926">
        <meta content=" x=1.263066 y=66.5 ll=7;" datatype="xsd:string" id="meta289927" property="format" xsi:type="nex:LiteralMeta"/>
      </node>
      <node about="#node289928" id="node289928" label="GCA_002408185DHQV01000039.1_55754658455_5_GCA_002408185_1_ID_55_5_partial_00__Deltaproteobacteria_bacterium_UBA5329_" otu="otu289929">
        <meta content=" x=1.6712091 y=66.0 ll=7;" datatype="xsd:string" id="meta289930" property="format" xsi:type="nex:LiteralMeta"/>
      </node>
      <node about="#node289931" id="node289931" label="WP_076790173.1_GCF_001975465_cysteine_protease__Chlorobium_sp._KB01_" otu="otu289932">
        <meta content=" x=1.2999414 y=67.0 ll=7;" datatype="xsd:string" id="meta289933" property="format" xsi:type="nex:LiteralMeta"/>
      </node>
      <node about="#node289938" id="node289938" label="RJQ51637.1_GCA_003599545_cysteine_protease__Actinobacteria_bacterium_" otu="otu289939">
        <meta content=" x=1.3323499 y=68.0 ll=7;" datatype="xsd:string" id="meta289940" property="format" xsi:type="nex:LiteralMeta"/>
      </node>
      <node about="#node289945" id="node289945" label="GCA_002327255DCUM01000054.1_9933210204126_9_GCA_002327255_1_ID_126_9_partial_00__bacterium_UBA2214_" otu="otu289946">
        <meta content=" x=1.353946 y=69.0 ll=7;" datatype="xsd:string" id="meta289947" property="format" xsi:type="nex:LiteralMeta"/>
      </node>
      <node about="#node289956" id="node289956" label="82/95" otu="otu289957">
        <meta content=" x=1.2761307 y=70.75 ll=7;" datatype="xsd:string" id="meta289958" property="format" xsi:type="nex:LiteralMeta"/>
      </node>
      <node about="#node289959" id="node289959" label="GCA_003247865QJYA01000579.1_2119994723_2_GCA_003247865_1_ID_723_2_partial_00__Bacteroidetes_bacterium_" otu="otu289960">
        <meta content=" x=1.5788636 y=70.0 ll=7;" datatype="xsd:string" id="meta289961" property="format" xsi:type="nex:LiteralMeta"/>
      </node>
      <node about="#node289962" id="node289962" label="91.7/100" otu="otu289963">
        <meta content=" x=1.4050386 y=71.5 ll=7;" datatype="xsd:string" id="meta289964" property="format" xsi:type="nex:LiteralMeta"/>
      </node>
      <node about="#node289965" id="node289965" label="GCA_002327475DCWC01000180.1_533884305218_5_GCA_002327475_1_ID_218_5_partial_00__bacterium_UBP1_UBA2172_" otu="otu289966">
        <meta content=" x=1.4524524 y=71.0 ll=7;" datatype="xsd:string" id="meta289967" property="format" xsi:type="nex:LiteralMeta"/>
      </node>
      <node about="#node289968" id="node289968" label="GCA_002403075DHHB01000035.1_59645126542922_59_GCA_002403075_1_ID_22_59_partial_00__bacterium_UBP1_UBA4783_" otu="otu289969">
        <meta content=" x=1.4665251 y=72.0 ll=7;" datatype="xsd:string" id="meta289970" property="format" xsi:type="nex:LiteralMeta"/>
      </node>
      <node about="#node289983" id="node289983" label="0/28" otu="otu289984">
        <meta content=" x=1.1729405 y=76.3125 ll=7;" datatype="xsd:string" id="meta289985" property="format" xsi:type="nex:LiteralMeta"/>
      </node>
      <node about="#node289986" id="node289986" label="83.7/92" otu="otu289987">
        <meta content=" x=1.2357231 y=75.125 ll=7;" datatype="xsd:string" id="meta289988" property="format" xsi:type="nex:LiteralMeta"/>
      </node>
      <node about="#node289989" id="node289989" label="90.2/97" otu="otu289990">
        <meta content=" x=1.3081744 y=74.25 ll=7;" datatype="xsd:string" id="meta289991" property="format" xsi:type="nex:LiteralMeta"/>
      </node>
      <node about="#node289992" id="node289992" label="83.4/98" otu="otu289993">
        <meta content=" x=1.3954848 y=73.5 ll=7;" datatype="xsd:string" id="meta289994" property="format" xsi:type="nex:LiteralMeta"/>
      </node>
      <node about="#node289995" id="node289995" label="GCA_002408385DHSB01000132.1_44070505018_4_GCA_002408385_-1_ID_18_4_partial_00__Myxococcales_bacterium_UBA5297_" otu="otu289996">
        <meta content=" x=1.5348366 y=73.0 ll=7;" datatype="xsd:string" id="meta289997" property="format" xsi:type="nex:LiteralMeta"/>
      </node>
      <node about="#node289998" id="node289998" label="ACF43267.1_GCA_000020645_peptidase_C1A_papain__Pelodictyon_phaeoclathratiforme_BU-1_" otu="otu289999">
        <meta content=" x=1.4843985 y=74.0 ll=7;" datatype="xsd:string" id="meta290000" property="format" xsi:type="nex:LiteralMeta"/>
      </node>
      <node about="#node290005" id="node290005" label="GCA_002419385DIFZ01000008.1_28266942756950_28_GCA_002419385_1_ID_50_28_partial_00__Geobacter_sp._UBA5735_" otu="otu290006">
        <meta content=" x=1.3081769 y=75.0 ll=7;" datatype="xsd:string" id="meta290007" property="format" xsi:type="nex:LiteralMeta"/>
      </node>
      <node about="#node290012" id="node290012" label="GCA_003314535POSG01000006.1_2827280281556_28_GCA_003314535_1_ID_6_28_partial_00__Geobacter_sp._" otu="otu290013">
        <meta content=" x=1.2986887 y=76.0 ll=7;" datatype="xsd:string" id="meta290014" property="format" xsi:type="nex:LiteralMeta"/>
      </node>
      <node about="#node290019" id="node290019" label="81.6/90" otu="otu290020">
        <meta content=" x=1.2239633 y=77.5 ll=7;" datatype="xsd:string" id="meta290021" property="format" xsi:type="nex:LiteralMeta"/>
      </node>
      <node about="#node290022" id="node290022" label="GCA_002427735DIYP01000017.1_2743402443411404_274_GCA_002427735_1_ID_4_274_partial_00__Flavobacteriales_bacterium_UBA6051_" otu="otu290023">
        <meta content=" x=1.3898797 y=77.0 ll=7;" datatype="xsd:string" id="meta290024" property="format" xsi:type="nex:LiteralMeta"/>
      </node>
      <node about="#node290025" id="node290025" label="RJQ55716.1_GCA_003599505_cysteine_protease__Nitrospiraceae_bacterium_" otu="otu290026">
        <meta content=" x=1.2979848 y=78.0 ll=7;" datatype="xsd:string" id="meta290027" property="format" xsi:type="nex:LiteralMeta"/>
      </node>
      <node about="#node290044" id="node290044" label="73.4/84" otu="otu290045">
        <meta content=" x=1.1945184 y=79.5 ll=7;" datatype="xsd:string" id="meta290046" property="format" xsi:type="nex:LiteralMeta"/>
      </node>
      <node about="#node290047" id="node290047" label="GCA_002419215DIFQ01000111.1_28284142930189_28_GCA_002419215_-1_ID_89_28_partial_00__Syntrophaceae_bacterium_UBA5744_" otu="otu290048">
        <meta content=" x=1.3441886 y=79.0 ll=7;" datatype="xsd:string" id="meta290049" property="format" xsi:type="nex:LiteralMeta"/>
      </node>
      <node about="#node290050" id="node290050" label="RKU34968.1_GCA_003635305_cysteine_protease__Candidatus_Poribacteria_bacterium_" otu="otu290051">
        <meta content=" x=1.3481778 y=80.0 ll=7;" datatype="xsd:string" id="meta290052" property="format" xsi:type="nex:LiteralMeta"/>
      </node>
      <node about="#node290061" id="node290061" label="0/9" otu="otu290062">
        <meta content=" x=1.1523262 y=93.8418 ll=7;" datatype="xsd:string" id="meta290063" property="format" xsi:type="nex:LiteralMeta"/>
      </node>
      <node about="#node290064" id="node290064" label="85.2/43" otu="otu290065">
        <meta content=" x=1.1729251 y=87.0625 ll=7;" datatype="xsd:string" id="meta290066" property="format" xsi:type="nex:LiteralMeta"/>
      </node>
      <node about="#node290067" id="node290067" label="0/8" otu="otu290068">
        <meta content=" x=1.1729274 y=85.25 ll=7;" datatype="xsd:string" id="meta290069" property="format" xsi:type="nex:LiteralMeta"/>
      </node>
      <node about="#node290070" id="node290070" label="78.4/15" otu="otu290071">
        <meta content=" x=1.1928176 y=83.5 ll=7;" datatype="xsd:string" id="meta290072" property="format" xsi:type="nex:LiteralMeta"/>
      </node>
      <node about="#node290073" id="node290073" label="0/76" otu="otu289246">
        <meta content=" x=1.1928198 y=82.25 ll=7;" datatype="xsd:string" id="meta290074" property="format" xsi:type="nex:LiteralMeta"/>
      </node>
      <node about="#node290075" id="node290075" label="71.7/77" otu="otu290076">
        <meta content=" x=1.2237494 y=81.5 ll=7;" datatype="xsd:string" id="meta290077" property="format" xsi:type="nex:LiteralMeta"/>
      </node>
      <node about="#node290078" id="node290078" label="TFH41693.1_GCA_004526155_cysteine_protease__ANME-2_cluster_archaeon_" otu="otu290079">
        <meta content=" x=1.3807858 y=81.0 ll=7;" datatype="xsd:string" id="meta290080" property="format" xsi:type="nex:LiteralMeta"/>
      </node>
      <node about="#node290081" id="node290081" label="HAQ20750.1_GCA_003457135_TPA__cysteine_protease__Prolixibacteraceae_bacterium_" otu="otu290082">
        <meta content=" x=1.3613483 y=82.0 ll=7;" datatype="xsd:string" id="meta290083" property="format" xsi:type="nex:LiteralMeta"/>
      </node>
      <node about="#node290088" id="node290088" label="OGP67496.1_GCA_001797845_cysteine_protease__Deltaproteobacteria_bacterium_RBG_16_44_11_" otu="otu290089">
        <meta content=" x=1.2374632 y=83.0 ll=7;" datatype="xsd:string" id="meta290090" property="format" xsi:type="nex:LiteralMeta"/>
      </node>
      <node about="#node290095" id="node290095" label="12.7/39" otu="otu290096">
        <meta content=" x=1.2146304 y=84.75 ll=7;" datatype="xsd:string" id="meta290097" property="format" xsi:type="nex:LiteralMeta"/>
      </node>
      <node about="#node290098" id="node290098" label="GCA_004919105STGK01000018.1_8388420893228_83_GCA_004919105_-1_ID_8_83_partial_00__Nocardioides_sp._GY_10113_" otu="otu290099">
        <meta content=" x=1.3215828 y=84.0 ll=7;" datatype="xsd:string" id="meta290100" property="format" xsi:type="nex:LiteralMeta"/>
      </node>
      <node about="#node290101" id="node290101" label="73.2/93" otu="otu290102">
        <meta content=" x=1.2343061 y=85.5 ll=7;" datatype="xsd:string" id="meta290103" property="format" xsi:type="nex:LiteralMeta"/>
      </node>
      <node about="#node290104" id="node290104" label="PPD47263.1_GCA_002929095_cysteine_protease__Methylobacter_sp._" otu="otu290105">
        <meta content=" x=1.3225557 y=85.0 ll=7;" datatype="xsd:string" id="meta290106" property="format" xsi:type="nex:LiteralMeta"/>
      </node>
      <node about="#node290107" id="node290107" label="HBE39759.1_GCA_003501665_TPA__cysteine_protease__Bacteroidales_bacterium_" otu="otu290108">
        <meta content=" x=1.2861933 y=86.0 ll=7;" datatype="xsd:string" id="meta290109" property="format" xsi:type="nex:LiteralMeta"/>
      </node>
      <node about="#node290122" id="node290122" label="GCA_002389705DGQJ01000186.1_443755295394_4_GCA_002389705_-1_ID_394_4_partial_00__Bacteroidales_bacterium_UBA4417_" otu="otu290123">
        <meta content=" x=1.2857431 y=87.0 ll=7;" datatype="xsd:string" id="meta290124" property="format" xsi:type="nex:LiteralMeta"/>
      </node>
      <node about="#node290129" id="node290129" label="0/6" otu="otu290130">
        <meta content=" x=1.1729273 y=88.875 ll=7;" datatype="xsd:string" id="meta290131" property="format" xsi:type="nex:LiteralMeta"/>
      </node>
      <node about="#node290132" id="node290132" label="GCA_002352125DEHU01000290.1_84330523896_8_GCA_002352125_1_ID_96_8_partial_00__Competibacteraceae_bacterium_UBA2792_" otu="otu290133">
        <meta content=" x=1.2380798 y=88.0 ll=7;" datatype="xsd:string" id="meta290134" property="format" xsi:type="nex:LiteralMeta"/>
      </node>
      <node about="#node290135" id="node290135" label="0/12" otu="otu290136">
        <meta content=" x=1.1729294 y=89.75 ll=7;" datatype="xsd:string" id="meta290137" property="format" xsi:type="nex:LiteralMeta"/>
      </node>
      <node about="#node290138" id="node290138" label="OFW26219.1_GCA_001767455_cysteine_protease__Acidobacteria_bacterium_RIFCSPLOWO2_12_FULL_66_21_" otu="otu290139">
        <meta content=" x=1.2892956 y=89.0 ll=7;" datatype="xsd:string" id="meta290140" property="format" xsi:type="nex:LiteralMeta"/>
      </node>
      <node about="#node290141" id="node290141" label="94.2/100" otu="otu290142">
        <meta content=" x=1.2648314 y=90.5 ll=7;" datatype="xsd:string" id="meta290143" property="format" xsi:type="nex:LiteralMeta"/>
      </node>
      <node about="#node290144" id="node290144" label="AEG18366.1_GCA_000214725_peptidase_C1A_papain__Methanobacterium_paludis_" otu="otu290145">
        <meta content=" x=1.3003886 y=90.0 ll=7;" datatype="xsd:string" id="meta290146" property="format" xsi:type="nex:LiteralMeta"/>
      </node>
      <node about="#node290147" id="node290147" label="GCA_002498385DAHH01000006.1_14113291217719_14_GCA_002498385_-1_ID_19_14_partial_00__Methanobacterium_sp._UBA410_" otu="otu290148">
        <meta content=" x=1.3000996 y=91.0 ll=7;" datatype="xsd:string" id="meta290149" property="format" xsi:type="nex:LiteralMeta"/>
      </node>
      <node about="#node290166" id="node290166" label="86.8/66" otu="otu290167">
        <meta content=" x=1.1728802 y=100.62109 ll=7;" datatype="xsd:string" id="meta290168" property="format" xsi:type="nex:LiteralMeta"/>
      </node>
      <node about="#node290169" id="node290169" label="76.2/23" otu="otu290170">
        <meta content=" x=1.1932634 y=94.9375 ll=7;" datatype="xsd:string" id="meta290171" property="format" xsi:type="nex:LiteralMeta"/>
      </node>
      <node about="#node290172" id="node290172" label="77.4/23" otu="otu290173">
        <meta content=" x=1.2146031 y=93.875 ll=7;" datatype="xsd:string" id="meta290174" property="format" xsi:type="nex:LiteralMeta"/>
      </node>
      <node about="#node290175" id="node290175" label="0/23" otu="otu289616">
        <meta content=" x=1.2354308 y=92.75 ll=7;" datatype="xsd:string" id="meta290176" property="format" xsi:type="nex:LiteralMeta"/>
      </node>
      <node about="#node290177" id="node290177" label="RFT14791.1_GCA_003426165_Cysteine_protease__Candidatus_Saccharicenans_subterraneum_" otu="otu290178">
        <meta content=" x=1.2354319 y=92.0 ll=7;" datatype="xsd:string" id="meta290179" property="format" xsi:type="nex:LiteralMeta"/>
      </node>
      <node about="#node290180" id="node290180" label="0/83" otu="otu290181">
        <meta content=" x=1.2354335 y=93.5 ll=7;" datatype="xsd:string" id="meta290182" property="format" xsi:type="nex:LiteralMeta"/>
      </node>
      <node about="#node290183" id="node290183" label="GCA_002307275DBTX01000029.1_64477536782_6_GCA_002307275_-1_ID_82_6_partial_00__Hungateiclostridiaceae_bacterium_UBA1305_" otu="otu290184">
        <meta content=" x=1.6194775 y=93.0 ll=7;" datatype="xsd:string" id="meta290185" property="format" xsi:type="nex:LiteralMeta"/>
      </node>
      <node about="#node290186" id="node290186" label="GCA_002634395NSJM01000007.1_16179741888871_16_GCA_002634395_-1_ID_71_16_partial_00__Candidatus_Methylomirabilis_sp._" otu="otu290187">
        <meta content=" x=1.2354354 y=94.0 ll=7;" datatype="xsd:string" id="meta290188" property="format" xsi:type="nex:LiteralMeta"/>
      </node>
      <node about="#node290197" id="node290197" label="PTL34867.1_GCA_003044035_cysteine_protease__Candidatus_Methylomirabilis_limnetica_" otu="otu290198">
        <meta content=" x=1.2394278 y=95.0 ll=7;" datatype="xsd:string" id="meta290199" property="format" xsi:type="nex:LiteralMeta"/>
      </node>
      <node about="#node290204" id="node290204" label="TAL69899.1_GCA_004322215_cysteine_protease__Bacteriodetes_bacterium_" otu="otu290205">
        <meta content=" x=1.2800527 y=96.0 ll=7;" datatype="xsd:string" id="meta290206" property="format" xsi:type="nex:LiteralMeta"/>
      </node>
      <node about="#node290211" id="node290211" label="0/16" otu="otu290212">
        <meta content=" x=1.1728829 y=106.30469 ll=7;" datatype="xsd:string" id="meta290213" property="format" xsi:type="nex:LiteralMeta"/>
      </node>
      <node about="#node290214" id="node290214" label="0/14" otu="otu290215">
        <meta content=" x=1.1728853 y=103.109375 ll=7;" datatype="xsd:string" id="meta290216" property="format" xsi:type="nex:LiteralMeta"/>
      </node>
      <node about="#node290217" id="node290217" label="0/44" otu="otu290218">
        <meta content=" x=1.172888 y=99.09375 ll=7;" datatype="xsd:string" id="meta290219" property="format" xsi:type="nex:LiteralMeta"/>
      </node>
      <node about="#node290220" id="node290220" label="0/69" otu="otu290221">
        <meta content=" x=1.1728903 y=97.5 ll=7;" datatype="xsd:string" id="meta290222" property="format" xsi:type="nex:LiteralMeta"/>
      </node>
      <node about="#node290223" id="node290223" label="HCZ13801.1_GCA_003538495_TPA__cysteine_protease__Candidatus_Accumulibacter_sp._" otu="otu290224">
        <meta content=" x=1.1937695 y=97.0 ll=7;" datatype="xsd:string" id="meta290225" property="format" xsi:type="nex:LiteralMeta"/>
      </node>
      <node about="#node290226" id="node290226" label="ACV36045.1_GCA_000024165_peptidase_C1A_papain__Candidatus_Accumulibacter_phosphatis_clade_IIA_str._UW-1_" otu="otu290227">
        <meta content=" x=1.1934463 y=98.0 ll=7;" datatype="xsd:string" id="meta290228" property="format" xsi:type="nex:LiteralMeta"/>
      </node>
      <node about="#node290233" id="node290233" label="77.5/71" otu="otu290234">
        <meta content=" x=1.1935207 y=100.6875 ll=7;" datatype="xsd:string" id="meta290235" property="format" xsi:type="nex:LiteralMeta"/>
      </node>
      <node about="#node290236" id="node290236" label="HAZ43922.1_GCA_003486305_TPA__cysteine_protease__Cyanobacteria_bacterium_UBA11371_" otu="otu290237">
        <meta content=" x=1.2345119 y=99.0 ll=7;" datatype="xsd:string" id="meta290238" property="format" xsi:type="nex:LiteralMeta"/>
      </node>
      <node about="#node290239" id="node290239" label="80.6/99" otu="otu290240">
        <meta content=" x=1.2521622 y=102.375 ll=7;" datatype="xsd:string" id="meta290241" property="format" xsi:type="nex:LiteralMeta"/>
      </node>
      <node about="#node290242" id="node290242" label="0/99" otu="otu289575">
        <meta content=" x=1.2521651 y=101.25 ll=7;" datatype="xsd:string" id="meta290243" property="format" xsi:type="nex:LiteralMeta"/>
      </node>
      <node about="#node290244" id="node290244">
        <meta content=" x=1.2521675 y=100.5 ll=7;" datatype="xsd:string" id="meta290245" property="format" xsi:type="nex:LiteralMeta"/>
      </node>
      <node about="#node290246" id="node290246" label="BJP1_contig-323_3 - HURL1" otu="otu290247">
        <meta content=" x=1.2521675 y=100.0 ll=7;" datatype="xsd:string" id="meta290248" property="format" xsi:type="nex:LiteralMeta"/>
      </node>
      <node about="#node290249" id="node290249" label="PKP58150.1_GCA_002841105_hypothetical_protein_CVT88_07825__Candidatus_Altiarchaeales_archaeon_HGW-Altiarchaeales-1_ - HURL1" otu="otu290250">
        <meta content=" x=1.2521675 y=101.0 ll=7;" datatype="xsd:string" id="meta290251" property="format" xsi:type="nex:LiteralMeta"/>
      </node>
      <node about="#node290256" id="node290256" label="BJP_V-140m-2014_1141_length_14548_cov_3168.53_2 - HURL1" otu="otu290257">
        <meta content=" x=1.2521676 y=102.0 ll=7;" datatype="xsd:string" id="meta290258" property="format" xsi:type="nex:LiteralMeta"/>
      </node>
      <node about="#node290263" id="node290263" label="47.1/100" otu="otu290264">
        <meta content=" x=1.3015357 y=103.5 ll=7;" datatype="xsd:string" id="meta290265" property="format" xsi:type="nex:LiteralMeta"/>
      </node>
      <node about="#node290266" id="node290266" label="BJP2_contig-383_2 - HURL2" otu="otu290267">
        <meta content=" x=1.3015382 y=103.0 ll=7;" datatype="xsd:string" id="meta290268" property="format" xsi:type="nex:LiteralMeta"/>
      </node>
      <node about="#node290269" id="node290269" label="BJP_V-250m-2014_3603_length_9341_cov_2056.48_6 - HURL2" otu="otu290270">
        <meta content=" x=1.301538 y=104.0 ll=7;" datatype="xsd:string" id="meta290271" property="format" xsi:type="nex:LiteralMeta"/>
      </node>
      <node about="#node290288" id="node290288" label="71.7/32" otu="otu290289">
        <meta content=" x=1.1860667 y=107.125 ll=7;" datatype="xsd:string" id="meta290290" property="format" xsi:type="nex:LiteralMeta"/>
      </node>
      <node about="#node290291" id="node290291" label="71.7/83" otu="otu290292">
        <meta content=" x=1.2011105 y=106.25 ll=7;" datatype="xsd:string" id="meta290293" property="format" xsi:type="nex:LiteralMeta"/>
      </node>
      <node about="#node290294" id="node290294" label="84/93" otu="otu290295">
        <meta content=" x=1.2847186 y=105.5 ll=7;" datatype="xsd:string" id="meta290296" property="format" xsi:type="nex:LiteralMeta"/>
      </node>
      <node about="#node290297" id="node290297" label="OGR15589.1_GCA_001799365_cysteine_protease__Desulfobacterales_bacterium_GWB2_56_26_" otu="otu290298">
        <meta content=" x=1.4288068 y=105.0 ll=7;" datatype="xsd:string" id="meta290299" property="format" xsi:type="nex:LiteralMeta"/>
      </node>
      <node about="#node290300" id="node290300" label="TET38371.1_GCA_004376075_cysteine_protease__Dehalococcoidia_bacterium_" otu="otu290301">
        <meta content=" x=1.3367677 y=106.0 ll=7;" datatype="xsd:string" id="meta290302" property="format" xsi:type="nex:LiteralMeta"/>
      </node>
      <node about="#node290307" id="node290307" label="HCV42904.1_GCA_003541875_TPA__cysteine_protease__Bacteroidetes_bacterium_" otu="otu290308">
        <meta content=" x=1.2011133 y=107.0 ll=7;" datatype="xsd:string" id="meta290309" property="format" xsi:type="nex:LiteralMeta"/>
      </node>
      <node about="#node290314" id="node290314" label="GCA_002632385NSJN01000001.1_919985910077331_91_GCA_002632385_-1_ID_31_91_partial_00__Candidatus_Methylomirabilis_oxyfera_" otu="otu290315">
        <meta content=" x=1.1988964 y=108.0 ll=7;" datatype="xsd:string" id="meta290316" property="format" xsi:type="nex:LiteralMeta"/>
      </node>
      <node about="#node290325" id="node290325" label="0/96" otu="otu289337">
        <meta content=" x=1.1728851 y=109.5 ll=7;" datatype="xsd:string" id="meta290326" property="format" xsi:type="nex:LiteralMeta"/>
      </node>
      <node about="#node290327" id="node290327" label="PWB80924.1_GCA_003105305_cysteine_protease__candidate_division_NC10_bacterium_" otu="otu290328">
        <meta content=" x=1.1728863 y=109.0 ll=7;" datatype="xsd:string" id="meta290329" property="format" xsi:type="nex:LiteralMeta"/>
      </node>
      <node about="#node290330" id="node290330" label="CBE67953.1_GCA_000091165_Peptidase_C1A__papain__Candidatus_Methylomirabilis_oxyfera_" otu="otu290331">
        <meta content=" x=1.1728863 y=110.0 ll=7;" datatype="xsd:string" id="meta290332" property="format" xsi:type="nex:LiteralMeta"/>
      </node>
      <node about="#node290353" id="node290353" label="0/64" otu="otu290354">
        <meta content=" x=1.1316966 y=127.00195 ll=7;" datatype="xsd:string" id="meta290355" property="format" xsi:type="nex:LiteralMeta"/>
      </node>
      <node about="#node290356" id="node290356" label="92.8/86" otu="otu290357">
        <meta content=" x=1.2186754 y=120.62891 ll=7;" datatype="xsd:string" id="meta290358" property="format" xsi:type="nex:LiteralMeta"/>
      </node>
      <node about="#node290359" id="node290359" label="59.2/76" otu="otu290360">
        <meta content=" x=1.2269452 y=114.0625 ll=7;" datatype="xsd:string" id="meta290361" property="format" xsi:type="nex:LiteralMeta"/>
      </node>
      <node about="#node290362" id="node290362" label="0/62" otu="otu290363">
        <meta content=" x=1.2269477 y=113.125 ll=7;" datatype="xsd:string" id="meta290364" property="format" xsi:type="nex:LiteralMeta"/>
      </node>
      <node about="#node290365" id="node290365" label="81.2/83" otu="otu290366">
        <meta content=" x=1.3244889 y=112.25 ll=7;" datatype="xsd:string" id="meta290367" property="format" xsi:type="nex:LiteralMeta"/>
      </node>
      <node about="#node290368" id="node290368" label="94.5/97" otu="otu290369">
        <meta content=" x=1.6811655 y=111.5 ll=7;" datatype="xsd:string" id="meta290370" property="format" xsi:type="nex:LiteralMeta"/>
      </node>
      <node about="#node290371" id="node290371" label="OUC15949.1_GCA_002148405_hypothetical_protein_B0A82_04135__Alkalinema_sp._CACIAM_70d_" otu="otu290372">
        <meta content=" x=1.9041156 y=111.0 ll=7;" datatype="xsd:string" id="meta290373" property="format" xsi:type="nex:LiteralMeta"/>
      </node>
      <node about="#node290374" id="node290374" label="PSN17509.1_GCA_003017785_hypothetical_protein_C7271_17370__partial__filamentous_cyanobacterium_CCP5_" otu="otu290375">
        <meta content=" x=2.0855994 y=112.0 ll=7;" datatype="xsd:string" id="meta290376" property="format" xsi:type="nex:LiteralMeta"/>
      </node>
      <node about="#node290381" id="node290381" label="TCL54393.1_GCA_004340685_C1A_family_cysteine_protease__Hydrogenispora_ethanolica_" otu="otu290382">
        <meta content=" x=1.4031502 y=113.0 ll=7;" datatype="xsd:string" id="meta290383" property="format" xsi:type="nex:LiteralMeta"/>
      </node>
      <node about="#node290388" id="node290388" label="AFD00855.1_GCA_000251105_Cysteine_protease__Methanocella_conradii_HZ254_" otu="otu290389">
        <meta content=" x=1.3199095 y=114.0 ll=7;" datatype="xsd:string" id="meta290390" property="format" xsi:type="nex:LiteralMeta"/>
      </node>
      <node about="#node290395" id="node290395" label="BAI62461.1_GCA_000011005_putative_C1A_family_peptidase__Methanocella_paludicola_SANAE_" otu="otu290396">
        <meta content=" x=1.3133337 y=115.0 ll=7;" datatype="xsd:string" id="meta290397" property="format" xsi:type="nex:LiteralMeta"/>
      </node>
      <node about="#node290402" id="node290402" label="85.6/86" otu="otu290403">
        <meta content=" x=1.2721986 y=127.19531 ll=7;" datatype="xsd:string" id="meta290404" property="format" xsi:type="nex:LiteralMeta"/>
      </node>
      <node about="#node290405" id="node290405" label="90.8/93" otu="otu290406">
        <meta content=" x=1.3133416 y=124.890625 ll=7;" datatype="xsd:string" id="meta290407" property="format" xsi:type="nex:LiteralMeta"/>
      </node>
      <node about="#node290408" id="node290408" label="0/77" otu="otu290409">
        <meta content=" x=1.3133438 y=122.28125 ll=7;" datatype="xsd:string" id="meta290410" property="format" xsi:type="nex:LiteralMeta"/>
      </node>
      <node about="#node290411" id="node290411" label="80.8/90" otu="otu290412">
        <meta content=" x=1.3453057 y=119.8125 ll=7;" datatype="xsd:string" id="meta290413" property="format" xsi:type="nex:LiteralMeta"/>
      </node>
      <node about="#node290414" id="node290414" label="0/85" otu="otu290415">
        <meta content=" x=1.3581297 y=118.125 ll=7;" datatype="xsd:string" id="meta290416" property="format" xsi:type="nex:LiteralMeta"/>
      </node>
      <node about="#node290417" id="node290417" label="83.2/91" otu="otu290418">
        <meta content=" x=1.4317096 y=117.25 ll=7;" datatype="xsd:string" id="meta290419" property="format" xsi:type="nex:LiteralMeta"/>
      </node>
      <node about="#node290420" id="node290420" label="91.6/100" otu="otu290421">
        <meta content=" x=1.655607 y=116.5 ll=7;" datatype="xsd:string" id="meta290422" property="format" xsi:type="nex:LiteralMeta"/>
      </node>
      <node about="#node290423" id="node290423" label="WP_133468852.1_GCF_004360155_cysteine_protease__Paraglaciecola_sp._D3211_" otu="otu290424">
        <meta content=" x=2.2541995 y=116.0 ll=7;" datatype="xsd:string" id="meta290425" property="format" xsi:type="nex:LiteralMeta"/>
      </node>
      <node about="#node290426" id="node290426" label="GCA_002450985DKBA01000343.1_54822577279_5_GCA_002450985_-1_ID_79_5_partial_00__Acidimicrobiia_bacterium_UBA6912_" otu="otu290427">
        <meta content=" x=1.6847743 y=117.0 ll=7;" datatype="xsd:string" id="meta290428" property="format" xsi:type="nex:LiteralMeta"/>
      </node>
      <node about="#node290433" id="node290433" label="PJA76432.1_GCA_002790835_cysteine_protease__bacterium_CG_4_9_14_3_um_filter_65_15_" otu="otu290434">
        <meta content=" x=1.616001 y=118.0 ll=7;" datatype="xsd:string" id="meta290435" property="format" xsi:type="nex:LiteralMeta"/>
      </node>
      <node about="#node290440" id="node290440" label="PTV88806.1_GCA_003053505_C1A_family_cysteine_protease__Geobacter_sp._DSM_2909_" otu="otu290441">
        <meta content=" x=1.6786857 y=119.0 ll=7;" datatype="xsd:string" id="meta290442" property="format" xsi:type="nex:LiteralMeta"/>
      </node>
      <node about="#node290447" id="node290447" label="48.5/91" otu="otu290448">
        <meta content=" x=1.3612329 y=121.5 ll=7;" datatype="xsd:string" id="meta290449" property="format" xsi:type="nex:LiteralMeta"/>
      </node>
      <node about="#node290450" id="node290450" label="77.7/93" otu="otu290451">
        <meta content=" x=1.3995614 y=120.5 ll=7;" datatype="xsd:string" id="meta290452" property="format" xsi:type="nex:LiteralMeta"/>
      </node>
      <node about="#node290453" id="node290453" label="PWR71151.1_GCA_003173335_cysteine_protease__Methanospirillum_stamsii_" otu="otu290454">
        <meta content=" x=1.5083375 y=120.0 ll=7;" datatype="xsd:string" id="meta290455" property="format" xsi:type="nex:LiteralMeta"/>
      </node>
      <node about="#node290456" id="node290456" label="GCA_003161815PMNN01000054.1_528023683196_5_GCA_003161815_1_ID_196_5_partial_00__Methanobacterium_sp._" otu="otu290457">
        <meta content=" x=1.985757 y=121.0 ll=7;" datatype="xsd:string" id="meta290458" property="format" xsi:type="nex:LiteralMeta"/>
      </node>
      <node about="#node290463" id="node290463" label="84.8/100" otu="otu290464">
        <meta content=" x=1.4477445 y=122.5 ll=7;" datatype="xsd:string" id="meta290465" property="format" xsi:type="nex:LiteralMeta"/>
      </node>
      <node about="#node290466" id="node290466" label="WP_054283834.1_GCF_001302245_cysteine_protease__Chitinophagaceae_bacterium_PMP191F_" otu="otu290467">
        <meta content=" x=1.5495133 y=122.0 ll=7;" datatype="xsd:string" id="meta290468" property="format" xsi:type="nex:LiteralMeta"/>
      </node>
      <node about="#node290469" id="node290469" label="RYZ26235.1_GCA_004173865_cysteine_protease__Chitinophagaceae_bacterium_" otu="otu290470">
        <meta content=" x=1.6410421 y=123.0 ll=7;" datatype="xsd:string" id="meta290471" property="format" xsi:type="nex:LiteralMeta"/>
      </node>
      <node about="#node290484" id="node290484" label="86.1/99" otu="otu290485">
        <meta content=" x=1.3942744 y=124.75 ll=7;" datatype="xsd:string" id="meta290486" property="format" xsi:type="nex:LiteralMeta"/>
      </node>
      <node about="#node290487" id="node290487" label="TFF36322.1_GCA_004519315_cysteine_protease__Mucilaginibacter_psychrotolerans_" otu="otu290488">
        <meta content=" x=1.8105755 y=124.0 ll=7;" datatype="xsd:string" id="meta290489" property="format" xsi:type="nex:LiteralMeta"/>
      </node>
      <node about="#node290490" id="node290490" label="93.4/100" otu="otu290491">
        <meta content=" x=1.5124124 y=125.5 ll=7;" datatype="xsd:string" id="meta290492" property="format" xsi:type="nex:LiteralMeta"/>
      </node>
      <node about="#node290493" id="node290493" label="BAZ06029.1_GCA_002368395_hypothetical_protein_NIES3974_26860__Calothrix_sp._NIES-3974_" otu="otu290494">
        <meta content=" x=1.5124153 y=125.0 ll=7;" datatype="xsd:string" id="meta290495" property="format" xsi:type="nex:LiteralMeta"/>
      </node>
      <node about="#node290496" id="node290496" label="PZO50564.1_GCA_003242115_cysteine_protease__Phormidesmis_priestleyi_" otu="otu290497">
        <meta content=" x=1.652414 y=126.0 ll=7;" datatype="xsd:string" id="meta290498" property="format" xsi:type="nex:LiteralMeta"/>
      </node>
      <node about="#node290511" id="node290511" label="86.6/90" otu="otu290512">
        <meta content=" x=1.3533026 y=127.5 ll=7;" datatype="xsd:string" id="meta290513" property="format" xsi:type="nex:LiteralMeta"/>
      </node>
      <node about="#node290514" id="node290514" label="GCA_003154635PMDX01000181.1_758786615320_7_GCA_003154635_1_ID_320_7_partial_01__Actinobacteria_bacterium_" otu="otu290515">
        <meta content=" x=1.5166395 y=127.0 ll=7;" datatype="xsd:string" id="meta290516" property="format" xsi:type="nex:LiteralMeta"/>
      </node>
      <node about="#node290517" id="node290517" label="GCA_003154635PMDX01000023.1_12172155_1_GCA_003154635_1_ID_155_1_partial_10__Actinobacteria_bacterium_" otu="otu290518">
        <meta content=" x=1.3533055 y=128.0 ll=7;" datatype="xsd:string" id="meta290519" property="format" xsi:type="nex:LiteralMeta"/>
      </node>
      <node about="#node290528" id="node290528" label="0/83" otu="otu290181">
        <meta content=" x=1.272201 y=129.5 ll=7;" datatype="xsd:string" id="meta290529" property="format" xsi:type="nex:LiteralMeta"/>
      </node>
      <node about="#node290530" id="node290530" label="VFJ12905.1_GCA_900696045_Peptidase_C1A_papain__Candidatus_Nitrosocosmicus_franklandus_" otu="otu290531">
        <meta content=" x=1.3839147 y=129.0 ll=7;" datatype="xsd:string" id="meta290532" property="format" xsi:type="nex:LiteralMeta"/>
      </node>
      <node about="#node290533" id="node290533" label="GCA_003245695QKCK01000031.1_67314823794_6_GCA_003245695_-1_ID_94_6_partial_00__Bacteroidetes_bacterium_" otu="otu290534">
        <meta content=" x=1.4790215 y=130.0 ll=7;" datatype="xsd:string" id="meta290535" property="format" xsi:type="nex:LiteralMeta"/>
      </node>
      <node about="#node290548" id="node290548" label="73.5/87" otu="otu290549">
        <meta content=" x=1.1537094 y=133.375 ll=7;" datatype="xsd:string" id="meta290550" property="format" xsi:type="nex:LiteralMeta"/>
      </node>
      <node about="#node290551" id="node290551" label="77.1/98" otu="otu290552">
        <meta content=" x=1.1748147 y=132.25 ll=7;" datatype="xsd:string" id="meta290553" property="format" xsi:type="nex:LiteralMeta"/>
      </node>
      <node about="#node290554" id="node290554" label="76.8/99" otu="otu290555">
        <meta content=" x=1.195858 y=131.5 ll=7;" datatype="xsd:string" id="meta290556" property="format" xsi:type="nex:LiteralMeta"/>
      </node>
      <node about="#node290557" id="node290557" label="OPY08455.1_GCA_002067595_Papain_family_cysteine_protease__Syntrophaceae_bacterium_PtaB.Bin095_" otu="otu290558">
        <meta content=" x=1.2669673 y=131.0 ll=7;" datatype="xsd:string" id="meta290559" property="format" xsi:type="nex:LiteralMeta"/>
      </node>
      <node about="#node290560" id="node290560" label="OPY13732.1_GCA_002067815_Papain_family_cysteine_protease__Syntrophus_sp._PtaB.Bin001_" otu="otu290561">
        <meta content=" x=1.1958603 y=132.0 ll=7;" datatype="xsd:string" id="meta290562" property="format" xsi:type="nex:LiteralMeta"/>
      </node>
      <node about="#node290567" id="node290567" label="OPY80503.1_GCA_002067745_Papain_family_cysteine_protease__Syntrophus_sp._PtaU1.Bin005_" otu="otu290568">
        <meta content=" x=1.1963484 y=133.0 ll=7;" datatype="xsd:string" id="meta290569" property="format" xsi:type="nex:LiteralMeta"/>
      </node>
      <node about="#node290574" id="node290574" label="9.7/42" otu="otu290575">
        <meta content=" x=1.1748792 y=134.5 ll=7;" datatype="xsd:string" id="meta290576" property="format" xsi:type="nex:LiteralMeta"/>
      </node>
      <node about="#node290577" id="node290577" label="OPY90497.1_GCA_002068025_Papain_family_cysteine_protease__Syntrophus_sp._PtaU1.Bin208_" otu="otu290578">
        <meta content=" x=1.1748817 y=134.0 ll=7;" datatype="xsd:string" id="meta290579" property="format" xsi:type="nex:LiteralMeta"/>
      </node>
      <node about="#node290580" id="node290580" label="SEM59634.1_GCA_900109885_Cysteine_protease__C1A_family__Syntrophus_gentianae_" otu="otu290581">
        <meta content=" x=1.2167194 y=135.0 ll=7;" datatype="xsd:string" id="meta290582" property="format" xsi:type="nex:LiteralMeta"/>
      </node>
      <node about="#node290599" id="node290599" label="0/17" otu="otu290600">
        <meta content=" x=1.0897933 y=179.7052 ll=7;" datatype="xsd:string" id="meta290601" property="format" xsi:type="nex:LiteralMeta"/>
      </node>
      <node about="#node290602" id="node290602" label="68.5/45" otu="otu290603">
        <meta content=" x=1.1014717 y=175.12915 ll=7;" datatype="xsd:string" id="meta290604" property="format" xsi:type="nex:LiteralMeta"/>
      </node>
      <node about="#node290605" id="node290605" label="63.3/44" otu="otu290606">
        <meta content=" x=1.1115179 y=171.2583 ll=7;" datatype="xsd:string" id="meta290607" property="format" xsi:type="nex:LiteralMeta"/>
      </node>
      <node about="#node290608" id="node290608" label="0/48" otu="otu290609">
        <meta content=" x=1.1115199 y=165.7666 ll=7;" datatype="xsd:string" id="meta290610" property="format" xsi:type="nex:LiteralMeta"/>
      </node>
      <node about="#node290611" id="node290611" label="89.6/59" otu="otu290612">
        <meta content=" x=1.1523569 y=160.0332 ll=7;" datatype="xsd:string" id="meta290613" property="format" xsi:type="nex:LiteralMeta"/>
      </node>
      <node about="#node290614" id="node290614" label="78.3/36" otu="otu290615">
        <meta content=" x=1.1745484 y=156.03516 ll=7;" datatype="xsd:string" id="meta290616" property="format" xsi:type="nex:LiteralMeta"/>
      </node>
      <node about="#node290617" id="node290617" label="63.4/30" otu="otu290618">
        <meta content=" x=1.1915361 y=152.03906 ll=7;" datatype="xsd:string" id="meta290619" property="format" xsi:type="nex:LiteralMeta"/>
      </node>
      <node about="#node290620" id="node290620" label="68.1/40" otu="otu290621">
        <meta content=" x=1.2135242 y=149.07812 ll=7;" datatype="xsd:string" id="meta290622" property="format" xsi:type="nex:LiteralMeta"/>
      </node>
      <node about="#node290623" id="node290623" label="72.9/48" otu="otu290624">
        <meta content=" x=1.2351358 y=146.28125 ll=7;" datatype="xsd:string" id="meta290625" property="format" xsi:type="nex:LiteralMeta"/>
      </node>
      <node about="#node290626" id="node290626" label="90.3/94" otu="otu290627">
        <meta content=" x=1.3106896 y=143.5625 ll=7;" datatype="xsd:string" id="meta290628" property="format" xsi:type="nex:LiteralMeta"/>
      </node>
      <node about="#node290629" id="node290629" label="77.6/96" otu="otu290630">
        <meta content=" x=1.357157 y=141.5 ll=7;" datatype="xsd:string" id="meta290631" property="format" xsi:type="nex:LiteralMeta"/>
      </node>
      <node about="#node290632" id="node290632" label="85.4/70" otu="otu290633">
        <meta content=" x=1.4002923 y=140.0 ll=7;" datatype="xsd:string" id="meta290634" property="format" xsi:type="nex:LiteralMeta"/>
      </node>
      <node about="#node290635" id="node290635" label="0/61" otu="otu289805">
        <meta content=" x=1.4002949 y=138.0 ll=7;" datatype="xsd:string" id="meta290636" property="format" xsi:type="nex:LiteralMeta"/>
      </node>
      <node about="#node290637" id="node290637" label="58/80" otu="otu290638">
        <meta content=" x=2.0408316 y=136.5 ll=7;" datatype="xsd:string" id="meta290639" property="format" xsi:type="nex:LiteralMeta"/>
      </node>
      <node about="#node290640" id="node290640" label="GCA_900320995ONUI01000067.1_427733906109_4_GCA_900320995_1_ID_109_4_partial_00__uncultured_Clostridiales_bacterium_" otu="otu290641">
        <meta content=" x=8.773123 y=136.0 ll=7;" datatype="xsd:string" id="meta290642" property="format" xsi:type="nex:LiteralMeta"/>
      </node>
      <node about="#node290643" id="node290643" label="QAA31608.1_GCA_004015185_cysteine_protease__Clostridium_sp._CT4_" otu="otu290644">
        <meta content=" x=2.040834 y=137.0 ll=7;" datatype="xsd:string" id="meta290645" property="format" xsi:type="nex:LiteralMeta"/>
      </node>
      <node about="#node290650" id="node290650" label="0/67" otu="otu290651">
        <meta content=" x=1.4199184 y=139.5 ll=7;" datatype="xsd:string" id="meta290652" property="format" xsi:type="nex:LiteralMeta"/>
      </node>
      <node about="#node290653" id="node290653" label="88.6/72" otu="otu290654">
        <meta content=" x=1.4626071 y=138.5 ll=7;" datatype="xsd:string" id="meta290655" property="format" xsi:type="nex:LiteralMeta"/>
      </node>
      <node about="#node290656" id="node290656" label="EFM40213.1_GCA_000146855_papain_family_cysteine_protease___Eubacterium__yurii_subsp._margaretiae_ATCC_43715_" otu="otu290657">
        <meta content=" x=1.524077 y=138.0 ll=7;" datatype="xsd:string" id="meta290658" property="format" xsi:type="nex:LiteralMeta"/>
      </node>
      <node about="#node290659" id="node290659" label="EJU21438.1_GCA_000293035_papain_family_cysteine_protease__Peptoanaerobacter_stomatis_" otu="otu290660">
        <meta content=" x=1.4814128 y=139.0 ll=7;" datatype="xsd:string" id="meta290661" property="format" xsi:type="nex:LiteralMeta"/>
      </node>
      <node about="#node290666" id="node290666" label="0/93" otu="otu289926">
        <meta content=" x=1.4199213 y=140.5 ll=7;" datatype="xsd:string" id="meta290667" property="format" xsi:type="nex:LiteralMeta"/>
      </node>
      <node about="#node290668" id="node290668" label="ERJ82885.1_GCA_000467935_papain_family_cysteine_protease__Peptostreptococcaceae_bacterium_oral_taxon_113_str._W5053_" otu="otu290669">
        <meta content=" x=1.4199225 y=140.0 ll=7;" datatype="xsd:string" id="meta290670" property="format" xsi:type="nex:LiteralMeta"/>
      </node>
      <node about="#node290671" id="node290671" label="ETJ99472.1_GCA_000510425_papain_family_cysteine_protease__Eubacterium_nodatum_ATCC_33099_" otu="otu290672">
        <meta content=" x=1.4403651 y=141.0 ll=7;" datatype="xsd:string" id="meta290673" property="format" xsi:type="nex:LiteralMeta"/>
      </node>
      <node about="#node290686" id="node290686" label="EFI42114.1_GCA_000090945_papain_family_cysteine_protease__Peptoniphilus_sp._oral_taxon_386_str._F0131_" otu="otu290687">
        <meta content=" x=1.4002943 y=142.0 ll=7;" datatype="xsd:string" id="meta290688" property="format" xsi:type="nex:LiteralMeta"/>
      </node>
      <node about="#node290693" id="node290693" label="GCA_002383485DFYY01000037.1_8611391111485240_86_GCA_002383485_-1_ID_40_86_partial_00__Bacteroidales_bacterium_UBA4070_" otu="otu290694">
        <meta content=" x=1.4458376 y=143.0 ll=7;" datatype="xsd:string" id="meta290695" property="format" xsi:type="nex:LiteralMeta"/>
      </node>
      <node about="#node290700" id="node290700" label="0/66" otu="otu290701">
        <meta content=" x=1.3178166 y=145.625 ll=7;" datatype="xsd:string" id="meta290702" property="format" xsi:type="nex:LiteralMeta"/>
      </node>
      <node about="#node290703" id="node290703" label="71/89" otu="otu290704">
        <meta content=" x=1.3543143 y=144.5 ll=7;" datatype="xsd:string" id="meta290705" property="format" xsi:type="nex:LiteralMeta"/>
      </node>
      <node about="#node290706" id="node290706" label="PKK83687.1_GCA_002838945_cysteine_protease__candidate_division_Zixibacteria_bacterium_HGW-Zixibacteria-1_" otu="otu290707">
        <meta content=" x=1.6058245 y=144.0 ll=7;" datatype="xsd:string" id="meta290708" property="format" xsi:type="nex:LiteralMeta"/>
      </node>
      <node about="#node290709" id="node290709" label="OGV20090.1_GCA_001804705_cysteine_protease__Ignavibacteria_bacterium_RIFOXYC2_FULL_35_21_" otu="otu290710">
        <meta content=" x=1.5409498 y=145.0 ll=7;" datatype="xsd:string" id="meta290711" property="format" xsi:type="nex:LiteralMeta"/>
      </node>
      <node about="#node290716" id="node290716" label="96/98" otu="otu290717">
        <meta content=" x=1.4953227 y=146.75 ll=7;" datatype="xsd:string" id="meta290718" property="format" xsi:type="nex:LiteralMeta"/>
      </node>
      <node about="#node290719" id="node290719" label="ARM30098.1_GCA_002113825_cysteine_protease__Prosthecochloris_sp._HL-130-GSB_" otu="otu290720">
        <meta content=" x=1.5649656 y=146.0 ll=7;" datatype="xsd:string" id="meta290721" property="format" xsi:type="nex:LiteralMeta"/>
      </node>
      <node about="#node290722" id="node290722" label="0/93" otu="otu289926">
        <meta content=" x=1.499507 y=147.5 ll=7;" datatype="xsd:string" id="meta290723" property="format" xsi:type="nex:LiteralMeta"/>
      </node>
      <node about="#node290724" id="node290724" label="RNA64103.1_GCA_003344365_cysteine_protease__Prosthecochloris_sp._ZM_2_" otu="otu290725">
        <meta content=" x=1.4995098 y=147.0 ll=7;" datatype="xsd:string" id="meta290726" property="format" xsi:type="nex:LiteralMeta"/>
      </node>
      <node about="#node290727" id="node290727" label="GCA_001914375MRWO01000286.1_2433579589_2_GCA_001914375_1_ID_589_2_partial_00__Candidatus_Methylomirabilis_sp._BIN6_" otu="otu290728">
        <meta content=" x=1.4995091 y=148.0 ll=7;" datatype="xsd:string" id="meta290729" property="format" xsi:type="nex:LiteralMeta"/>
      </node>
      <node about="#node290746" id="node290746" label="AXG69755.1_GCA_003352465_papain_family_cysteine_protease__Kordia_sp._SMS9_" otu="otu290747">
        <meta content=" x=1.6057696 y=149.0 ll=7;" datatype="xsd:string" id="meta290748" property="format" xsi:type="nex:LiteralMeta"/>
      </node>
      <node about="#node290753" id="node290753" label="86.9/81" otu="otu290754">
        <meta content=" x=1.2611467 y=151.875 ll=7;" datatype="xsd:string" id="meta290755" property="format" xsi:type="nex:LiteralMeta"/>
      </node>
      <node about="#node290756" id="node290756" label="71.6/92" otu="otu290757">
        <meta content=" x=1.2839298 y=150.5 ll=7;" datatype="xsd:string" id="meta290758" property="format" xsi:type="nex:LiteralMeta"/>
      </node>
      <node about="#node290759" id="node290759" label="OGD24143.1_GCA_001773825_cysteine_protease__Candidatus_Aminicenantes_bacterium_RBG_13_63_10_" otu="otu290760">
        <meta content=" x=1.393025 y=150.0 ll=7;" datatype="xsd:string" id="meta290761" property="format" xsi:type="nex:LiteralMeta"/>
      </node>
      <node about="#node290762" id="node290762" label="GCA_003157035PMIF01000254.1_424902987290_4_GCA_003157035_1_ID_290_4_partial_00__Rhodocyclaceae_bacterium_" otu="otu290763">
        <meta content=" x=1.4904822 y=151.0 ll=7;" datatype="xsd:string" id="meta290764" property="format" xsi:type="nex:LiteralMeta"/>
      </node>
      <node about="#node290769" id="node290769" label="0/63" otu="otu290770">
        <meta content=" x=1.2611493 y=153.25 ll=7;" datatype="xsd:string" id="meta290771" property="format" xsi:type="nex:LiteralMeta"/>
      </node>
      <node about="#node290772" id="node290772" label="81.7/81" otu="otu290773">
        <meta content=" x=1.3386587 y=152.5 ll=7;" datatype="xsd:string" id="meta290774" property="format" xsi:type="nex:LiteralMeta"/>
      </node>
      <node about="#node290775" id="node290775" label="WP_028312324.1_GCF_000482785_cysteine_protease__Derxia_gummosa_" otu="otu290776">
        <meta content=" x=1.4405155 y=152.0 ll=7;" datatype="xsd:string" id="meta290777" property="format" xsi:type="nex:LiteralMeta"/>
      </node>
      <node about="#node290778" id="node290778" label="PIP12591.1_GCA_002771845_cysteine_protease__bacterium__Candidatus_Stahlbacteria__CG23_combo_of_CG06-09_8_20_14_all_40_9_" otu="otu290779">
        <meta content=" x=1.5676585 y=153.0 ll=7;" datatype="xsd:string" id="meta290780" property="format" xsi:type="nex:LiteralMeta"/>
      </node>
      <node about="#node290785" id="node290785" label="POY36071.1_GCA_002920915_cysteine_protease__Solitalea_longa_" otu="otu290786">
        <meta content=" x=1.402264 y=154.0 ll=7;" datatype="xsd:string" id="meta290787" property="format" xsi:type="nex:LiteralMeta"/>
      </node>
      <node about="#node290800" id="node290800" label="GAP07519.1_GCA_001050195_cysteine_protease__Anaerolinea_thermolimosa_" otu="otu290801">
        <meta content=" x=1.4886497 y=155.0 ll=7;" datatype="xsd:string" id="meta290802" property="format" xsi:type="nex:LiteralMeta"/>
      </node>
      <node about="#node290807" id="node290807" label="97.5/95" otu="otu290808">
        <meta content=" x=1.2637926 y=160.03125 ll=7;" datatype="xsd:string" id="meta290809" property="format" xsi:type="nex:LiteralMeta"/>
      </node>
      <node about="#node290810" id="node290810" label="0/74" otu="otu290811">
        <meta content=" x=1.2637953 y=159.0625 ll=7;" datatype="xsd:string" id="meta290812" property="format" xsi:type="nex:LiteralMeta"/>
      </node>
      <node about="#node290813" id="node290813" label="76.8/78" otu="otu290814">
        <meta content=" x=1.2832174 y=158.125 ll=7;" datatype="xsd:string" id="meta290815" property="format" xsi:type="nex:LiteralMeta"/>
      </node>
      <node about="#node290816" id="node290816" label="0/63" otu="otu290770">
        <meta content=" x=1.28322 y=157.25 ll=7;" datatype="xsd:string" id="meta290817" property="format" xsi:type="nex:LiteralMeta"/>
      </node>
      <node about="#node290818" id="node290818" label="84.8/92" otu="otu290819">
        <meta content=" x=5.524787 y=156.5 ll=7;" datatype="xsd:string" id="meta290820" property="format" xsi:type="nex:LiteralMeta"/>
      </node>
      <node about="#node290821" id="node290821" label="GAY31342.1_GCA_002933955_f5_8_type_C_domain_protein__Prevotella_sp._MGM2_" otu="otu290822">
        <meta content=" x=5.5930033 y=156.0 ll=7;" datatype="xsd:string" id="meta290823" property="format" xsi:type="nex:LiteralMeta"/>
      </node>
      <node about="#node290824" id="node290824" label="GCA_002346595DEAC01000004.1_10710691110706055_107_GCA_002346595_-1_ID_55_107_partial_00__Latescibacteria_bacterium_UBA2992_" otu="otu290825">
        <meta content=" x=6.013251 y=157.0 ll=7;" datatype="xsd:string" id="meta290826" property="format" xsi:type="nex:LiteralMeta"/>
      </node>
      <node about="#node290831" id="node290831" label="HAR35489.1_GCA_003476685_TPA__cysteine_protease__Acidobacteria_bacterium_" otu="otu290832">
        <meta content=" x=1.3026175 y=158.0 ll=7;" datatype="xsd:string" id="meta290833" property="format" xsi:type="nex:LiteralMeta"/>
      </node>
      <node about="#node290838" id="node290838" label="PMP97079.1_GCA_002877915_cysteine_protease__Candidatus_Aminicenantes_bacterium_" otu="otu290839">
        <meta content=" x=1.3245884 y=159.0 ll=7;" datatype="xsd:string" id="meta290840" property="format" xsi:type="nex:LiteralMeta"/>
      </node>
      <node about="#node290845" id="node290845" label="RFT14795.1_GCA_003426165_Cysteine_protease__C1A_family__Candidatus_Saccharicenans_subterraneum_" otu="otu290846">
        <meta content=" x=1.2637975 y=160.0 ll=7;" datatype="xsd:string" id="meta290847" property="format" xsi:type="nex:LiteralMeta"/>
      </node>
      <node about="#node290852" id="node290852" label="GCA_002441005DJWO01000004.1_42516349311_4_GCA_002441005_-1_ID_11_4_partial_00__Candidatus_Aminicenantes_bacterium_UBA6228_" otu="otu290853">
        <meta content=" x=1.3072015 y=161.0 ll=7;" datatype="xsd:string" id="meta290854" property="format" xsi:type="nex:LiteralMeta"/>
      </node>
      <node about="#node290863" id="node290863" label="0/33" otu="otu290864">
        <meta content=" x=1.1523591 y=164.03125 ll=7;" datatype="xsd:string" id="meta290865" property="format" xsi:type="nex:LiteralMeta"/>
      </node>
      <node about="#node290866" id="node290866" label="68.2/41" otu="otu290867">
        <meta content=" x=1.1847026 y=162.5 ll=7;" datatype="xsd:string" id="meta290868" property="format" xsi:type="nex:LiteralMeta"/>
      </node>
      <node about="#node290869" id="node290869" label="WP_116964827.1_GCF_003428155_cysteine_protease__Fastidiosibacter_lacustris_" otu="otu290870">
        <meta content=" x=1.4070157 y=162.0 ll=7;" datatype="xsd:string" id="meta290871" property="format" xsi:type="nex:LiteralMeta"/>
      </node>
      <node about="#node290872" id="node290872" label="KPL00333.1_GCA_001304315_cysteine_protease__candidate_division_Zixibacteria_bacterium_SM23_73_2_" otu="otu290873">
        <meta content=" x=1.4808168 y=163.0 ll=7;" datatype="xsd:string" id="meta290874" property="format" xsi:type="nex:LiteralMeta"/>
      </node>
      <node about="#node290879" id="node290879" label="78.7/72" otu="otu290880">
        <meta content=" x=1.182149 y=165.5625 ll=7;" datatype="xsd:string" id="meta290881" property="format" xsi:type="nex:LiteralMeta"/>
      </node>
      <node about="#node290882" id="node290882" label="AMM41605.1_GCA_001577525_cysteine_protease__Candidatus_Desulfofervidus_auxilii_" otu="otu290883">
        <meta content=" x=1.2209698 y=164.0 ll=7;" datatype="xsd:string" id="meta290884" property="format" xsi:type="nex:LiteralMeta"/>
      </node>
      <node about="#node290885" id="node290885" label="88.2/96" otu="otu290886">
        <meta content=" x=1.2371551 y=167.125 ll=7;" datatype="xsd:string" id="meta290887" property="format" xsi:type="nex:LiteralMeta"/>
      </node>
      <node about="#node290888" id="node290888" label="77/97" otu="otu290889">
        <meta content=" x=1.2674495 y=165.75 ll=7;" datatype="xsd:string" id="meta290890" property="format" xsi:type="nex:LiteralMeta"/>
      </node>
      <node about="#node290891" id="node290891" label="WP_031433018.1_GCF_000733935_cysteine_protease__Methylomarinum_vadi_" otu="otu290892">
        <meta content=" x=1.3097048 y=165.0 ll=7;" datatype="xsd:string" id="meta290893" property="format" xsi:type="nex:LiteralMeta"/>
      </node>
      <node about="#node290894" id="node290894" label="0/93" otu="otu289926">
        <meta content=" x=1.2685941 y=166.5 ll=7;" datatype="xsd:string" id="meta290895" property="format" xsi:type="nex:LiteralMeta"/>
      </node>
      <node about="#node290896" id="node290896" label="AEJ01143.1_GCA_000219585_peptidase_C1A_papain__Nitrosomonas_sp._Is79A3_" otu="otu290897">
        <meta content=" x=1.2881101 y=166.0 ll=7;" datatype="xsd:string" id="meta290898" property="format" xsi:type="nex:LiteralMeta"/>
      </node>
      <node about="#node290899" id="node290899" label="GCA_002503595DASC01000058.1_107256744736_10_GCA_002503595_-1_ID_36_10_partial_00__Methanosarcinales_archaeon_UBA203_" otu="otu290900">
        <meta content=" x=1.2685966 y=167.0 ll=7;" datatype="xsd:string" id="meta290901" property="format" xsi:type="nex:LiteralMeta"/>
      </node>
      <node about="#node290910" id="node290910" label="92.4/98" otu="otu290911">
        <meta content=" x=1.3304751 y=168.5 ll=7;" datatype="xsd:string" id="meta290912" property="format" xsi:type="nex:LiteralMeta"/>
      </node>
      <node about="#node290913" id="node290913" label="GCA_005239965SBAV01000475.1_2271118242_2_GCA_005239965_1_ID_42_2_partial_00__Methylobacter_tundripaludum_" otu="otu290914">
        <meta content=" x=1.3304772 y=168.0 ll=7;" datatype="xsd:string" id="meta290915" property="format" xsi:type="nex:LiteralMeta"/>
      </node>
      <node about="#node290916" id="node290916" label="GCA_005239965SBAV01000298.1_645354663449_6_GCA_005239965_-1_ID_449_6_partial_01__Methylobacter_tundripaludum_" otu="otu290917">
        <meta content=" x=1.3304775 y=169.0 ll=7;" datatype="xsd:string" id="meta290918" property="format" xsi:type="nex:LiteralMeta"/>
      </node>
      <node about="#node290939" id="node290939" label="82.1/89" otu="otu290940">
        <meta content=" x=1.1479799 y=171.5 ll=7;" datatype="xsd:string" id="meta290941" property="format" xsi:type="nex:LiteralMeta"/>
      </node>
      <node about="#node290942" id="node290942" label="79.5/94" otu="otu290943">
        <meta content=" x=1.1899076 y=170.5 ll=7;" datatype="xsd:string" id="meta290944" property="format" xsi:type="nex:LiteralMeta"/>
      </node>
      <node about="#node290945" id="node290945" label="OPY54508.1_GCA_002067365_Papain_family_cysteine_protease__Methanosaeta_sp._PtaU1.Bin060_" otu="otu290946">
        <meta content=" x=1.3875417 y=170.0 ll=7;" datatype="xsd:string" id="meta290947" property="format" xsi:type="nex:LiteralMeta"/>
      </node>
      <node about="#node290948" id="node290948" label="OPX75105.1_GCA_002067755_Papain_family_cysteine_protease__Methanosaeta_sp._PtaB.Bin018_" otu="otu290949">
        <meta content=" x=1.2503058 y=171.0 ll=7;" datatype="xsd:string" id="meta290950" property="format" xsi:type="nex:LiteralMeta"/>
      </node>
      <node about="#node290955" id="node290955" label="52.1/73" otu="otu290956">
        <meta content=" x=1.1573238 y=172.5 ll=7;" datatype="xsd:string" id="meta290957" property="format" xsi:type="nex:LiteralMeta"/>
      </node>
      <node about="#node290958" id="node290958" label="TFH33404.1_GCA_004526095_cysteine_protease__Deltaproteobacteria_bacterium_" otu="otu290959">
        <meta content=" x=1.304843 y=172.0 ll=7;" datatype="xsd:string" id="meta290960" property="format" xsi:type="nex:LiteralMeta"/>
      </node>
      <node about="#node290961" id="node290961" label="OPY55129.1_GCA_002067705_Papain_family_cysteine_protease__Methanosaeta_sp._PtaU1.Bin112_" otu="otu290962">
        <meta content=" x=1.2696623 y=173.0 ll=7;" datatype="xsd:string" id="meta290963" property="format" xsi:type="nex:LiteralMeta"/>
      </node>
      <node about="#node290976" id="node290976" label="0/42" otu="otu289322">
        <meta content=" x=1.1115205 y=176.75 ll=7;" datatype="xsd:string" id="meta290977" property="format" xsi:type="nex:LiteralMeta"/>
      </node>
      <node about="#node290978" id="node290978" label="55.7/84" otu="otu290979">
        <meta content=" x=1.1336545 y=175.5 ll=7;" datatype="xsd:string" id="meta290980" property="format" xsi:type="nex:LiteralMeta"/>
      </node>
      <node about="#node290981" id="node290981" label="72.9/88" otu="otu290982">
        <meta content=" x=1.1614428 y=174.5 ll=7;" datatype="xsd:string" id="meta290983" property="format" xsi:type="nex:LiteralMeta"/>
      </node>
      <node about="#node290984" id="node290984" label="KRT74971.1_GCA_001443455_peptidase_C1A_papain__Deltaproteobacteria_bacterium_CSP1-8_" otu="otu290985">
        <meta content=" x=1.2997324 y=174.0 ll=7;" datatype="xsd:string" id="meta290986" property="format" xsi:type="nex:LiteralMeta"/>
      </node>
      <node about="#node290987" id="node290987" label="SNV50178.1_GCA_900187355_cysteine_protease__papain_C1_family__Legionella_lansingensis_" otu="otu290988">
        <meta content=" x=1.2539299 y=175.0 ll=7;" datatype="xsd:string" id="meta290989" property="format" xsi:type="nex:LiteralMeta"/>
      </node>
      <node about="#node290994" id="node290994" label="95.6/100" otu="otu290995">
        <meta content=" x=1.2207365 y=176.5 ll=7;" datatype="xsd:string" id="meta290996" property="format" xsi:type="nex:LiteralMeta"/>
      </node>
      <node about="#node290997" id="node290997" label="OYV10600.1_GCA_002256595_peptidase_C1A__papain__Methanosaeta_sp._NSP1_" otu="otu290998">
        <meta content=" x=1.2207388 y=176.0 ll=7;" datatype="xsd:string" id="meta290999" property="format" xsi:type="nex:LiteralMeta"/>
      </node>
      <node about="#node291000" id="node291000" label="GCA_002505805DAWB01000231.1_42267278293_4_GCA_002505805_1_ID_93_4_partial_00__Methanosaeta_sp._UBA80_" otu="otu291001">
        <meta content=" x=1.2207389 y=177.0 ll=7;" datatype="xsd:string" id="meta291002" property="format" xsi:type="nex:LiteralMeta"/>
      </node>
      <node about="#node291011" id="node291011" label="TCV88997.1_GCA_004346685_C1A_family_cysteine_protease__Sulfurirhabdus_autotrophica_" otu="otu291012">
        <meta content=" x=1.270481 y=178.0 ll=7;" datatype="xsd:string" id="meta291013" property="format" xsi:type="nex:LiteralMeta"/>
      </node>
      <node about="#node291022" id="node291022" label="SCG86480.1_GCA_900095295_Peptidase_C1A_papain__Methanobacterium_congolense_" otu="otu291023">
        <meta content=" x=1.1853868 y=179.0 ll=7;" datatype="xsd:string" id="meta291024" property="format" xsi:type="nex:LiteralMeta"/>
      </node>
      <node about="#node291029" id="node291029" label="77.9/42" otu="otu291030">
        <meta content=" x=1.1089035 y=184.28125 ll=7;" datatype="xsd:string" id="meta291031" property="format" xsi:type="nex:LiteralMeta"/>
      </node>
      <node about="#node291032" id="node291032" label="91.4/56" otu="otu291033">
        <meta content=" x=1.1492606 y=181.5 ll=7;" datatype="xsd:string" id="meta291034" property="format" xsi:type="nex:LiteralMeta"/>
      </node>
      <node about="#node291035" id="node291035" label="0/55" otu="otu291036">
        <meta content=" x=1.1492634 y=180.5 ll=7;" datatype="xsd:string" id="meta291037" property="format" xsi:type="nex:LiteralMeta"/>
      </node>
      <node about="#node291038" id="node291038" label="TCV75169.1_GCA_004343025_C1A_family_cysteine_protease__Methylomonas_methanica_" otu="otu291039">
        <meta content=" x=1.3193806 y=180.0 ll=7;" datatype="xsd:string" id="meta291040" property="format" xsi:type="nex:LiteralMeta"/>
      </node>
      <node about="#node291041" id="node291041" label="GCA_002509665DADN01000150.1_3026220271643_30_GCA_002509665_1_ID_3_30_partial_00__Methanobacterium_sp._UBA8_" otu="otu291042">
        <meta content=" x=1.1492653 y=181.0 ll=7;" datatype="xsd:string" id="meta291043" property="format" xsi:type="nex:LiteralMeta"/>
      </node>
      <node about="#node291048" id="node291048" label="43/100" otu="otu291049">
        <meta content=" x=1.1879656 y=182.5 ll=7;" datatype="xsd:string" id="meta291050" property="format" xsi:type="nex:LiteralMeta"/>
      </node>
      <node about="#node291051" id="node291051" label="OEC88622.1_GCA_001729285_cysteine_protease__Methanobacterium_sp._A39_" otu="otu291052">
        <meta content=" x=1.187968 y=182.0 ll=7;" datatype="xsd:string" id="meta291053" property="format" xsi:type="nex:LiteralMeta"/>
      </node>
      <node about="#node291054" id="node291054" label="WP_048082145.1_GCF_000745485_MULTISPECIES__cysteine_protease__Methanobacterium_" otu="otu291055">
        <meta content=" x=1.1879683 y=183.0 ll=7;" datatype="xsd:string" id="meta291056" property="format" xsi:type="nex:LiteralMeta"/>
      </node>
      <node about="#node291065" id="node291065" label="76.9/52" otu="otu291066">
        <meta content=" x=1.1279626 y=187.0625 ll=7;" datatype="xsd:string" id="meta291067" property="format" xsi:type="nex:LiteralMeta"/>
      </node>
      <node about="#node291068" id="node291068" label="79.3/55" otu="otu291069">
        <meta content=" x=1.1882894 y=186.125 ll=7;" datatype="xsd:string" id="meta291070" property="format" xsi:type="nex:LiteralMeta"/>
      </node>
      <node about="#node291071" id="node291071" label="0/7" otu="otu291072">
        <meta content=" x=1.1979777 y=185.25 ll=7;" datatype="xsd:string" id="meta291073" property="format" xsi:type="nex:LiteralMeta"/>
      </node>
      <node about="#node291074" id="node291074" label="68.7/43" otu="otu291075">
        <meta content=" x=1.221333 y=184.5 ll=7;" datatype="xsd:string" id="meta291076" property="format" xsi:type="nex:LiteralMeta"/>
      </node>
      <node about="#node291077" id="node291077" label="TCO55015.1_GCA_004345645_C1A_family_cysteine_protease__Actinocrispum_wychmicini_" otu="otu291078">
        <meta content=" x=1.4177212 y=184.0 ll=7;" datatype="xsd:string" id="meta291079" property="format" xsi:type="nex:LiteralMeta"/>
      </node>
      <node about="#node291080" id="node291080" label="GCA_002322535DCOX01000094.1_32667354249_3_GCA_002322535_1_ID_49_3_partial_00__bacterium_UBP5_UBA1559_" otu="otu291081">
        <meta content=" x=1.4453799 y=185.0 ll=7;" datatype="xsd:string" id="meta291082" property="format" xsi:type="nex:LiteralMeta"/>
      </node>
      <node about="#node291087" id="node291087" label="AEB69695.1_GCA_000204415_conserved_hypothetical_protein__Methanosaeta_concilii_GP6_" otu="otu291088">
        <meta content=" x=1.3492719 y=186.0 ll=7;" datatype="xsd:string" id="meta291089" property="format" xsi:type="nex:LiteralMeta"/>
      </node>
      <node about="#node291094" id="node291094" label="OPY48778.1_GCA_002067365_Papain_family_cysteine_protease__Methanosaeta_sp._PtaU1.Bin060_" otu="otu291095">
        <meta content=" x=1.3719624 y=187.0 ll=7;" datatype="xsd:string" id="meta291096" property="format" xsi:type="nex:LiteralMeta"/>
      </node>
      <node about="#node291101" id="node291101" label="OYV15598.1_GCA_002256685_peptidase_C1A_papain__partial__Methylococcaceae_bacterium_NSP1-2_" otu="otu291102">
        <meta content=" x=1.1479181 y=188.0 ll=7;" datatype="xsd:string" id="meta291103" property="format" xsi:type="nex:LiteralMeta"/>
      </node>
      <node about="#node291120" id="node291120" label="GCA_002215675NGFH01000002.1_2726250272151_27_GCA_002215675_-1_ID_1_27_partial_00__Bacteroidetes_bacterium_2013_40CM_41_45_" otu="otu291121">
        <meta content=" x=1.1674637 y=189.0 ll=7;" datatype="xsd:string" id="meta291122" property="format" xsi:type="nex:LiteralMeta"/>
      </node>
      <node about="#node291127" id="node291127" label="SEJ02809.1_GCA_900108955_Cysteine_protease__C1A_family__Flavobacterium_terrigena_" otu="otu291128">
        <meta content=" x=1.1874954 y=190.0 ll=7;" datatype="xsd:string" id="meta291129" property="format" xsi:type="nex:LiteralMeta"/>
      </node>
      <node about="#node291134" id="node291134" label="64.4/61" otu="otu291135">
        <meta content=" x=1.0572006 y=257.0965 ll=7;" datatype="xsd:string" id="meta291136" property="format" xsi:type="nex:LiteralMeta"/>
      </node>
      <node about="#node291137" id="node291137" label="78.6/20" otu="otu291138">
        <meta content=" x=1.0927289 y=253.31801 ll=7;" datatype="xsd:string" id="meta291139" property="format" xsi:type="nex:LiteralMeta"/>
      </node>
      <node about="#node291140" id="node291140" label="0/47" otu="otu291141">
        <meta content=" x=1.0927311 y=248.636 ll=7;" datatype="xsd:string" id="meta291142" property="format" xsi:type="nex:LiteralMeta"/>
      </node>
      <node about="#node291143" id="node291143" label="95.5/95" otu="otu291144">
        <meta content=" x=1.1613362 y=240.772 ll=7;" datatype="xsd:string" id="meta291145" property="format" xsi:type="nex:LiteralMeta"/>
      </node>
      <node about="#node291146" id="node291146" label="79.7/24" otu="otu291147">
        <meta content=" x=1.1824445 y=229.27155 ll=7;" datatype="xsd:string" id="meta291148" property="format" xsi:type="nex:LiteralMeta"/>
      </node>
      <node about="#node291149" id="node291149" label="0/4" otu="otu291150">
        <meta content=" x=1.1824468 y=220.7931 ll=7;" datatype="xsd:string" id="meta291151" property="format" xsi:type="nex:LiteralMeta"/>
      </node>
      <node about="#node291152" id="node291152" label="87/32" otu="otu291153">
        <meta content=" x=1.2509099 y=207.19531 ll=7;" datatype="xsd:string" id="meta291154" property="format" xsi:type="nex:LiteralMeta"/>
      </node>
      <node about="#node291155" id="node291155" label="0/23" otu="otu289616">
        <meta content=" x=1.250912 y=204.64062 ll=7;" datatype="xsd:string" id="meta291156" property="format" xsi:type="nex:LiteralMeta"/>
      </node>
      <node about="#node291157" id="node291157" label="83/23" otu="otu291158">
        <meta content=" x=1.2736206 y=201.28125 ll=7;" datatype="xsd:string" id="meta291159" property="format" xsi:type="nex:LiteralMeta"/>
      </node>
      <node about="#node291160" id="node291160" label="0/12" otu="otu290136">
        <meta content=" x=1.273623 y=197.0625 ll=7;" datatype="xsd:string" id="meta291161" property="format" xsi:type="nex:LiteralMeta"/>
      </node>
      <node about="#node291162" id="node291162" label="79.1/28" otu="otu291163">
        <meta content=" x=1.2959228 y=193.125 ll=7;" datatype="xsd:string" id="meta291164" property="format" xsi:type="nex:LiteralMeta"/>
      </node>
      <node about="#node291165" id="node291165" label="80.4/30" otu="otu291166">
        <meta content=" x=1.3346753 y=192.25 ll=7;" datatype="xsd:string" id="meta291167" property="format" xsi:type="nex:LiteralMeta"/>
      </node>
      <node about="#node291168" id="node291168" label="75/92" otu="otu291169">
        <meta content=" x=1.358288 y=191.5 ll=7;" datatype="xsd:string" id="meta291170" property="format" xsi:type="nex:LiteralMeta"/>
      </node>
      <node about="#node291171" id="node291171" label="RIJ93567.1_GCA_003577215_cysteine_protease__Candidatus_Brocadia_sp._" otu="otu291172">
        <meta content=" x=1.3824027 y=191.0 ll=7;" datatype="xsd:string" id="meta291173" property="format" xsi:type="nex:LiteralMeta"/>
      </node>
      <node about="#node291174" id="node291174" label="GCA_002298885DBMK01000152.1_989409860159_9_GCA_002298885_-1_ID_159_9_partial_00__Anaerolineaceae_bacterium_UBA700_" otu="otu291175">
        <meta content=" x=1.5129524 y=192.0 ll=7;" datatype="xsd:string" id="meta291176" property="format" xsi:type="nex:LiteralMeta"/>
      </node>
      <node about="#node291181" id="node291181" label="KLK88504.1_GCA_001017125_cysteine_protease__Methanoculleus_sediminis_" otu="otu291182">
        <meta content=" x=1.4410927 y=193.0 ll=7;" datatype="xsd:string" id="meta291183" property="format" xsi:type="nex:LiteralMeta"/>
      </node>
      <node about="#node291188" id="node291188" label="TET62871.1_GCA_004376885_cysteine_protease__Candidatus_Aerophobetes_bacterium_" otu="otu291189">
        <meta content=" x=1.3445079 y=194.0 ll=7;" datatype="xsd:string" id="meta291190" property="format" xsi:type="nex:LiteralMeta"/>
      </node>
      <node about="#node291195" id="node291195" label="0/23" otu="otu289616">
        <meta content=" x=1.2736257 y=201.0 ll=7;" datatype="xsd:string" id="meta291196" property="format" xsi:type="nex:LiteralMeta"/>
      </node>
      <node about="#node291197" id="node291197" label="82.2/98" otu="otu291198">
        <meta content=" x=1.3191528 y=199.0 ll=7;" datatype="xsd:string" id="meta291199" property="format" xsi:type="nex:LiteralMeta"/>
      </node>
      <node about="#node291200" id="node291200" label="84/99" otu="otu291201">
        <meta content=" x=1.3929554 y=196.875 ll=7;" datatype="xsd:string" id="meta291202" property="format" xsi:type="nex:LiteralMeta"/>
      </node>
      <node about="#node291203" id="node291203" label="0/100" otu="otu291204">
        <meta content=" x=1.3929578 y=195.75 ll=7;" datatype="xsd:string" id="meta291205" property="format" xsi:type="nex:LiteralMeta"/>
      </node>
      <node about="#node291206" id="node291206" label="TCD48277.1_GCA_004332115_cysteine_protease__Chlorobium_sp._N1_" otu="otu291207">
        <meta content=" x=1.3929601 y=195.0 ll=7;" datatype="xsd:string" id="meta291208" property="format" xsi:type="nex:LiteralMeta"/>
      </node>
      <node about="#node291209" id="node291209" label="94.8/100" otu="otu291210">
        <meta content=" x=1.5153579 y=196.5 ll=7;" datatype="xsd:string" id="meta291211" property="format" xsi:type="nex:LiteralMeta"/>
      </node>
      <node about="#node291212" id="node291212" label="ABB22981.1_GCA_000012485_Peptidase_C1A__papain__Pelodictyon_luteolum_DSM_273_" otu="otu291213">
        <meta content=" x=1.5455605 y=196.0 ll=7;" datatype="xsd:string" id="meta291214" property="format" xsi:type="nex:LiteralMeta"/>
      </node>
      <node about="#node291215" id="node291215" label="KZK75029.1_GCA_001622165_cysteine_protease__Pelodictyon_luteolum_" otu="otu291216">
        <meta content=" x=1.6081316 y=197.0 ll=7;" datatype="xsd:string" id="meta291217" property="format" xsi:type="nex:LiteralMeta"/>
      </node>
      <node about="#node291226" id="node291226" label="RTY37716.1_GCA_003968655_cysteine_protease__Chlorobium_phaeovibrioides_" otu="otu291227">
        <meta content=" x=1.4841614 y=198.0 ll=7;" datatype="xsd:string" id="meta291228" property="format" xsi:type="nex:LiteralMeta"/>
      </node>
      <node about="#node291233" id="node291233" label="97/100" otu="otu291234">
        <meta content=" x=1.4502947 y=201.125 ll=7;" datatype="xsd:string" id="meta291235" property="format" xsi:type="nex:LiteralMeta"/>
      </node>
      <node about="#node291236" id="node291236" label="0/98" otu="otu291237">
        <meta content=" x=1.4502972 y=200.25 ll=7;" datatype="xsd:string" id="meta291238" property="format" xsi:type="nex:LiteralMeta"/>
      </node>
      <node about="#node291239" id="node291239">
        <meta content=" x=1.4502984 y=199.5 ll=7;" datatype="xsd:string" id="meta291240" property="format" xsi:type="nex:LiteralMeta"/>
      </node>
      <node about="#node291241" id="node291241" label="OQW85226.1_GCA_002083595_cysteine_protease__Proteobacteria_bacterium_ST_bin16_" otu="otu291242">
        <meta content=" x=1.4502984 y=199.0 ll=7;" datatype="xsd:string" id="meta291243" property="format" xsi:type="nex:LiteralMeta"/>
      </node>
      <node about="#node291244" id="node291244" label="SEN99385.1_GCA_900110385_Cysteine_protease__C1A_family__Nitrosomonas_oligotropha_" otu="otu291245">
        <meta content=" x=1.4502984 y=200.0 ll=7;" datatype="xsd:string" id="meta291246" property="format" xsi:type="nex:LiteralMeta"/>
      </node>
      <node about="#node291251" id="node291251" label="PTM78660.1_GCA_003046215_C1A_family_cysteine_protease__Nitrosomonas_sp._Nm141_" otu="otu291252">
        <meta content=" x=1.4503 y=201.0 ll=7;" datatype="xsd:string" id="meta291253" property="format" xsi:type="nex:LiteralMeta"/>
      </node>
      <node about="#node291258" id="node291258" label="TCL95529.1_GCA_004345375_C1A_family_cysteine_protease__Nitrosomonas_sp._Nm134_" otu="otu291259">
        <meta content=" x=1.4727058 y=202.0 ll=7;" datatype="xsd:string" id="meta291260" property="format" xsi:type="nex:LiteralMeta"/>
      </node>
      <node about="#node291269" id="node291269" label="PIU63762.1_GCA_002779575_cysteine_protease__Armatimonadetes_bacterium_CG07_land_8_20_14_0_80_40_9_" otu="otu291270">
        <meta content=" x=1.4121686 y=203.0 ll=7;" datatype="xsd:string" id="meta291271" property="format" xsi:type="nex:LiteralMeta"/>
      </node>
      <node about="#node291280" id="node291280" label="75.4/95" otu="otu291281">
        <meta content=" x=1.2957518 y=205.5 ll=7;" datatype="xsd:string" id="meta291282" property="format" xsi:type="nex:LiteralMeta"/>
      </node>
      <node about="#node291283" id="node291283" label="84.1/99" otu="otu291284">
        <meta content=" x=1.3612866 y=204.5 ll=7;" datatype="xsd:string" id="meta291285" property="format" xsi:type="nex:LiteralMeta"/>
      </node>
      <node about="#node291286" id="node291286" label="ACF45190.1_GCA_000020625_peptidase_C1A_papain__Prosthecochloris_aestuarii_DSM_271_" otu="otu291287">
        <meta content=" x=1.4948902 y=204.0 ll=7;" datatype="xsd:string" id="meta291288" property="format" xsi:type="nex:LiteralMeta"/>
      </node>
      <node about="#node291289" id="node291289" label="ASQ89625.1_GCA_002240205_cysteine_protease__Prosthecochloris_sp._GSB1_" otu="otu291290">
        <meta content=" x=1.4497576 y=205.0 ll=7;" datatype="xsd:string" id="meta291291" property="format" xsi:type="nex:LiteralMeta"/>
      </node>
      <node about="#node291296" id="node291296" label="89.2/99" otu="otu291297">
        <meta content=" x=1.338135 y=206.5 ll=7;" datatype="xsd:string" id="meta291298" property="format" xsi:type="nex:LiteralMeta"/>
      </node>
      <node about="#node291299" id="node291299" label="PWW81134.1_GCA_003182595_cysteine_protease__Prosthecochloris_marina_" otu="otu291300">
        <meta content=" x=1.4256395 y=206.0 ll=7;" datatype="xsd:string" id="meta291301" property="format" xsi:type="nex:LiteralMeta"/>
      </node>
      <node about="#node291302" id="node291302" label="ACE03092.1_GCA_000020545_peptidase_C1A_papain__Chlorobium_phaeobacteroides_BS1_" otu="otu291303">
        <meta content=" x=1.3381371 y=207.0 ll=7;" datatype="xsd:string" id="meta291304" property="format" xsi:type="nex:LiteralMeta"/>
      </node>
      <node about="#node291317" id="node291317" label="GCA_000402295AQRW01000105.1_219152835105_2_GCA_000402295_-1_ID_105_2_partial_00__Candidatus_Aerophobus_profundus_SCGC_AAA252-L23_" otu="otu291318">
        <meta content=" x=1.2955139 y=208.0 ll=7;" datatype="xsd:string" id="meta291319" property="format" xsi:type="nex:LiteralMeta"/>
      </node>
      <node about="#node291324" id="node291324" label="72.7/98" otu="otu291325">
        <meta content=" x=1.2983478 y=209.75 ll=7;" datatype="xsd:string" id="meta291326" property="format" xsi:type="nex:LiteralMeta"/>
      </node>
      <node about="#node291327" id="node291327" label="GBE32126.1_GCA_002897855_papain_family_cysteine_protease__bacterium_BMS3Bbin05_" otu="otu291328">
        <meta content=" x=1.3973724 y=209.0 ll=7;" datatype="xsd:string" id="meta291329" property="format" xsi:type="nex:LiteralMeta"/>
      </node>
      <node about="#node291330" id="node291330" label="70/99" otu="otu291331">
        <meta content=" x=1.3599653 y=210.5 ll=7;" datatype="xsd:string" id="meta291332" property="format" xsi:type="nex:LiteralMeta"/>
      </node>
      <node about="#node291333" id="node291333" label="GCA_002501765DAOG01000136.1_45309622938_4_GCA_002501765_1_ID_38_4_partial_00__Methanosaeta_sp._UBA204_" otu="otu291334">
        <meta content=" x=1.3674098 y=210.0 ll=7;" datatype="xsd:string" id="meta291335" property="format" xsi:type="nex:LiteralMeta"/>
      </node>
      <node about="#node291336" id="node291336" label="SEA24773.1_GCA_900107695_Cysteine_protease__C1A_family__Thiothrix_caldifontis_" otu="otu291337">
        <meta content=" x=1.5118848 y=211.0 ll=7;" datatype="xsd:string" id="meta291338" property="format" xsi:type="nex:LiteralMeta"/>
      </node>
      <node about="#node291351" id="node291351" label="91.7/96" otu="otu291352">
        <meta content=" x=1.2259357 y=234.3909 ll=7;" datatype="xsd:string" id="meta291353" property="format" xsi:type="nex:LiteralMeta"/>
      </node>
      <node about="#node291354" id="node291354" label="0/68" otu="otu291355">
        <meta content=" x=1.2259381 y=232.7818 ll=7;" datatype="xsd:string" id="meta291356" property="format" xsi:type="nex:LiteralMeta"/>
      </node>
      <node about="#node291357" id="node291357" label="0/70" otu="otu291358">
        <meta content=" x=1.2259405 y=231.0636 ll=7;" datatype="xsd:string" id="meta291359" property="format" xsi:type="nex:LiteralMeta"/>
      </node>
      <node about="#node291360" id="node291360" label="81.6/94" otu="otu291361">
        <meta content=" x=1.2479157 y=229.1272 ll=7;" datatype="xsd:string" id="meta291362" property="format" xsi:type="nex:LiteralMeta"/>
      </node>
      <node about="#node291363" id="node291363" label="77.3/94" otu="otu291364">
        <meta content=" x=1.271102 y=226.7544 ll=7;" datatype="xsd:string" id="meta291365" property="format" xsi:type="nex:LiteralMeta"/>
      </node>
      <node about="#node291366" id="node291366" label="71.1/93" otu="otu291367">
        <meta content=" x=1.2884792 y=223.50879 ll=7;" datatype="xsd:string" id="meta291368" property="format" xsi:type="nex:LiteralMeta"/>
      </node>
      <node about="#node291369" id="node291369" label="78.9/89" otu="otu291370">
        <meta content=" x=1.3249402 y=221.20508 ll=7;" datatype="xsd:string" id="meta291371" property="format" xsi:type="nex:LiteralMeta"/>
      </node>
      <node about="#node291372" id="node291372" label="74.7/100" otu="otu291373">
        <meta content=" x=1.3560498 y=219.91016 ll=7;" datatype="xsd:string" id="meta291374" property="format" xsi:type="nex:LiteralMeta"/>
      </node>
      <node about="#node291375" id="node291375" label="81.9/86" otu="otu291376">
        <meta content=" x=1.3938556 y=218.82031 ll=7;" datatype="xsd:string" id="meta291377" property="format" xsi:type="nex:LiteralMeta"/>
      </node>
      <node about="#node291378" id="node291378" label="77.4/86" otu="otu291379">
        <meta content=" x=1.4226817 y=217.64062 ll=7;" datatype="xsd:string" id="meta291380" property="format" xsi:type="nex:LiteralMeta"/>
      </node>
      <node about="#node291381" id="node291381" label="65.6/85" otu="otu291382">
        <meta content=" x=1.4367784 y=216.28125 ll=7;" datatype="xsd:string" id="meta291383" property="format" xsi:type="nex:LiteralMeta"/>
      </node>
      <node about="#node291384" id="node291384" label="77.6/98" otu="otu291385">
        <meta content=" x=1.4578933 y=215.0625 ll=7;" datatype="xsd:string" id="meta291386" property="format" xsi:type="nex:LiteralMeta"/>
      </node>
      <node about="#node291387" id="node291387" label="0/98" otu="otu291237">
        <meta content=" x=1.457896 y=214.125 ll=7;" datatype="xsd:string" id="meta291388" property="format" xsi:type="nex:LiteralMeta"/>
      </node>
      <node about="#node291389" id="node291389" label="85/99" otu="otu291390">
        <meta content=" x=1.4781567 y=213.25 ll=7;" datatype="xsd:string" id="meta291391" property="format" xsi:type="nex:LiteralMeta"/>
      </node>
      <node about="#node291392" id="node291392" label="77.5/99" otu="otu291393">
        <meta content=" x=1.4987767 y=212.5 ll=7;" datatype="xsd:string" id="meta291394" property="format" xsi:type="nex:LiteralMeta"/>
      </node>
      <node about="#node291395" id="node291395" label="GCA_002319815DCFR01000025.1_26273542825039_26_GCA_002319815_-1_ID_39_26_partial_00__Megamonas_sp._UBA1799_" otu="otu291396">
        <meta content=" x=1.6077052 y=212.0 ll=7;" datatype="xsd:string" id="meta291397" property="format" xsi:type="nex:LiteralMeta"/>
      </node>
      <node about="#node291398" id="node291398" label="SDE69961.1_GCA_900101845_Cysteine_protease__C1A_family__Sporomusa_acidovorans_" otu="otu291399">
        <meta content=" x=1.5205812 y=213.0 ll=7;" datatype="xsd:string" id="meta291400" property="format" xsi:type="nex:LiteralMeta"/>
      </node>
      <node about="#node291405" id="node291405" label="SEP35084.1_GCA_900110485_Cysteine_protease__C1A_family__Propionispora_vibrioides_" otu="otu291406">
        <meta content=" x=1.4781594 y=214.0 ll=7;" datatype="xsd:string" id="meta291407" property="format" xsi:type="nex:LiteralMeta"/>
      </node>
      <node about="#node291412" id="node291412" label="OLS55195.1_GCA_001941975_papain_family_cysteine_protease__Sporomusa_sphaeroides_DSM_2875_" otu="otu291413">
        <meta content=" x=1.4578983 y=215.0 ll=7;" datatype="xsd:string" id="meta291414" property="format" xsi:type="nex:LiteralMeta"/>
      </node>
      <node about="#node291419" id="node291419" label="TCL39261.1_GCA_004339805_C1A_family_cysteine_protease__Anaerospora_hongkongensis_" otu="otu291420">
        <meta content=" x=1.5006245 y=216.0 ll=7;" datatype="xsd:string" id="meta291421" property="format" xsi:type="nex:LiteralMeta"/>
      </node>
      <node about="#node291426" id="node291426" label="0/85" otu="otu290415">
        <meta content=" x=1.4367808 y=217.5 ll=7;" datatype="xsd:string" id="meta291427" property="format" xsi:type="nex:LiteralMeta"/>
      </node>
      <node about="#node291428" id="node291428" label="EGO61944.1_GCA_000219125_cysteine_protease__Acetonema_longum_DSM_6540_" otu="otu291429">
        <meta content=" x=1.5824479 y=217.0 ll=7;" datatype="xsd:string" id="meta291430" property="format" xsi:type="nex:LiteralMeta"/>
      </node>
      <node about="#node291431" id="node291431" label="SDE11391.1_GCA_900101845_Papain_family_cysteine_protease__Sporomusa_acidovorans_" otu="otu291432">
        <meta content=" x=1.5323012 y=218.0 ll=7;" datatype="xsd:string" id="meta291433" property="format" xsi:type="nex:LiteralMeta"/>
      </node>
      <node about="#node291442" id="node291442" label="GCE34042.1_GCA_003990955_peptidase_C1__Sporomusaceae_bacterium_" otu="otu291443">
        <meta content=" x=1.4937134 y=219.0 ll=7;" datatype="xsd:string" id="meta291444" property="format" xsi:type="nex:LiteralMeta"/>
      </node>
      <node about="#node291449" id="node291449" label="EQB25906.1_GCA_000445445_cysteine_protease__Sporomusa_ovata_DSM_2662_" otu="otu291450">
        <meta content=" x=1.4539462 y=220.0 ll=7;" datatype="xsd:string" id="meta291451" property="format" xsi:type="nex:LiteralMeta"/>
      </node>
      <node about="#node291456" id="node291456" label="WP_110955075.1_GCF_900086705_cysteine_protease__Massilibacillus_massiliensis_" otu="otu291457">
        <meta content=" x=1.4289172 y=221.0 ll=7;" datatype="xsd:string" id="meta291458" property="format" xsi:type="nex:LiteralMeta"/>
      </node>
      <node about="#node291463" id="node291463" label="92.4/94" otu="otu291464">
        <meta content=" x=1.4279525 y=222.5 ll=7;" datatype="xsd:string" id="meta291465" property="format" xsi:type="nex:LiteralMeta"/>
      </node>
      <node about="#node291466" id="node291466" label="GCA_002482545DLGF01000009.1_1281482471491582_128_GCA_002482545_-1_ID_2_128_partial_00__Sporomusaceae_bacterium_UBA7701_" otu="otu291467">
        <meta content=" x=1.4915165 y=222.0 ll=7;" datatype="xsd:string" id="meta291468" property="format" xsi:type="nex:LiteralMeta"/>
      </node>
      <node about="#node291469" id="node291469" label="BBB90138.1_GCA_003966895_papain_family_cysteine_protease__Methylomusa_anaerophila_" otu="otu291470">
        <meta content=" x=1.5054473 y=223.0 ll=7;" datatype="xsd:string" id="meta291471" property="format" xsi:type="nex:LiteralMeta"/>
      </node>
      <node about="#node291480" id="node291480" label="79.7/90" otu="otu291481">
        <meta content=" x=1.3107291 y=225.8125 ll=7;" datatype="xsd:string" id="meta291482" property="format" xsi:type="nex:LiteralMeta"/>
      </node>
      <node about="#node291483" id="node291483" label="94.4/100" otu="otu291484">
        <meta content=" x=1.3976161 y=224.5 ll=7;" datatype="xsd:string" id="meta291485" property="format" xsi:type="nex:LiteralMeta"/>
      </node>
      <node about="#node291486" id="node291486" label="SFL93537.1_GCA_900114615_Cysteine_protease__C1A_family__Pelosinus_propionicus_DSM_13327_" otu="otu291487">
        <meta content=" x=1.4666317 y=224.0 ll=7;" datatype="xsd:string" id="meta291488" property="format" xsi:type="nex:LiteralMeta"/>
      </node>
      <node about="#node291489" id="node291489" label="AIF53169.1_GCA_000725345_peptidase_C1A_papain__Pelosinus_sp._UFO1_" otu="otu291490">
        <meta content=" x=1.4244581 y=225.0 ll=7;" datatype="xsd:string" id="meta291491" property="format" xsi:type="nex:LiteralMeta"/>
      </node>
      <node about="#node291496" id="node291496" label="0/85" otu="otu290415">
        <meta content=" x=1.3107316 y=227.125 ll=7;" datatype="xsd:string" id="meta291497" property="format" xsi:type="nex:LiteralMeta"/>
      </node>
      <node about="#node291498" id="node291498" label="GCA_000493945AWNW01000024.1_22385413944924_22_GCA_000493945_-1_ID_24_22_partial_00__Candidatus_Hydrogenedens_terephthalicus_JGI_OTU-1_" otu="otu291499">
        <meta content=" x=1.4221483 y=226.0 ll=7;" datatype="xsd:string" id="meta291500" property="format" xsi:type="nex:LiteralMeta"/>
      </node>
      <node about="#node291501" id="node291501" label="82.1/93" otu="otu291502">
        <meta content=" x=1.3489816 y=228.25 ll=7;" datatype="xsd:string" id="meta291503" property="format" xsi:type="nex:LiteralMeta"/>
      </node>
      <node about="#node291504" id="node291504" label="92.2/99" otu="otu291505">
        <meta content=" x=1.4243476 y=227.5 ll=7;" datatype="xsd:string" id="meta291506" property="format" xsi:type="nex:LiteralMeta"/>
      </node>
      <node about="#node291507" id="node291507" label="GCA_003245855QKCB01000408.1_22163308373_2_GCA_003245855_-1_ID_73_2_partial_00__Desulfovibrio_putealis_" otu="otu291508">
        <meta content=" x=1.4243498 y=227.0 ll=7;" datatype="xsd:string" id="meta291509" property="format" xsi:type="nex:LiteralMeta"/>
      </node>
      <node about="#node291510" id="node291510" label="WP_027191330.1_GCF_000429325_cysteine_protease__Desulfovibrio_putealis_" otu="otu291511">
        <meta content=" x=1.584908 y=228.0 ll=7;" datatype="xsd:string" id="meta291512" property="format" xsi:type="nex:LiteralMeta"/>
      </node>
      <node about="#node291517" id="node291517" label="VBB08994.1_GCA_900476375_Hypothetical_protein_LUCI_4280__Lucifera_butyrica_" otu="otu291518">
        <meta content=" x=1.4111156 y=229.0 ll=7;" datatype="xsd:string" id="meta291519" property="format" xsi:type="nex:LiteralMeta"/>
      </node>
      <node about="#node291536" id="node291536" label="OQW38958.1_GCA_002083395_cysteine_protease__Proteobacteria_bacterium_SG_bin4_" otu="otu291537">
        <meta content=" x=1.3746011 y=230.0 ll=7;" datatype="xsd:string" id="meta291538" property="format" xsi:type="nex:LiteralMeta"/>
      </node>
      <node about="#node291543" id="node291543" label="0/97" otu="otu291544">
        <meta content=" x=1.2479181 y=231.5 ll=7;" datatype="xsd:string" id="meta291545" property="format" xsi:type="nex:LiteralMeta"/>
      </node>
      <node about="#node291546" id="node291546" label="PAV12929.1_GCA_002287235_cysteine_protease__Methanosarcina_spelaei_" otu="otu291547">
        <meta content=" x=1.2479192 y=231.0 ll=7;" datatype="xsd:string" id="meta291548" property="format" xsi:type="nex:LiteralMeta"/>
      </node>
      <node about="#node291549" id="node291549" label="GCA_002508465DAQQ01000003.1_121412814733105_12_GCA_002508465_1_ID_105_12_partial_00__Methanosarcina_sp._UBA7_" otu="otu291550">
        <meta content=" x=1.2479192 y=232.0 ll=7;" datatype="xsd:string" id="meta291551" property="format" xsi:type="nex:LiteralMeta"/>
      </node>
      <node about="#node291560" id="node291560" label="OGW46202.1_GCA_001805135_cysteine_protease__Nitrospirae_bacterium_RBG_13_41_22_" otu="otu291561">
        <meta content=" x=1.3465796 y=233.0 ll=7;" datatype="xsd:string" id="meta291562" property="format" xsi:type="nex:LiteralMeta"/>
      </node>
      <node about="#node291567" id="node291567" label="0/97" otu="otu291544">
        <meta content=" x=1.2259403 y=234.5 ll=7;" datatype="xsd:string" id="meta291568" property="format" xsi:type="nex:LiteralMeta"/>
      </node>
      <node about="#node291569" id="node291569" label="AKB49521.1_GCA_000969985_Cysteine_protease__Methanosarcina_barkeri_str._Wiesmoor_" otu="otu291570">
        <meta content=" x=1.2259426 y=234.0 ll=7;" datatype="xsd:string" id="meta291571" property="format" xsi:type="nex:LiteralMeta"/>
      </node>
      <node about="#node291572" id="node291572" label="AKB42604.1_GCA_000969905_Cysteine_protease__Methanosarcina_vacuolata_Z-761_" otu="otu291573">
        <meta content=" x=1.2259415 y=235.0 ll=7;" datatype="xsd:string" id="meta291574" property="format" xsi:type="nex:LiteralMeta"/>
      </node>
      <node about="#node291583" id="node291583" label="GCA_002505485DAVG01000114.1_63699937096797_63_GCA_002505485_-1_ID_97_63_partial_00__Methanosarcina_sp._UBA5_" otu="otu291584">
        <meta content=" x=1.2703122 y=236.0 ll=7;" datatype="xsd:string" id="meta291585" property="format" xsi:type="nex:LiteralMeta"/>
      </node>
      <node about="#node291594" id="node291594" label="0/17" otu="otu290600">
        <meta content=" x=1.1824474 y=237.75 ll=7;" datatype="xsd:string" id="meta291595" property="format" xsi:type="nex:LiteralMeta"/>
      </node>
      <node about="#node291596" id="node291596" label="ABL66654.1_GCA_000015125_peptidase_C1A__papain__Chlorobium_phaeobacteroides_DSM_266_" otu="otu291597">
        <meta content=" x=1.352334 y=237.0 ll=7;" datatype="xsd:string" id="meta291598" property="format" xsi:type="nex:LiteralMeta"/>
      </node>
      <node about="#node291599" id="node291599" label="0/85" otu="otu290415">
        <meta content=" x=1.1824495 y=238.5 ll=7;" datatype="xsd:string" id="meta291600" property="format" xsi:type="nex:LiteralMeta"/>
      </node>
      <node about="#node291601" id="node291601" label="OPY24497.1_GCA_002067565_Papain_family_cysteine_protease__Methanobacterium_sp._PtaU1.Bin242_" otu="otu291602">
        <meta content=" x=1.2267213 y=238.0 ll=7;" datatype="xsd:string" id="meta291603" property="format" xsi:type="nex:LiteralMeta"/>
      </node>
      <node about="#node291604" id="node291604" label="OHD65476.1_GCA_001829455_cysteine_protease__Spirochaetes_bacterium_RBG_13_51_14_" otu="otu291605">
        <meta content=" x=1.2757956 y=239.0 ll=7;" datatype="xsd:string" id="meta291606" property="format" xsi:type="nex:LiteralMeta"/>
      </node>
      <node about="#node291619" id="node291619" label="0/13" otu="otu291620">
        <meta content=" x=1.1613384 y=252.27246 ll=7;" datatype="xsd:string" id="meta291621" property="format" xsi:type="nex:LiteralMeta"/>
      </node>
      <node about="#node291622" id="node291622" label="80.9/35" otu="otu291623">
        <meta content=" x=1.1835294 y=250.29492 ll=7;" datatype="xsd:string" id="meta291624" property="format" xsi:type="nex:LiteralMeta"/>
      </node>
      <node about="#node291625" id="node291625" label="0/32" otu="otu291626">
        <meta content=" x=1.189925 y=248.58984 ll=7;" datatype="xsd:string" id="meta291627" property="format" xsi:type="nex:LiteralMeta"/>
      </node>
      <node about="#node291628" id="node291628" label="77.1/34" otu="otu291629">
        <meta content=" x=1.2060239 y=246.92969 ll=7;" datatype="xsd:string" id="meta291630" property="format" xsi:type="nex:LiteralMeta"/>
      </node>
      <node about="#node291631" id="node291631" label="76.3/34" otu="otu291632">
        <meta content=" x=1.2274727 y=245.85938 ll=7;" datatype="xsd:string" id="meta291633" property="format" xsi:type="nex:LiteralMeta"/>
      </node>
      <node about="#node291634" id="node291634" label="71.5/34" otu="otu291635">
        <meta content=" x=1.2478927 y=244.71875 ll=7;" datatype="xsd:string" id="meta291636" property="format" xsi:type="nex:LiteralMeta"/>
      </node>
      <node about="#node291637" id="node291637" label="0/34" otu="otu291638">
        <meta content=" x=1.2478948 y=243.4375 ll=7;" datatype="xsd:string" id="meta291639" property="format" xsi:type="nex:LiteralMeta"/>
      </node>
      <node about="#node291640" id="node291640" label="79.5/99" otu="otu291641">
        <meta content=" x=1.2845358 y=241.875 ll=7;" datatype="xsd:string" id="meta291642" property="format" xsi:type="nex:LiteralMeta"/>
      </node>
      <node about="#node291643" id="node291643" label="73.6/100" otu="otu291644">
        <meta content=" x=1.3022847 y=240.5 ll=7;" datatype="xsd:string" id="meta291645" property="format" xsi:type="nex:LiteralMeta"/>
      </node>
      <node about="#node291646" id="node291646" label="PGH25470.1_GCA_002573475_cysteine_protease__Fusobacterium_nucleatum_subsp._animalis_" otu="otu291647">
        <meta content=" x=1.3700489 y=240.0 ll=7;" datatype="xsd:string" id="meta291648" property="format" xsi:type="nex:LiteralMeta"/>
      </node>
      <node about="#node291649" id="node291649" label="GCA_002411145DHRA01000069.1_56623976331471_56_GCA_002411145_-1_ID_71_56_partial_00__Firmicutes_bacterium_UBA5324_" otu="otu291650">
        <meta content=" x=1.5205151 y=241.0 ll=7;" datatype="xsd:string" id="meta291651" property="format" xsi:type="nex:LiteralMeta"/>
      </node>
      <node about="#node291656" id="node291656" label="77.4/98" otu="otu291657">
        <meta content=" x=1.3096849 y=243.25 ll=7;" datatype="xsd:string" id="meta291658" property="format" xsi:type="nex:LiteralMeta"/>
      </node>
      <node about="#node291659" id="node291659" label="77.3/98" otu="otu291660">
        <meta content=" x=1.3306098 y=242.5 ll=7;" datatype="xsd:string" id="meta291661" property="format" xsi:type="nex:LiteralMeta"/>
      </node>
      <node about="#node291662" id="node291662" label="GCA_003250475QKGI01000157.1_31924291025_3_GCA_003250475_1_ID_25_3_partial_00__Bacteroidetes_bacterium_" otu="otu291663">
        <meta content=" x=1.3736116 y=242.0 ll=7;" datatype="xsd:string" id="meta291664" property="format" xsi:type="nex:LiteralMeta"/>
      </node>
      <node about="#node291665" id="node291665" label="HBE41174.1_GCA_003501665_TPA__cysteine_protease__Bacteroidales_bacterium_" otu="otu291666">
        <meta content=" x=1.4509705 y=243.0 ll=7;" datatype="xsd:string" id="meta291667" property="format" xsi:type="nex:LiteralMeta"/>
      </node>
      <node about="#node291672" id="node291672" label="GCA_002403305DHHM01000022.1_46572145815513_46_GCA_002403305_1_ID_13_46_partial_00__Bacteroidales_bacterium_UBA4772_" otu="otu291673">
        <meta content=" x=1.359703 y=244.0 ll=7;" datatype="xsd:string" id="meta291674" property="format" xsi:type="nex:LiteralMeta"/>
      </node>
      <node about="#node291683" id="node291683" label="TAL79466.1_GCA_004322245_cysteine_protease__Bacteriodetes_bacterium_" otu="otu291684">
        <meta content=" x=1.4593719 y=245.0 ll=7;" datatype="xsd:string" id="meta291685" property="format" xsi:type="nex:LiteralMeta"/>
      </node>
      <node about="#node291690" id="node291690" label="PSK80583.1_GCA_003014495_C1A_family_cysteine_protease__Prolixibacter_denitrificans_" otu="otu291691">
        <meta content=" x=1.2696023 y=246.0 ll=7;" datatype="xsd:string" id="meta291692" property="format" xsi:type="nex:LiteralMeta"/>
      </node>
      <node about="#node291697" id="node291697" label="PIP37559.1_GCA_002771315_cysteine_protease__Desulfobacterales_bacterium_CG23_combo_of_CG06-09_8_20_14_all_52_9_" otu="otu291698">
        <meta content=" x=1.2476768 y=247.0 ll=7;" datatype="xsd:string" id="meta291699" property="format" xsi:type="nex:LiteralMeta"/>
      </node>
      <node about="#node291704" id="node291704" label="WP_025864653.1_GCF_000621705_cysteine_protease__Prolixibacter_bellariivorans_" otu="otu291705">
        <meta content=" x=1.2675334 y=248.0 ll=7;" datatype="xsd:string" id="meta291706" property="format" xsi:type="nex:LiteralMeta"/>
      </node>
      <node about="#node291711" id="node291711" label="74.3/97" otu="otu291712">
        <meta content=" x=1.2190654 y=250.25 ll=7;" datatype="xsd:string" id="meta291713" property="format" xsi:type="nex:LiteralMeta"/>
      </node>
      <node about="#node291714" id="node291714" label="93.2/99" otu="otu291715">
        <meta content=" x=1.3087597 y=249.5 ll=7;" datatype="xsd:string" id="meta291716" property="format" xsi:type="nex:LiteralMeta"/>
      </node>
      <node about="#node291717" id="node291717" label="GCA_001577155LSCO01000069.1_26661607179_2_GCA_001577155_1_ID_179_2_partial_00__Candidatus_Bathyarchaeota_archaeon_TCS64_" otu="otu291718">
        <meta content=" x=1.5242733 y=249.0 ll=7;" datatype="xsd:string" id="meta291719" property="format" xsi:type="nex:LiteralMeta"/>
      </node>
      <node about="#node291720" id="node291720" label="GCA_002415855DIAS01000049.1_10103061123291_10_GCA_002415855_1_ID_91_10_partial_00__Bacteroidales_bacterium_UBA5072_" otu="otu291721">
        <meta content=" x=1.308762 y=250.0 ll=7;" datatype="xsd:string" id="meta291722" property="format" xsi:type="nex:LiteralMeta"/>
      </node>
      <node about="#node291727" id="node291727" label="GCA_002403385DHHR01000068.1_13125951350033_13_GCA_002403385_-1_ID_33_13_partial_00__Syntrophaceae_bacterium_UBA4767_" otu="otu291728">
        <meta content=" x=1.2502462 y=251.0 ll=7;" datatype="xsd:string" id="meta291729" property="format" xsi:type="nex:LiteralMeta"/>
      </node>
      <node about="#node291738" id="node291738" label="GCA_002352365DEIJ01000071.1_22116264680_2_GCA_002352365_-1_ID_80_2_partial_00__Dehalococcoidia_bacterium_UBA2777_" otu="otu291739">
        <meta content=" x=1.2331889 y=252.0 ll=7;" datatype="xsd:string" id="meta291740" property="format" xsi:type="nex:LiteralMeta"/>
      </node>
      <node about="#node291745" id="node291745" label="0/14" otu="otu290215">
        <meta content=" x=1.1613406 y=254.25 ll=7;" datatype="xsd:string" id="meta291746" property="format" xsi:type="nex:LiteralMeta"/>
      </node>
      <node about="#node291747" id="node291747" label="92.7/99" otu="otu291748">
        <meta content=" x=1.2030768 y=253.5 ll=7;" datatype="xsd:string" id="meta291749" property="format" xsi:type="nex:LiteralMeta"/>
      </node>
      <node about="#node291750" id="node291750" label="AAM06588.1_GCA_000007345_cysteine_protease__papain_C1_family___Methanosarcina_acetivorans_C2A_" otu="otu291751">
        <meta content=" x=1.2030779 y=253.0 ll=7;" datatype="xsd:string" id="meta291752" property="format" xsi:type="nex:LiteralMeta"/>
      </node>
      <node about="#node291753" id="node291753" label="AKB37817.1_GCA_000970145_Cysteine_protease__Methanosarcina_siciliae_C2J_" otu="otu291754">
        <meta content=" x=1.2030779 y=254.0 ll=7;" datatype="xsd:string" id="meta291755" property="format" xsi:type="nex:LiteralMeta"/>
      </node>
      <node about="#node291760" id="node291760" label="OYY94817.1_GCA_002281555_cysteine_protease__Hydrogenophilales_bacterium_28-61-23_" otu="otu291761">
        <meta content=" x=1.2285873 y=255.0 ll=7;" datatype="xsd:string" id="meta291762" property="format" xsi:type="nex:LiteralMeta"/>
      </node>
      <node about="#node291775" id="node291775" label="71.6/92" otu="otu290757">
        <meta content=" x=1.115003 y=256.5 ll=7;" datatype="xsd:string" id="meta291776" property="format" xsi:type="nex:LiteralMeta"/>
      </node>
      <node about="#node291777" id="node291777" label="KYK32179.1_GCA_001595815_cysteine_protease__Theionarchaea_archaeon_DG-70-1_" otu="otu291778">
        <meta content=" x=1.2252187 y=256.0 ll=7;" datatype="xsd:string" id="meta291779" property="format" xsi:type="nex:LiteralMeta"/>
      </node>
      <node about="#node291780" id="node291780" label="WP_026899125.1_GCF_000422945_cysteine_protease__Pedobacter_oryzae_" otu="otu291781">
        <meta content=" x=1.3671104 y=257.0 ll=7;" datatype="xsd:string" id="meta291782" property="format" xsi:type="nex:LiteralMeta"/>
      </node>
      <node about="#node291791" id="node291791" label="EHN09831.1_GCA_000240225_Cysteine_protease__Patulibacter_medicamentivorans_" otu="otu291792">
        <meta content=" x=1.2959126 y=258.0 ll=7;" datatype="xsd:string" id="meta291793" property="format" xsi:type="nex:LiteralMeta"/>
      </node>
      <node about="#node291798" id="node291798" label="85.9/38" otu="otu291799">
        <meta content=" x=1.121037 y=260.875 ll=7;" datatype="xsd:string" id="meta291800" property="format" xsi:type="nex:LiteralMeta"/>
      </node>
      <node about="#node291801" id="node291801" label="86/70" otu="otu291802">
        <meta content=" x=1.1741176 y=259.5 ll=7;" datatype="xsd:string" id="meta291803" property="format" xsi:type="nex:LiteralMeta"/>
      </node>
      <node about="#node291804" id="node291804" label="TAJ45991.1_GCA_004297075_cysteine_protease__Chitinophagaceae_bacterium_" otu="otu291805">
        <meta content=" x=1.3143512 y=259.0 ll=7;" datatype="xsd:string" id="meta291806" property="format" xsi:type="nex:LiteralMeta"/>
      </node>
      <node about="#node291807" id="node291807" label="GCA_003344625QPKJ01000508.1_299619341317_2_GCA_003344625_-1_ID_1317_2_partial_00__Solirubrobacter_sp._CPCC_204708_" otu="otu291808">
        <meta content=" x=1.244291 y=260.0 ll=7;" datatype="xsd:string" id="meta291809" property="format" xsi:type="nex:LiteralMeta"/>
      </node>
      <node about="#node291814" id="node291814" label="48.5/89" otu="otu291815">
        <meta content=" x=1.1837174 y=262.25 ll=7;" datatype="xsd:string" id="meta291816" property="format" xsi:type="nex:LiteralMeta"/>
      </node>
      <node about="#node291817" id="node291817" label="0/97" otu="otu291544">
        <meta content=" x=1.1837199 y=261.5 ll=7;" datatype="xsd:string" id="meta291818" property="format" xsi:type="nex:LiteralMeta"/>
      </node>
      <node about="#node291819" id="node291819" label="RLG13091.1_GCA_003660825_cysteine_protease__Candidatus_Pacearchaeota_archaeon_" otu="otu291820">
        <meta content=" x=1.1837223 y=261.0 ll=7;" datatype="xsd:string" id="meta291821" property="format" xsi:type="nex:LiteralMeta"/>
      </node>
      <node about="#node291822" id="node291822" label="RKX60844.1_GCA_003641595_cysteine_protease__Thermodesulfobacteria_bacterium_" otu="otu291823">
        <meta content=" x=1.1837219 y=262.0 ll=7;" datatype="xsd:string" id="meta291824" property="format" xsi:type="nex:LiteralMeta"/>
      </node>
      <node about="#node291829" id="node291829" label="GCA_003157235PMJC01000147.1_229073161393_2_GCA_003157235_-1_ID_393_2_partial_00__Methanosarcina_sp._" otu="otu291830">
        <meta content=" x=1.7692603 y=263.0 ll=7;" datatype="xsd:string" id="meta291831" property="format" xsi:type="nex:LiteralMeta"/>
      </node>
      <node about="#node291848" id="node291848" label="86.3/68" otu="otu291849">
        <meta content=" x=1.0638112 y=269.82812 ll=7;" datatype="xsd:string" id="meta291850" property="format" xsi:type="nex:LiteralMeta"/>
      </node>
      <node about="#node291851" id="node291851" label="76.3/62" otu="otu291852">
        <meta content=" x=1.0940048 y=268.65625 ll=7;" datatype="xsd:string" id="meta291853" property="format" xsi:type="nex:LiteralMeta"/>
      </node>
      <node about="#node291854" id="node291854" label="79.5/85" otu="otu291855">
        <meta content=" x=1.1141027 y=267.3125 ll=7;" datatype="xsd:string" id="meta291856" property="format" xsi:type="nex:LiteralMeta"/>
      </node>
      <node about="#node291857" id="node291857" label="71.7/99" otu="otu291858">
        <meta content=" x=1.1298882 y=266.125 ll=7;" datatype="xsd:string" id="meta291859" property="format" xsi:type="nex:LiteralMeta"/>
      </node>
      <node about="#node291860" id="node291860" label="0/100" otu="otu291204">
        <meta content=" x=1.1359062 y=265.25 ll=7;" datatype="xsd:string" id="meta291861" property="format" xsi:type="nex:LiteralMeta"/>
      </node>
      <node about="#node291862" id="node291862" label="98.3/100" otu="otu291863">
        <meta content=" x=1.2671298 y=264.5 ll=7;" datatype="xsd:string" id="meta291864" property="format" xsi:type="nex:LiteralMeta"/>
      </node>
      <node about="#node291865" id="node291865" label="SDT14562.1_GCA_900104745_Cysteine_protease__C1A_family__Actinopolymorpha_singaporensis_" otu="otu291866">
        <meta content=" x=1.2899706 y=264.0 ll=7;" datatype="xsd:string" id="meta291867" property="format" xsi:type="nex:LiteralMeta"/>
      </node>
      <node about="#node291868" id="node291868" label="SFG38046.1_GCA_900113145_Cysteine_protease__C1A_family__Actinopolymorpha_cephalotaxi_" otu="otu291869">
        <meta content=" x=1.2837614 y=265.0 ll=7;" datatype="xsd:string" id="meta291870" property="format" xsi:type="nex:LiteralMeta"/>
      </node>
      <node about="#node291875" id="node291875" label="CEL22553.1_GCA_000826545_Cysteine_protease__Kibdelosporangium_sp._MJ126-NF4_" otu="otu291876">
        <meta content=" x=1.1359082 y=266.0 ll=7;" datatype="xsd:string" id="meta291877" property="format" xsi:type="nex:LiteralMeta"/>
      </node>
      <node about="#node291882" id="node291882" label="ALG11355.1_GCA_001302585_cysteine_protease__Kibdelosporangium_phytohabitans_" otu="otu291883">
        <meta content=" x=1.1900975 y=267.0 ll=7;" datatype="xsd:string" id="meta291884" property="format" xsi:type="nex:LiteralMeta"/>
      </node>
      <node about="#node291889" id="node291889" label="81.8/98" otu="otu291890">
        <meta content=" x=1.135284 y=268.5 ll=7;" datatype="xsd:string" id="meta291891" property="format" xsi:type="nex:LiteralMeta"/>
      </node>
      <node about="#node291892" id="node291892" label="SMD21605.1_GCA_900176515_Cysteine_protease__C1A_family__Kibdelosporangium_aridum_" otu="otu291893">
        <meta content=" x=1.1560363 y=268.0 ll=7;" datatype="xsd:string" id="meta291894" property="format" xsi:type="nex:LiteralMeta"/>
      </node>
      <node about="#node291895" id="node291895" label="GCA_000720375JOAA01000042.1_1097501065842_10_GCA_000720375_1_ID_42_10_partial_00__Rhodococcus_rhodnii_" otu="otu291896">
        <meta content=" x=1.1352862 y=269.0 ll=7;" datatype="xsd:string" id="meta291897" property="format" xsi:type="nex:LiteralMeta"/>
      </node>
      <node about="#node291906" id="node291906" label="ONI86382.1_GCA_001984155_cysteine_protease__Actinosynnema_sp._ALI-1.44_" otu="otu291907">
        <meta content=" x=1.0940068 y=270.0 ll=7;" datatype="xsd:string" id="meta291908" property="format" xsi:type="nex:LiteralMeta"/>
      </node>
      <node about="#node291913" id="node291913" label="RJP62276.1_GCA_003599815_cysteine_protease__Candidatus_Aureabacteria_bacterium_SURF_26_" otu="otu291914">
        <meta content=" x=1.170781 y=271.0 ll=7;" datatype="xsd:string" id="meta291915" property="format" xsi:type="nex:LiteralMeta"/>
      </node>
      <node about="#node291924" id="node291924" label="88.8/87" otu="otu291925">
        <meta content=" x=1.0254061 y=274.5625 ll=7;" datatype="xsd:string" id="meta291926" property="format" xsi:type="nex:LiteralMeta"/>
      </node>
      <node about="#node291927" id="node291927" label="0/18" otu="otu291928">
        <meta content=" x=1.025409 y=273.125 ll=7;" datatype="xsd:string" id="meta291929" property="format" xsi:type="nex:LiteralMeta"/>
      </node>
      <node about="#node291930" id="node291930" label="PIU62919.1_GCA_002779575_cysteine_protease__partial__Armatimonadetes_bacterium_CG07_land_8_20_14_0_80_40_9_" otu="otu291931">
        <meta content=" x=1.0861881 y=272.0 ll=7;" datatype="xsd:string" id="meta291932" property="format" xsi:type="nex:LiteralMeta"/>
      </node>
      <node about="#node291933" id="node291933" label="0/47" otu="otu291141">
        <meta content=" x=1.025411 y=274.25 ll=7;" datatype="xsd:string" id="meta291934" property="format" xsi:type="nex:LiteralMeta"/>
      </node>
      <node about="#node291935" id="node291935" label="20/100" otu="otu291936">
        <meta content=" x=1.0906851 y=273.5 ll=7;" datatype="xsd:string" id="meta291937" property="format" xsi:type="nex:LiteralMeta"/>
      </node>
      <node about="#node291938" id="node291938" label="OPY19415.1_GCA_002067275_Papain_family_cysteine_protease__Methanomethylovorans_sp._PtaU1.Bin093_" otu="otu291939">
        <meta content=" x=1.0906876 y=273.0 ll=7;" datatype="xsd:string" id="meta291940" property="format" xsi:type="nex:LiteralMeta"/>
      </node>
      <node about="#node291941" id="node291941" label="GCA_002508425DAKU01000081.1_969667280108_9_GCA_002508425_1_ID_108_9_partial_00__Methanosarcinaceae_archaeon_UBA470_" otu="otu291942">
        <meta content=" x=1.0906872 y=274.0 ll=7;" datatype="xsd:string" id="meta291943" property="format" xsi:type="nex:LiteralMeta"/>
      </node>
      <node about="#node291948" id="node291948" label="KJS14796.1_GCA_000961595_hypothetical_protein_VR69_16070__Peptococcaceae_bacterium_BRH_c4b_" otu="otu291949">
        <meta content=" x=1.9123671 y=275.0 ll=7;" datatype="xsd:string" id="meta291950" property="format" xsi:type="nex:LiteralMeta"/>
      </node>
      <node about="#node291959" id="node291959" label="OPY18197.1_GCA_002067275_Papain_family_cysteine_protease__Methanomethylovorans_sp._PtaU1.Bin093_" otu="otu291960">
        <meta content=" x=1.0254087 y=276.0 ll=7;" datatype="xsd:string" id="meta291961" property="format" xsi:type="nex:LiteralMeta"/>
      </node>
      <node about="#node291970" id="node291970" label="90.2/99" otu="otu291971">
        <meta content=" x=1.0349739 y=277.5 ll=7;" datatype="xsd:string" id="meta291972" property="format" xsi:type="nex:LiteralMeta"/>
      </node>
      <node about="#node291973" id="node291973" label="PYQ28088.1_GCA_003223645_cysteine_protease__Acidobacteria_bacterium_" otu="otu291974">
        <meta content=" x=1.4023275 y=277.0 ll=7;" datatype="xsd:string" id="meta291975" property="format" xsi:type="nex:LiteralMeta"/>
      </node>
      <node about="#node291976" id="node291976" label="WP_063684598.1_GCF_001641335_C1_family_peptidase__Bradyrhizobium_stylosanthis_" otu="otu291977">
        <meta content=" x=1.0885729 y=278.0 ll=7;" datatype="xsd:string" id="meta291978" property="format" xsi:type="nex:LiteralMeta"/>
      </node>
      <node about="#node291987" id="node291987" label="OIO22098.1_GCA_001871475_cysteine_protease__Candidatus_Micrarchaeota_archaeon_CG1_02_47_40_" otu="otu291988">
        <meta content=" x=0.7478082 y=279.0 ll=7;" datatype="xsd:string" id="meta291989" property="format" xsi:type="nex:LiteralMeta"/>
      </node>
      <node about="#node291994" id="node291994" label="PIZ92374.1_GCA_002792955_cysteine_protease__Candidatus_Micrarchaeota_archaeon_CG_4_10_14_0_2_um_filter_49_7_" otu="otu291995">
        <meta content=" x=0.722871 y=280.0 ll=7;" datatype="xsd:string" id="meta291996" property="format" xsi:type="nex:LiteralMeta"/>
      </node>
      <node about="#node292001" id="node292001" label="83.5/86" otu="otu292002">
        <meta content=" x=0.6438623 y=285.03125 ll=7;" datatype="xsd:string" id="meta292003" property="format" xsi:type="nex:LiteralMeta"/>
      </node>
      <node about="#node292004" id="node292004" label="93.7/99" otu="otu292005">
        <meta content=" x=0.8915984 y=283.5625 ll=7;" datatype="xsd:string" id="meta292006" property="format" xsi:type="nex:LiteralMeta"/>
      </node>
      <node about="#node292007" id="node292007" label="76.5/96" otu="otu292008">
        <meta content=" x=0.96681386 y=282.125 ll=7;" datatype="xsd:string" id="meta292009" property="format" xsi:type="nex:LiteralMeta"/>
      </node>
      <node about="#node292010" id="node292010" label="RYD24062.1_GCA_004143955_hypothetical_protein_EOP88_01610__Verrucomicrobiaceae_bacterium_" otu="otu292011">
        <meta content=" x=1.4386085 y=281.0 ll=7;" datatype="xsd:string" id="meta292012" property="format" xsi:type="nex:LiteralMeta"/>
      </node>
      <node about="#node292013" id="node292013" label="88.1/98" otu="otu292014">
        <meta content=" x=1.1216154 y=283.25 ll=7;" datatype="xsd:string" id="meta292015" property="format" xsi:type="nex:LiteralMeta"/>
      </node>
      <node about="#node292016" id="node292016" label="77.8/97" otu="otu292017">
        <meta content=" x=1.18965 y=282.5 ll=7;" datatype="xsd:string" id="meta292018" property="format" xsi:type="nex:LiteralMeta"/>
      </node>
      <node about="#node292019" id="node292019" label="GCA_001870125CP017922.1_2276213156521324161_2276_GCA_001870125_1_ID_1_2276_partial_00__Candidatus_Nitrosocosmicus_exaquare_" otu="otu292020">
        <meta content=" x=1.7793849 y=282.0 ll=7;" datatype="xsd:string" id="meta292021" property="format" xsi:type="nex:LiteralMeta"/>
      </node>
      <node about="#node292022" id="node292022" label="GCA_003151915PLYY01000377.1_273361334464140_27_GCA_003151915_1_ID_140_27_partial_00__Planctomycetaceae_bacterium_" otu="otu292023">
        <meta content=" x=1.3469195 y=283.0 ll=7;" datatype="xsd:string" id="meta292024" property="format" xsi:type="nex:LiteralMeta"/>
      </node>
      <node about="#node292029" id="node292029" label="GCA_003153375PLYM01000047.1_71974919834273_71_GCA_003153375_1_ID_73_71_partial_00__Planctomycetaceae_bacterium_" otu="otu292030">
        <meta content=" x=1.3175448 y=284.0 ll=7;" datatype="xsd:string" id="meta292031" property="format" xsi:type="nex:LiteralMeta"/>
      </node>
      <node about="#node292040" id="node292040" label="MAG93438.1_GCA_002688765_hypothetical_protein_CMJ48_06790__Planctomycetaceae_bacterium_" otu="otu292041">
        <meta content=" x=1.3193905 y=285.0 ll=7;" datatype="xsd:string" id="meta292042" property="format" xsi:type="nex:LiteralMeta"/>
      </node>
      <node about="#node292047" id="node292047" label="88.2/93" otu="otu292048">
        <meta content=" x=0.81174344 y=286.5 ll=7;" datatype="xsd:string" id="meta292049" property="format" xsi:type="nex:LiteralMeta"/>
      </node>
      <node about="#node292050" id="node292050" label="GCA_001657325LWRO01000015.1_969138292101_9_GCA_001657325_1_ID_101_9_partial_00__Geitlerinema_sp._BBD_1991-9_" otu="otu292051">
        <meta content=" x=1.3598008 y=286.0 ll=7;" datatype="xsd:string" id="meta292052" property="format" xsi:type="nex:LiteralMeta"/>
      </node>
      <node about="#node292053" id="node292053" label="KST69468.1_GCA_001456025_hypothetical_protein_BC008_35705__Mastigocoleus_testarum_BC008_" otu="otu292054">
        <meta content=" x=0.98633796 y=287.0 ll=7;" datatype="xsd:string" id="meta292055" property="format" xsi:type="nex:LiteralMeta"/>
      </node>
      <node about="#node292068" id="node292068" label="GCA_003162615PMNG01000125.1_2207105820_2_GCA_003162615_-1_ID_20_2_partial_00__Methanothrix_sp._" otu="otu292069">
        <meta content=" x=1.0576161 y=288.0 ll=7;" datatype="xsd:string" id="meta292070" property="format" xsi:type="nex:LiteralMeta"/>
      </node>
      <node about="#node292075" id="node292075" label="99.3/100" otu="otu292076">
        <meta content=" x=0.86944634 y=291.375 ll=7;" datatype="xsd:string" id="meta292077" property="format" xsi:type="nex:LiteralMeta"/>
      </node>
      <node about="#node292078" id="node292078" label="89.9/100" otu="otu292079">
        <meta content=" x=1.0026389 y=290.25 ll=7;" datatype="xsd:string" id="meta292080" property="format" xsi:type="nex:LiteralMeta"/>
      </node>
      <node about="#node292081" id="node292081" label="0/98" otu="otu291237">
        <meta content=" x=1.0026411 y=289.5 ll=7;" datatype="xsd:string" id="meta292082" property="format" xsi:type="nex:LiteralMeta"/>
      </node>
      <node about="#node292083" id="node292083" label="RYZ81212.1_GCA_004193275_peptidase__partial__Proteobacteria_bacterium_" otu="otu292084">
        <meta content=" x=1.0026423 y=289.0 ll=7;" datatype="xsd:string" id="meta292085" property="format" xsi:type="nex:LiteralMeta"/>
      </node>
      <node about="#node292086" id="node292086" label="RYZ89082.1_GCA_004193275_peptidase__Proteobacteria_bacterium_" otu="otu292087">
        <meta content=" x=1.0026436 y=290.0 ll=7;" datatype="xsd:string" id="meta292088" property="format" xsi:type="nex:LiteralMeta"/>
      </node>
      <node about="#node292093" id="node292093" label="RYZ83036.1_GCA_004193275_hypothetical_protein_EOP04_20765__Proteobacteria_bacterium_" otu="otu292094">
        <meta content=" x=1.0026412 y=291.0 ll=7;" datatype="xsd:string" id="meta292095" property="format" xsi:type="nex:LiteralMeta"/>
      </node>
      <node about="#node292100" id="node292100" label="14.7/86" otu="otu292101">
        <meta content=" x=0.9429826 y=292.5 ll=7;" datatype="xsd:string" id="meta292102" property="format" xsi:type="nex:LiteralMeta"/>
      </node>
      <node about="#node292103" id="node292103" label="GCA_001748245BDFO01000001.1_1801204550920462581_1801_GCA_001748245_1_ID_1_1801_partial_00__Oligoflexus_tunisiensis_" otu="otu292104">
        <meta content=" x=1.0345788 y=292.0 ll=7;" datatype="xsd:string" id="meta292105" property="format" xsi:type="nex:LiteralMeta"/>
      </node>
      <node about="#node292106" id="node292106" label="GCA_001748245BDFO01000001.1_5554661165066123991_5554_GCA_001748245_-1_ID_1_5554_partial_00__Oligoflexus_tunisiensis_" otu="otu292107">
        <meta content=" x=1.0285707 y=293.0 ll=7;" datatype="xsd:string" id="meta292108" property="format" xsi:type="nex:LiteralMeta"/>
      </node>
      <node about="#node292121" id="node292121" label="72.4/95" otu="otu292122">
        <meta content=" x=0.5407716 y=294.5 ll=7;" datatype="xsd:string" id="meta292123" property="format" xsi:type="nex:LiteralMeta"/>
      </node>
      <node about="#node292124" id="node292124" label="GAC13826.1_GCA_000314975_hypothetical_protein_GLIP_1185__Aliiglaciecola_lipolytica_E3_" otu="otu292125">
        <meta content=" x=1.1029004 y=294.0 ll=7;" datatype="xsd:string" id="meta292126" property="format" xsi:type="nex:LiteralMeta"/>
      </node>
      <node about="#node292127" id="node292127" label="KYC53855.1_GCA_001587715_Papain_family_cysteine_protease__Candidatus_Methanofastidiosum_methylthiophilus_" otu="otu292128">
        <meta content=" x=0.8133455 y=295.0 ll=7;" datatype="xsd:string" id="meta292129" property="format" xsi:type="nex:LiteralMeta"/>
      </node>
      <node about="#node292138" id="node292138" label="GCA_002197525NFUN01000057.1_242623927057123_24_GCA_002197525_-1_ID_123_24_partial_00__Acidobacteria_subdivision_13_bacterium_RH2_MAG17b_" otu="otu292139">
        <meta content=" x=0.9274598 y=296.0 ll=7;" datatype="xsd:string" id="meta292140" property="format" xsi:type="nex:LiteralMeta"/>
      </node>
      <node about="#node292145" id="node292145" label="77/76" otu="otu292146">
        <meta content=" x=0.3078301 y=474.1244 ll=7;" datatype="xsd:string" id="meta292147" property="format" xsi:type="nex:LiteralMeta"/>
      </node>
      <node about="#node292148" id="node292148" label="82.1/81" otu="otu292149">
        <meta content=" x=0.3756037 y=310.73633 ll=7;" datatype="xsd:string" id="meta292150" property="format" xsi:type="nex:LiteralMeta"/>
      </node>
      <node about="#node292151" id="node292151" label="88.4/75" otu="otu292152">
        <meta content=" x=0.47582152 y=302.10938 ll=7;" datatype="xsd:string" id="meta292153" property="format" xsi:type="nex:LiteralMeta"/>
      </node>
      <node about="#node292154" id="node292154" label="22.6/72" otu="otu292155">
        <meta content=" x=0.5088008 y=299.75 ll=7;" datatype="xsd:string" id="meta292156" property="format" xsi:type="nex:LiteralMeta"/>
      </node>
      <node about="#node292157" id="node292157" label="0/74" otu="otu290811">
        <meta content=" x=0.5088036 y=298.5 ll=7;" datatype="xsd:string" id="meta292158" property="format" xsi:type="nex:LiteralMeta"/>
      </node>
      <node about="#node292159" id="node292159" label="99.6/100" otu="otu292160">
        <meta content=" x=1.8013071 y=297.5 ll=7;" datatype="xsd:string" id="meta292161" property="format" xsi:type="nex:LiteralMeta"/>
      </node>
      <node about="#node292162" id="node292162" label="SMC21291.1_GCA_900176305_Papain_family_cysteine_protease__Clostridium_acidisoli_DSM_12555_" otu="otu292163">
        <meta content=" x=1.9131948 y=297.0 ll=7;" datatype="xsd:string" id="meta292164" property="format" xsi:type="nex:LiteralMeta"/>
      </node>
      <node about="#node292165" id="node292165" label="OOM14014.1_GCA_002006235_papain_family_cysteine_protease__Clostridium_aurantibutyricum_" otu="otu292166">
        <meta content=" x=1.9302725 y=298.0 ll=7;" datatype="xsd:string" id="meta292167" property="format" xsi:type="nex:LiteralMeta"/>
      </node>
      <node about="#node292172" id="node292172" label="99.1/100" otu="otu292173">
        <meta content=" x=1.1567713 y=299.5 ll=7;" datatype="xsd:string" id="meta292174" property="format" xsi:type="nex:LiteralMeta"/>
      </node>
      <node about="#node292175" id="node292175" label="AYF40284.1_GCA_003612855_peptidase__Ethanoligenens_harbinense_" otu="otu292176">
        <meta content=" x=1.267345 y=299.0 ll=7;" datatype="xsd:string" id="meta292177" property="format" xsi:type="nex:LiteralMeta"/>
      </node>
      <node about="#node292178" id="node292178" label="AYF40620.1_GCA_003612855_peptidase__Ethanoligenens_harbinense_" otu="otu292179">
        <meta content=" x=1.2260077 y=300.0 ll=7;" datatype="xsd:string" id="meta292180" property="format" xsi:type="nex:LiteralMeta"/>
      </node>
      <node about="#node292189" id="node292189" label="QAA34856.1_GCA_004015185_hypothetical_protein_C1I91_26260__Clostridium_sp._CT4_" otu="otu292190">
        <meta content=" x=0.7097663 y=301.0 ll=7;" datatype="xsd:string" id="meta292191" property="format" xsi:type="nex:LiteralMeta"/>
      </node>
      <node about="#node292196" id="node292196" label="85.2/97" otu="otu292197">
        <meta content=" x=0.5635481 y=304.46875 ll=7;" datatype="xsd:string" id="meta292198" property="format" xsi:type="nex:LiteralMeta"/>
      </node>
      <node about="#node292199" id="node292199" label="62/90" otu="otu292200">
        <meta content=" x=0.6663899 y=302.5 ll=7;" datatype="xsd:string" id="meta292201" property="format" xsi:type="nex:LiteralMeta"/>
      </node>
      <node about="#node292202" id="node292202" label="WP_102050959.1_GCF_900199435_C1_family_peptidase__Pygmaiobacter_massiliensis_" otu="otu292203">
        <meta content=" x=1.2642123 y=302.0 ll=7;" datatype="xsd:string" id="meta292204" property="format" xsi:type="nex:LiteralMeta"/>
      </node>
      <node about="#node292205" id="node292205" label="OPJ61170.1_GCA_002029235_papain_family_cysteine_protease__Clostridium_oryzae_" otu="otu292206">
        <meta content=" x=0.8647816 y=303.0 ll=7;" datatype="xsd:string" id="meta292207" property="format" xsi:type="nex:LiteralMeta"/>
      </node>
      <node about="#node292212" id="node292212" label="39.3/50" otu="otu292213">
        <meta content=" x=0.60480326 y=306.4375 ll=7;" datatype="xsd:string" id="meta292214" property="format" xsi:type="nex:LiteralMeta"/>
      </node>
      <node about="#node292215" id="node292215" label="79.4/54" otu="otu292216">
        <meta content=" x=0.6658847 y=304.875 ll=7;" datatype="xsd:string" id="meta292217" property="format" xsi:type="nex:LiteralMeta"/>
      </node>
      <node about="#node292218" id="node292218" label="AGK95986.1_GCA_000389635_cysteine_protease__Clostridium_pasteurianum_BC1_" otu="otu292219">
        <meta content=" x=0.9154343 y=304.0 ll=7;" datatype="xsd:string" id="meta292220" property="format" xsi:type="nex:LiteralMeta"/>
      </node>
      <node about="#node292221" id="node292221" label="89.2/98" otu="otu292222">
        <meta content=" x=0.7516174 y=305.75 ll=7;" datatype="xsd:string" id="meta292223" property="format" xsi:type="nex:LiteralMeta"/>
      </node>
      <node about="#node292224" id="node292224" label="SHI12215.1_GCA_900130065_Papain_family_cysteine_protease__Sporobacter_termitidis_DSM_10068_" otu="otu292225">
        <meta content=" x=0.89130133 y=305.0 ll=7;" datatype="xsd:string" id="meta292226" property="format" xsi:type="nex:LiteralMeta"/>
      </node>
      <node about="#node292227" id="node292227" label="0/96" otu="otu289337">
        <meta content=" x=0.7656553 y=306.5 ll=7;" datatype="xsd:string" id="meta292228" property="format" xsi:type="nex:LiteralMeta"/>
      </node>
      <node about="#node292229" id="node292229" label="SHI15095.1_GCA_900130065_Cysteine_protease__C1A_family__Sporobacter_termitidis_DSM_10068_" otu="otu292230">
        <meta content=" x=0.8764554 y=306.0 ll=7;" datatype="xsd:string" id="meta292231" property="format" xsi:type="nex:LiteralMeta"/>
      </node>
      <node about="#node292232" id="node292232" label="GCA_002083785DAZX01000149.1_127945815482_12_GCA_002083785_1_ID_82_12_partial_00__Candidatus_Sericytochromatia_bacterium_S15B-MN24_RAAC_196_" otu="otu292233">
        <meta content=" x=0.9063059 y=307.0 ll=7;" datatype="xsd:string" id="meta292234" property="format" xsi:type="nex:LiteralMeta"/>
      </node>
      <node about="#node292247" id="node292247" label="SFB00458.1_GCA_900111985_Papain_family_cysteine_protease__Clostridium_frigidicarnis_" otu="otu292248">
        <meta content=" x=0.8839637 y=308.0 ll=7;" datatype="xsd:string" id="meta292249" property="format" xsi:type="nex:LiteralMeta"/>
      </node>
      <node about="#node292262" id="node292262" label="88.8/79" otu="otu292263">
        <meta content=" x=0.55049574 y=319.36328 ll=7;" datatype="xsd:string" id="meta292264" property="format" xsi:type="nex:LiteralMeta"/>
      </node>
      <node about="#node292265" id="node292265" label="22.5/76" otu="otu292266">
        <meta content=" x=0.74214906 y=316.85156 ll=7;" datatype="xsd:string" id="meta292267" property="format" xsi:type="nex:LiteralMeta"/>
      </node>
      <node about="#node292268" id="node292268" label="88.7/98" otu="otu292269">
        <meta content=" x=1.1023686 y=315.20312 ll=7;" datatype="xsd:string" id="meta292270" property="format" xsi:type="nex:LiteralMeta"/>
      </node>
      <node about="#node292271" id="node292271" label="84.6/90" otu="otu292272">
        <meta content=" x=1.4518493 y=313.40625 ll=7;" datatype="xsd:string" id="meta292273" property="format" xsi:type="nex:LiteralMeta"/>
      </node>
      <node about="#node292274" id="node292274" label="15.5/24" otu="otu292275">
        <meta content=" x=1.5268748 y=312.0625 ll=7;" datatype="xsd:string" id="meta292276" property="format" xsi:type="nex:LiteralMeta"/>
      </node>
      <node about="#node292277" id="node292277" label="31.4/73" otu="otu292278">
        <meta content=" x=1.6172111 y=311.125 ll=7;" datatype="xsd:string" id="meta292279" property="format" xsi:type="nex:LiteralMeta"/>
      </node>
      <node about="#node292280" id="node292280" label="41.6/89" otu="otu292281">
        <meta content=" x=1.7026652 y=310.25 ll=7;" datatype="xsd:string" id="meta292282" property="format" xsi:type="nex:LiteralMeta"/>
      </node>
      <node about="#node292283" id="node292283" label="60.8/71" otu="otu292284">
        <meta content=" x=1.7487956 y=309.5 ll=7;" datatype="xsd:string" id="meta292285" property="format" xsi:type="nex:LiteralMeta"/>
      </node>
      <node about="#node292286" id="node292286" label="OGO82426.1_GCA_001795385_hypothetical_protein_A2Y18_08600__Clostridiales_bacterium_GWD2_32_19_" otu="otu292287">
        <meta content=" x=2.6862895 y=309.0 ll=7;" datatype="xsd:string" id="meta292288" property="format" xsi:type="nex:LiteralMeta"/>
      </node>
      <node about="#node292289" id="node292289" label="HAO47608.1_GCA_003455235_TPA__peptidase_C1A_papain__Chitinophagaceae_bacterium_" otu="otu292290">
        <meta content=" x=2.1591532 y=310.0 ll=7;" datatype="xsd:string" id="meta292291" property="format" xsi:type="nex:LiteralMeta"/>
      </node>
      <node about="#node292296" id="node292296" label="GCA_002333425DDBL01000229.1_51520295443777_51_GCA_002333425_-1_ID_77_51_partial_00__Leptospiraceae_bacterium_UBA2033_" otu="otu292297">
        <meta content=" x=1.9244416 y=311.0 ll=7;" datatype="xsd:string" id="meta292298" property="format" xsi:type="nex:LiteralMeta"/>
      </node>
      <node about="#node292303" id="node292303" label="AEK73778.1_GCA_000221185_thiol_protease__Thermococcus_sp._4557_" otu="otu292304">
        <meta content=" x=2.2214975 y=312.0 ll=7;" datatype="xsd:string" id="meta292305" property="format" xsi:type="nex:LiteralMeta"/>
      </node>
      <node about="#node292310" id="node292310" label="ADU96505.1_GCA_000185805_PKD_domain_containing_protein__Thermovibrio_ammonificans_HB-1_" otu="otu292311">
        <meta content=" x=2.16302 y=313.0 ll=7;" datatype="xsd:string" id="meta292312" property="format" xsi:type="nex:LiteralMeta"/>
      </node>
      <node about="#node292317" id="node292317" label="81.8/98" otu="otu291890">
        <meta content=" x=1.561373 y=314.75 ll=7;" datatype="xsd:string" id="meta292318" property="format" xsi:type="nex:LiteralMeta"/>
      </node>
      <node about="#node292319" id="node292319" label="SLM31770.1_GCA_900170035_exported_hypothetical_protein__Desulfamplus_magnetovallimortis_" otu="otu292320">
        <meta content=" x=1.7859718 y=314.0 ll=7;" datatype="xsd:string" id="meta292321" property="format" xsi:type="nex:LiteralMeta"/>
      </node>
      <node about="#node292322" id="node292322" label="82.1/100" otu="otu292323">
        <meta content=" x=1.6693358 y=315.5 ll=7;" datatype="xsd:string" id="meta292324" property="format" xsi:type="nex:LiteralMeta"/>
      </node>
      <node about="#node292325" id="node292325" label="RLW64167.1_GCA_003676145_hypothetical_protein_B6D73_11485__gamma_proteobacterium_symbiont_of_Stewartia_floridana_" otu="otu292326">
        <meta content=" x=1.7937306 y=315.0 ll=7;" datatype="xsd:string" id="meta292327" property="format" xsi:type="nex:LiteralMeta"/>
      </node>
      <node about="#node292328" id="node292328" label="ODB98787.1_GCA_001709035_hypothetical_protein_A3197_15340__Candidatus_Thiodiazotropha_endoloripes_" otu="otu292329">
        <meta content=" x=1.6693379 y=316.0 ll=7;" datatype="xsd:string" id="meta292330" property="format" xsi:type="nex:LiteralMeta"/>
      </node>
      <node about="#node292343" id="node292343" label="MBT64178.1_GCA_002729725_hypothetical_protein_CML13_13315__Puniceicoccaceae_bacterium_" otu="otu292344">
        <meta content=" x=1.3644434 y=317.0 ll=7;" datatype="xsd:string" id="meta292345" property="format" xsi:type="nex:LiteralMeta"/>
      </node>
      <node about="#node292350" id="node292350" label="87.6/100" otu="otu292351">
        <meta content=" x=1.0016187 y=318.5 ll=7;" datatype="xsd:string" id="meta292352" property="format" xsi:type="nex:LiteralMeta"/>
      </node>
      <node about="#node292353" id="node292353" label="GCA_003151535PLXT01000114.1_212821779120_2_GCA_003151535_1_ID_120_2_partial_00__Methanobacterium_sp._" otu="otu292354">
        <meta content=" x=1.0016215 y=318.0 ll=7;" datatype="xsd:string" id="meta292355" property="format" xsi:type="nex:LiteralMeta"/>
      </node>
      <node about="#node292356" id="node292356" label="GCA_003164415PLTK01000088.1_637364023183_6_GCA_003164415_1_ID_183_6_partial_00__Methanobacterium_sp._" otu="otu292357">
        <meta content=" x=1.0016211 y=319.0 ll=7;" datatype="xsd:string" id="meta292358" property="format" xsi:type="nex:LiteralMeta"/>
      </node>
      <node about="#node292367" id="node292367" label="74.4/24" otu="otu292368">
        <meta content=" x=0.6419757 y=321.875 ll=7;" datatype="xsd:string" id="meta292369" property="format" xsi:type="nex:LiteralMeta"/>
      </node>
      <node about="#node292370" id="node292370" label="69.9/85" otu="otu292371">
        <meta content=" x=0.6943593 y=320.5 ll=7;" datatype="xsd:string" id="meta292372" property="format" xsi:type="nex:LiteralMeta"/>
      </node>
      <node about="#node292373" id="node292373" label="GAO97815.1_GCA_001192655_papain_family_cysteine_protease__Caedimonas_varicaedens_" otu="otu292374">
        <meta content=" x=1.4811418 y=320.0 ll=7;" datatype="xsd:string" id="meta292375" property="format" xsi:type="nex:LiteralMeta"/>
      </node>
      <node about="#node292376" id="node292376" label="RZI46102.1_GCA_004210305_hypothetical_protein_EQU50_03990__Candidatus_Finniella_inopinata_" otu="otu292377">
        <meta content=" x=0.89040995 y=321.0 ll=7;" datatype="xsd:string" id="meta292378" property="format" xsi:type="nex:LiteralMeta"/>
      </node>
      <node about="#node292383" id="node292383" label="0/80" otu="otu292384">
        <meta content=" x=0.6419781 y=323.25 ll=7;" datatype="xsd:string" id="meta292385" property="format" xsi:type="nex:LiteralMeta"/>
      </node>
      <node about="#node292386" id="node292386" label="74.5/95" otu="otu292387">
        <meta content=" x=0.8600161 y=322.5 ll=7;" datatype="xsd:string" id="meta292388" property="format" xsi:type="nex:LiteralMeta"/>
      </node>
      <node about="#node292389" id="node292389" label="RZI46556.1_GCA_004210305_hypothetical_protein_EQU50_02920__Candidatus_Finniella_inopinata_" otu="otu292390">
        <meta content=" x=1.1834824 y=322.0 ll=7;" datatype="xsd:string" id="meta292391" property="format" xsi:type="nex:LiteralMeta"/>
      </node>
      <node about="#node292392" id="node292392" label="RZI46501.1_GCA_004210305_hypothetical_protein_EQU50_02645__Candidatus_Finniella_inopinata_" otu="otu292393">
        <meta content=" x=1.215848 y=323.0 ll=7;" datatype="xsd:string" id="meta292394" property="format" xsi:type="nex:LiteralMeta"/>
      </node>
      <node about="#node292399" id="node292399" label="RZI46041.1_GCA_004210305_hypothetical_protein_EQU50_03665__Candidatus_Finniella_inopinata_" otu="otu292400">
        <meta content=" x=1.1665096 y=324.0 ll=7;" datatype="xsd:string" id="meta292401" property="format" xsi:type="nex:LiteralMeta"/>
      </node>
      <node about="#node292418" id="node292418" label="76.4/17" otu="otu292419">
        <meta content=" x=0.356939 y=637.51245 ll=7;" datatype="xsd:string" id="meta292420" property="format" xsi:type="nex:LiteralMeta"/>
      </node>
      <node about="#node292421" id="node292421" label="77/16" otu="otu292422">
        <meta content=" x=0.4122531 y=601.8999 ll=7;" datatype="xsd:string" id="meta292423" property="format" xsi:type="nex:LiteralMeta"/>
      </node>
      <node about="#node292424" id="node292424" label="75.9/84" otu="otu292425">
        <meta content=" x=0.45274112 y=535.2373 ll=7;" datatype="xsd:string" id="meta292426" property="format" xsi:type="nex:LiteralMeta"/>
      </node>
      <node about="#node292427" id="node292427" label="71/25" otu="otu292428">
        <meta content=" x=0.48534602 y=420.11377 ll=7;" datatype="xsd:string" id="meta292429" property="format" xsi:type="nex:LiteralMeta"/>
      </node>
      <node about="#node292430" id="node292430" label="90.8/25" otu="otu292431">
        <meta content=" x=0.6510266 y=408.29007 ll=7;" datatype="xsd:string" id="meta292432" property="format" xsi:type="nex:LiteralMeta"/>
      </node>
      <node about="#node292433" id="node292433" label="98.1/100" otu="otu292434">
        <meta content=" x=0.9107155 y=391.75394 ll=7;" datatype="xsd:string" id="meta292435" property="format" xsi:type="nex:LiteralMeta"/>
      </node>
      <node about="#node292436" id="node292436" label="90/46" otu="otu292437">
        <meta content=" x=1.0710284 y=390.50787 ll=7;" datatype="xsd:string" id="meta292438" property="format" xsi:type="nex:LiteralMeta"/>
      </node>
      <node about="#node292439" id="node292439" label="84.3/40" otu="otu292440">
        <meta content=" x=1.2118399 y=389.01578 ll=7;" datatype="xsd:string" id="meta292441" property="format" xsi:type="nex:LiteralMeta"/>
      </node>
      <node about="#node292442" id="node292442" label="88.5/98" otu="otu292443">
        <meta content=" x=1.2875094 y=387.53152 ll=7;" datatype="xsd:string" id="meta292444" property="format" xsi:type="nex:LiteralMeta"/>
      </node>
      <node about="#node292445" id="node292445" label="68.7/52" otu="otu292446">
        <meta content=" x=1.3240912 y=386.06308 ll=7;" datatype="xsd:string" id="meta292447" property="format" xsi:type="nex:LiteralMeta"/>
      </node>
      <node about="#node292448" id="node292448" label="38.7/53" otu="otu292449">
        <meta content=" x=1.3638768 y=384.12616 ll=7;" datatype="xsd:string" id="meta292450" property="format" xsi:type="nex:LiteralMeta"/>
      </node>
      <node about="#node292451" id="node292451" label="96.4/99" otu="otu292452">
        <meta content=" x=1.5303801 y=381.2523 ll=7;" datatype="xsd:string" id="meta292453" property="format" xsi:type="nex:LiteralMeta"/>
      </node>
      <node about="#node292454" id="node292454" label="13.5/37" otu="otu292455">
        <meta content=" x=1.5491594 y=377.62958 ll=7;" datatype="xsd:string" id="meta292456" property="format" xsi:type="nex:LiteralMeta"/>
      </node>
      <node about="#node292457" id="node292457" label="76.3/94" otu="otu292458">
        <meta content=" x=1.5990838 y=373.2592 ll=7;" datatype="xsd:string" id="meta292459" property="format" xsi:type="nex:LiteralMeta"/>
      </node>
      <node about="#node292460" id="node292460" label="81/55" otu="otu292461">
        <meta content=" x=1.6600388 y=365.51837 ll=7;" datatype="xsd:string" id="meta292462" property="format" xsi:type="nex:LiteralMeta"/>
      </node>
      <node about="#node292463" id="node292463" label="62.7/23" otu="otu292464">
        <meta content=" x=1.709395 y=354.08362 ll=7;" datatype="xsd:string" id="meta292465" property="format" xsi:type="nex:LiteralMeta"/>
      </node>
      <node about="#node292466" id="node292466" label="0/11" otu="otu292467">
        <meta content=" x=1.7093976 y=340.3235 ll=7;" datatype="xsd:string" id="meta292468" property="format" xsi:type="nex:LiteralMeta"/>
      </node>
      <node about="#node292469" id="node292469" label="79/23" otu="otu292470">
        <meta content=" x=1.7286689 y=327.9375 ll=7;" datatype="xsd:string" id="meta292471" property="format" xsi:type="nex:LiteralMeta"/>
      </node>
      <node about="#node292472" id="node292472" label="0/21" otu="otu292473">
        <meta content=" x=1.7286714 y=326.875 ll=7;" datatype="xsd:string" id="meta292474" property="format" xsi:type="nex:LiteralMeta"/>
      </node>
      <node about="#node292475" id="node292475" label="80.3/77" otu="otu292476">
        <meta content=" x=1.7990813 y=325.75 ll=7;" datatype="xsd:string" id="meta292477" property="format" xsi:type="nex:LiteralMeta"/>
      </node>
      <node about="#node292478" id="node292478" label="GCA_002392275DGGQ01000107.1_5260096619166_52_GCA_002392275_-1_ID_6_52_partial_00__Treponema_sp._UBA3870_" otu="otu292479">
        <meta content=" x=2.1217947 y=325.0 ll=7;" datatype="xsd:string" id="meta292480" property="format" xsi:type="nex:LiteralMeta"/>
      </node>
      <node about="#node292481" id="node292481" label="77.5/66" otu="otu292482">
        <meta content=" x=1.8641504 y=326.5 ll=7;" datatype="xsd:string" id="meta292483" property="format" xsi:type="nex:LiteralMeta"/>
      </node>
      <node about="#node292484" id="node292484" label="RYX81921.1_GCA_004172935_peptidase_C1__bacterium_" otu="otu292485">
        <meta content=" x=1.9921451 y=326.0 ll=7;" datatype="xsd:string" id="meta292486" property="format" xsi:type="nex:LiteralMeta"/>
      </node>
      <node about="#node292487" id="node292487" label="GCA_002083815DAZW01000207.1_216803083462_2_GCA_002083815_-1_ID_462_2_partial_00__Candidatus_Sericytochromatia_bacterium_GL2-53_LSPB_72_" otu="otu292488">
        <meta content=" x=1.9845978 y=327.0 ll=7;" datatype="xsd:string" id="meta292489" property="format" xsi:type="nex:LiteralMeta"/>
      </node>
      <node about="#node292498" id="node292498" label="TGN17317.1_GCA_004770995_peptidase_C1__Leptospira_idonii_" otu="otu292499">
        <meta content=" x=1.8635043 y=328.0 ll=7;" datatype="xsd:string" id="meta292500" property="format" xsi:type="nex:LiteralMeta"/>
      </node>
      <node about="#node292505" id="node292505" label="TAE14800.1_GCA_004292795_peptidase_C1__Bacteroidetes_bacterium_" otu="otu292506">
        <meta content=" x=1.7709333 y=329.0 ll=7;" datatype="xsd:string" id="meta292507" property="format" xsi:type="nex:LiteralMeta"/>
      </node>
      <node about="#node292512" id="node292512" label="77.1/91" otu="otu292513">
        <meta content=" x=1.7415702 y=352.70947 ll=7;" datatype="xsd:string" id="meta292514" property="format" xsi:type="nex:LiteralMeta"/>
      </node>
      <node about="#node292515" id="node292515" label="83.2/79" otu="otu292516">
        <meta content=" x=1.7828155 y=345.10645 ll=7;" datatype="xsd:string" id="meta292517" property="format" xsi:type="nex:LiteralMeta"/>
      </node>
      <node about="#node292518" id="node292518" label="69.4/72" otu="otu292519">
        <meta content=" x=1.798958 y=334.21286 ll=7;" datatype="xsd:string" id="meta292520" property="format" xsi:type="nex:LiteralMeta"/>
      </node>
      <node about="#node292521" id="node292521" label="82.6/80" otu="otu292522">
        <meta content=" x=1.8543512 y=331.5 ll=7;" datatype="xsd:string" id="meta292523" property="format" xsi:type="nex:LiteralMeta"/>
      </node>
      <node about="#node292524" id="node292524" label="89.1/100" otu="otu292525">
        <meta content=" x=1.9350623 y=330.5 ll=7;" datatype="xsd:string" id="meta292526" property="format" xsi:type="nex:LiteralMeta"/>
      </node>
      <node about="#node292527" id="node292527" label="GCA_002378225DFRK01000004.1_4241569429848_42_GCA_002378225_1_ID_8_42_partial_00__Leptospiraceae_bacterium_UBA3465_" otu="otu292528">
        <meta content=" x=1.9666715 y=330.0 ll=7;" datatype="xsd:string" id="meta292529" property="format" xsi:type="nex:LiteralMeta"/>
      </node>
      <node about="#node292530" id="node292530" label="GCA_002314135DCCC01000011.1_12314748214895414_123_GCA_002314135_-1_ID_14_123_partial_00__Leptospiraceae_bacterium_UBA1091_" otu="otu292531">
        <meta content=" x=2.0164342 y=331.0 ll=7;" datatype="xsd:string" id="meta292532" property="format" xsi:type="nex:LiteralMeta"/>
      </node>
      <node about="#node292537" id="node292537" label="87.9/100" otu="otu292538">
        <meta content=" x=1.9461865 y=332.5 ll=7;" datatype="xsd:string" id="meta292539" property="format" xsi:type="nex:LiteralMeta"/>
      </node>
      <node about="#node292540" id="node292540" label="AKU99759.1_GCA_001263205_Cysteine_protease__Labilithrix_luteola_" otu="otu292541">
        <meta content=" x=2.2406151 y=332.0 ll=7;" datatype="xsd:string" id="meta292542" property="format" xsi:type="nex:LiteralMeta"/>
      </node>
      <node about="#node292543" id="node292543" label="GCA_005144585SSMQ01000081.1_505136052844180_50_GCA_005144585_1_ID_180_50_partial_00__Polyangium_fumosum_" otu="otu292544">
        <meta content=" x=1.9746265 y=333.0 ll=7;" datatype="xsd:string" id="meta292545" property="format" xsi:type="nex:LiteralMeta"/>
      </node>
      <node about="#node292554" id="node292554" label="96.3/99" otu="otu292555">
        <meta content=" x=1.9591771 y=336.92572 ll=7;" datatype="xsd:string" id="meta292556" property="format" xsi:type="nex:LiteralMeta"/>
      </node>
      <node about="#node292557" id="node292557" label="PWK29239.1_GCA_003148625_C1A_family_cysteine_protease__Arcicella_aurantiaca_" otu="otu292558">
        <meta content=" x=2.0105128 y=334.0 ll=7;" datatype="xsd:string" id="meta292559" property="format" xsi:type="nex:LiteralMeta"/>
      </node>
      <node about="#node292560" id="node292560" label="87/91" otu="otu292561">
        <meta content=" x=2.0635555 y=339.85144 ll=7;" datatype="xsd:string" id="meta292562" property="format" xsi:type="nex:LiteralMeta"/>
      </node>
      <node about="#node292563" id="node292563" label="PAC27220.1_GCA_002270355_peptidase_C1__Flectobacillus_sp._BAB-3569_" otu="otu292564">
        <meta content=" x=2.165144 y=335.0 ll=7;" datatype="xsd:string" id="meta292565" property="format" xsi:type="nex:LiteralMeta"/>
      </node>
      <node about="#node292566" id="node292566" label="71.2/40" otu="otu292567">
        <meta content=" x=2.1004412 y=344.70288 ll=7;" datatype="xsd:string" id="meta292568" property="format" xsi:type="nex:LiteralMeta"/>
      </node>
      <node about="#node292569" id="node292569" label="88.1/100" otu="otu292570">
        <meta content=" x=2.173069 y=336.5 ll=7;" datatype="xsd:string" id="meta292571" property="format" xsi:type="nex:LiteralMeta"/>
      </node>
      <node about="#node292572" id="node292572" label="OYU64859.1_GCA_002256295_peptidase_C1__Cytophagaceae_bacterium_BCCC1_" otu="otu292573">
        <meta content=" x=2.1730711 y=336.0 ll=7;" datatype="xsd:string" id="meta292574" property="format" xsi:type="nex:LiteralMeta"/>
      </node>
      <node about="#node292575" id="node292575" label="OYU66842.1_GCA_002256295_peptidase_C1__Cytophagaceae_bacterium_BCCC1_" otu="otu292576">
        <meta content=" x=2.1730711 y=337.0 ll=7;" datatype="xsd:string" id="meta292577" property="format" xsi:type="nex:LiteralMeta"/>
      </node>
      <node about="#node292582" id="node292582" label="97.5/93" otu="otu292583">
        <meta content=" x=2.24398 y=352.90576 ll=7;" datatype="xsd:string" id="meta292584" property="format" xsi:type="nex:LiteralMeta"/>
      </node>
      <node about="#node292585" id="node292585" label="81.8/28" otu="otu292586">
        <meta content=" x=2.2648168 y=350.81152 ll=7;" datatype="xsd:string" id="meta292587" property="format" xsi:type="nex:LiteralMeta"/>
      </node>
      <node about="#node292588" id="node292588" label="82.7/28" otu="otu292589">
        <meta content=" x=2.2844822 y=348.12305 ll=7;" datatype="xsd:string" id="meta292590" property="format" xsi:type="nex:LiteralMeta"/>
      </node>
      <node about="#node292591" id="node292591" label="79.7/27" otu="otu292592">
        <meta content=" x=2.3037577 y=345.3711 ll=7;" datatype="xsd:string" id="meta292593" property="format" xsi:type="nex:LiteralMeta"/>
      </node>
      <node about="#node292594" id="node292594" label="81.6/25" otu="otu292595">
        <meta content=" x=2.3509343 y=343.4922 ll=7;" datatype="xsd:string" id="meta292596" property="format" xsi:type="nex:LiteralMeta"/>
      </node>
      <node about="#node292597" id="node292597" label="53.6/30" otu="otu292598">
        <meta content=" x=2.4030356 y=341.98438 ll=7;" datatype="xsd:string" id="meta292599" property="format" xsi:type="nex:LiteralMeta"/>
      </node>
      <node about="#node292600" id="node292600" label="55.3/27" otu="otu292601">
        <meta content=" x=2.4121315 y=339.96875 ll=7;" datatype="xsd:string" id="meta292602" property="format" xsi:type="nex:LiteralMeta"/>
      </node>
      <node about="#node292603" id="node292603" label="GCA_002425225DILV01000007.1_11134011480442_11_GCA_002425225_1_ID_42_11_partial_00__Thiothrix_sp._UBA5583_" otu="otu292604">
        <meta content=" x=2.558851 y=338.0 ll=7;" datatype="xsd:string" id="meta292605" property="format" xsi:type="nex:LiteralMeta"/>
      </node>
      <node about="#node292606" id="node292606" label="92.5/92" otu="otu292607">
        <meta content=" x=2.503079 y=341.9375 ll=7;" datatype="xsd:string" id="meta292608" property="format" xsi:type="nex:LiteralMeta"/>
      </node>
      <node about="#node292609" id="node292609" label="0/58" otu="otu289234">
        <meta content=" x=2.503081 y=340.875 ll=7;" datatype="xsd:string" id="meta292610" property="format" xsi:type="nex:LiteralMeta"/>
      </node>
      <node about="#node292611" id="node292611" label="94/100" otu="otu292612">
        <meta content=" x=2.6189582 y=339.75 ll=7;" datatype="xsd:string" id="meta292613" property="format" xsi:type="nex:LiteralMeta"/>
      </node>
      <node about="#node292614" id="node292614" label="AFK05026.1_GCA_000263195_peptidase_C1A_papain__Emticicia_oligotrophica_DSM_17448_" otu="otu292615">
        <meta content=" x=2.732135 y=339.0 ll=7;" datatype="xsd:string" id="meta292616" property="format" xsi:type="nex:LiteralMeta"/>
      </node>
      <node about="#node292617" id="node292617" label="40.8/99" otu="otu292618">
        <meta content=" x=2.6412704 y=340.5 ll=7;" datatype="xsd:string" id="meta292619" property="format" xsi:type="nex:LiteralMeta"/>
      </node>
      <node about="#node292620" id="node292620" label="RFS14091.1_GCA_003418935_peptidase_C1__Emticicia_sp._C21_" otu="otu292621">
        <meta content=" x=2.6696358 y=340.0 ll=7;" datatype="xsd:string" id="meta292622" property="format" xsi:type="nex:LiteralMeta"/>
      </node>
      <node about="#node292623" id="node292623" label="RYU96091.1_GCA_004168285_peptidase_C1__partial__Emticicia_sp._17J42-9_" otu="otu292624">
        <meta content=" x=2.6912034 y=341.0 ll=7;" datatype="xsd:string" id="meta292625" property="format" xsi:type="nex:LiteralMeta"/>
      </node>
      <node about="#node292634" id="node292634" label="KOY87845.1_GCA_001281695_peptidase_C1__bacterium_336_3_" otu="otu292635">
        <meta content=" x=2.5664907 y=342.0 ll=7;" datatype="xsd:string" id="meta292636" property="format" xsi:type="nex:LiteralMeta"/>
      </node>
      <node about="#node292641" id="node292641" label="AXE17279.1_GCA_003325355_peptidase_C1__Runella_sp._HYN0085_" otu="otu292642">
        <meta content=" x=2.6070492 y=343.0 ll=7;" datatype="xsd:string" id="meta292643" property="format" xsi:type="nex:LiteralMeta"/>
      </node>
      <node about="#node292652" id="node292652" label="HAO51275.1_GCA_003455255_TPA__peptidase_C1__Runella_sp._" otu="otu292653">
        <meta content=" x=2.5374308 y=344.0 ll=7;" datatype="xsd:string" id="meta292654" property="format" xsi:type="nex:LiteralMeta"/>
      </node>
      <node about="#node292659" id="node292659" label="APB33470.1_GCA_001870225_peptidase_C1A_papain__Gloeomargarita_lithophora_Alchichica-D10_" otu="otu292660">
        <meta content=" x=2.415634 y=345.0 ll=7;" datatype="xsd:string" id="meta292661" property="format" xsi:type="nex:LiteralMeta"/>
      </node>
      <node about="#node292666" id="node292666" label="0/47" otu="otu291141">
        <meta content=" x=2.3037598 y=347.25 ll=7;" datatype="xsd:string" id="meta292667" property="format" xsi:type="nex:LiteralMeta"/>
      </node>
      <node about="#node292668" id="node292668" label="77.4/99" otu="otu292669">
        <meta content=" x=2.3349204 y=346.5 ll=7;" datatype="xsd:string" id="meta292670" property="format" xsi:type="nex:LiteralMeta"/>
      </node>
      <node about="#node292671" id="node292671" label="WP_017298210.1_GCF_000309385_primase__Nodosilinea_nodulosa_" otu="otu292672">
        <meta content=" x=2.353843 y=346.0 ll=7;" datatype="xsd:string" id="meta292673" property="format" xsi:type="nex:LiteralMeta"/>
      </node>
      <node about="#node292674" id="node292674" label="WP_088894417.1_GCF_002215035_peptidase_C1__Leptolyngbya_ohadii_" otu="otu292675">
        <meta content=" x=2.410542 y=347.0 ll=7;" datatype="xsd:string" id="meta292676" property="format" xsi:type="nex:LiteralMeta"/>
      </node>
      <node about="#node292681" id="node292681" label="PZO37484.1_GCA_003241845_peptidase_C1__Leptolyngbya_antarctica_" otu="otu292682">
        <meta content=" x=2.3235424 y=348.0 ll=7;" datatype="xsd:string" id="meta292683" property="format" xsi:type="nex:LiteralMeta"/>
      </node>
      <node about="#node292692" id="node292692" label="77.8/97" otu="otu292017">
        <meta content=" x=2.3036191 y=350.875 ll=7;" datatype="xsd:string" id="meta292693" property="format" xsi:type="nex:LiteralMeta"/>
      </node>
      <node about="#node292694" id="node292694" label="0/97" otu="otu291544">
        <meta content=" x=2.3036218 y=349.75 ll=7;" datatype="xsd:string" id="meta292695" property="format" xsi:type="nex:LiteralMeta"/>
      </node>
      <node about="#node292696" id="node292696" label="AFY56874.1_GCA_000316665_cysteine_protease__Rivularia_sp._PCC_7116_" otu="otu292697">
        <meta content=" x=2.3446636 y=349.0 ll=7;" datatype="xsd:string" id="meta292698" property="format" xsi:type="nex:LiteralMeta"/>
      </node>
      <node about="#node292699" id="node292699" label="91.3/100" otu="otu292700">
        <meta content=" x=2.3632286 y=350.5 ll=7;" datatype="xsd:string" id="meta292701" property="format" xsi:type="nex:LiteralMeta"/>
      </node>
      <node about="#node292702" id="node292702" label="BAZ10810.1_GCA_002368455_hypothetical_protein_NIES4071_26340__Calothrix_sp._NIES-4071_" otu="otu292703">
        <meta content=" x=2.3632312 y=350.0 ll=7;" datatype="xsd:string" id="meta292704" property="format" xsi:type="nex:LiteralMeta"/>
      </node>
      <node about="#node292705" id="node292705" label="WP_019489643.1_GCF_000331305_C1_family_peptidase__Calothrix_sp._PCC_7103_" otu="otu292706">
        <meta content=" x=2.402135 y=351.0 ll=7;" datatype="xsd:string" id="meta292707" property="format" xsi:type="nex:LiteralMeta"/>
      </node>
      <node about="#node292716" id="node292716" label="BAZ42976.1_GCA_004296455_hypothetical_protein_NIES4101_89480__Calothrix_sp._NIES-4101_" otu="otu292717">
        <meta content=" x=2.3230507 y=352.0 ll=7;" datatype="xsd:string" id="meta292718" property="format" xsi:type="nex:LiteralMeta"/>
      </node>
      <node about="#node292727" id="node292727" label="0/94" otu="otu292728">
        <meta content=" x=2.2648191 y=353.5 ll=7;" datatype="xsd:string" id="meta292729" property="format" xsi:type="nex:LiteralMeta"/>
      </node>
      <node about="#node292730" id="node292730" label="GCA_002796835LUGL01000109.1_52525445348852_52_GCA_002796835_1_ID_52_52_partial_00__Elainella_saxicola_E1_" otu="otu292731">
        <meta content=" x=2.3055012 y=353.0 ll=7;" datatype="xsd:string" id="meta292732" property="format" xsi:type="nex:LiteralMeta"/>
      </node>
      <node about="#node292733" id="node292733" label="OKH43944.1_GCA_001904775_peptidase_C1__Phormidium_tenue_NIES-30_" otu="otu292734">
        <meta content=" x=2.3072228 y=354.0 ll=7;" datatype="xsd:string" id="meta292735" property="format" xsi:type="nex:LiteralMeta"/>
      </node>
      <node about="#node292744" id="node292744" label="PSR15514.1_GCA_003022385_peptidase_C1__filamentous_cyanobacterium_CCP3_" otu="otu292745">
        <meta content=" x=2.2628667 y=355.0 ll=7;" datatype="xsd:string" id="meta292746" property="format" xsi:type="nex:LiteralMeta"/>
      </node>
      <node about="#node292767" id="node292767" label="HAI75341.1_GCA_003449595_TPA__peptidase_C1__Microscillaceae_bacterium_" otu="otu292768">
        <meta content=" x=1.8896114 y=356.0 ll=7;" datatype="xsd:string" id="meta292769" property="format" xsi:type="nex:LiteralMeta"/>
      </node>
      <node about="#node292774" id="node292774" label="76.9/92" otu="otu292775">
        <meta content=" x=1.7709076 y=360.3125 ll=7;" datatype="xsd:string" id="meta292776" property="format" xsi:type="nex:LiteralMeta"/>
      </node>
      <node about="#node292777" id="node292777" label="76/85" otu="otu292778">
        <meta content=" x=1.7916018 y=359.125 ll=7;" datatype="xsd:string" id="meta292779" property="format" xsi:type="nex:LiteralMeta"/>
      </node>
      <node about="#node292780" id="node292780" label="0/85" otu="otu290415">
        <meta content=" x=1.8047156 y=358.25 ll=7;" datatype="xsd:string" id="meta292781" property="format" xsi:type="nex:LiteralMeta"/>
      </node>
      <node about="#node292782" id="node292782" label="76.8/100" otu="otu292783">
        <meta content=" x=1.8281811 y=357.5 ll=7;" datatype="xsd:string" id="meta292784" property="format" xsi:type="nex:LiteralMeta"/>
      </node>
      <node about="#node292785" id="node292785" label="AKV00375.1_GCA_001263205_Phage_protein__Labilithrix_luteola_" otu="otu292786">
        <meta content=" x=2.0282073 y=357.0 ll=7;" datatype="xsd:string" id="meta292787" property="format" xsi:type="nex:LiteralMeta"/>
      </node>
      <node about="#node292788" id="node292788" label="GCA_003245895QKBZ01000047.1_219733472105_2_GCA_003245895_1_ID_105_2_partial_00__Beggiatoa_sp._" otu="otu292789">
        <meta content=" x=1.8281839 y=358.0 ll=7;" datatype="xsd:string" id="meta292790" property="format" xsi:type="nex:LiteralMeta"/>
      </node>
      <node about="#node292795" id="node292795" label="APR84285.1_GCA_001931535_Phage_protein__Minicystis_rosea_" otu="otu292796">
        <meta content=" x=1.9662341 y=359.0 ll=7;" datatype="xsd:string" id="meta292797" property="format" xsi:type="nex:LiteralMeta"/>
      </node>
      <node about="#node292802" id="node292802" label="EIJ42289.1_GCA_000245015_cysteine_protease__Beggiatoa_alba_B18LD_" otu="otu292803">
        <meta content=" x=1.7928306 y=360.0 ll=7;" datatype="xsd:string" id="meta292804" property="format" xsi:type="nex:LiteralMeta"/>
      </node>
      <node about="#node292809" id="node292809" label="76.1/40" otu="otu292810">
        <meta content=" x=1.8070706 y=361.5 ll=7;" datatype="xsd:string" id="meta292811" property="format" xsi:type="nex:LiteralMeta"/>
      </node>
      <node about="#node292812" id="node292812" label="TAF64016.1_GCA_004293905_peptidase_C1__Cytophagales_bacterium_" otu="otu292813">
        <meta content=" x=1.9074973 y=361.0 ll=7;" datatype="xsd:string" id="meta292814" property="format" xsi:type="nex:LiteralMeta"/>
      </node>
      <node about="#node292815" id="node292815" label="TAE00256.1_GCA_004292785_peptidase_C1__Bacteroidetes_bacterium_" otu="otu292816">
        <meta content=" x=2.1037261 y=362.0 ll=7;" datatype="xsd:string" id="meta292817" property="format" xsi:type="nex:LiteralMeta"/>
      </node>
      <node about="#node292834" id="node292834" label="84.7/69" otu="otu292835">
        <meta content=" x=1.7427335 y=367.84375 ll=7;" datatype="xsd:string" id="meta292836" property="format" xsi:type="nex:LiteralMeta"/>
      </node>
      <node about="#node292837" id="node292837" label="77.3/79" otu="otu292838">
        <meta content=" x=1.7654247 y=366.6875 ll=7;" datatype="xsd:string" id="meta292839" property="format" xsi:type="nex:LiteralMeta"/>
      </node>
      <node about="#node292840" id="node292840" label="0/20" otu="otu292841">
        <meta content=" x=1.7654276 y=365.375 ll=7;" datatype="xsd:string" id="meta292842" property="format" xsi:type="nex:LiteralMeta"/>
      </node>
      <node about="#node292843" id="node292843" label="76.2/81" otu="otu292844">
        <meta content=" x=1.8086356 y=364.25 ll=7;" datatype="xsd:string" id="meta292845" property="format" xsi:type="nex:LiteralMeta"/>
      </node>
      <node about="#node292846" id="node292846" label="81.9/100" otu="otu292847">
        <meta content=" x=1.8715645 y=363.5 ll=7;" datatype="xsd:string" id="meta292848" property="format" xsi:type="nex:LiteralMeta"/>
      </node>
      <node about="#node292849" id="node292849" label="APR86612.1_GCA_001931535_Hypothetical_protein_A7982_11961__Minicystis_rosea_" otu="otu292850">
        <meta content=" x=2.2220306 y=363.0 ll=7;" datatype="xsd:string" id="meta292851" property="format" xsi:type="nex:LiteralMeta"/>
      </node>
      <node about="#node292852" id="node292852" label="GCA_001465015LNEO01000039.1_17205462180239_17_GCA_001465015_-1_ID_39_17_partial_00__Deltaproteobacteria_bacterium_Ga0077539_" otu="otu292853">
        <meta content=" x=1.9062843 y=364.0 ll=7;" datatype="xsd:string" id="meta292854" property="format" xsi:type="nex:LiteralMeta"/>
      </node>
      <node about="#node292859" id="node292859" label="GCA_002393195DGIK01000032.1_1076649592231_10_GCA_002393195_-1_ID_231_10_partial_00__Bacteroidales_bacterium_UBA3824_" otu="otu292860">
        <meta content=" x=2.0897849 y=365.0 ll=7;" datatype="xsd:string" id="meta292861" property="format" xsi:type="nex:LiteralMeta"/>
      </node>
      <node about="#node292866" id="node292866" label="97.9/100" otu="otu292867">
        <meta content=" x=1.9006784 y=366.5 ll=7;" datatype="xsd:string" id="meta292868" property="format" xsi:type="nex:LiteralMeta"/>
      </node>
      <node about="#node292869" id="node292869" label="GCA_002395565DGXI01000064.1_33422804399273_33_GCA_002395565_-1_ID_73_33_partial_00__Bacteroidales_bacterium_UBA4236_" otu="otu292870">
        <meta content=" x=1.9006795 y=366.0 ll=7;" datatype="xsd:string" id="meta292871" property="format" xsi:type="nex:LiteralMeta"/>
      </node>
      <node about="#node292872" id="node292872" label="GCA_002371265DFGT01000008.1_46516055331726_46_GCA_002371265_1_ID_26_46_partial_00__Bacteroidales_bacterium_UBA3743_" otu="otu292873">
        <meta content=" x=1.9006795 y=367.0 ll=7;" datatype="xsd:string" id="meta292874" property="format" xsi:type="nex:LiteralMeta"/>
      </node>
      <node about="#node292883" id="node292883" label="BAQ60704.1_GCA_001548095_phage_protein__Geminocystis_sp._NIES-3708_" otu="otu292884">
        <meta content=" x=1.9617262 y=368.0 ll=7;" datatype="xsd:string" id="meta292885" property="format" xsi:type="nex:LiteralMeta"/>
      </node>
      <node about="#node292890" id="node292890" label="GCA_004554395SFMP01000102.1_2252185931_2_GCA_004554395_-1_ID_31_2_partial_00__Myxococcales_bacterium_" otu="otu292891">
        <meta content=" x=1.8274391 y=369.0 ll=7;" datatype="xsd:string" id="meta292892" property="format" xsi:type="nex:LiteralMeta"/>
      </node>
      <node about="#node292901" id="node292901" label="94.4/99" otu="otu292902">
        <meta content=" x=1.80508 y=376.95312 ll=7;" datatype="xsd:string" id="meta292903" property="format" xsi:type="nex:LiteralMeta"/>
      </node>
      <node about="#node292904" id="node292904" label="74.8/97" otu="otu292905">
        <meta content=" x=1.8407993 y=374.40625 ll=7;" datatype="xsd:string" id="meta292906" property="format" xsi:type="nex:LiteralMeta"/>
      </node>
      <node about="#node292907" id="node292907" label="64.5/85" otu="otu292908">
        <meta content=" x=1.8878882 y=372.9375 ll=7;" datatype="xsd:string" id="meta292909" property="format" xsi:type="nex:LiteralMeta"/>
      </node>
      <node about="#node292910" id="node292910" label="11.6/97" otu="otu292911">
        <meta content=" x=1.9163382 y=371.875 ll=7;" datatype="xsd:string" id="meta292912" property="format" xsi:type="nex:LiteralMeta"/>
      </node>
      <node about="#node292913" id="node292913" label="90.7/100" otu="otu292914">
        <meta content=" x=2.1299279 y=370.75 ll=7;" datatype="xsd:string" id="meta292915" property="format" xsi:type="nex:LiteralMeta"/>
      </node>
      <node about="#node292916" id="node292916" label="OUC16250.1_GCA_002148405_hypothetical_protein_B0A82_02620__Alkalinema_sp._CACIAM_70d_" otu="otu292917">
        <meta content=" x=2.2629347 y=370.0 ll=7;" datatype="xsd:string" id="meta292918" property="format" xsi:type="nex:LiteralMeta"/>
      </node>
      <node about="#node292919" id="node292919" label="69.4/100" otu="otu292920">
        <meta content=" x=2.161906 y=371.5 ll=7;" datatype="xsd:string" id="meta292921" property="format" xsi:type="nex:LiteralMeta"/>
      </node>
      <node about="#node292922" id="node292922" label="PSB30441.1_GCA_003003795_peptidase_C1__Leptolyngbya_frigida_ULC18_" otu="otu292923">
        <meta content=" x=2.381155 y=371.0 ll=7;" datatype="xsd:string" id="meta292924" property="format" xsi:type="nex:LiteralMeta"/>
      </node>
      <node about="#node292925" id="node292925" label="PSB17248.1_GCA_003003695_peptidase_C1__Phormidesmis_priestleyi_ULC007_" otu="otu292926">
        <meta content=" x=2.2017345 y=372.0 ll=7;" datatype="xsd:string" id="meta292927" property="format" xsi:type="nex:LiteralMeta"/>
      </node>
      <node about="#node292936" id="node292936" label="CUR31439.1_GCA_900009145_Cysteine_protease__fragment___Planktothrix_tepida_PCC_9214_" otu="otu292937">
        <meta content=" x=2.1326606 y=373.0 ll=7;" datatype="xsd:string" id="meta292938" property="format" xsi:type="nex:LiteralMeta"/>
      </node>
      <node about="#node292943" id="node292943" label="HCA97499.1_GCA_003520045_TPA__peptidase_C1__partial__Cyanobacteria_bacterium_UBA9226_" otu="otu292944">
        <meta content=" x=1.9231598 y=374.0 ll=7;" datatype="xsd:string" id="meta292945" property="format" xsi:type="nex:LiteralMeta"/>
      </node>
      <node about="#node292950" id="node292950" label="74.3/97" otu="otu291712">
        <meta content=" x=1.8711616 y=375.875 ll=7;" datatype="xsd:string" id="meta292951" property="format" xsi:type="nex:LiteralMeta"/>
      </node>
      <node about="#node292952" id="node292952" label="PZV18456.1_GCA_003249025_peptidase_C1__Leptolyngbya_sp._" otu="otu292953">
        <meta content=" x=2.0959625 y=375.0 ll=7;" datatype="xsd:string" id="meta292954" property="format" xsi:type="nex:LiteralMeta"/>
      </node>
      <node about="#node292955" id="node292955" label="79.5/53" otu="otu292956">
        <meta content=" x=1.916482 y=376.75 ll=7;" datatype="xsd:string" id="meta292957" property="format" xsi:type="nex:LiteralMeta"/>
      </node>
      <node about="#node292958" id="node292958" label="RFP55032.1_GCA_001913845_peptidase_C1__Limnothrix_sp._CACIAM_69d_" otu="otu292959">
        <meta content=" x=2.035822 y=376.0 ll=7;" datatype="xsd:string" id="meta292960" property="format" xsi:type="nex:LiteralMeta"/>
      </node>
      <node about="#node292961" id="node292961" label="0/51" otu="otu292962">
        <meta content=" x=1.9164845 y=377.5 ll=7;" datatype="xsd:string" id="meta292963" property="format" xsi:type="nex:LiteralMeta"/>
      </node>
      <node about="#node292964" id="node292964" label="TAD89861.1_GCA_004292575_peptidase_C1__Bacteroidetes_bacterium_" otu="otu292965">
        <meta content=" x=1.9794044 y=377.0 ll=7;" datatype="xsd:string" id="meta292966" property="format" xsi:type="nex:LiteralMeta"/>
      </node>
      <node about="#node292967" id="node292967" label="KOR37464.1_GCA_001276715_hypothetical_protein_AM228_07235__partial__Planktothricoides_sp._SR001_" otu="otu292968">
        <meta content=" x=1.9164875 y=378.0 ll=7;" datatype="xsd:string" id="meta292969" property="format" xsi:type="nex:LiteralMeta"/>
      </node>
      <node about="#node292986" id="node292986" label="96.1/100" otu="otu292987">
        <meta content=" x=2.0288827 y=379.5 ll=7;" datatype="xsd:string" id="meta292988" property="format" xsi:type="nex:LiteralMeta"/>
      </node>
      <node about="#node292989" id="node292989" label="PPJ62632.1_GCA_002934005_hypothetical_protein_CUN59_14430__Cuspidothrix_issatschenkoi_CHARLIE-1_" otu="otu292990">
        <meta content=" x=2.1075172 y=379.0 ll=7;" datatype="xsd:string" id="meta292991" property="format" xsi:type="nex:LiteralMeta"/>
      </node>
      <node about="#node292992" id="node292992" label="BAZ90230.1_GCA_002368135_hypothetical_protein_NIES932_17270__Raphidiopsis_curvata_NIES-932_" otu="otu292993">
        <meta content=" x=2.0288851 y=380.0 ll=7;" datatype="xsd:string" id="meta292994" property="format" xsi:type="nex:LiteralMeta"/>
      </node>
      <node about="#node293007" id="node293007" label="OYV15797.1_GCA_002256685_Cysteine_protease__partial__Methylococcaceae_bacterium_NSP1-2_" otu="otu293008">
        <meta content=" x=1.9463793 y=381.0 ll=7;" datatype="xsd:string" id="meta293009" property="format" xsi:type="nex:LiteralMeta"/>
      </node>
      <node about="#node293014" id="node293014" label="RFS16895.1_GCA_003418935_peptidase_C1__Emticicia_sp._C21_" otu="otu293015">
        <meta content=" x=1.5944204 y=382.0 ll=7;" datatype="xsd:string" id="meta293016" property="format" xsi:type="nex:LiteralMeta"/>
      </node>
      <node about="#node293021" id="node293021" label="94.2/96" otu="otu293022">
        <meta content=" x=1.6303865 y=384.875 ll=7;" datatype="xsd:string" id="meta293023" property="format" xsi:type="nex:LiteralMeta"/>
      </node>
      <node about="#node293024" id="node293024" label="85.6/92" otu="otu293025">
        <meta content=" x=1.7116731 y=383.75 ll=7;" datatype="xsd:string" id="meta293026" property="format" xsi:type="nex:LiteralMeta"/>
      </node>
      <node about="#node293027" id="node293027" label="AFK05239.1_GCA_000263195_peptidase_C1A_papain__Emticicia_oligotrophica_DSM_17448_" otu="otu293028">
        <meta content=" x=1.7500305 y=383.0 ll=7;" datatype="xsd:string" id="meta293029" property="format" xsi:type="nex:LiteralMeta"/>
      </node>
      <node about="#node293030" id="node293030" label="79.7/89" otu="otu293031">
        <meta content=" x=1.7708099 y=384.5 ll=7;" datatype="xsd:string" id="meta293032" property="format" xsi:type="nex:LiteralMeta"/>
      </node>
      <node about="#node293033" id="node293033" label="OYU65773.1_GCA_002256295_peptidase_C1__Cytophagaceae_bacterium_BCCC1_" otu="otu293034">
        <meta content=" x=1.8927798 y=384.0 ll=7;" datatype="xsd:string" id="meta293035" property="format" xsi:type="nex:LiteralMeta"/>
      </node>
      <node about="#node293036" id="node293036" label="PWK26665.1_GCA_003148625_papain_like_protease__Arcicella_aurantiaca_" otu="otu293037">
        <meta content=" x=1.803244 y=385.0 ll=7;" datatype="xsd:string" id="meta293038" property="format" xsi:type="nex:LiteralMeta"/>
      </node>
      <node about="#node293047" id="node293047" label="PAC29345.1_GCA_002270355_peptidase_C1__Flectobacillus_sp._BAB-3569_" otu="otu293048">
        <meta content=" x=1.6303891 y=386.0 ll=7;" datatype="xsd:string" id="meta293049" property="format" xsi:type="nex:LiteralMeta"/>
      </node>
      <node about="#node293058" id="node293058" label="TAG85407.1_GCA_004294185_peptidase_C1__Bacteroidetes_bacterium_" otu="otu293059">
        <meta content=" x=1.363879 y=387.0 ll=7;" datatype="xsd:string" id="meta293060" property="format" xsi:type="nex:LiteralMeta"/>
      </node>
      <node about="#node293065" id="node293065" label="TAG07376.1_GCA_004294005_peptidase_C1__Cytophagia_bacterium_" otu="otu293066">
        <meta content=" x=1.390188 y=388.0 ll=7;" datatype="xsd:string" id="meta293067" property="format" xsi:type="nex:LiteralMeta"/>
      </node>
      <node about="#node293072" id="node293072" label="TAE15736.1_GCA_004292795_peptidase_C1__Bacteroidetes_bacterium_" otu="otu293073">
        <meta content=" x=1.3111163 y=389.0 ll=7;" datatype="xsd:string" id="meta293074" property="format" xsi:type="nex:LiteralMeta"/>
      </node>
      <node about="#node293079" id="node293079" label="72.6/30" otu="otu293080">
        <meta content=" x=1.260914 y=390.5 ll=7;" datatype="xsd:string" id="meta293081" property="format" xsi:type="nex:LiteralMeta"/>
      </node>
      <node about="#node293082" id="node293082" label="GAP16784.1_GCA_001050255_papain_family_cysteine_protease__Levilinea_saccharolytica_" otu="otu293083">
        <meta content=" x=1.4465926 y=390.0 ll=7;" datatype="xsd:string" id="meta293084" property="format" xsi:type="nex:LiteralMeta"/>
      </node>
      <node about="#node293085" id="node293085" label="GCA_002298965DBMN01000264.1_214732816219_2_GCA_002298965_1_ID_219_2_partial_00__Rhizobiales_bacterium_UBA697_" otu="otu293086">
        <meta content=" x=1.3437717 y=391.0 ll=7;" datatype="xsd:string" id="meta293087" property="format" xsi:type="nex:LiteralMeta"/>
      </node>
      <node about="#node293096" id="node293096" label="CDL01262.1_GCA_000513295_conserved_protein_of_unknown_function__Magnetospirillum_gryphiswaldense_MSR-1_v2_" otu="otu293097">
        <meta content=" x=1.1201086 y=392.0 ll=7;" datatype="xsd:string" id="meta293098" property="format" xsi:type="nex:LiteralMeta"/>
      </node>
      <node about="#node293103" id="node293103" label="GCA_002298965DBMN01000131.1_8868310317206_8_GCA_002298965_-1_ID_206_8_partial_00__Rhizobiales_bacterium_UBA697_" otu="otu293104">
        <meta content=" x=1.0608299 y=393.0 ll=7;" datatype="xsd:string" id="meta293105" property="format" xsi:type="nex:LiteralMeta"/>
      </node>
      <node about="#node293110" id="node293110" label="75.2/26" otu="otu293111">
        <meta content=" x=0.7034201 y=424.82617 ll=7;" datatype="xsd:string" id="meta293112" property="format" xsi:type="nex:LiteralMeta"/>
      </node>
      <node about="#node293113" id="node293113" label="21.6/25" otu="otu293114">
        <meta content=" x=0.738946 y=422.15234 ll=7;" datatype="xsd:string" id="meta293115" property="format" xsi:type="nex:LiteralMeta"/>
      </node>
      <node about="#node293116" id="node293116" label="84.1/28" otu="otu293117">
        <meta content=" x=0.86881346 y=418.3047 ll=7;" datatype="xsd:string" id="meta293118" property="format" xsi:type="nex:LiteralMeta"/>
      </node>
      <node about="#node293119" id="node293119" label="74.2/12" otu="otu293120">
        <meta content=" x=0.9338612 y=412.85938 ll=7;" datatype="xsd:string" id="meta293121" property="format" xsi:type="nex:LiteralMeta"/>
      </node>
      <node about="#node293122" id="node293122" label="92.7/98" otu="otu293123">
        <meta content=" x=1.2209129 y=406.84375 ll=7;" datatype="xsd:string" id="meta293124" property="format" xsi:type="nex:LiteralMeta"/>
      </node>
      <node about="#node293125" id="node293125" label="82.5/84" otu="otu293126">
        <meta content=" x=1.3763593 y=401.9297 ll=7;" datatype="xsd:string" id="meta293127" property="format" xsi:type="nex:LiteralMeta"/>
      </node>
      <node about="#node293128" id="node293128" label="90.6/100" otu="otu293129">
        <meta content=" x=1.6896538 y=400.35938 ll=7;" datatype="xsd:string" id="meta293130" property="format" xsi:type="nex:LiteralMeta"/>
      </node>
      <node about="#node293131" id="node293131" label="78.1/84" otu="otu293132">
        <meta content=" x=1.835411 y=398.71875 ll=7;" datatype="xsd:string" id="meta293133" property="format" xsi:type="nex:LiteralMeta"/>
      </node>
      <node about="#node293134" id="node293134" label="79.2/84" otu="otu293135">
        <meta content=" x=1.9351052 y=396.4375 ll=7;" datatype="xsd:string" id="meta293136" property="format" xsi:type="nex:LiteralMeta"/>
      </node>
      <node about="#node293137" id="node293137" label="89.9/94" otu="otu293138">
        <meta content=" x=2.357391 y=394.5 ll=7;" datatype="xsd:string" id="meta293139" property="format" xsi:type="nex:LiteralMeta"/>
      </node>
      <node about="#node293140" id="node293140" label="PRR69576.1_GCA_002995805_Papain_family_cysteine_protease__Moorella_stamsii_" otu="otu293141">
        <meta content=" x=3.3329391 y=394.0 ll=7;" datatype="xsd:string" id="meta293142" property="format" xsi:type="nex:LiteralMeta"/>
      </node>
      <node about="#node293143" id="node293143" label="HBC94487.1_GCA_003489345_TPA__hypothetical_protein_DCZ10_16695__Pelotomaculum_sp._" otu="otu293144">
        <meta content=" x=2.746069 y=395.0 ll=7;" datatype="xsd:string" id="meta293145" property="format" xsi:type="nex:LiteralMeta"/>
      </node>
      <node about="#node293150" id="node293150" label="0/91" otu="otu289460">
        <meta content=" x=1.9520816 y=398.375 ll=7;" datatype="xsd:string" id="meta293151" property="format" xsi:type="nex:LiteralMeta"/>
      </node>
      <node about="#node293152" id="node293152" label="77.3/95" otu="otu293153">
        <meta content=" x=2.0702045 y=397.25 ll=7;" datatype="xsd:string" id="meta293154" property="format" xsi:type="nex:LiteralMeta"/>
      </node>
      <node about="#node293155" id="node293155" label="75.7/99" otu="otu293156">
        <meta content=" x=2.1266122 y=396.5 ll=7;" datatype="xsd:string" id="meta293157" property="format" xsi:type="nex:LiteralMeta"/>
      </node>
      <node about="#node293158" id="node293158" label="TBR17900.1_GCA_004322455_hypothetical_protein_EPO66_01870__bacterium_" otu="otu293159">
        <meta content=" x=2.4140306 y=396.0 ll=7;" datatype="xsd:string" id="meta293160" property="format" xsi:type="nex:LiteralMeta"/>
      </node>
      <node about="#node293161" id="node293161" label="TAM37204.1_GCA_004298075_hypothetical_protein_EPN54_05390__bacterium_" otu="otu293162">
        <meta content=" x=2.2436488 y=397.0 ll=7;" datatype="xsd:string" id="meta293163" property="format" xsi:type="nex:LiteralMeta"/>
      </node>
      <node about="#node293168" id="node293168" label="PIQ90071.1_GCA_002796135_hypothetical_protein_COV71_06450__Candidatus_Omnitrophica_bacterium_CG11_big_fil_rev_8_21_14_0_20_41_12_" otu="otu293169">
        <meta content=" x=2.3296907 y=398.0 ll=7;" datatype="xsd:string" id="meta293170" property="format" xsi:type="nex:LiteralMeta"/>
      </node>
      <node about="#node293175" id="node293175" label="96.6/100" otu="otu293176">
        <meta content=" x=2.2625246 y=399.5 ll=7;" datatype="xsd:string" id="meta293177" property="format" xsi:type="nex:LiteralMeta"/>
      </node>
      <node about="#node293178" id="node293178" label="GCA_002418595DIEK01000026.1_10128451327984_10_GCA_002418595_-1_ID_84_10_partial_01__Candidatus_Omnitrophica_bacterium_UBA5776_" otu="otu293179">
        <meta content=" x=2.2625275 y=399.0 ll=7;" datatype="xsd:string" id="meta293180" property="format" xsi:type="nex:LiteralMeta"/>
      </node>
      <node about="#node293181" id="node293181" label="GCA_002440965DJWJ01000014.1_1325410_1_GCA_002440965_1_ID_10_1_partial_10__Candidatus_Omnitrophica_bacterium_UBA6233_" otu="otu293182">
        <meta content=" x=2.262527 y=400.0 ll=7;" datatype="xsd:string" id="meta293183" property="format" xsi:type="nex:LiteralMeta"/>
      </node>
      <node about="#node293196" id="node293196" label="TCS96686.1_GCA_004341825_papain_like_protease__Hazenella_coriacea_" otu="otu293197">
        <meta content=" x=1.8354136 y=401.0 ll=7;" datatype="xsd:string" id="meta293198" property="format" xsi:type="nex:LiteralMeta"/>
      </node>
      <node about="#node293203" id="node293203" label="GCA_003551625PUNC01000133.1_10113051205493_10_GCA_003551625_1_ID_93_10_partial_00__PVC_group_bacterium_" otu="otu293204">
        <meta content=" x=1.8836772 y=402.0 ll=7;" datatype="xsd:string" id="meta293205" property="format" xsi:type="nex:LiteralMeta"/>
      </node>
      <node about="#node293210" id="node293210" label="86.9/98" otu="otu293211">
        <meta content=" x=1.8754182 y=403.5 ll=7;" datatype="xsd:string" id="meta293212" property="format" xsi:type="nex:LiteralMeta"/>
      </node>
      <node about="#node293213" id="node293213" label="GCA_001602945LUZU01000156.1_192237323578156_19_GCA_001602945_1_ID_156_19_partial_00__Caldilineales_bacterium_Chloro_01_" otu="otu293214">
        <meta content=" x=3.3268473 y=403.0 ll=7;" datatype="xsd:string" id="meta293215" property="format" xsi:type="nex:LiteralMeta"/>
      </node>
      <node about="#node293216" id="node293216" label="KPL23431.1_GCA_001304275_hypothetical_protein_AMJ75_06080__Phycisphaerae_bacterium_SM1_79_" otu="otu293217">
        <meta content=" x=2.0551167 y=404.0 ll=7;" datatype="xsd:string" id="meta293218" property="format" xsi:type="nex:LiteralMeta"/>
      </node>
      <node about="#node293227" id="node293227" label="88.2/99" otu="otu293228">
        <meta content=" x=1.4166048 y=411.7578 ll=7;" datatype="xsd:string" id="meta293229" property="format" xsi:type="nex:LiteralMeta"/>
      </node>
      <node about="#node293230" id="node293230" label="76.9/97" otu="otu293231">
        <meta content=" x=1.4547344 y=410.51562 ll=7;" datatype="xsd:string" id="meta293232" property="format" xsi:type="nex:LiteralMeta"/>
      </node>
      <node about="#node293233" id="node293233" label="95.1/97" otu="otu293234">
        <meta content=" x=1.5758817 y=409.03125 ll=7;" datatype="xsd:string" id="meta293235" property="format" xsi:type="nex:LiteralMeta"/>
      </node>
      <node about="#node293236" id="node293236" label="0/96" otu="otu289337">
        <meta content=" x=1.5799605 y=407.5625 ll=7;" datatype="xsd:string" id="meta293237" property="format" xsi:type="nex:LiteralMeta"/>
      </node>
      <node about="#node293238" id="node293238" label="92.5/96" otu="otu293239">
        <meta content=" x=1.6710012 y=406.125 ll=7;" datatype="xsd:string" id="meta293240" property="format" xsi:type="nex:LiteralMeta"/>
      </node>
      <node about="#node293241" id="node293241" label="GCA_003159495PLPI01000044.1_24283612914958_24_GCA_003159495_1_ID_58_24_partial_00__candidate_division_FCPU426_bacterium_" otu="otu293242">
        <meta content=" x=1.9941643 y=405.0 ll=7;" datatype="xsd:string" id="meta293243" property="format" xsi:type="nex:LiteralMeta"/>
      </node>
      <node about="#node293244" id="node293244" label="19.7/89" otu="otu293245">
        <meta content=" x=1.682182 y=407.25 ll=7;" datatype="xsd:string" id="meta293246" property="format" xsi:type="nex:LiteralMeta"/>
      </node>
      <node about="#node293247" id="node293247" label="89.8/100" otu="otu293248">
        <meta content=" x=1.8107965 y=406.5 ll=7;" datatype="xsd:string" id="meta293249" property="format" xsi:type="nex:LiteralMeta"/>
      </node>
      <node about="#node293250" id="node293250" label="PIZ16237.1_GCA_002785465_hypothetical_protein_COY52_07670__Candidatus_Desantisbacteria_bacterium_CG_4_10_14_0_8_um_filter_48_22_" otu="otu293251">
        <meta content=" x=1.9289014 y=406.0 ll=7;" datatype="xsd:string" id="meta293252" property="format" xsi:type="nex:LiteralMeta"/>
      </node>
      <node about="#node293253" id="node293253" label="GCA_002441095DJVG01000044.1_56560945687050_56_GCA_002441095_1_ID_50_56_partial_00__Elusimicrobia_bacterium_UBA6262_" otu="otu293254">
        <meta content=" x=1.9100087 y=407.0 ll=7;" datatype="xsd:string" id="meta293255" property="format" xsi:type="nex:LiteralMeta"/>
      </node>
      <node about="#node293260" id="node293260" label="OGS45970.1_GCA_001800605_hypothetical_protein_A2539_06550__Elusimicrobia_bacterium_RIFOXYD2_FULL_34_15_" otu="otu293261">
        <meta content=" x=1.7585785 y=408.0 ll=7;" datatype="xsd:string" id="meta293262" property="format" xsi:type="nex:LiteralMeta"/>
      </node>
      <node about="#node293271" id="node293271" label="GCA_003153935PMCA01000009.1_4038876396585_40_GCA_003153935_1_ID_5_40_partial_00__Elusimicrobia_bacterium_" otu="otu293272">
        <meta content=" x=1.7667502 y=409.0 ll=7;" datatype="xsd:string" id="meta293273" property="format" xsi:type="nex:LiteralMeta"/>
      </node>
      <node about="#node293278" id="node293278" label="76.4/96" otu="otu293279">
        <meta content=" x=1.6504626 y=410.5 ll=7;" datatype="xsd:string" id="meta293280" property="format" xsi:type="nex:LiteralMeta"/>
      </node>
      <node about="#node293281" id="node293281" label="GCA_003167475PMTB01000093.1_16148031558510_16_GCA_003167475_1_ID_10_16_partial_00__candidate_division_FCPU426_bacterium_" otu="otu293282">
        <meta content=" x=2.0403802 y=410.0 ll=7;" datatype="xsd:string" id="meta293283" property="format" xsi:type="nex:LiteralMeta"/>
      </node>
      <node about="#node293284" id="node293284" label="HAM39061.1_GCA_003452965_TPA__hypothetical_protein_DCP53_06695__Elusimicrobia_bacterium_" otu="otu293285">
        <meta content=" x=1.6504653 y=411.0 ll=7;" datatype="xsd:string" id="meta293286" property="format" xsi:type="nex:LiteralMeta"/>
      </node>
      <node about="#node293295" id="node293295" label="PIU18873.1_GCA_002779055_hypothetical_protein_COT16_00895__Elusimicrobia_bacterium_CG08_land_8_20_14_0_20_44_26_" otu="otu293296">
        <meta content=" x=1.4547367 y=412.0 ll=7;" datatype="xsd:string" id="meta293297" property="format" xsi:type="nex:LiteralMeta"/>
      </node>
      <node about="#node293302" id="node293302" label="GCA_002322525DCOU01000146.1_422893062154_4_GCA_002322525_-1_ID_154_4_partial_00__Candidatus_Omnitrophica_bacterium_UBA1562_" otu="otu293303">
        <meta content=" x=1.5300139 y=413.0 ll=7;" datatype="xsd:string" id="meta293304" property="format" xsi:type="nex:LiteralMeta"/>
      </node>
      <node about="#node293313" id="node293313" label="29.3/28" otu="otu293314">
        <meta content=" x=1.0033584 y=418.875 ll=7;" datatype="xsd:string" id="meta293315" property="format" xsi:type="nex:LiteralMeta"/>
      </node>
      <node about="#node293316" id="node293316" label="89.3/99" otu="otu293317">
        <meta content=" x=1.3825055 y=417.0 ll=7;" datatype="xsd:string" id="meta293318" property="format" xsi:type="nex:LiteralMeta"/>
      </node>
      <node about="#node293319" id="node293319" label="87.1/61" otu="otu293320">
        <meta content=" x=1.65785 y=415.5 ll=7;" datatype="xsd:string" id="meta293321" property="format" xsi:type="nex:LiteralMeta"/>
      </node>
      <node about="#node293322" id="node293322" label="94.3/100" otu="otu293323">
        <meta content=" x=1.9966891 y=414.5 ll=7;" datatype="xsd:string" id="meta293324" property="format" xsi:type="nex:LiteralMeta"/>
      </node>
      <node about="#node293325" id="node293325" label="RTL63400.1_GCA_003963135_hypothetical_protein_EKK42_28865__Pseudonocardiaceae_bacterium_" otu="otu293326">
        <meta content=" x=1.9966911 y=414.0 ll=7;" datatype="xsd:string" id="meta293327" property="format" xsi:type="nex:LiteralMeta"/>
      </node>
      <node about="#node293328" id="node293328" label="ODU03691.1_GCA_001724645_hypothetical_protein_ABS81_13345__Pseudonocardia_sp._SCN_72-86_" otu="otu293329">
        <meta content=" x=2.015638 y=415.0 ll=7;" datatype="xsd:string" id="meta293330" property="format" xsi:type="nex:LiteralMeta"/>
      </node>
      <node about="#node293335" id="node293335" label="43.1/59" otu="otu293336">
        <meta content=" x=1.8680078 y=416.5 ll=7;" datatype="xsd:string" id="meta293337" property="format" xsi:type="nex:LiteralMeta"/>
      </node>
      <node about="#node293338" id="node293338" label="ORA77489.1_GCA_002086285_hypothetical_protein_BST28_17765__Mycolicibacter_kumamotonensis_" otu="otu293339">
        <meta content=" x=1.9819287 y=416.0 ll=7;" datatype="xsd:string" id="meta293340" property="format" xsi:type="nex:LiteralMeta"/>
      </node>
      <node about="#node293341" id="node293341" label="ORV45798.1_GCA_002101585_hypothetical_protein_AWC02_12190__Mycolicibacter_engbaekii_" otu="otu293342">
        <meta content=" x=1.8926356 y=417.0 ll=7;" datatype="xsd:string" id="meta293343" property="format" xsi:type="nex:LiteralMeta"/>
      </node>
      <node about="#node293352" id="node293352" label="84.9/100" otu="otu293353">
        <meta content=" x=1.7197157 y=418.5 ll=7;" datatype="xsd:string" id="meta293354" property="format" xsi:type="nex:LiteralMeta"/>
      </node>
      <node about="#node293355" id="node293355" label="GCA_003167415PMTF01000015.1_4647748484581_46_GCA_003167415_1_ID_1_46_partial_00__Acidimicrobiaceae_bacterium_" otu="otu293356">
        <meta content=" x=2.374645 y=418.0 ll=7;" datatype="xsd:string" id="meta293357" property="format" xsi:type="nex:LiteralMeta"/>
      </node>
      <node about="#node293358" id="node293358" label="GCA_002404055DHIZ01000044.1_74278488026_7_GCA_002404055_1_ID_26_7_partial_00__Chloroflexi_bacterium_UBA4733_" otu="otu293359">
        <meta content=" x=1.9339247 y=419.0 ll=7;" datatype="xsd:string" id="meta293360" property="format" xsi:type="nex:LiteralMeta"/>
      </node>
      <node about="#node293369" id="node293369" label="73.6/90" otu="otu293370">
        <meta content=" x=1.1986859 y=420.75 ll=7;" datatype="xsd:string" id="meta293371" property="format" xsi:type="nex:LiteralMeta"/>
      </node>
      <node about="#node293372" id="node293372" label="GCA_002083785DAZX01000138.1_1170106697_1_GCA_002083785_-1_ID_97_1_partial_00__Candidatus_Sericytochromatia_bacterium_S15B-MN24_RAAC_196_" otu="otu293373">
        <meta content=" x=1.4182441 y=420.0 ll=7;" datatype="xsd:string" id="meta293374" property="format" xsi:type="nex:LiteralMeta"/>
      </node>
      <node about="#node293375" id="node293375" label="99.3/100" otu="otu292076">
        <meta content=" x=1.9657784 y=421.5 ll=7;" datatype="xsd:string" id="meta293376" property="format" xsi:type="nex:LiteralMeta"/>
      </node>
      <node about="#node293377" id="node293377" label="GCA_002382535DFYB01000036.1_52539755486821_52_GCA_002382535_-1_ID_21_52_partial_00__Cyanobacteria_bacterium_UBA4093_" otu="otu293378">
        <meta content=" x=2.1400352 y=421.0 ll=7;" datatype="xsd:string" id="meta293379" property="format" xsi:type="nex:LiteralMeta"/>
      </node>
      <node about="#node293380" id="node293380" label="GCA_002083785DAZX01000058.1_26228842378686_26_GCA_002083785_1_ID_86_26_partial_00__Candidatus_Sericytochromatia_bacterium_S15B-MN24_RAAC_196_" otu="otu293381">
        <meta content=" x=1.9657809 y=422.0 ll=7;" datatype="xsd:string" id="meta293382" property="format" xsi:type="nex:LiteralMeta"/>
      </node>
      <node about="#node293399" id="node293399" label="74.1/10" otu="otu293400">
        <meta content=" x=0.9176401 y=423.75 ll=7;" datatype="xsd:string" id="meta293401" property="format" xsi:type="nex:LiteralMeta"/>
      </node>
      <node about="#node293402" id="node293402" label="GCA_002083785DAZX01000188.1_523633310245_5_GCA_002083785_1_ID_245_5_partial_00__Candidatus_Sericytochromatia_bacterium_S15B-MN24_RAAC_196_" otu="otu293403">
        <meta content=" x=1.3233567 y=423.0 ll=7;" datatype="xsd:string" id="meta293404" property="format" xsi:type="nex:LiteralMeta"/>
      </node>
      <node about="#node293405" id="node293405" label="84.7/91" otu="otu293406">
        <meta content=" x=1.0714444 y=424.5 ll=7;" datatype="xsd:string" id="meta293407" property="format" xsi:type="nex:LiteralMeta"/>
      </node>
      <node about="#node293408" id="node293408" label="PIW14792.1_GCA_002781665_hypothetical_protein_COW36_20530__bacterium__Candidatus_Blackallbacteria__CG17_big_fil_post_rev_8_21_14_2_50_48_46_" otu="otu293409">
        <meta content=" x=1.2842693 y=424.0 ll=7;" datatype="xsd:string" id="meta293410" property="format" xsi:type="nex:LiteralMeta"/>
      </node>
      <node about="#node293411" id="node293411" label="RZL32130.1_GCA_004211475_hypothetical_protein_EOP00_34320__Pedobacter_sp._" otu="otu293412">
        <meta content=" x=1.4041396 y=425.0 ll=7;" datatype="xsd:string" id="meta293413" property="format" xsi:type="nex:LiteralMeta"/>
      </node>
      <node about="#node293426" id="node293426" label="GCA_003142615PLMW01000011.1_31046179569_3_GCA_003142615_1_ID_69_3_partial_00__Opitutae_bacterium_" otu="otu293427">
        <meta content=" x=1.6022564 y=426.0 ll=7;" datatype="xsd:string" id="meta293428" property="format" xsi:type="nex:LiteralMeta"/>
      </node>
      <node about="#node293433" id="node293433" label="72.2/86" otu="otu293434">
        <meta content=" x=0.80056506 y=427.5 ll=7;" datatype="xsd:string" id="meta293435" property="format" xsi:type="nex:LiteralMeta"/>
      </node>
      <node about="#node293436" id="node293436" label="SIS88155.1_GCA_900156755_xylellain._Cysteine_peptidase._MEROPS_family_C01A__Alicyclobacillus_vulcanalis_" otu="otu293437">
        <meta content=" x=1.285786 y=427.0 ll=7;" datatype="xsd:string" id="meta293438" property="format" xsi:type="nex:LiteralMeta"/>
      </node>
      <node about="#node293439" id="node293439" label="GCA_002083785DAZX01000054.1_12916810064169_12_GCA_002083785_-1_ID_169_12_partial_00__Candidatus_Sericytochromatia_bacterium_S15B-MN24_RAAC_196_" otu="otu293440">
        <meta content=" x=1.3213464 y=428.0 ll=7;" datatype="xsd:string" id="meta293441" property="format" xsi:type="nex:LiteralMeta"/>
      </node>
      <node about="#node293454" id="node293454" label="91.8/32" otu="otu293455">
        <meta content=" x=0.6056915 y=431.9375 ll=7;" datatype="xsd:string" id="meta293456" property="format" xsi:type="nex:LiteralMeta"/>
      </node>
      <node about="#node293457" id="node293457" label="82/35" otu="otu293458">
        <meta content=" x=0.6839397 y=430.875 ll=7;" datatype="xsd:string" id="meta293459" property="format" xsi:type="nex:LiteralMeta"/>
      </node>
      <node about="#node293460" id="node293460" label="89.4/36" otu="otu293461">
        <meta content=" x=0.72278124 y=429.75 ll=7;" datatype="xsd:string" id="meta293462" property="format" xsi:type="nex:LiteralMeta"/>
      </node>
      <node about="#node293463" id="node293463" label="OCT15678.1_GCA_001700435_hypothetical_protein_A8709_16610__Paenibacillus_pectinilyticus_" otu="otu293464">
        <meta content=" x=0.869086 y=429.0 ll=7;" datatype="xsd:string" id="meta293465" property="format" xsi:type="nex:LiteralMeta"/>
      </node>
      <node about="#node293466" id="node293466" label="0/95" otu="otu293467">
        <meta content=" x=0.72278357 y=430.5 ll=7;" datatype="xsd:string" id="meta293468" property="format" xsi:type="nex:LiteralMeta"/>
      </node>
      <node about="#node293469" id="node293469" label="WP_051253045.1_GCF_000422905_C1_family_peptidase__Paenibacillus_alginolyticus_" otu="otu293470">
        <meta content=" x=0.76385444 y=430.0 ll=7;" datatype="xsd:string" id="meta293471" property="format" xsi:type="nex:LiteralMeta"/>
      </node>
      <node about="#node293472" id="node293472" label="WP_052228174.1_GCF_000799595_C1_family_peptidase__Paenibacillus_chondroitinus_" otu="otu293473">
        <meta content=" x=0.7227858 y=431.0 ll=7;" datatype="xsd:string" id="meta293474" property="format" xsi:type="nex:LiteralMeta"/>
      </node>
      <node about="#node293483" id="node293483" label="OPH58657.1_GCA_002027705_xylellain__Paenibacillus_ferrarius_" otu="otu293484">
        <meta content=" x=0.6878588 y=432.0 ll=7;" datatype="xsd:string" id="meta293485" property="format" xsi:type="nex:LiteralMeta"/>
      </node>
      <node about="#node293490" id="node293490" label="WP_127449944.1_GCF_004000765_C1_family_peptidase__Paenibacillus_chondroitinus_" otu="otu293491">
        <meta content=" x=0.6056936 y=433.0 ll=7;" datatype="xsd:string" id="meta293492" property="format" xsi:type="nex:LiteralMeta"/>
      </node>
      <node about="#node293501" id="node293501" label="39.1/18" otu="otu293502">
        <meta content=" x=0.47241446 y=650.36084 ll=7;" datatype="xsd:string" id="meta293503" property="format" xsi:type="nex:LiteralMeta"/>
      </node>
      <node about="#node293504" id="node293504" label="77.4/16" otu="otu293505">
        <meta content=" x=0.5125324 y=636.22174 ll=7;" datatype="xsd:string" id="meta293506" property="format" xsi:type="nex:LiteralMeta"/>
      </node>
      <node about="#node293507" id="node293507" label="84.1/25" otu="otu293508">
        <meta content=" x=0.5648514 y=609.9435 ll=7;" datatype="xsd:string" id="meta293509" property="format" xsi:type="nex:LiteralMeta"/>
      </node>
      <node about="#node293510" id="node293510" label="82.5/53" otu="otu293511">
        <meta content=" x=0.6225396 y=559.38696 ll=7;" datatype="xsd:string" id="meta293512" property="format" xsi:type="nex:LiteralMeta"/>
      </node>
      <node about="#node293513" id="node293513" label="86.5/65" otu="otu293514">
        <meta content=" x=0.6755213 y=461.59613 ll=7;" datatype="xsd:string" id="meta293515" property="format" xsi:type="nex:LiteralMeta"/>
      </node>
      <node about="#node293516" id="node293516" label="PKO16970.1_GCA_002842095_hypothetical_protein_CVU37_09165__candidate_division_BRC1_bacterium_HGW-BRC1-1_" otu="otu293517">
        <meta content=" x=0.94814944 y=434.0 ll=7;" datatype="xsd:string" id="meta293518" property="format" xsi:type="nex:LiteralMeta"/>
      </node>
      <node about="#node293519" id="node293519" label="0/42" otu="otu289322">
        <meta content=" x=0.67552423 y=489.1923 ll=7;" datatype="xsd:string" id="meta293520" property="format" xsi:type="nex:LiteralMeta"/>
      </node>
      <node about="#node293521" id="node293521" label="96.6/96" otu="otu293522">
        <meta content=" x=0.8053143 y=447.8745 ll=7;" datatype="xsd:string" id="meta293523" property="format" xsi:type="nex:LiteralMeta"/>
      </node>
      <node about="#node293524" id="node293524" label="83/96" otu="otu293525">
        <meta content=" x=0.8256646 y=446.74902 ll=7;" datatype="xsd:string" id="meta293526" property="format" xsi:type="nex:LiteralMeta"/>
      </node>
      <node about="#node293527" id="node293527" label="0/96" otu="otu289337">
        <meta content=" x=0.82566684 y=445.49805 ll=7;" datatype="xsd:string" id="meta293528" property="format" xsi:type="nex:LiteralMeta"/>
      </node>
      <node about="#node293529" id="node293529" label="80.3/94" otu="otu293530">
        <meta content=" x=0.8464316 y=443.9961 ll=7;" datatype="xsd:string" id="meta293531" property="format" xsi:type="nex:LiteralMeta"/>
      </node>
      <node about="#node293532" id="node293532" label="0/61" otu="otu289805">
        <meta content=" x=0.8464342 y=441.9922 ll=7;" datatype="xsd:string" id="meta293533" property="format" xsi:type="nex:LiteralMeta"/>
      </node>
      <node about="#node293534" id="node293534" label="80.2/93" otu="otu293535">
        <meta content=" x=0.8686714 y=439.85938 ll=7;" datatype="xsd:string" id="meta293536" property="format" xsi:type="nex:LiteralMeta"/>
      </node>
      <node about="#node293537" id="node293537" label="51.5/90" otu="otu293538">
        <meta content=" x=0.8903977 y=438.71875 ll=7;" datatype="xsd:string" id="meta293539" property="format" xsi:type="nex:LiteralMeta"/>
      </node>
      <node about="#node293540" id="node293540" label="88.7/98" otu="otu292269">
        <meta content=" x=1.2598814 y=437.4375 ll=7;" datatype="xsd:string" id="meta293541" property="format" xsi:type="nex:LiteralMeta"/>
      </node>
      <node about="#node293542" id="node293542" label="96.3/99" otu="otu292555">
        <meta content=" x=1.9442623 y=435.875 ll=7;" datatype="xsd:string" id="meta293543" property="format" xsi:type="nex:LiteralMeta"/>
      </node>
      <node about="#node293544" id="node293544" label="SCL51124.1_GCA_900090225_Papain_family_cysteine_protease__Micromonospora_eburnea_" otu="otu293545">
        <meta content=" x=2.182285 y=435.0 ll=7;" datatype="xsd:string" id="meta293546" property="format" xsi:type="nex:LiteralMeta"/>
      </node>
      <node about="#node293547" id="node293547" label="86.1/98" otu="otu293548">
        <meta content=" x=2.4518893 y=436.75 ll=7;" datatype="xsd:string" id="meta293549" property="format" xsi:type="nex:LiteralMeta"/>
      </node>
      <node about="#node293550" id="node293550" label="TDE32733.1_GCA_004349245_hypothetical_protein_E1289_14455__Actinomadura_sp._6K520_" otu="otu293551">
        <meta content=" x=2.845224 y=436.0 ll=7;" datatype="xsd:string" id="meta293552" property="format" xsi:type="nex:LiteralMeta"/>
      </node>
      <node about="#node293553" id="node293553" label="36.2/100" otu="otu293554">
        <meta content=" x=2.581908 y=437.5 ll=7;" datatype="xsd:string" id="meta293555" property="format" xsi:type="nex:LiteralMeta"/>
      </node>
      <node about="#node293556" id="node293556" label="WP_031090940.1_GCF_000722185_MULTISPECIES__C1_family_peptidase__Streptomyces_" otu="otu293557">
        <meta content=" x=3.1800506 y=437.0 ll=7;" datatype="xsd:string" id="meta293558" property="format" xsi:type="nex:LiteralMeta"/>
      </node>
      <node about="#node293559" id="node293559" label="WP_020634194.1_GCF_000384215_hypothetical_protein__Amycolatopsis_alba_" otu="otu293560">
        <meta content=" x=2.752112 y=438.0 ll=7;" datatype="xsd:string" id="meta293561" property="format" xsi:type="nex:LiteralMeta"/>
      </node>
      <node about="#node293574" id="node293574" label="GCA_002336895DDFC01000004.1_44105515113_4_GCA_002336895_-1_ID_13_4_partial_00__Verrucomicrobiaceae_bacterium_UBA1938_" otu="otu293575">
        <meta content=" x=1.9395967 y=439.0 ll=7;" datatype="xsd:string" id="meta293576" property="format" xsi:type="nex:LiteralMeta"/>
      </node>
      <node about="#node293581" id="node293581" label="ORW29806.1_GCA_002101785_hypothetical_protein_AWC19_26025__Mycobacterium_palustre_" otu="otu293582">
        <meta content=" x=0.8904002 y=440.0 ll=7;" datatype="xsd:string" id="meta293583" property="format" xsi:type="nex:LiteralMeta"/>
      </node>
      <node about="#node293588" id="node293588" label="SPM39927.1_GCA_900157365_Cysteine_protease__C1A_family__Mycobacterium_sp._AB215_" otu="otu293589">
        <meta content=" x=0.89081496 y=441.0 ll=7;" datatype="xsd:string" id="meta293590" property="format" xsi:type="nex:LiteralMeta"/>
      </node>
      <node about="#node293595" id="node293595" label="85.3/100" otu="otu293596">
        <meta content=" x=0.86746025 y=444.125 ll=7;" datatype="xsd:string" id="meta293597" property="format" xsi:type="nex:LiteralMeta"/>
      </node>
      <node about="#node293598" id="node293598" label="0/91" otu="otu289460">
        <meta content=" x=0.8674632 y=443.25 ll=7;" datatype="xsd:string" id="meta293599" property="format" xsi:type="nex:LiteralMeta"/>
      </node>
      <node about="#node293600" id="node293600" label="86.3/100" otu="otu293601">
        <meta content=" x=0.888372 y=442.5 ll=7;" datatype="xsd:string" id="meta293602" property="format" xsi:type="nex:LiteralMeta"/>
      </node>
      <node about="#node293603" id="node293603" label="TDH48065.1_GCA_004354905_peptidase__Mycobacterium_eburneum_" otu="otu293604">
        <meta content=" x=1.0363722 y=442.0 ll=7;" datatype="xsd:string" id="meta293605" property="format" xsi:type="nex:LiteralMeta"/>
      </node>
      <node about="#node293606" id="node293606" label="OMC55201.1_GCA_001954275_hypothetical_protein_A5747_14895__Mycobacterium_sp._IS-836_" otu="otu293607">
        <meta content=" x=0.88837427 y=443.0 ll=7;" datatype="xsd:string" id="meta293608" property="format" xsi:type="nex:LiteralMeta"/>
      </node>
      <node about="#node293613" id="node293613" label="OBK35788.1_GCA_001673405_hypothetical_protein_A5658_01345__Mycobacterium_sp._1245111.1_" otu="otu293614">
        <meta content=" x=0.9091685 y=444.0 ll=7;" datatype="xsd:string" id="meta293615" property="format" xsi:type="nex:LiteralMeta"/>
      </node>
      <node about="#node293620" id="node293620" label="OBK54040.1_GCA_001673535_hypothetical_protein_A5655_18250__Mycobacterium_sp._1081908.1_" otu="otu293621">
        <meta content=" x=0.86746246 y=445.0 ll=7;" datatype="xsd:string" id="meta293622" property="format" xsi:type="nex:LiteralMeta"/>
      </node>
      <node about="#node293631" id="node293631" label="GCA_003134475PLBF01000528.1_320112853770_3_GCA_003134475_-1_ID_770_3_partial_00__Mycobacterium_sp._" otu="otu293632">
        <meta content=" x=0.8676258 y=446.0 ll=7;" datatype="xsd:string" id="meta293633" property="format" xsi:type="nex:LiteralMeta"/>
      </node>
      <node about="#node293638" id="node293638" label="OBF13456.1_GCA_001667275_hypothetical_protein_A5730_02780__Mycobacterium_sp._ACS4054_" otu="otu293639">
        <meta content=" x=0.8901065 y=447.0 ll=7;" datatype="xsd:string" id="meta293640" property="format" xsi:type="nex:LiteralMeta"/>
      </node>
      <node about="#node293645" id="node293645" label="OBG20377.1_GCA_001667035_hypothetical_protein_A5764_15410__Mycobacterium_sp._852002-51057_SCH5723018_" otu="otu293646">
        <meta content=" x=0.8453227 y=448.0 ll=7;" datatype="xsd:string" id="meta293647" property="format" xsi:type="nex:LiteralMeta"/>
      </node>
      <node about="#node293652" id="node293652" label="OBI93157.1_GCA_001672915_hypothetical_protein_A9X00_14205__Mycobacterium_sp._1245805.9_" otu="otu293653">
        <meta content=" x=0.80531645 y=449.0 ll=7;" datatype="xsd:string" id="meta293654" property="format" xsi:type="nex:LiteralMeta"/>
      </node>
      <node about="#node293659" id="node293659" label="97.6/87" otu="otu293660">
        <meta content=" x=0.8375946 y=530.5101 ll=7;" datatype="xsd:string" id="meta293661" property="format" xsi:type="nex:LiteralMeta"/>
      </node>
      <node about="#node293662" id="node293662" label="90/95" otu="otu293663">
        <meta content=" x=0.9355903 y=457.85547 ll=7;" datatype="xsd:string" id="meta293664" property="format" xsi:type="nex:LiteralMeta"/>
      </node>
      <node about="#node293665" id="node293665" label="17.3/81" otu="otu293666">
        <meta content=" x=0.9632278 y=456.71094 ll=7;" datatype="xsd:string" id="meta293667" property="format" xsi:type="nex:LiteralMeta"/>
      </node>
      <node about="#node293668" id="node293668" label="76/93" otu="otu293669">
        <meta content=" x=1.0078154 y=455.42188 ll=7;" datatype="xsd:string" id="meta293670" property="format" xsi:type="nex:LiteralMeta"/>
      </node>
      <node about="#node293671" id="node293671" label="77.5/95" otu="otu293672">
        <meta content=" x=1.0442966 y=453.84375 ll=7;" datatype="xsd:string" id="meta293673" property="format" xsi:type="nex:LiteralMeta"/>
      </node>
      <node about="#node293674" id="node293674" label="60.7/82" otu="otu293675">
        <meta content=" x=1.0631106 y=451.6875 ll=7;" datatype="xsd:string" id="meta293676" property="format" xsi:type="nex:LiteralMeta"/>
      </node>
      <node about="#node293677" id="node293677" label="GCA_002307175DBTS01000070.1_3032644334027_30_GCA_002307175_-1_ID_7_30_partial_00__Rhodocyclaceae_bacterium_UBA1310_" otu="otu293678">
        <meta content=" x=1.3858528 y=450.0 ll=7;" datatype="xsd:string" id="meta293679" property="format" xsi:type="nex:LiteralMeta"/>
      </node>
      <node about="#node293680" id="node293680" label="81.9/82" otu="otu293681">
        <meta content=" x=1.1558732 y=453.375 ll=7;" datatype="xsd:string" id="meta293682" property="format" xsi:type="nex:LiteralMeta"/>
      </node>
      <node about="#node293683" id="node293683" label="74.6/82" otu="otu293684">
        <meta content=" x=1.1938729 y=452.25 ll=7;" datatype="xsd:string" id="meta293685" property="format" xsi:type="nex:LiteralMeta"/>
      </node>
      <node about="#node293686" id="node293686" label="99.1/100" otu="otu292173">
        <meta content=" x=1.3974574 y=451.5 ll=7;" datatype="xsd:string" id="meta293687" property="format" xsi:type="nex:LiteralMeta"/>
      </node>
      <node about="#node293688" id="node293688" label="AEW21649.1_GCA_000238215_papain_family_cysteine_protease__Tannerella_forsythia_92A2_" otu="otu293689">
        <meta content=" x=1.3974597 y=451.0 ll=7;" datatype="xsd:string" id="meta293690" property="format" xsi:type="nex:LiteralMeta"/>
      </node>
      <node about="#node293691" id="node293691" label="GCA_002427605DIRT01000020.1_6971146719499_69_GCA_002427605_-1_ID_9_69_partial_00__Bacteroidales_bacterium_UBA5429_" otu="otu293692">
        <meta content=" x=1.4408418 y=452.0 ll=7;" datatype="xsd:string" id="meta293693" property="format" xsi:type="nex:LiteralMeta"/>
      </node>
      <node about="#node293698" id="node293698" label="WP_018630346.1_GCF_000374125_C1_family_peptidase__Niabella_aurantiaca_" otu="otu293699">
        <meta content=" x=1.2235851 y=453.0 ll=7;" datatype="xsd:string" id="meta293700" property="format" xsi:type="nex:LiteralMeta"/>
      </node>
      <node about="#node293705" id="node293705" label="75.6/97" otu="otu293706">
        <meta content=" x=1.2023469 y=454.5 ll=7;" datatype="xsd:string" id="meta293707" property="format" xsi:type="nex:LiteralMeta"/>
      </node>
      <node about="#node293708" id="node293708" label="ANH82860.1_GCA_001654455_peptidase_C1__Niabella_ginsenosidivorans_" otu="otu293709">
        <meta content=" x=1.3013136 y=454.0 ll=7;" datatype="xsd:string" id="meta293710" property="format" xsi:type="nex:LiteralMeta"/>
      </node>
      <node about="#node293711" id="node293711" label="TDE18467.1_GCA_004349265_peptidase__Dyadobacter_sp._AR-3-6_" otu="otu293712">
        <meta content=" x=1.2719406 y=455.0 ll=7;" datatype="xsd:string" id="meta293713" property="format" xsi:type="nex:LiteralMeta"/>
      </node>
      <node about="#node293726" id="node293726" label="PKK36500.1_GCA_002838835_peptidase_C1__Siphonobacter_sp._BAB-5404_" otu="otu293727">
        <meta content=" x=1.1796774 y=456.0 ll=7;" datatype="xsd:string" id="meta293728" property="format" xsi:type="nex:LiteralMeta"/>
      </node>
      <node about="#node293733" id="node293733" label="PSL48018.1_GCA_003014755_xylellain__Chitinophaga_niastensis_" otu="otu293734">
        <meta content=" x=1.1031995 y=457.0 ll=7;" datatype="xsd:string" id="meta293735" property="format" xsi:type="nex:LiteralMeta"/>
      </node>
      <node about="#node293740" id="node293740" label="KKR79509.1_GCA_000993955_hypothetical_protein_UU24_C0006G0003__Candidatus_Nomurabacteria_bacterium_GW2011_GWA2_40_9_" otu="otu293741">
        <meta content=" x=1.1124862 y=458.0 ll=7;" datatype="xsd:string" id="meta293742" property="format" xsi:type="nex:LiteralMeta"/>
      </node>
      <node about="#node293747" id="node293747" label="OYU53987.1_GCA_002256435_peptidase__Chitinophagaceae_bacterium_BSSC1_" otu="otu293748">
        <meta content=" x=1.0939623 y=459.0 ll=7;" datatype="xsd:string" id="meta293749" property="format" xsi:type="nex:LiteralMeta"/>
      </node>
      <node about="#node293754" id="node293754" label="85.9/71" otu="otu293755">
        <meta content=" x=0.88871366 y=603.1647 ll=7;" datatype="xsd:string" id="meta293756" property="format" xsi:type="nex:LiteralMeta"/>
      </node>
      <node about="#node293757" id="node293757" label="0/71" otu="otu293758">
        <meta content=" x=0.8887157 y=582.88257 ll=7;" datatype="xsd:string" id="meta293759" property="format" xsi:type="nex:LiteralMeta"/>
      </node>
      <node about="#node293760" id="node293760" label="77.4/24" otu="otu293761">
        <meta content=" x=0.91070384 y=571.1088 ll=7;" datatype="xsd:string" id="meta293762" property="format" xsi:type="nex:LiteralMeta"/>
      </node>
      <node about="#node293763" id="node293763" label="77.9/23" otu="otu293764">
        <meta content=" x=0.93211687 y=553.2177 ll=7;" datatype="xsd:string" id="meta293765" property="format" xsi:type="nex:LiteralMeta"/>
      </node>
      <node about="#node293766" id="node293766" label="77.6/37" otu="otu293767">
        <meta content=" x=0.9536741 y=531.0377 ll=7;" datatype="xsd:string" id="meta293768" property="format" xsi:type="nex:LiteralMeta"/>
      </node>
      <node about="#node293769" id="node293769" label="0/24" otu="otu293770">
        <meta content=" x=0.95367646 y=522.32544 ll=7;" datatype="xsd:string" id="meta293771" property="format" xsi:type="nex:LiteralMeta"/>
      </node>
      <node about="#node293772" id="node293772" label="76/93" otu="otu293669">
        <meta content=" x=0.9867622 y=510.5571 ll=7;" datatype="xsd:string" id="meta293773" property="format" xsi:type="nex:LiteralMeta"/>
      </node>
      <node about="#node293774" id="node293774" label="62.9/87" otu="otu293775">
        <meta content=" x=1.032921 y=493.11423 ll=7;" datatype="xsd:string" id="meta293776" property="format" xsi:type="nex:LiteralMeta"/>
      </node>
      <node about="#node293777" id="node293777" label="0/56" otu="otu293778">
        <meta content=" x=1.0329238 y=464.65625 ll=7;" datatype="xsd:string" id="meta293779" property="format" xsi:type="nex:LiteralMeta"/>
      </node>
      <node about="#node293780" id="node293780" label="90.4/98" otu="otu293781">
        <meta content=" x=1.1244111 y=463.0625 ll=7;" datatype="xsd:string" id="meta293782" property="format" xsi:type="nex:LiteralMeta"/>
      </node>
      <node about="#node293783" id="node293783" label="96.6/100" otu="otu293176">
        <meta content=" x=1.2974589 y=462.125 ll=7;" datatype="xsd:string" id="meta293784" property="format" xsi:type="nex:LiteralMeta"/>
      </node>
      <node about="#node293785" id="node293785" label="95/100" otu="otu293786">
        <meta content=" x=1.450394 y=461.25 ll=7;" datatype="xsd:string" id="meta293787" property="format" xsi:type="nex:LiteralMeta"/>
      </node>
      <node about="#node293788" id="node293788" label="95.6/100" otu="otu290995">
        <meta content=" x=1.6024212 y=460.5 ll=7;" datatype="xsd:string" id="meta293789" property="format" xsi:type="nex:LiteralMeta"/>
      </node>
      <node about="#node293790" id="node293790" label="WP_045729161.1_GCF_000963005_peptidase_C1__Xanthomonas_sp._GPE_39_" otu="otu293791">
        <meta content=" x=1.701196 y=460.0 ll=7;" datatype="xsd:string" id="meta293792" property="format" xsi:type="nex:LiteralMeta"/>
      </node>
      <node about="#node293793" id="node293793" label="WP_012915601.1_GCF_000963065_peptidase_C1__Xanthomonas_albilineans_" otu="otu293794">
        <meta content=" x=1.6598607 y=461.0 ll=7;" datatype="xsd:string" id="meta293795" property="format" xsi:type="nex:LiteralMeta"/>
      </node>
      <node about="#node293800" id="node293800" label="ACA11171.1_GCA_000019325_cysteine_protease__Xylella_fastidiosa_M12_" otu="otu293801">
        <meta content=" x=1.4729396 y=462.0 ll=7;" datatype="xsd:string" id="meta293802" property="format" xsi:type="nex:LiteralMeta"/>
      </node>
      <node about="#node293807" id="node293807" label="AXI82597.1_GCA_003352785_peptidase_C1__Xylella_taiwanensis_" otu="otu293808">
        <meta content=" x=1.2974612 y=463.0 ll=7;" datatype="xsd:string" id="meta293809" property="format" xsi:type="nex:LiteralMeta"/>
      </node>
      <node about="#node293814" id="node293814" label="OJW85060.1_GCA_001897835_peptidase_C1__Bacteroidetes_bacterium_46-16_" otu="otu293815">
        <meta content=" x=1.1361238 y=464.0 ll=7;" datatype="xsd:string" id="meta293816" property="format" xsi:type="nex:LiteralMeta"/>
      </node>
      <node about="#node293821" id="node293821" label="77.6/79" otu="otu293822">
        <meta content=" x=1.0904119 y=466.25 ll=7;" datatype="xsd:string" id="meta293823" property="format" xsi:type="nex:LiteralMeta"/>
      </node>
      <node about="#node293824" id="node293824" label="82.1/95" otu="otu293825">
        <meta content=" x=1.1730151 y=465.5 ll=7;" datatype="xsd:string" id="meta293826" property="format" xsi:type="nex:LiteralMeta"/>
      </node>
      <node about="#node293827" id="node293827" label="OIO73981.1_GCA_001871125_hypothetical_protein_AUJ85_06635__Elusimicrobia_bacterium_CG1_02_37_114_" otu="otu293828">
        <meta content=" x=1.297068 y=465.0 ll=7;" datatype="xsd:string" id="meta293829" property="format" xsi:type="nex:LiteralMeta"/>
      </node>
      <node about="#node293830" id="node293830" label="PYT11280.1_GCA_003223065_peptidase__Acidobacteria_bacterium_" otu="otu293831">
        <meta content=" x=1.2508417 y=466.0 ll=7;" datatype="xsd:string" id="meta293832" property="format" xsi:type="nex:LiteralMeta"/>
      </node>
      <node about="#node293837" id="node293837" label="AFZ21966.1_GCA_000317515_xylellain__Microcoleus_sp._PCC_7113_" otu="otu293838">
        <meta content=" x=1.4029474 y=467.0 ll=7;" datatype="xsd:string" id="meta293839" property="format" xsi:type="nex:LiteralMeta"/>
      </node>
      <node about="#node293848" id="node293848" label="90/83" otu="otu293849">
        <meta content=" x=1.1020867 y=521.5722 ll=7;" datatype="xsd:string" id="meta293850" property="format" xsi:type="nex:LiteralMeta"/>
      </node>
      <node about="#node293851" id="node293851" label="80.9/76" otu="otu293852">
        <meta content=" x=1.1431466 y=516.1444 ll=7;" datatype="xsd:string" id="meta293853" property="format" xsi:type="nex:LiteralMeta"/>
      </node>
      <node about="#node293854" id="node293854" label="0/29" otu="otu289285">
        <meta content=" x=1.1431493 y=508.39816 ll=7;" datatype="xsd:string" id="meta293855" property="format" xsi:type="nex:LiteralMeta"/>
      </node>
      <node about="#node293856" id="node293856" label="31/66" otu="otu293857">
        <meta content=" x=1.1842917 y=500.29633 ll=7;" datatype="xsd:string" id="meta293858" property="format" xsi:type="nex:LiteralMeta"/>
      </node>
      <node about="#node293859" id="node293859" label="90.4/77" otu="otu293860">
        <meta content=" x=1.2445815 y=489.76453 ll=7;" datatype="xsd:string" id="meta293861" property="format" xsi:type="nex:LiteralMeta"/>
      </node>
      <node about="#node293862" id="node293862" label="82.1/72" otu="otu293863">
        <meta content=" x=1.2653031 y=482.26343 ll=7;" datatype="xsd:string" id="meta293864" property="format" xsi:type="nex:LiteralMeta"/>
      </node>
      <node about="#node293865" id="node293865" label="81/55" otu="otu292461">
        <meta content=" x=1.2857358 y=478.65186 ll=7;" datatype="xsd:string" id="meta293866" property="format" xsi:type="nex:LiteralMeta"/>
      </node>
      <node about="#node293867" id="node293867" label="47.9/86" otu="otu293868">
        <meta content=" x=1.3685051 y=474.3037 ll=7;" datatype="xsd:string" id="meta293869" property="format" xsi:type="nex:LiteralMeta"/>
      </node>
      <node about="#node293870" id="node293870" label="WP_104943699.1_GCF_002952755_C1_family_peptidase__Candidatus_Saccharibacteria_bacterium_YM_S32_TM7_50_20_" otu="otu293871">
        <meta content=" x=1.7735826 y=468.0 ll=7;" datatype="xsd:string" id="meta293872" property="format" xsi:type="nex:LiteralMeta"/>
      </node>
      <node about="#node293873" id="node293873" label="79/72" otu="otu293874">
        <meta content=" x=1.4370382 y=480.60742 ll=7;" datatype="xsd:string" id="meta293875" property="format" xsi:type="nex:LiteralMeta"/>
      </node>
      <node about="#node293876" id="node293876" label="90.3/68" otu="otu293877">
        <meta content=" x=1.5323318 y=479.21484 ll=7;" datatype="xsd:string" id="meta293878" property="format" xsi:type="nex:LiteralMeta"/>
      </node>
      <node about="#node293879" id="node293879" label="0/16" otu="otu290212">
        <meta content=" x=1.5323348 y=477.4297 ll=7;" datatype="xsd:string" id="meta293880" property="format" xsi:type="nex:LiteralMeta"/>
      </node>
      <node about="#node293881" id="node293881" label="80.7/23" otu="otu293882">
        <meta content=" x=1.5599517 y=474.85938 ll=7;" datatype="xsd:string" id="meta293883" property="format" xsi:type="nex:LiteralMeta"/>
      </node>
      <node about="#node293884" id="node293884" label="80.8/27" otu="otu293885">
        <meta content=" x=1.5871398 y=471.75 ll=7;" datatype="xsd:string" id="meta293886" property="format" xsi:type="nex:LiteralMeta"/>
      </node>
      <node about="#node293887" id="node293887" label="96.3/30" otu="otu293888">
        <meta content=" x=1.6976473 y=470.5 ll=7;" datatype="xsd:string" id="meta293889" property="format" xsi:type="nex:LiteralMeta"/>
      </node>
      <node about="#node293890" id="node293890" label="29.5/31" otu="otu293891">
        <meta content=" x=1.7172374 y=469.5 ll=7;" datatype="xsd:string" id="meta293892" property="format" xsi:type="nex:LiteralMeta"/>
      </node>
      <node about="#node293893" id="node293893" label="OGW78021.1_GCA_001804065_hypothetical_protein_A3C51_01745__Omnitrophica_bacterium_RIFCSPHIGHO2_02_FULL_46_20_" otu="otu293894">
        <meta content=" x=1.8352621 y=469.0 ll=7;" datatype="xsd:string" id="meta293895" property="format" xsi:type="nex:LiteralMeta"/>
      </node>
      <node about="#node293896" id="node293896" label="OGT21856.1_GCA_001801405_hypothetical_protein_A3C55_02640__Gammaproteobacteria_bacterium_RIFCSPHIGHO2_02_FULL_42_13_" otu="otu293897">
        <meta content=" x=1.7698989 y=470.0 ll=7;" datatype="xsd:string" id="meta293898" property="format" xsi:type="nex:LiteralMeta"/>
      </node>
      <node about="#node293903" id="node293903" label="77.6/83" otu="otu293904">
        <meta content=" x=1.7526777 y=471.5 ll=7;" datatype="xsd:string" id="meta293905" property="format" xsi:type="nex:LiteralMeta"/>
      </node>
      <node about="#node293906" id="node293906" label="SEQ99342.1_GCA_900111015_Cysteine_protease__C1A_family__Solimonas_aquatica_" otu="otu293907">
        <meta content=" x=1.8992547 y=471.0 ll=7;" datatype="xsd:string" id="meta293908" property="format" xsi:type="nex:LiteralMeta"/>
      </node>
      <node about="#node293909" id="node293909" label="GCA_003157575PMKA01000170.1_1113883293_1_GCA_003157575_-1_ID_293_1_partial_00__Opitutae_bacterium_" otu="otu293910">
        <meta content=" x=1.8930132 y=472.0 ll=7;" datatype="xsd:string" id="meta293911" property="format" xsi:type="nex:LiteralMeta"/>
      </node>
      <node about="#node293920" id="node293920" label="GCA_003142795PLNN01000046.1_68678941856_6_GCA_003142795_-1_ID_56_6_partial_00__Candidatus_Omnitrophica_bacterium_" otu="otu293921">
        <meta content=" x=1.6113467 y=473.0 ll=7;" datatype="xsd:string" id="meta293922" property="format" xsi:type="nex:LiteralMeta"/>
      </node>
      <node about="#node293927" id="node293927" label="0/85" otu="otu290415">
        <meta content=" x=1.5599539 y=477.96875 ll=7;" datatype="xsd:string" id="meta293928" property="format" xsi:type="nex:LiteralMeta"/>
      </node>
      <node about="#node293929" id="node293929" label="43.4/86" otu="otu293930">
        <meta content=" x=1.5838419 y=476.9375 ll=7;" datatype="xsd:string" id="meta293931" property="format" xsi:type="nex:LiteralMeta"/>
      </node>
      <node about="#node293932" id="node293932" label="77.6/88" otu="otu293933">
        <meta content=" x=1.6375468 y=475.875 ll=7;" datatype="xsd:string" id="meta293934" property="format" xsi:type="nex:LiteralMeta"/>
      </node>
      <node about="#node293935" id="node293935" label="67.9/88" otu="otu293936">
        <meta content=" x=1.663986 y=474.75 ll=7;" datatype="xsd:string" id="meta293937" property="format" xsi:type="nex:LiteralMeta"/>
      </node>
      <node about="#node293938" id="node293938" label="OIO35474.1_GCA_001873995_hypothetical_protein_AUJ74_06355__Candidatus_Omnitrophica_bacterium_CG1_02_44_16_" otu="otu293939">
        <meta content=" x=1.844309 y=474.0 ll=7;" datatype="xsd:string" id="meta293940" property="format" xsi:type="nex:LiteralMeta"/>
      </node>
      <node about="#node293941" id="node293941" label="74/99" otu="otu293942">
        <meta content=" x=1.7004722 y=475.5 ll=7;" datatype="xsd:string" id="meta293943" property="format" xsi:type="nex:LiteralMeta"/>
      </node>
      <node about="#node293944" id="node293944" label="PIS33761.1_GCA_002774445_peptidase__Candidatus_Omnitrophica_bacterium_CG08_land_8_20_14_0_20_41_16_" otu="otu293945">
        <meta content=" x=1.8424491 y=475.0 ll=7;" datatype="xsd:string" id="meta293946" property="format" xsi:type="nex:LiteralMeta"/>
      </node>
      <node about="#node293947" id="node293947" label="GCA_002753745PEAR01000156.1_640054766137_6_GCA_002753745_-1_ID_137_6_partial_00__Candidatus_Omnitrophica_bacterium_" otu="otu293948">
        <meta content=" x=1.8384266 y=476.0 ll=7;" datatype="xsd:string" id="meta293949" property="format" xsi:type="nex:LiteralMeta"/>
      </node>
      <node about="#node293958" id="node293958" label="OGM26678.1_GCA_001792335_hypothetical_protein_A2627_00810__Candidatus_Woesebacteria_bacterium_RIFCSPHIGHO2_01_FULL_39_28_" otu="otu293959">
        <meta content=" x=1.8690693 y=477.0 ll=7;" datatype="xsd:string" id="meta293960" property="format" xsi:type="nex:LiteralMeta"/>
      </node>
      <node about="#node293965" id="node293965" label="OGW85359.1_GCA_001804165_hypothetical_protein_A2987_04485__Omnitrophica_bacterium_RIFCSPLOWO2_01_FULL_45_10_" otu="otu293966">
        <meta content=" x=1.6465905 y=478.0 ll=7;" datatype="xsd:string" id="meta293967" property="format" xsi:type="nex:LiteralMeta"/>
      </node>
      <node about="#node293972" id="node293972" label="OGW74628.1_GCA_001804045_hypothetical_protein_A2Z72_06185__Omnitrophica_bacterium_RBG_13_46_9_" otu="otu293973">
        <meta content=" x=1.7419624 y=479.0 ll=7;" datatype="xsd:string" id="meta293974" property="format" xsi:type="nex:LiteralMeta"/>
      </node>
      <node about="#node293983" id="node293983" label="GCA_003140915PLLI01000069.1_13461100_1_GCA_003140915_1_ID_100_1_partial_10__Candidatus_Omnitrophica_bacterium_" otu="otu293984">
        <meta content=" x=1.5969647 y=480.0 ll=7;" datatype="xsd:string" id="meta293985" property="format" xsi:type="nex:LiteralMeta"/>
      </node>
      <node about="#node293990" id="node293990" label="HAJ56579.1_GCA_003451585_TPA__peptidase__Candidatus_Omnitrophica_bacterium_" otu="otu293991">
        <meta content=" x=1.8564056 y=481.0 ll=7;" datatype="xsd:string" id="meta293992" property="format" xsi:type="nex:LiteralMeta"/>
      </node>
      <node about="#node293997" id="node293997" label="HAZ10448.1_GCA_003485765_TPA__peptidase__Candidatus_Omnitrophica_bacterium_" otu="otu293998">
        <meta content=" x=1.4738613 y=482.0 ll=7;" datatype="xsd:string" id="meta293999" property="format" xsi:type="nex:LiteralMeta"/>
      </node>
      <node about="#node294008" id="node294008" label="GCA_002403175DHHG01000190.1_852106088304_8_GCA_002403175_-1_ID_304_8_partial_00__Syntrophaceae_bacterium_UBA4778_" otu="otu294009">
        <meta content=" x=1.2857381 y=483.0 ll=7;" datatype="xsd:string" id="meta294010" property="format" xsi:type="nex:LiteralMeta"/>
      </node>
      <node about="#node294015" id="node294015" label="0/36" otu="otu294016">
        <meta content=" x=1.2653056 y=485.875 ll=7;" datatype="xsd:string" id="meta294017" property="format" xsi:type="nex:LiteralMeta"/>
      </node>
      <node about="#node294018" id="node294018" label="77.5/51" otu="otu294019">
        <meta content=" x=1.3018267 y=484.75 ll=7;" datatype="xsd:string" id="meta294020" property="format" xsi:type="nex:LiteralMeta"/>
      </node>
      <node about="#node294021" id="node294021" label="GCA_003164895PLUL01000039.1_48567395751234_48_GCA_003164895_1_ID_34_48_partial_00__Bacteroidetes_bacterium_" otu="otu294022">
        <meta content=" x=1.508527 y=484.0 ll=7;" datatype="xsd:string" id="meta294023" property="format" xsi:type="nex:LiteralMeta"/>
      </node>
      <node about="#node294024" id="node294024" label="24/53" otu="otu294025">
        <meta content=" x=1.340413 y=485.5 ll=7;" datatype="xsd:string" id="meta294026" property="format" xsi:type="nex:LiteralMeta"/>
      </node>
      <node about="#node294027" id="node294027" label="GCA_003142955PLOH01000064.1_26305313130193_26_GCA_003142955_1_ID_93_26_partial_00__Opitutae_bacterium_" otu="otu294028">
        <meta content=" x=1.4086852 y=485.0 ll=7;" datatype="xsd:string" id="meta294029" property="format" xsi:type="nex:LiteralMeta"/>
      </node>
      <node about="#node294030" id="node294030" label="GCA_003141915PLNY01000441.1_10976110519389_10_GCA_003141915_-1_ID_389_10_partial_00__Anaerolineae_bacterium_" otu="otu294031">
        <meta content=" x=1.5840241 y=486.0 ll=7;" datatype="xsd:string" id="meta294032" property="format" xsi:type="nex:LiteralMeta"/>
      </node>
      <node about="#node294041" id="node294041" label="GCA_003136095PNBO01000126.1_78048881588_7_GCA_003136095_-1_ID_88_7_partial_00__Myxococcales_bacterium_" otu="otu294042">
        <meta content=" x=1.4530065 y=487.0 ll=7;" datatype="xsd:string" id="meta294043" property="format" xsi:type="nex:LiteralMeta"/>
      </node>
      <node about="#node294052" id="node294052" label="0/70" otu="otu291358">
        <meta content=" x=1.2445837 y=497.26562 ll=7;" datatype="xsd:string" id="meta294053" property="format" xsi:type="nex:LiteralMeta"/>
      </node>
      <node about="#node294054" id="node294054" label="91.6/91" otu="otu294055">
        <meta content=" x=1.2914094 y=495.03125 ll=7;" datatype="xsd:string" id="meta294056" property="format" xsi:type="nex:LiteralMeta"/>
      </node>
      <node about="#node294057" id="node294057" label="45.4/83" otu="otu294058">
        <meta content=" x=1.3137217 y=492.8125 ll=7;" datatype="xsd:string" id="meta294059" property="format" xsi:type="nex:LiteralMeta"/>
      </node>
      <node about="#node294060" id="node294060" label="88.9/99" otu="otu294061">
        <meta content=" x=1.3598223 y=490.625 ll=7;" datatype="xsd:string" id="meta294062" property="format" xsi:type="nex:LiteralMeta"/>
      </node>
      <node about="#node294063" id="node294063" label="92.9/98" otu="otu294064">
        <meta content=" x=1.4790679 y=488.5 ll=7;" datatype="xsd:string" id="meta294065" property="format" xsi:type="nex:LiteralMeta"/>
      </node>
      <node about="#node294066" id="node294066" label="WP_148289681.1_GCF_000333615_C1_family_peptidase__partial__Ideonella_sp._B508-1_" otu="otu294067">
        <meta content=" x=1.5274076 y=488.0 ll=7;" datatype="xsd:string" id="meta294068" property="format" xsi:type="nex:LiteralMeta"/>
      </node>
      <node about="#node294069" id="node294069" label="PYS79641.1_GCA_003222995_peptidase__Acidobacteria_bacterium_" otu="otu294070">
        <meta content=" x=1.66888 y=489.0 ll=7;" datatype="xsd:string" id="meta294071" property="format" xsi:type="nex:LiteralMeta"/>
      </node>
      <node about="#node294076" id="node294076" label="0/78" otu="otu294077">
        <meta content=" x=1.3598247 y=492.75 ll=7;" datatype="xsd:string" id="meta294078" property="format" xsi:type="nex:LiteralMeta"/>
      </node>
      <node about="#node294079" id="node294079" label="80/95" otu="otu294080">
        <meta content=" x=1.3859241 y=491.5 ll=7;" datatype="xsd:string" id="meta294081" property="format" xsi:type="nex:LiteralMeta"/>
      </node>
      <node about="#node294082" id="node294082" label="85.2/96" otu="otu294083">
        <meta content=" x=1.4263623 y=490.5 ll=7;" datatype="xsd:string" id="meta294084" property="format" xsi:type="nex:LiteralMeta"/>
      </node>
      <node about="#node294085" id="node294085" label="GCA_003154115PMCF01000175.1_10953510308350_10_GCA_003154115_-1_ID_350_10_partial_00__Anaerolineae_bacterium_" otu="otu294086">
        <meta content=" x=1.5012964 y=490.0 ll=7;" datatype="xsd:string" id="meta294087" property="format" xsi:type="nex:LiteralMeta"/>
      </node>
      <node about="#node294088" id="node294088" label="GCA_003154025PMCE01000471.1_323573142423_3_GCA_003154025_1_ID_423_3_partial_00__Syntrophaceae_bacterium_" otu="otu294089">
        <meta content=" x=1.5082872 y=491.0 ll=7;" datatype="xsd:string" id="meta294090" property="format" xsi:type="nex:LiteralMeta"/>
      </node>
      <node about="#node294095" id="node294095" label="0/96" otu="otu289337">
        <meta content=" x=1.3859268 y=492.5 ll=7;" datatype="xsd:string" id="meta294096" property="format" xsi:type="nex:LiteralMeta"/>
      </node>
      <node about="#node294097" id="node294097" label="PYO01888.1_GCA_003220605_peptidase__Candidatus_Rokubacteria_bacterium_" otu="otu294098">
        <meta content=" x=1.485683 y=492.0 ll=7;" datatype="xsd:string" id="meta294099" property="format" xsi:type="nex:LiteralMeta"/>
      </node>
      <node about="#node294100" id="node294100" label="GCA_003155495PMDB01000018.1_19173201812091_19_GCA_003155495_1_ID_91_19_partial_00__Ignavibacteriae_bacterium_" otu="otu294101">
        <meta content=" x=1.4284624 y=493.0 ll=7;" datatype="xsd:string" id="meta294102" property="format" xsi:type="nex:LiteralMeta"/>
      </node>
      <node about="#node294111" id="node294111" label="GCA_003142475PLMK01000042.1_11616310616390643_116_GCA_003142475_1_ID_43_116_partial_00__Ignavibacteriae_bacterium_" otu="otu294112">
        <meta content=" x=1.3795849 y=494.0 ll=7;" datatype="xsd:string" id="meta294113" property="format" xsi:type="nex:LiteralMeta"/>
      </node>
      <node about="#node294122" id="node294122" label="GCA_003142295PLLV01000080.1_74567537935_7_GCA_003142295_1_ID_35_7_partial_00__Syntrophaceae_bacterium_" otu="otu294123">
        <meta content=" x=1.35367 y=495.0 ll=7;" datatype="xsd:string" id="meta294124" property="format" xsi:type="nex:LiteralMeta"/>
      </node>
      <node about="#node294129" id="node294129" label="67.1/87" otu="otu294130">
        <meta content=" x=1.3073894 y=497.25 ll=7;" datatype="xsd:string" id="meta294131" property="format" xsi:type="nex:LiteralMeta"/>
      </node>
      <node about="#node294132" id="node294132" label="91.3/100" otu="otu292700">
        <meta content=" x=1.3483231 y=496.5 ll=7;" datatype="xsd:string" id="meta294133" property="format" xsi:type="nex:LiteralMeta"/>
      </node>
      <node about="#node294134" id="node294134" label="GCA_002479215DLME01000110.1_31282292903530_31_GCA_002479215_-1_ID_30_31_partial_00__Syntrophaceae_bacterium_UBA7544_" otu="otu294135">
        <meta content=" x=1.3483253 y=496.0 ll=7;" datatype="xsd:string" id="meta294136" property="format" xsi:type="nex:LiteralMeta"/>
      </node>
      <node about="#node294137" id="node294137" label="GCA_003142535PLMQ01000026.1_108954976070_10_GCA_003142535_-1_ID_70_10_partial_00__Syntrophaceae_bacterium_" otu="otu294138">
        <meta content=" x=1.3716455 y=497.0 ll=7;" datatype="xsd:string" id="meta294139" property="format" xsi:type="nex:LiteralMeta"/>
      </node>
      <node about="#node294144" id="node294144" label="GCA_003152715PMAX01000097.1_1615626164324_16_GCA_003152715_-1_ID_4_16_partial_00__Syntrophaceae_bacterium_" otu="otu294145">
        <meta content=" x=1.3073914 y=498.0 ll=7;" datatype="xsd:string" id="meta294146" property="format" xsi:type="nex:LiteralMeta"/>
      </node>
      <node about="#node294155" id="node294155" label="66.5/75" otu="otu294156">
        <meta content=" x=1.2584761 y=499.5 ll=7;" datatype="xsd:string" id="meta294157" property="format" xsi:type="nex:LiteralMeta"/>
      </node>
      <node about="#node294158" id="node294158" label="GCA_003165595PLWQ01000037.1_15171181788833_15_GCA_003165595_1_ID_33_15_partial_00__Fibrobacteres_bacterium_" otu="otu294159">
        <meta content=" x=1.4046538 y=499.0 ll=7;" datatype="xsd:string" id="meta294160" property="format" xsi:type="nex:LiteralMeta"/>
      </node>
      <node about="#node294161" id="node294161" label="AJE02698.1_GCA_000817955_peptidase_C1__Geobacter_pickeringii_" otu="otu294162">
        <meta content=" x=1.3027502 y=500.0 ll=7;" datatype="xsd:string" id="meta294163" property="format" xsi:type="nex:LiteralMeta"/>
      </node>
      <node about="#node294176" id="node294176" label="75.9/62" otu="otu294177">
        <meta content=" x=1.2192265 y=510.82812 ll=7;" datatype="xsd:string" id="meta294178" property="format" xsi:type="nex:LiteralMeta"/>
      </node>
      <node about="#node294179" id="node294179" label="0/39" otu="otu289288">
        <meta content=" x=1.2192291 y=507.71875 ll=7;" datatype="xsd:string" id="meta294180" property="format" xsi:type="nex:LiteralMeta"/>
      </node>
      <node about="#node294181" id="node294181" label="88.7/79" otu="otu294182">
        <meta content=" x=1.2988912 y=505.4375 ll=7;" datatype="xsd:string" id="meta294183" property="format" xsi:type="nex:LiteralMeta"/>
      </node>
      <node about="#node294184" id="node294184" label="72.8/21" otu="otu294185">
        <meta content=" x=1.320239 y=503.125 ll=7;" datatype="xsd:string" id="meta294186" property="format" xsi:type="nex:LiteralMeta"/>
      </node>
      <node about="#node294187" id="node294187" label="84.8/96" otu="otu294188">
        <meta content=" x=1.3637505 y=502.25 ll=7;" datatype="xsd:string" id="meta294189" property="format" xsi:type="nex:LiteralMeta"/>
      </node>
      <node about="#node294190" id="node294190" label="68.2/24" otu="otu294191">
        <meta content=" x=1.3888083 y=501.5 ll=7;" datatype="xsd:string" id="meta294192" property="format" xsi:type="nex:LiteralMeta"/>
      </node>
      <node about="#node294193" id="node294193" label="GCA_002298105DBMD01000299.1_959086678228_9_GCA_002298105_1_ID_228_9_partial_00__Verrucomicrobia_subdivision_3_bacterium_UBA707_" otu="otu294194">
        <meta content=" x=1.4761293 y=501.0 ll=7;" datatype="xsd:string" id="meta294195" property="format" xsi:type="nex:LiteralMeta"/>
      </node>
      <node about="#node294196" id="node294196" label="TAM62901.1_GCA_004322005_peptidase__Rhodanobacter_sp._" otu="otu294197">
        <meta content=" x=1.5053649 y=502.0 ll=7;" datatype="xsd:string" id="meta294198" property="format" xsi:type="nex:LiteralMeta"/>
      </node>
      <node about="#node294203" id="node294203" label="GCA_003169975PNAA01000036.1_18219355219432258_182_GCA_003169975_-1_ID_58_182_partial_00__Spartobacteria_bacterium_" otu="otu294204">
        <meta content=" x=1.4535297 y=503.0 ll=7;" datatype="xsd:string" id="meta294205" property="format" xsi:type="nex:LiteralMeta"/>
      </node>
      <node about="#node294210" id="node294210" label="GCA_003153035PMBT01000121.1_128802957252_12_GCA_003153035_1_ID_52_12_partial_00__Opitutae_bacterium_" otu="otu294211">
        <meta content=" x=1.40477 y=504.0 ll=7;" datatype="xsd:string" id="meta294212" property="format" xsi:type="nex:LiteralMeta"/>
      </node>
      <node about="#node294217" id="node294217" label="76.6/42" otu="otu294218">
        <meta content=" x=1.3203676 y=507.75 ll=7;" datatype="xsd:string" id="meta294219" property="format" xsi:type="nex:LiteralMeta"/>
      </node>
      <node about="#node294220" id="node294220" label="0/22" otu="otu294221">
        <meta content=" x=1.3203696 y=506.5 ll=7;" datatype="xsd:string" id="meta294222" property="format" xsi:type="nex:LiteralMeta"/>
      </node>
      <node about="#node294223" id="node294223" label="86/100" otu="otu294224">
        <meta content=" x=1.3389797 y=505.5 ll=7;" datatype="xsd:string" id="meta294225" property="format" xsi:type="nex:LiteralMeta"/>
      </node>
      <node about="#node294226" id="node294226" label="PYJ13990.1_GCA_003218445_peptidase__Verrucomicrobia_bacterium_" otu="otu294227">
        <meta content=" x=1.3775564 y=505.0 ll=7;" datatype="xsd:string" id="meta294228" property="format" xsi:type="nex:LiteralMeta"/>
      </node>
      <node about="#node294229" id="node294229" label="PYJ31270.1_GCA_003218475_peptidase__partial__Verrucomicrobia_bacterium_" otu="otu294230">
        <meta content=" x=1.3389819 y=506.0 ll=7;" datatype="xsd:string" id="meta294231" property="format" xsi:type="nex:LiteralMeta"/>
      </node>
      <node about="#node294236" id="node294236" label="85.5/100" otu="otu294237">
        <meta content=" x=1.3391172 y=507.5 ll=7;" datatype="xsd:string" id="meta294238" property="format" xsi:type="nex:LiteralMeta"/>
      </node>
      <node about="#node294239" id="node294239" label="PYJ90670.1_GCA_003218755_peptidase__Verrucomicrobia_bacterium_" otu="otu294240">
        <meta content=" x=1.3391192 y=507.0 ll=7;" datatype="xsd:string" id="meta294241" property="format" xsi:type="nex:LiteralMeta"/>
      </node>
      <node about="#node294242" id="node294242" label="OLE56257.1_GCA_001919235_peptidase_C1__partial__Cyanobacteria_bacterium_13_1_40CM_2_61_4_" otu="otu294243">
        <meta content=" x=1.3391194 y=508.0 ll=7;" datatype="xsd:string" id="meta294244" property="format" xsi:type="nex:LiteralMeta"/>
      </node>
      <node about="#node294253" id="node294253" label="PYJ76112.1_GCA_003218615_peptidase__Verrucomicrobia_bacterium_" otu="otu294254">
        <meta content=" x=1.339854 y=509.0 ll=7;" datatype="xsd:string" id="meta294255" property="format" xsi:type="nex:LiteralMeta"/>
      </node>
      <node about="#node294264" id="node294264" label="GCA_003142855PLNW01000144.1_34415004227319_34_GCA_003142855_1_ID_19_34_partial_00__Myxococcales_bacterium_" otu="otu294265">
        <meta content=" x=1.2705451 y=510.0 ll=7;" datatype="xsd:string" id="meta294266" property="format" xsi:type="nex:LiteralMeta"/>
      </node>
      <node about="#node294271" id="node294271" label="70.3/94" otu="otu294272">
        <meta content=" x=1.2431687 y=513.9375 ll=7;" datatype="xsd:string" id="meta294273" property="format" xsi:type="nex:LiteralMeta"/>
      </node>
      <node about="#node294274" id="node294274" label="73.3/48" otu="otu294275">
        <meta content=" x=1.266601 y=512.875 ll=7;" datatype="xsd:string" id="meta294276" property="format" xsi:type="nex:LiteralMeta"/>
      </node>
      <node about="#node294277" id="node294277" label="84.9/50" otu="otu294278">
        <meta content=" x=1.3093932 y=511.75 ll=7;" datatype="xsd:string" id="meta294279" property="format" xsi:type="nex:LiteralMeta"/>
      </node>
      <node about="#node294280" id="node294280" label="GCA_003153015PMBS01000138.1_51670266779944_51_GCA_003153015_1_ID_44_51_partial_00__Myxococcales_bacterium_" otu="otu294281">
        <meta content=" x=1.3702688 y=511.0 ll=7;" datatype="xsd:string" id="meta294282" property="format" xsi:type="nex:LiteralMeta"/>
      </node>
      <node about="#node294283" id="node294283" label="76.6/100" otu="otu294284">
        <meta content=" x=1.327994 y=512.5 ll=7;" datatype="xsd:string" id="meta294285" property="format" xsi:type="nex:LiteralMeta"/>
      </node>
      <node about="#node294286" id="node294286" label="GCA_003157315PMJE01000530.1_11902712446601_11_GCA_003157315_-1_ID_601_11_partial_00__Myxococcales_bacterium_" otu="otu294287">
        <meta content=" x=1.3279952 y=512.0 ll=7;" datatype="xsd:string" id="meta294288" property="format" xsi:type="nex:LiteralMeta"/>
      </node>
      <node about="#node294289" id="node294289" label="GCA_003157775PMKP01000319.1_302760128374447_30_GCA_003157775_-1_ID_447_30_partial_00__Myxococcales_bacterium_" otu="otu294290">
        <meta content=" x=1.346622 y=513.0 ll=7;" datatype="xsd:string" id="meta294291" property="format" xsi:type="nex:LiteralMeta"/>
      </node>
      <node about="#node294300" id="node294300" label="GCA_003155465PMCR01000286.1_31770254327_3_GCA_003155465_-1_ID_27_3_partial_00__Myxococcales_bacterium_" otu="otu294301">
        <meta content=" x=1.3078114 y=514.0 ll=7;" datatype="xsd:string" id="meta294302" property="format" xsi:type="nex:LiteralMeta"/>
      </node>
      <node about="#node294307" id="node294307" label="GCA_003162095PMMU01000297.1_322092982578_3_GCA_003162095_1_ID_578_3_partial_00__Myxococcales_bacterium_" otu="otu294308">
        <meta content=" x=1.3071682 y=515.0 ll=7;" datatype="xsd:string" id="meta294309" property="format" xsi:type="nex:LiteralMeta"/>
      </node>
      <node about="#node294322" id="node294322" label="58.4/32" otu="otu294323">
        <meta content=" x=1.1690413 y=516.5 ll=7;" datatype="xsd:string" id="meta294324" property="format" xsi:type="nex:LiteralMeta"/>
      </node>
      <node about="#node294325" id="node294325" label="GCA_003154155PMCM01000166.1_181742318130140_18_GCA_003154155_1_ID_140_18_partial_00__Ignavibacteriae_bacterium_" otu="otu294326">
        <meta content=" x=1.3615726 y=516.0 ll=7;" datatype="xsd:string" id="meta294327" property="format" xsi:type="nex:LiteralMeta"/>
      </node>
      <node about="#node294328" id="node294328" label="GCA_003142615PLMW01000058.1_38360823685235_38_GCA_003142615_1_ID_35_38_partial_00__Opitutae_bacterium_" otu="otu294329">
        <meta content=" x=1.2392313 y=517.0 ll=7;" datatype="xsd:string" id="meta294330" property="format" xsi:type="nex:LiteralMeta"/>
      </node>
      <node about="#node294339" id="node294339" label="83.8/77" otu="otu294340">
        <meta content=" x=1.1964841 y=523.8906 ll=7;" datatype="xsd:string" id="meta294341" property="format" xsi:type="nex:LiteralMeta"/>
      </node>
      <node about="#node294342" id="node294342" label="77.9/79" otu="otu294343">
        <meta content=" x=1.2421002 y=522.28125 ll=7;" datatype="xsd:string" id="meta294344" property="format" xsi:type="nex:LiteralMeta"/>
      </node>
      <node about="#node294345" id="node294345" label="65.3/74" otu="otu294346">
        <meta content=" x=1.2535549 y=521.0625 ll=7;" datatype="xsd:string" id="meta294347" property="format" xsi:type="nex:LiteralMeta"/>
      </node>
      <node about="#node294348" id="node294348" label="72.8/76" otu="otu294349">
        <meta content=" x=1.2714418 y=520.125 ll=7;" datatype="xsd:string" id="meta294350" property="format" xsi:type="nex:LiteralMeta"/>
      </node>
      <node about="#node294351" id="node294351" label="72.5/86" otu="otu294352">
        <meta content=" x=1.2920855 y=519.25 ll=7;" datatype="xsd:string" id="meta294353" property="format" xsi:type="nex:LiteralMeta"/>
      </node>
      <node about="#node294354" id="node294354" label="74.3/87" otu="otu294355">
        <meta content=" x=1.3148665 y=518.5 ll=7;" datatype="xsd:string" id="meta294356" property="format" xsi:type="nex:LiteralMeta"/>
      </node>
      <node about="#node294357" id="node294357" label="PYJ46275.1_GCA_003218535_peptidase__partial__Verrucomicrobia_bacterium_" otu="otu294358">
        <meta content=" x=1.4274209 y=518.0 ll=7;" datatype="xsd:string" id="meta294359" property="format" xsi:type="nex:LiteralMeta"/>
      </node>
      <node about="#node294360" id="node294360" label="PYI85021.1_GCA_003218235_peptidase__Verrucomicrobia_bacterium_" otu="otu294361">
        <meta content=" x=1.3568124 y=519.0 ll=7;" datatype="xsd:string" id="meta294362" property="format" xsi:type="nex:LiteralMeta"/>
      </node>
      <node about="#node294367" id="node294367" label="PYL59995.1_GCA_003220005_peptidase__Verrucomicrobia_bacterium_" otu="otu294368">
        <meta content=" x=1.2920882 y=520.0 ll=7;" datatype="xsd:string" id="meta294369" property="format" xsi:type="nex:LiteralMeta"/>
      </node>
      <node about="#node294374" id="node294374" label="PYL08914.1_GCA_003219695_peptidase__Verrucomicrobia_bacterium_" otu="otu294375">
        <meta content=" x=1.3373805 y=521.0 ll=7;" datatype="xsd:string" id="meta294376" property="format" xsi:type="nex:LiteralMeta"/>
      </node>
      <node about="#node294381" id="node294381" label="PYI48292.1_GCA_003217895_peptidase__Verrucomicrobia_bacterium_" otu="otu294382">
        <meta content=" x=1.2535573 y=522.0 ll=7;" datatype="xsd:string" id="meta294383" property="format" xsi:type="nex:LiteralMeta"/>
      </node>
      <node about="#node294388" id="node294388" label="84.6/100" otu="otu294389">
        <meta content=" x=1.295681 y=523.5 ll=7;" datatype="xsd:string" id="meta294390" property="format" xsi:type="nex:LiteralMeta"/>
      </node>
      <node about="#node294391" id="node294391" label="PYJ18958.1_GCA_003218045_peptidase__Verrucomicrobia_bacterium_" otu="otu294392">
        <meta content=" x=1.2956831 y=523.0 ll=7;" datatype="xsd:string" id="meta294393" property="format" xsi:type="nex:LiteralMeta"/>
      </node>
      <node about="#node294394" id="node294394" label="PYJ16320.1_GCA_003218045_peptidase__partial__Verrucomicrobia_bacterium_" otu="otu294395">
        <meta content=" x=1.3872981 y=524.0 ll=7;" datatype="xsd:string" id="meta294396" property="format" xsi:type="nex:LiteralMeta"/>
      </node>
[truncated: 456,027 more chars]
