# Supplementary material for: Genetic diversity in terrestrial subsurface ecosystems impacted by geological degassing
Source: Nat Commun. 2022 Jan 12;13:284. doi: 10.1038/s41467-021-27783-7 (PMC8755723; doi:10.1038/s41467-021-27783-7)
Supplement: Supplementary file 10 — Dataset 7-19 [file 41467_2021_27783_MOESM10_ESM.zip › SupplementaryData_7-19_Bornemann_et_al_mantle_degassing/SupplementaryData_11_gene_phylogeny_VGT_peptidase_family_S16.nexml]

<?xml version="1.0" encoding="UTF-8"?><nex:nexml xmlns:nex="http://www.nexml.org/2009" xmlns="http://www.nexml.org/2009" xmlns:rdf="http://www.w3.org/1999/02/22-rdf-syntax-ns#" xmlns:xsd="http://www.w3.org/2001/XMLSchema#" xmlns:xsi="http://www.w3.org/2001/XMLSchema-instance" generator="org.nexml.model.impl.DocumentImpl" version="0.9">
  <otus id="otus105268">
    <otu id="otu105276" label="SPZ50621.1_GCA_900456775_Lon_protease__Clostridium_ventriculi_"/>
    <otu id="otu105279" label="SHI61524.1_GCA_900142075_lon-related_putative_ATP-dependent_protease__Clostridium_amylolyticum_"/>
    <otu id="otu105282" label="100/100"/>
    <otu id="otu105285" label="28.7/65"/>
    <otu id="otu105290" label="65.6/98"/>
    <otu id="otu105293" label="WP_083900119.1_GCF_000379025_ATP-dependent_protease__Lon_family__Orenia_marismortui_"/>
    <otu id="otu105296" label="95.6/99"/>
    <otu id="otu105299" label="GCA_900549385UROB01000109.1_319773884109_3_GCA_900549385_1_ID_109_3_partial_00__uncultured_Megasphaera_sp._"/>
    <otu id="otu105302" label="95.5/99"/>
    <otu id="otu105305" label="11.5/95"/>
    <otu id="otu105308" label="EHM38812.1_GCA_000239275_putative_ATP-dependent_protease_LonC_proteolytic_domain_protein__Anaeroglobus_geminatus_F0357_"/>
    <otu id="otu105311" label="EFQ04707.1_GCA_000165735_ATP-dependent_protease__Lon_family__Megasphaera_micronuciformis_F0359_"/>
    <otu id="otu105318" label="WP_075573379.1_GCF_900095855_ATP-dependent_protease__Lon_family__Colibacter_massiliensis_"/>
    <otu id="otu105333" label="35.9/80"/>
    <otu id="otu105336" label="99.1/97"/>
    <otu id="otu105339" label="34.2/57"/>
    <otu id="otu105342" label="38.1/52"/>
    <otu id="otu105345" label="98/82"/>
    <otu id="otu105348" label="93.9/99"/>
    <otu id="otu105351" label="EEG76945.1_GCA_000174415_Sigma_54_interacting_domain_protein__Dethiobacter_alkaliphilus_AHT_1_"/>
    <otu id="otu105354" label="GCA_003561835PWVN01000228.1_201208114018153_20_GCA_003561835_1_ID_153_20_partial_00__Syntrophomonadaceae_bacterium_"/>
    <otu id="otu105361" label="GCA_001513335LFTO01000158.1_171244214388145_17_GCA_001513335_1_ID_145_17_partial_00__Clostridiales_bacterium_DTU086_"/>
    <otu id="otu105368" label="97.6/92"/>
    <otu id="otu105371" label="100/99"/>
    <otu id="otu105374" label="76.2/98"/>
    <otu id="otu105377" label="RYD02466.1_GCA_004143605_hypothetical_protein_N752_24360__Desulfotomaculum_aquiferis_"/>
    <otu id="otu105380" label="AQS57736.1_GCA_002005145_ATP-dependent_protease__Lon_family__Desulfotomaculum_ferrireducens_"/>
    <otu id="otu105387" label="SHF43807.1_GCA_900129195_ATP-dependent_Lon_protease__Desulfotomaculum_putei_DSM_12395_"/>
    <otu id="otu105394" label="97.7/100"/>
    <otu id="otu105397" label="ADG83802.1_GCA_000092945_Sigma_54_interacting_domain_protein__Thermincola_potens_JR_"/>
    <otu id="otu105402" label="PKM47414.1_GCA_002840165_ATP-dependent_protease__Lon_family__Firmicutes_bacterium_HGW-Firmicutes-8_"/>
    <otu id="otu105405" label="PKM80417.1_GCA_002840275_ATP-dependent_protease__Lon_family__Firmicutes_bacterium_HGW-Firmicutes-14_"/>
    <otu id="otu105424" label="BAD42297.1_GCA_000009905_Lon-like_ATP-dependent_protease__Symbiobacterium_thermophilum_IAM_14863_"/>
    <otu id="otu105431" label="8.5/79"/>
    <otu id="otu105434" label="GCA_002919145PKEP01000196.1_6650586348_6_GCA_002919145_-1_ID_8_6_partial_00__Clostridia_bacterium_"/>
    <otu id="otu105437" label="GCA_002410435DHSG01000098.1_33269202889390_33_GCA_002410435_1_ID_90_33_partial_00__Firmicutes_bacterium_UBA5292_"/>
    <otu id="otu105448" label="GCA_900550105URQW01000048.1_16158711780248_16_GCA_900550105_1_ID_48_16_partial_00__uncultured_Pelosinus_sp._"/>
    <otu id="otu105459" label="58.3/84"/>
    <otu id="otu105462" label="35/83"/>
    <otu id="otu105465" label="100/91"/>
    <otu id="otu105468" label="76.5/78"/>
    <otu id="otu105471" label="88.7/69"/>
    <otu id="otu105474" label="94.1/98"/>
    <otu id="otu105477" label="92.2/78"/>
    <otu id="otu105480" label="87.5/51"/>
    <otu id="otu105485" label="PIV13566.1_GCA_002780595_ATP-dependent_protease_LonB__Candidatus_Huberiarchaeum_crystalense_"/>
    <otu id="otu105488" label="PKM92469.1_GCA_002841675_ATP-dependent_protease_LonB__Euryarchaeota_archaeon_HGW-Euryarchaeota-1_"/>
    <otu id="otu105495" label="81/100"/>
    <otu id="otu105498" label="87/100"/>
    <otu id="otu105503" label="OLS16428.1_GCA_001940645_Archaeal_Lon_protease__Candidatus_Heimdallarchaeota_archaeon_LC_3_"/>
    <otu id="otu105506" label="PWI49714.1_GCA_003144275_ATP-dependent_protease_LonB__Candidatus_Heimdallarchaeota_archaeon_B3_Heim_"/>
    <otu id="otu105513" label="99.1/100"/>
    <otu id="otu105518" label="RMG20178.1_GCA_003696825_ATP-dependent_protease_LonB__Euryarchaeota_archaeon_"/>
    <otu id="otu105521" label="98.9/100"/>
    <otu id="otu105524" label="OLS26488.1_GCA_001940725_Archaeal_Lon_protease__Candidatus_Heimdallarchaeota_archaeon_LC_2_"/>
    <otu id="otu105527" label="MBS85220.1_GCA_002728275_ATP-dependent_protease_LonB__Candidatus_Heimdallarchaeota_archaeon_"/>
    <otu id="otu105538" label="99.7/100"/>
    <otu id="otu105541" label="RLE58102.1_GCA_003650635_ATP-dependent_protease_LonB__partial__Thermoprotei_archaeon_"/>
    <otu id="otu105544" label="98.8/100"/>
    <otu id="otu105547" label="OLS32316.1_GCA_001940755_Archaeal_Lon_protease__Candidatus_Heimdallarchaeota_archaeon_AB_125_"/>
    <otu id="otu105550" label="GCA_002505645DAVS01000170.1_210803023159_2_GCA_002505645_1_ID_159_2_partial_00__archaeon_UBA460_"/>
    <otu id="otu105569" label="RLI73987.1_GCA_003662885_ATP-dependent_protease_LonB__partial__Candidatus_Heimdallarchaeota_archaeon_"/>
    <otu id="otu105580" label="82.7/58"/>
    <otu id="otu105583" label="74.7/66"/>
    <otu id="otu105586" label="95.8/100"/>
    <otu id="otu105589" label="94/93"/>
    <otu id="otu105594" label="KYK38707.1_GCA_001595795_ATP-dependent_protease_LonB__Theionarchaea_archaeon_DG-70_"/>
    <otu id="otu105597" label="KYK34200.1_GCA_001595815_ATP-dependent_protease_LonB__Theionarchaea_archaeon_DG-70-1_"/>
    <otu id="otu105604" label="RZN49466.1_GCA_004212155_ATP-dependent_protease_LonB__archaeon_"/>
    <otu id="otu105611" label="65.5/93"/>
    <otu id="otu105614" label="RLF95728.1_GCA_003660605_ATP-dependent_protease_LonB__Thermococci_archaeon_"/>
    <otu id="otu105619" label="KYC52487.1_GCA_001587675_Archaeal_Lon_protease__Candidatus_Methanofastidiosum_methylthiophilus_"/>
    <otu id="otu105622" label="70.1/99"/>
    <otu id="otu105625" label="89.2/99"/>
    <otu id="otu105628" label="GCA_003558335PWMA01000143.1_121156109_1_GCA_003558335_1_ID_109_1_partial_10__Arc_I_group_archaeon_"/>
    <otu id="otu105631" label="66.3/100"/>
    <otu id="otu105634" label="KYC50113.1_GCA_001587575_Archaeal_Lon_protease__Candidatus_Methanofastidiosum_methylthiophilus_"/>
    <otu id="otu105637" label="KYC55379.1_GCA_001587595_Archaeal_Lon_protease__Candidatus_Methanofastidiosum_methylthiophilus_"/>
    <otu id="otu105648" label="KYC51834.1_GCA_001587715_Archaeal_Lon_protease__Candidatus_Methanofastidiosum_methylthiophilus_"/>
    <otu id="otu105667" label="79.4/86"/>
    <otu id="otu105672" label="8.1/85"/>
    <otu id="otu105677" label="23.3/51"/>
    <otu id="otu105680" label="AEH25521.1_GCA_000215995_ATP-dependent_protease__putative__Pyrococcus_yayanosii_CH1_"/>
    <otu id="otu105683" label="AFN03261.1_GCA_000275605_ATP-dependent_protease_LA__Pyrococcus_furiosus_COM1_"/>
    <otu id="otu105690" label="77.1/91"/>
    <otu id="otu105693" label="93/100"/>
    <otu id="otu105696" label="CUX78073.1_GCA_900012635_ATP-dependent_protease_La_Type_II___intein-containing__Thermococcus_chitonophagus_"/>
    <otu id="otu105699" label="AFK22239.1_GCA_000263735_ATP-dependent_protease_La__Pyrococcus_sp._ST04_"/>
    <otu id="otu105706" label="97.1/100"/>
    <otu id="otu105709" label="83.9/91"/>
    <otu id="otu105712" label="CAB50486.1_GCA_000195935_lon_intein_containing_ATP-dependent_protease_La_homolog__Pyrococcus_abyssi_GE5_"/>
    <otu id="otu105715" label="BAA29538.1_GCA_000011105_1127aa_long_hypothetical_ATP-dependent_protease_La__Pyrococcus_horikoshii_OT3_"/>
    <otu id="otu105722" label="AEC52000.1_GCA_000211475_ATP-dependent_protease_Lon__Pyrococcus_sp._NA2_"/>
    <otu id="otu105737" label="98.5/100"/>
    <otu id="otu105740" label="95.8/87"/>
    <otu id="otu105743" label="19.8/38"/>
    <otu id="otu105746" label="94.5/99"/>
    <otu id="otu105749" label="ASJ10790.1_GCA_002214525_ATP-dependent_protease_LonB__Thermococcus_sp._P6_"/>
    <otu id="otu105752" label="ASI98497.1_GCA_002214365_ATP-dependent_protease_LonB__Thermococcus_celer_"/>
    <otu id="otu105759" label="ANF23240.1_GCA_001647085_ATP-dependent_protease_LonB__Thermococcus_piezophilus_"/>
    <otu id="otu105766" label="66/49"/>
    <otu id="otu105769" label="46.2/47"/>
    <otu id="otu105772" label="ASJ06986.1_GCA_002214485_ATP-dependent_protease_LonB__Thermococcus_pacificus_"/>
    <otu id="otu105775" label="ASJ09054.1_GCA_002214505_ATP-dependent_protease_LonB__Thermococcus_siculi_"/>
    <otu id="otu105782" label="77.5/70"/>
    <otu id="otu105785" label="75.1/35"/>
    <otu id="otu105788" label="78.1/95"/>
    <otu id="otu105791" label="ACJ16016.1_GCA_000018365_ATP-dependent_protease_Lon__Thermococcus_onnurineus_NA1_"/>
    <otu id="otu105794" label="ASJ12299.1_GCA_002214545_ATP-dependent_protease_LonB__Thermococcus_thioreducens_"/>
    <otu id="otu105801" label="95.4/100"/>
    <otu id="otu105804" label="ASJ14188.1_GCA_002214565_ATP-dependent_protease_LonB__Thermococcus_radiotolerans_"/>
    <otu id="otu105807" label="ASJ04450.1_GCA_002214465_ATP-dependent_protease_LonB__Thermococcus_barossii_"/>
    <otu id="otu105818" label="93.1/99"/>
    <otu id="otu105821" label="AEK72402.1_GCA_000221185_ATP-dependent_protease_Lon__Thermococcus_sp._4557_"/>
    <otu id="otu105824" label="AFL94366.1_GCA_000265525_putative_ATP-dependent_protease_Lon__Thermococcus_cleftensis_"/>
    <otu id="otu105843" label="67.1/71"/>
    <otu id="otu105846" label="98.6/98"/>
    <otu id="otu105849" label="72.8/86"/>
    <otu id="otu105852" label="59.9/94"/>
    <otu id="otu105855" label="ASJ01255.1_GCA_002214385_ATP-dependent_protease_LonB__Thermococcus_gorgonarius_"/>
    <otu id="otu105858" label="WP_157626288.1_GCF_000258515_ATP-dependent_protease_LonB__Thermococcus_zilligii_"/>
    <otu id="otu105865" label="ASJ03541.1_GCA_002214585_ATP-dependent_protease_LonB__Thermococcus_profundus_"/>
    <otu id="otu105872" label="94.7/100"/>
    <otu id="otu105875" label="EEB74805.2_GCA_000151205_ATP-dependent_protease__La_Type_II__Thermococcus_sp._AM4_"/>
    <otu id="otu105878" label="AJC71810.1_GCA_000816105_ATPase_AAA__Thermococcus_guaymasensis_DSM_11113_"/>
    <otu id="otu105889" label="89.7/83"/>
    <otu id="otu105892" label="89.7/96"/>
    <otu id="otu105895" label="BAD85453.1_GCA_000009965_ATP-dependent_protease_Lon__Thermococcus_kodakarensis_KOD1_"/>
    <otu id="otu105898" label="GCA_001315905BBBE01000010.1_37174681830710_37_GCA_001315905_1_ID_10_37_partial_00__Thermococcus_peptonophilus_OG-1___JCM_9653_"/>
    <otu id="otu105905" label="93.8/100"/>
    <otu id="otu105908" label="AIU70580.1_GCA_000769655_ATP-dependent_protease_Lon__Thermococcus_eurythermalis_"/>
    <otu id="otu105911" label="WP_099212457.1_GCF_900198835_ATP-dependent_protease_LonB__Thermococcus_sp._EXT12c_"/>
    <otu id="otu105934" label="86.6/95"/>
    <otu id="otu105937" label="31.3/46"/>
    <otu id="otu105940" label="78.8/100"/>
    <otu id="otu105945" label="WP_048150386.1_GCF_000966265_ATP-dependent_protease_LonB__Palaeococcus_ferrophilus_"/>
    <otu id="otu105948" label="AIF70187.1_GCA_000725425_ATPase_AAA__Palaeococcus_pacificus_DY20341_"/>
    <otu id="otu105955" label="GCA_002009975MTLP01000042.1_1261149031168101_126_GCA_002009975_1_ID_1_126_partial_00__Thermococcus_sp._JdFR-02_"/>
    <otu id="otu105962" label="97.5/100"/>
    <otu id="otu105965" label="ADT83886.1_GCA_000151105_ATP-dependent_protease_La__Thermococcus_barophilus_MP_"/>
    <otu id="otu105968" label="AHF79969.1_GCA_000517445_ATP-dependent_protease_Lon__Thermococcus_paralvinellae_"/>
    <otu id="otu105979" label="89.2/100"/>
    <otu id="otu105982" label="98.1/88"/>
    <otu id="otu105985" label="82.8/87"/>
    <otu id="otu105988" label="97.7/93"/>
    <otu id="otu105993" label="ACS89157.1_GCA_000022545_Predicted_ATP-dependent_protease__Thermococcus_sibiricus_MM_739_"/>
    <otu id="otu105996" label="RLF84201.1_GCA_003663525_ATP-dependent_protease_LonB__Thermococci_archaeon_"/>
    <otu id="otu106003" label="KPU63784.1_GCA_001317345_ATP-dependent_protease_Lon__Thermococcus_sp._EP1_"/>
    <otu id="otu106010" label="WP_052315924.1_GCF_000430485_ATP-dependent_protease_LonB__Thermococcus_sp._PK_"/>
    <otu id="otu106017" label="ALV61708.1_GCA_001484685_ATP-dependent_protease_La_Type_II__intein-containing__Thermococcus_sp._2319x1_"/>
    <otu id="otu106024" label="EHR78975.1_GCA_000246985_Pab_lon_intein__Thermococcus_litoralis_DSM_5473_"/>
    <otu id="otu106039" label="RLG70857.1_GCA_003661645_ATP-dependent_protease_LonB__partial__Euryarchaeota_archaeon_"/>
    <otu id="otu106050" label="97.6/70"/>
    <otu id="otu106053" label="71/90"/>
    <otu id="otu106056" label="68.7/97"/>
    <otu id="otu106059" label="59.9/78"/>
    <otu id="otu106062" label="87.4/82"/>
    <otu id="otu106065" label="94.4/85"/>
    <otu id="otu106068" label="82.6/63"/>
    <otu id="otu106071" label="93.8/56"/>
    <otu id="otu106074" label="89/65"/>
    <otu id="otu106077" label="88/73"/>
    <otu id="otu106080" label="GCA_002494765DACJ01000055.1_31217642371626_31_GCA_002494765_1_ID_26_31_partial_00__Euryarchaeota_archaeon_UBA186_"/>
    <otu id="otu106083" label="GCA_002495235DAEG01000089.1_31205312196_3_GCA_002495235_-1_ID_96_3_partial_00__Euryarchaeota_archaeon_UBA287_"/>
    <otu id="otu106090" label="74.9/79"/>
    <otu id="otu106093" label="98.8/97"/>
    <otu id="otu106096" label="RLF65355.1_GCA_003663595_ATP-dependent_protease_LonB__partial__Thermoplasmata_archaeon_"/>
    <otu id="otu106099" label="RLF73726.1_GCA_003650025_ATP-dependent_protease_LonB__partial__Thermoplasmata_archaeon_"/>
    <otu id="otu106106" label="RLF47558.1_GCA_003649915_ATP-dependent_protease_LonB__partial__Thermoplasmata_archaeon_"/>
    <otu id="otu106121" label="GCA_003554965PWHR01000009.1_4516572797_4_GCA_003554965_-1_ID_7_4_partial_00__Thermoplasmata_archaeon_"/>
    <otu id="otu106124" label="83.5/98"/>
    <otu id="otu106127" label="GCA_003551675PUNG01000102.1_382958931658147_38_GCA_003551675_1_ID_147_38_partial_00__Thermoplasmata_archaeon_"/>
    <otu id="otu106130" label="GCA_003555395PWHU01000022.1_83569565045_8_GCA_003555395_1_ID_45_8_partial_00__Thermoplasmata_archaeon_"/>
    <otu id="otu106141" label="90.3/98"/>
    <otu id="otu106144" label="73.4/98"/>
    <otu id="otu106149" label="GCA_003559355PWLO01000051.1_39360083801413_39_GCA_003559355_-1_ID_13_39_partial_00__Thermoplasmata_archaeon_"/>
    <otu id="otu106152" label="GCA_003558685PWPF01000300.1_26132616212_2_GCA_003558685_-1_ID_212_2_partial_00__Phycisphaeraceae_bacterium_"/>
    <otu id="otu106159" label="GCA_003552585PUNK01000071.1_11116871371714_11_GCA_003552585_-1_ID_14_11_partial_00__Thermoplasmata_archaeon_"/>
    <otu id="otu106166" label="91.7/100"/>
    <otu id="otu106169" label="GCA_003553085PUPH01000028.1_459197946156_4_GCA_003553085_-1_ID_156_4_partial_00__Thermoplasmata_archaeon_"/>
    <otu id="otu106172" label="GCA_003560595PWKY01000003.1_1292261125942_12_GCA_003560595_1_ID_42_12_partial_00__Thermoplasmata_archaeon_"/>
    <otu id="otu106191" label="26.7/49"/>
    <otu id="otu106194" label="87.7/87"/>
    <otu id="otu106197" label="99.9/100"/>
    <otu id="otu106200" label="94/96"/>
    <otu id="otu106203" label="48.9/61"/>
    <otu id="otu106206" label="88.1/62"/>
    <otu id="otu106209" label="RLF28942.1_GCA_003649695_ATP-dependent_protease_LonB__Thermoplasmata_archaeon_"/>
    <otu id="otu106212" label="GCA_002011395MTNG01000050.1_1317757_1_GCA_002011395_-1_ID_7_1_partial_10__Aciduliprofundum_sp._JdFR-45_"/>
    <otu id="otu106221" label="83.6/100"/>
    <otu id="otu106224" label="ADD09215.1_GCA_000025665_peptidase_S16__Lon-like_protease__Aciduliprofundum_boonei_T469_"/>
    <otu id="otu106227" label="OYT59192.1_GCA_002255165_ATP-dependent_protease_LonB__Euryarchaeota_archaeon_ex4484_178_"/>
    <otu id="otu106234" label="AGB05399.1_GCA_000327505_lon-related_putative_ATP-dependent_protease__Aciduliprofundum_sp._MAR08-339_"/>
    <otu id="otu106245" label="PMP75911.1_GCA_002878135_ATP-dependent_protease_LonB__Aciduliprofundum_sp._"/>
    <otu id="otu106252" label="16.7/88"/>
    <otu id="otu106255" label="EQB64644.1_GCA_001856825_hypothetical_protein_AMDU3_IPLC00004G0222__Thermoplasmatales_archaeon_I-plasma_"/>
    <otu id="otu106258" label="99/100"/>
    <otu id="otu106261" label="GCA_001316105BBCP01000001.1_4712286872295171_471_GCA_001316105_-1_ID_1_471_partial_00__Thermogymnomonas_acidicola_JCM_13583_"/>
    <otu id="otu106264" label="92.8/93"/>
    <otu id="otu106267" label="89.1/93"/>
    <otu id="otu106270" label="93.5/100"/>
    <otu id="otu106273" label="SIM69550.1_GCA_900083515_ATP-dependent_protease_family_S16__Cuniculiplasma_divulgatum_"/>
    <otu id="otu106276" label="EQB67283.1_GCA_000496135_hypothetical_protein_AMDU2_EPLC00005G0119__Thermoplasmatales_archaeon_E-plasma_"/>
    <otu id="otu106283" label="93.7/98"/>
    <otu id="otu106286" label="AKA49632.1_GCA_000965745_ATP-dependent_protease_Lon__uncultured_archaeon_"/>
    <otu id="otu106289" label="77.1/100"/>
    <otu id="otu106292" label="OWP56623.1_GCA_002204705_ATP-dependent_protease_LonB__Thermoplasmatales_archaeon_B_DKE_"/>
    <otu id="otu106297" label="GCA_002498845DAJC01000037.1_27238892586554_27_GCA_002498845_-1_ID_54_27_partial_00__Thermoplasmatales_archaeon_UBA509_"/>
    <otu id="otu106300" label="GCA_002504665DATM01000062.1_23196932164243_23_GCA_002504665_-1_ID_43_23_partial_00__Thermoplasmatales_archaeon_UBA613_"/>
    <otu id="otu106319" label="85.5/100"/>
    <otu id="otu106322" label="99.3/100"/>
    <otu id="otu106325" label="AAT43820.1_GCA_000008265_ATP-dependent_protease_La__Picrophilus_torridus_DSM_9790_"/>
    <otu id="otu106328" label="96.1/100"/>
    <otu id="otu106331" label="KJE49659.1_GCA_000949015_ATP-dependent_protease_Lon__Acidiplasma_sp._MBA-1_"/>
    <otu id="otu106336" label="ARD84272.1_GCA_002078355_ATP-dependent_protease_Lon__Ferroplasma_acidiphilum_"/>
    <otu id="otu106339" label="GCA_002505185DAUP01000040.1_194206726_1_GCA_002505185_-1_ID_26_1_partial_00__Ferroplasmaceae_archaeon_UBA567_"/>
    <otu id="otu106356" label="BAB59635.1_GCA_000011185_ATP-dependent_proteinase_La__Thermoplasma_volcanium_GSS1_"/>
    <otu id="otu106359" label="91.1/100"/>
    <otu id="otu106362" label="CAC12209.1_GCA_000195915_ATP-dependent_proteinase_La__Lon__related_protein__Thermoplasma_acidophilum_"/>
    <otu id="otu106365" label="PYB67962.1_GCA_003205235_ATP-dependent_protease_LonB__Thermoplasma_sp._Kam2015_"/>
    <otu id="otu106396" label="64.3/93"/>
    <otu id="otu106403" label="99.6/100"/>
    <otu id="otu106406" label="98.2/97"/>
    <otu id="otu106409" label="34.3/95"/>
    <otu id="otu106412" label="MBD19079.1_GCA_002712285_ATP-dependent_protease_LonB__Euryarchaeota_archaeon_"/>
    <otu id="otu106415" label="GCA_002497905DAFJ01000008.1_491071115849_4_GCA_002497905_1_ID_49_4_partial_00__Euryarchaeota_archaeon_UBA251_"/>
    <otu id="otu106422" label="RCH73981.1_GCA_003324635_ATP-dependent_protease_LonB__Candidatus_Poseidoniales_archaeon_"/>
    <otu id="otu106429" label="49.2/92"/>
    <otu id="otu106432" label="79.6/51"/>
    <otu id="otu106435" label="77.4/46"/>
    <otu id="otu106438" label="91.1/76"/>
    <otu id="otu106441" label="GCA_002503045DAQW01000118.1_913243153246_9_GCA_002503045_1_ID_6_9_partial_00__Euryarchaeota_archaeon_UBA39_"/>
    <otu id="otu106444" label="85.9/84"/>
    <otu id="otu106447" label="MBA46354.1_GCA_002708695_ATP-dependent_protease_LonB__Euryarchaeota_archaeon_"/>
    <otu id="otu106450" label="98/100"/>
    <otu id="otu106453" label="MBI31817.1_GCA_002718215_ATP-dependent_protease_LonB__Euryarchaeota_archaeon_"/>
    <otu id="otu106456" label="GCA_002503665DASF01000030.1_121051104_1_GCA_002503665_1_ID_104_1_partial_10__Euryarchaeota_archaeon_UBA222_"/>
    <otu id="otu106471" label="70.8/61"/>
    <otu id="otu106474" label="MBJ60888.1_GCA_002719265_ATP-dependent_protease_LonB__Euryarchaeota_archaeon_"/>
    <otu id="otu106477" label="74.2/100"/>
    <otu id="otu106480" label="MAV06558.1_GCA_002702985_ATP-dependent_protease_LonB__Euryarchaeota_archaeon_"/>
    <otu id="otu106483" label="MBA40504.1_GCA_002708015_ATP-dependent_protease_LonB__Euryarchaeota_archaeon_"/>
    <otu id="otu106498" label="MAP58079.1_GCA_002697105_ATP-dependent_protease_LonB__Euryarchaeota_archaeon_"/>
    <otu id="otu106505" label="GCA_002502625DAPV01000078.1_35356633658693_35_GCA_002502625_-1_ID_93_35_partial_00__Euryarchaeota_archaeon_UBA125_"/>
    <otu id="otu106516" label="99.8/100"/>
    <otu id="otu106519" label="59.9/25"/>
    <otu id="otu106524" label="GCA_002503285DARI01000002.1_64601016215219_64_GCA_002503285_-1_ID_19_64_partial_00__Euryarchaeota_archaeon_UBA557_"/>
    <otu id="otu106527" label="77.6/99"/>
    <otu id="otu106530" label="PDH23727.1_GCA_002457145_ATP-dependent_protease_LonB__Marine_Group_II_euryarchaeote_MED-G38_"/>
    <otu id="otu106533" label="95.1/100"/>
    <otu id="otu106536" label="MBK64928.1_GCA_002719615_ATP-dependent_protease_LonB__Euryarchaeota_archaeon_"/>
    <otu id="otu106539" label="RJU84545.1_GCA_003602595_ATP-dependent_protease_LonB__Candidatus_Poseidoniales_archaeon_"/>
    <otu id="otu106554" label="69.9/35"/>
    <otu id="otu106561" label="MBP50707.1_GCA_002726275_ATP-dependent_protease_LonB__Euryarchaeota_archaeon_"/>
    <otu id="otu106564" label="92.2/97"/>
    <otu id="otu106567" label="36.8/32"/>
    <otu id="otu106570" label="MBK70136.1_GCA_002719255_ATP-dependent_protease_LonB__Euryarchaeota_archaeon_"/>
    <otu id="otu106573" label="RAH16982.1_GCA_002718995_ATP-dependent_protease_LonB__Euryarchaeota_archaeon_"/>
    <otu id="otu106580" label="GCA_002498925DAJH01000083.1_76920897437_7_GCA_002498925_-1_ID_37_7_partial_00__Euryarchaeota_archaeon_UBA173_"/>
    <otu id="otu106591" label="87.1/98"/>
    <otu id="otu106594" label="82.9/99"/>
    <otu id="otu106597" label="MBT86790.1_GCA_002730095_ATP-dependent_protease_LonB__Euryarchaeota_archaeon_"/>
    <otu id="otu106600" label="60.3/98"/>
    <otu id="otu106603" label="GCA_002501605DANW01000012.1_64590086106538_64_GCA_002501605_-1_ID_38_64_partial_00__Euryarchaeota_archaeon_UBA28_"/>
    <otu id="otu106606" label="GCA_002505775DAVY01000013.1_65597506180717_65_GCA_002505775_-1_ID_17_65_partial_00__Euryarchaeota_archaeon_UBA130_"/>
    <otu id="otu106617" label="50.2/96"/>
    <otu id="otu106620" label="GCA_002496725DALI01000065.1_23289233098674_23_GCA_002496725_1_ID_74_23_partial_00__Euryarchaeota_archaeon_UBA181_"/>
    <otu id="otu106623" label="87/99"/>
    <otu id="otu106626" label="0/87"/>
    <otu id="otu106629" label="0/75"/>
    <otu id="otu106632" label="GCA_002499345DALF01000050.1_18192762133020_18_GCA_002499345_-1_ID_20_18_partial_00__Euryarchaeota_archaeon_UBA170_"/>
    <otu id="otu106635" label="82.5/98"/>
    <otu id="otu106638" label="GCA_002501805DAOI01000006.1_1084951054922_10_GCA_002501805_-1_ID_22_10_partial_00__Euryarchaeota_archaeon_UBA463_"/>
    <otu id="otu106641" label="RJU87069.1_GCA_003602515_ATP-dependent_protease_LonB__partial__Candidatus_Poseidoniales_archaeon_"/>
    <otu id="otu106652" label="0/92"/>
    <otu id="otu106655" label="GCA_002506825DAYH01000023.1_921004511025118_92_GCA_002506825_-1_ID_8_92_partial_00__Euryarchaeota_archaeon_UBA103_"/>
    <otu id="otu106658" label="GCA_002499865DANL01000033.1_52076413631_5_GCA_002499865_-1_ID_31_5_partial_00__Euryarchaeota_archaeon_UBA121_"/>
    <otu id="otu106669" label="MAU85133.1_GCA_002700555_ATP-dependent_protease_LonB__Euryarchaeota_archaeon_"/>
    <otu id="otu106688" label="82.6/26"/>
    <otu id="otu106691" label="98.3/99"/>
    <otu id="otu106694" label="85.6/73"/>
    <otu id="otu106697" label="49.4/98"/>
    <otu id="otu106700" label="65.2/95"/>
    <otu id="otu106703" label="85.3/98"/>
    <otu id="otu106706" label="RZD50977.1_GCA_004195715_ATP-dependent_protease_LonB__Euryarchaeota_archaeon_"/>
    <otu id="otu106709" label="PDH26467.1_GCA_002457605_ATP-dependent_protease_LonB__Marine_Group_II_euryarchaeote_MED-G34_"/>
    <otu id="otu106716" label="RZP08079.1_GCA_004214165_ATP-dependent_protease_LonB__Candidatus_Poseidoniales_archaeon_"/>
    <otu id="otu106723" label="GCA_002495735DAGM01000026.1_51461154816918_51_GCA_002495735_-1_ID_18_51_partial_00__Euryarchaeota_archaeon_UBA54_"/>
    <otu id="otu106730" label="91.3/73"/>
    <otu id="otu106733" label="MBL80336.1_GCA_002721855_ATP-dependent_protease_LonB__Euryarchaeota_archaeon_"/>
    <otu id="otu106736" label="99.7/99"/>
    <otu id="otu106739" label="MBF46142.1_GCA_002714745_ATP-dependent_protease_LonB__Euryarchaeota_archaeon_"/>
    <otu id="otu106742" label="75.1/95"/>
    <otu id="otu106747" label="83.3/79"/>
    <otu id="otu106750" label="0/72"/>
    <otu id="otu106753" label="MAQ57501.1_GCA_002698225_ATP-dependent_protease_LonB__Euryarchaeota_archaeon_"/>
    <otu id="otu106756" label="MBR84569.1_GCA_002728155_ATP-dependent_protease_LonB__Euryarchaeota_archaeon_"/>
    <otu id="otu106763" label="MBS65075.1_GCA_002727275_ATP-dependent_protease_LonB__Euryarchaeota_archaeon_"/>
    <otu id="otu106770" label="76.6/83"/>
    <otu id="otu106773" label="MBB33282.1_GCA_002709645_ATP-dependent_protease_LonB__Acidimicrobiaceae_bacterium_"/>
    <otu id="otu106776" label="GCA_002501885DAON01000017.1_31961375714_3_GCA_002501885_-1_ID_14_3_partial_01__Euryarchaeota_archaeon_UBA220_"/>
    <otu id="otu106787" label="MBS65897.1_GCA_002727275_ATP-dependent_protease_LonB__partial__Euryarchaeota_archaeon_"/>
    <otu id="otu106806" label="98.1/100"/>
    <otu id="otu106809" label="PXF21275.1_GCA_003193925_ATP-dependent_protease_LonB__Candidatus_Thalassarchaeum_betae_"/>
    <otu id="otu106812" label="GCA_002507125DAZA01000061.1_106706876085_10_GCA_002507125_-1_ID_85_10_partial_00__Euryarchaeota_archaeon_UBA528_"/>
    <otu id="otu106823" label="62.1/18"/>
    <otu id="otu106826" label="98.3/84"/>
    <otu id="otu106831" label="RZD36044.1_GCA_004195525_ATP-dependent_protease_LonB__Euryarchaeota_archaeon_"/>
    <otu id="otu106834" label="GCA_002499785DANG01000028.1_42233429387_4_GCA_002499785_-1_ID_87_4_partial_00__Euryarchaeota_archaeon_UBA99_"/>
    <otu id="otu106843" label="DAC63531.1_GCA_003672215_TPA__ATP-dependent_protease_LonB__Candidatus_Poseidoniales_archaeon_"/>
    <otu id="otu106846" label="51.5/98"/>
    <otu id="otu106849" label="93.2/100"/>
    <otu id="otu106852" label="GCA_002495525DAFS01000037.1_4464035660779_44_GCA_002495525_1_ID_9_44_partial_00__Euryarchaeota_archaeon_UBA89_"/>
    <otu id="otu106855" label="76.9/100"/>
    <otu id="otu106858" label="MBE28488.1_GCA_002713345_ATP-dependent_protease_LonB__bacterium_"/>
    <otu id="otu106861" label="GCA_002496435DAJT01000008.1_995311157342_9_GCA_002496435_1_ID_42_9_partial_00__Euryarchaeota_archaeon_UBA30_"/>
    <otu id="otu106872" label="76.5/88"/>
    <otu id="otu106875" label="75.1/89"/>
    <otu id="otu106878" label="MAG74807.1_GCA_002686525_ATP-dependent_protease_LonB__Euryarchaeota_archaeon_"/>
    <otu id="otu106881" label="GCA_002504905DATY01000001.1_1291841122626_12_GCA_002504905_-1_ID_26_12_partial_00__Euryarchaeota_archaeon_UBA605_"/>
    <otu id="otu106888" label="75.3/99"/>
    <otu id="otu106891" label="GCA_002497245DANB01000037.1_1211762138042_12_GCA_002497245_-1_ID_2_12_partial_00__Euryarchaeota_archaeon_UBA439_"/>
    <otu id="otu106894" label="MAQ06034.1_GCA_002697175_ATP-dependent_protease_LonB__Euryarchaeota_archaeon_"/>
    <otu id="otu106917" label="89.4/93"/>
    <otu id="otu106922" label="70.6/93"/>
    <otu id="otu106925" label="GCA_002496485DAJW01000129.1_736155669103_7_GCA_002496485_-1_ID_103_7_partial_00__Euryarchaeota_archaeon_UBA36_"/>
    <otu id="otu106928" label="MBR17847.1_GCA_002728565_ATP-dependent_protease_LonB__Euryarchaeota_archaeon_"/>
    <otu id="otu106935" label="91.2/94"/>
    <otu id="otu106938" label="44.8/36"/>
    <otu id="otu106941" label="MBM47521.1_GCA_002722735_ATP-dependent_protease_LonB__Euryarchaeota_archaeon_"/>
    <otu id="otu106944" label="93/95"/>
    <otu id="otu106947" label="MBF92568.1_GCA_002716085_ATP-dependent_protease_LonB__Euryarchaeota_archaeon_"/>
    <otu id="otu106950" label="93.4/98"/>
    <otu id="otu106953" label="87.9/98"/>
    <otu id="otu106956" label="MBJ17306.1_GCA_002718695_ATP-dependent_protease_LonB__Euryarchaeota_archaeon_"/>
    <otu id="otu106959" label="75.1/96"/>
    <otu id="otu106962" label="GCA_001628485LURR01000032.1_15161071816126_15_GCA_001628485_1_ID_26_15_partial_00__Marine_group_II_euryarchaeote_REDSEA-S11_B3N4_"/>
    <otu id="otu106965" label="GCA_001629185LURW02000074.1_1413720157744_14_GCA_001629185_-1_ID_4_14_partial_00__Marine_group_II_euryarchaeote_REDSEA-S37_B2N9_"/>
    <otu id="otu106976" label="88.6/99"/>
    <otu id="otu106979" label="71/98"/>
    <otu id="otu106984" label="75.8/100"/>
    <otu id="otu106987" label="MBE46010.1_GCA_002713185_ATP-dependent_protease_LonB__Euryarchaeota_archaeon_"/>
    <otu id="otu106990" label="MBJ29269.1_GCA_002720055_ATP-dependent_protease_LonB__Euryarchaeota_archaeon_"/>
    <otu id="otu106997" label="MAH99065.1_GCA_002689165_ATP-dependent_protease_LonB__Euryarchaeota_archaeon_"/>
    <otu id="otu107004" label="RZD51554.1_GCA_004195615_ATP-dependent_protease_LonB__Euryarchaeota_archaeon_"/>
    <otu id="otu107011" label="78.3/100"/>
    <otu id="otu107014" label="MBJ08041.1_GCA_002719035_ATP-dependent_protease_LonB__Euryarchaeota_archaeon_"/>
    <otu id="otu107017" label="74.4/100"/>
    <otu id="otu107020" label="PDH25627.1_GCA_002457155_ATP-dependent_protease_LonB__Marine_Group_II_euryarchaeote_MED-G35_"/>
    <otu id="otu107023" label="35.9/92"/>
    <otu id="otu107026" label="MBU38446.1_GCA_002730445_ATP-dependent_protease_LonB__Euryarchaeota_archaeon_"/>
    <otu id="otu107029" label="73/97"/>
    <otu id="otu107032" label="MBN28735.1_GCA_002723045_ATP-dependent_protease_LonB__Euryarchaeota_archaeon_"/>
    <otu id="otu107035" label="RJU87182.1_GCA_003602515_ATP-dependent_protease_LonB__partial__Candidatus_Poseidoniales_archaeon_"/>
    <otu id="otu107070" label="MBN54972.1_GCA_002725315_ATP-dependent_protease_LonB__Euryarchaeota_archaeon_"/>
    <otu id="otu107081" label="97.3/99"/>
    <otu id="otu107084" label="GCA_002498525DAHR01000013.1_1041202631222938_104_GCA_002498525_-1_ID_8_104_partial_00__Euryarchaeota_archaeon_UBA58_"/>
    <otu id="otu107087" label="93.5/86"/>
    <otu id="otu107090" label="94.6/100"/>
    <otu id="otu107093" label="PDH24294.1_GCA_002457595_ATP-dependent_protease_LonB__Marine_Group_II_euryarchaeote_MED-G36_"/>
    <otu id="otu107096" label="DAC35681.1_GCA_003672945_TPA__ATP-dependent_protease_LonB__Candidatus_Poseidoniales_archaeon_"/>
    <otu id="otu107103" label="80.3/27"/>
    <otu id="otu107106" label="85.3/28"/>
    <otu id="otu107109" label="GCA_002498725DAIJ01000032.1_9912121812324823_99_GCA_002498725_1_ID_23_99_partial_00__Euryarchaeota_archaeon_UBA23_"/>
    <otu id="otu107112" label="99.9/99"/>
    <otu id="otu107115" label="0/98"/>
    <otu id="otu107118" label="MAZ62580.1_GCA_002708385_ATP-dependent_protease_LonB__Euryarchaeota_archaeon_"/>
    <otu id="otu107121" label="94/100"/>
    <otu id="otu107124" label="MAC97374.1_GCA_002685415_ATP-dependent_protease_LonB__Euryarchaeota_archaeon_"/>
    <otu id="otu107127" label="86.7/100"/>
    <otu id="otu107130" label="GCA_002496905DALV01000010.1_41444318946_4_GCA_002496905_-1_ID_46_4_partial_01__Euryarchaeota_archaeon_UBA105_"/>
    <otu id="otu107133" label="GCA_002507305DAZL01000069.1_14149071693753_14_GCA_002507305_1_ID_53_14_partial_00__Euryarchaeota_archaeon_UBA529_"/>
    <otu id="otu107150" label="PDH22265.1_GCA_002457555_ATP-dependent_protease_LonB__Marine_Group_II_euryarchaeote_MED-G37_"/>
    <otu id="otu107153" label="GCA_002497025DAMG01000064.1_15192192124953_15_GCA_002497025_1_ID_53_15_partial_00__Euryarchaeota_archaeon_UBA126_"/>
    <otu id="otu107170" label="DAC67393.1_GCA_003672175_TPA__ATP-dependent_protease_LonB__Candidatus_Poseidoniales_archaeon_"/>
    <otu id="otu107173" label="GCA_002497895DAFD01000099.1_21287653021682_21_GCA_002497895_1_ID_82_21_partial_00__Euryarchaeota_archaeon_UBA175_"/>
    <otu id="otu107214" label="GCA_002505455DAVB01000027.1_41460154804212_41_GCA_002505455_-1_ID_12_41_partial_00__Euryarchaeota_archaeon_UBA52_"/>
    <otu id="otu107217" label="39.6/79"/>
    <otu id="otu107220" label="9.8/76"/>
    <otu id="otu107223" label="MBH33486.1_GCA_002717835_ATP-dependent_protease_LonB__Euryarchaeota_archaeon_"/>
    <otu id="otu107226" label="98.6/100"/>
    <otu id="otu107229" label="GCA_002502565DAPP01000007.1_54704337246039_54_GCA_002502565_1_ID_39_54_partial_00__Euryarchaeota_archaeon_UBA20_"/>
    <otu id="otu107232" label="94.1/100"/>
    <otu id="otu107235" label="GCA_002495675DAGH01000025.1_899895810098512_89_GCA_002495675_-1_ID_12_89_partial_00__Euryarchaeota_archaeon_UBA182_"/>
    <otu id="otu107240" label="GCA_002501815DAOK01000005.1_7581240832677_75_GCA_002501815_-1_ID_7_75_partial_00__Euryarchaeota_archaeon_UBA14_"/>
    <otu id="otu107243" label="GCA_002507175DAZE01000016.1_32348063683314_32_GCA_002507175_-1_ID_14_32_partial_00__Euryarchaeota_archaeon_UBA558_"/>
    <otu id="otu107262" label="0/97"/>
    <otu id="otu107265" label="0/88"/>
    <otu id="otu107268" label="RPG72542.1_GCA_002170775_ATP-dependent_protease_LonB__Euryarchaeota_archaeon_TMED192_"/>
    <otu id="otu107271" label="MAJ88203.1_GCA_002691865_ATP-dependent_protease_LonB__Acidimicrobiaceae_bacterium_"/>
    <otu id="otu107278" label="GCA_002497295DANO01000018.1_57730127503916_57_GCA_002497295_1_ID_16_57_partial_00__Euryarchaeota_archaeon_UBA171_"/>
    <otu id="otu107301" label="96.8/99"/>
    <otu id="otu107304" label="96.7/100"/>
    <otu id="otu107309" label="GCA_002494605DACD01000042.1_97329931126_9_GCA_002494605_-1_ID_26_9_partial_00__Euryarchaeota_archaeon_UBA553_"/>
    <otu id="otu107312" label="96.1/92"/>
    <otu id="otu107315" label="61.4/92"/>
    <otu id="otu107318" label="MAT48384.1_GCA_002699515_ATP-dependent_protease_LonB__Euryarchaeota_archaeon_"/>
    <otu id="otu107321" label="96.9/96"/>
    <otu id="otu107324" label="MAK05001.1_GCA_002692465_ATP-dependent_protease_LonB__Euryarchaeota_archaeon_"/>
    <otu id="otu107327" label="MBJ99899.1_GCA_002720275_ATP-dependent_protease_LonB__Euryarchaeota_archaeon_"/>
    <otu id="otu107338" label="MAO70364.1_GCA_002696315_ATP-dependent_protease_LonB__Euryarchaeota_archaeon_"/>
    <otu id="otu107349" label="63.5/99"/>
    <otu id="otu107352" label="96.2/100"/>
    <otu id="otu107355" label="RZD46208.1_GCA_004195635_ATP-dependent_protease_LonB__Euryarchaeota_archaeon_"/>
    <otu id="otu107358" label="73.2/100"/>
    <otu id="otu107361" label="GCA_002505935DAWL01000097.1_11189030_1_GCA_002505935_1_ID_30_1_partial_10__Euryarchaeota_archaeon_UBA226_"/>
    <otu id="otu107364" label="RZD45944.1_GCA_004195545_ATP-dependent_protease_LonB__Euryarchaeota_archaeon_"/>
    <otu id="otu107375" label="99.2/100"/>
    <otu id="otu107378" label="62.6/83"/>
    <otu id="otu107383" label="MAK41884.1_GCA_002692775_ATP-dependent_protease_LonB__Euryarchaeota_archaeon_"/>
    <otu id="otu107386" label="MAT86003.1_GCA_002699425_ATP-dependent_protease_LonB__Euryarchaeota_archaeon_"/>
    <otu id="otu107393" label="95/100"/>
    <otu id="otu107396" label="GCA_002503295DARJ01000015.1_151735419402142_15_GCA_002503295_-1_ID_142_15_partial_00__Euryarchaeota_archaeon_UBA441_"/>
    <otu id="otu107399" label="75.8/91"/>
    <otu id="otu107402" label="27.4/57"/>
    <otu id="otu107405" label="17.5/53"/>
    <otu id="otu107408" label="0/43"/>
    <otu id="otu107411" label="77.9/45"/>
    <otu id="otu107414" label="81.8/100"/>
    <otu id="otu107417" label="MBS73396.1_GCA_002727515_ATP-dependent_protease_LonB__Euryarchaeota_archaeon_"/>
    <otu id="otu107420" label="MAK96719.1_GCA_002694245_ATP-dependent_protease_LonB__Euryarchaeota_archaeon_"/>
    <otu id="otu107427" label="87.1/63"/>
    <otu id="otu107430" label="RJV00857.1_GCA_003602415_ATP-dependent_protease_LonB__Candidatus_Poseidoniales_archaeon_"/>
    <otu id="otu107433" label="84.3/72"/>
    <otu id="otu107436" label="GCA_002495045DADQ01000033.1_1082181026973_10_GCA_002495045_-1_ID_73_10_partial_00__Euryarchaeota_archaeon_UBA41_"/>
    <otu id="otu107439" label="GCA_002507425DAZU01000046.1_68438961389_6_GCA_002507425_1_ID_89_6_partial_00__Euryarchaeota_archaeon_UBA53_"/>
    <otu id="otu107454" label="94/97"/>
    <otu id="otu107457" label="94.7/99"/>
    <otu id="otu107460" label="MAI04824.1_GCA_002689565_ATP-dependent_protease_LonB__Euryarchaeota_archaeon_"/>
    <otu id="otu107463" label="83.1/100"/>
    <otu id="otu107466" label="MBJ63535.1_GCA_002720115_ATP-dependent_protease_LonB__Euryarchaeota_archaeon_"/>
    <otu id="otu107469" label="MBJ62787.1_GCA_002719055_ATP-dependent_protease_LonB__Euryarchaeota_archaeon_"/>
    <otu id="otu107480" label="87.2/60"/>
    <otu id="otu107483" label="72.2/61"/>
    <otu id="otu107486" label="GCA_002496175DAIQ01000176.1_468278902157_4_GCA_002496175_1_ID_157_4_partial_00__Euryarchaeota_archaeon_UBA85_"/>
    <otu id="otu107491" label="MBB70693.1_GCA_002709705_ATP-dependent_protease_LonB__Euryarchaeota_archaeon_"/>
    <otu id="otu107494" label="MBB70764.1_GCA_002709705_ATP-dependent_protease_LonB__Euryarchaeota_archaeon_"/>
    <otu id="otu107505" label="89.5/100"/>
    <otu id="otu107508" label="MAX45892.1_GCA_002710205_ATP-dependent_protease_LonB__Euryarchaeota_archaeon_"/>
    <otu id="otu107511" label="79.3/100"/>
    <otu id="otu107514" label="MBS84111.1_GCA_002727695_ATP-dependent_protease_LonB__Euryarchaeota_archaeon_"/>
    <otu id="otu107517" label="GCA_002498185DAGO01000136.1_108148967711_10_GCA_002498185_-1_ID_11_10_partial_01__Euryarchaeota_archaeon_UBA10_"/>
    <otu id="otu107540" label="MAH90548.1_GCA_002689345_ATP-dependent_protease_LonB__Euryarchaeota_archaeon_"/>
    <otu id="otu107547" label="RJU88634.1_GCA_003602535_ATP-dependent_protease_LonB__partial__Candidatus_Poseidoniales_archaeon_"/>
    <otu id="otu107554" label="MAV02893.1_GCA_002701145_hypothetical_protein_CMA19_01295__Euryarchaeota_archaeon_"/>
    <otu id="otu107571" label="91.4/98"/>
    <otu id="otu107574" label="MBI19437.1_GCA_002718195_ATP-dependent_protease_LonB__Euryarchaeota_archaeon_"/>
    <otu id="otu107579" label="0/9"/>
    <otu id="otu107584" label="GCA_002497645DADW01000018.1_3869082711844_38_GCA_002497645_1_ID_4_38_partial_00__Euryarchaeota_archaeon_UBA12_"/>
    <otu id="otu107587" label="GCA_002496845DALQ01000083.1_962787303107_9_GCA_002496845_-1_ID_107_9_partial_01__Euryarchaeota_archaeon_UBA495_"/>
    <otu id="otu107594" label="DAC37377.1_GCA_003672475_TPA__ATP-dependent_protease_LonB__partial__Candidatus_Poseidoniales_archaeon_"/>
    <otu id="otu107601" label="RPG74692.1_GCA_002170075_ATP-dependent_protease_LonB__Euryarchaeota_archaeon_TMED141_"/>
    <otu id="otu107612" label="85.4/98"/>
    <otu id="otu107615" label="90.8/99"/>
    <otu id="otu107618" label="66.9/82"/>
    <otu id="otu107623" label="RZD44664.1_GCA_004195545_ATP-dependent_protease_LonB__Euryarchaeota_archaeon_"/>
    <otu id="otu107626" label="GCA_002499015DAJY01000004.1_129676117511_12_GCA_002499015_-1_ID_1_12_partial_00__Euryarchaeota_archaeon_UBA242_"/>
    <otu id="otu107633" label="90.8/75"/>
    <otu id="otu107636" label="80.2/74"/>
    <otu id="otu107639" label="GCA_002499545DAME01000048.1_12130121507547_12_GCA_002499545_-1_ID_47_12_partial_00__Euryarchaeota_archaeon_UBA88_"/>
    <otu id="otu107642" label="78.3/57"/>
    <otu id="otu107645" label="RJU92714.1_GCA_003602455_ATP-dependent_protease_LonB__Candidatus_Poseidoniales_archaeon_"/>
    <otu id="otu107648" label="96.9/66"/>
    <otu id="otu107651" label="GCA_002506275DAXG01000043.1_32922498814_3_GCA_002506275_-1_ID_14_3_partial_00__Euryarchaeota_archaeon_UBA259_"/>
    <otu id="otu107654" label="49.5/57"/>
    <otu id="otu107657" label="RJU81647.1_GCA_003602605_ATP-dependent_protease_LonB__Candidatus_Poseidoniales_archaeon_"/>
    <otu id="otu107660" label="92.9/58"/>
    <otu id="otu107663" label="GCA_002499705DAMU01000053.1_11151501721632_11_GCA_002499705_1_ID_32_11_partial_00__Euryarchaeota_archaeon_UBA91_"/>
    <otu id="otu107668" label="76.7/96"/>
    <otu id="otu107671" label="66.4/66"/>
    <otu id="otu107674" label="DAC32706.1_GCA_003672505_TPA__ATP-dependent_protease_LonB__Candidatus_Poseidoniales_archaeon_"/>
    <otu id="otu107677" label="EHR76970.1_GCA_000246735_Lon-B_peptidase__ATP-dependent__S16_family___uncultured_Candidatus_Poseidoniales_archaeon_"/>
    <otu id="otu107684" label="59/64"/>
    <otu id="otu107687" label="DAC43778.1_GCA_003672405_TPA__ATP-dependent_protease_LonB__Candidatus_Poseidoniales_archaeon_"/>
    <otu id="otu107690" label="GCA_002495535DAFX01000076.1_3534121361998_35_GCA_002495535_-1_ID_8_35_partial_00__Euryarchaeota_archaeon_UBA433_"/>
    <otu id="otu107701" label="0/61"/>
    <otu id="otu107704" label="RJU97014.1_GCA_003602645_ATP-dependent_protease_LonB__Candidatus_Poseidoniales_archaeon_"/>
    <otu id="otu107707" label="GCA_002502605DAPR01000012.1_57916999448_5_GCA_002502605_1_ID_48_5_partial_00__Euryarchaeota_archaeon_UBA258_"/>
    <otu id="otu107742" label="62.5/94"/>
    <otu id="otu107747" label="GCA_002502415DAOU01000181.1_21212148160_2_GCA_002502415_-1_ID_160_2_partial_00__Euryarchaeota_archaeon_UBA131_"/>
    <otu id="otu107750" label="83.3/100"/>
    <otu id="otu107753" label="RPG77120.1_GCA_002168805_ATP-dependent_protease_LonB__Euryarchaeota_archaeon_TMED248_"/>
    <otu id="otu107756" label="DAC28738.1_GCA_003672555_TPA__ATP-dependent_protease_LonB__partial__Candidatus_Poseidoniales_archaeon_"/>
    <otu id="otu107767" label="MAR93568.1_GCA_002697705_ATP-dependent_protease_LonB__Euryarchaeota_archaeon_"/>
    <otu id="otu107774" label="75.5/95"/>
    <otu id="otu107777" label="MAU74041.1_GCA_002701025_ATP-dependent_protease_LonB__Euryarchaeota_archaeon_"/>
    <otu id="otu107780" label="RJU82398.1_GCA_003602575_ATP-dependent_protease_LonB__Candidatus_Poseidoniales_archaeon_"/>
    <otu id="otu107795" label="DAC53729.1_GCA_003672325_TPA__ATP-dependent_protease_LonB__Candidatus_Poseidoniales_archaeon_"/>
    <otu id="otu107798" label="46.1/100"/>
    <otu id="otu107801" label="GCA_002496955DALZ01000157.1_34359638353_3_GCA_002496955_1_ID_53_3_partial_00__Euryarchaeota_archaeon_UBA128_"/>
    <otu id="otu107808" label="77.8/100"/>
    <otu id="otu107811" label="DAC58800.1_GCA_003672275_TPA__ATP-dependent_protease_LonB__partial__Candidatus_Poseidoniales_archaeon_"/>
    <otu id="otu107814" label="DAC28534.1_GCA_003672545_TPA__ATP-dependent_protease_LonB__partial__Candidatus_Poseidoniales_archaeon_"/>
    <otu id="otu107821" label="GCA_002506025DAWS01000011.1_97799982334_9_GCA_002506025_-1_ID_34_9_partial_00__Euryarchaeota_archaeon_UBA111_"/>
    <otu id="otu107828" label="GCA_002505355DAUW01000095.1_12190632_1_GCA_002505355_1_ID_32_1_partial_10__Euryarchaeota_archaeon_UBA229_"/>
    <otu id="otu107845" label="MAH08278.1_GCA_002688825_ATP-dependent_protease_LonB__Euryarchaeota_archaeon_"/>
    <otu id="otu107848" label="GCA_002494685DACK01000117.1_71230314327167_7_GCA_002494685_1_ID_167_7_partial_00__Euryarchaeota_archaeon_UBA90_"/>
    <otu id="otu107871" label="98.7/100"/>
    <otu id="otu107874" label="74.9/80"/>
    <otu id="otu107877" label="96.3/100"/>
    <otu id="otu107880" label="GCA_002505405DAVD01000025.1_43664396849330_43_GCA_002505405_1_ID_30_43_partial_00__Euryarchaeota_archaeon_UBA255_"/>
    <otu id="otu107883" label="MBQ71109.1_GCA_002726495_ATP-dependent_protease_LonB__Euryarchaeota_archaeon_"/>
    <otu id="otu107890" label="GCA_002494645DACE01000014.1_20221782431616_20_GCA_002494645_1_ID_16_20_partial_00__Euryarchaeota_archaeon_UBA256_"/>
    <otu id="otu107897" label="81.3/87"/>
    <otu id="otu107900" label="25.1/4"/>
    <otu id="otu107903" label="49.9/13"/>
    <otu id="otu107906" label="68/44"/>
    <otu id="otu107909" label="RJU88485.1_GCA_003602475_ATP-dependent_protease_LonB__Candidatus_Poseidoniales_archaeon_"/>
    <otu id="otu107912" label="GCA_002502295DANX01000109.1_6752395896_6_GCA_002502295_1_ID_6_6_partial_00__Euryarchaeota_archaeon_UBA561_"/>
    <otu id="otu107919" label="DAC53051.1_GCA_003672845_TPA__ATP-dependent_protease_LonB__Candidatus_Poseidoniales_archaeon_"/>
    <otu id="otu107926" label="RJU97326.1_GCA_003602405_ATP-dependent_protease_LonB__Candidatus_Poseidoniales_archaeon_"/>
    <otu id="otu107933" label="0/6"/>
    <otu id="otu107936" label="91.5/7"/>
    <otu id="otu107939" label="85.6/7"/>
    <otu id="otu107942" label="91.3/98"/>
    <otu id="otu107945" label="77.7/100"/>
    <otu id="otu107948" label="RJU92814.1_GCA_003602395_ATP-dependent_protease_LonB__Candidatus_Poseidoniales_archaeon_"/>
    <otu id="otu107951" label="MAH41128.1_GCA_002689105_ATP-dependent_protease_LonB__Verrucomicrobiales_bacterium_"/>
    <otu id="otu107958" label="MAF93271.1_GCA_002686495_ATP-dependent_protease_LonB__Candidatus_Woesearchaeota_archaeon_"/>
    <otu id="otu107965" label="GCA_002499205DAKR01000023.1_547885291202_5_GCA_002499205_-1_ID_202_5_partial_01__Euryarchaeota_archaeon_UBA442_"/>
    <otu id="otu107972" label="GCA_002495645DAGF01000091.1_1187811085327_11_GCA_002495645_-1_ID_27_11_partial_00__Euryarchaeota_archaeon_UBA549_"/>
    <otu id="otu107979" label="84.1/38"/>
    <otu id="otu107982" label="MBO95471.1_GCA_002725275_ATP-dependent_protease_LonB__Euryarchaeota_archaeon_"/>
    <otu id="otu107985" label="GCA_002495105DADV01000037.1_107567839183_10_GCA_002495105_-1_ID_83_10_partial_00__Euryarchaeota_archaeon_UBA11_"/>
    <otu id="otu108010" label="80.1/100"/>
    <otu id="otu108013" label="RPG80996.1_GCA_002171315_ATP-dependent_protease_LonB__Euryarchaeota_archaeon_TMED117_"/>
    <otu id="otu108016" label="0/99"/>
    <otu id="otu108019" label="RJU95830.1_GCA_003602665_ATP-dependent_protease_LonB__Candidatus_Poseidoniales_archaeon_"/>
    <otu id="otu108022" label="GCA_002496635DAKQ01000016.1_468698905124_4_GCA_002496635_1_ID_124_4_partial_00__Euryarchaeota_archaeon_UBA82_"/>
    <otu id="otu108033" label="94.6/94"/>
    <otu id="otu108036" label="75.7/88"/>
    <otu id="otu108039" label="73.4/70"/>
    <otu id="otu108042" label="MBP65798.1_GCA_002726845_ATP-dependent_protease_LonB__partial__Euryarchaeota_archaeon_"/>
    <otu id="otu108045" label="GCA_002503015DAQV01000025.1_12134961553228_12_GCA_002503015_-1_ID_28_12_partial_00__Euryarchaeota_archaeon_UBA461_"/>
    <otu id="otu108052" label="78/64"/>
    <otu id="otu108057" label="0/11"/>
    <otu id="otu108060" label="90.3/91"/>
    <otu id="otu108063" label="MAR23101.1_GCA_002698145_ATP-dependent_protease_LonB__Euryarchaeota_archaeon_"/>
    <otu id="otu108066" label="GCA_002502215DAPT01000080.1_54061609732_5_GCA_002502215_-1_ID_32_5_partial_00__Euryarchaeota_archaeon_UBA124_"/>
    <otu id="otu108073" label="87.4/95"/>
    <otu id="otu108078" label="MBO64132.1_GCA_002724175_ATP-dependent_protease_LonB__Euryarchaeota_archaeon_"/>
    <otu id="otu108081" label="MAL04600.1_GCA_002692685_ATP-dependent_protease_LonB__Rhodobiaceae_bacterium_"/>
    <otu id="otu108088" label="DAC54924.1_GCA_003672295_TPA__ATP-dependent_protease_LonB__Candidatus_Poseidoniales_archaeon_"/>
    <otu id="otu108099" label="MBJ14172.1_GCA_002719815_ATP-dependent_protease_LonB__Euryarchaeota_archaeon_"/>
    <otu id="otu108106" label="GCA_002497405DACZ01000040.1_36770880645_3_GCA_002497405_1_ID_45_3_partial_00__Euryarchaeota_archaeon_UBA63_"/>
    <otu id="otu108117" label="MAY05170.1_GCA_002706065_ATP-dependent_protease_LonB__Euryarchaeota_archaeon_"/>
    <otu id="otu108148" label="68.5/96"/>
    <otu id="otu108153" label="MBN17206.1_GCA_002722595_ATP-dependent_protease_LonB__Euryarchaeota_archaeon_"/>
    <otu id="otu108156" label="96.9/100"/>
    <otu id="otu108159" label="75.1/100"/>
    <otu id="otu108162" label="94.4/100"/>
    <otu id="otu108165" label="MBJ03352.1_GCA_002718755_ATP-dependent_protease_LonB__Euryarchaeota_archaeon_"/>
    <otu id="otu108168" label="MBJ03428.1_GCA_002718755_ATP-dependent_protease_LonB__Euryarchaeota_archaeon_"/>
    <otu id="otu108177" label="GCA_002498455DAHO01000092.1_56212828145_5_GCA_002498455_1_ID_45_5_partial_00__Euryarchaeota_archaeon_UBA602_"/>
    <otu id="otu108180" label="GCA_002498535DAHT01000115.1_13206984_1_GCA_002498535_-1_ID_84_1_partial_10__Euryarchaeota_archaeon_UBA221_"/>
    <otu id="otu108191" label="GCA_002505685DAVT01000093.1_2243231287_2_GCA_002505685_-1_ID_87_2_partial_00__Euryarchaeota_archaeon_UBA501_"/>
    <otu id="otu108202" label="98.2/100"/>
    <otu id="otu108207" label="PBO81482.1_GCA_002317815_ATP-dependent_protease_LonB__Euryarchaeota_archaeon_"/>
    <otu id="otu108210" label="PXF23715.1_GCA_003193835_ATP-dependent_protease_LonB__partial__Euryarchaeota_archaeon_"/>
    <otu id="otu108217" label="85.1/100"/>
    <otu id="otu108220" label="GCA_002505495DAVI01000041.1_191466916717114_19_GCA_002505495_1_ID_114_19_partial_00__Euryarchaeota_archaeon_UBA59_"/>
    <otu id="otu108225" label="DAC52400.1_GCA_003672855_TPA__ATP-dependent_protease_LonB__partial__Candidatus_Poseidoniales_archaeon_"/>
    <otu id="otu108228" label="70.5/100"/>
    <otu id="otu108231" label="MBS72290.1_GCA_002727675_ATP-dependent_protease_LonB__Thermoplasmata_archaeon_"/>
    <otu id="otu108234" label="99.4/100"/>
    <otu id="otu108237" label="92/100"/>
    <otu id="otu108244" label="PXY73549.1_GCA_003202575_ATP-dependent_protease_LonB__Euryarchaeota_archaeon_"/>
    <otu id="otu108247" label="PXY78157.1_GCA_003202575_ATP-dependent_protease_LonB__Euryarchaeota_archaeon_"/>
    <otu id="otu108254" label="PXY79170.1_GCA_003202575_ATP-dependent_protease_LonB__Euryarchaeota_archaeon_"/>
    <otu id="otu108261" label="PXY76070.1_GCA_003202575_ATP-dependent_protease_LonB__Euryarchaeota_archaeon_"/>
    <otu id="otu108268" label="RZD52775.1_GCA_004195585_ATP-dependent_protease_LonB__Euryarchaeota_archaeon_"/>
    <otu id="otu108305" label="GCA_002509225DAHL01000006.1_31157311245_3_GCA_002509225_-1_ID_45_3_partial_00__Euryarchaeota_archaeon_UBA102_"/>
    <otu id="otu108312" label="MAE57033.1_GCA_002687355_ATP-dependent_protease_LonB__Euryarchaeota_archaeon_"/>
    <otu id="otu108317" label="PXF20058.1_GCA_003193815_ATP-dependent_protease_LonB__partial__Euryarchaeota_archaeon_"/>
    <otu id="otu108320" label="0/95"/>
    <otu id="otu108323" label="RZD32029.1_GCA_004195655_ATP-dependent_protease_LonB__Euryarchaeota_archaeon_"/>
    <otu id="otu108326" label="GCA_002509165DAZP01000015.1_31220180488_3_GCA_002509165_-1_ID_88_3_partial_00__Euryarchaeota_archaeon_UBA488_"/>
    <otu id="otu108343" label="38.4/99"/>
    <otu id="otu108348" label="89.7/100"/>
    <otu id="otu108351" label="66.9/99"/>
    <otu id="otu108354" label="GCA_002497685DAEH01000031.1_53570552542_5_GCA_002497685_-1_ID_42_5_partial_00__Euryarchaeota_archaeon_UBA169_"/>
    <otu id="otu108357" label="OIR17956.1_GCA_001875345_ATP-dependent_protease_LonB__Marine_Group_III_euryarchaeote_CG-Epi1_"/>
    <otu id="otu108364" label="86.3/100"/>
    <otu id="otu108367" label="OIR20946.1_GCA_001875365_ATP-dependent_protease_LonB__Marine_Group_III_euryarchaeote_CG-Epi4_"/>
    <otu id="otu108370" label="87.8/100"/>
    <otu id="otu108373" label="MBN65272.1_GCA_002724775_ATP-dependent_protease_LonB__Euryarchaeota_archaeon_"/>
    <otu id="otu108376" label="GCA_002348795DEBF01000028.1_31497345264_3_GCA_002348795_1_ID_64_3_partial_00__Dehalococcoidia_bacterium_UBA2963_"/>
    <otu id="otu108391" label="MBJ35174.1_GCA_002718915_ATP-dependent_protease_LonB__Euryarchaeota_archaeon_"/>
    <otu id="otu108398" label="99.5/100"/>
    <otu id="otu108401" label="PBO81174.1_GCA_002317815_ATP-dependent_protease_LonB__Euryarchaeota_archaeon_"/>
    <otu id="otu108404" label="GCA_002506485DAXQ01000043.1_63952590476_6_GCA_002506485_1_ID_76_6_partial_00__Euryarchaeota_archaeon_UBA136_"/>
    <otu id="otu108415" label="70.8/100"/>
    <otu id="otu108420" label="MAW93184.1_GCA_002704975_ATP-dependent_protease_LonB__Euryarchaeota_archaeon_"/>
    <otu id="otu108423" label="RZD36973.1_GCA_004195425_ATP-dependent_protease_LonB__Euryarchaeota_archaeon_"/>
    <otu id="otu108430" label="88.2/100"/>
    <otu id="otu108433" label="MBE27772.1_GCA_002712685_ATP-dependent_protease_LonB__Euryarchaeota_archaeon_"/>
    <otu id="otu108436" label="RZD35868.1_GCA_004195425_ATP-dependent_protease_LonB__Euryarchaeota_archaeon_"/>
    <otu id="otu108469" label="83.7/95"/>
    <otu id="otu108472" label="39.9/87"/>
    <otu id="otu108475" label="94.8/100"/>
    <otu id="otu108484" label="77.2/100"/>
    <otu id="otu108493" label="31.5/100"/>
    <otu id="otu108496" label="AMH94336.1_GCA_001560915_ATP-dependent_protease_S16_family__methanogenic_archaeon_ISO4-H5_"/>
    <otu id="otu108499" label="AGI85313.2_GCA_000300255_ATP-dependent_protease_La__Candidatus_Methanomethylophilus_alvus_Mx1201_"/>
    <otu id="otu108506" label="AGI47602.1_GCA_000350305_lon-related_putative_ATP-dependent_protease__Thermoplasmatales_archaeon_BRNA1_"/>
    <otu id="otu108513" label="GCA_002495325DAEQ01000004.1_5641339434474_56_GCA_002495325_1_ID_4_56_partial_00__Methanomassiliicoccaceae_archaeon_UBA593_"/>
    <otu id="otu108520" label="59.6/100"/>
    <otu id="otu108523" label="GCA_002506905DAYM01000006.1_9981004831483_99_GCA_002506905_-1_ID_3_99_partial_00__Methanomassiliicoccaceae_archaeon_UBA328_"/>
    <otu id="otu108526" label="AIZ56179.1_GCA_000800805_archaeal_Lon_protease__Candidatus_Methanoplasma_termitum_"/>
    <otu id="otu108539" label="GCA_002498605DAHY01000009.1_84800908218033_84_GCA_002498605_1_ID_33_84_partial_00__Methanomassiliicoccaceae_archaeon_UBA404_"/>
    <otu id="otu108544" label="80/100"/>
    <otu id="otu108547" label="GCA_002497195DAMX01000076.1_42472380690_4_GCA_002497195_1_ID_90_4_partial_00__Methanomassiliicoccaceae_archaeon_UBA354_"/>
    <otu id="otu108550" label="GCA_002506995DAYT01000004.1_6967842699325_69_GCA_002506995_-1_ID_5_69_partial_00__Methanomassiliicoccaceae_archaeon_UBA427_"/>
    <otu id="otu108557" label="89/100"/>
    <otu id="otu108560" label="GCA_002505345DAUY01000011.1_7978048811709_79_GCA_002505345_-1_ID_9_79_partial_00__Methanomassiliicoccaceae_archaeon_UBA370_"/>
    <otu id="otu108563" label="GCA_002509405DAVO01000029.1_24191372122726_24_GCA_002509405_-1_ID_26_24_partial_00__Methanomassiliicoccaceae_archaeon_UBA72_"/>
    <otu id="otu108582" label="90.1/100"/>
    <otu id="otu108589" label="AMK14165.1_GCA_001563305_ATP-dependent_protease_S16_family__methanogenic_archaeon_mixed_culture_ISO4-G1_"/>
    <otu id="otu108592" label="GCA_002506175DAXB01000009.1_16156351772243_16_GCA_002506175_-1_ID_43_16_partial_00__Methanomassiliicoccaceae_archaeon_UBA113_"/>
    <otu id="otu108599" label="92.6/100"/>
    <otu id="otu108602" label="GCA_002494805DACR01000034.1_77185925135_7_GCA_002494805_1_ID_35_7_partial_00__Methanomassiliicoccaceae_archaeon_UBA482_"/>
    <otu id="otu108605" label="GCA_002504495DATC01000032.1_151486016914104_15_GCA_002504495_1_ID_104_15_partial_00__Methanomassiliicoccaceae_archaeon_UBA537_"/>
    <otu id="otu108616" label="GCA_002504405DARO01000014.1_1171125011145914_117_GCA_002504405_-1_ID_4_117_partial_00__Methanomassiliicoccaceae_archaeon_UBA71_"/>
    <otu id="otu108629" label="GCA_002502965DAQS01000005.1_1922147242312_19_GCA_002502965_1_ID_2_19_partial_00__Methanomassiliicoccaceae_archaeon_UBA381_"/>
    <otu id="otu108632" label="86/100"/>
    <otu id="otu108635" label="GCA_002495325DAEQ01000006.1_3683692853698667_368_GCA_002495325_-1_ID_7_368_partial_01__Methanomassiliicoccaceae_archaeon_UBA593_"/>
    <otu id="otu108638" label="GCA_002503785DASL01000003.1_6066829689167_60_GCA_002503785_1_ID_7_60_partial_00__Methanomassiliicoccaceae_archaeon_UBA75_"/>
    <otu id="otu108655" label="64.7/94"/>
    <otu id="otu108658" label="GCA_003557225PWPH01000306.1_744254850303_7_GCA_003557225_-1_ID_303_7_partial_01__Gammaproteobacteria_bacterium_"/>
    <otu id="otu108661" label="GCA_003557905PWNH01000122.1_11165366_1_GCA_003557905_-1_ID_66_1_partial_10__Methanomassiliicoccaceae_archaeon_"/>
    <otu id="otu108670" label="GCA_003550345PUJZ01000096.1_27239872594559_27_GCA_003550345_-1_ID_59_27_partial_00__Methanomassiliicoccaceae_archaeon_"/>
    <otu id="otu108673" label="GCA_003555025PWHV01000005.1_17218012375926_17_GCA_003555025_1_ID_26_17_partial_00__Methanomassiliicoccaceae_archaeon_"/>
    <otu id="otu108688" label="92.7/99"/>
    <otu id="otu108693" label="74.2/92"/>
    <otu id="otu108696" label="91.9/92"/>
    <otu id="otu108699" label="AGN26840.1_GCA_000404225_ATP-dependent_protease_Lon__Candidatus_Methanomassiliicoccus_intestinalis_Issoire-Mx1_"/>
    <otu id="otu108702" label="WP_019176558.1_GCF_000308215_ATP-dependent_protease_LonB__Methanomassiliicoccus_luminyensis_"/>
    <otu id="otu108711" label="GCA_001512965LFRW01000002.1_29303823235534_29_GCA_001512965_1_ID_34_29_partial_00__Methanomicrobia_archaeon_DTU008_"/>
    <otu id="otu108714" label="71.6/100"/>
    <otu id="otu108717" label="GCA_002498285DAGU01000109.1_9110991307275_9_GCA_002498285_1_ID_75_9_partial_00__Methanomassiliicoccus_sp._UBA386_"/>
    <otu id="otu108720" label="GCA_002504525DATD01000025.1_63849582226_6_GCA_002504525_-1_ID_26_6_partial_00__Methanomassiliicoccus_sp._UBA345_"/>
    <otu id="otu108735" label="GCA_002508545DAVH01000020.1_5449758517347_54_GCA_002508545_-1_ID_7_54_partial_00__Methanomassiliicoccus_sp._UBA6_"/>
    <otu id="otu108742" label="79.4/99"/>
    <otu id="otu108747" label="GCA_003135935PNBI01000043.1_867178702143_8_GCA_003135935_-1_ID_143_8_partial_00__Methanomassiliicoccaceae_archaeon_"/>
    <otu id="otu108750" label="GCA_003153895PMBU01000098.1_1187411072683_11_GCA_003153895_-1_ID_83_11_partial_00__Methanomassiliicoccaceae_archaeon_"/>
    <otu id="otu108759" label="OPY32497.1_GCA_002067865_Archaeal_Lon_protease__Methanomassiliicoccales_archaeon_PtaU1.Bin124_"/>
    <otu id="otu108762" label="83.2/100"/>
    <otu id="otu108765" label="TFG55712.1_GCA_004525545_ATP-dependent_protease_LonB__Methanomassiliicoccus_sp._"/>
    <otu id="otu108768" label="88.8/100"/>
    <otu id="otu108771" label="GCA_003246535QKAB01000113.1_3925285646_3_GCA_003246535_-1_ID_46_3_partial_00__Methanomassiliicoccales_archaeon_"/>
    <otu id="otu108776" label="GCA_002497075DAML01000010.1_89771337909131_89_GCA_002497075_-1_ID_31_89_partial_00__Methanomassiliicoccaceae_archaeon_UBA472_"/>
    <otu id="otu108779" label="GCA_002506985DAYS01000029.1_20145671536156_20_GCA_002506985_-1_ID_56_20_partial_01__Methanomassiliicoccaceae_archaeon_UBA248_"/>
    <otu id="otu108810" label="84.9/99"/>
    <otu id="otu108815" label="GCA_002496385DAJR01000021.1_19334313543121_19_GCA_002496385_1_ID_21_19_partial_00__Methanomassiliicoccales_archaeon_UBA147_"/>
    <otu id="otu108818" label="GCA_002499085DAKD01000004.1_912884149298_9_GCA_002499085_1_ID_8_9_partial_00__Methanomassiliicoccales_archaeon_UBA280_"/>
    <otu id="otu108827" label="TFG67571.1_GCA_004525325_ATP-dependent_protease_LonB__partial__Methanomassiliicoccus_sp._"/>
    <otu id="otu108832" label="OGS43553.1_GCA_001800675_ATP-dependent_protease_LonB__Euryarchaeota_archaeon_RBG_13_57_23_"/>
    <otu id="otu108835" label="OGS55860.1_GCA_001800815_ATP-dependent_protease_LonB__Euryarchaeota_archaeon_RBG_19FT_COMBO_56_21_"/>
    <otu id="otu108856" label="TET91273.1_GCA_004377185_ATP-dependent_protease_LonB__Methanomassiliicoccales_archaeon_"/>
    <otu id="otu108859" label="60.6/100"/>
    <otu id="otu108862" label="OGS50515.1_GCA_001800755_ATP-dependent_protease_LonB__partial__Euryarchaeota_archaeon_RBG_16_68_12_"/>
    <otu id="otu108865" label="95.2/100"/>
    <otu id="otu108868" label="OLD89841.1_GCA_001919915_ATP-dependent_protease_LonB__Euryarchaeota_archaeon_13_1_20CM_4_64_14_"/>
    <otu id="otu108873" label="OGS47185.1_GCA_001800745_ATP-dependent_protease_LonB__Euryarchaeota_archaeon_RBG_16_67_27_"/>
    <otu id="otu108876" label="OGS62159.1_GCA_001800825_ATP-dependent_protease_LonB__Euryarchaeota_archaeon_RBG_19FT_COMBO_69_17_"/>
    <otu id="otu108901" label="GCA_002495185DAEB01000037.1_41149317037_4_GCA_002495185_-1_ID_37_4_partial_00__Thermoplasmata_archaeon_UBA184_"/>
    <otu id="otu108904" label="GCA_002503985DASW01000002.1_2402417082437924_240_GCA_002503985_1_ID_4_240_partial_00__Thermoplasmata_archaeon_UBA61_"/>
    <otu id="otu108923" label="90.4/97"/>
    <otu id="otu108926" label="PKK81133.1_GCA_002838995_ATP-dependent_protease_LonB__partial__Thermoplasmata_archaeon_HGW-Thermoplasmata-2_"/>
    <otu id="otu108929" label="97.3/100"/>
    <otu id="otu108932" label="85.9/100"/>
    <otu id="otu108935" label="PKK85488.1_GCA_002838935_ATP-dependent_protease_LonB__Thermoplasmata_archaeon_HGW-Thermoplasmata-1_"/>
    <otu id="otu108942" label="95.6/100"/>
    <otu id="otu108945" label="88.3/100"/>
    <otu id="otu108948" label="OYT29403.1_GCA_002254885_ATP-dependent_protease_LonB__Thermoplasmatales_archaeon_ex4572_165_"/>
    <otu id="otu108951" label="RLF42379.1_GCA_003649845_ATP-dependent_protease_LonB__Thermoplasmata_archaeon_"/>
    <otu id="otu108958" label="97.2/100"/>
    <otu id="otu108963" label="KYK24425.1_GCA_001595875_ATP-dependent_protease_LonB__Thermoplasmatales_archaeon_SG8-52-4_"/>
    <otu id="otu108968" label="KYK23726.1_GCA_001595865_ATP-dependent_protease_LonB__Thermoplasmatales_archaeon_SG8-52-2_"/>
    <otu id="otu108971" label="KYK32036.1_GCA_001595915_ATP-dependent_protease_LonB__Thermoplasmatales_archaeon_SG8-52-3_"/>
    <otu id="otu108982" label="89.1/100"/>
    <otu id="otu108985" label="PNX49466.1_GCA_002900535_ATP-dependent_protease_LonB__Thermoplasmata_archaeon_M9B1D_"/>
    <otu id="otu108988" label="RLF52438.1_GCA_003651045_ATP-dependent_protease_LonB__Thermoplasmata_archaeon_"/>
    <otu id="otu109003" label="91.4/100"/>
    <otu id="otu109006" label="EMR73771.1_GCA_000349645_Lon-B_peptidase__Thermoplasmatales_archaeon_SCGC_AB-539-N05_"/>
    <otu id="otu109011" label="88.9/100"/>
    <otu id="otu109018" label="70.2/100"/>
    <otu id="otu109021" label="DAC72997.1_GCA_003942085_TPA__ATP-dependent_protease_LonB__Thermoplasmata_archaeon_"/>
    <otu id="otu109024" label="GCA_002505885DAWE01000038.1_37389674099420_37_GCA_002505885_-1_ID_20_37_partial_00__Euryarchaeota_archaeon_UBA211_"/>
    <otu id="otu109031" label="KYK24095.1_GCA_001595945_ATP-dependent_protease_LonB__Thermoplasmatales_archaeon_SM1-50_"/>
    <otu id="otu109038" label="EMR75013.1_GCA_000349685_lon-related_putative_ATP-dependent_protease__partial__Thermoplasmatales_archaeon_SCGC_AB-540-F20_"/>
    <otu id="otu109045" label="RLF29356.1_GCA_003649715_ATP-dependent_protease_LonB__Thermoplasmata_archaeon_"/>
    <otu id="otu109052" label="RLI66450.1_GCA_003662835_ATP-dependent_protease_LonB__Candidatus_Thorarchaeota_archaeon_"/>
    <otu id="otu109069" label="90.8/100"/>
    <otu id="otu109072" label="RLF44731.1_GCA_003649895_ATP-dependent_protease_LonB__Thermoplasmata_archaeon_"/>
    <otu id="otu109075" label="RLF26973.1_GCA_003650935_ATP-dependent_protease_LonB__Thermoplasmata_archaeon_"/>
    <otu id="otu109082" label="95.9/100"/>
    <otu id="otu109085" label="RLF39494.1_GCA_003649835_ATP-dependent_protease_LonB__partial__Thermoplasmata_archaeon_"/>
    <otu id="otu109090" label="RLF52201.1_GCA_003649945_ATP-dependent_protease_LonB__partial__Thermoplasmata_archaeon_"/>
    <otu id="otu109093" label="RLF55130.1_GCA_003651105_ATP-dependent_protease_LonB__Thermoplasmata_archaeon_"/>
    <otu id="otu109118" label="RLF64794.1_GCA_003651155_ATP-dependent_protease_LonB__partial__Thermoplasmata_archaeon_"/>
    <otu id="otu109123" label="29.8/89"/>
    <otu id="otu109126" label="OYT58629.1_GCA_002254485_ATP-dependent_protease_LonB__Thermoplasmatales_archaeon_ex4484_30_"/>
    <otu id="otu109129" label="77.4/100"/>
    <otu id="otu109132" label="97.4/100"/>
    <otu id="otu109135" label="RLF47143.1_GCA_003651025_ATP-dependent_protease_LonB__partial__Thermoplasmata_archaeon_"/>
    <otu id="otu109138" label="RLF45736.1_GCA_003651025_ATP-dependent_protease_LonB__partial__Thermoplasmata_archaeon_"/>
    <otu id="otu109147" label="RLF47570.1_GCA_003651025_ATP-dependent_protease_LonB__Thermoplasmata_archaeon_"/>
    <otu id="otu109150" label="GCA_002011355MTNE01000022.1_31670357152_3_GCA_002011355_-1_ID_52_3_partial_00__Thermoplasmatales_archaeon_JdFR-43_"/>
    <otu id="otu109165" label="RLF33487.1_GCA_003650975_ATP-dependent_protease_LonB__Thermoplasmata_archaeon_"/>
    <otu id="otu109190" label="PSG96863.1_GCA_003009755_ATP-dependent_protease_LonB__Thermoplasmatales_archaeon_SW_10_69_26_"/>
    <otu id="otu109193" label="GCA_003561665PWVY01000250.1_871951004432_8_GCA_003561665_-1_ID_32_8_partial_01__Thermoplasmata_archaeon_"/>
    <otu id="otu109204" label="85.2/100"/>
    <otu id="otu109207" label="94.3/97"/>
    <otu id="otu109210" label="91.9/89"/>
    <otu id="otu109213" label="43.5/77"/>
    <otu id="otu109216" label="88.5/87"/>
    <otu id="otu109219" label="88.2/95"/>
    <otu id="otu109224" label="69.4/98"/>
    <otu id="otu109227" label="GCA_002503845DASO01000006.1_10811167211362416_108_GCA_002503845_-1_ID_16_108_partial_00__Euryarchaeota_archaeon_UBA24_"/>
    <otu id="otu109230" label="97.5/93"/>
    <otu id="otu109233" label="76.8/49"/>
    <otu id="otu109236" label="84.9/53"/>
    <otu id="otu109239" label="65.2/41"/>
    <otu id="otu109242" label="42.7/69"/>
    <otu id="otu109245" label="91.6/68"/>
    <otu id="otu109248" label="99.3/97"/>
    <otu id="otu109251" label="0/24"/>
    <otu id="otu109254" label="91.3/80"/>
    <otu id="otu109257" label="17.5/77"/>
    <otu id="otu109260" label="96.2/97"/>
    <otu id="otu109265" label="SDM63284.1_GCA_900103715_Lon-B_peptidase._Serine_peptidase._MEROPS_family_S16__Halogranum_gelatinilyticum_"/>
    <otu id="otu109270" label="EJN57873.1_GCA_000283335_lon-b_peptidase__Halogranum_salarium_B-1_"/>
    <otu id="otu109273" label="SEO22315.1_GCA_900110465_Lon-B_peptidase._Serine_peptidase._MEROPS_family_S16__Halogranum_amylolyticum_"/>
    <otu id="otu109286" label="20.7/97"/>
    <otu id="otu109289" label="SDM09830.1_GCA_900103715_Lon-B_peptidase._Serine_peptidase._MEROPS_family_S16__Halogranum_gelatinilyticum_"/>
    <otu id="otu109292" label="EJN60678.1_GCA_000283335_lon-b_peptidase__Halogranum_salarium_B-1_"/>
    <otu id="otu109299" label="SEO42639.1_GCA_900110465_Lon-B_peptidase._Serine_peptidase._MEROPS_family_S16__Halogranum_amylolyticum_"/>
    <otu id="otu109310" label="85.7/97"/>
    <otu id="otu109313" label="WP_101296723.1_GCF_002844195_ATP-dependent_protease_LonB__Halegenticoccus_soli_"/>
    <otu id="otu109316" label="WP_129114820.1_GCF_004116405_MULTISPECIES__ATP-dependent_protease_LonB__unclassified_Haloferacaceae_"/>
    <otu id="otu109329" label="KTG09684.1_GCA_001469955_ATP-dependent_protease_Lon__Haloprofundus_marisrubri_"/>
    <otu id="otu109332" label="WP_117592272.1_GCF_003439925_MULTISPECIES__ATP-dependent_protease_LonB__Haloprofundus_"/>
    <otu id="otu109343" label="90.6/96"/>
    <otu id="otu109346" label="ESS07614.1_GCA_000496195_MEROPS_family_S16_serine_peptidase__uncultured_archaeon_A07HB70_"/>
    <otu id="otu109349" label="94.5/91"/>
    <otu id="otu109352" label="73.3/78"/>
    <otu id="otu109355" label="SDZ88786.1_GCA_900107665_Lon-B_peptidase._Serine_peptidase._MEROPS_family_S16__Haloplanus_vescus_"/>
    <otu id="otu109358" label="31.8/100"/>
    <otu id="otu109361" label="AZH24936.1_GCA_003856835_ATP-dependent_protease_LonB__Haloplanus_aerogenes_"/>
    <otu id="otu109364" label="RCU46334.1_GCA_003336245_ATP-dependent_protease_LonB__Haloplanus_salinus_"/>
    <otu id="otu109375" label="84.2/89"/>
    <otu id="otu109378" label="AXG06481.1_GCA_003342695_ATP-dependent_protease_LonB__Haloplanus_sp._CBA1113_"/>
    <otu id="otu109381" label="WP_049935796.1_GCF_000427685_ATP-dependent_protease_LonB__Haloplanus_natans_"/>
    <otu id="otu109400" label="90.2/76"/>
    <otu id="otu109403" label="76.9/47"/>
    <otu id="otu109408" label="AEN06981.1_GCA_000224475_peptidase_S16__Lon-like_protease__halophilic_archaeon_DL31_"/>
    <otu id="otu109413" label="43/94"/>
    <otu id="otu109416" label="85.9/94"/>
    <otu id="otu109419" label="97.9/97"/>
    <otu id="otu109422" label="WP_053947152.1_GCF_001282785_ATP-dependent_protease_LonB__Halolamina_sediminis_"/>
    <otu id="otu109425" label="OPF23633.1_GCA_002025255_ATP-dependent_protease_LonB__Halolamina_sp._CBA1230_"/>
    <otu id="otu109432" label="KPN30434.1_GCA_001307315_archaeal_Lon_protease__Halolamina_pelagica_"/>
    <otu id="otu109439" label="SFP59478.1_GCA_900115675_Lon-like_ATP-dependent_protease__Halolamina_pelagica_"/>
    <otu id="otu109446" label="WP_049979239.1_GCF_000739555_ATP-dependent_protease_LonB__Halolamina_rubra_"/>
    <otu id="otu109457" label="92.7/98"/>
    <otu id="otu109460" label="8.7/87"/>
    <otu id="otu109463" label="ESP88295.1_GCA_000495475_ATP-dependent_protease_Lon__Candidatus_Halobonum_tyrrellensis_G22_"/>
    <otu id="otu109466" label="ERH12963.1_GCA_000416105_putative_ATP-dependent_protease__partial__halophilic_archaeon_J07HB67_"/>
    <otu id="otu109473" label="46/83"/>
    <otu id="otu109476" label="95.5/97"/>
    <otu id="otu109479" label="PSQ06998.1_GCA_003020945_ATP-dependent_protease_LonB__Halobacteriales_archaeon_QS_6_71_20_"/>
    <otu id="otu109482" label="SHG55866.1_GCA_900129775_Lon-B_peptidase._Serine_peptidase._MEROPS_family_S16__Halobaculum_gomorrense_"/>
    <otu id="otu109489" label="94/99"/>
    <otu id="otu109492" label="87.6/100"/>
    <otu id="otu109495" label="ELZ27238.1_GCA_000337095_ATP-dependent_protease_Lon__Halogeometricum_pallidum_JCM_14848_"/>
    <otu id="otu109498" label="92.8/100"/>
    <otu id="otu109501" label="93.7/100"/>
    <otu id="otu109504" label="SDX56497.1_GCA_900107195_Lon-B_peptidase._Serine_peptidase._MEROPS_family_S16__Halobellus_clavatus_"/>
    <otu id="otu109507" label="73.8/99"/>
    <otu id="otu109510" label="WP_049987639.1_GCF_000739575_ATP-dependent_protease_LonB__Halobellus_rufus_"/>
    <otu id="otu109513" label="88.7/99"/>
    <otu id="otu109516" label="QCC48336.1_GCA_004799685_ATP-dependent_protease_LonB__Halobellus_limi_"/>
    <otu id="otu109521" label="RLM94461.1_GCA_003665925_ATP-dependent_protease_LonB__Halobellus_sp._Atlit-38R_"/>
    <otu id="otu109524" label="RLM59600.1_GCA_003665935_ATP-dependent_protease_LonB__Halobellus_sp._Atlit-31R_"/>
    <otu id="otu109543" label="86.8/100"/>
    <otu id="otu109546" label="ERG99597.1_GCA_000416005_lon-related_putative_ATP-dependent_protease__Haloquadratum_sp._J07HQX50_"/>
    <otu id="otu109551" label="90.5/100"/>
    <otu id="otu109554" label="ERG96473.1_GCA_000415985_lon-related_putative_ATP-dependent_protease__Haloquadratum_walsbyi_J07HQW2_"/>
    <otu id="otu109557" label="CAJ51293.1_GCA_000009185_ATP-dependent_protease_Lon__Haloquadratum_walsbyi_DSM_16790_"/>
    <otu id="otu109564" label="ERG90366.1_GCA_000415965_lon-related_putative_ATP-dependent_protease__Haloquadratum_walsbyi_J07HQW1_"/>
    <otu id="otu109583" label="78.8/99"/>
    <otu id="otu109586" label="71.6/87"/>
    <otu id="otu109589" label="ADQ67991.1_GCA_000172995_Lon-B_peptidase__Halogeometricum_borinquense_DSM_11551_"/>
    <otu id="otu109592" label="77.7/88"/>
    <otu id="otu109595" label="SFR40665.1_GCA_900112175_Lon-B_peptidase._Serine_peptidase._MEROPS_family_S16__Halogeometricum_rufum_"/>
    <otu id="otu109598" label="SFR38016.1_GCA_900115785_Lon-B_peptidase._Serine_peptidase._MEROPS_family_S16__Halogeometricum_limi_"/>
    <otu id="otu109611" label="RDI71201.1_GCA_003351065_ATP-dependent_protease_LonB__Halopelagius_longus_"/>
    <otu id="otu109614" label="SFF93486.1_GCA_900113245_Lon-B_peptidase._Serine_peptidase._MEROPS_family_S16__Halopelagius_inordinatus_"/>
    <otu id="otu109641" label="61.4/54"/>
    <otu id="otu109646" label="17.6/52"/>
    <otu id="otu109649" label="87.2/96"/>
    <otu id="otu109652" label="50.2/86"/>
    <otu id="otu109657" label="SEH38058.1_GCA_900108505_Lon-B_peptidase._Serine_peptidase._MEROPS_family_S16__Halopenitus_malekzadehii_"/>
    <otu id="otu109662" label="WP_021073588.1_GCF_000447865_ATP-dependent_protease_LonB__haloarchaeon_3A1_DGR_"/>
    <otu id="otu109665" label="WP_096390699.1_GCF_002355635_ATP-dependent_protease_LonB__Halopenitus_persicus_"/>
    <otu id="otu109678" label="92.5/92"/>
    <otu id="otu109681" label="88.1/79"/>
    <otu id="otu109684" label="0/48"/>
    <otu id="otu109687" label="SNR40676.1_GCA_900188065_Lon-B_peptidase._Serine_peptidase._MEROPS_family_S16__Halorubrum_vacuolatum_"/>
    <otu id="otu109690" label="87.4/73"/>
    <otu id="otu109693" label="81.6/98"/>
    <otu id="otu109696" label="WP_122105200.1_GCF_003697845_ATP-dependent_protease_LonB__Halobellus_sp._ZY21_"/>
    <otu id="otu109699" label="RAW45177.1_GCA_003287355_ATP-dependent_protease_LonB__Halorubrum_sp._48-1-W_"/>
    <otu id="otu109706" label="WP_066414491.1_GCF_001542905_ATP-dependent_protease_LonB__Halorubrum_aethiopicum_"/>
    <otu id="otu109717" label="97.7/99"/>
    <otu id="otu109720" label="82.8/96"/>
    <otu id="otu109727" label="84.9/18"/>
    <otu id="otu109730" label="0/80"/>
    <otu id="otu109735" label="88.4/99"/>
    <otu id="otu109738" label="98.4/100"/>
    <otu id="otu109741" label="RNH96974.1_GCA_003721435_ATP-dependent_protease_LonB__Halorubrum_sp._CBA1229_"/>
    <otu id="otu109744" label="OYR49566.1_GCA_002252925_ATP-dependent_protease_LonB__Halorubrum_sp._Ea8_"/>
    <otu id="otu109751" label="WP_092567040.1_GCF_001261915_ATP-dependent_protease_LonB__Halorubrum_sp._SD626R_"/>
    <otu id="otu109758" label="PHQ37807.1_GCA_002727125_ATP-dependent_protease_LonB__Halorubrum_persicum_"/>
    <otu id="otu109765" label="89.4/99"/>
    <otu id="otu109768" label="79.2/92"/>
    <otu id="otu109771" label="WP_123620116.1_GCF_003781945_ATP-dependent_protease_LonB__Halorubrum_sp._CSM-61_"/>
    <otu id="otu109774" label="79.5/97"/>
    <otu id="otu109777" label="ACM56635.1_GCA_000022205_Sigma_54_interacting_domain_protein__Halorubrum_lacusprofundi_ATCC_49239_"/>
    <otu id="otu109780" label="EMA69007.1_GCA_000336995_ATP-dependent_protease_Lon__Halorubrum_aidingense_JCM_13560_"/>
    <otu id="otu109791" label="WP_050032017.1_GCF_000739595_ATP-dependent_protease_LonB__Halorubrum_halophilum_"/>
    <otu id="otu109802" label="AZQ14318.1_GCA_003990725_ATP-dependent_protease_LonB__Halorubrum_sp._PV6_"/>
    <otu id="otu109809" label="EMA62910.1_GCA_000337375_ATP-dependent_protease_Lon__Halorubrum_lipolyticum_DSM_21995_"/>
    <otu id="otu109816" label="ELZ36104.1_GCA_000337915_ATP-dependent_protease_Lon__Halorubrum_saccharovorum_DSM_1137_"/>
    <otu id="otu109823" label="78.2/60"/>
    <otu id="otu109826" label="76/98"/>
    <otu id="otu109829" label="PAU84904.1_GCA_002286985_ATP-dependent_protease_LonB__Halorubrum_sp._WN019_"/>
    <otu id="otu109832" label="WP_049982193.1_GCF_000746205_ATP-dependent_protease_LonB__Halorubrum_sp._BV1_"/>
    <otu id="otu109839" label="WP_128904401.1_GCF_004114995_ATP-dependent_protease_LonB__Halorubrum_amylolyticum_"/>
    <otu id="otu109850" label="EMA57771.1_GCA_000337355_ATP-dependent_protease_Lon__Halorubrum_kocurii_JCM_14978_"/>
    <otu id="otu109861" label="ESS04872.1_GCA_000496175_MEROPS_family_S16_serine_peptidase__uncultured_archaeon_A07HR67_"/>
    <otu id="otu109868" label="68.9/94"/>
    <otu id="otu109871" label="GCA_001564205LKMY01000023.1_765718892125_7_GCA_001564205_1_ID_125_7_partial_00__Nanohaloarchaea_archaeon_PL-Br10_U2g5_"/>
    <otu id="otu109874" label="69.9/92"/>
    <otu id="otu109877" label="90.2/98"/>
    <otu id="otu109880" label="92.1/93"/>
    <otu id="otu109883" label="75.8/60"/>
    <otu id="otu109886" label="84.4/59"/>
    <otu id="otu109891" label="77.2/49"/>
    <otu id="otu109894" label="83.1/97"/>
    <otu id="otu109897" label="37.7/98"/>
    <otu id="otu109900" label="ELZ53493.1_GCA_000337075_ATP-dependent_protease_Lon__Halorubrum_hochstenium_ATCC_700873_"/>
    <otu id="otu109903" label="CDK39832.1_GCA_000513435_ATP-dependent_protease_Lon__Halorubrum_sp._AJ67_"/>
    <otu id="otu109910" label="PSQ56726.1_GCA_003023405_ATP-dependent_protease_LonB__partial__Halobacteriales_archaeon_SW_8_68_21_"/>
    <otu id="otu109917" label="ELZ47910.1_GCA_000337035_ATP-dependent_protease_Lon__Halorubrum_coriense_DSM_10284_"/>
    <otu id="otu109924" label="76/88"/>
    <otu id="otu109927" label="QAU12498.1_GCA_004114375_ATP-dependent_protease_LonB__Halorubrum_sp._BOL3-1_"/>
    <otu id="otu109930" label="78.3/92"/>
    <otu id="otu109933" label="88.5/100"/>
    <otu id="otu109936" label="SFR40337.1_GCA_900111935_Lon-like_ATP-dependent_protease__Halorubrum_sodomense_"/>
    <otu id="otu109939" label="TKX73158.1_GCA_005435175_ATP-dependent_protease_LonB__Halorubrum_sp._GN11GM_10-3_MGM_"/>
    <otu id="otu109946" label="TKX36338.1_GCA_005435095_ATP-dependent_protease_LonB__Halorubrum_sp._CGM5_25_10-8B_"/>
    <otu id="otu109961" label="WP_017342770.1_GCF_000296615_ATP-dependent_protease_LonB__Halorubrum_sp._T3_"/>
    <otu id="otu109968" label="EMA62595.1_GCA_000337395_ATP-dependent_protease_Lon__Halorubrum_litoreum_JCM_13561_"/>
    <otu id="otu109975" label="RLM72564.1_GCA_003666015_ATP-dependent_protease_LonB__Halorubrum_sp._Atlit-26R_"/>
    <otu id="otu109982" label="KOX96254.1_GCA_001280455_ATP-dependent_protease_Lon__Halorubrum_tropicale_"/>
    <otu id="otu109989" label="62.8/82"/>
    <otu id="otu109992" label="WP_096393160.1_GCF_002355655_ATP-dependent_protease_LonB__Halorubrum_trapanicum_"/>
    <otu id="otu109995" label="TKX73558.1_GCA_005435165_ATP-dependent_protease_LonB__Halorubrum_sp._GN11_10-6_MGM_"/>
    <otu id="otu110018" label="ESS11702.1_GCA_000496235_MEROPS_family_S16_serine_peptidase__uncultured_archaeon_A07HR60_"/>
    <otu id="otu110027" label="94.6/99"/>
    <otu id="otu110030" label="70.9/79"/>
    <otu id="otu110033" label="77.1/94"/>
    <otu id="otu110036" label="ATW87386.1_GCA_002788215_Lon-like_ATP-dependent_protease__Halohasta_litchfieldiae_"/>
    <otu id="otu110039" label="GCA_003552705PUNY01000067.1_6862204644687_68_GCA_003552705_1_ID_7_68_partial_00__Halobacteriaceae_archaeon_"/>
    <otu id="otu110046" label="GCA_003552265PUKJ01000128.1_20205042281043_20_GCA_003552265_-1_ID_43_20_partial_00__Halorubraceae_archaeon_"/>
    <otu id="otu110055" label="ERH00936.1_GCA_000416025_lon-related_putative_ATP-dependent_protease__Halonotius_sp._J07HN6_"/>
    <otu id="otu110060" label="42.2/58"/>
    <otu id="otu110063" label="ERH06335.1_GCA_000416065_lon-related_putative_ATP-dependent_protease__Halonotius_sp._J07HN4_"/>
    <otu id="otu110066" label="RJX51970.1_GCA_003605635_ATP-dependent_protease_LonB__Halonotius_pteroides_"/>
    <otu id="otu110073" label="RJX44790.1_GCA_003605575_ATP-dependent_protease_LonB__Halonotius_sp._F13-13_"/>
    <otu id="otu110088" label="93.4/100"/>
    <otu id="otu110093" label="GCA_005239175SOPS01000001.1_3313220293242391_331_GCA_005239175_-1_ID_1_331_partial_00__halophilic_archaeon_SHRA6_"/>
    <otu id="otu110096" label="GCA_005543295SRSG01000010.1_2051858101880205_205_GCA_005543295_-1_ID_5_205_partial_00__Haloferacaceae_archaeon_N1521_"/>
    <otu id="otu110103" label="GCA_003551725PUNH01000264.1_272096623197278_27_GCA_003551725_1_ID_278_27_partial_00__Halorubraceae_archaeon_"/>
    <otu id="otu110118" label="AUX08825.1_GCA_002952775_Lon-like_ATP-dependent_protease__Halalkaliarchaeum_desulfuricum_"/>
    <otu id="otu110127" label="95.3/100"/>
    <otu id="otu110130" label="AUV81046.1_GCA_002906575_ATP-dependent_protease_LonB__Salinigranum_rubrum_"/>
    <otu id="otu110133" label="GCA_004916945SSNN01000003.1_7869345714987_78_GCA_004916945_1_ID_7_78_partial_00__Salinigranum_sp._ZS-5_"/>
    <otu id="otu110140" label="99/95"/>
    <otu id="otu110143" label="85.8/95"/>
    <otu id="otu110146" label="74.9/94"/>
    <otu id="otu110149" label="ELZ86678.1_GCA_000336755_ATP-dependent_protease_Lon__Haloferax_elongans_ATCC_BAA-1513_"/>
    <otu id="otu110154" label="POG57325.1_GCA_001469875_ATP-dependent_protease_LonB__Haloferax_sp._SB3_"/>
    <otu id="otu110157" label="80.5/99"/>
    <otu id="otu110160" label="EMA00547.1_GCA_000337795_ATP-dependent_protease_Lon__Haloferax_denitrificans_ATCC_35960_"/>
    <otu id="otu110163" label="0/67"/>
    <otu id="otu110166" label="ADE03261.1_GCA_000025685_ATP-dependent_protease_Lon__Haloferax_volcanii_DS2_"/>
    <otu id="otu110169" label="WP_008092235.1_GCF_000723845_MULTISPECIES__ATP-dependent_protease_LonB__Haloferax_"/>
    <otu id="otu110188" label="90/100"/>
    <otu id="otu110191" label="ELZ91782.1_GCA_000337815_ATP-dependent_protease_Lon__Haloferax_mucosum_ATCC_BAA-1512_"/>
    <otu id="otu110194" label="QCQ74969.1_GCA_005406325_ATP-dependent_protease_LonB__Haloferax_mediterranei_ATCC_33500_"/>
    <otu id="otu110205" label="KTG24763.1_GCA_001469865_ATP-dependent_protease_Lon__Haloferax_sp._SB29_"/>
    <otu id="otu110228" label="AGN00328.1_GCA_000403645_ATP-dependent_protease_Lon__Salinarchaeum_sp._Harcht-Bsk1_"/>
    <otu id="otu110235" label="96.7/93"/>
    <otu id="otu110240" label="PSQ59626.1_GCA_003022805_ATP-dependent_protease_LonB__Halobacteriales_archaeon_SW_7_71_33_"/>
    <otu id="otu110243" label="PSQ18309.1_GCA_003023195_ATP-dependent_protease_LonB__Halobacteriales_archaeon_QS_8_69_26_"/>
    <otu id="otu110250" label="90.7/62"/>
    <otu id="otu110253" label="79.7/65"/>
    <otu id="otu110256" label="RRJ28878.1_GCA_003862495_ATP-dependent_protease_LonB__Halomarina_oriensis_"/>
    <otu id="otu110261" label="WP_007981095.1_GCF_000376445_ATP-dependent_protease_LonB__Haladaptatus_paucihalophilus_"/>
    <otu id="otu110266" label="KZN24251.1_GCA_001625445_ATP-dependent_protease_LonB__Haladaptatus_sp._R4_"/>
    <otu id="otu110269" label="WP_007978186.1_GCF_000376445_ATP-dependent_protease_LonB__Haladaptatus_paucihalophilus_"/>
    <otu id="otu110284" label="97.7/96"/>
    <otu id="otu110287" label="86.7/85"/>
    <otu id="otu110290" label="PSQ12008.1_GCA_003022005_ATP-dependent_protease_LonB__Halobacteriales_archaeon_QS_5_70_15_"/>
    <otu id="otu110297" label="PSP59242.1_GCA_003021175_ATP-dependent_protease_LonB__Halobacteriales_archaeon_QH_7_66_36_"/>
    <otu id="otu110300" label="PSQ21951.1_GCA_003023185_ATP-dependent_protease_LonB__Halobacteriales_archaeon_QS_9_67_17_"/>
    <otu id="otu110309" label="PSP37184.1_GCA_003021785_ATP-dependent_protease_LonB__Halobacteriales_archaeon_QH_7_65_31_"/>
    <otu id="otu110312" label="WP_075937006.1_GCF_001950595_MULTISPECIES__ATP-dependent_protease_LonB__unclassified_Natronomonas_"/>
    <otu id="otu110327" label="PSP97172.1_GCA_003020985_ATP-dependent_protease_LonB__Halobacteriales_archaeon_QS_4_70_19_"/>
    <otu id="otu110346" label="76.5/41"/>
    <otu id="otu110349" label="PSQ44392.1_GCA_003022785_ATP-dependent_protease_LonB__Halobacteriales_archaeon_SW_7_68_16_"/>
    <otu id="otu110352" label="SDM45058.1_GCA_900103505_Lon-like_ATP-dependent_protease__Haloarchaeobius_iranensis_"/>
    <otu id="otu110365" label="62.7/57"/>
    <otu id="otu110368" label="66.7/84"/>
    <otu id="otu110371" label="WP_135533392.1_GCF_004762015_ATP-dependent_protease_LonB__Halostella_sp._LYG-109_"/>
    <otu id="otu110374" label="WP_121817743.1_GCF_003675875_ATP-dependent_protease_LonB__Halostella_sp._LT12_"/>
    <otu id="otu110381" label="90.2/97"/>
    <otu id="otu110384" label="WP_135820534.1_GCF_004785955_ATP-dependent_protease_LonB__Halostella_sp._DLLS-108_"/>
    <otu id="otu110387" label="WP_121823624.1_GCF_003675855_ATP-dependent_protease_LonB__Halostella_salina_"/>
    <otu id="otu110398" label="PSQ25949.1_GCA_003023565_ATP-dependent_protease_LonB__Halobacteriales_archaeon_QS_9_68_17_"/>
    <otu id="otu110409" label="93.7/64"/>
    <otu id="otu110412" label="89.5/87"/>
    <otu id="otu110415" label="77.9/89"/>
    <otu id="otu110418" label="WP_115863635.1_GCF_003382685_ATP-dependent_protease_LonB__Halorussus_sp._HD8-51_"/>
    <otu id="otu110421" label="89.2/89"/>
    <otu id="otu110424" label="RBI63572.1_GCA_003298465_ATP-dependent_protease_LonB__halophilic_archaeon_"/>
    <otu id="otu110427" label="WP_049971248.1_GCF_000710615_ATP-dependent_protease_LonB__Haladaptatus_cibarius_"/>
    <otu id="otu110440" label="46.8/31"/>
    <otu id="otu110443" label="0/17"/>
    <otu id="otu110448" label="WP_132057513.1_GCF_004143485_ATP-dependent_protease_LonB__Halorussus_amylolyticus_"/>
    <otu id="otu110451" label="WP_135825425.1_GCF_004765785_ATP-dependent_protease_LonB__Halorussus_ruber_"/>
    <otu id="otu110458" label="WP_115795147.1_GCF_003369835_ATP-dependent_protease_LonB__Halorussus_rarus_"/>
    <otu id="otu110465" label="77.7/47"/>
    <otu id="otu110468" label="91.2/93"/>
    <otu id="otu110471" label="WP_135829146.1_GCF_004765805_ATP-dependent_protease_LonB__Halorussus_sp._HD8-83_"/>
    <otu id="otu110474" label="WP_115862784.1_GCF_003382685_ATP-dependent_protease_LonB__Halorussus_sp._HD8-51_"/>
    <otu id="otu110481" label="75.8/97"/>
    <otu id="otu110484" label="77.9/98"/>
    <otu id="otu110487" label="73.6/98"/>
    <otu id="otu110490" label="WP_134670747.1_GCF_004765795_MULTISPECIES__ATP-dependent_protease_LonB__unclassified_Halorussus_"/>
    <otu id="otu110493" label="GCA_005239435ML241305.1_4194021144041262_419_GCA_005239435_-1_ID_2_419_partial_00__halophilic_archaeon_LT46_"/>
    <otu id="otu110500" label="WP_128477689.1_GCF_004087835_ATP-dependent_protease_LonB__Halorussus_sp._RC-68_"/>
    <otu id="otu110507" label="WP_135851795.1_GCF_004765815_ATP-dependent_protease_LonB__Halorussus_salinus_"/>
    <otu id="otu110522" label="PSP55723.1_GCA_003022025_ATP-dependent_protease_LonB__Halobacteriales_archaeon_QS_1_67_19_"/>
    <otu id="otu110533" label="81.8/99"/>
    <otu id="otu110536" label="45.3/99"/>
    <otu id="otu110539" label="PSP90812.1_GCA_003021045_ATP-dependent_protease_LonB__Halobacteriales_archaeon_QS_4_69_34_"/>
    <otu id="otu110544" label="72/100"/>
    <otu id="otu110549" label="EMA38974.1_GCA_000336675_ATP-dependent_protease_Lon__Halococcus_hamelinensis_100A6_"/>
    <otu id="otu110552" label="RJT06754.1_GCA_003602035_ATP-dependent_protease_LonB__Halococcus_sp._IIIV-5B_"/>
    <otu id="otu110561" label="EMA49829.1_GCA_000336935_ATP-dependent_protease_Lon__Halococcus_salifodinae_DSM_8989_"/>
    <otu id="otu110564" label="74.7/100"/>
    <otu id="otu110567" label="EMA43297.1_GCA_000336915_ATP-dependent_protease_Lon__Halococcus_saccharolyticus_DSM_5350_"/>
    <otu id="otu110570" label="WP_049902599.1_GCF_000334895_ATP-dependent_protease_LonB__Halococcus_agarilyticus_"/>
    <otu id="otu110587" label="WP_049998408.1_GCF_000755245_ATP-dependent_protease_LonB__Halococcus_sediminicola_"/>
    <otu id="otu110590" label="97.9/100"/>
    <otu id="otu110593" label="EMA51669.1_GCA_000336695_ATP-dependent_protease_Lon__Halococcus_morrhuae_DSM_1307_"/>
    <otu id="otu110596" label="EMA54140.1_GCA_000336715_ATP-dependent_protease_Lon__Halococcus_thailandensis_JCM_13552_"/>
    <otu id="otu110617" label="PSP40529.1_GCA_003021235_ATP-dependent_protease_LonB__Halobacteriales_archaeon_QH_6_64_20_"/>
    <otu id="otu110620" label="15.7/56"/>
    <otu id="otu110623" label="53.5/96"/>
    <otu id="otu110626" label="PSQ20153.1_GCA_003022925_ATP-dependent_protease_LonB__Halobacteriales_archaeon_QS_8_65_32_"/>
    <otu id="otu110629" label="PSP76249.1_GCA_003021705_ATP-dependent_protease_LonB__Halobacteriales_archaeon_QS_3_64_16_"/>
    <otu id="otu110636" label="PSP62957.1_GCA_003021725_ATP-dependent_protease_LonB__Halobacteriales_archaeon_QH_8_64_26_"/>
    <otu id="otu110659" label="75/51"/>
    <otu id="otu110662" label="46.3/59"/>
    <otu id="otu110665" label="PSP81604.1_GCA_003021085_ATP-dependent_protease_LonB__Halobacteriales_archaeon_QS_1_68_20_"/>
    <otu id="otu110668" label="88.8/70"/>
    <otu id="otu110675" label="AGB16881.1_GCA_000328525_lon-related_putative_ATP-dependent_protease__Halovivax_ruber_XH-70_"/>
    <otu id="otu110678" label="ELZ08244.1_GCA_000337515_ATP-dependent_protease_Lon__Halovivax_asiaticus_JCM_14624_"/>
    <otu id="otu110685" label="89.4/97"/>
    <otu id="otu110690" label="76/99"/>
    <otu id="otu110693" label="AHF98771.1_GCA_000517625_ATPase_AAA__Halostagnicola_larsenii_XH-48_"/>
    <otu id="otu110696" label="SFS69072.1_GCA_900116205_Lon-like_ATP-dependent_protease__Halostagnicola_kamekurae_"/>
    <otu id="otu110703" label="KDE59245.1_GCA_000691505_ATP-dependent_protease_Lon__Halostagnicola_sp._A56_"/>
    <otu id="otu110710" label="94.4/68"/>
    <otu id="otu110713" label="40.9/65"/>
    <otu id="otu110716" label="94.2/98"/>
    <otu id="otu110719" label="74.8/97"/>
    <otu id="otu110722" label="GCA_001564285LKNF01000006.1_181880921112124_18_GCA_001564285_1_ID_124_18_partial_00__Natrialbaceae_archaeon_Tc-Br11_E2g28_"/>
    <otu id="otu110725" label="GCA_003554885PWHL01000045.1_77373978422_7_GCA_003554885_1_ID_22_7_partial_00__Natrialbaceae_archaeon_"/>
    <otu id="otu110734" label="GCA_003552885PUPA01000169.1_141419816399254_14_GCA_003552885_1_ID_254_14_partial_00__Natrialbaceae_archaeon_"/>
    <otu id="otu110737" label="GCA_003555125PWIC01000205.1_749747274357_7_GCA_003555125_-1_ID_357_7_partial_00__Natrialbaceae_archaeon_"/>
    <otu id="otu110748" label="77.5/87"/>
    <otu id="otu110751" label="GCA_001564255LKNC01000107.1_75232739797_7_GCA_001564255_-1_ID_97_7_partial_00__Natrialbaceae_archaeon_Tc-Br11_E2g1_"/>
    <otu id="otu110754" label="94.9/99"/>
    <otu id="otu110757" label="ELY51601.1_GCA_000337695_ATP-dependent_protease_Lon__Natronococcus_jeotgali_DSM_18795_"/>
    <otu id="otu110760" label="88.2/80"/>
    <otu id="otu110763" label="AGB36504.1_GCA_000328685_lon-related_putative_ATP-dependent_protease__Natronococcus_occultus_SP4_"/>
    <otu id="otu110766" label="73.2/81"/>
    <otu id="otu110769" label="ELY60372.1_GCA_000337675_ATP-dependent_protease_Lon__Natronococcus_amylolyticus_DSM_10524_"/>
    <otu id="otu110772" label="GCA_003559215PWMF01000042.1_1715652178621_17_GCA_003559215_1_ID_1_17_partial_00__Natrialbaceae_archaeon_"/>
    <otu id="otu110795" label="88.2/70"/>
    <otu id="otu110798" label="84.1/72"/>
    <otu id="otu110801" label="95.5/95"/>
    <otu id="otu110804" label="87.3/49"/>
    <otu id="otu110807" label="68.6/44"/>
    <otu id="otu110810" label="74.8/36"/>
    <otu id="otu110813" label="56.1/88"/>
    <otu id="otu110816" label="WP_114576992.1_GCF_003344565_ATP-dependent_protease_LonB__Saliphagus_sp._LR7_"/>
    <otu id="otu110821" label="ELZ14684.1_GCA_000337495_ATP-dependent_protease_Lon__Haloterrigena_salina_JCM_13891_"/>
    <otu id="otu110824" label="WP_126662889.1_GCF_003977755_ATP-dependent_protease_LonB__Haloterrigena_salifodinae_"/>
    <otu id="otu110835" label="WP_049926560.1_GCF_000455345_ATP-dependent_protease_LonB__Halopiger_goleimassiliensis_"/>
    <otu id="otu110842" label="77/39"/>
    <otu id="otu110845" label="86/94"/>
    <otu id="otu110848" label="ELY59600.1_GCA_000337215_ATP-dependent_protease_Lon__Natronolimnobius_innermongolicus_JCM_12255_"/>
    <otu id="otu110851" label="93.4/94"/>
    <otu id="otu110854" label="GCA_005239425SZNO01000002.1_10693469956582_106_GCA_005239425_-1_ID_2_106_partial_00__halophilic_archaeon_NEN6_"/>
    <otu id="otu110857" label="67.4/98"/>
    <otu id="otu110860" label="ELY47962.1_GCA_000337715_ATP-dependent_protease_Lon__Natronorubrum_bangense_JCM_10635_"/>
    <otu id="otu110863" label="75.6/99"/>
    <otu id="otu110866" label="SIR96364.1_GCA_900156475_Lon-like_ATP-dependent_protease__Natronorubrum_thiooxidans_"/>
    <otu id="otu110869" label="ELY44376.1_GCA_000337735_ATP-dependent_protease_Lon__Natronorubrum_sulfidifaciens_JCM_14089_"/>
    <otu id="otu110888" label="98.9/95"/>
    <otu id="otu110891" label="GCA_005239425SZNO01000003.1_2973416313437813_297_GCA_005239425_-1_ID_3_297_partial_00__halophilic_archaeon_NEN6_"/>
    <otu id="otu110894" label="49.1/99"/>
    <otu id="otu110897" label="63.9/100"/>
    <otu id="otu110900" label="42.3/99"/>
    <otu id="otu110903" label="91.6/100"/>
    <otu id="otu110906" label="AGB32731.1_GCA_000230735_lon-related_putative_ATP-dependent_protease__Natrinema_pellirubrum_DSM_15624_"/>
    <otu id="otu110909" label="90.6/100"/>
    <otu id="otu110912" label="OAQ52888.1_GCA_000690595_hypothetical_protein_HTG_11210__partial__Haloterrigena_mahii_"/>
    <otu id="otu110915" label="OLZ41617.1_GCA_001953745_ATP-dependent_protease_LonB__Haloterrigena_saccharevitans_"/>
    <otu id="otu110926" label="SER43760.1_GCA_900110865_Lon-like_ATP-dependent_protease__Natrinema_salaciae_"/>
    <otu id="otu110933" label="PGF13982.1_GCA_002572525_ATP-dependent_protease_LonB__Natrinema_sp._CBA1119_"/>
    <otu id="otu110940" label="SDR05445.1_GCA_900104065_Lon-like_ATP-dependent_protease__Natronobacterium_texcoconense_"/>
    <otu id="otu110959" label="92.2/95"/>
    <otu id="otu110962" label="SEW03759.1_GCA_900110455_Lon-like_ATP-dependent_protease__Halopiger_salifodinae_"/>
    <otu id="otu110965" label="83.8/90"/>
    <otu id="otu110968" label="97.6/100"/>
    <otu id="otu110971" label="ELZ25128.1_GCA_000337475_ATP-dependent_protease_Lon__Haloterrigena_limicola_JCM_13563_"/>
    <otu id="otu110974" label="91/100"/>
    <otu id="otu110977" label="RZV12500.1_GCA_004217335_Lon-like_ATP-dependent_protease__Haloterrigena_hispanica_"/>
    <otu id="otu110980" label="SET60680.1_GCA_900111485_Lon-like_ATP-dependent_protease__Haloterrigena_hispanica_"/>
    <otu id="otu110991" label="87.5/90"/>
    <otu id="otu110994" label="75.4/91"/>
    <otu id="otu110997" label="WP_049922796.1_GCF_000455365_ATP-dependent_protease_LonB__Halopiger_djelfimassiliensis_"/>
    <otu id="otu111000" label="48.9/87"/>
    <otu id="otu111003" label="77/87"/>
    <otu id="otu111006" label="54.1/100"/>
    <otu id="otu111009" label="ELY70896.1_GCA_000337195_ATP-dependent_protease_Lon__Natrinema_versiforme_JCM_10478_"/>
    <otu id="otu111012" label="PCR92324.1_GCA_002494345_ATP-dependent_protease_LonB__Natrinema_ejinorense_"/>
    <otu id="otu111019" label="87.7/88"/>
    <otu id="otu111022" label="SER61268.1_GCA_900110865_Lon-like_ATP-dependent_protease__Natrinema_salaciae_"/>
    <otu id="otu111025" label="PGF15377.1_GCA_002572525_ATP-dependent_protease_LonB__Natrinema_sp._CBA1119_"/>
    <otu id="otu111036" label="92.5/100"/>
    <otu id="otu111039" label="85.7/100"/>
    <otu id="otu111042" label="AFO59245.1_GCA_000281695_peptidase_S16__Lon-like_protease__Natrinema_sp._J7-2_"/>
    <otu id="otu111045" label="ELY74811.1_GCA_000337615_ATP-dependent_protease_Lon__Natrinema_pallidum_DSM_3751_"/>
    <otu id="otu111052" label="RZH66703.1_GCA_004209855_ATP-dependent_protease_LonB__Natrinema_altunense_"/>
    <otu id="otu111067" label="86.1/99"/>
    <otu id="otu111070" label="AGB32992.1_GCA_000230735_lon-related_putative_ATP-dependent_protease__Natrinema_pellirubrum_DSM_15624_"/>
    <otu id="otu111073" label="9.3/78"/>
    <otu id="otu111076" label="OLZ41828.1_GCA_001953745_ATP-dependent_protease_LonB__Haloterrigena_saccharevitans_"/>
    <otu id="otu111079" label="OAQ52641.1_GCA_000690595_ATPase_AAA__partial__Haloterrigena_mahii_"/>
    <otu id="otu111106" label="75.1/31"/>
    <otu id="otu111109" label="84.3/31"/>
    <otu id="otu111112" label="86.2/88"/>
    <otu id="otu111115" label="85.5/32"/>
    <otu id="otu111118" label="90.4/30"/>
    <otu id="otu111121" label="75.4/100"/>
    <otu id="otu111124" label="APW96294.1_GCA_000226975_ATP-dependent_protease_LonB__Halobiforma_lacisalsi_AJ5_"/>
    <otu id="otu111127" label="SFB73190.1_GCA_900112205_Lon-like_ATP-dependent_protease__Halobiforma_haloterrestris_"/>
    <otu id="otu111134" label="99.3/96"/>
    <otu id="otu111137" label="AEH38630.1_GCA_000217715_peptidase_S16__Lon-like_protease__Halopiger_xanaduensis_SH-6_"/>
    <otu id="otu111140" label="RKD95282.1_GCA_003610195_Lon-like_ATP-dependent_protease__Halopiger_aswanensis_"/>
    <otu id="otu111155" label="EMA41821.1_GCA_000337895_ATP-dependent_protease_Lon__Halobiforma_nitratireducens_JCM_10879_"/>
    <otu id="otu111158" label="AFZ72010.1_GCA_000230715_lon-related_putative_ATP-dependent_protease__Natronobacterium_gregoryi_SP2_"/>
    <otu id="otu111165" label="SDQ37629.1_GCA_900104065_Lon-like_ATP-dependent_protease__Natronobacterium_texcoconense_"/>
    <otu id="otu111176" label="OVE84566.1_GCA_002177135_ATP-dependent_protease_LonB__Natronolimnobius_baerhuensis_"/>
    <otu id="otu111187" label="41.9/98"/>
    <otu id="otu111190" label="ADD06376.1_GCA_000025625_ATP-dependent_protease_Lon__Natrialba_magadii_ATCC_43099_"/>
    <otu id="otu111193" label="ELY93243.1_GCA_000337135_ATP-dependent_protease_Lon__Natrialba_chahannaoensis_JCM_10990_"/>
    <otu id="otu111200" label="ELY89554.1_GCA_000337575_ATP-dependent_protease_Lon__Natrialba_hulunbeirensis_JCM_10989_"/>
    <otu id="otu111207" label="OIB57540.1_GCA_001861355_ATP-dependent_protease_LonB__Natrialba_sp._SSL1_"/>
    <otu id="otu111220" label="ELZ07686.1_GCA_000337535_ATP-dependent_protease_Lon__Natrialba_aegyptia_DSM_13077_"/>
    <otu id="otu111223" label="ELY89338.1_GCA_000337595_ATP-dependent_protease_Lon__Natrialba_taiwanensis_DSM_12281_"/>
    <otu id="otu111238" label="80.4/76"/>
    <otu id="otu111243" label="RQG97970.1_GCA_003841505_ATP-dependent_protease_LonB__Natrarchaeobius_chitinivorans_"/>
    <otu id="otu111246" label="56.7/97"/>
    <otu id="otu111249" label="RQG88930.1_GCA_003841485_ATP-dependent_protease_LonB__Natrarchaeobius_halalkaliphilus_"/>
    <otu id="otu111252" label="RQH03229.1_GCA_003841465_ATP-dependent_protease_LonB__Natrarchaeobius_chitinivorans_"/>
    <otu id="otu111263" label="93.1/100"/>
    <otu id="otu111268" label="AXR80924.1_GCA_003430805_ATP-dependent_protease__Natronolimnobius_sulfurireducens_"/>
    <otu id="otu111271" label="GCA_001563805LKMK01000251.1_31246343881_3_GCA_001563805_1_ID_81_3_partial_00__Natrialbaceae_archaeon_B1-Br10_E2g2_"/>
    <otu id="otu111278" label="ARS90310.1_GCA_002156705_ATP-dependent_protease_LonB__Natronolimnobius_aegyptiacus_"/>
    <otu id="otu111293" label="97.6/97"/>
    <otu id="otu111298" label="APX95335.1_GCA_001971705_ATP-dependent_protease_LonB__Haloterrigena_daqingensis_"/>
    <otu id="otu111301" label="SEH12494.1_GCA_900108095_Lon-like_ATP-dependent_protease__Natronorubrum_sediminis_"/>
    <otu id="otu111308" label="90.4/100"/>
    <otu id="otu111311" label="SDJ96515.1_GCA_900100335_Lon-like_ATP-dependent_protease__Natronorubrum_texcoconense_"/>
    <otu id="otu111314" label="WP_006089150.1_GCF_000383975_ATP-dependent_protease_LonB__Natronorubrum_tibetense_"/>
    <otu id="otu111341" label="SNZ13147.1_GCA_900215575_Lon-like_ATP-dependent_protease__Natronoarchaeum_philippinense_"/>
    <otu id="otu111352" label="93.7/72"/>
    <otu id="otu111355" label="78.8/58"/>
    <otu id="otu111358" label="95.2/75"/>
    <otu id="otu111361" label="91.2/86"/>
    <otu id="otu111368" label="ALG81514.1_GCA_001305655_ATP-dependent_protease_Lon__Halanaeroarchaeum_sulfurireducens_"/>
    <otu id="otu111371" label="AOW80621.1_GCA_001767315_ATP-dependent_protease_LonB__Halodesulfurarchaeum_formicicum_"/>
    <otu id="otu111378" label="17.7/92"/>
    <otu id="otu111383" label="GAD52398.1_GCA_000474235_ATP-dependent_protease_La_Type_I__Halarchaeum_acidiphilum_MH1-52-1_"/>
    <otu id="otu111386" label="RNH90542.1_GCA_003721175_ATP-dependent_protease_LonB__Halarchaeum_sp._CBA1220_"/>
    <otu id="otu111393" label="35.2/88"/>
    <otu id="otu111396" label="AHG03136.1_GCA_000230955_ATPase_AAA__Halobacterium_sp._DL1_"/>
    <otu id="otu111399" label="40.4/99"/>
    <otu id="otu111404" label="CQH48678.1_GCA_001488575_ATP-dependent_protease_Lon__Halobacterium_hubeiense_"/>
    <otu id="otu111407" label="WP_058981247.1_GCF_001485535_ATP-dependent_protease_LonB__Halobacterium_sp._CBA1132_"/>
    <otu id="otu111416" label="QCC44158.1_GCA_004799605_ATP-dependent_protease_Lon__Halobacterium_salinarum_"/>
    <otu id="otu111419" label="SEW06699.1_GCA_900110535_Lon-like_ATP-dependent_protease__Halobacterium_jilantaiense_"/>
    <otu id="otu111444" label="59.2/96"/>
    <otu id="otu111447" label="29.7/96"/>
    <otu id="otu111450" label="43.4/91"/>
    <otu id="otu111453" label="83.5/97"/>
    <otu id="otu111456" label="SDJ43051.1_GCA_900100385_Lon-like_ATP-dependent_protease__Halovenus_aranensis_"/>
    <otu id="otu111461" label="GCA_001564135LKNH01000133.1_420734319128_4_GCA_001564135_1_ID_128_4_partial_00__Halobacteriaceae_archaeon_Tc-Br11_E2g27_"/>
    <otu id="otu111464" label="GCA_003551945PUNZ01000212.1_1092541150097_10_GCA_003551945_1_ID_97_10_partial_00__Halovenus_sp._"/>
    <otu id="otu111475" label="98.4/99"/>
    <otu id="otu111478" label="GCA_003551265PUMG01000099.1_745226732368_7_GCA_003551265_1_ID_368_7_partial_00__Halovenus_sp._"/>
    <otu id="otu111483" label="PSP86735.1_GCA_003021015_ATP-dependent_protease_LonB__Halobacteriales_archaeon_QS_4_66_20_"/>
    <otu id="otu111486" label="PSQ48533.1_GCA_003022725_ATP-dependent_protease_LonB__Halobacteriales_archaeon_SW_7_65_23_"/>
    <otu id="otu111503" label="ERG88277.1_GCA_000415945_lon-related_putative_ATP-dependent_protease__halophilic_archaeon_J07HX5_"/>
    <otu id="otu111506" label="PSP15388.1_GCA_003021335_ATP-dependent_protease_LonB__Halobacteriales_archaeon_QH_10_67_13_"/>
    <otu id="otu111517" label="WP_128224945.1_GCF_004015825_ATP-dependent_protease_LonB__Halobacteriaceae_bacterium_SHR40_"/>
    <otu id="otu111524" label="ERH09009.1_GCA_000416085_MEROPS_family_S16_serine_peptidase__halophilic_archaeon_J07HX64_"/>
    <otu id="otu111535" label="PSQ56151.1_GCA_003022745_ATP-dependent_protease_LonB__Halobacteriales_archaeon_SW_9_67_25_"/>
    <otu id="otu111542" label="89.3/80"/>
    <otu id="otu111545" label="37.6/36"/>
    <otu id="otu111548" label="89.8/90"/>
    <otu id="otu111551" label="0/74"/>
    <otu id="otu111556" label="93.3/100"/>
    <otu id="otu111559" label="AWB28294.1_GCA_003058365_ATP-dependent_protease_LonB__Haloarculaceae_archaeon_HArcel1_"/>
    <otu id="otu111564" label="GCA_004944975SPQG01000017.1_1211523136229_12_GCA_004944975_1_ID_9_12_partial_00__Halorhabdus_sp._H27_"/>
    <otu id="otu111569" label="WP_135665493.1_GCF_900880625_ATP-dependent_protease_LonB__Halorhabdus_rudnickae_"/>
    <otu id="otu111572" label="94.9/100"/>
    <otu id="otu111575" label="ACV13058.1_GCA_000023945_Sigma_54_interacting_domain_protein__Halorhabdus_utahensis_DSM_12940_"/>
    <otu id="otu111578" label="CCQ32724.1_GCA_000470655_ATP-dependent_protease_La__Halorhabdus_tiamatea_SARL4B_"/>
    <otu id="otu111597" label="QCC50479.1_GCA_004799665_ATP-dependent_protease_LonB__Halapricum_salinum_"/>
    <otu id="otu111606" label="82.3/98"/>
    <otu id="otu111609" label="TKR25671.1_GCA_005239135_ATP-dependent_protease_LonB__Natronomonas_sp._F20-122_"/>
    <otu id="otu111612" label="CCQ37964.1_GCA_000591055_ATP-dependent_protease_Lon__Natronomonas_moolapensis_8.8.11_"/>
    <otu id="otu111619" label="79.2/96"/>
    <otu id="otu111622" label="77/97"/>
    <otu id="otu111629" label="PSQ35583.1_GCA_003023455_ATP-dependent_protease_LonB__Halobacteriales_archaeon_SW_12_69_24_"/>
    <otu id="otu111634" label="PSP66396.1_GCA_003021005_ATP-dependent_protease_LonB__Halobacteriales_archaeon_QS_1_69_70_"/>
    <otu id="otu111637" label="PSP47667.1_GCA_003021745_ATP-dependent_protease_LonB__Halobacteriales_archaeon_QH_7_69_31_"/>
    <otu id="otu111648" label="PSP77357.1_GCA_003020965_ATP-dependent_protease_LonB__partial__Halobacteriales_archaeon_QS_4_69_225_"/>
    <otu id="otu111655" label="67.9/99"/>
    <otu id="otu111658" label="CAI48546.1_GCA_000026045_ATP-dependent_protease_Lon__Natronomonas_pharaonis_DSM_2160_"/>
    <otu id="otu111661" label="PSP79859.1_GCA_003020965_ATP-dependent_protease_LonB__partial__Halobacteriales_archaeon_QS_4_69_225_"/>
    <otu id="otu111672" label="PSP33844.1_GCA_003021325_ATP-dependent_protease_LonB__partial__Halobacteriales_archaeon_QH_10_70_21_"/>
    <otu id="otu111689" label="72.5/37"/>
    <otu id="otu111692" label="73.1/36"/>
    <otu id="otu111695" label="80.7/38"/>
    <otu id="otu111698" label="PSQ08297.1_GCA_003023785_ATP-dependent_protease_LonB__Halobacteriales_archaeon_QS_5_68_33_"/>
    <otu id="otu111701" label="PSQ04421.1_GCA_003021655_ATP-dependent_protease_LonB__Halobacteriales_archaeon_QS_4_69_31_"/>
    <otu id="otu111708" label="89.8/99"/>
    <otu id="otu111711" label="ELZ20315.1_GCA_000337455_ATP-dependent_protease_Lon__Halosimplex_carlsbadense_2-9-1_"/>
    <otu id="otu111714" label="WP_135364524.1_GCF_004698125_ATP-dependent_protease_LonB__Halosimplex_sp._TH32_"/>
    <otu id="otu111725" label="WP_123538990.1_GCF_003730195_ATP-dependent_protease_LonB__Halosimplex_sp._YPL4_"/>
    <otu id="otu111732" label="90.7/38"/>
    <otu id="otu111735" label="PSQ31413.1_GCA_003023165_ATP-dependent_protease_LonB__Halobacteriales_archaeon_QS_9_67_15_"/>
    <otu id="otu111738" label="PSP32924.1_GCA_003021305_ATP-dependent_protease_LonB__Halobacteriales_archaeon_QH_10_67_22_"/>
    <otu id="otu111755" label="WP_135302124.1_GCF_004681185_ATP-dependent_protease_LonB__Halomicroarcula_sp._LR21_"/>
    <otu id="otu111758" label="65/73"/>
    <otu id="otu111761" label="98/99"/>
    <otu id="otu111764" label="GCF14366.1_GCA_005406125_ATP-dependent_protease_LonB__Haloarcula_sp._MD-130_"/>
    <otu id="otu111767" label="81.3/96"/>
    <otu id="otu111770" label="WP_058994469.1_GCF_001485575_ATP-dependent_protease_LonB__Haloarcula_sp._CBA1127_"/>
    <otu id="otu111773" label="77.5/96"/>
    <otu id="otu111778" label="SDW43652.1_GCA_900106715_Lon-like_ATP-dependent_protease__Haloarcula_vallismortis_"/>
    <otu id="otu111781" label="AUG48171.1_GCA_002844335_ATP-dependent_protease_LonB__Haloarcula_sp.__Taiwanensis__"/>
    <otu id="otu111788" label="KOX93721.1_GCA_001280425_ATP-dependent_protease_Lon__Haloarcula_rubripromontorii_"/>
    <otu id="otu111805" label="PSP83761.1_GCA_003020925_ATP-dependent_protease_LonB__Halobacteriales_archaeon_QS_6_64_34_"/>
    <otu id="otu111808" label="PSP61297.1_GCA_003021755_ATP-dependent_protease_LonB__Halobacteriales_archaeon_QH_8_67_36_"/>
    <otu id="otu111829" label="WP_136716343.1_GCF_005049285_ATP-dependent_protease_LonB__halophilic_archaeon_NEN8_"/>
    <otu id="otu111832" label="93.6/79"/>
    <otu id="otu111835" label="78.9/71"/>
    <otu id="otu111838" label="79.4/71"/>
    <otu id="otu111841" label="AQL42039.1_GCA_001989615_ATP-dependent_protease_LonB__Halorientalis_sp._IM1011_"/>
    <otu id="otu111844" label="SDF18079.1_GCA_900102305_Lon-B_peptidase._Serine_peptidase._MEROPS_family_S16__Halorientalis_regularis_"/>
    <otu id="otu111851" label="RXK48526.1_GCA_004118325_ATP-dependent_protease_LonB__Halorientalis_sp._F13-25_"/>
    <otu id="otu111858" label="SEN27235.1_GCA_900110215_Lon-B_peptidase._Serine_peptidase._MEROPS_family_S16__Halorientalis_persicus_"/>
    <otu id="otu111877" label="94.8/92"/>
    <otu id="otu111882" label="ACV49302.1_GCA_000023965_Sigma_54_interacting_domain_protein__Halomicrobium_mukohataei_DSM_12286_"/>
    <otu id="otu111885" label="PSP93626.1_GCA_003021685_ATP-dependent_protease_LonB__Halobacteriales_archaeon_QS_4_62_28_"/>
    <otu id="otu111892" label="SFS02135.1_GCA_900114435_Lon-like_ATP-dependent_protease__Halomicrobium_zhouii_"/>
    <otu id="otu111917" label="84.3/99"/>
    <otu id="otu111920" label="WP_122089419.1_GCF_003697815_ATP-dependent_protease_LonB__Halalkalicoccus_subterraneus_"/>
    <otu id="otu111923" label="KYH27743.1_GCA_001593955_archaeal_Lon_protease__Halalkalicoccus_paucihalophilus_"/>
    <otu id="otu111930" label="ADJ16237.1_GCA_000196895_ATP-dependent_protease_Lon__Halalkalicoccus_jeotgali_B3_"/>
    <otu id="otu111945" label="GCA_001940805MSGU01000102.1_141461216633102_14_GCA_001940805_1_ID_102_14_partial_00__Methanocorpusculaceae_archaeon_Phil4_"/>
    <otu id="otu111948" label="97/100"/>
    <otu id="otu111951" label="GCA_002506085DAWV01000005.1_58588936093821_58_GCA_002506085_-1_ID_21_58_partial_00__Methanocorpusculaceae_archaeon_UBA425_"/>
    <otu id="otu111956" label="ABN06947.1_GCA_000015765_peptidase_S16__Lon-like_protease__Methanocorpusculum_labreanum_Z_"/>
    <otu id="otu111959" label="RBQ24845.1_GCA_003315675_Archaeal_Lon_protease__Methanocorpusculum_sp._MCE_"/>
    <otu id="otu111974" label="90.5/80"/>
    <otu id="otu111977" label="87.7/93"/>
    <otu id="otu111980" label="WP_083475516.1_GCF_001315945_ATP-dependent_protease_LonB__Methanogenium_cariaci_"/>
    <otu id="otu111985" label="EHQ35184.1_GCA_000243255_peptidase_S16__Lon-like_protease__Methanoplanus_limicola_DSM_2279_"/>
    <otu id="otu111992" label="ADN34987.1_GCA_000147875_peptidase_S16__Lon-like_protease__Methanolacinia_petrolearia_DSM_11571_"/>
    <otu id="otu111995" label="WP_048148636.1_GCF_000784355_ATP-dependent_protease_LonB__Methanolacinia_paynteri_"/>
    <otu id="otu112002" label="WP_052359049.1_GCF_000711215_ATP-dependent_protease_LonB__Methanomicrobium_mobile_"/>
    <otu id="otu112017" label="0/41"/>
    <otu id="otu112020" label="91.5/68"/>
    <otu id="otu112023" label="91/77"/>
    <otu id="otu112026" label="79/74"/>
    <otu id="otu112029" label="95.8/76"/>
    <otu id="otu112032" label="77.9/74"/>
    <otu id="otu112039" label="PWR74480.1_GCA_003173355_ATP-dependent_protease_LonB__Methanospirillum_lacunae_"/>
    <otu id="otu112042" label="GCA_003251955QKDV01000244.1_538765921226_5_GCA_003251955_1_ID_226_5_partial_00__Methanospirillum_hungatei_"/>
    <otu id="otu112051" label="ABD40726.1_GCA_000013445_Lon-B_peptidase__Serine_peptidase__MEROPS_family_S16__Methanospirillum_hungatei_JF-1_"/>
    <otu id="otu112054" label="PWR71792.1_GCA_003173335_ATP-dependent_protease_LonB__Methanospirillum_stamsii_"/>
    <otu id="otu112065" label="88.6/97"/>
    <otu id="otu112070" label="14.4/56"/>
    <otu id="otu112077" label="GCA_002503135DARA01000030.1_54130469311_5_GCA_002503135_-1_ID_11_5_partial_00__Methanomicrobiaceae_archaeon_UBA207_"/>
    <otu id="otu112080" label="GCA_002503825DASP01000002.1_16115448815640416_161_GCA_002503825_1_ID_16_161_partial_00__Methanoregulaceae_archaeon_UBA467_"/>
    <otu id="otu112089" label="KQC10261.1_GCA_001412335_ATP-dependent_protease_Lon__Methanolinea_sp._SDB_"/>
    <otu id="otu112092" label="GCA_002509485DAWO01000082.1_353605836681107_35_GCA_002509485_-1_ID_107_35_partial_01__Methanolinea_sp._UBA477_"/>
    <otu id="otu112103" label="66.1/53"/>
    <otu id="otu112106" label="GCA_002509495DAEV01000086.1_53043495928_5_GCA_002509495_1_ID_28_5_partial_00__Methanolinea_sp._UBA473_"/>
    <otu id="otu112109" label="38.1/97"/>
    <otu id="otu112112" label="GCA_002498825DAJA01000117.1_181735719273111_18_GCA_002498825_-1_ID_111_18_partial_00__Methanolinea_sp._UBA437_"/>
    <otu id="otu112115" label="91.3/100"/>
    <otu id="otu112118" label="OPX70479.1_GCA_002067115_Archaeal_Lon_protease__Methanoregulaceae_archaeon_PtaB.Bin009_"/>
    <otu id="otu112121" label="78.9/100"/>
    <otu id="otu112124" label="OPX67661.1_GCA_002067095_Archaeal_Lon_protease__Methanoregulaceae_archaeon_PtaB.Bin056_"/>
    <otu id="otu112127" label="OPX71837.1_GCA_002067155_Archaeal_Lon_protease__Methanoregulaceae_archaeon_PtaB.Bin152_"/>
    <otu id="otu112150" label="GCA_002499905DANP01000010.1_67708917280721_67_GCA_002499905_-1_ID_21_67_partial_00__Methanolinea_sp._UBA277_"/>
    <otu id="otu112157" label="WP_152532380.1_GCF_000235685_ATP-dependent_protease_LonB__Methanolinea_tarda_"/>
    <otu id="otu112170" label="97.1/95"/>
    <otu id="otu112173" label="89.2/94"/>
    <otu id="otu112176" label="OPY38576.1_GCA_002067895_Archaeal_Lon_protease__Methanoregula_sp._PtaU1.Bin051_"/>
    <otu id="otu112179" label="87.4/96"/>
    <otu id="otu112182" label="57.6/97"/>
    <otu id="otu112187" label="GCA_003154335PMDE01000054.1_51454444741742_51_GCA_003154335_-1_ID_42_51_partial_00__Methanoregula_sp._"/>
    <otu id="otu112190" label="81.7/100"/>
    <otu id="otu112193" label="GCA_002495055DADR01000041.1_5856433584066_58_GCA_002495055_1_ID_6_58_partial_00__Methanoregula_sp._UBA247_"/>
    <otu id="otu112196" label="GCA_003141335PLLR01000064.1_70634196539249_70_GCA_003141335_1_ID_49_70_partial_00__Methanoregula_sp._"/>
    <otu id="otu112209" label="OPX64212.1_GCA_002067035_Archaeal_Lon_protease__Methanoregula_sp._PtaB.Bin085_"/>
    <otu id="otu112212" label="GCA_002506785DAYG01000047.1_14713292013489342_147_GCA_002506785_1_ID_42_147_partial_00__Methanoregula_sp._UBA452_"/>
    <otu id="otu112223" label="96.8/100"/>
    <otu id="otu112226" label="72.8/100"/>
    <otu id="otu112229" label="PKL65898.1_GCA_002839605_ATP-dependent_protease_LonB__Methanomicrobiales_archaeon_HGW-Methanomicrobiales-3_"/>
    <otu id="otu112232" label="PKG33516.1_GCA_002835825_ATP-dependent_protease_LonB__Methanoregula_sp._"/>
    <otu id="otu112239" label="AGB01373.1_GCA_000327485_lon-related_putative_ATP-dependent_protease__Methanoregula_formicica_SMSP_"/>
    <otu id="otu112254" label="94.5/100"/>
    <otu id="otu112257" label="ABS56905.1_GCA_000017625_peptidase_S16__Lon-like_protease__Methanoregula_boonei_6A8_"/>
    <otu id="otu112260" label="GCA_002502735DAQC01000005.1_10811105311303812_108_GCA_002502735_1_ID_12_108_partial_00__Methanoregula_sp._UBA64_"/>
    <otu id="otu112271" label="35/89"/>
    <otu id="otu112274" label="80.5/85"/>
    <otu id="otu112277" label="91.8/96"/>
    <otu id="otu112280" label="23.3/81"/>
    <otu id="otu112283" label="GCA_002495065DADT01000060.1_2604104429_2_GCA_002495065_1_ID_29_2_partial_00__Methanoregula_sp._UBA471_"/>
    <otu id="otu112286" label="PKL69743.1_GCA_002839675_ATP-dependent_protease_LonB__Methanomicrobiales_archaeon_HGW-Methanomicrobiales-1_"/>
    <otu id="otu112293" label="GCA_003136075PNBP01000006.1_29872723169_2_GCA_003136075_1_ID_169_2_partial_00__Methanoregula_sp._"/>
    <otu id="otu112300" label="GCA_003136075PNBP01000057.1_33242672621019_33_GCA_003136075_-1_ID_19_33_partial_00__Methanoregula_sp._"/>
    <otu id="otu112307" label="GCA_003170075PMZU01000038.1_44462004818876_44_GCA_003170075_1_ID_76_44_partial_00__Methanoregula_sp._"/>
    <otu id="otu112326" label="82.1/99"/>
    <otu id="otu112329" label="95.3/99"/>
    <otu id="otu112332" label="92.9/95"/>
    <otu id="otu112335" label="72.8/94"/>
    <otu id="otu112338" label="85.7/94"/>
    <otu id="otu112341" label="35.9/98"/>
    <otu id="otu112344" label="GCA_002497965DAFR01000029.1_18150851707356_18_GCA_002497965_-1_ID_56_18_partial_00__Methanomicrobiaceae_archaeon_UBA436_"/>
    <otu id="otu112347" label="WP_066958727.1_GCF_001571405_ATP-dependent_protease_LonB__Methanoculleus_thermophilus_"/>
    <otu id="otu112354" label="GCA_002499755DANC01000041.1_12412453112652256_124_GCA_002499755_-1_ID_56_124_partial_00__Methanoculleus_sp._UBA291_"/>
    <otu id="otu112361" label="77.5/99"/>
    <otu id="otu112364" label="93.7/99"/>
    <otu id="otu112367" label="84.6/100"/>
    <otu id="otu112370" label="88.1/100"/>
    <otu id="otu112375" label="KDE56104.1_GCA_000691865_ATP-dependent_protease_Lon__Methanoculleus_sp._MH98A_"/>
    <otu id="otu112378" label="KLK88966.1_GCA_001017125_ATP-dependent_protease_Lon__Methanoculleus_sediminis_"/>
    <otu id="otu112385" label="ABN56210.1_GCA_000015825_Lon-B_peptidase__Serine_peptidase__MEROPS_family_S16__Methanoculleus_marisnigri_JR1_"/>
    <otu id="otu112392" label="WP_067078132.1_GCF_001602375_ATP-dependent_protease_LonB__Methanoculleus_horonobensis_"/>
    <otu id="otu112401" label="GCA_001315965BBBH01000068.1_16101661072368_16_GCA_001315965_-1_ID_68_16_partial_00__Methanoculleus_chikugoensis_JCM_10825_"/>
    <otu id="otu112404" label="SCL75347.1_GCA_900095385_Lon_protease_2__Methanoculleus_chikugoensis_"/>
    <otu id="otu112415" label="76/96"/>
    <otu id="otu112418" label="83.2/99"/>
    <otu id="otu112423" label="GCA_002506585DAXW01000003.1_1521827291847143_152_GCA_002506585_-1_ID_3_152_partial_00__Methanoculleus_sp._UBA430_"/>
    <otu id="otu112428" label="GCA_002503885DASQ01000027.1_24227122469769_24_GCA_002503885_-1_ID_69_24_partial_00__Methanoculleus_marisnigri_"/>
    <otu id="otu112431" label="PKL63368.1_GCA_002839645_ATP-dependent_protease_LonB__Methanomicrobiales_archaeon_HGW-Methanomicrobiales-2_"/>
    <otu id="otu112442" label="82.3/100"/>
    <otu id="otu112445" label="PKL56686.1_GCA_002839575_ATP-dependent_protease_LonB__Methanomicrobiales_archaeon_HGW-Methanomicrobiales-6_"/>
    <otu id="otu112448" label="GCA_002498065DAFZ01000107.1_86448843369_8_GCA_002498065_1_ID_69_8_partial_00__Methanoculleus_sp._UBA208_"/>
    <otu id="otu112459" label="GCA_002501655DANY01000037.1_32141412954_3_GCA_002501655_-1_ID_54_3_partial_00__Methanoculleus_sp._UBA303_"/>
    <otu id="otu112474" label="GCA_002499455DALN01000035.1_1080991009053_10_GCA_002499455_1_ID_53_10_partial_00__Methanoculleus_sp._UBA77_"/>
    <otu id="otu112481" label="GCA_001896715MPOY01000212.1_433575345176_4_GCA_001896715_-1_ID_176_4_partial_00__Methanoculleus_sp._EBM-46_"/>
    <otu id="otu112488" label="CCJ35078.1_GCA_000304355_Lon-like_ATP-dependent_protease__Methanoculleus_bourgensis_MS2_"/>
    <otu id="otu112495" label="GCA_900025055FIZL01000066.1_61506755261566_61_GCA_900025055_1_ID_66_61_partial_00__uncultured_Methanoculleus_sp._"/>
    <otu id="otu112502" label="86.5/100"/>
    <otu id="otu112505" label="RXE56944.1_GCA_004102725_ATP-dependent_protease_Lon__Methanoculleus_taiwanensis_"/>
    <otu id="otu112508" label="GCA_002503105DAQY01000096.1_19168981884141_19_GCA_002503105_-1_ID_41_19_partial_00__Methanomicrobiaceae_archaeon_UBA206_"/>
    <otu id="otu112525" label="ACL17958.1_GCA_000021965_peptidase_S16__Lon-like_protease__Methanosphaerula_palustris_E1-9c_"/>
    <otu id="otu112530" label="GCA_002495225DAEF01000136.1_26062522181_2_GCA_002495225_1_ID_181_2_partial_00__Methanoregulaceae_archaeon_UBA288_"/>
    <otu id="otu112533" label="GCA_004332335SISS01000008.1_2832616582635745_283_GCA_004332335_1_ID_5_283_partial_00__Methanoregulaceae_archaeon_UXB-2016_"/>
    <otu id="otu112548" label="91.3/85"/>
    <otu id="otu112553" label="WP_067046538.1_GCF_001571385_ATP-dependent_protease_LonB__Methanofollis_ethanolicus_"/>
    <otu id="otu112558" label="EJG07995.1_GCA_000275865_peptidase_S16__Lon-like_protease__Methanofollis_liminatans_DSM_4140_"/>
    <otu id="otu112561" label="TAJ45777.1_GCA_004297185_ATP-dependent_protease_LonB__Methanofollis_sp._FWC-SCC2_"/>
    <otu id="otu112576" label="90.9/100"/>
    <otu id="otu112579" label="RQD82264.1_GCA_003838065_ATP-dependent_protease_LonB__Methanocalculus_sp._MSAO_Arc2_"/>
    <otu id="otu112582" label="RQD79710.1_GCA_003838185_ATP-dependent_protease_LonB__Methanocalculus_sp._MSAO_Arc1_"/>
    <otu id="otu112589" label="KUK69572.1_GCA_001508455_Lon-like_ATP-dependent_protease__Methanocalculus_sp._52_23_"/>
    <otu id="otu112596" label="GCA_002496395DAJQ01000046.1_1631210327_1_GCA_002496395_1_ID_27_1_partial_00__Methanocorpusculaceae_archaeon_UBA456_"/>
    <otu id="otu112611" label="KQC04445.1_GCA_001412355_ATP-dependent_protease_Lon__Methanoculleus_sp._SDB_"/>
    <otu id="otu112630" label="47.7/93"/>
    <otu id="otu112633" label="71.9/83"/>
    <otu id="otu112636" label="71.5/99"/>
    <otu id="otu112639" label="98.1/99"/>
    <otu id="otu112642" label="GCA_002506535DAXT01000017.1_17416383716569618_174_GCA_002506535_1_ID_18_174_partial_00__Methanosaeta_harundinacea_"/>
    <otu id="otu112647" label="87.5/96"/>
    <otu id="otu112650" label="GCA_002501765DAOG01000044.1_331325042104_3_GCA_002501765_1_ID_104_3_partial_00__Methanosaeta_sp._UBA204_"/>
    <otu id="otu112653" label="99.2/99"/>
    <otu id="otu112656" label="88/99"/>
    <otu id="otu112659" label="67.3/99"/>
    <otu id="otu112662" label="GCA_002506535DAXT01000025.1_77877668966714_77_GCA_002506535_-1_ID_14_77_partial_00__Methanosaeta_harundinacea_"/>
    <otu id="otu112667" label="AET65376.1_GCA_000235565_ATP-dependent_protease__putative__Methanosaeta_harundinacea_6Ac_"/>
    <otu id="otu112670" label="GCA_001602645LUYE01000003.1_25272752919712_25_GCA_001602645_-1_ID_12_25_partial_00__Methanosarcinales_archaeon_Methan_01_"/>
    <otu id="otu112681" label="KUK45402.1_GCA_001509375_ATP-dependent_protease__putative__Methanosaeta_harundinacea_"/>
    <otu id="otu112688" label="GCA_002502785DAQG01000028.1_911598135209_9_GCA_002502785_-1_ID_9_9_partial_00__Methanosaeta_harundinacea_"/>
    <otu id="otu112699" label="90.7/100"/>
    <otu id="otu112702" label="79.9/98"/>
    <otu id="otu112705" label="GCA_002506335DAXJ01000014.1_92793498131648_92_GCA_002506335_-1_ID_48_92_partial_00__Methanosaeta_sp._UBA114_"/>
    <otu id="otu112708" label="20.5/88"/>
    <otu id="otu112711" label="GCA_003162615PMNG01000174.1_38323653440739_38_GCA_003162615_1_ID_39_38_partial_00__Methanothrix_sp._"/>
    <otu id="otu112716" label="77/100"/>
    <otu id="otu112719" label="OPY49809.1_GCA_002067365_Archaeal_Lon_protease__Methanosaeta_sp._PtaU1.Bin060_"/>
    <otu id="otu112722" label="88.4/100"/>
    <otu id="otu112725" label="OPX77285.1_GCA_002067755_Archaeal_Lon_protease__Methanosaeta_sp._PtaB.Bin018_"/>
    <otu id="otu112728" label="OPX77386.1_GCA_002067755_Archaeal_Lon_protease__Methanosaeta_sp._PtaB.Bin018_"/>
    <otu id="otu112743" label="25.5/88"/>
    <otu id="otu112746" label="89.5/98"/>
    <otu id="otu112749" label="GCA_002505805DAWB01000165.1_32330340691_3_GCA_002505805_1_ID_91_3_partial_00__Methanosaeta_sp._UBA80_"/>
    <otu id="otu112752" label="OYV08816.1_GCA_002256595_Lon-like_ATP-dependent_protease__Methanosaeta_sp._NSP1_"/>
    <otu id="otu112759" label="86.2/87"/>
    <otu id="otu112762" label="OPY52204.1_GCA_002067705_Archaeal_Lon_protease__Methanosaeta_sp._PtaU1.Bin112_"/>
    <otu id="otu112765" label="TFH49026.1_GCA_004526185_ATP-dependent_protease_LonB__partial__Methanothrix_sp._"/>
    <otu id="otu112776" label="AEB69256.1_GCA_000204415_ATP-dependent_protease__putative__Methanosaeta_concilii_GP6_"/>
    <otu id="otu112783" label="RQW81521.1_GCA_003857025_ATP-dependent_protease_LonB__Methanothrix_sp._"/>
    <otu id="otu112804" label="ABK14388.1_GCA_000014945_Lon-B_peptidase__Serine_peptidase__MEROPS_family_S16__Methanosaeta_thermophila_PT_"/>
    <otu id="otu112807" label="OPX77433.1_GCA_002067795_Archaeal_Lon_protease__Methanosaeta_sp._PtaB.Bin039_"/>
    <otu id="otu112826" label="94.3/100"/>
    <otu id="otu112829" label="GCA_002495885DAHG01000033.1_1411288821307658_141_GCA_002495885_-1_ID_8_141_partial_00__Methanocellaceae_archaeon_UBA148_"/>
    <otu id="otu112834" label="GCA_003170935PMYA01000134.1_97546855695_9_GCA_003170935_-1_ID_95_9_partial_01__Euryarchaeota_archaeon_"/>
    <otu id="otu112837" label="89.3/100"/>
    <otu id="otu112840" label="GCA_003141075PLKL01000085.1_282445826392116_28_GCA_003141075_1_ID_116_28_partial_00__Euryarchaeota_archaeon_"/>
    <otu id="otu112843" label="GCA_003155735PMEE01000051.1_51485414918525_51_GCA_003155735_1_ID_25_51_partial_00__Euryarchaeota_archaeon_"/>
    <otu id="otu112864" label="96.5/100"/>
    <otu id="otu112869" label="48.8/100"/>
    <otu id="otu112872" label="RZN36716.1_GCA_004211975_ATP-dependent_protease_LonB__Methanosarcinales_archaeon_"/>
    <otu id="otu112875" label="GCA_002506015DAWR01000136.1_648776847208_6_GCA_002506015_-1_ID_208_6_partial_00__Methanosarcinales_archaeon_UBA261_"/>
    <otu id="otu112882" label="99.1/99"/>
    <otu id="otu112885" label="GCA_002503595DASC01000211.1_36323073422962_36_GCA_002503595_1_ID_62_36_partial_00__Methanosarcinales_archaeon_UBA203_"/>
    <otu id="otu112888" label="4.2/69"/>
    <otu id="otu112891" label="KAB3546159.1_GCA_003336385_ATP-dependent_protease_LonB__ANME-2_cluster_archaeon_"/>
    <otu id="otu112896" label="PXF57966.1_GCA_003194445_ATP-dependent_protease_LonB__ANME-2_cluster_archaeon_"/>
    <otu id="otu112899" label="RLG29370.1_GCA_003661105_ATP-dependent_protease_LonB__Methanosarcinales_archaeon_"/>
    <otu id="otu112920" label="91.5/92"/>
    <otu id="otu112923" label="94.5/93"/>
    <otu id="otu112926" label="TDQ69373.1_GCA_004363215_Lon-like_ATP-dependent_protease__Methanimicrococcus_blatticola_"/>
    <otu id="otu112931" label="82.9/88"/>
    <otu id="otu112934" label="91.7/80"/>
    <otu id="otu112937" label="0/44"/>
    <otu id="otu112940" label="23/77"/>
    <otu id="otu112943" label="91.9/87"/>
    <otu id="otu112946" label="83.1/88"/>
    <otu id="otu112949" label="AKB24638.1_GCA_000970045_ATP-dependent_protease_La_Type_I__Methanosarcina_sp._MTP4_"/>
    <otu id="otu112952" label="BAW29517.1_GCA_003584605_Lon-B_peptidase__Serine_peptidase__MEROPS_family_S16__Methanosarcina_thermophila_"/>
    <otu id="otu112959" label="AYK14111.1_GCA_001304615_ATP-dependent_protease_LonB__Methanosarcina_flavescens_"/>
    <otu id="otu112966" label="75.8/92"/>
    <otu id="otu112969" label="38.1/92"/>
    <otu id="otu112972" label="GCA_002509325DADO01000109.1_655327628137_6_GCA_002509325_-1_ID_137_6_partial_00__Methanosarcina_sp._UBA402_"/>
    <otu id="otu112975" label="92.4/100"/>
    <otu id="otu112980" label="AKB80667.1_GCA_000970305_ATP-dependent_protease_La_Type_I__Methanosarcina_barkeri_3_"/>
    <otu id="otu112983" label="8.4/36"/>
    <otu id="otu112986" label="PAV12772.1_GCA_002287235_ATP-dependent_protease_Lon__Methanosarcina_spelaei_"/>
    <otu id="otu112989" label="GCA_002508465DAQQ01000218.1_55579767595_5_GCA_002508465_1_ID_95_5_partial_00__Methanosarcina_sp._UBA7_"/>
    <otu id="otu113000" label="87.7/99"/>
    <otu id="otu113003" label="GCA_002505485DAVG01000088.1_1087791087552_10_GCA_002505485_-1_ID_52_10_partial_00__Methanosarcina_sp._UBA5_"/>
    <otu id="otu113006" label="87.2/99"/>
    <otu id="otu113009" label="0/40"/>
    <otu id="otu113012" label="AKB44566.1_GCA_000969905_ATP-dependent_protease_La_Type_I__Methanosarcina_vacuolata_Z-761_"/>
    <otu id="otu113015" label="AKB50455.1_GCA_000969985_ATP-dependent_protease_La_Type_I__Methanosarcina_barkeri_str._Wiesmoor_"/>
    <otu id="otu113022" label="AKJ37203.1_GCA_001027005_ATP-dependent_protease__Methanosarcina_barkeri_CM1_"/>
    <otu id="otu113041" label="GCA_002496565DAKJ01000015.1_45438414593725_45_GCA_002496565_-1_ID_25_45_partial_00__Methanosarcina_sp._UBA289_"/>
    <otu id="otu113054" label="74/76"/>
    <otu id="otu113057" label="15.4/75"/>
    <otu id="otu113060" label="75.4/99"/>
    <otu id="otu113065" label="AKB17978.1_GCA_000969965_ATP-dependent_protease_La_Type_I__Methanosarcina_sp._WWM596_"/>
    <otu id="otu113068" label="84.7/100"/>
    <otu id="otu113071" label="AKB75381.1_GCA_000970265_ATP-dependent_protease_La_Type_I__Methanosarcina_lacustris_Z-7289_"/>
    <otu id="otu113074" label="KKH45206.1_GCA_000979975_ATP-dependent_protease_Lon__Methanosarcina_sp._1.H.A.2.2_"/>
    <otu id="otu113085" label="86.2/100"/>
    <otu id="otu113088" label="AAM06659.1_GCA_000007345_endopeptidase_La__Methanosarcina_acetivorans_C2A_"/>
    <otu id="otu113091" label="AKB36221.1_GCA_000970145_ATP-dependent_protease_La_Type_I__Methanosarcina_siciliae_C2J_"/>
    <otu id="otu113102" label="GCA_003249335QKJI01000026.1_2880295214_2_GCA_003249335_1_ID_14_2_partial_00__Methanosarcina_acetivorans_"/>
    <otu id="otu113109" label="AKB77879.1_GCA_000970285_ATP-dependent_protease_La_Type_I__Methanosarcina_horonobensis_HB-1___JCM_15518_"/>
    <otu id="otu113116" label="AKB72433.1_GCA_000970245_ATP-dependent_protease_La_Type_I__Methanosarcina_mazei_C16_"/>
    <otu id="otu113127" label="78.8/96"/>
    <otu id="otu113130" label="GCA_002508475DAMN01000042.1_25335683566443_25_GCA_002508475_1_ID_43_25_partial_00__Methanosarcina_sp._UBA392_"/>
    <otu id="otu113133" label="RXA16946.1_GCA_004099695_ATP-dependent_protease_LonB__Methanosarcina_sp._MSH10X1_"/>
    <otu id="otu113144" label="95.5/100"/>
    <otu id="otu113147" label="GCA_003157235PMJC01000483.1_551897243472_5_GCA_003157235_1_ID_472_5_partial_00__Methanosarcina_sp._"/>
    <otu id="otu113150" label="GCA_003164755PLUB01000083.1_25348953694987_25_GCA_003164755_1_ID_87_25_partial_00__Methanosarcina_sp._"/>
    <otu id="otu113161" label="OEU43717.1_GCA_001714685_ATP-dependent_protease_LonB__Methanosarcina_sp._Ant1_"/>
    <otu id="otu113172" label="69.6/87"/>
    <otu id="otu113175" label="ADI73783.1_GCA_000196655_peptidase_S16__Lon-like_protease__Methanohalobium_evestigatum_Z-7303_"/>
    <otu id="otu113180" label="AEH60640.1_GCA_000217995_peptidase_S16__Lon-like_protease__Methanosalsum_zhilinae_DSM_4017_"/>
    <otu id="otu113183" label="GCA_003555325PWGQ01000063.1_21237022566677_21_GCA_003555325_-1_ID_77_21_partial_00__Methanosarcinaceae_archaeon_"/>
    <otu id="otu113198" label="72.6/100"/>
    <otu id="otu113203" label="75.9/92"/>
    <otu id="otu113208" label="ADE36537.1_GCA_000025865_peptidase_S16__Lon-like_protease__Methanohalophilus_mahii_DSM_5219_"/>
    <otu id="otu113211" label="APH39510.1_GCA_001889405_ATP-dependent_protease_LonB__Methanohalophilus_halophilus_"/>
    <otu id="otu113218" label="WP_129599368.1_GCF_004137855_ATP-dependent_protease_LonB__Methanohalophilus_sp._SLHTYRO_"/>
    <otu id="otu113225" label="SNY00664.1_GCA_900215215_Lon-like_ATP-dependent_protease__Methanohalophilus_euhalobius_"/>
    <otu id="otu113232" label="53.6/97"/>
    <otu id="otu113237" label="ABE51829.1_GCA_000013725_Lon_family_peptidase_with_N_terminal_transmembrane_domain__Methanococcoides_burtonii_DSM_6242_"/>
    <otu id="otu113240" label="91.1/96"/>
    <otu id="otu113243" label="77.7/79"/>
    <otu id="otu113246" label="85.7/79"/>
    <otu id="otu113249" label="WP_135604866.1_GCF_900774285_ATP-dependent_protease_LonB__Methanococcoides_sp._NM1_"/>
    <otu id="otu113252" label="AKB85326.1_GCA_000970325_ATP-dependent_protease_La_Type_I__Methanococcoides_methylutens_MM1_"/>
    <otu id="otu113259" label="KGK99790.1_GCA_000765475_ATP-dependent_protease_Lon__Methanococcoides_methylutens_"/>
    <otu id="otu113266" label="WP_135611554.1_GCF_900774055_ATP-dependent_protease_LonB__Methanococcoides_sp._AM1_"/>
    <otu id="otu113283" label="GCA_002508425DAKU01000174.1_32350424858_3_GCA_002508425_-1_ID_58_3_partial_00__Methanosarcinaceae_archaeon_UBA470_"/>
    <otu id="otu113286" label="87.3/100"/>
    <otu id="otu113289" label="OPY21901.1_GCA_002067275_Archaeal_Lon_protease__Methanomethylovorans_sp._PtaU1.Bin093_"/>
    <otu id="otu113292" label="GCA_001896725MPPA01000031.1_84980259992335_84_GCA_001896725_-1_ID_35_84_partial_00__Methanococcoides_sp._EBM-47_"/>
    <otu id="otu113303" label="AGB49879.1_GCA_000328665_lon-related_putative_ATP-dependent_protease__Methanomethylovorans_hollandica_DSM_15978_"/>
    <otu id="otu113314" label="65.8/100"/>
    <otu id="otu113317" label="TGC11512.1_GCA_004745425_ATP-dependent_protease_LonB__Methanolobus_sp._SY-01_"/>
    <otu id="otu113322" label="AFV23018.1_GCA_000306725_ATP-dependent_protease_Lon__Methanolobus_psychrophilus_R15_"/>
    <otu id="otu113325" label="GCA_002501695DANZ01000072.1_21238642576518_21_GCA_002501695_-1_ID_18_21_partial_00__Methanolobus_sp._UBA474_"/>
    <otu id="otu113336" label="KXS42110.1_GCA_001577565_ATP-dependent_protease_Lon__Methanolobus_sp._T82-4_"/>
    <otu id="otu113343" label="90.3/99"/>
    <otu id="otu113346" label="68.1/99"/>
    <otu id="otu113349" label="GCA_003565715PXAV01000063.1_8907110969163_8_GCA_003565715_1_ID_163_8_partial_00__Methanosarcinaceae_archaeon_"/>
    <otu id="otu113354" label="ETA69041.1_GCA_000504205_lon-related_putative_ATP-dependent_protease__Methanolobus_tindarius_DSM_2278_"/>
    <otu id="otu113357" label="SDF26428.1_GCA_900100715_Lon-like_ATP-dependent_protease__Methanolobus_vulcani_"/>
    <otu id="otu113368" label="82.2/100"/>
    <otu id="otu113371" label="SFM57879.1_GCA_900114835_Lon-like_ATP-dependent_protease__Methanolobus_profundi_"/>
    <otu id="otu113374" label="WP_094227692.1_GCF_002243045_ATP-dependent_protease_LonB__Methanolobus_psychrotolerans_"/>
    <otu id="otu113411" label="4.6/28"/>
    <otu id="otu113414" label="PPA79373.1_GCA_002926195_Archaeal_Lon_protease__ANME-2_cluster_archaeon_HR1_"/>
    <otu id="otu113419" label="33.7/31"/>
    <otu id="otu113422" label="56.4/31"/>
    <otu id="otu113425" label="PKL53766.1_GCA_002839545_ATP-dependent_protease_LonB__Candidatus_Methanoperedenaceae_archaeon_HGW-Methanoperedenaceae-1_"/>
    <otu id="otu113430" label="PWB51999.1_GCA_003104905_ATP-dependent_protease_LonB__Candidatus_Methanoperedenaceae_archaeon_"/>
    <otu id="otu113433" label="WP_097300436.1_GCF_002487355_ATP-dependent_protease_LonB__Candidatus_Methanoperedens_sp._BLZ2_"/>
    <otu id="otu113446" label="SNQ60085.1_GCA_900196725_Archaeal_Lon_protease__Candidatus_Methanoperedens_nitroreducens_"/>
    <otu id="otu113449" label="GCA_002496325DAJM01000020.1_27196002151359_27_GCA_002496325_-1_ID_59_27_partial_00__Candidatus_Methanoperedens_sp._UBA453_"/>
    <otu id="otu113460" label="TAN35370.1_GCA_004298585_ATP-dependent_protease_LonB__Candidatus_Methanoperedens_sp._"/>
    <otu id="otu113473" label="PHP46267.1_GCA_002254825_ATP-dependent_protease_LonB__Methanosarcinales_archaeon_ex4572_44_"/>
    <otu id="otu113478" label="RLG24100.1_GCA_003661075_ATP-dependent_protease_LonB__Methanosarcinales_archaeon_"/>
    <otu id="otu113483" label="RZN15057.1_GCA_004212095_ATP-dependent_protease_LonB__Methanosarcinales_archaeon_"/>
    <otu id="otu113486" label="RZB28554.1_GCA_004193545_ATP-dependent_Lon_protease__Candidatus_Argoarchaeum_ethanivorans_"/>
    <otu id="otu113517" label="BAI62938.1_GCA_000011005_ATP-dependent_protease_La__Methanocella_paludicola_SANAE_"/>
    <otu id="otu113520" label="AFC99059.1_GCA_000251105_lon-related_putative_ATP-dependent_protease__Methanocella_conradii_HZ254_"/>
    <otu id="otu113529" label="CAJ35872.1_GCA_000063445_ATP-dependent_protease_La__Methanocella_arvoryzae_MRE50_"/>
    <otu id="otu113532" label="OPY28475.1_GCA_002067315_Archaeal_Lon_protease__Methanocella_sp._PtaU1.Bin125_"/>
    <otu id="otu113551" label="35/85"/>
    <otu id="otu113556" label="RZN63824.1_GCA_004212075_ATP-dependent_protease_LonB__Candidatus_Methanoliparum_thermophilum_"/>
    <otu id="otu113559" label="RZN70176.1_GCA_004212085_ATP-dependent_protease_LonB__Candidatus_Methanolliviera_hydrocarbonicum_"/>
    <otu id="otu113568" label="OFV67867.1_GCA_001766815_ATPase_AAA__Candidatus_Syntrophoarchaeum_caldarius_"/>
    <otu id="otu113571" label="OFV66312.1_GCA_001766825_lon-related_putative_ATP-dependent_protease__Candidatus_Syntrophoarchaeum_butanivorans_"/>
    <otu id="otu113586" label="GCA_002011165MTMI01000001.1_6250685525837_62_GCA_002011165_1_ID_7_62_partial_00__Euryarchaeota_archaeon_JdFR-21_"/>
    <otu id="otu113593" label="0/0"/>
    <otu id="otu113596" label="83.2/4"/>
    <otu id="otu113603" label="RLI81535.1_GCA_003663025_ATP-dependent_protease_LonB__partial__Archaeoglobales_archaeon_"/>
    <otu id="otu113606" label="57.7/62"/>
    <otu id="otu113609" label="ADB57720.1_GCA_000025285_peptidase_S16__Lon-like_protease__Archaeoglobus_profundus_DSM_5631_"/>
    <otu id="otu113614" label="90/64"/>
    <otu id="otu113617" label="26.5/42"/>
    <otu id="otu113620" label="89.8/64"/>
    <otu id="otu113623" label="98.9/72"/>
    <otu id="otu113626" label="90.5/68"/>
    <otu id="otu113629" label="47.9/68"/>
    <otu id="otu113632" label="24.8/67"/>
    <otu id="otu113637" label="GCA_002010045MTMJ01000046.1_16171301901627_16_GCA_002010045_1_ID_27_16_partial_00__Archaeoglobus_sp._JdFR-22_"/>
    <otu id="otu113642" label="RLI75344.1_GCA_003662965_ATP-dependent_protease_LonB__Archaeoglobales_archaeon_"/>
    <otu id="otu113645" label="RLI79912.1_GCA_003662995_ATP-dependent_protease_LonB__Archaeoglobales_archaeon_"/>
    <otu id="otu113656" label="GCA_002010215MTMY01000003.1_9283216850901_92_GCA_002010215_-1_ID_1_92_partial_00__Archaeoglobus_sp._JdFR-37_"/>
    <otu id="otu113665" label="45.8/100"/>
    <otu id="otu113668" label="AGK61664.1_GCA_000385565_Lon-B_peptidase__Serine_peptidase__MEROPS_family_S16__Archaeoglobus_sulfaticallidus_PM70-1_"/>
    <otu id="otu113671" label="GCA_002010195MTMT01000030.1_55272715216_5_GCA_002010195_1_ID_16_5_partial_00__Archaeoglobus_sp._JdFR-32_"/>
    <otu id="otu113682" label="GCA_002011215MTML01000011.1_97906939256414_97_GCA_002011215_-1_ID_14_97_partial_00__Archaeoglobus_sp._JdFR-24_"/>
    <otu id="otu113685" label="GCA_002011235MTMO01000007.1_83759277781320_83_GCA_002011235_-1_ID_20_83_partial_00__Archaeoglobus_sp._JdFR-27_"/>
    <otu id="otu113692" label="GCA_002494625DACH01000005.1_6670913727969_66_GCA_002494625_-1_ID_9_66_partial_00__Archaeoglobus_sp._UBA234_"/>
    <otu id="otu113707" label="98.8/99"/>
    <otu id="otu113710" label="AEA47138.1_GCA_000194625_Sigma_54_interacting_domain_protein__Archaeoglobus_veneficus_SNP6_"/>
    <otu id="otu113713" label="RLI86758.1_GCA_003663055_ATP-dependent_protease_LonB__Archaeoglobales_archaeon_"/>
    <otu id="otu113728" label="35.3/65"/>
    <otu id="otu113731" label="AIY90966.1_GCA_000789255_ATP-dependent_protease_La__Geoglobus_acetivorans_"/>
    <otu id="otu113734" label="AKG91473.1_GCA_001006045_lon-related_putative_ATP-dependent_protease__Geoglobus_ahangari_"/>
    <otu id="otu113741" label="GCA_004366975SETC01000044.1_2967282039_2_GCA_004366975_1_ID_39_2_partial_00__Archaeoglobaceae_archaeon_"/>
    <otu id="otu113748" label="ADC64814.1_GCA_000025505_Sigma_54_interacting_domain_protein__Ferroglobus_placidus_DSM_10642_"/>
    <otu id="otu113759" label="GCA_002010285MTNC01000036.1_118135999733_11_GCA_002010285_1_ID_33_11_partial_00__Archaeoglobus_sp._JdFR-41_"/>
    <otu id="otu113766" label="RLI76979.1_GCA_003662925_ATP-dependent_protease_LonB__partial__Archaeoglobales_archaeon_"/>
    <otu id="otu113775" label="AAB90868.1_GCA_000008665_ATP-dependent_protease_La__lon___Archaeoglobus_fulgidus_DSM_4304_"/>
    <otu id="otu113778" label="GCA_004366995SETD01000002.1_27209812284612_27_GCA_004366995_1_ID_12_27_partial_00__Archaeoglobaceae_archaeon_"/>
    <otu id="otu113789" label="TDA29391.1_GCA_004347865_ATP-dependent_protease_LonB__Archaeoglobi_archaeon_"/>
    <otu id="otu113804" label="GCA_003935005RSFX01000020.1_1095061140713_10_GCA_003935005_-1_ID_13_10_partial_00__Archaeoglobi_archaeon_"/>
    <otu id="otu113813" label="RLG38165.1_GCA_003661185_ATP-dependent_protease_LonB__Methanosarcinales_archaeon_"/>
    <otu id="otu113818" label="RLG38935.1_GCA_003661195_ATP-dependent_protease_LonB__Methanosarcinales_archaeon_"/>
    <otu id="otu113825" label="PXF52308.1_GCA_003194435_ATP-dependent_protease_LonB__Methanophagales_archaeon_"/>
    <otu id="otu113828" label="RLG35830.1_GCA_003661165_ATP-dependent_protease_LonB__Methanosarcinales_archaeon_"/>
    <otu id="otu113835" label="96.6/100"/>
    <otu id="otu113838" label="34.5/99"/>
    <otu id="otu113841" label="RCV63169.1_GCA_003336485_Lon-like_ATP-dependent_protease__Methanophagales_archaeon_"/>
    <otu id="otu113844" label="RZN40100.1_GCA_004212135_ATP-dependent_protease_LonB__Methanophagales_archaeon_ANME-1-THS_"/>
    <otu id="otu113853" label="84/99"/>
    <otu id="otu113856" label="PXF50246.1_GCA_003194425_ATP-dependent_protease_LonB__Methanophagales_archaeon_"/>
    <otu id="otu113859" label="GCA_003160755QEXZ01000172.1_13118182_1_GCA_003160755_1_ID_82_1_partial_10__Methanomicrobiales_archaeon_"/>
    <otu id="otu113866" label="RLG35013.1_GCA_003661125_ATP-dependent_protease_LonB__Methanosarcinales_archaeon_"/>
    <otu id="otu113895" label="GCA_002010075MTMG01000016.1_1211050301069643_121_GCA_002010075_-1_ID_3_121_partial_00__Methanomicrobia_archaeon_JdFR-19_"/>
    <otu id="otu113898" label="WP_084174160.1_GCF_000711905_ATP-dependent_protease_LonB__Methermicoccus_shengliensis_"/>
    <otu id="otu113917" label="OUJ19247.1_GCA_002153915_putative_ATP-dependent_protease_LonB__Methanonatronarchaeum_thermophilum_"/>
    <otu id="otu113920" label="GCA_003555005PWHS01000101.1_5397959018_5_GCA_003555005_-1_ID_8_5_partial_00__Methanonatronarchaeia_archaeon_"/>
    <otu id="otu113927" label="98.3/100"/>
    <otu id="otu113930" label="OKY77576.1_GCA_001914405_putative_ATP-dependent_protease_LonB__Candidatus_Methanohalarchaeum_thermophilum_"/>
    <otu id="otu113933" label="PTD94538.1_GCA_003034855_ATP-dependent_protease_LonB__archaeon_SCG-AAA382B04_"/>
    <otu id="otu113954" label="RLF67070.1_GCA_003663565_ATP-dependent_protease_LonB__partial__Thermoplasmata_archaeon_"/>
    <otu id="otu113957" label="RLF67942.1_GCA_003663585_ATP-dependent_protease_LonB__Thermoplasmata_archaeon_"/>
    <otu id="otu113970" label="91.6/97"/>
    <otu id="otu113977" label="GBE55578.1_GCA_002897955_lon_protease_2__archaeon_BMS3Bbin15_"/>
    <otu id="otu113980" label="GCA_003229935QIGD01000006.1_8581077776_8_GCA_003229935_1_ID_6_8_partial_00__Euryarchaeota_archaeon_"/>
    <otu id="otu113987" label="GCA_003229935QIGD01000112.1_325114400112_3_GCA_003229935_-1_ID_112_3_partial_00__Euryarchaeota_archaeon_"/>
    <otu id="otu113994" label="81/59"/>
    <otu id="otu113997" label="45.6/59"/>
    <otu id="otu114000" label="GCA_003229275QIDC01000061.1_31532343661_3_GCA_003229275_1_ID_61_3_partial_00__Euryarchaeota_archaeon_"/>
    <otu id="otu114005" label="RMF89924.1_GCA_003695745_ATP-dependent_protease_LonB__Euryarchaeota_archaeon_"/>
    <otu id="otu114010" label="GBE18919.1_GCA_002923215_lon_protease_2__archaeon_BMS3Abin16_"/>
    <otu id="otu114013" label="GCA_003230355QIDD01000091.1_32248417091_3_GCA_003230355_-1_ID_91_3_partial_00__Euryarchaeota_archaeon_"/>
    <otu id="otu114028" label="GCA_002011125MTMF01000017.1_2110283121725_21_GCA_002011125_1_ID_5_21_partial_00__Candidatus_Hydrothermarchaeota_archaeon_JdFR-18_"/>
    <otu id="otu114039" label="RLG58249.1_GCA_003661425_ATP-dependent_protease_LonB__Candidatus_Hydrothermarchaeota_archaeon_"/>
    <otu id="otu114050" label="34.3/51"/>
    <otu id="otu114053" label="45.5/97"/>
    <otu id="otu114058" label="87/98"/>
    <otu id="otu114061" label="92/98"/>
    <otu id="otu114068" label="47.6/92"/>
    <otu id="otu114071" label="82.6/100"/>
    <otu id="otu114074" label="KZX10123.1_GCA_001639265_Lon_protease_2__Methanobrevibacter_filiformis_"/>
    <otu id="otu114077" label="KZX14021.1_GCA_001639295_Lon_protease_2__Methanobrevibacter_curvatus_"/>
    <otu id="otu114084" label="96.4/100"/>
    <otu id="otu114087" label="75.3/97"/>
    <otu id="otu114092" label="69.3/97"/>
    <otu id="otu114099" label="GCA_900315655OMZW01000062.1_520754183140_5_GCA_900315655_-1_ID_140_5_partial_00__uncultured_Methanobrevibacter_sp._"/>
    <otu id="otu114102" label="AGN16491.1_GCA_000404165_ATP-dependent_protease_S16_family__Methanobrevibacter_sp._AbM4_"/>
    <otu id="otu114111" label="OWT32466.1_GCA_002208625_ATP-dependent_protease_LonB__Methanobrevibacter_sp._87.7_"/>
    <otu id="otu114114" label="WP_156929570.1_GCF_000621965_ATP-dependent_protease_LonB__Methanobrevibacter_wolinii_"/>
    <otu id="otu114125" label="GCA_002505605DAVP01000025.1_6165273674328_61_GCA_002505605_1_ID_8_61_partial_00__Methanobrevibacter_sp._UBA187_"/>
    <otu id="otu114134" label="53.7/96"/>
    <otu id="otu114137" label="60.8/96"/>
    <otu id="otu114140" label="ADC47487.1_GCA_000024185_ATP-dependent_protease_S16_family__Methanobrevibacter_ruminantium_M1_"/>
    <otu id="otu114143" label="GCA_900321995ONYG01000227.1_12667261_1_GCA_900321995_1_ID_261_1_partial_10__uncultured_Methanobrevibacter_sp._"/>
    <otu id="otu114150" label="AMK15684.1_GCA_001563245_ATP-dependent_protease_S16_family__Methanobrevibacter_olleyae_"/>
    <otu id="otu114157" label="79.2/100"/>
    <otu id="otu114160" label="GCA_004553595SFKZ01000006.1_606117363284155_60_GCA_004553595_-1_ID_155_60_partial_00__Methanobrevibacter_ruminantium_"/>
    <otu id="otu114163" label="GCA_002508985DAEC01000019.1_434495551122_4_GCA_002508985_-1_ID_122_4_partial_00__Methanobrevibacter_sp._UBA189_"/>
    <otu id="otu114180" label="92.2/98"/>
    <otu id="otu114183" label="PWB87066.1_GCA_003111605_Lon_protease_2__Methanobrevibacter_woesei_"/>
    <otu id="otu114186" label="GCA_002496065DAII01000096.1_2235211214_2_GCA_002496065_1_ID_14_2_partial_00__Methanobrevibacter_sp._UBA586_"/>
    <otu id="otu114193" label="89.8/94"/>
    <otu id="otu114198" label="ABQ87774.1_GCA_000016525_ATP-dependent_protease_La__LonB__Methanobrevibacter_smithii_ATCC_35061_"/>
    <otu id="otu114201" label="WP_094516568.1_GCF_002252585_ATP-dependent_protease_LonB__Methanobrevibacter_smithii_"/>
    <otu id="otu114208" label="84.6/94"/>
    <otu id="otu114211" label="WP_042693931.1_GCF_900289035_ATP-dependent_protease_LonB__Methanobrevibacter_oralis_"/>
    <otu id="otu114214" label="76.3/97"/>
    <otu id="otu114219" label="ALT69219.1_GCA_001477655_ATP-dependent_protease_S16_family__Methanobrevibacter_millerae_"/>
    <otu id="otu114222" label="GCA_900317865ONIK01000069.1_857727751132_8_GCA_900317865_-1_ID_132_8_partial_00__uncultured_Methanobrevibacter_sp._"/>
    <otu id="otu114229" label="86.2/94"/>
    <otu id="otu114232" label="92.5/78"/>
    <otu id="otu114235" label="2.3/26"/>
    <otu id="otu114238" label="RPF51777.1_GCA_003814835_Lon-like_ATP-dependent_protease__Methanobrevibacter_gottschalkii_DSM_11977_"/>
    <otu id="otu114241" label="32.8/81"/>
    <otu id="otu114246" label="GCA_002498445DAHN01000001.1_16201872216019_16_GCA_002498445_1_ID_19_16_partial_00__Methanobrevibacter_sp._UBA212_"/>
    <otu id="otu114249" label="GCA_900316895ONER01000115.1_21385336116_2_GCA_900316895_-1_ID_16_2_partial_00__uncultured_Methanobrevibacter_sp._"/>
    <otu id="otu114256" label="88.1/95"/>
    <otu id="otu114259" label="PWB87960.1_GCA_003111625_Lon_protease_2__Methanobrevibacter_thaueri_"/>
    <otu id="otu114262" label="GCA_900313645OMSA01000003.1_172184123820167_17_GCA_900313645_-1_ID_167_17_partial_00__uncultured_Methanobrevibacter_sp._"/>
    <otu id="otu114277" label="AMD17219.1_GCA_001548675_ATP-dependent_protease_Lon__Methanobrevibacter_sp._YE315_"/>
    <otu id="otu114284" label="74.1/61"/>
    <otu id="otu114287" label="95/82"/>
    <otu id="otu114290" label="GCA_900318035ONJC01000022.1_25408654283510_25_GCA_900318035_-1_ID_10_25_partial_00__uncultured_Methanobrevibacter_sp._"/>
    <otu id="otu114293" label="GCA_900314615OMWA01000014.1_48730997507517_48_GCA_900314615_-1_ID_17_48_partial_00__uncultured_Methanobrevibacter_sp._"/>
    <otu id="otu114300" label="82/88"/>
    <otu id="otu114303" label="67.6/88"/>
    <otu id="otu114306" label="GCA_900319985ONQL01000030.1_12116181359746_12_GCA_900319985_-1_ID_46_12_partial_00__uncultured_Methanobrevibacter_sp._"/>
    <otu id="otu114309" label="GCA_900320955ONUN01000005.1_222185923880173_22_GCA_900320955_1_ID_173_22_partial_00__uncultured_Methanobrevibacter_sp._"/>
    <otu id="otu114316" label="GCA_900314695OMWD01000022.1_18343083633810_18_GCA_900314695_1_ID_10_18_partial_00__uncultured_Methanobrevibacter_sp._"/>
    <otu id="otu114351" label="GCA_002495685DAGJ01000021.1_27228493228691712_272_GCA_002495685_1_ID_12_272_partial_00__Methanobrevibacter_sp._UBA412_"/>
    <otu id="otu114364" label="KZX17402.1_GCA_001639285_Lon_protease_2__Methanobrevibacter_cuticularis_"/>
    <otu id="otu114369" label="RBQ24528.1_GCA_003315655_Archaeal_Lon_protease__Methanobrevibacter_sp._NOE_"/>
    <otu id="otu114374" label="OQD58807.1_GCA_002072215_ATP-dependent_protease__Methanobrevibacter_arboriphilus_JCM_13429___DSM_1125_"/>
    <otu id="otu114377" label="WP_081720191.1_GCF_000513315_ATP-dependent_protease_LonB__Methanobrevibacter_arboriphilus_"/>
    <otu id="otu114400" label="RAP51580.1_GCA_003266165_ATP-dependent_protease_LonB__Methanosphaera_sp._rholeuAM270_"/>
    <otu id="otu114403" label="GCA_002509725DALW01000135.1_442836127140_4_GCA_002509725_1_ID_140_4_partial_00__Methanobacteriaceae_archaeon_UBA541_"/>
    <otu id="otu114410" label="92.3/100"/>
    <otu id="otu114413" label="23.8/96"/>
    <otu id="otu114416" label="PAV06814.1_GCA_002287195_ATP-dependent_protease_Lon__Methanosphaera_cuniculi_"/>
    <otu id="otu114421" label="80.8/99"/>
    <otu id="otu114424" label="RAP49698.1_GCA_003266145_ATP-dependent_protease_LonB__Methanosphaera_sp._SHI613_"/>
    <otu id="otu114427" label="RAP52903.1_GCA_003266065_ATP-dependent_protease_LonB__Methanosphaera_sp._rholeuAM130_"/>
    <otu id="otu114434" label="AWX33331.1_GCA_003268005_ATP-dependent_protease_Lon__Methanosphaera_sp._BMS_"/>
    <otu id="otu114445" label="ABC57605.1_GCA_000012545_predicted_ATP-dependent_protease__Methanosphaera_stadtmanae_DSM_3091_"/>
    <otu id="otu114460" label="45.4/85"/>
    <otu id="otu114465" label="17.1/37"/>
    <otu id="otu114468" label="86.9/82"/>
    <otu id="otu114471" label="92.6/94"/>
    <otu id="otu114474" label="74.7/93"/>
    <otu id="otu114477" label="92.5/93"/>
    <otu id="otu114480" label="55.8/75"/>
    <otu id="otu114485" label="ADZ09740.1_GCA_000191585_peptidase_S16__Lon-like_protease__Methanobacterium_lacus_"/>
    <otu id="otu114488" label="58.2/72"/>
    <otu id="otu114491" label="93/72"/>
    <otu id="otu114494" label="GCA_003202615QKNT01000282.1_1321984204_1_GCA_003202615_-1_ID_204_1_partial_00__Methanobacterium_sp._"/>
    <otu id="otu114497" label="WP_048190525.1_GCF_000744455_ATP-dependent_protease_LonB__Methanobacterium_sp._SMA-27_"/>
    <otu id="otu114506" label="GCA_003141035PLKI01000158.1_649546858179_6_GCA_003141035_-1_ID_179_6_partial_00__Methanobacterium_sp._"/>
    <otu id="otu114509" label="GCA_003151535PLXT01000066.1_21108172873_2_GCA_003151535_-1_ID_73_2_partial_00__Methanobacterium_sp._"/>
    <otu id="otu114524" label="GCA_003164415PLTK01000173.1_13182028_1_GCA_003164415_1_ID_28_1_partial_10__Methanobacterium_sp._"/>
    <otu id="otu114531" label="74.3/11"/>
    <otu id="otu114534" label="86.1/11"/>
    <otu id="otu114539" label="GCA_003162115PMMV01000110.1_50356993761521_50_GCA_003162115_-1_ID_21_50_partial_00__Methanobacterium_sp._"/>
    <otu id="otu114542" label="GCA_003162655PMMY01000295.1_95330643662_9_GCA_003162655_-1_ID_62_9_partial_00__Methanobacterium_sp._"/>
    <otu id="otu114549" label="GCA_003151535PLXT01000075.1_181285014766137_18_GCA_003151535_-1_ID_137_18_partial_00__Methanobacterium_sp._"/>
    <otu id="otu114556" label="GCA_003141035PLKI01000077.1_171048911250156_17_GCA_003141035_-1_ID_156_17_partial_01__Methanobacterium_sp._"/>
    <otu id="otu114569" label="GCA_003202615QKNT01000326.1_1311947253_1_GCA_003202615_-1_ID_253_1_partial_00__Methanobacterium_sp._"/>
    <otu id="otu114572" label="WP_048189940.1_GCF_000744455_ATP-dependent_protease_LonB__Methanobacterium_sp._SMA-27_"/>
    <otu id="otu114583" label="ADZ10420.1_GCA_000191585_peptidase_S16__Lon-like_protease__Methanobacterium_lacus_"/>
    <otu id="otu114590" label="AEG18110.1_GCA_000214725_peptidase_S16__Lon-like_protease__Methanobacterium_paludis_"/>
    <otu id="otu114597" label="97.2/82"/>
    <otu id="otu114600" label="92.1/100"/>
    <otu id="otu114603" label="SCG85026.1_GCA_900095295_Archaeal_Lon_protease__Methanobacterium_congolense_"/>
    <otu id="otu114606" label="GCA_002498385DAHH01000016.1_25725724425915411_257_GCA_002498385_-1_ID_11_257_partial_00__Methanobacterium_sp._UBA410_"/>
    <otu id="otu114613" label="AEG17480.1_GCA_000214725_peptidase_S16__Lon-like_protease__Methanobacterium_paludis_"/>
    <otu id="otu114624" label="81.8/91"/>
    <otu id="otu114627" label="70.2/91"/>
    <otu id="otu114632" label="23.1/74"/>
    <otu id="otu114635" label="72.4/94"/>
    <otu id="otu114638" label="93.7/94"/>
    <otu id="otu114641" label="GCA_002496805DALO01000002.1_2001965411984481_200_GCA_002496805_1_ID_1_200_partial_00__Methanobacterium_sp._UBA353_"/>
    <otu id="otu114644" label="OPX59627.1_GCA_002067065_Archaeal_Lon_protease__Methanobacterium_sp._PtaB.Bin024_"/>
    <otu id="otu114651" label="90.2/100"/>
    <otu id="otu114654" label="AUB58317.1_GCA_002813675_ATP-dependent_protease_LonB__Methanobacterium_sp._MZ-A1_"/>
    <otu id="otu114659" label="EKF85144.1_GCA_000302455_ATP-dependent_protease_Lon__Methanobacterium_formicicum_DSM_3637_"/>
    <otu id="otu114662" label="EKQ51761.1_GCA_000309865_lon-related_putative_ATP-dependent_protease__Methanobacterium_sp._Maddingley_MBC34_"/>
    <otu id="otu114677" label="CDG64630.1_GCA_000499765_Archaeal_Lon_protease__Methanobacterium_sp._MB1_"/>
    <otu id="otu114686" label="AIS32581.1_GCA_000762265_ATP-dependent_protease_S16_family__Methanobacterium_formicicum_"/>
    <otu id="otu114689" label="AXV39597.1_GCA_003491305_ATP-dependent_protease_LonB__Methanobacterium_sp._BAmetb5_"/>
    <otu id="otu114704" label="GCA_002509665DADN01000257.1_20172791917793_20_GCA_002509665_-1_ID_93_20_partial_00__Methanobacterium_sp._UBA8_"/>
    <otu id="otu114709" label="OEC86974.1_GCA_001729285_ATP-dependent_protease_LonB__Methanobacterium_sp._A39_"/>
    <otu id="otu114712" label="WP_048080821.1_GCF_000745485_MULTISPECIES__ATP-dependent_protease_LonB__Methanobacterium_"/>
    <otu id="otu114725" label="GCA_002494885DACV01000007.1_2512510142529068_251_GCA_002494885_-1_ID_8_251_partial_00__Methanobacterium_sp._UBA44_"/>
    <otu id="otu114728" label="GCA_002505765DAVZ01000072.1_4543572454648_45_GCA_002505765_1_ID_8_45_partial_00__Methanobacterium_sp._UBA176_"/>
    <otu id="otu114745" label="45.1/97"/>
    <otu id="otu114752" label="GCA_002495625DAGC01000012.1_3883702233721304_388_GCA_002495625_1_ID_4_388_partial_00__Methanobacterium_sp._UBA375_"/>
    <otu id="otu114755" label="GCA_002502855DAQK01000029.1_20216425716616421_202_GCA_002502855_-1_ID_21_202_partial_00__Methanobacterium_sp._UBA279_"/>
    <otu id="otu114762" label="GCA_002495805DAGY01000012.1_2452226162245232_245_GCA_002495805_-1_ID_2_245_partial_00__Methanobacterium_sp._UBA419_"/>
    <otu id="otu114773" label="GCA_003161815PMNN01000288.1_418253564121_4_GCA_003161815_-1_ID_121_4_partial_00__Methanobacterium_sp._"/>
    <otu id="otu114776" label="GCA_003166335PMWA01000110.1_49446374646674_49_GCA_003166335_1_ID_74_49_partial_01__Methanobacterium_sp._"/>
    <otu id="otu114783" label="GCA_003161815PMNN01000074.1_1109201647_1_GCA_003161815_-1_ID_47_1_partial_00__Methanobacterium_sp._"/>
    <otu id="otu114794" label="OPY29629.1_GCA_002067565_Archaeal_Lon_protease__Methanobacterium_sp._PtaU1.Bin242_"/>
    <otu id="otu114809" label="85.4/100"/>
    <otu id="otu114816" label="RJS48112.1_GCA_003600755_ATP-dependent_protease_LonB__Methanobacterium_sp._"/>
    <otu id="otu114819" label="GCA_003558085PWMT01000144.1_333449436392142_33_GCA_003558085_-1_ID_142_33_partial_00__Methanobacteriaceae_archaeon_"/>
    <otu id="otu114828" label="PKL67809.1_GCA_002839705_ATP-dependent_protease_LonB__Methanobacteriales_archaeon_HGW-Methanobacteriales-1_"/>
    <otu id="otu114831" label="GCA_002504725DATN01000002.1_3383678103696248_338_GCA_002504725_-1_ID_8_338_partial_00__Methanobacteriaceae_archaeon_UBA587_"/>
    <otu id="otu114842" label="AXV36959.1_GCA_003491285_ATP-dependent_protease_LonB__Methanobacterium_sp._BRmetb2_"/>
    <otu id="otu114859" label="BAM69952.1_GCA_000828575_ATP-dependent_protease__Methanothermobacter_sp._CaT2_"/>
    <otu id="otu114862" label="84/100"/>
    <otu id="otu114865" label="SCM57605.1_GCA_900095815_Archaeal_Lon_protease__Methanothermobacter_wolfeii_"/>
    <otu id="otu114868" label="ADL58773.1_GCA_000145295_predicted_ATP-dependent_protease_La__Methanothermobacter_marburgensis_str._Marburg_"/>
    <otu id="otu114885" label="BAW31097.1_GCA_003584625_ATP-dependent_protease_La__Methanothermobacter_sp._MT-2_"/>
    <otu id="otu114888" label="85.6/100"/>
    <otu id="otu114891" label="KUK01402.1_GCA_001507955_Archaeal_Lon_protease__Methanobacteriaceae_archaeon_41_258_"/>
    <otu id="otu114894" label="RAO78565.1_GCA_003264935_ATP-dependent_protease_LonB__Methanothermobacter_tenebrarum_"/>
    <otu id="otu114909" label="ADP77214.1_GCA_000166095_peptidase_S16__Lon-like_protease__Methanothermus_fervidus_DSM_2088_"/>
    <otu id="otu114918" label="71.7/99"/>
    <otu id="otu114921" label="GCA_003235715QJVM01000196.1_181707319325135_18_GCA_003235715_1_ID_135_18_partial_00__Nitrospirae_bacterium_"/>
    <otu id="otu114926" label="99.2/98"/>
    <otu id="otu114929" label="90.7/99"/>
    <otu id="otu114932" label="62.1/95"/>
    <otu id="otu114935" label="90.4/96"/>
    <otu id="otu114938" label="57.1/94"/>
    <otu id="otu114941" label="90.8/98"/>
    <otu id="otu114944" label="0/46"/>
    <otu id="otu114947" label="OGF41378.1_GCA_001778325_hypothetical_protein_A2531_07260__Candidatus_Falkowbacteria_bacterium_RIFOXYD2_FULL_34_120_"/>
    <otu id="otu114950" label="RKX84309.1_GCA_003645655_hypothetical_protein_DRP58_07445__Spirochaetes_bacterium_"/>
    <otu id="otu114957" label="RZB37380.1_GCA_004193595_ATP-dependent_Lon_protease__Desulfobacteraceae_bacterium_Eth-SRB2_"/>
    <otu id="otu114968" label="87.1/100"/>
    <otu id="otu114971" label="RJP78129.1_GCA_003599865_hypothetical_protein_C4522_13670__Desulfobacteraceae_bacterium_"/>
    <otu id="otu114974" label="WP_027352972.1_GCF_000472805_hypothetical_protein__Desulfosarcina_sp._BuS5_"/>
    <otu id="otu114981" label="RLC32328.1_GCA_003647535_hypothetical_protein_DRH37_00830__Deltaproteobacteria_bacterium_"/>
    <otu id="otu114990" label="SPD75729.1_GCA_900258555_AAA_ATPase__uncultured_Desulfobacterium_sp._"/>
    <otu id="otu114993" label="GCA_002424495DIKH01000004.1_543026581417_5_GCA_002424495_1_ID_417_5_partial_00__Desulfobacteraceae_bacterium_UBA5623_"/>
    <otu id="otu115010" label="GCA_002432195DJGG01000132.1_141324415499174_14_GCA_002432195_-1_ID_174_14_partial_00__Desulfobacteraceae_bacterium_UBA5852_"/>
    <otu id="otu115015" label="GCA_003236115QJVS01000232.1_774409686202_7_GCA_003236115_1_ID_202_7_partial_00__Desulfobacterales_bacterium_"/>
    <otu id="otu115022" label="GCA_003236115QJVS01001392.1_29213098360_2_GCA_003236115_-1_ID_360_2_partial_01__Desulfobacterales_bacterium_"/>
    <otu id="otu115025" label="GCA_003236115QJVS01000551.1_39743019407_3_GCA_003236115_-1_ID_407_3_partial_01__Desulfobacterales_bacterium_"/>
    <otu id="otu115034" label="GCA_001735875DS021248.1_17211499511723529_172_GCA_001735875_-1_ID_29_172_partial_00__Olavius_algarvensis_Delta_1_endosymbiont_"/>
    <otu id="otu115037" label="WP_081701057.1_GCF_000483045_hypothetical_protein__delta_proteobacterium_PSCGC_5342_"/>
    <otu id="otu115060" label="SHL08736.1_GCA_900142135_Lon-like_ATP-dependent_protease__Desulfatibacillum_alkenivorans_DSM_16219_"/>
    <otu id="otu115067" label="GCA_003353725PIWB01000193.1_33270555886_3_GCA_003353725_1_ID_86_3_partial_00__Deltaproteobacteria_bacterium_"/>
    <otu id="otu115074" label="92.4/87"/>
    <otu id="otu115077" label="91.7/87"/>
    <otu id="otu115080" label="69.6/81"/>
    <otu id="otu115083" label="72.7/90"/>
    <otu id="otu115086" label="94.2/100"/>
    <otu id="otu115089" label="GCA_002011715MTOS01000080.1_425134405108_4_GCA_002011715_-1_ID_108_4_partial_01__Nitrospirae_bacterium_JdFR-83_"/>
    <otu id="otu115092" label="KPJ97799.1_GCA_001303405_hypothetical_protein_AMK71_12535__Nitrospira_bacterium_SG8_35_4_"/>
    <otu id="otu115099" label="GBD95455.1_GCA_002897895_DNA-binding_ATP-dependent_protease_La__bacterium_BMS3Abin06_"/>
    <otu id="otu115108" label="RJR17838.1_GCA_003599025_hypothetical_protein_C4581_07195__Nitrospiraceae_bacterium_"/>
    <otu id="otu115111" label="GCA_002451135DKBK01000066.1_1170618689104_11_GCA_002451135_-1_ID_104_11_partial_00__Nitrospiraceae_bacterium_UBA6902_"/>
    <otu id="otu115122" label="GCA_003354025PIVU01000026.1_132039135_1_GCA_003354025_-1_ID_135_1_partial_10__Nitrospirae_bacterium_"/>
    <otu id="otu115131" label="RJQ48097.1_GCA_003599425_hypothetical_protein_C4538_04380__Nitrospiraceae_bacterium_"/>
    <otu id="otu115134" label="RJQ51911.1_GCA_003599505_hypothetical_protein_C4526_09125__Nitrospiraceae_bacterium_"/>
    <otu id="otu115149" label="GCA_003354055PIVQ01000881.1_243026731612_2_GCA_003354055_1_ID_1612_2_partial_00__Desulfobacteraceae_bacterium_"/>
    <otu id="otu115160" label="RMD54758.1_GCA_003693935_hypothetical_protein_D6828_04705__partial__Nitrospirae_bacterium_"/>
    <otu id="otu115183" label="99.4/93"/>
    <otu id="otu115186" label="96.4/98"/>
    <otu id="otu115189" label="92.2/99"/>
    <otu id="otu115194" label="GCA_002505525DAVJ01000035.1_75325693555_7_GCA_002505525_1_ID_55_7_partial_00__archaeon_UBA431_"/>
    <otu id="otu115197" label="GCA_002506365DAXK01000024.1_47687617076142_47_GCA_002506365_-1_ID_42_47_partial_00__archaeon_UBA583_"/>
    <otu id="otu115206" label="AAR39198.1_GCA_000008085_NEQ349__Nanoarchaeum_equitans_Kin4-M_"/>
    <otu id="otu115211" label="RIB35591.1_GCA_003568775_ATP-dependent_protease_LonB__Candidatus_Nanoclepta_minutus_"/>
    <otu id="otu115216" label="75.2/100"/>
    <otu id="otu115219" label="EOD42243.1_GCA_000387965_putative_ATP-dependent_protease__Candidatus_Nanobsidianus_stetteri_"/>
    <otu id="otu115222" label="PVU68797.1_GCA_003086415_ATP-dependent_protease_LonB__Candidatus_Nanobsidianus_stetteri_"/>
    <otu id="otu115229" label="AMD29576.1_GCA_001552015_ATP-dependent_protease_Lon__Candidatus_Nanopusillus_acidilobi_"/>
    <otu id="otu115248" label="95.2/72"/>
    <otu id="otu115251" label="81/66"/>
    <otu id="otu115256" label="MAG48646.1_GCA_002686215_ATP-dependent_protease_LonB__Candidatus_Woesearchaeota_archaeon_"/>
    <otu id="otu115261" label="RZD32084.1_GCA_004195645_ATP-dependent_protease_LonB__uncultured_DHVE6_group_euryarchaeote_"/>
    <otu id="otu115264" label="RZD32502.1_GCA_004195645_ATP-dependent_protease_LonB__uncultured_DHVE6_group_euryarchaeote_"/>
    <otu id="otu115275" label="84.8/93"/>
    <otu id="otu115278" label="PIN92458.1_GCA_002763115_ATP-dependent_protease_LonB__Candidatus_Pacearchaeota_archaeon_CG10_big_fil_rev_8_21_14_0_10_31_59_"/>
    <otu id="otu115281" label="96.6/96"/>
    <otu id="otu115284" label="74.2/83"/>
    <otu id="otu115287" label="87.5/64"/>
    <otu id="otu115290" label="82.3/84"/>
    <otu id="otu115293" label="93.6/88"/>
    <otu id="otu115296" label="MAF36491.1_GCA_002687185_ATP-dependent_protease_LonB__archaeon_"/>
    <otu id="otu115299" label="MAG52880.1_GCA_002688395_ATP-dependent_protease_LonB__Nanoarchaeota_archaeon_"/>
    <otu id="otu115306" label="52/100"/>
    <otu id="otu115311" label="MAG45182.1_GCA_002688095_ATP-dependent_protease_LonB__Nanoarchaeota_archaeon_"/>
    <otu id="otu115314" label="AJF62441.1_GCA_000830315_ATP-dependent_protease_Lon__archaeon_GW2011_AR20_"/>
    <otu id="otu115321" label="MAG47951.1_GCA_002688355_ATP-dependent_protease_LonB__archaeon_"/>
    <otu id="otu115332" label="MAG50280.1_GCA_002687815_ATP-dependent_protease_LonB__archaeon_"/>
    <otu id="otu115339" label="83.3/73"/>
    <otu id="otu115342" label="MAG20215.1_GCA_002688325_ATP-dependent_protease_LonB__archaeon_"/>
    <otu id="otu115345" label="GCA_002505585DAVM01000012.1_3731245331073_37_GCA_002505585_1_ID_3_37_partial_00__Candidatus_Woesearchaeota_archaeon_UBA489_"/>
    <otu id="otu115356" label="62/80"/>
    <otu id="otu115359" label="81.8/93"/>
    <otu id="otu115364" label="KHO52116.1_GCA_000805995_Lon-like_protein_ATP-dependent_protease__archaeon_GW2011_AR17_"/>
    <otu id="otu115367" label="RME54371.1_GCA_003694495_ATP-dependent_protease_LonB__Candidatus_Woesearchaeota_archaeon_"/>
    <otu id="otu115374" label="GCA_000402515AQRL01000035.1_68563605771535_68_GCA_000402515_-1_ID_35_68_partial_00__Nanoarchaeota_archaeon_SCGC_AAA011-G17_"/>
    <otu id="otu115381" label="GCA_000402475AQRM01000011.1_2668253611_2_GCA_000402475_-1_ID_11_2_partial_00__Nanoarchaeota_archaeon_SCGC_AAA011-L15_"/>
    <otu id="otu115402" label="72.8/90"/>
    <otu id="otu115405" label="36.8/81"/>
    <otu id="otu115408" label="91.3/87"/>
    <otu id="otu115411" label="98.3/89"/>
    <otu id="otu115414" label="70.1/30"/>
    <otu id="otu115417" label="87.8/66"/>
    <otu id="otu115420" label="42.8/73"/>
    <otu id="otu115423" label="88.1/92"/>
    <otu id="otu115428" label="MAG60599.1_GCA_002688265_ATP-dependent_protease_LonB__archaeon_"/>
    <otu id="otu115431" label="47.8/47"/>
    <otu id="otu115434" label="22.7/34"/>
    <otu id="otu115437" label="PIZ52235.1_GCA_002792115_ATP-dependent_protease_LonB__Candidatus_Woesearchaeota_archaeon_CG_4_10_14_0_2_um_filter_33_13_"/>
    <otu id="otu115444" label="KHO49187.1_GCA_000805935_Lon-like_protein_ATP-dependent_protease__archaeon_GW2011_AR9_"/>
    <otu id="otu115447" label="PIN76557.1_GCA_002762845_ATP-dependent_protease_LonB__Candidatus_Woesearchaeota_archaeon_CG10_big_fil_rev_8_21_14_0_10_36_11_"/>
    <otu id="otu115456" label="MAG72744.1_GCA_002686315_ATP-dependent_protease_LonB__archaeon_"/>
    <otu id="otu115459" label="PIN73889.1_GCA_002762785_ATP-dependent_protease_LonB__Candidatus_Woesearchaeota_archaeon_CG10_big_fil_rev_8_21_14_0_10_45_16_"/>
    <otu id="otu115474" label="PIN87381.1_GCA_002763025_ATP-dependent_protease_LonB__Candidatus_Woesearchaeota_archaeon_CG10_big_fil_rev_8_21_14_0_10_32_24_"/>
    <otu id="otu115485" label="28.6/95"/>
    <otu id="otu115488" label="RMF05141.1_GCA_003695045_ATP-dependent_protease_LonB__Candidatus_Woesearchaeota_archaeon_"/>
    <otu id="otu115491" label="PLW80040.1_GCA_002867475_ATP-dependent_protease_LonB__Candidatus_Woesearchaeota_archaeon_"/>
    <otu id="otu115502" label="87.9/92"/>
    <otu id="otu115505" label="OIO64505.1_GCA_001871415_ATP-dependent_protease_LonB__Candidatus_Woesearchaeota_archaeon_CG1_02_57_44_"/>
    <otu id="otu115508" label="RME78456.1_GCA_003695435_ATP-dependent_protease_LonB__partial__Candidatus_Woesearchaeota_archaeon_"/>
    <otu id="otu115519" label="52.5/62"/>
    <otu id="otu115522" label="RLE40629.1_GCA_003648985_ATP-dependent_protease_LonB__Candidatus_Woesearchaeota_archaeon_"/>
    <otu id="otu115525" label="RMF54470.1_GCA_003695265_ATP-dependent_protease_LonB__Candidatus_Woesearchaeota_archaeon_"/>
    <otu id="otu115536" label="59.8/85"/>
    <otu id="otu115539" label="76.1/64"/>
    <otu id="otu115542" label="89.4/57"/>
    <otu id="otu115545" label="91.8/87"/>
    <otu id="otu115548" label="95.7/100"/>
    <otu id="otu115551" label="27.7/96"/>
    <otu id="otu115554" label="GCA_002503705DASH01000095.1_44336630686_4_GCA_002503705_-1_ID_86_4_partial_00__Candidatus_Woesearchaeota_archaeon_UBA153_"/>
    <otu id="otu115557" label="RME32178.1_GCA_003694385_ATP-dependent_protease_LonB__Candidatus_Woesearchaeota_archaeon_"/>
    <otu id="otu115564" label="GCA_002498125DAGG01000032.1_81740137592917_81_GCA_002498125_-1_ID_17_81_partial_00__Candidatus_Woesearchaeota_archaeon_UBA525_"/>
    <otu id="otu115571" label="PIN79873.1_GCA_002762855_ATP-dependent_protease_LonB__Candidatus_Woesearchaeota_archaeon_CG10_big_fil_rev_8_21_14_0_10_34_8_"/>
    <otu id="otu115578" label="90.6/59"/>
    <otu id="otu115581" label="KHO44921.1_GCA_000806095_Lon-like_protein_ATP-dependent_protease__archaeon_GW2011_AR4_"/>
    <otu id="otu115584" label="TAL57477.1_GCA_004299525_ATP-dependent_protease_LonB__Nanoarchaeota_archaeon_"/>
    <otu id="otu115595" label="PIY60513.1_GCA_002784405_ATP-dependent_protease_LonB__Candidatus_Woesearchaeota_archaeon_CG_4_10_14_0_8_um_filter_47_5_"/>
    <otu id="otu115602" label="MAG16203.1_GCA_002688315_ATP-dependent_protease_LonB__Candidatus_Woesearchaeota_archaeon_"/>
    <otu id="otu115613" label="78.7/61"/>
    <otu id="otu115616" label="54.1/47"/>
    <otu id="otu115619" label="92.2/93"/>
    <otu id="otu115622" label="37.9/19"/>
    <otu id="otu115625" label="62.1/27"/>
    <otu id="otu115628" label="MAG38772.1_GCA_002686295_ATP-dependent_protease_LonB__Candidatus_Woesearchaeota_archaeon_"/>
    <otu id="otu115631" label="KYK26752.1_GCA_001595785_ATP-dependent_protease_LonB__Euryarchaeota_archaeon_SM23-78_"/>
    <otu id="otu115638" label="RJQ15548.1_GCA_003599145_ATP-dependent_protease_LonB__Candidatus_Woesearchaeota_archaeon_"/>
    <otu id="otu115645" label="42/23"/>
    <otu id="otu115650" label="54.3/98"/>
    <otu id="otu115653" label="PIN81504.1_GCA_002762915_ATP-dependent_protease_LonB__partial__Candidatus_Woesearchaeota_archaeon_CG10_big_fil_rev_8_21_14_0_10_32_9_"/>
    <otu id="otu115656" label="GCA_003558875PWOQ01000020.1_41730316918_4_GCA_003558875_-1_ID_18_4_partial_01__Candidatus_Woesearchaeota_archaeon_"/>
    <otu id="otu115665" label="GCA_003560545PWLK01000055.1_31148309456_3_GCA_003560545_-1_ID_56_3_partial_00__Candidatus_Woesearchaeota_archaeon_"/>
    <otu id="otu115668" label="78.5/98"/>
    <otu id="otu115671" label="GCA_003557205PWPJ01000035.1_5169934593_5_GCA_003557205_-1_ID_3_5_partial_01__Candidatus_Woesearchaeota_archaeon_"/>
    <otu id="otu115674" label="GCA_003562145PWWA01000005.1_2408234587_2_GCA_003562145_-1_ID_87_2_partial_00__Candidatus_Woesearchaeota_archaeon_"/>
    <otu id="otu115689" label="64.3/33"/>
    <otu id="otu115692" label="RLE38434.1_GCA_003650545_ATP-dependent_protease_LonB__Candidatus_Woesearchaeota_archaeon_"/>
    <otu id="otu115695" label="RME53597.1_GCA_003694805_ATP-dependent_protease_LonB__partial__Candidatus_Woesearchaeota_archaeon_"/>
    <otu id="otu115710" label="61/63"/>
    <otu id="otu115713" label="PIN86974.1_GCA_002762985_ATP-dependent_protease_LonB__Candidatus_Woesearchaeota_archaeon_CG10_big_fil_rev_8_21_14_0_10_44_13_"/>
    <otu id="otu115716" label="RLE47558.1_GCA_003649055_ATP-dependent_protease_LonB__Candidatus_Woesearchaeota_archaeon_"/>
    <otu id="otu115727" label="93.8/98"/>
    <otu id="otu115732" label="MAH33059.1_GCA_002688925_ATP-dependent_protease_LonB__archaeon_"/>
    <otu id="otu115737" label="MAE43098.1_GCA_002686855_ATP-dependent_protease_LonB__Candidatus_Woesearchaeota_archaeon_"/>
    <otu id="otu115740" label="MBU90031.1_GCA_002730625_ATP-dependent_protease_LonB__Candidatus_Woesearchaeota_archaeon_"/>
    <otu id="otu115753" label="PIN78662.1_GCA_002762865_ATP-dependent_protease_LonB__Candidatus_Woesearchaeota_archaeon_CG10_big_fil_rev_8_21_14_0_10_33_12_"/>
    <otu id="otu115756" label="GCA_003561825PWVO01000117.1_865608425174_8_GCA_003561825_1_ID_174_8_partial_00__Candidatus_Woesearchaeota_archaeon_"/>
    <otu id="otu115775" label="95.2/98"/>
    <otu id="otu115780" label="MAE13876.1_GCA_002685855_ATP-dependent_protease_LonB__Candidatus_Woesearchaeota_archaeon_"/>
    <otu id="otu115783" label="PIU29847.1_GCA_002779235_ATP-dependent_protease_LonB__Candidatus_Woesearchaeota_archaeon_CG07_land_8_20_14_0_80_44_23_"/>
    <otu id="otu115790" label="36.9/38"/>
    <otu id="otu115793" label="96.5/97"/>
    <otu id="otu115796" label="11.9/85"/>
    <otu id="otu115799" label="MAF35346.1_GCA_002687275_ATP-dependent_protease_LonB__Candidatus_Woesearchaeota_archaeon_"/>
    <otu id="otu115804" label="PIN74513.1_GCA_002762795_ATP-dependent_protease_LonB__Candidatus_Woesearchaeota_archaeon_CG10_big_fil_rev_8_21_14_0_10_37_12_"/>
    <otu id="otu115809" label="RJQ21818.1_GCA_003599055_ATP-dependent_protease_LonB__Candidatus_Woesearchaeota_archaeon_"/>
    <otu id="otu115812" label="RMD57979.1_GCA_003694525_ATP-dependent_protease_LonB__Candidatus_Woesearchaeota_archaeon_"/>
    <otu id="otu115827" label="RLE46169.1_GCA_003649035_ATP-dependent_protease_LonB__partial__Candidatus_Woesearchaeota_archaeon_"/>
    <otu id="otu115836" label="60.5/98"/>
    <otu id="otu115839" label="MAG08369.1_GCA_002687795_ATP-dependent_protease_LonB__Candidatus_Woesearchaeota_archaeon_"/>
    <otu id="otu115842" label="TKJ17619.1_GCA_005222965_ATP-dependent_protease_LonB__Candidatus_Woesearchaeota_archaeon_B3_Woes_"/>
    <otu id="otu115849" label="KHO45699.1_GCA_000806075_Lon-like_protein_ATP-dependent_protease__archaeon_GW2011_AR3_"/>
    <otu id="otu115868" label="98.9/97"/>
    <otu id="otu115871" label="46.8/73"/>
    <otu id="otu115874" label="AJF61997.1_GCA_000830295_ATP-dependent_protease_Lon__archaeon_GW2011_AR15_"/>
    <otu id="otu115877" label="PIN69634.1_GCA_002762705_ATP-dependent_protease_LonB__partial__Candidatus_Woesearchaeota_archaeon_CG11_big_fil_rev_8_21_14_0_20_43_8_"/>
    <otu id="otu115884" label="GCA_003564925PXDW01000092.1_44261613244_4_GCA_003564925_-1_ID_44_4_partial_00__Candidatus_Woesearchaeota_archaeon_"/>
    <otu id="otu115895" label="PIO03547.1_GCA_002763335_ATP-dependent_protease_LonB__Candidatus_Woesearchaeota_archaeon_CG08_land_8_20_14_0_20_47_9_"/>
    <otu id="otu115902" label="KHO51926.1_GCA_000806135_ATP-dependent_protease__archaeal_Lon-like_protein__archaeon_GW2011_AR11_"/>
    <otu id="otu115919" label="64.9/74"/>
    <otu id="otu115922" label="PIU63059.1_GCA_002779595_ATP-dependent_protease_LonB__archaeon_CG07_land_8_20_14_0_80_38_8_"/>
    <otu id="otu115927" label="68/100"/>
    <otu id="otu115932" label="GCA_003563585PWUQ01000009.1_2401941106_2_GCA_003563585_-1_ID_106_2_partial_00__Candidatus_Parvarchaeota_archaeon_"/>
    <otu id="otu115935" label="GCA_003560455PWIL01000094.1_535755476145_5_GCA_003560455_-1_ID_145_5_partial_00__Mollicutes_bacterium_"/>
    <otu id="otu115942" label="RLG18513.1_GCA_003660945_ATP-dependent_protease_LonB__Nanoarchaeota_archaeon_"/>
    <otu id="otu115949" label="RLG16487.1_GCA_003660925_ATP-dependent_protease_LonB__partial__Nanoarchaeota_archaeon_"/>
    <otu id="otu115960" label="67.6/97"/>
    <otu id="otu115965" label="GCA_002503215DARG01000020.1_13107551268030_13_GCA_002503215_-1_ID_30_13_partial_00__Candidatus_Parvarchaeota_archaeon_UBA446_"/>
    <otu id="otu115968" label="GCA_002503995DASV01000004.1_4850635525608_48_GCA_002503995_1_ID_8_48_partial_00__Candidatus_Parvarchaeota_archaeon_UBA265_"/>
    <otu id="otu115975" label="PIN99997.1_GCA_002763265_ATP-dependent_protease_LonB__archaeon_CG10_big_fil_rev_8_21_14_0_10_43_11_"/>
    <otu id="otu115994" label="74.9/75"/>
    <otu id="otu115999" label="GCA_003553825PWFL01000043.1_2196158417_2_GCA_003553825_1_ID_17_2_partial_00__Candidatus_Diapherotrites_archaeon_"/>
    <otu id="otu116002" label="GCA_003558235PWMI01000091.1_53534548057_5_GCA_003558235_-1_ID_57_5_partial_00__Candidatus_Diapherotrites_archaeon_"/>
    <otu id="otu116009" label="84.3/87"/>
    <otu id="otu116012" label="RLG21641.1_GCA_003660975_ATP-dependent_protease_LonB__Candidatus_Micrarchaeota_archaeon_"/>
    <otu id="otu116015" label="GCA_003566395PXDL01000228.1_22452110497_2_GCA_003566395_1_ID_497_2_partial_00__Balneolia_bacterium_"/>
    <otu id="otu116030" label="98.5/99"/>
    <otu id="otu116033" label="92.7/94"/>
    <otu id="otu116036" label="54.5/75"/>
    <otu id="otu116039" label="93.8/97"/>
    <otu id="otu116042" label="RME79039.1_GCA_003694965_ATP-dependent_protease_LonB__Euryarchaeota_archaeon_"/>
    <otu id="otu116047" label="15/61"/>
    <otu id="otu116050" label="PIZ98954.1_GCA_002792955_ATP-dependent_protease_LonB__Candidatus_Micrarchaeota_archaeon_CG_4_10_14_0_2_um_filter_49_7_"/>
    <otu id="otu116053" label="OIO21684.1_GCA_001871475_ATP-dependent_protease_LonB__Candidatus_Micrarchaeota_archaeon_CG1_02_47_40_"/>
    <otu id="otu116060" label="PIT84459.1_GCA_002778455_ATP-dependent_protease_LonB__Candidatus_Micrarchaeota_archaeon_CG10_big_fil_rev_8_21_14_0_10_45_29_"/>
    <otu id="otu116071" label="RLG19149.1_GCA_003660965_ATP-dependent_protease_LonB__partial__Candidatus_Micrarchaeota_archaeon_"/>
    <otu id="otu116080" label="40.9/100"/>
    <otu id="otu116083" label="ASI13882.1_GCA_002214165_Lon-B_peptidase__Candidatus_Mancarchaeum_acidiphilum_"/>
    <otu id="otu116086" label="OJT94613.1_GCA_001896515_ATP-dependent_protease_Lon__Candidatus_Micrarchaeum_sp._AZ1_"/>
    <otu id="otu116093" label="GCA_002505655DAVQ01000004.1_5450864424_5_GCA_002505655_1_ID_4_5_partial_00__Candidatus_Micrarchaeota_archaeon_UBA510_"/>
    <otu id="otu116106" label="9.9/52"/>
    <otu id="otu116111" label="84.3/100"/>
    <otu id="otu116116" label="PIZ91310.1_GCA_002792915_ATP-dependent_protease_LonB__Candidatus_Micrarchaeota_archaeon_CG_4_10_14_0_2_um_filter_60_11_"/>
    <otu id="otu116119" label="PIO02610.1_GCA_002763275_ATP-dependent_protease_LonB__Candidatus_Micrarchaeota_archaeon_CG09_land_8_20_14_0_10_55_25_"/>
    <otu id="otu116128" label="82.4/100"/>
    <otu id="otu116131" label="PIO06087.1_GCA_002763345_ATP-dependent_protease_LonB__Candidatus_Micrarchaeota_archaeon_CG08_land_8_20_14_0_20_59_11_"/>
    <otu id="otu116134" label="PIT85134.1_GCA_002778425_ATP-dependent_protease_LonB__Candidatus_Micrarchaeota_archaeon_CG10_big_fil_rev_8_21_14_0_10_59_7_"/>
    <otu id="otu116141" label="PIT85364.1_GCA_002778425_ATP-dependent_protease_LonB__Candidatus_Micrarchaeota_archaeon_CG10_big_fil_rev_8_21_14_0_10_59_7_"/>
    <otu id="otu116152" label="GCA_005239845SBBD01000152.1_628914282112_6_GCA_005239845_-1_ID_112_6_partial_00__archaeon_"/>
    <otu id="otu116159" label="OIO24170.1_GCA_001871495_ATP-dependent_protease_LonB__Candidatus_Micrarchaeota_archaeon_CG1_02_51_15_"/>
    <otu id="otu116166" label="GCA_002507385DAZT01000033.1_31144302440_3_GCA_002507385_1_ID_40_3_partial_00__Candidatus_Micrarchaeota_archaeon_UBA97_"/>
    <otu id="otu116183" label="82.3/92"/>
    <otu id="otu116188" label="ODS41863.1_GCA_001742785_ATP-dependent_protease_LonB__Candidatus_Altiarchaeales_archaeon_IMC4_ - IMC4"/>
    <otu id="otu116193" label="ODS40692.1_GCA_001723845_ATP-dependent_protease_LonB__Candidatus_Altiarchaeales_archaeon_WOR_SM1_SCG_ - WORSCG"/>
    <otu id="otu116196" label="PKP54565.1_GCA_002842715_ATP-dependent_protease_LonB__Candidatus_Altiarchaeales_archaeon_HGW-Altiarchaeales-3_ - HURL3"/>
    <otu id="otu116207" label="91.4/95"/>
    <otu id="otu116210" label="ODS37693.1_GCA_001723855_ATP-dependent_protease_LonB__Candidatus_Altiarchaeales_archaeon_WOR_SM1_86-2_ - WOR86"/>
    <otu id="otu116215" label="PIV27055.1_GCA_002785505_ATP-dependent_protease_LonB__Candidatus_Altiarchaeum_sp._CG03_land_8_20_14_0_80_32_618_ - CG"/>
    <otu id="otu116220" label="OQX20732.1_GCA_002083985_ATP-dependent_protease_LonB__Candidatus_Altiarchaeales_archaeon_A3_ - LH"/>
    <otu id="otu116225" label="BJP2_contig-197_4 - HURL2"/>
    <otu id="otu116228" label="PKP57111.1_GCA_002841105_ATP-dependent_protease_LonB__partial__Candidatus_Altiarchaeales_archaeon_HGW-Altiarchaeales-1_ - HURL1"/>
    <otu id="otu116253" label="RLI92242.1_GCA_003663105_ATP-dependent_protease_LonB__Candidatus_Altiarchaeales_archaeon_"/>
    <otu id="otu116256" label="87.6/95"/>
    <otu id="otu116259" label="RLI88432.1_GCA_003663045_ATP-dependent_protease_LonB__Candidatus_Altiarchaeales_archaeon_"/>
    <otu id="otu116262" label="41.7/94"/>
    <otu id="otu116269" label="OYT54239.1_GCA_002254565_ATP-dependent_protease_LonB__Candidatus_Altiarchaeales_archaeon_ex4484_2_"/>
    <otu id="otu116272" label="RLI95816.1_GCA_003663165_ATP-dependent_protease_LonB__Candidatus_Altiarchaeales_archaeon_"/>
    <otu id="otu116279" label="RLI92040.1_GCA_003663125_ATP-dependent_protease_LonB__Candidatus_Altiarchaeales_archaeon_"/>
    <otu id="otu116286" label="RLI91426.1_GCA_003663115_ATP-dependent_protease_LonB__Candidatus_Altiarchaeales_archaeon_"/>
    <otu id="otu116309" label="82.2/95"/>
    <otu id="otu116312" label="PIU22458.1_GCA_002779075_ATP-dependent_protease_LonB__Candidatus_Diapherotrites_archaeon_CG08_land_8_20_14_0_20_30_16_"/>
    <otu id="otu116315" label="GCA_003559395PWLL01000083.1_31981384656_3_GCA_003559395_1_ID_56_3_partial_00__Candidatus_Diapherotrites_archaeon_"/>
    <otu id="otu116326" label="87.9/97"/>
    <otu id="otu116329" label="67.6/98"/>
    <otu id="otu116332" label="35.1/99"/>
    <otu id="otu116335" label="GCA_003556695PWQP01000099.1_1071459169117_10_GCA_003556695_-1_ID_117_10_partial_00__Candidatus_Diapherotrites_archaeon_"/>
    <otu id="otu116338" label="AJF60748.1_GCA_000830275_Lon-like_protein_ATP-dependent_protease__archaeon_GW2011_AR10_"/>
    <otu id="otu116345" label="86.6/99"/>
    <otu id="otu116348" label="PIN98256.1_GCA_002763225_ATP-dependent_protease_LonB__Candidatus_Diapherotrites_archaeon_CG10_big_fil_rev_8_21_14_0_10_31_34_"/>
    <otu id="otu116353" label="GCA_000402355AQRS01000043.1_14011717311909243_140_GCA_000402355_-1_ID_43_140_partial_00__Candidatus_Iainarchaeum_andersonii_SCGC_AAA011-E11_"/>
    <otu id="otu116356" label="GCA_005239615SBBR01000116.1_33013444389_3_GCA_005239615_1_ID_89_3_partial_00__archaeon_"/>
    <otu id="otu116371" label="83.3/98"/>
    <otu id="otu116374" label="RLE42768.1_GCA_003649025_ATP-dependent_protease_LonB__partial__Candidatus_Woesearchaeota_archaeon_"/>
    <otu id="otu116377" label="MAG21871.1_GCA_002688035_ATP-dependent_protease_LonB__Candidatus_Diapherotrites_archaeon_"/>
    <otu id="otu116396" label="PIU21864.1_GCA_002779065_ATP-dependent_protease_LonB__Candidatus_Diapherotrites_archaeon_CG08_land_8_20_14_0_20_34_12_"/>
  </otus>
  <trees id="trees105269" otus="otus105268">
    <tree about="#tree105270" id="tree105270" label="[1]Tree1" xsi:type="nex:FloatTree">
      <meta content="angle:0.0 scaleX:78.069084 scaleY:8.949281 flipH:0 flipV:0 leftMargin:720 rightMargin:720 topMargin:355 bottomMargin:355;" datatype="xsd:string" id="meta116415" property="trans" xsi:type="nex:LiteralMeta"/>
      <meta content="" datatype="xsd:string" id="meta116414" property="collapsed" xsi:type="nex:LiteralMeta"/>
      <meta content="false" datatype="xsd:boolean" id="meta116413" property="radiallabels" xsi:type="nex:LiteralMeta"/>
      <meta content="true" datatype="xsd:boolean" id="meta116412" property="sparselabels" xsi:type="nex:LiteralMeta"/>
      <meta content="true" datatype="xsd:boolean" id="meta116411" property="toscale" xsi:type="nex:LiteralMeta"/>
      <meta content="RectangularPhylogram" datatype="xsd:string" id="meta116410" property="drawer" xsi:type="nex:LiteralMeta"/>
      <meta content="true" datatype="xsd:boolean" id="meta116409" property="embellished" xsi:type="nex:LiteralMeta"/>
      <meta content="node105273" datatype="xsd:string" id="meta116408" property="root" xsi:type="nex:LiteralMeta"/>
      <meta content=" fg=0 0 0 w=1 sh=1 dr=1 lc=0 0 0 lk=null lx=0 ly=0 ll=11 lv=1;" datatype="xsd:string" id="meta105272" property="default_edge_format" xsi:type="nex:LiteralMeta"/>
      <meta content=" nh=2 nw=2 fg=0 0 0 bg=255 255 255 w=1 sh=0 fx=1 lc=0 0 0 lk=null lx=0 ly=0 ll=3 lv=1;" datatype="xsd:string" id="meta105271" property="default_node_format" xsi:type="nex:LiteralMeta"/>
      <node about="#node105273" id="node105273">
        <meta content=" x=0.0 y=430.46988;" datatype="xsd:string" id="meta105274" property="format" xsi:type="nex:LiteralMeta"/>
      </node>
      <node about="#node105275" id="node105275" label="SPZ50621.1_GCA_900456775_Lon_protease__Clostridium_ventriculi_" otu="otu105276">
        <meta content=" x=0.4109295 y=1.0 ll=7;" datatype="xsd:string" id="meta105277" property="format" xsi:type="nex:LiteralMeta"/>
      </node>
      <node about="#node105278" id="node105278" label="SHI61524.1_GCA_900142075_lon-related_putative_ATP-dependent_protease__Clostridium_amylolyticum_" otu="otu105279">
        <meta content=" x=0.8716212 y=2.0 ll=7;" datatype="xsd:string" id="meta105280" property="format" xsi:type="nex:LiteralMeta"/>
      </node>
      <node about="#node105281" id="node105281" label="100/100" otu="otu105282">
        <meta content=" x=8.582853 y=859.93976 ll=7;" datatype="xsd:string" id="meta105283" property="format" xsi:type="nex:LiteralMeta"/>
      </node>
      <node about="#node105284" id="node105284" label="28.7/65" otu="otu105285">
        <meta content=" x=8.759571 y=568.8795 ll=7;" datatype="xsd:string" id="meta105286" property="format" xsi:type="nex:LiteralMeta"/>
      </node>
      <node about="#node105287" id="node105287" label="100/100" otu="otu105282">
        <meta content=" x=13.048205 y=11.1171875 ll=7;" datatype="xsd:string" id="meta105288" property="format" xsi:type="nex:LiteralMeta"/>
      </node>
      <node about="#node105289" id="node105289" label="65.6/98" otu="otu105290">
        <meta content=" x=13.152473 y=4.0625 ll=7;" datatype="xsd:string" id="meta105291" property="format" xsi:type="nex:LiteralMeta"/>
      </node>
      <node about="#node105292" id="node105292" label="WP_083900119.1_GCF_000379025_ATP-dependent_protease__Lon_family__Orenia_marismortui_" otu="otu105293">
        <meta content=" x=13.931535 y=3.0 ll=7;" datatype="xsd:string" id="meta105294" property="format" xsi:type="nex:LiteralMeta"/>
      </node>
      <node about="#node105295" id="node105295" label="95.6/99" otu="otu105296">
        <meta content=" x=13.344821 y=5.125 ll=7;" datatype="xsd:string" id="meta105297" property="format" xsi:type="nex:LiteralMeta"/>
      </node>
      <node about="#node105298" id="node105298" label="GCA_900549385UROB01000109.1_319773884109_3_GCA_900549385_1_ID_109_3_partial_00__uncultured_Megasphaera_sp._" otu="otu105299">
        <meta content=" x=13.638538 y=4.0 ll=7;" datatype="xsd:string" id="meta105300" property="format" xsi:type="nex:LiteralMeta"/>
      </node>
      <node about="#node105301" id="node105301" label="95.5/99" otu="otu105302">
        <meta content=" x=13.45885 y=6.25 ll=7;" datatype="xsd:string" id="meta105303" property="format" xsi:type="nex:LiteralMeta"/>
      </node>
      <node about="#node105304" id="node105304" label="11.5/95" otu="otu105305">
        <meta content=" x=13.487746 y=5.5 ll=7;" datatype="xsd:string" id="meta105306" property="format" xsi:type="nex:LiteralMeta"/>
      </node>
      <node about="#node105307" id="node105307" label="EHM38812.1_GCA_000239275_putative_ATP-dependent_protease_LonC_proteolytic_domain_protein__Anaeroglobus_geminatus_F0357_" otu="otu105308">
        <meta content=" x=13.721127 y=5.0 ll=7;" datatype="xsd:string" id="meta105309" property="format" xsi:type="nex:LiteralMeta"/>
      </node>
      <node about="#node105310" id="node105310" label="EFQ04707.1_GCA_000165735_ATP-dependent_protease__Lon_family__Megasphaera_micronuciformis_F0359_" otu="otu105311">
        <meta content=" x=13.638264 y=6.0 ll=7;" datatype="xsd:string" id="meta105312" property="format" xsi:type="nex:LiteralMeta"/>
      </node>
      <node about="#node105317" id="node105317" label="WP_075573379.1_GCF_900095855_ATP-dependent_protease__Lon_family__Colibacter_massiliensis_" otu="otu105318">
        <meta content=" x=13.637614 y=7.0 ll=7;" datatype="xsd:string" id="meta105319" property="format" xsi:type="nex:LiteralMeta"/>
      </node>
      <node about="#node105332" id="node105332" label="35.9/80" otu="otu105333">
        <meta content=" x=13.159119 y=18.171875 ll=7;" datatype="xsd:string" id="meta105334" property="format" xsi:type="nex:LiteralMeta"/>
      </node>
      <node about="#node105335" id="node105335" label="99.1/97" otu="otu105336">
        <meta content=" x=13.308016 y=16.34375 ll=7;" datatype="xsd:string" id="meta105337" property="format" xsi:type="nex:LiteralMeta"/>
      </node>
      <node about="#node105338" id="node105338" label="34.2/57" otu="otu105339">
        <meta content=" x=13.348395 y=14.1875 ll=7;" datatype="xsd:string" id="meta105340" property="format" xsi:type="nex:LiteralMeta"/>
      </node>
      <node about="#node105341" id="node105341" label="38.1/52" otu="otu105342">
        <meta content=" x=13.364504 y=11.375 ll=7;" datatype="xsd:string" id="meta105343" property="format" xsi:type="nex:LiteralMeta"/>
      </node>
      <node about="#node105344" id="node105344" label="98/82" otu="otu105345">
        <meta content=" x=13.474269 y=9.25 ll=7;" datatype="xsd:string" id="meta105346" property="format" xsi:type="nex:LiteralMeta"/>
      </node>
      <node about="#node105347" id="node105347" label="93.9/99" otu="otu105348">
        <meta content=" x=13.582578 y=8.5 ll=7;" datatype="xsd:string" id="meta105349" property="format" xsi:type="nex:LiteralMeta"/>
      </node>
      <node about="#node105350" id="node105350" label="EEG76945.1_GCA_000174415_Sigma_54_interacting_domain_protein__Dethiobacter_alkaliphilus_AHT_1_" otu="otu105351">
        <meta content=" x=13.979081 y=8.0 ll=7;" datatype="xsd:string" id="meta105352" property="format" xsi:type="nex:LiteralMeta"/>
      </node>
      <node about="#node105353" id="node105353" label="GCA_003561835PWVN01000228.1_201208114018153_20_GCA_003561835_1_ID_153_20_partial_00__Syntrophomonadaceae_bacterium_" otu="otu105354">
        <meta content=" x=13.975541 y=9.0 ll=7;" datatype="xsd:string" id="meta105355" property="format" xsi:type="nex:LiteralMeta"/>
      </node>
      <node about="#node105360" id="node105360" label="GCA_001513335LFTO01000158.1_171244214388145_17_GCA_001513335_1_ID_145_17_partial_00__Clostridiales_bacterium_DTU086_" otu="otu105361">
        <meta content=" x=13.882311 y=10.0 ll=7;" datatype="xsd:string" id="meta105362" property="format" xsi:type="nex:LiteralMeta"/>
      </node>
      <node about="#node105367" id="node105367" label="97.6/92" otu="otu105368">
        <meta content=" x=13.442674 y=13.5 ll=7;" datatype="xsd:string" id="meta105369" property="format" xsi:type="nex:LiteralMeta"/>
      </node>
      <node about="#node105370" id="node105370" label="100/99" otu="otu105371">
        <meta content=" x=13.60241 y=12.25 ll=7;" datatype="xsd:string" id="meta105372" property="format" xsi:type="nex:LiteralMeta"/>
      </node>
      <node about="#node105373" id="node105373" label="76.2/98" otu="otu105374">
        <meta content=" x=13.641654 y=11.5 ll=7;" datatype="xsd:string" id="meta105375" property="format" xsi:type="nex:LiteralMeta"/>
      </node>
      <node about="#node105376" id="node105376" label="RYD02466.1_GCA_004143605_hypothetical_protein_N752_24360__Desulfotomaculum_aquiferis_" otu="otu105377">
        <meta content=" x=14.46655 y=11.0 ll=7;" datatype="xsd:string" id="meta105378" property="format" xsi:type="nex:LiteralMeta"/>
      </node>
      <node about="#node105379" id="node105379" label="AQS57736.1_GCA_002005145_ATP-dependent_protease__Lon_family__Desulfotomaculum_ferrireducens_" otu="otu105380">
        <meta content=" x=13.687742 y=12.0 ll=7;" datatype="xsd:string" id="meta105381" property="format" xsi:type="nex:LiteralMeta"/>
      </node>
      <node about="#node105386" id="node105386" label="SHF43807.1_GCA_900129195_ATP-dependent_Lon_protease__Desulfotomaculum_putei_DSM_12395_" otu="otu105387">
        <meta content=" x=13.660993 y=13.0 ll=7;" datatype="xsd:string" id="meta105388" property="format" xsi:type="nex:LiteralMeta"/>
      </node>
      <node about="#node105393" id="node105393" label="97.7/100" otu="otu105394">
        <meta content=" x=13.523408 y=14.75 ll=7;" datatype="xsd:string" id="meta105395" property="format" xsi:type="nex:LiteralMeta"/>
      </node>
      <node about="#node105396" id="node105396" label="ADG83802.1_GCA_000092945_Sigma_54_interacting_domain_protein__Thermincola_potens_JR_" otu="otu105397">
        <meta content=" x=13.6739855 y=14.0 ll=7;" datatype="xsd:string" id="meta105398" property="format" xsi:type="nex:LiteralMeta"/>
      </node>
      <node about="#node105399" id="node105399" label="100/100" otu="otu105282">
        <meta content=" x=13.632643 y=15.5 ll=7;" datatype="xsd:string" id="meta105400" property="format" xsi:type="nex:LiteralMeta"/>
      </node>
      <node about="#node105401" id="node105401" label="PKM47414.1_GCA_002840165_ATP-dependent_protease__Lon_family__Firmicutes_bacterium_HGW-Firmicutes-8_" otu="otu105402">
        <meta content=" x=13.772803 y=15.0 ll=7;" datatype="xsd:string" id="meta105403" property="format" xsi:type="nex:LiteralMeta"/>
      </node>
      <node about="#node105404" id="node105404" label="PKM80417.1_GCA_002840275_ATP-dependent_protease__Lon_family__Firmicutes_bacterium_HGW-Firmicutes-14_" otu="otu105405">
        <meta content=" x=13.80812 y=16.0 ll=7;" datatype="xsd:string" id="meta105406" property="format" xsi:type="nex:LiteralMeta"/>
      </node>
      <node about="#node105423" id="node105423" label="BAD42297.1_GCA_000009905_Lon-like_ATP-dependent_protease__Symbiobacterium_thermophilum_IAM_14863_" otu="otu105424">
        <meta content=" x=13.871516 y=17.0 ll=7;" datatype="xsd:string" id="meta105425" property="format" xsi:type="nex:LiteralMeta"/>
      </node>
      <node about="#node105430" id="node105430" label="8.5/79" otu="otu105431">
        <meta content=" x=13.348955 y=18.5 ll=7;" datatype="xsd:string" id="meta105432" property="format" xsi:type="nex:LiteralMeta"/>
      </node>
      <node about="#node105433" id="node105433" label="GCA_002919145PKEP01000196.1_6650586348_6_GCA_002919145_-1_ID_8_6_partial_00__Clostridia_bacterium_" otu="otu105434">
        <meta content=" x=13.739473 y=18.0 ll=7;" datatype="xsd:string" id="meta105435" property="format" xsi:type="nex:LiteralMeta"/>
      </node>
      <node about="#node105436" id="node105436" label="GCA_002410435DHSG01000098.1_33269202889390_33_GCA_002410435_1_ID_90_33_partial_00__Firmicutes_bacterium_UBA5292_" otu="otu105437">
        <meta content=" x=13.653956 y=19.0 ll=7;" datatype="xsd:string" id="meta105438" property="format" xsi:type="nex:LiteralMeta"/>
      </node>
      <node about="#node105447" id="node105447" label="GCA_900550105URQW01000048.1_16158711780248_16_GCA_900550105_1_ID_48_16_partial_00__uncultured_Pelosinus_sp._" otu="otu105448">
        <meta content=" x=13.371523 y=20.0 ll=7;" datatype="xsd:string" id="meta105449" property="format" xsi:type="nex:LiteralMeta"/>
      </node>
      <node about="#node105458" id="node105458" label="58.3/84" otu="otu105459">
        <meta content=" x=8.812105 y=1126.6418 ll=7;" datatype="xsd:string" id="meta105460" property="format" xsi:type="nex:LiteralMeta"/>
      </node>
      <node about="#node105461" id="node105461" label="35/83" otu="otu105462">
        <meta content=" x=8.832002 y=1105.7212 ll=7;" datatype="xsd:string" id="meta105463" property="format" xsi:type="nex:LiteralMeta"/>
      </node>
      <node about="#node105464" id="node105464" label="100/91" otu="otu105465">
        <meta content=" x=8.985341 y=1068.9424 ll=7;" datatype="xsd:string" id="meta105466" property="format" xsi:type="nex:LiteralMeta"/>
      </node>
      <node about="#node105467" id="node105467" label="76.5/78" otu="otu105468">
        <meta content=" x=9.0133295 y=1004.07227 ll=7;" datatype="xsd:string" id="meta105469" property="format" xsi:type="nex:LiteralMeta"/>
      </node>
      <node about="#node105470" id="node105470" label="88.7/69" otu="otu105471">
        <meta content=" x=9.038506 y=887.0117 ll=7;" datatype="xsd:string" id="meta105472" property="format" xsi:type="nex:LiteralMeta"/>
      </node>
      <node about="#node105473" id="node105473" label="94.1/98" otu="otu105474">
        <meta content=" x=9.072511 y=664.52344 ll=7;" datatype="xsd:string" id="meta105475" property="format" xsi:type="nex:LiteralMeta"/>
      </node>
      <node about="#node105476" id="node105476" label="92.2/78" otu="otu105477">
        <meta content=" x=9.145537 y=254.28136 ll=7;" datatype="xsd:string" id="meta105478" property="format" xsi:type="nex:LiteralMeta"/>
      </node>
      <node about="#node105479" id="node105479" label="87.5/51" otu="otu105480">
        <meta content=" x=9.199364 y=24.84375 ll=7;" datatype="xsd:string" id="meta105481" property="format" xsi:type="nex:LiteralMeta"/>
      </node>
      <node about="#node105482" id="node105482" label="100/100" otu="otu105282">
        <meta content=" x=10.0151 y=21.5 ll=7;" datatype="xsd:string" id="meta105483" property="format" xsi:type="nex:LiteralMeta"/>
      </node>
      <node about="#node105484" id="node105484" label="PIV13566.1_GCA_002780595_ATP-dependent_protease_LonB__Candidatus_Huberiarchaeum_crystalense_" otu="otu105485">
        <meta content=" x=10.106491 y=21.0 ll=7;" datatype="xsd:string" id="meta105486" property="format" xsi:type="nex:LiteralMeta"/>
      </node>
      <node about="#node105487" id="node105487" label="PKM92469.1_GCA_002841675_ATP-dependent_protease_LonB__Euryarchaeota_archaeon_HGW-Euryarchaeota-1_" otu="otu105488">
        <meta content=" x=10.150473 y=22.0 ll=7;" datatype="xsd:string" id="meta105489" property="format" xsi:type="nex:LiteralMeta"/>
      </node>
      <node about="#node105494" id="node105494" label="81/100" otu="otu105495">
        <meta content=" x=9.244361 y=28.1875 ll=7;" datatype="xsd:string" id="meta105496" property="format" xsi:type="nex:LiteralMeta"/>
      </node>
      <node about="#node105497" id="node105497" label="87/100" otu="otu105498">
        <meta content=" x=9.284864 y=25.375 ll=7;" datatype="xsd:string" id="meta105499" property="format" xsi:type="nex:LiteralMeta"/>
      </node>
      <node about="#node105500" id="node105500" label="100/100" otu="otu105282">
        <meta content=" x=9.503123 y=23.5 ll=7;" datatype="xsd:string" id="meta105501" property="format" xsi:type="nex:LiteralMeta"/>
      </node>
      <node about="#node105502" id="node105502" label="OLS16428.1_GCA_001940645_Archaeal_Lon_protease__Candidatus_Heimdallarchaeota_archaeon_LC_3_" otu="otu105503">
        <meta content=" x=9.78658 y=23.0 ll=7;" datatype="xsd:string" id="meta105504" property="format" xsi:type="nex:LiteralMeta"/>
      </node>
      <node about="#node105505" id="node105505" label="PWI49714.1_GCA_003144275_ATP-dependent_protease_LonB__Candidatus_Heimdallarchaeota_archaeon_B3_Heim_" otu="otu105506">
        <meta content=" x=9.740412 y=24.0 ll=7;" datatype="xsd:string" id="meta105507" property="format" xsi:type="nex:LiteralMeta"/>
      </node>
      <node about="#node105512" id="node105512" label="99.1/100" otu="otu105513">
        <meta content=" x=9.422029 y=27.25 ll=7;" datatype="xsd:string" id="meta105514" property="format" xsi:type="nex:LiteralMeta"/>
      </node>
      <node about="#node105515" id="node105515" label="100/100" otu="otu105282">
        <meta content=" x=9.676209 y=25.75 ll=7;" datatype="xsd:string" id="meta105516" property="format" xsi:type="nex:LiteralMeta"/>
      </node>
      <node about="#node105517" id="node105517" label="RMG20178.1_GCA_003696825_ATP-dependent_protease_LonB__Euryarchaeota_archaeon_" otu="otu105518">
        <meta content=" x=9.830889 y=25.0 ll=7;" datatype="xsd:string" id="meta105519" property="format" xsi:type="nex:LiteralMeta"/>
      </node>
      <node about="#node105520" id="node105520" label="98.9/100" otu="otu105521">
        <meta content=" x=9.793004 y=26.5 ll=7;" datatype="xsd:string" id="meta105522" property="format" xsi:type="nex:LiteralMeta"/>
      </node>
      <node about="#node105523" id="node105523" label="OLS26488.1_GCA_001940725_Archaeal_Lon_protease__Candidatus_Heimdallarchaeota_archaeon_LC_2_" otu="otu105524">
        <meta content=" x=9.983291 y=26.0 ll=7;" datatype="xsd:string" id="meta105525" property="format" xsi:type="nex:LiteralMeta"/>
      </node>
      <node about="#node105526" id="node105526" label="MBS85220.1_GCA_002728275_ATP-dependent_protease_LonB__Candidatus_Heimdallarchaeota_archaeon_" otu="otu105527">
        <meta content=" x=9.987445 y=27.0 ll=7;" datatype="xsd:string" id="meta105528" property="format" xsi:type="nex:LiteralMeta"/>
      </node>
      <node about="#node105537" id="node105537" label="99.7/100" otu="otu105538">
        <meta content=" x=9.57062 y=28.75 ll=7;" datatype="xsd:string" id="meta105539" property="format" xsi:type="nex:LiteralMeta"/>
      </node>
      <node about="#node105540" id="node105540" label="RLE58102.1_GCA_003650635_ATP-dependent_protease_LonB__partial__Thermoprotei_archaeon_" otu="otu105541">
        <meta content=" x=9.642949 y=28.0 ll=7;" datatype="xsd:string" id="meta105542" property="format" xsi:type="nex:LiteralMeta"/>
      </node>
      <node about="#node105543" id="node105543" label="98.8/100" otu="otu105544">
        <meta content=" x=9.684835 y=29.5 ll=7;" datatype="xsd:string" id="meta105545" property="format" xsi:type="nex:LiteralMeta"/>
      </node>
      <node about="#node105546" id="node105546" label="OLS32316.1_GCA_001940755_Archaeal_Lon_protease__Candidatus_Heimdallarchaeota_archaeon_AB_125_" otu="otu105547">
        <meta content=" x=9.703265 y=29.0 ll=7;" datatype="xsd:string" id="meta105548" property="format" xsi:type="nex:LiteralMeta"/>
      </node>
      <node about="#node105549" id="node105549" label="GCA_002505645DAVS01000170.1_210803023159_2_GCA_002505645_1_ID_159_2_partial_00__archaeon_UBA460_" otu="otu105550">
        <meta content=" x=9.709299 y=30.0 ll=7;" datatype="xsd:string" id="meta105551" property="format" xsi:type="nex:LiteralMeta"/>
      </node>
      <node about="#node105568" id="node105568" label="RLI73987.1_GCA_003662885_ATP-dependent_protease_LonB__partial__Candidatus_Heimdallarchaeota_archaeon_" otu="otu105569">
        <meta content=" x=9.575598 y=31.0 ll=7;" datatype="xsd:string" id="meta105570" property="format" xsi:type="nex:LiteralMeta"/>
      </node>
      <node about="#node105579" id="node105579" label="82.7/58" otu="otu105580">
        <meta content=" x=9.168643 y=483.71896 ll=7;" datatype="xsd:string" id="meta105581" property="format" xsi:type="nex:LiteralMeta"/>
      </node>
      <node about="#node105582" id="node105582" label="74.7/66" otu="otu105583">
        <meta content=" x=9.19907 y=52.621094 ll=7;" datatype="xsd:string" id="meta105584" property="format" xsi:type="nex:LiteralMeta"/>
      </node>
      <node about="#node105585" id="node105585" label="95.8/100" otu="otu105586">
        <meta content=" x=9.267918 y=34.734375 ll=7;" datatype="xsd:string" id="meta105587" property="format" xsi:type="nex:LiteralMeta"/>
      </node>
      <node about="#node105588" id="node105588" label="94/93" otu="otu105589">
        <meta content=" x=9.352835 y=33.25 ll=7;" datatype="xsd:string" id="meta105590" property="format" xsi:type="nex:LiteralMeta"/>
      </node>
      <node about="#node105591" id="node105591" label="100/100" otu="otu105282">
        <meta content=" x=9.55647 y=32.5 ll=7;" datatype="xsd:string" id="meta105592" property="format" xsi:type="nex:LiteralMeta"/>
      </node>
      <node about="#node105593" id="node105593" label="KYK38707.1_GCA_001595795_ATP-dependent_protease_LonB__Theionarchaea_archaeon_DG-70_" otu="otu105594">
        <meta content=" x=9.650334 y=32.0 ll=7;" datatype="xsd:string" id="meta105595" property="format" xsi:type="nex:LiteralMeta"/>
      </node>
      <node about="#node105596" id="node105596" label="KYK34200.1_GCA_001595815_ATP-dependent_protease_LonB__Theionarchaea_archaeon_DG-70-1_" otu="otu105597">
        <meta content=" x=9.63374 y=33.0 ll=7;" datatype="xsd:string" id="meta105598" property="format" xsi:type="nex:LiteralMeta"/>
      </node>
      <node about="#node105603" id="node105603" label="RZN49466.1_GCA_004212155_ATP-dependent_protease_LonB__archaeon_" otu="otu105604">
        <meta content=" x=9.657548 y=34.0 ll=7;" datatype="xsd:string" id="meta105605" property="format" xsi:type="nex:LiteralMeta"/>
      </node>
      <node about="#node105610" id="node105610" label="65.5/93" otu="otu105611">
        <meta content=" x=9.322431 y=36.21875 ll=7;" datatype="xsd:string" id="meta105612" property="format" xsi:type="nex:LiteralMeta"/>
      </node>
      <node about="#node105613" id="node105613" label="RLF95728.1_GCA_003660605_ATP-dependent_protease_LonB__Thermococci_archaeon_" otu="otu105614">
        <meta content=" x=9.579251 y=35.0 ll=7;" datatype="xsd:string" id="meta105615" property="format" xsi:type="nex:LiteralMeta"/>
      </node>
      <node about="#node105616" id="node105616" label="100/100" otu="otu105282">
        <meta content=" x=9.593377 y=37.4375 ll=7;" datatype="xsd:string" id="meta105617" property="format" xsi:type="nex:LiteralMeta"/>
      </node>
      <node about="#node105618" id="node105618" label="KYC52487.1_GCA_001587675_Archaeal_Lon_protease__Candidatus_Methanofastidiosum_methylthiophilus_" otu="otu105619">
        <meta content=" x=9.622381 y=36.0 ll=7;" datatype="xsd:string" id="meta105620" property="format" xsi:type="nex:LiteralMeta"/>
      </node>
      <node about="#node105621" id="node105621" label="70.1/99" otu="otu105622">
        <meta content=" x=9.604361 y=38.875 ll=7;" datatype="xsd:string" id="meta105623" property="format" xsi:type="nex:LiteralMeta"/>
      </node>
      <node about="#node105624" id="node105624" label="89.2/99" otu="otu105625">
        <meta content=" x=9.617133 y=37.75 ll=7;" datatype="xsd:string" id="meta105626" property="format" xsi:type="nex:LiteralMeta"/>
      </node>
      <node about="#node105627" id="node105627" label="GCA_003558335PWMA01000143.1_121156109_1_GCA_003558335_1_ID_109_1_partial_10__Arc_I_group_archaeon_" otu="otu105628">
        <meta content=" x=9.675878 y=37.0 ll=7;" datatype="xsd:string" id="meta105629" property="format" xsi:type="nex:LiteralMeta"/>
      </node>
      <node about="#node105630" id="node105630" label="66.3/100" otu="otu105631">
        <meta content=" x=9.621642 y=38.5 ll=7;" datatype="xsd:string" id="meta105632" property="format" xsi:type="nex:LiteralMeta"/>
      </node>
      <node about="#node105633" id="node105633" label="KYC50113.1_GCA_001587575_Archaeal_Lon_protease__Candidatus_Methanofastidiosum_methylthiophilus_" otu="otu105634">
        <meta content=" x=9.628792 y=38.0 ll=7;" datatype="xsd:string" id="meta105635" property="format" xsi:type="nex:LiteralMeta"/>
      </node>
      <node about="#node105636" id="node105636" label="KYC55379.1_GCA_001587595_Archaeal_Lon_protease__Candidatus_Methanofastidiosum_methylthiophilus_" otu="otu105637">
        <meta content=" x=9.643888 y=39.0 ll=7;" datatype="xsd:string" id="meta105638" property="format" xsi:type="nex:LiteralMeta"/>
      </node>
      <node about="#node105647" id="node105647" label="KYC51834.1_GCA_001587715_Archaeal_Lon_protease__Candidatus_Methanofastidiosum_methylthiophilus_" otu="otu105648">
        <meta content=" x=9.642668 y=40.0 ll=7;" datatype="xsd:string" id="meta105649" property="format" xsi:type="nex:LiteralMeta"/>
      </node>
      <node about="#node105666" id="node105666" label="79.4/86" otu="otu105667">
        <meta content=" x=9.249542 y=70.50781 ll=7;" datatype="xsd:string" id="meta105668" property="format" xsi:type="nex:LiteralMeta"/>
      </node>
      <node about="#node105669" id="node105669" label="100/100" otu="otu105282">
        <meta content=" x=9.413252 y=62.015625 ll=7;" datatype="xsd:string" id="meta105670" property="format" xsi:type="nex:LiteralMeta"/>
      </node>
      <node about="#node105671" id="node105671" label="8.1/85" otu="otu105672">
        <meta content=" x=9.422652 y=50.328125 ll=7;" datatype="xsd:string" id="meta105673" property="format" xsi:type="nex:LiteralMeta"/>
      </node>
      <node about="#node105674" id="node105674" label="99.7/100" otu="otu105538">
        <meta content=" x=9.471045 y=43.1875 ll=7;" datatype="xsd:string" id="meta105675" property="format" xsi:type="nex:LiteralMeta"/>
      </node>
      <node about="#node105676" id="node105676" label="23.3/51" otu="otu105677">
        <meta content=" x=9.485303 y=41.5 ll=7;" datatype="xsd:string" id="meta105678" property="format" xsi:type="nex:LiteralMeta"/>
      </node>
      <node about="#node105679" id="node105679" label="AEH25521.1_GCA_000215995_ATP-dependent_protease__putative__Pyrococcus_yayanosii_CH1_" otu="otu105680">
        <meta content=" x=9.520417 y=41.0 ll=7;" datatype="xsd:string" id="meta105681" property="format" xsi:type="nex:LiteralMeta"/>
      </node>
      <node about="#node105682" id="node105682" label="AFN03261.1_GCA_000275605_ATP-dependent_protease_LA__Pyrococcus_furiosus_COM1_" otu="otu105683">
        <meta content=" x=9.514761 y=42.0 ll=7;" datatype="xsd:string" id="meta105684" property="format" xsi:type="nex:LiteralMeta"/>
      </node>
      <node about="#node105689" id="node105689" label="77.1/91" otu="otu105690">
        <meta content=" x=9.47675 y=44.875 ll=7;" datatype="xsd:string" id="meta105691" property="format" xsi:type="nex:LiteralMeta"/>
      </node>
      <node about="#node105692" id="node105692" label="93/100" otu="otu105693">
        <meta content=" x=9.487442 y=43.5 ll=7;" datatype="xsd:string" id="meta105694" property="format" xsi:type="nex:LiteralMeta"/>
      </node>
      <node about="#node105695" id="node105695" label="CUX78073.1_GCA_900012635_ATP-dependent_protease_La_Type_II___intein-containing__Thermococcus_chitonophagus_" otu="otu105696">
        <meta content=" x=9.494654 y=43.0 ll=7;" datatype="xsd:string" id="meta105697" property="format" xsi:type="nex:LiteralMeta"/>
      </node>
      <node about="#node105698" id="node105698" label="AFK22239.1_GCA_000263735_ATP-dependent_protease_La__Pyrococcus_sp._ST04_" otu="otu105699">
        <meta content=" x=9.497996 y=44.0 ll=7;" datatype="xsd:string" id="meta105700" property="format" xsi:type="nex:LiteralMeta"/>
      </node>
      <node about="#node105705" id="node105705" label="97.1/100" otu="otu105706">
        <meta content=" x=9.492573 y=46.25 ll=7;" datatype="xsd:string" id="meta105707" property="format" xsi:type="nex:LiteralMeta"/>
      </node>
      <node about="#node105708" id="node105708" label="83.9/91" otu="otu105709">
        <meta content=" x=9.496974 y=45.5 ll=7;" datatype="xsd:string" id="meta105710" property="format" xsi:type="nex:LiteralMeta"/>
      </node>
      <node about="#node105711" id="node105711" label="CAB50486.1_GCA_000195935_lon_intein_containing_ATP-dependent_protease_La_homolog__Pyrococcus_abyssi_GE5_" otu="otu105712">
        <meta content=" x=9.516893 y=45.0 ll=7;" datatype="xsd:string" id="meta105713" property="format" xsi:type="nex:LiteralMeta"/>
      </node>
      <node about="#node105714" id="node105714" label="BAA29538.1_GCA_000011105_1127aa_long_hypothetical_ATP-dependent_protease_La__Pyrococcus_horikoshii_OT3_" otu="otu105715">
        <meta content=" x=9.508187 y=46.0 ll=7;" datatype="xsd:string" id="meta105716" property="format" xsi:type="nex:LiteralMeta"/>
      </node>
      <node about="#node105721" id="node105721" label="AEC52000.1_GCA_000211475_ATP-dependent_protease_Lon__Pyrococcus_sp._NA2_" otu="otu105722">
        <meta content=" x=9.50146 y=47.0 ll=7;" datatype="xsd:string" id="meta105723" property="format" xsi:type="nex:LiteralMeta"/>
      </node>
      <node about="#node105736" id="node105736" label="98.5/100" otu="otu105737">
        <meta content=" x=9.454204 y=57.46875 ll=7;" datatype="xsd:string" id="meta105738" property="format" xsi:type="nex:LiteralMeta"/>
      </node>
      <node about="#node105739" id="node105739" label="95.8/87" otu="otu105740">
        <meta content=" x=9.477883 y=51.5 ll=7;" datatype="xsd:string" id="meta105741" property="format" xsi:type="nex:LiteralMeta"/>
      </node>
      <node about="#node105742" id="node105742" label="19.8/38" otu="otu105743">
        <meta content=" x=9.482919 y=49.25 ll=7;" datatype="xsd:string" id="meta105744" property="format" xsi:type="nex:LiteralMeta"/>
      </node>
      <node about="#node105745" id="node105745" label="94.5/99" otu="otu105746">
        <meta content=" x=9.500464 y=48.5 ll=7;" datatype="xsd:string" id="meta105747" property="format" xsi:type="nex:LiteralMeta"/>
      </node>
      <node about="#node105748" id="node105748" label="ASJ10790.1_GCA_002214525_ATP-dependent_protease_LonB__Thermococcus_sp._P6_" otu="otu105749">
        <meta content=" x=9.552589 y=48.0 ll=7;" datatype="xsd:string" id="meta105750" property="format" xsi:type="nex:LiteralMeta"/>
      </node>
      <node about="#node105751" id="node105751" label="ASI98497.1_GCA_002214365_ATP-dependent_protease_LonB__Thermococcus_celer_" otu="otu105752">
        <meta content=" x=9.508414 y=49.0 ll=7;" datatype="xsd:string" id="meta105753" property="format" xsi:type="nex:LiteralMeta"/>
      </node>
      <node about="#node105758" id="node105758" label="ANF23240.1_GCA_001647085_ATP-dependent_protease_LonB__Thermococcus_piezophilus_" otu="otu105759">
        <meta content=" x=9.5153 y=50.0 ll=7;" datatype="xsd:string" id="meta105760" property="format" xsi:type="nex:LiteralMeta"/>
      </node>
      <node about="#node105765" id="node105765" label="66/49" otu="otu105766">
        <meta content=" x=9.482395 y=53.75 ll=7;" datatype="xsd:string" id="meta105767" property="format" xsi:type="nex:LiteralMeta"/>
      </node>
      <node about="#node105768" id="node105768" label="46.2/47" otu="otu105769">
        <meta content=" x=9.491773 y=51.5 ll=7;" datatype="xsd:string" id="meta105770" property="format" xsi:type="nex:LiteralMeta"/>
      </node>
      <node about="#node105771" id="node105771" label="ASJ06986.1_GCA_002214485_ATP-dependent_protease_LonB__Thermococcus_pacificus_" otu="otu105772">
        <meta content=" x=9.533809 y=51.0 ll=7;" datatype="xsd:string" id="meta105773" property="format" xsi:type="nex:LiteralMeta"/>
      </node>
      <node about="#node105774" id="node105774" label="ASJ09054.1_GCA_002214505_ATP-dependent_protease_LonB__Thermococcus_siculi_" otu="otu105775">
        <meta content=" x=9.530612 y=52.0 ll=7;" datatype="xsd:string" id="meta105776" property="format" xsi:type="nex:LiteralMeta"/>
      </node>
      <node about="#node105781" id="node105781" label="77.5/70" otu="otu105782">
        <meta content=" x=9.500714 y=56.0 ll=7;" datatype="xsd:string" id="meta105783" property="format" xsi:type="nex:LiteralMeta"/>
      </node>
      <node about="#node105784" id="node105784" label="75.1/35" otu="otu105785">
        <meta content=" x=9.504056 y=54.5 ll=7;" datatype="xsd:string" id="meta105786" property="format" xsi:type="nex:LiteralMeta"/>
      </node>
      <node about="#node105787" id="node105787" label="78.1/95" otu="otu105788">
        <meta content=" x=9.51378 y=53.5 ll=7;" datatype="xsd:string" id="meta105789" property="format" xsi:type="nex:LiteralMeta"/>
      </node>
      <node about="#node105790" id="node105790" label="ACJ16016.1_GCA_000018365_ATP-dependent_protease_Lon__Thermococcus_onnurineus_NA1_" otu="otu105791">
        <meta content=" x=9.529024 y=53.0 ll=7;" datatype="xsd:string" id="meta105792" property="format" xsi:type="nex:LiteralMeta"/>
      </node>
      <node about="#node105793" id="node105793" label="ASJ12299.1_GCA_002214545_ATP-dependent_protease_LonB__Thermococcus_thioreducens_" otu="otu105794">
        <meta content=" x=9.533845 y=54.0 ll=7;" datatype="xsd:string" id="meta105795" property="format" xsi:type="nex:LiteralMeta"/>
      </node>
      <node about="#node105800" id="node105800" label="95.4/100" otu="otu105801">
        <meta content=" x=9.515491 y=55.5 ll=7;" datatype="xsd:string" id="meta105802" property="format" xsi:type="nex:LiteralMeta"/>
      </node>
      <node about="#node105803" id="node105803" label="ASJ14188.1_GCA_002214565_ATP-dependent_protease_LonB__Thermococcus_radiotolerans_" otu="otu105804">
        <meta content=" x=9.523888 y=55.0 ll=7;" datatype="xsd:string" id="meta105805" property="format" xsi:type="nex:LiteralMeta"/>
      </node>
      <node about="#node105806" id="node105806" label="ASJ04450.1_GCA_002214465_ATP-dependent_protease_LonB__Thermococcus_barossii_" otu="otu105807">
        <meta content=" x=9.517588 y=56.0 ll=7;" datatype="xsd:string" id="meta105808" property="format" xsi:type="nex:LiteralMeta"/>
      </node>
      <node about="#node105817" id="node105817" label="93.1/99" otu="otu105818">
        <meta content=" x=9.51676 y=57.5 ll=7;" datatype="xsd:string" id="meta105819" property="format" xsi:type="nex:LiteralMeta"/>
      </node>
      <node about="#node105820" id="node105820" label="AEK72402.1_GCA_000221185_ATP-dependent_protease_Lon__Thermococcus_sp._4557_" otu="otu105821">
        <meta content=" x=9.54713 y=57.0 ll=7;" datatype="xsd:string" id="meta105822" property="format" xsi:type="nex:LiteralMeta"/>
      </node>
      <node about="#node105823" id="node105823" label="AFL94366.1_GCA_000265525_putative_ATP-dependent_protease_Lon__Thermococcus_cleftensis_" otu="otu105824">
        <meta content=" x=9.531962 y=58.0 ll=7;" datatype="xsd:string" id="meta105825" property="format" xsi:type="nex:LiteralMeta"/>
      </node>
      <node about="#node105842" id="node105842" label="67.1/71" otu="otu105843">
        <meta content=" x=9.460579 y=63.4375 ll=7;" datatype="xsd:string" id="meta105844" property="format" xsi:type="nex:LiteralMeta"/>
      </node>
      <node about="#node105845" id="node105845" label="98.6/98" otu="otu105846">
        <meta content=" x=9.485323 y=61.375 ll=7;" datatype="xsd:string" id="meta105847" property="format" xsi:type="nex:LiteralMeta"/>
      </node>
      <node about="#node105848" id="node105848" label="72.8/86" otu="otu105849">
        <meta content=" x=9.488632 y=60.25 ll=7;" datatype="xsd:string" id="meta105850" property="format" xsi:type="nex:LiteralMeta"/>
      </node>
      <node about="#node105851" id="node105851" label="59.9/94" otu="otu105852">
        <meta content=" x=9.495819 y=59.5 ll=7;" datatype="xsd:string" id="meta105853" property="format" xsi:type="nex:LiteralMeta"/>
      </node>
      <node about="#node105854" id="node105854" label="ASJ01255.1_GCA_002214385_ATP-dependent_protease_LonB__Thermococcus_gorgonarius_" otu="otu105855">
        <meta content=" x=9.543117 y=59.0 ll=7;" datatype="xsd:string" id="meta105856" property="format" xsi:type="nex:LiteralMeta"/>
      </node>
      <node about="#node105857" id="node105857" label="WP_157626288.1_GCF_000258515_ATP-dependent_protease_LonB__Thermococcus_zilligii_" otu="otu105858">
        <meta content=" x=9.520174 y=60.0 ll=7;" datatype="xsd:string" id="meta105859" property="format" xsi:type="nex:LiteralMeta"/>
      </node>
      <node about="#node105864" id="node105864" label="ASJ03541.1_GCA_002214585_ATP-dependent_protease_LonB__Thermococcus_profundus_" otu="otu105865">
        <meta content=" x=9.516247 y=61.0 ll=7;" datatype="xsd:string" id="meta105866" property="format" xsi:type="nex:LiteralMeta"/>
      </node>
      <node about="#node105871" id="node105871" label="94.7/100" otu="otu105872">
        <meta content=" x=9.498531 y=62.5 ll=7;" datatype="xsd:string" id="meta105873" property="format" xsi:type="nex:LiteralMeta"/>
      </node>
      <node about="#node105874" id="node105874" label="EEB74805.2_GCA_000151205_ATP-dependent_protease__La_Type_II__Thermococcus_sp._AM4_" otu="otu105875">
        <meta content=" x=9.517835 y=62.0 ll=7;" datatype="xsd:string" id="meta105876" property="format" xsi:type="nex:LiteralMeta"/>
      </node>
      <node about="#node105877" id="node105877" label="AJC71810.1_GCA_000816105_ATPase_AAA__Thermococcus_guaymasensis_DSM_11113_" otu="otu105878">
        <meta content=" x=9.50285 y=63.0 ll=7;" datatype="xsd:string" id="meta105879" property="format" xsi:type="nex:LiteralMeta"/>
      </node>
      <node about="#node105888" id="node105888" label="89.7/83" otu="otu105889">
        <meta content=" x=9.47683 y=65.5 ll=7;" datatype="xsd:string" id="meta105890" property="format" xsi:type="nex:LiteralMeta"/>
      </node>
      <node about="#node105891" id="node105891" label="89.7/96" otu="otu105892">
        <meta content=" x=9.511097 y=64.5 ll=7;" datatype="xsd:string" id="meta105893" property="format" xsi:type="nex:LiteralMeta"/>
      </node>
      <node about="#node105894" id="node105894" label="BAD85453.1_GCA_000009965_ATP-dependent_protease_Lon__Thermococcus_kodakarensis_KOD1_" otu="otu105895">
        <meta content=" x=9.511099 y=64.0 ll=7;" datatype="xsd:string" id="meta105896" property="format" xsi:type="nex:LiteralMeta"/>
      </node>
      <node about="#node105897" id="node105897" label="GCA_001315905BBBE01000010.1_37174681830710_37_GCA_001315905_1_ID_10_37_partial_00__Thermococcus_peptonophilus_OG-1___JCM_9653_" otu="otu105898">
        <meta content=" x=9.524862 y=65.0 ll=7;" datatype="xsd:string" id="meta105899" property="format" xsi:type="nex:LiteralMeta"/>
      </node>
      <node about="#node105904" id="node105904" label="93.8/100" otu="otu105905">
        <meta content=" x=9.49239 y=66.5 ll=7;" datatype="xsd:string" id="meta105906" property="format" xsi:type="nex:LiteralMeta"/>
      </node>
      <node about="#node105907" id="node105907" label="AIU70580.1_GCA_000769655_ATP-dependent_protease_Lon__Thermococcus_eurythermalis_" otu="otu105908">
        <meta content=" x=9.500574 y=66.0 ll=7;" datatype="xsd:string" id="meta105909" property="format" xsi:type="nex:LiteralMeta"/>
      </node>
      <node about="#node105910" id="node105910" label="WP_099212457.1_GCF_900198835_ATP-dependent_protease_LonB__Thermococcus_sp._EXT12c_" otu="otu105911">
        <meta content=" x=9.514153 y=67.0 ll=7;" datatype="xsd:string" id="meta105912" property="format" xsi:type="nex:LiteralMeta"/>
      </node>
      <node about="#node105933" id="node105933" label="86.6/95" otu="otu105934">
        <meta content=" x=9.444233 y=73.703125 ll=7;" datatype="xsd:string" id="meta105935" property="format" xsi:type="nex:LiteralMeta"/>
      </node>
      <node about="#node105936" id="node105936" label="31.3/46" otu="otu105937">
        <meta content=" x=9.455305 y=70.375 ll=7;" datatype="xsd:string" id="meta105938" property="format" xsi:type="nex:LiteralMeta"/>
      </node>
      <node about="#node105939" id="node105939" label="78.8/100" otu="otu105940">
        <meta content=" x=9.467462 y=69.25 ll=7;" datatype="xsd:string" id="meta105941" property="format" xsi:type="nex:LiteralMeta"/>
      </node>
      <node about="#node105942" id="node105942" label="95.4/100" otu="otu105801">
        <meta content=" x=9.495193 y=68.5 ll=7;" datatype="xsd:string" id="meta105943" property="format" xsi:type="nex:LiteralMeta"/>
      </node>
      <node about="#node105944" id="node105944" label="WP_048150386.1_GCF_000966265_ATP-dependent_protease_LonB__Palaeococcus_ferrophilus_" otu="otu105945">
        <meta content=" x=9.5514765 y=68.0 ll=7;" datatype="xsd:string" id="meta105946" property="format" xsi:type="nex:LiteralMeta"/>
      </node>
      <node about="#node105947" id="node105947" label="AIF70187.1_GCA_000725425_ATPase_AAA__Palaeococcus_pacificus_DY20341_" otu="otu105948">
        <meta content=" x=9.519028 y=69.0 ll=7;" datatype="xsd:string" id="meta105949" property="format" xsi:type="nex:LiteralMeta"/>
      </node>
      <node about="#node105954" id="node105954" label="GCA_002009975MTLP01000042.1_1261149031168101_126_GCA_002009975_1_ID_1_126_partial_00__Thermococcus_sp._JdFR-02_" otu="otu105955">
        <meta content=" x=9.492726 y=70.0 ll=7;" datatype="xsd:string" id="meta105956" property="format" xsi:type="nex:LiteralMeta"/>
      </node>
      <node about="#node105961" id="node105961" label="97.5/100" otu="otu105962">
        <meta content=" x=9.483458 y=71.5 ll=7;" datatype="xsd:string" id="meta105963" property="format" xsi:type="nex:LiteralMeta"/>
      </node>
      <node about="#node105964" id="node105964" label="ADT83886.1_GCA_000151105_ATP-dependent_protease_La__Thermococcus_barophilus_MP_" otu="otu105965">
        <meta content=" x=9.490696 y=71.0 ll=7;" datatype="xsd:string" id="meta105966" property="format" xsi:type="nex:LiteralMeta"/>
      </node>
      <node about="#node105967" id="node105967" label="AHF79969.1_GCA_000517445_ATP-dependent_protease_Lon__Thermococcus_paralvinellae_" otu="otu105968">
        <meta content=" x=9.497433 y=72.0 ll=7;" datatype="xsd:string" id="meta105969" property="format" xsi:type="nex:LiteralMeta"/>
      </node>
      <node about="#node105978" id="node105978" label="89.2/100" otu="otu105979">
        <meta content=" x=9.456847 y=77.03125 ll=7;" datatype="xsd:string" id="meta105980" property="format" xsi:type="nex:LiteralMeta"/>
      </node>
      <node about="#node105981" id="node105981" label="98.1/88" otu="otu105982">
        <meta content=" x=9.474894 y=76.0625 ll=7;" datatype="xsd:string" id="meta105983" property="format" xsi:type="nex:LiteralMeta"/>
      </node>
      <node about="#node105984" id="node105984" label="82.8/87" otu="otu105985">
        <meta content=" x=9.486353 y=75.125 ll=7;" datatype="xsd:string" id="meta105986" property="format" xsi:type="nex:LiteralMeta"/>
      </node>
      <node about="#node105987" id="node105987" label="97.7/93" otu="otu105988">
        <meta content=" x=9.507409 y=74.25 ll=7;" datatype="xsd:string" id="meta105989" property="format" xsi:type="nex:LiteralMeta"/>
      </node>
      <node about="#node105990" id="node105990" label="99.1/100" otu="otu105513">
        <meta content=" x=9.528302 y=73.5 ll=7;" datatype="xsd:string" id="meta105991" property="format" xsi:type="nex:LiteralMeta"/>
      </node>
      <node about="#node105992" id="node105992" label="ACS89157.1_GCA_000022545_Predicted_ATP-dependent_protease__Thermococcus_sibiricus_MM_739_" otu="otu105993">
        <meta content=" x=9.542983 y=73.0 ll=7;" datatype="xsd:string" id="meta105994" property="format" xsi:type="nex:LiteralMeta"/>
      </node>
      <node about="#node105995" id="node105995" label="RLF84201.1_GCA_003663525_ATP-dependent_protease_LonB__Thermococci_archaeon_" otu="otu105996">
        <meta content=" x=9.534814 y=74.0 ll=7;" datatype="xsd:string" id="meta105997" property="format" xsi:type="nex:LiteralMeta"/>
      </node>
      <node about="#node106002" id="node106002" label="KPU63784.1_GCA_001317345_ATP-dependent_protease_Lon__Thermococcus_sp._EP1_" otu="otu106003">
        <meta content=" x=9.533667 y=75.0 ll=7;" datatype="xsd:string" id="meta106004" property="format" xsi:type="nex:LiteralMeta"/>
      </node>
      <node about="#node106009" id="node106009" label="WP_052315924.1_GCF_000430485_ATP-dependent_protease_LonB__Thermococcus_sp._PK_" otu="otu106010">
        <meta content=" x=9.505683 y=76.0 ll=7;" datatype="xsd:string" id="meta106011" property="format" xsi:type="nex:LiteralMeta"/>
      </node>
      <node about="#node106016" id="node106016" label="ALV61708.1_GCA_001484685_ATP-dependent_protease_La_Type_II__intein-containing__Thermococcus_sp._2319x1_" otu="otu106017">
        <meta content=" x=9.47715 y=77.0 ll=7;" datatype="xsd:string" id="meta106018" property="format" xsi:type="nex:LiteralMeta"/>
      </node>
      <node about="#node106023" id="node106023" label="EHR78975.1_GCA_000246985_Pab_lon_intein__Thermococcus_litoralis_DSM_5473_" otu="otu106024">
        <meta content=" x=9.456849 y=78.0 ll=7;" datatype="xsd:string" id="meta106025" property="format" xsi:type="nex:LiteralMeta"/>
      </node>
      <node about="#node106038" id="node106038" label="RLG70857.1_GCA_003661645_ATP-dependent_protease_LonB__partial__Euryarchaeota_archaeon_" otu="otu106039">
        <meta content=" x=9.536034 y=79.0 ll=7;" datatype="xsd:string" id="meta106040" property="format" xsi:type="nex:LiteralMeta"/>
      </node>
      <node about="#node106049" id="node106049" label="97.6/70" otu="otu106050">
        <meta content=" x=9.229944 y=914.81683 ll=7;" datatype="xsd:string" id="meta106051" property="format" xsi:type="nex:LiteralMeta"/>
      </node>
      <node about="#node106052" id="node106052" label="71/90" otu="otu106053">
        <meta content=" x=9.264089 y=827.0063 ll=7;" datatype="xsd:string" id="meta106054" property="format" xsi:type="nex:LiteralMeta"/>
      </node>
      <node about="#node106055" id="node106055" label="68.7/97" otu="otu106056">
        <meta content=" x=9.322365 y=751.34076 ll=7;" datatype="xsd:string" id="meta106057" property="format" xsi:type="nex:LiteralMeta"/>
      </node>
      <node about="#node106058" id="node106058" label="59.9/78" otu="otu106059">
        <meta content=" x=9.361898 y=607.1815 ll=7;" datatype="xsd:string" id="meta106060" property="format" xsi:type="nex:LiteralMeta"/>
      </node>
      <node about="#node106061" id="node106061" label="87.4/82" otu="otu106062">
        <meta content=" x=9.397778 y=341.29605 ll=7;" datatype="xsd:string" id="meta106063" property="format" xsi:type="nex:LiteralMeta"/>
      </node>
      <node about="#node106064" id="node106064" label="94.4/85" otu="otu106065">
        <meta content=" x=9.439173 y=280.09213 ll=7;" datatype="xsd:string" id="meta106066" property="format" xsi:type="nex:LiteralMeta"/>
      </node>
      <node about="#node106067" id="node106067" label="82.6/63" otu="otu106068">
        <meta content=" x=9.4609585 y=178.69742 ll=7;" datatype="xsd:string" id="meta106069" property="format" xsi:type="nex:LiteralMeta"/>
      </node>
      <node about="#node106070" id="node106070" label="93.8/56" otu="otu106071">
        <meta content=" x=9.489005 y=84.96875 ll=7;" datatype="xsd:string" id="meta106072" property="format" xsi:type="nex:LiteralMeta"/>
      </node>
      <node about="#node106073" id="node106073" label="89/65" otu="otu106074">
        <meta content=" x=9.510583 y=81.875 ll=7;" datatype="xsd:string" id="meta106075" property="format" xsi:type="nex:LiteralMeta"/>
      </node>
      <node about="#node106076" id="node106076" label="88/73" otu="otu106077">
        <meta content=" x=9.5684595 y=80.5 ll=7;" datatype="xsd:string" id="meta106078" property="format" xsi:type="nex:LiteralMeta"/>
      </node>
      <node about="#node106079" id="node106079" label="GCA_002494765DACJ01000055.1_31217642371626_31_GCA_002494765_1_ID_26_31_partial_00__Euryarchaeota_archaeon_UBA186_" otu="otu106080">
        <meta content=" x=9.854657 y=80.0 ll=7;" datatype="xsd:string" id="meta106081" property="format" xsi:type="nex:LiteralMeta"/>
      </node>
      <node about="#node106082" id="node106082" label="GCA_002495235DAEG01000089.1_31205312196_3_GCA_002495235_-1_ID_96_3_partial_00__Euryarchaeota_archaeon_UBA287_" otu="otu106083">
        <meta content=" x=9.883227 y=81.0 ll=7;" datatype="xsd:string" id="meta106084" property="format" xsi:type="nex:LiteralMeta"/>
      </node>
      <node about="#node106089" id="node106089" label="74.9/79" otu="otu106090">
        <meta content=" x=9.544009 y=83.25 ll=7;" datatype="xsd:string" id="meta106091" property="format" xsi:type="nex:LiteralMeta"/>
      </node>
      <node about="#node106092" id="node106092" label="98.8/97" otu="otu106093">
        <meta content=" x=9.695365 y=82.5 ll=7;" datatype="xsd:string" id="meta106094" property="format" xsi:type="nex:LiteralMeta"/>
      </node>
      <node about="#node106095" id="node106095" label="RLF65355.1_GCA_003663595_ATP-dependent_protease_LonB__partial__Thermoplasmata_archaeon_" otu="otu106096">
        <meta content=" x=9.933009 y=82.0 ll=7;" datatype="xsd:string" id="meta106097" property="format" xsi:type="nex:LiteralMeta"/>
      </node>
      <node about="#node106098" id="node106098" label="RLF73726.1_GCA_003650025_ATP-dependent_protease_LonB__partial__Thermoplasmata_archaeon_" otu="otu106099">
        <meta content=" x=9.961025 y=83.0 ll=7;" datatype="xsd:string" id="meta106100" property="format" xsi:type="nex:LiteralMeta"/>
      </node>
      <node about="#node106105" id="node106105" label="RLF47558.1_GCA_003649915_ATP-dependent_protease_LonB__partial__Thermoplasmata_archaeon_" otu="otu106106">
        <meta content=" x=9.746451 y=84.0 ll=7;" datatype="xsd:string" id="meta106107" property="format" xsi:type="nex:LiteralMeta"/>
      </node>
      <node about="#node106116" id="node106116" label="100/100" otu="otu105282">
        <meta content=" x=9.70424 y=88.0625 ll=7;" datatype="xsd:string" id="meta106117" property="format" xsi:type="nex:LiteralMeta"/>
      </node>
      <node about="#node106118" id="node106118" label="100/100" otu="otu105282">
        <meta content=" x=9.798726 y=85.75 ll=7;" datatype="xsd:string" id="meta106119" property="format" xsi:type="nex:LiteralMeta"/>
      </node>
      <node about="#node106120" id="node106120" label="GCA_003554965PWHR01000009.1_4516572797_4_GCA_003554965_-1_ID_7_4_partial_00__Thermoplasmata_archaeon_" otu="otu106121">
        <meta content=" x=9.850742 y=85.0 ll=7;" datatype="xsd:string" id="meta106122" property="format" xsi:type="nex:LiteralMeta"/>
      </node>
      <node about="#node106123" id="node106123" label="83.5/98" otu="otu106124">
        <meta content=" x=9.813244 y=86.5 ll=7;" datatype="xsd:string" id="meta106125" property="format" xsi:type="nex:LiteralMeta"/>
      </node>
      <node about="#node106126" id="node106126" label="GCA_003551675PUNG01000102.1_382958931658147_38_GCA_003551675_1_ID_147_38_partial_00__Thermoplasmata_archaeon_" otu="otu106127">
        <meta content=" x=9.865825 y=86.0 ll=7;" datatype="xsd:string" id="meta106128" property="format" xsi:type="nex:LiteralMeta"/>
      </node>
      <node about="#node106129" id="node106129" label="GCA_003555395PWHU01000022.1_83569565045_8_GCA_003555395_1_ID_45_8_partial_00__Thermoplasmata_archaeon_" otu="otu106130">
        <meta content=" x=9.84235 y=87.0 ll=7;" datatype="xsd:string" id="meta106131" property="format" xsi:type="nex:LiteralMeta"/>
      </node>
      <node about="#node106140" id="node106140" label="90.3/98" otu="otu106141">
        <meta content=" x=9.757541 y=90.375 ll=7;" datatype="xsd:string" id="meta106142" property="format" xsi:type="nex:LiteralMeta"/>
      </node>
      <node about="#node106143" id="node106143" label="73.4/98" otu="otu106144">
        <meta content=" x=9.779235 y=89.25 ll=7;" datatype="xsd:string" id="meta106145" property="format" xsi:type="nex:LiteralMeta"/>
      </node>
      <node about="#node106146" id="node106146" label="100/100" otu="otu105282">
        <meta content=" x=9.890004 y=88.5 ll=7;" datatype="xsd:string" id="meta106147" property="format" xsi:type="nex:LiteralMeta"/>
      </node>
      <node about="#node106148" id="node106148" label="GCA_003559355PWLO01000051.1_39360083801413_39_GCA_003559355_-1_ID_13_39_partial_00__Thermoplasmata_archaeon_" otu="otu106149">
        <meta content=" x=9.930622 y=88.0 ll=7;" datatype="xsd:string" id="meta106150" property="format" xsi:type="nex:LiteralMeta"/>
      </node>
      <node about="#node106151" id="node106151" label="GCA_003558685PWPF01000300.1_26132616212_2_GCA_003558685_-1_ID_212_2_partial_00__Phycisphaeraceae_bacterium_" otu="otu106152">
        <meta content=" x=9.918737 y=89.0 ll=7;" datatype="xsd:string" id="meta106153" property="format" xsi:type="nex:LiteralMeta"/>
      </node>
      <node about="#node106158" id="node106158" label="GCA_003552585PUNK01000071.1_11116871371714_11_GCA_003552585_-1_ID_14_11_partial_00__Thermoplasmata_archaeon_" otu="otu106159">
        <meta content=" x=9.874095 y=90.0 ll=7;" datatype="xsd:string" id="meta106160" property="format" xsi:type="nex:LiteralMeta"/>
      </node>
      <node about="#node106165" id="node106165" label="91.7/100" otu="otu106166">
        <meta content=" x=9.783065 y=91.5 ll=7;" datatype="xsd:string" id="meta106167" property="format" xsi:type="nex:LiteralMeta"/>
      </node>
      <node about="#node106168" id="node106168" label="GCA_003553085PUPH01000028.1_459197946156_4_GCA_003553085_-1_ID_156_4_partial_00__Thermoplasmata_archaeon_" otu="otu106169">
        <meta content=" x=9.82175 y=91.0 ll=7;" datatype="xsd:string" id="meta106170" property="format" xsi:type="nex:LiteralMeta"/>
      </node>
      <node about="#node106171" id="node106171" label="GCA_003560595PWKY01000003.1_1292261125942_12_GCA_003560595_1_ID_42_12_partial_00__Thermoplasmata_archaeon_" otu="otu106172">
        <meta content=" x=9.81982 y=92.0 ll=7;" datatype="xsd:string" id="meta106173" property="format" xsi:type="nex:LiteralMeta"/>
      </node>
      <node about="#node106190" id="node106190" label="26.7/49" otu="otu106191">
        <meta content=" x=9.472284 y=272.4261 ll=7;" datatype="xsd:string" id="meta106192" property="format" xsi:type="nex:LiteralMeta"/>
      </node>
      <node about="#node106193" id="node106193" label="87.7/87" otu="otu106194">
        <meta content=" x=9.498283 y=177.58144 ll=7;" datatype="xsd:string" id="meta106195" property="format" xsi:type="nex:LiteralMeta"/>
      </node>
      <node about="#node106196" id="node106196" label="99.9/100" otu="otu106197">
        <meta content=" x=9.629545 y=98.75 ll=7;" datatype="xsd:string" id="meta106198" property="format" xsi:type="nex:LiteralMeta"/>
      </node>
      <node about="#node106199" id="node106199" label="94/96" otu="otu106200">
        <meta content=" x=9.678834 y=96.4375 ll=7;" datatype="xsd:string" id="meta106201" property="format" xsi:type="nex:LiteralMeta"/>
      </node>
      <node about="#node106202" id="node106202" label="48.9/61" otu="otu106203">
        <meta content=" x=9.701262 y=94.875 ll=7;" datatype="xsd:string" id="meta106204" property="format" xsi:type="nex:LiteralMeta"/>
      </node>
      <node about="#node106205" id="node106205" label="88.1/62" otu="otu106206">
        <meta content=" x=9.784168 y=93.5 ll=7;" datatype="xsd:string" id="meta106207" property="format" xsi:type="nex:LiteralMeta"/>
      </node>
      <node about="#node106208" id="node106208" label="RLF28942.1_GCA_003649695_ATP-dependent_protease_LonB__Thermoplasmata_archaeon_" otu="otu106209">
        <meta content=" x=10.122416 y=93.0 ll=7;" datatype="xsd:string" id="meta106210" property="format" xsi:type="nex:LiteralMeta"/>
      </node>
      <node about="#node106211" id="node106211" label="GCA_002011395MTNG01000050.1_1317757_1_GCA_002011395_-1_ID_7_1_partial_10__Aciduliprofundum_sp._JdFR-45_" otu="otu106212">
        <meta content=" x=9.975513 y=94.0 ll=7;" datatype="xsd:string" id="meta106213" property="format" xsi:type="nex:LiteralMeta"/>
      </node>
      <node about="#node106218" id="node106218" label="99.7/100" otu="otu105538">
        <meta content=" x=9.803159 y=96.25 ll=7;" datatype="xsd:string" id="meta106219" property="format" xsi:type="nex:LiteralMeta"/>
      </node>
      <node about="#node106220" id="node106220" label="83.6/100" otu="otu106221">
        <meta content=" x=9.839089 y=95.5 ll=7;" datatype="xsd:string" id="meta106222" property="format" xsi:type="nex:LiteralMeta"/>
      </node>
      <node about="#node106223" id="node106223" label="ADD09215.1_GCA_000025665_peptidase_S16__Lon-like_protease__Aciduliprofundum_boonei_T469_" otu="otu106224">
        <meta content=" x=9.906615 y=95.0 ll=7;" datatype="xsd:string" id="meta106225" property="format" xsi:type="nex:LiteralMeta"/>
      </node>
      <node about="#node106226" id="node106226" label="OYT59192.1_GCA_002255165_ATP-dependent_protease_LonB__Euryarchaeota_archaeon_ex4484_178_" otu="otu106227">
        <meta content=" x=9.878072 y=96.0 ll=7;" datatype="xsd:string" id="meta106228" property="format" xsi:type="nex:LiteralMeta"/>
      </node>
      <node about="#node106233" id="node106233" label="AGB05399.1_GCA_000327505_lon-related_putative_ATP-dependent_protease__Aciduliprofundum_sp._MAR08-339_" otu="otu106234">
        <meta content=" x=9.85214 y=97.0 ll=7;" datatype="xsd:string" id="meta106235" property="format" xsi:type="nex:LiteralMeta"/>
      </node>
      <node about="#node106244" id="node106244" label="PMP75911.1_GCA_002878135_ATP-dependent_protease_LonB__Aciduliprofundum_sp._" otu="otu106245">
        <meta content=" x=9.903099 y=98.0 ll=7;" datatype="xsd:string" id="meta106246" property="format" xsi:type="nex:LiteralMeta"/>
      </node>
      <node about="#node106251" id="node106251" label="16.7/88" otu="otu106252">
        <meta content=" x=9.671645 y=101.0625 ll=7;" datatype="xsd:string" id="meta106253" property="format" xsi:type="nex:LiteralMeta"/>
      </node>
      <node about="#node106254" id="node106254" label="EQB64644.1_GCA_001856825_hypothetical_protein_AMDU3_IPLC00004G0222__Thermoplasmatales_archaeon_I-plasma_" otu="otu106255">
        <meta content=" x=9.97194 y=99.0 ll=7;" datatype="xsd:string" id="meta106256" property="format" xsi:type="nex:LiteralMeta"/>
      </node>
      <node about="#node106257" id="node106257" label="99/100" otu="otu106258">
        <meta content=" x=9.784434 y=103.125 ll=7;" datatype="xsd:string" id="meta106259" property="format" xsi:type="nex:LiteralMeta"/>
      </node>
      <node about="#node106260" id="node106260" label="GCA_001316105BBCP01000001.1_4712286872295171_471_GCA_001316105_-1_ID_1_471_partial_00__Thermogymnomonas_acidicola_JCM_13583_" otu="otu106261">
        <meta content=" x=9.87887 y=100.0 ll=7;" datatype="xsd:string" id="meta106262" property="format" xsi:type="nex:LiteralMeta"/>
      </node>
      <node about="#node106263" id="node106263" label="92.8/93" otu="otu106264">
        <meta content=" x=9.827335 y=106.25 ll=7;" datatype="xsd:string" id="meta106265" property="format" xsi:type="nex:LiteralMeta"/>
      </node>
      <node about="#node106266" id="node106266" label="89.1/93" otu="otu106267">
        <meta content=" x=9.853545 y=102.6875 ll=7;" datatype="xsd:string" id="meta106268" property="format" xsi:type="nex:LiteralMeta"/>
      </node>
      <node about="#node106269" id="node106269" label="93.5/100" otu="otu106270">
        <meta content=" x=9.8965025 y=101.5 ll=7;" datatype="xsd:string" id="meta106271" property="format" xsi:type="nex:LiteralMeta"/>
      </node>
      <node about="#node106272" id="node106272" label="SIM69550.1_GCA_900083515_ATP-dependent_protease_family_S16__Cuniculiplasma_divulgatum_" otu="otu106273">
        <meta content=" x=10.055539 y=101.0 ll=7;" datatype="xsd:string" id="meta106274" property="format" xsi:type="nex:LiteralMeta"/>
      </node>
      <node about="#node106275" id="node106275" label="EQB67283.1_GCA_000496135_hypothetical_protein_AMDU2_EPLC00005G0119__Thermoplasmatales_archaeon_E-plasma_" otu="otu106276">
        <meta content=" x=10.050781 y=102.0 ll=7;" datatype="xsd:string" id="meta106277" property="format" xsi:type="nex:LiteralMeta"/>
      </node>
      <node about="#node106282" id="node106282" label="93.7/98" otu="otu106283">
        <meta content=" x=9.882354 y=103.875 ll=7;" datatype="xsd:string" id="meta106284" property="format" xsi:type="nex:LiteralMeta"/>
      </node>
      <node about="#node106285" id="node106285" label="AKA49632.1_GCA_000965745_ATP-dependent_protease_Lon__uncultured_archaeon_" otu="otu106286">
        <meta content=" x=10.000919 y=103.0 ll=7;" datatype="xsd:string" id="meta106287" property="format" xsi:type="nex:LiteralMeta"/>
      </node>
      <node about="#node106288" id="node106288" label="77.1/100" otu="otu106289">
        <meta content=" x=9.905702 y=104.75 ll=7;" datatype="xsd:string" id="meta106290" property="format" xsi:type="nex:LiteralMeta"/>
      </node>
      <node about="#node106291" id="node106291" label="OWP56623.1_GCA_002204705_ATP-dependent_protease_LonB__Thermoplasmatales_archaeon_B_DKE_" otu="otu106292">
        <meta content=" x=10.011807 y=104.0 ll=7;" datatype="xsd:string" id="meta106293" property="format" xsi:type="nex:LiteralMeta"/>
      </node>
      <node about="#node106294" id="node106294" label="97.1/100" otu="otu105706">
        <meta content=" x=9.948424 y=105.5 ll=7;" datatype="xsd:string" id="meta106295" property="format" xsi:type="nex:LiteralMeta"/>
      </node>
      <node about="#node106296" id="node106296" label="GCA_002498845DAJC01000037.1_27238892586554_27_GCA_002498845_-1_ID_54_27_partial_00__Thermoplasmatales_archaeon_UBA509_" otu="otu106297">
        <meta content=" x=10.033167 y=105.0 ll=7;" datatype="xsd:string" id="meta106298" property="format" xsi:type="nex:LiteralMeta"/>
      </node>
      <node about="#node106299" id="node106299" label="GCA_002504665DATM01000062.1_23196932164243_23_GCA_002504665_-1_ID_43_23_partial_00__Thermoplasmatales_archaeon_UBA613_" otu="otu106300">
        <meta content=" x=10.065257 y=106.0 ll=7;" datatype="xsd:string" id="meta106301" property="format" xsi:type="nex:LiteralMeta"/>
      </node>
      <node about="#node106318" id="node106318" label="85.5/100" otu="otu106319">
        <meta content=" x=9.859814 y=109.8125 ll=7;" datatype="xsd:string" id="meta106320" property="format" xsi:type="nex:LiteralMeta"/>
      </node>
      <node about="#node106321" id="node106321" label="99.3/100" otu="otu106322">
        <meta content=" x=9.92112 y=107.875 ll=7;" datatype="xsd:string" id="meta106323" property="format" xsi:type="nex:LiteralMeta"/>
      </node>
      <node about="#node106324" id="node106324" label="AAT43820.1_GCA_000008265_ATP-dependent_protease_La__Picrophilus_torridus_DSM_9790_" otu="otu106325">
        <meta content=" x=10.01348 y=107.0 ll=7;" datatype="xsd:string" id="meta106326" property="format" xsi:type="nex:LiteralMeta"/>
      </node>
      <node about="#node106327" id="node106327" label="96.1/100" otu="otu106328">
        <meta content=" x=9.963639 y=108.75 ll=7;" datatype="xsd:string" id="meta106329" property="format" xsi:type="nex:LiteralMeta"/>
      </node>
      <node about="#node106330" id="node106330" label="KJE49659.1_GCA_000949015_ATP-dependent_protease_Lon__Acidiplasma_sp._MBA-1_" otu="otu106331">
        <meta content=" x=10.021803 y=108.0 ll=7;" datatype="xsd:string" id="meta106332" property="format" xsi:type="nex:LiteralMeta"/>
      </node>
      <node about="#node106333" id="node106333" label="99.9/100" otu="otu106197">
        <meta content=" x=10.033887 y=109.5 ll=7;" datatype="xsd:string" id="meta106334" property="format" xsi:type="nex:LiteralMeta"/>
      </node>
      <node about="#node106335" id="node106335" label="ARD84272.1_GCA_002078355_ATP-dependent_protease_Lon__Ferroplasma_acidiphilum_" otu="otu106336">
        <meta content=" x=10.069485 y=109.0 ll=7;" datatype="xsd:string" id="meta106337" property="format" xsi:type="nex:LiteralMeta"/>
      </node>
      <node about="#node106338" id="node106338" label="GCA_002505185DAUP01000040.1_194206726_1_GCA_002505185_-1_ID_26_1_partial_00__Ferroplasmaceae_archaeon_UBA567_" otu="otu106339">
        <meta content=" x=10.078758 y=110.0 ll=7;" datatype="xsd:string" id="meta106340" property="format" xsi:type="nex:LiteralMeta"/>
      </node>
      <node about="#node106353" id="node106353" label="100/100" otu="otu105282">
        <meta content=" x=9.979394 y=111.75 ll=7;" datatype="xsd:string" id="meta106354" property="format" xsi:type="nex:LiteralMeta"/>
      </node>
      <node about="#node106355" id="node106355" label="BAB59635.1_GCA_000011185_ATP-dependent_proteinase_La__Thermoplasma_volcanium_GSS1_" otu="otu106356">
        <meta content=" x=9.984942 y=111.0 ll=7;" datatype="xsd:string" id="meta106357" property="format" xsi:type="nex:LiteralMeta"/>
      </node>
      <node about="#node106358" id="node106358" label="91.1/100" otu="otu106359">
        <meta content=" x=10.000696 y=112.5 ll=7;" datatype="xsd:string" id="meta106360" property="format" xsi:type="nex:LiteralMeta"/>
      </node>
      <node about="#node106361" id="node106361" label="CAC12209.1_GCA_000195915_ATP-dependent_proteinase_La__Lon__related_protein__Thermoplasma_acidophilum_" otu="otu106362">
        <meta content=" x=10.0127 y=112.0 ll=7;" datatype="xsd:string" id="meta106363" property="format" xsi:type="nex:LiteralMeta"/>
      </node>
      <node about="#node106364" id="node106364" label="PYB67962.1_GCA_003205235_ATP-dependent_protease_LonB__Thermoplasma_sp._Kam2015_" otu="otu106365">
        <meta content=" x=10.00451 y=113.0 ll=7;" datatype="xsd:string" id="meta106366" property="format" xsi:type="nex:LiteralMeta"/>
      </node>
      <node about="#node106395" id="node106395" label="64.3/93" otu="otu106396">
        <meta content=" x=9.519432 y=256.41287 ll=7;" datatype="xsd:string" id="meta106397" property="format" xsi:type="nex:LiteralMeta"/>
      </node>
      <node about="#node106398" id="node106398" label="100/100" otu="otu105282">
        <meta content=" x=9.804694 y=200.30621 ll=7;" datatype="xsd:string" id="meta106399" property="format" xsi:type="nex:LiteralMeta"/>
      </node>
      <node about="#node106400" id="node106400" label="100/100" otu="otu105282">
        <meta content=" x=9.937397 y=143.8135 ll=7;" datatype="xsd:string" id="meta106401" property="format" xsi:type="nex:LiteralMeta"/>
      </node>
      <node about="#node106402" id="node106402" label="99.6/100" otu="otu106403">
        <meta content=" x=10.008978 y=119.35156 ll=7;" datatype="xsd:string" id="meta106404" property="format" xsi:type="nex:LiteralMeta"/>
      </node>
      <node about="#node106405" id="node106405" label="98.2/97" otu="otu106406">
        <meta content=" x=10.042809 y=115.25 ll=7;" datatype="xsd:string" id="meta106407" property="format" xsi:type="nex:LiteralMeta"/>
      </node>
      <node about="#node106408" id="node106408" label="34.3/95" otu="otu106409">
        <meta content=" x=10.046833 y=114.5 ll=7;" datatype="xsd:string" id="meta106410" property="format" xsi:type="nex:LiteralMeta"/>
      </node>
      <node about="#node106411" id="node106411" label="MBD19079.1_GCA_002712285_ATP-dependent_protease_LonB__Euryarchaeota_archaeon_" otu="otu106412">
        <meta content=" x=10.052879 y=114.0 ll=7;" datatype="xsd:string" id="meta106413" property="format" xsi:type="nex:LiteralMeta"/>
      </node>
      <node about="#node106414" id="node106414" label="GCA_002497905DAFJ01000008.1_491071115849_4_GCA_002497905_1_ID_49_4_partial_00__Euryarchaeota_archaeon_UBA251_" otu="otu106415">
        <meta content=" x=10.048993 y=115.0 ll=7;" datatype="xsd:string" id="meta106416" property="format" xsi:type="nex:LiteralMeta"/>
      </node>
      <node about="#node106421" id="node106421" label="RCH73981.1_GCA_003324635_ATP-dependent_protease_LonB__Candidatus_Poseidoniales_archaeon_" otu="otu106422">
        <meta content=" x=10.047149 y=116.0 ll=7;" datatype="xsd:string" id="meta106423" property="format" xsi:type="nex:LiteralMeta"/>
      </node>
      <node about="#node106428" id="node106428" label="49.2/92" otu="otu106429">
        <meta content=" x=10.021254 y=123.453125 ll=7;" datatype="xsd:string" id="meta106430" property="format" xsi:type="nex:LiteralMeta"/>
      </node>
      <node about="#node106431" id="node106431" label="79.6/51" otu="otu106432">
        <meta content=" x=10.025189 y=121.90625 ll=7;" datatype="xsd:string" id="meta106433" property="format" xsi:type="nex:LiteralMeta"/>
      </node>
      <node about="#node106434" id="node106434" label="77.4/46" otu="otu106435">
        <meta content=" x=10.027453 y=119.8125 ll=7;" datatype="xsd:string" id="meta106436" property="format" xsi:type="nex:LiteralMeta"/>
      </node>
      <node about="#node106437" id="node106437" label="91.1/76" otu="otu106438">
        <meta content=" x=10.033369 y=117.875 ll=7;" datatype="xsd:string" id="meta106439" property="format" xsi:type="nex:LiteralMeta"/>
      </node>
      <node about="#node106440" id="node106440" label="GCA_002503045DAQW01000118.1_913243153246_9_GCA_002503045_1_ID_6_9_partial_00__Euryarchaeota_archaeon_UBA39_" otu="otu106441">
        <meta content=" x=10.037473 y=117.0 ll=7;" datatype="xsd:string" id="meta106442" property="format" xsi:type="nex:LiteralMeta"/>
      </node>
      <node about="#node106443" id="node106443" label="85.9/84" otu="otu106444">
        <meta content=" x=10.037518 y=118.75 ll=7;" datatype="xsd:string" id="meta106445" property="format" xsi:type="nex:LiteralMeta"/>
      </node>
      <node about="#node106446" id="node106446" label="MBA46354.1_GCA_002708695_ATP-dependent_protease_LonB__Euryarchaeota_archaeon_" otu="otu106447">
        <meta content=" x=10.039595 y=118.0 ll=7;" datatype="xsd:string" id="meta106448" property="format" xsi:type="nex:LiteralMeta"/>
      </node>
      <node about="#node106449" id="node106449" label="98/100" otu="otu106450">
        <meta content=" x=10.052222 y=119.5 ll=7;" datatype="xsd:string" id="meta106451" property="format" xsi:type="nex:LiteralMeta"/>
      </node>
      <node about="#node106452" id="node106452" label="MBI31817.1_GCA_002718215_ATP-dependent_protease_LonB__Euryarchaeota_archaeon_" otu="otu106453">
        <meta content=" x=10.052225 y=119.0 ll=7;" datatype="xsd:string" id="meta106454" property="format" xsi:type="nex:LiteralMeta"/>
      </node>
      <node about="#node106455" id="node106455" label="GCA_002503665DASF01000030.1_121051104_1_GCA_002503665_1_ID_104_1_partial_10__Euryarchaeota_archaeon_UBA222_" otu="otu106456">
        <meta content=" x=10.052223 y=120.0 ll=7;" datatype="xsd:string" id="meta106457" property="format" xsi:type="nex:LiteralMeta"/>
      </node>
      <node about="#node106470" id="node106470" label="70.8/61" otu="otu106471">
        <meta content=" x=10.029508 y=121.75 ll=7;" datatype="xsd:string" id="meta106472" property="format" xsi:type="nex:LiteralMeta"/>
      </node>
      <node about="#node106473" id="node106473" label="MBJ60888.1_GCA_002719265_ATP-dependent_protease_LonB__Euryarchaeota_archaeon_" otu="otu106474">
        <meta content=" x=10.035502 y=121.0 ll=7;" datatype="xsd:string" id="meta106475" property="format" xsi:type="nex:LiteralMeta"/>
      </node>
      <node about="#node106476" id="node106476" label="74.2/100" otu="otu106477">
        <meta content=" x=10.031835 y=122.5 ll=7;" datatype="xsd:string" id="meta106478" property="format" xsi:type="nex:LiteralMeta"/>
      </node>
      <node about="#node106479" id="node106479" label="MAV06558.1_GCA_002702985_ATP-dependent_protease_LonB__Euryarchaeota_archaeon_" otu="otu106480">
        <meta content=" x=10.039773 y=122.0 ll=7;" datatype="xsd:string" id="meta106481" property="format" xsi:type="nex:LiteralMeta"/>
      </node>
      <node about="#node106482" id="node106482" label="MBA40504.1_GCA_002708015_ATP-dependent_protease_LonB__Euryarchaeota_archaeon_" otu="otu106483">
        <meta content=" x=10.036235 y=123.0 ll=7;" datatype="xsd:string" id="meta106484" property="format" xsi:type="nex:LiteralMeta"/>
      </node>
      <node about="#node106497" id="node106497" label="MAP58079.1_GCA_002697105_ATP-dependent_protease_LonB__Euryarchaeota_archaeon_" otu="otu106498">
        <meta content=" x=10.029091 y=124.0 ll=7;" datatype="xsd:string" id="meta106499" property="format" xsi:type="nex:LiteralMeta"/>
      </node>
      <node about="#node106504" id="node106504" label="GCA_002502625DAPV01000078.1_35356633658693_35_GCA_002502625_-1_ID_93_35_partial_00__Euryarchaeota_archaeon_UBA125_" otu="otu106505">
        <meta content=" x=10.035708 y=125.0 ll=7;" datatype="xsd:string" id="meta106506" property="format" xsi:type="nex:LiteralMeta"/>
      </node>
      <node about="#node106515" id="node106515" label="99.8/100" otu="otu106516">
        <meta content=" x=10.032584 y=168.27547 ll=7;" datatype="xsd:string" id="meta106517" property="format" xsi:type="nex:LiteralMeta"/>
      </node>
      <node about="#node106518" id="node106518" label="59.9/25" otu="otu106519">
        <meta content=" x=10.050052 y=137.25406 ll=7;" datatype="xsd:string" id="meta106520" property="format" xsi:type="nex:LiteralMeta"/>
      </node>
      <node about="#node106521" id="node106521" label="99.9/100" otu="otu106197">
        <meta content=" x=10.11711 y=126.875 ll=7;" datatype="xsd:string" id="meta106522" property="format" xsi:type="nex:LiteralMeta"/>
      </node>
      <node about="#node106523" id="node106523" label="GCA_002503285DARI01000002.1_64601016215219_64_GCA_002503285_-1_ID_19_64_partial_00__Euryarchaeota_archaeon_UBA557_" otu="otu106524">
        <meta content=" x=10.143317 y=126.0 ll=7;" datatype="xsd:string" id="meta106525" property="format" xsi:type="nex:LiteralMeta"/>
      </node>
      <node about="#node106526" id="node106526" label="77.6/99" otu="otu106527">
        <meta content=" x=10.137302 y=127.75 ll=7;" datatype="xsd:string" id="meta106528" property="format" xsi:type="nex:LiteralMeta"/>
      </node>
      <node about="#node106529" id="node106529" label="PDH23727.1_GCA_002457145_ATP-dependent_protease_LonB__Marine_Group_II_euryarchaeote_MED-G38_" otu="otu106530">
        <meta content=" x=10.146179 y=127.0 ll=7;" datatype="xsd:string" id="meta106531" property="format" xsi:type="nex:LiteralMeta"/>
      </node>
      <node about="#node106532" id="node106532" label="95.1/100" otu="otu106533">
        <meta content=" x=10.153973 y=128.5 ll=7;" datatype="xsd:string" id="meta106534" property="format" xsi:type="nex:LiteralMeta"/>
      </node>
      <node about="#node106535" id="node106535" label="MBK64928.1_GCA_002719615_ATP-dependent_protease_LonB__Euryarchaeota_archaeon_" otu="otu106536">
        <meta content=" x=10.158004 y=128.0 ll=7;" datatype="xsd:string" id="meta106537" property="format" xsi:type="nex:LiteralMeta"/>
      </node>
      <node about="#node106538" id="node106538" label="RJU84545.1_GCA_003602595_ATP-dependent_protease_LonB__Candidatus_Poseidoniales_archaeon_" otu="otu106539">
        <meta content=" x=10.156036 y=129.0 ll=7;" datatype="xsd:string" id="meta106540" property="format" xsi:type="nex:LiteralMeta"/>
      </node>
      <node about="#node106553" id="node106553" label="69.9/35" otu="otu106554">
        <meta content=" x=10.060044 y=147.63312 ll=7;" datatype="xsd:string" id="meta106555" property="format" xsi:type="nex:LiteralMeta"/>
      </node>
      <node about="#node106556" id="node106556" label="100/100" otu="otu105282">
        <meta content=" x=10.11851 y=134.07031 ll=7;" datatype="xsd:string" id="meta106557" property="format" xsi:type="nex:LiteralMeta"/>
      </node>
      <node about="#node106558" id="node106558" label="95.4/100" otu="otu105801">
        <meta content=" x=10.14182 y=131.125 ll=7;" datatype="xsd:string" id="meta106559" property="format" xsi:type="nex:LiteralMeta"/>
      </node>
      <node about="#node106560" id="node106560" label="MBP50707.1_GCA_002726275_ATP-dependent_protease_LonB__Euryarchaeota_archaeon_" otu="otu106561">
        <meta content=" x=10.150414 y=130.0 ll=7;" datatype="xsd:string" id="meta106562" property="format" xsi:type="nex:LiteralMeta"/>
      </node>
      <node about="#node106563" id="node106563" label="92.2/97" otu="otu106564">
        <meta content=" x=10.152408 y=132.25 ll=7;" datatype="xsd:string" id="meta106565" property="format" xsi:type="nex:LiteralMeta"/>
      </node>
      <node about="#node106566" id="node106566" label="36.8/32" otu="otu106567">
        <meta content=" x=10.154475 y=131.5 ll=7;" datatype="xsd:string" id="meta106568" property="format" xsi:type="nex:LiteralMeta"/>
      </node>
      <node about="#node106569" id="node106569" label="MBK70136.1_GCA_002719255_ATP-dependent_protease_LonB__Euryarchaeota_archaeon_" otu="otu106570">
        <meta content=" x=10.164974 y=131.0 ll=7;" datatype="xsd:string" id="meta106571" property="format" xsi:type="nex:LiteralMeta"/>
      </node>
      <node about="#node106572" id="node106572" label="RAH16982.1_GCA_002718995_ATP-dependent_protease_LonB__Euryarchaeota_archaeon_" otu="otu106573">
        <meta content=" x=10.156558 y=132.0 ll=7;" datatype="xsd:string" id="meta106574" property="format" xsi:type="nex:LiteralMeta"/>
      </node>
      <node about="#node106579" id="node106579" label="GCA_002498925DAJH01000083.1_76920897437_7_GCA_002498925_-1_ID_37_7_partial_00__Euryarchaeota_archaeon_UBA173_" otu="otu106580">
        <meta content=" x=10.15241 y=133.0 ll=7;" datatype="xsd:string" id="meta106581" property="format" xsi:type="nex:LiteralMeta"/>
      </node>
      <node about="#node106590" id="node106590" label="87.1/98" otu="otu106591">
        <meta content=" x=10.128958 y=137.01562 ll=7;" datatype="xsd:string" id="meta106592" property="format" xsi:type="nex:LiteralMeta"/>
      </node>
      <node about="#node106593" id="node106593" label="82.9/99" otu="otu106594">
        <meta content=" x=10.134298 y=134.75 ll=7;" datatype="xsd:string" id="meta106595" property="format" xsi:type="nex:LiteralMeta"/>
      </node>
      <node about="#node106596" id="node106596" label="MBT86790.1_GCA_002730095_ATP-dependent_protease_LonB__Euryarchaeota_archaeon_" otu="otu106597">
        <meta content=" x=10.141691 y=134.0 ll=7;" datatype="xsd:string" id="meta106598" property="format" xsi:type="nex:LiteralMeta"/>
      </node>
      <node about="#node106599" id="node106599" label="60.3/98" otu="otu106600">
        <meta content=" x=10.135457 y=135.5 ll=7;" datatype="xsd:string" id="meta106601" property="format" xsi:type="nex:LiteralMeta"/>
      </node>
      <node about="#node106602" id="node106602" label="GCA_002501605DANW01000012.1_64590086106538_64_GCA_002501605_-1_ID_38_64_partial_00__Euryarchaeota_archaeon_UBA28_" otu="otu106603">
        <meta content=" x=10.137531 y=135.0 ll=7;" datatype="xsd:string" id="meta106604" property="format" xsi:type="nex:LiteralMeta"/>
      </node>
      <node about="#node106605" id="node106605" label="GCA_002505775DAVY01000013.1_65597506180717_65_GCA_002505775_-1_ID_17_65_partial_00__Euryarchaeota_archaeon_UBA130_" otu="otu106606">
        <meta content=" x=10.141697 y=136.0 ll=7;" datatype="xsd:string" id="meta106607" property="format" xsi:type="nex:LiteralMeta"/>
      </node>
      <node about="#node106616" id="node106616" label="50.2/96" otu="otu106617">
        <meta content=" x=10.13317 y=139.28125 ll=7;" datatype="xsd:string" id="meta106618" property="format" xsi:type="nex:LiteralMeta"/>
      </node>
      <node about="#node106619" id="node106619" label="GCA_002496725DALI01000065.1_23289233098674_23_GCA_002496725_1_ID_74_23_partial_00__Euryarchaeota_archaeon_UBA181_" otu="otu106620">
        <meta content=" x=10.15105 y=137.0 ll=7;" datatype="xsd:string" id="meta106621" property="format" xsi:type="nex:LiteralMeta"/>
      </node>
      <node about="#node106622" id="node106622" label="87/99" otu="otu106623">
        <meta content=" x=10.138243 y=141.5625 ll=7;" datatype="xsd:string" id="meta106624" property="format" xsi:type="nex:LiteralMeta"/>
      </node>
      <node about="#node106625" id="node106625" label="0/87" otu="otu106626">
        <meta content=" x=10.138246 y=140.125 ll=7;" datatype="xsd:string" id="meta106627" property="format" xsi:type="nex:LiteralMeta"/>
      </node>
      <node about="#node106628" id="node106628" label="0/75" otu="otu106629">
        <meta content=" x=10.138248 y=138.75 ll=7;" datatype="xsd:string" id="meta106630" property="format" xsi:type="nex:LiteralMeta"/>
      </node>
      <node about="#node106631" id="node106631" label="GCA_002499345DALF01000050.1_18192762133020_18_GCA_002499345_-1_ID_20_18_partial_00__Euryarchaeota_archaeon_UBA170_" otu="otu106632">
        <meta content=" x=10.140321 y=138.0 ll=7;" datatype="xsd:string" id="meta106633" property="format" xsi:type="nex:LiteralMeta"/>
      </node>
      <node about="#node106634" id="node106634" label="82.5/98" otu="otu106635">
        <meta content=" x=10.142402 y=139.5 ll=7;" datatype="xsd:string" id="meta106636" property="format" xsi:type="nex:LiteralMeta"/>
      </node>
      <node about="#node106637" id="node106637" label="GCA_002501805DAOI01000006.1_1084951054922_10_GCA_002501805_-1_ID_22_10_partial_00__Euryarchaeota_archaeon_UBA463_" otu="otu106638">
        <meta content=" x=10.142405 y=139.0 ll=7;" datatype="xsd:string" id="meta106639" property="format" xsi:type="nex:LiteralMeta"/>
      </node>
      <node about="#node106640" id="node106640" label="RJU87069.1_GCA_003602515_ATP-dependent_protease_LonB__partial__Candidatus_Poseidoniales_archaeon_" otu="otu106641">
        <meta content=" x=10.2003975 y=140.0 ll=7;" datatype="xsd:string" id="meta106642" property="format" xsi:type="nex:LiteralMeta"/>
      </node>
      <node about="#node106651" id="node106651" label="0/92" otu="otu106652">
        <meta content=" x=10.138248 y=141.5 ll=7;" datatype="xsd:string" id="meta106653" property="format" xsi:type="nex:LiteralMeta"/>
      </node>
      <node about="#node106654" id="node106654" label="GCA_002506825DAYH01000023.1_921004511025118_92_GCA_002506825_-1_ID_8_92_partial_00__Euryarchaeota_archaeon_UBA103_" otu="otu106655">
        <meta content=" x=10.138249 y=141.0 ll=7;" datatype="xsd:string" id="meta106656" property="format" xsi:type="nex:LiteralMeta"/>
      </node>
      <node about="#node106657" id="node106657" label="GCA_002499865DANL01000033.1_52076413631_5_GCA_002499865_-1_ID_31_5_partial_00__Euryarchaeota_archaeon_UBA121_" otu="otu106658">
        <meta content=" x=10.138249 y=142.0 ll=7;" datatype="xsd:string" id="meta106659" property="format" xsi:type="nex:LiteralMeta"/>
      </node>
      <node about="#node106668" id="node106668" label="MAU85133.1_GCA_002700555_ATP-dependent_protease_LonB__Euryarchaeota_archaeon_" otu="otu106669">
        <meta content=" x=10.142402 y=143.0 ll=7;" datatype="xsd:string" id="meta106670" property="format" xsi:type="nex:LiteralMeta"/>
      </node>
      <node about="#node106687" id="node106687" label="82.6/26" otu="otu106688">
        <meta content=" x=10.066521 y=161.19592 ll=7;" datatype="xsd:string" id="meta106689" property="format" xsi:type="nex:LiteralMeta"/>
      </node>
      <node about="#node106690" id="node106690" label="98.3/99" otu="otu106691">
        <meta content=" x=10.091277 y=152.19922 ll=7;" datatype="xsd:string" id="meta106692" property="format" xsi:type="nex:LiteralMeta"/>
      </node>
      <node about="#node106693" id="node106693" label="85.6/73" otu="otu106694">
        <meta content=" x=10.102594 y=147.89844 ll=7;" datatype="xsd:string" id="meta106695" property="format" xsi:type="nex:LiteralMeta"/>
      </node>
      <node about="#node106696" id="node106696" label="49.4/98" otu="otu106697">
        <meta content=" x=10.107525 y=146.125 ll=7;" datatype="xsd:string" id="meta106698" property="format" xsi:type="nex:LiteralMeta"/>
      </node>
      <node about="#node106699" id="node106699" label="65.2/95" otu="otu106700">
        <meta content=" x=10.113179 y=145.25 ll=7;" datatype="xsd:string" id="meta106701" property="format" xsi:type="nex:LiteralMeta"/>
      </node>
      <node about="#node106702" id="node106702" label="85.3/98" otu="otu106703">
        <meta content=" x=10.122219 y=144.5 ll=7;" datatype="xsd:string" id="meta106704" property="format" xsi:type="nex:LiteralMeta"/>
      </node>
      <node about="#node106705" id="node106705" label="RZD50977.1_GCA_004195715_ATP-dependent_protease_LonB__Euryarchaeota_archaeon_" otu="otu106706">
        <meta content=" x=10.1368885 y=144.0 ll=7;" datatype="xsd:string" id="meta106707" property="format" xsi:type="nex:LiteralMeta"/>
      </node>
      <node about="#node106708" id="node106708" label="PDH26467.1_GCA_002457605_ATP-dependent_protease_LonB__Marine_Group_II_euryarchaeote_MED-G34_" otu="otu106709">
        <meta content=" x=10.124304 y=145.0 ll=7;" datatype="xsd:string" id="meta106710" property="format" xsi:type="nex:LiteralMeta"/>
      </node>
      <node about="#node106715" id="node106715" label="RZP08079.1_GCA_004214165_ATP-dependent_protease_LonB__Candidatus_Poseidoniales_archaeon_" otu="otu106716">
        <meta content=" x=10.121323 y=146.0 ll=7;" datatype="xsd:string" id="meta106717" property="format" xsi:type="nex:LiteralMeta"/>
      </node>
      <node about="#node106722" id="node106722" label="GCA_002495735DAGM01000026.1_51461154816918_51_GCA_002495735_-1_ID_18_51_partial_00__Euryarchaeota_archaeon_UBA54_" otu="otu106723">
        <meta content=" x=10.116715 y=147.0 ll=7;" datatype="xsd:string" id="meta106724" property="format" xsi:type="nex:LiteralMeta"/>
      </node>
      <node about="#node106729" id="node106729" label="91.3/73" otu="otu106730">
        <meta content=" x=10.114916 y=149.67188 ll=7;" datatype="xsd:string" id="meta106731" property="format" xsi:type="nex:LiteralMeta"/>
      </node>
      <node about="#node106732" id="node106732" label="MBL80336.1_GCA_002721855_ATP-dependent_protease_LonB__Euryarchaeota_archaeon_" otu="otu106733">
        <meta content=" x=10.131648 y=148.0 ll=7;" datatype="xsd:string" id="meta106734" property="format" xsi:type="nex:LiteralMeta"/>
      </node>
      <node about="#node106735" id="node106735" label="99.7/99" otu="otu106736">
        <meta content=" x=10.143465 y=151.34375 ll=7;" datatype="xsd:string" id="meta106737" property="format" xsi:type="nex:LiteralMeta"/>
      </node>
      <node about="#node106738" id="node106738" label="MBF46142.1_GCA_002714745_ATP-dependent_protease_LonB__Euryarchaeota_archaeon_" otu="otu106739">
        <meta content=" x=10.15562 y=149.0 ll=7;" datatype="xsd:string" id="meta106740" property="format" xsi:type="nex:LiteralMeta"/>
      </node>
      <node about="#node106741" id="node106741" label="75.1/95" otu="otu106742">
        <meta content=" x=10.146057 y=153.6875 ll=7;" datatype="xsd:string" id="meta106743" property="format" xsi:type="nex:LiteralMeta"/>
      </node>
      <node about="#node106744" id="node106744" label="0/75" otu="otu106629">
        <meta content=" x=10.14606 y=152.375 ll=7;" datatype="xsd:string" id="meta106745" property="format" xsi:type="nex:LiteralMeta"/>
      </node>
      <node about="#node106746" id="node106746" label="83.3/79" otu="otu106747">
        <meta content=" x=10.148149 y=151.25 ll=7;" datatype="xsd:string" id="meta106748" property="format" xsi:type="nex:LiteralMeta"/>
      </node>
      <node about="#node106749" id="node106749" label="0/72" otu="otu106750">
        <meta content=" x=10.148151 y=150.5 ll=7;" datatype="xsd:string" id="meta106751" property="format" xsi:type="nex:LiteralMeta"/>
      </node>
      <node about="#node106752" id="node106752" label="MAQ57501.1_GCA_002698225_ATP-dependent_protease_LonB__Euryarchaeota_archaeon_" otu="otu106753">
        <meta content=" x=10.162935 y=150.0 ll=7;" datatype="xsd:string" id="meta106754" property="format" xsi:type="nex:LiteralMeta"/>
      </node>
      <node about="#node106755" id="node106755" label="MBR84569.1_GCA_002728155_ATP-dependent_protease_LonB__Euryarchaeota_archaeon_" otu="otu106756">
        <meta content=" x=10.154469 y=151.0 ll=7;" datatype="xsd:string" id="meta106757" property="format" xsi:type="nex:LiteralMeta"/>
      </node>
      <node about="#node106762" id="node106762" label="MBS65075.1_GCA_002727275_ATP-dependent_protease_LonB__Euryarchaeota_archaeon_" otu="otu106763">
        <meta content=" x=10.154449 y=152.0 ll=7;" datatype="xsd:string" id="meta106764" property="format" xsi:type="nex:LiteralMeta"/>
      </node>
      <node about="#node106769" id="node106769" label="76.6/83" otu="otu106770">
        <meta content=" x=10.148146 y=153.5 ll=7;" datatype="xsd:string" id="meta106771" property="format" xsi:type="nex:LiteralMeta"/>
      </node>
      <node about="#node106772" id="node106772" label="MBB33282.1_GCA_002709645_ATP-dependent_protease_LonB__Acidimicrobiaceae_bacterium_" otu="otu106773">
        <meta content=" x=10.152359 y=153.0 ll=7;" datatype="xsd:string" id="meta106774" property="format" xsi:type="nex:LiteralMeta"/>
      </node>
      <node about="#node106775" id="node106775" label="GCA_002501885DAON01000017.1_31961375714_3_GCA_002501885_-1_ID_14_3_partial_01__Euryarchaeota_archaeon_UBA220_" otu="otu106776">
        <meta content=" x=10.150377 y=154.0 ll=7;" datatype="xsd:string" id="meta106777" property="format" xsi:type="nex:LiteralMeta"/>
      </node>
      <node about="#node106786" id="node106786" label="MBS65897.1_GCA_002727275_ATP-dependent_protease_LonB__partial__Euryarchaeota_archaeon_" otu="otu106787">
        <meta content=" x=10.149615 y=155.0 ll=7;" datatype="xsd:string" id="meta106788" property="format" xsi:type="nex:LiteralMeta"/>
      </node>
      <node about="#node106805" id="node106805" label="98.1/100" otu="otu106806">
        <meta content=" x=10.116327 y=156.5 ll=7;" datatype="xsd:string" id="meta106807" property="format" xsi:type="nex:LiteralMeta"/>
      </node>
      <node about="#node106808" id="node106808" label="PXF21275.1_GCA_003193925_ATP-dependent_protease_LonB__Candidatus_Thalassarchaeum_betae_" otu="otu106809">
        <meta content=" x=10.147554 y=156.0 ll=7;" datatype="xsd:string" id="meta106810" property="format" xsi:type="nex:LiteralMeta"/>
      </node>
      <node about="#node106811" id="node106811" label="GCA_002507125DAZA01000061.1_106706876085_10_GCA_002507125_-1_ID_85_10_partial_00__Euryarchaeota_archaeon_UBA528_" otu="otu106812">
        <meta content=" x=10.155677 y=157.0 ll=7;" datatype="xsd:string" id="meta106813" property="format" xsi:type="nex:LiteralMeta"/>
      </node>
      <node about="#node106822" id="node106822" label="62.1/18" otu="otu106823">
        <meta content=" x=10.076916 y=170.19263 ll=7;" datatype="xsd:string" id="meta106824" property="format" xsi:type="nex:LiteralMeta"/>
      </node>
      <node about="#node106825" id="node106825" label="98.3/84" otu="otu106826">
        <meta content=" x=10.104317 y=160.15625 ll=7;" datatype="xsd:string" id="meta106827" property="format" xsi:type="nex:LiteralMeta"/>
      </node>
      <node about="#node106828" id="node106828" label="99.9/100" otu="otu106197">
        <meta content=" x=10.142894 y=158.5 ll=7;" datatype="xsd:string" id="meta106829" property="format" xsi:type="nex:LiteralMeta"/>
      </node>
      <node about="#node106830" id="node106830" label="RZD36044.1_GCA_004195525_ATP-dependent_protease_LonB__Euryarchaeota_archaeon_" otu="otu106831">
        <meta content=" x=10.1582775 y=158.0 ll=7;" datatype="xsd:string" id="meta106832" property="format" xsi:type="nex:LiteralMeta"/>
      </node>
      <node about="#node106833" id="node106833" label="GCA_002499785DANG01000028.1_42233429387_4_GCA_002499785_-1_ID_87_4_partial_00__Euryarchaeota_archaeon_UBA99_" otu="otu106834">
        <meta content=" x=10.1529875 y=159.0 ll=7;" datatype="xsd:string" id="meta106835" property="format" xsi:type="nex:LiteralMeta"/>
      </node>
      <node about="#node106840" id="node106840" label="100/100" otu="otu105282">
        <meta content=" x=10.163319 y=161.8125 ll=7;" datatype="xsd:string" id="meta106841" property="format" xsi:type="nex:LiteralMeta"/>
      </node>
      <node about="#node106842" id="node106842" label="DAC63531.1_GCA_003672215_TPA__ATP-dependent_protease_LonB__Candidatus_Poseidoniales_archaeon_" otu="otu106843">
        <meta content=" x=10.16976 y=160.0 ll=7;" datatype="xsd:string" id="meta106844" property="format" xsi:type="nex:LiteralMeta"/>
      </node>
      <node about="#node106845" id="node106845" label="51.5/98" otu="otu106846">
        <meta content=" x=10.173633 y=163.625 ll=7;" datatype="xsd:string" id="meta106847" property="format" xsi:type="nex:LiteralMeta"/>
      </node>
      <node about="#node106848" id="node106848" label="93.2/100" otu="otu106849">
        <meta content=" x=10.181757 y=161.75 ll=7;" datatype="xsd:string" id="meta106850" property="format" xsi:type="nex:LiteralMeta"/>
      </node>
      <node about="#node106851" id="node106851" label="GCA_002495525DAFS01000037.1_4464035660779_44_GCA_002495525_1_ID_9_44_partial_00__Euryarchaeota_archaeon_UBA89_" otu="otu106852">
        <meta content=" x=10.185823 y=161.0 ll=7;" datatype="xsd:string" id="meta106853" property="format" xsi:type="nex:LiteralMeta"/>
      </node>
      <node about="#node106854" id="node106854" label="76.9/100" otu="otu106855">
        <meta content=" x=10.183768 y=162.5 ll=7;" datatype="xsd:string" id="meta106856" property="format" xsi:type="nex:LiteralMeta"/>
      </node>
      <node about="#node106857" id="node106857" label="MBE28488.1_GCA_002713345_ATP-dependent_protease_LonB__bacterium_" otu="otu106858">
        <meta content=" x=10.183769 y=162.0 ll=7;" datatype="xsd:string" id="meta106859" property="format" xsi:type="nex:LiteralMeta"/>
      </node>
      <node about="#node106860" id="node106860" label="GCA_002496435DAJT01000008.1_995311157342_9_GCA_002496435_1_ID_42_9_partial_00__Euryarchaeota_archaeon_UBA30_" otu="otu106861">
        <meta content=" x=10.183769 y=163.0 ll=7;" datatype="xsd:string" id="meta106862" property="format" xsi:type="nex:LiteralMeta"/>
      </node>
      <node about="#node106871" id="node106871" label="76.5/88" otu="otu106872">
        <meta content=" x=10.175729 y=165.5 ll=7;" datatype="xsd:string" id="meta106873" property="format" xsi:type="nex:LiteralMeta"/>
      </node>
      <node about="#node106874" id="node106874" label="75.1/89" otu="otu106875">
        <meta content=" x=10.177762 y=164.5 ll=7;" datatype="xsd:string" id="meta106876" property="format" xsi:type="nex:LiteralMeta"/>
      </node>
      <node about="#node106877" id="node106877" label="MAG74807.1_GCA_002686525_ATP-dependent_protease_LonB__Euryarchaeota_archaeon_" otu="otu106878">
        <meta content=" x=10.186071 y=164.0 ll=7;" datatype="xsd:string" id="meta106879" property="format" xsi:type="nex:LiteralMeta"/>
      </node>
      <node about="#node106880" id="node106880" label="GCA_002504905DATY01000001.1_1291841122626_12_GCA_002504905_-1_ID_26_12_partial_00__Euryarchaeota_archaeon_UBA605_" otu="otu106881">
        <meta content=" x=10.179773 y=165.0 ll=7;" datatype="xsd:string" id="meta106882" property="format" xsi:type="nex:LiteralMeta"/>
      </node>
      <node about="#node106887" id="node106887" label="75.3/99" otu="otu106888">
        <meta content=" x=10.17774 y=166.5 ll=7;" datatype="xsd:string" id="meta106889" property="format" xsi:type="nex:LiteralMeta"/>
      </node>
      <node about="#node106890" id="node106890" label="GCA_002497245DANB01000037.1_1211762138042_12_GCA_002497245_-1_ID_2_12_partial_00__Euryarchaeota_archaeon_UBA439_" otu="otu106891">
        <meta content=" x=10.183824 y=166.0 ll=7;" datatype="xsd:string" id="meta106892" property="format" xsi:type="nex:LiteralMeta"/>
      </node>
      <node about="#node106893" id="node106893" label="MAQ06034.1_GCA_002697175_ATP-dependent_protease_LonB__Euryarchaeota_archaeon_" otu="otu106894">
        <meta content=" x=10.177742 y=167.0 ll=7;" datatype="xsd:string" id="meta106895" property="format" xsi:type="nex:LiteralMeta"/>
      </node>
      <node about="#node106916" id="node106916" label="89.4/93" otu="otu106917">
        <meta content=" x=10.090916 y=180.229 ll=7;" datatype="xsd:string" id="meta106918" property="format" xsi:type="nex:LiteralMeta"/>
      </node>
      <node about="#node106919" id="node106919" label="97.7/100" otu="otu105394">
        <meta content=" x=10.118822 y=173.16504 ll=7;" datatype="xsd:string" id="meta106920" property="format" xsi:type="nex:LiteralMeta"/>
      </node>
      <node about="#node106921" id="node106921" label="70.6/93" otu="otu106922">
        <meta content=" x=10.134271 y=168.5 ll=7;" datatype="xsd:string" id="meta106923" property="format" xsi:type="nex:LiteralMeta"/>
      </node>
      <node about="#node106924" id="node106924" label="GCA_002496485DAJW01000129.1_736155669103_7_GCA_002496485_-1_ID_103_7_partial_00__Euryarchaeota_archaeon_UBA36_" otu="otu106925">
        <meta content=" x=10.196214 y=168.0 ll=7;" datatype="xsd:string" id="meta106926" property="format" xsi:type="nex:LiteralMeta"/>
      </node>
      <node about="#node106927" id="node106927" label="MBR17847.1_GCA_002728565_ATP-dependent_protease_LonB__Euryarchaeota_archaeon_" otu="otu106928">
        <meta content=" x=10.174239 y=169.0 ll=7;" datatype="xsd:string" id="meta106929" property="format" xsi:type="nex:LiteralMeta"/>
      </node>
      <node about="#node106934" id="node106934" label="91.2/94" otu="otu106935">
        <meta content=" x=10.133278 y=177.83008 ll=7;" datatype="xsd:string" id="meta106936" property="format" xsi:type="nex:LiteralMeta"/>
      </node>
      <node about="#node106937" id="node106937" label="44.8/36" otu="otu106938">
        <meta content=" x=10.139217 y=171.66016 ll=7;" datatype="xsd:string" id="meta106939" property="format" xsi:type="nex:LiteralMeta"/>
      </node>
      <node about="#node106940" id="node106940" label="MBM47521.1_GCA_002722735_ATP-dependent_protease_LonB__Euryarchaeota_archaeon_" otu="otu106941">
        <meta content=" x=10.169814 y=170.0 ll=7;" datatype="xsd:string" id="meta106942" property="format" xsi:type="nex:LiteralMeta"/>
      </node>
      <node about="#node106943" id="node106943" label="93/95" otu="otu106944">
        <meta content=" x=10.151044 y=173.32031 ll=7;" datatype="xsd:string" id="meta106945" property="format" xsi:type="nex:LiteralMeta"/>
      </node>
      <node about="#node106946" id="node106946" label="MBF92568.1_GCA_002716085_ATP-dependent_protease_LonB__Euryarchaeota_archaeon_" otu="otu106947">
        <meta content=" x=10.169283 y=171.0 ll=7;" datatype="xsd:string" id="meta106948" property="format" xsi:type="nex:LiteralMeta"/>
      </node>
      <node about="#node106949" id="node106949" label="93.4/98" otu="otu106950">
        <meta content=" x=10.16331 y=175.64062 ll=7;" datatype="xsd:string" id="meta106951" property="format" xsi:type="nex:LiteralMeta"/>
      </node>
      <node about="#node106952" id="node106952" label="87.9/98" otu="otu106953">
        <meta content=" x=10.1727295 y=172.75 ll=7;" datatype="xsd:string" id="meta106954" property="format" xsi:type="nex:LiteralMeta"/>
      </node>
      <node about="#node106955" id="node106955" label="MBJ17306.1_GCA_002718695_ATP-dependent_protease_LonB__Euryarchaeota_archaeon_" otu="otu106956">
        <meta content=" x=10.193833 y=172.0 ll=7;" datatype="xsd:string" id="meta106957" property="format" xsi:type="nex:LiteralMeta"/>
      </node>
      <node about="#node106958" id="node106958" label="75.1/96" otu="otu106959">
        <meta content=" x=10.1769085 y=173.5 ll=7;" datatype="xsd:string" id="meta106960" property="format" xsi:type="nex:LiteralMeta"/>
      </node>
      <node about="#node106961" id="node106961" label="GCA_001628485LURR01000032.1_15161071816126_15_GCA_001628485_1_ID_26_15_partial_00__Marine_group_II_euryarchaeote_REDSEA-S11_B3N4_" otu="otu106962">
        <meta content=" x=10.182183 y=173.0 ll=7;" datatype="xsd:string" id="meta106963" property="format" xsi:type="nex:LiteralMeta"/>
      </node>
      <node about="#node106964" id="node106964" label="GCA_001629185LURW02000074.1_1413720157744_14_GCA_001629185_-1_ID_4_14_partial_00__Marine_group_II_euryarchaeote_REDSEA-S37_B2N9_" otu="otu106965">
        <meta content=" x=10.185938 y=174.0 ll=7;" datatype="xsd:string" id="meta106966" property="format" xsi:type="nex:LiteralMeta"/>
      </node>
      <node about="#node106975" id="node106975" label="88.6/99" otu="otu106976">
        <meta content=" x=10.17158 y=178.53125 ll=7;" datatype="xsd:string" id="meta106977" property="format" xsi:type="nex:LiteralMeta"/>
      </node>
      <node about="#node106978" id="node106978" label="71/98" otu="otu106979">
        <meta content=" x=10.175143 y=177.125 ll=7;" datatype="xsd:string" id="meta106980" property="format" xsi:type="nex:LiteralMeta"/>
      </node>
      <node about="#node106981" id="node106981" label="95.4/100" otu="otu105801">
        <meta content=" x=10.185255 y=176.25 ll=7;" datatype="xsd:string" id="meta106982" property="format" xsi:type="nex:LiteralMeta"/>
      </node>
      <node about="#node106983" id="node106983" label="75.8/100" otu="otu106984">
        <meta content=" x=10.187315 y=175.5 ll=7;" datatype="xsd:string" id="meta106985" property="format" xsi:type="nex:LiteralMeta"/>
      </node>
      <node about="#node106986" id="node106986" label="MBE46010.1_GCA_002713185_ATP-dependent_protease_LonB__Euryarchaeota_archaeon_" otu="otu106987">
        <meta content=" x=10.197859 y=175.0 ll=7;" datatype="xsd:string" id="meta106988" property="format" xsi:type="nex:LiteralMeta"/>
      </node>
      <node about="#node106989" id="node106989" label="MBJ29269.1_GCA_002720055_ATP-dependent_protease_LonB__Euryarchaeota_archaeon_" otu="otu106990">
        <meta content=" x=10.191321 y=176.0 ll=7;" datatype="xsd:string" id="meta106991" property="format" xsi:type="nex:LiteralMeta"/>
      </node>
      <node about="#node106996" id="node106996" label="MAH99065.1_GCA_002689165_ATP-dependent_protease_LonB__Euryarchaeota_archaeon_" otu="otu106997">
        <meta content=" x=10.187123 y=177.0 ll=7;" datatype="xsd:string" id="meta106998" property="format" xsi:type="nex:LiteralMeta"/>
      </node>
      <node about="#node107003" id="node107003" label="RZD51554.1_GCA_004195615_ATP-dependent_protease_LonB__Euryarchaeota_archaeon_" otu="otu107004">
        <meta content=" x=10.185307 y=178.0 ll=7;" datatype="xsd:string" id="meta107005" property="format" xsi:type="nex:LiteralMeta"/>
      </node>
      <node about="#node107010" id="node107010" label="78.3/100" otu="otu107011">
        <meta content=" x=10.174859 y=179.9375 ll=7;" datatype="xsd:string" id="meta107012" property="format" xsi:type="nex:LiteralMeta"/>
      </node>
      <node about="#node107013" id="node107013" label="MBJ08041.1_GCA_002719035_ATP-dependent_protease_LonB__Euryarchaeota_archaeon_" otu="otu107014">
        <meta content=" x=10.185114 y=179.0 ll=7;" datatype="xsd:string" id="meta107015" property="format" xsi:type="nex:LiteralMeta"/>
      </node>
      <node about="#node107016" id="node107016" label="74.4/100" otu="otu107017">
        <meta content=" x=10.176916 y=180.875 ll=7;" datatype="xsd:string" id="meta107018" property="format" xsi:type="nex:LiteralMeta"/>
      </node>
      <node about="#node107019" id="node107019" label="PDH25627.1_GCA_002457155_ATP-dependent_protease_LonB__Marine_Group_II_euryarchaeote_MED-G35_" otu="otu107020">
        <meta content=" x=10.18301 y=180.0 ll=7;" datatype="xsd:string" id="meta107021" property="format" xsi:type="nex:LiteralMeta"/>
      </node>
      <node about="#node107022" id="node107022" label="35.9/92" otu="otu107023">
        <meta content=" x=10.178945 y=181.75 ll=7;" datatype="xsd:string" id="meta107024" property="format" xsi:type="nex:LiteralMeta"/>
      </node>
      <node about="#node107025" id="node107025" label="MBU38446.1_GCA_002730445_ATP-dependent_protease_LonB__Euryarchaeota_archaeon_" otu="otu107026">
        <meta content=" x=10.1789465 y=181.0 ll=7;" datatype="xsd:string" id="meta107027" property="format" xsi:type="nex:LiteralMeta"/>
      </node>
      <node about="#node107028" id="node107028" label="73/97" otu="otu107029">
        <meta content=" x=10.183051 y=182.5 ll=7;" datatype="xsd:string" id="meta107030" property="format" xsi:type="nex:LiteralMeta"/>
      </node>
      <node about="#node107031" id="node107031" label="MBN28735.1_GCA_002723045_ATP-dependent_protease_LonB__Euryarchaeota_archaeon_" otu="otu107032">
        <meta content=" x=10.185092 y=182.0 ll=7;" datatype="xsd:string" id="meta107033" property="format" xsi:type="nex:LiteralMeta"/>
      </node>
      <node about="#node107034" id="node107034" label="RJU87182.1_GCA_003602515_ATP-dependent_protease_LonB__partial__Candidatus_Poseidoniales_archaeon_" otu="otu107035">
        <meta content=" x=10.185105 y=183.0 ll=7;" datatype="xsd:string" id="meta107036" property="format" xsi:type="nex:LiteralMeta"/>
      </node>
      <node about="#node107069" id="node107069" label="MBN54972.1_GCA_002725315_ATP-dependent_protease_LonB__Euryarchaeota_archaeon_" otu="otu107070">
        <meta content=" x=10.147756 y=184.0 ll=7;" datatype="xsd:string" id="meta107071" property="format" xsi:type="nex:LiteralMeta"/>
      </node>
      <node about="#node107080" id="node107080" label="97.3/99" otu="otu107081">
        <meta content=" x=10.111581 y=187.29297 ll=7;" datatype="xsd:string" id="meta107082" property="format" xsi:type="nex:LiteralMeta"/>
      </node>
      <node about="#node107083" id="node107083" label="GCA_002498525DAHR01000013.1_1041202631222938_104_GCA_002498525_-1_ID_8_104_partial_00__Euryarchaeota_archaeon_UBA58_" otu="otu107084">
        <meta content=" x=10.15326 y=185.0 ll=7;" datatype="xsd:string" id="meta107085" property="format" xsi:type="nex:LiteralMeta"/>
      </node>
      <node about="#node107086" id="node107086" label="93.5/86" otu="otu107087">
        <meta content=" x=10.124523 y=189.58594 ll=7;" datatype="xsd:string" id="meta107088" property="format" xsi:type="nex:LiteralMeta"/>
      </node>
      <node about="#node107089" id="node107089" label="94.6/100" otu="otu107090">
        <meta content=" x=10.136951 y=186.5 ll=7;" datatype="xsd:string" id="meta107091" property="format" xsi:type="nex:LiteralMeta"/>
      </node>
      <node about="#node107092" id="node107092" label="PDH24294.1_GCA_002457595_ATP-dependent_protease_LonB__Marine_Group_II_euryarchaeote_MED-G36_" otu="otu107093">
        <meta content=" x=10.156099 y=186.0 ll=7;" datatype="xsd:string" id="meta107094" property="format" xsi:type="nex:LiteralMeta"/>
      </node>
      <node about="#node107095" id="node107095" label="DAC35681.1_GCA_003672945_TPA__ATP-dependent_protease_LonB__Candidatus_Poseidoniales_archaeon_" otu="otu107096">
        <meta content=" x=10.151876 y=187.0 ll=7;" datatype="xsd:string" id="meta107097" property="format" xsi:type="nex:LiteralMeta"/>
      </node>
      <node about="#node107102" id="node107102" label="80.3/27" otu="otu107103">
        <meta content=" x=10.129228 y=192.67188 ll=7;" datatype="xsd:string" id="meta107104" property="format" xsi:type="nex:LiteralMeta"/>
      </node>
      <node about="#node107105" id="node107105" label="85.3/28" otu="otu107106">
        <meta content=" x=10.134408 y=189.84375 ll=7;" datatype="xsd:string" id="meta107107" property="format" xsi:type="nex:LiteralMeta"/>
      </node>
      <node about="#node107108" id="node107108" label="GCA_002498725DAIJ01000032.1_9912121812324823_99_GCA_002498725_1_ID_23_99_partial_00__Euryarchaeota_archaeon_UBA23_" otu="otu107109">
        <meta content=" x=10.159127 y=188.0 ll=7;" datatype="xsd:string" id="meta107110" property="format" xsi:type="nex:LiteralMeta"/>
      </node>
      <node about="#node107111" id="node107111" label="99.9/99" otu="otu107112">
        <meta content=" x=10.15799 y=191.6875 ll=7;" datatype="xsd:string" id="meta107113" property="format" xsi:type="nex:LiteralMeta"/>
      </node>
      <node about="#node107114" id="node107114" label="0/98" otu="otu107115">
        <meta content=" x=10.157993 y=189.875 ll=7;" datatype="xsd:string" id="meta107116" property="format" xsi:type="nex:LiteralMeta"/>
      </node>
      <node about="#node107117" id="node107117" label="MAZ62580.1_GCA_002708385_ATP-dependent_protease_LonB__Euryarchaeota_archaeon_" otu="otu107118">
        <meta content=" x=10.170577 y=189.0 ll=7;" datatype="xsd:string" id="meta107119" property="format" xsi:type="nex:LiteralMeta"/>
      </node>
      <node about="#node107120" id="node107120" label="94/100" otu="otu107121">
        <meta content=" x=10.16631 y=190.75 ll=7;" datatype="xsd:string" id="meta107122" property="format" xsi:type="nex:LiteralMeta"/>
      </node>
      <node about="#node107123" id="node107123" label="MAC97374.1_GCA_002685415_ATP-dependent_protease_LonB__Euryarchaeota_archaeon_" otu="otu107124">
        <meta content=" x=10.168383 y=190.0 ll=7;" datatype="xsd:string" id="meta107125" property="format" xsi:type="nex:LiteralMeta"/>
      </node>
      <node about="#node107126" id="node107126" label="86.7/100" otu="otu107127">
        <meta content=" x=10.170542 y=191.5 ll=7;" datatype="xsd:string" id="meta107128" property="format" xsi:type="nex:LiteralMeta"/>
      </node>
      <node about="#node107129" id="node107129" label="GCA_002496905DALV01000010.1_41444318946_4_GCA_002496905_-1_ID_46_4_partial_01__Euryarchaeota_archaeon_UBA105_" otu="otu107130">
        <meta content=" x=10.175078 y=191.0 ll=7;" datatype="xsd:string" id="meta107131" property="format" xsi:type="nex:LiteralMeta"/>
      </node>
      <node about="#node107132" id="node107132" label="GCA_002507305DAZL01000069.1_14149071693753_14_GCA_002507305_1_ID_53_14_partial_00__Euryarchaeota_archaeon_UBA529_" otu="otu107133">
        <meta content=" x=10.174696 y=192.0 ll=7;" datatype="xsd:string" id="meta107134" property="format" xsi:type="nex:LiteralMeta"/>
      </node>
      <node about="#node107147" id="node107147" label="93.2/100" otu="otu106849">
        <meta content=" x=10.166457 y=193.5 ll=7;" datatype="xsd:string" id="meta107148" property="format" xsi:type="nex:LiteralMeta"/>
      </node>
      <node about="#node107149" id="node107149" label="PDH22265.1_GCA_002457555_ATP-dependent_protease_LonB__Marine_Group_II_euryarchaeote_MED-G37_" otu="otu107150">
        <meta content=" x=10.168508 y=193.0 ll=7;" datatype="xsd:string" id="meta107151" property="format" xsi:type="nex:LiteralMeta"/>
      </node>
      <node about="#node107152" id="node107152" label="GCA_002497025DAMG01000064.1_15192192124953_15_GCA_002497025_1_ID_53_15_partial_00__Euryarchaeota_archaeon_UBA126_" otu="otu107153">
        <meta content=" x=10.166459 y=194.0 ll=7;" datatype="xsd:string" id="meta107154" property="format" xsi:type="nex:LiteralMeta"/>
      </node>
      <node about="#node107167" id="node107167" label="99.9/100" otu="otu106197">
        <meta content=" x=10.150484 y=195.5 ll=7;" datatype="xsd:string" id="meta107168" property="format" xsi:type="nex:LiteralMeta"/>
      </node>
      <node about="#node107169" id="node107169" label="DAC67393.1_GCA_003672175_TPA__ATP-dependent_protease_LonB__Candidatus_Poseidoniales_archaeon_" otu="otu107170">
        <meta content=" x=10.164993 y=195.0 ll=7;" datatype="xsd:string" id="meta107171" property="format" xsi:type="nex:LiteralMeta"/>
      </node>
      <node about="#node107172" id="node107172" label="GCA_002497895DAFD01000099.1_21287653021682_21_GCA_002497895_1_ID_82_21_partial_00__Euryarchaeota_archaeon_UBA175_" otu="otu107173">
        <meta content=" x=10.150487 y=196.0 ll=7;" datatype="xsd:string" id="meta107174" property="format" xsi:type="nex:LiteralMeta"/>
      </node>
      <node about="#node107211" id="node107211" label="99.8/100" otu="otu106516">
        <meta content=" x=10.079609 y=199.29688 ll=7;" datatype="xsd:string" id="meta107212" property="format" xsi:type="nex:LiteralMeta"/>
      </node>
      <node about="#node107213" id="node107213" label="GCA_002505455DAVB01000027.1_41460154804212_41_GCA_002505455_-1_ID_12_41_partial_00__Euryarchaeota_archaeon_UBA52_" otu="otu107214">
        <meta content=" x=10.089379 y=197.0 ll=7;" datatype="xsd:string" id="meta107215" property="format" xsi:type="nex:LiteralMeta"/>
      </node>
      <node about="#node107216" id="node107216" label="39.6/79" otu="otu107217">
        <meta content=" x=10.08423 y=201.59375 ll=7;" datatype="xsd:string" id="meta107218" property="format" xsi:type="nex:LiteralMeta"/>
      </node>
      <node about="#node107219" id="node107219" label="9.8/76" otu="otu107220">
        <meta content=" x=10.088477 y=198.9375 ll=7;" datatype="xsd:string" id="meta107221" property="format" xsi:type="nex:LiteralMeta"/>
      </node>
      <node about="#node107222" id="node107222" label="MBH33486.1_GCA_002717835_ATP-dependent_protease_LonB__Euryarchaeota_archaeon_" otu="otu107223">
        <meta content=" x=10.0903635 y=198.0 ll=7;" datatype="xsd:string" id="meta107224" property="format" xsi:type="nex:LiteralMeta"/>
      </node>
      <node about="#node107225" id="node107225" label="98.6/100" otu="otu107226">
        <meta content=" x=10.102356 y=199.875 ll=7;" datatype="xsd:string" id="meta107227" property="format" xsi:type="nex:LiteralMeta"/>
      </node>
      <node about="#node107228" id="node107228" label="GCA_002502565DAPP01000007.1_54704337246039_54_GCA_002502565_1_ID_39_54_partial_00__Euryarchaeota_archaeon_UBA20_" otu="otu107229">
        <meta content=" x=10.108446 y=199.0 ll=7;" datatype="xsd:string" id="meta107230" property="format" xsi:type="nex:LiteralMeta"/>
      </node>
      <node about="#node107231" id="node107231" label="94.1/100" otu="otu107232">
        <meta content=" x=10.111767 y=200.75 ll=7;" datatype="xsd:string" id="meta107233" property="format" xsi:type="nex:LiteralMeta"/>
      </node>
      <node about="#node107234" id="node107234" label="GCA_002495675DAGH01000025.1_899895810098512_89_GCA_002495675_-1_ID_12_89_partial_00__Euryarchaeota_archaeon_UBA182_" otu="otu107235">
        <meta content=" x=10.1158495 y=200.0 ll=7;" datatype="xsd:string" id="meta107236" property="format" xsi:type="nex:LiteralMeta"/>
      </node>
      <node about="#node107237" id="node107237" label="0/98" otu="otu107115">
        <meta content=" x=10.111769 y=201.5 ll=7;" datatype="xsd:string" id="meta107238" property="format" xsi:type="nex:LiteralMeta"/>
      </node>
      <node about="#node107239" id="node107239" label="GCA_002501815DAOK01000005.1_7581240832677_75_GCA_002501815_-1_ID_7_75_partial_00__Euryarchaeota_archaeon_UBA14_" otu="otu107240">
        <meta content=" x=10.11177 y=201.0 ll=7;" datatype="xsd:string" id="meta107241" property="format" xsi:type="nex:LiteralMeta"/>
      </node>
      <node about="#node107242" id="node107242" label="GCA_002507175DAZE01000016.1_32348063683314_32_GCA_002507175_-1_ID_14_32_partial_00__Euryarchaeota_archaeon_UBA558_" otu="otu107243">
        <meta content=" x=10.11177 y=202.0 ll=7;" datatype="xsd:string" id="meta107244" property="format" xsi:type="nex:LiteralMeta"/>
      </node>
      <node about="#node107261" id="node107261" label="0/97" otu="otu107262">
        <meta content=" x=10.084233 y=204.25 ll=7;" datatype="xsd:string" id="meta107263" property="format" xsi:type="nex:LiteralMeta"/>
      </node>
      <node about="#node107264" id="node107264" label="0/88" otu="otu107265">
        <meta content=" x=10.084235 y=203.5 ll=7;" datatype="xsd:string" id="meta107266" property="format" xsi:type="nex:LiteralMeta"/>
      </node>
      <node about="#node107267" id="node107267" label="RPG72542.1_GCA_002170775_ATP-dependent_protease_LonB__Euryarchaeota_archaeon_TMED192_" otu="otu107268">
        <meta content=" x=10.084237 y=203.0 ll=7;" datatype="xsd:string" id="meta107269" property="format" xsi:type="nex:LiteralMeta"/>
      </node>
      <node about="#node107270" id="node107270" label="MAJ88203.1_GCA_002691865_ATP-dependent_protease_LonB__Acidimicrobiaceae_bacterium_" otu="otu107271">
        <meta content=" x=10.084237 y=204.0 ll=7;" datatype="xsd:string" id="meta107272" property="format" xsi:type="nex:LiteralMeta"/>
      </node>
      <node about="#node107277" id="node107277" label="GCA_002497295DANO01000018.1_57730127503916_57_GCA_002497295_1_ID_16_57_partial_00__Euryarchaeota_archaeon_UBA171_" otu="otu107278">
        <meta content=" x=10.0903425 y=205.0 ll=7;" datatype="xsd:string" id="meta107279" property="format" xsi:type="nex:LiteralMeta"/>
      </node>
      <node about="#node107300" id="node107300" label="96.8/99" otu="otu107301">
        <meta content=" x=9.8651495 y=256.7989 ll=7;" datatype="xsd:string" id="meta107302" property="format" xsi:type="nex:LiteralMeta"/>
      </node>
      <node about="#node107303" id="node107303" label="96.7/100" otu="otu107304">
        <meta content=" x=9.898584 y=215.72086 ll=7;" datatype="xsd:string" id="meta107305" property="format" xsi:type="nex:LiteralMeta"/>
      </node>
      <node about="#node107306" id="node107306" label="100/100" otu="otu105282">
        <meta content=" x=9.976322 y=207.4375 ll=7;" datatype="xsd:string" id="meta107307" property="format" xsi:type="nex:LiteralMeta"/>
      </node>
      <node about="#node107308" id="node107308" label="GCA_002494605DACD01000042.1_97329931126_9_GCA_002494605_-1_ID_26_9_partial_00__Euryarchaeota_archaeon_UBA553_" otu="otu107309">
        <meta content=" x=9.999703 y=206.0 ll=7;" datatype="xsd:string" id="meta107310" property="format" xsi:type="nex:LiteralMeta"/>
      </node>
      <node about="#node107311" id="node107311" label="96.1/92" otu="otu107312">
        <meta content=" x=10.00004 y=208.875 ll=7;" datatype="xsd:string" id="meta107313" property="format" xsi:type="nex:LiteralMeta"/>
      </node>
      <node about="#node107314" id="node107314" label="61.4/92" otu="otu107315">
        <meta content=" x=10.001122 y=207.75 ll=7;" datatype="xsd:string" id="meta107316" property="format" xsi:type="nex:LiteralMeta"/>
      </node>
      <node about="#node107317" id="node107317" label="MAT48384.1_GCA_002699515_ATP-dependent_protease_LonB__Euryarchaeota_archaeon_" otu="otu107318">
        <meta content=" x=10.011907 y=207.0 ll=7;" datatype="xsd:string" id="meta107319" property="format" xsi:type="nex:LiteralMeta"/>
      </node>
      <node about="#node107320" id="node107320" label="96.9/96" otu="otu107321">
        <meta content=" x=10.011784 y=208.5 ll=7;" datatype="xsd:string" id="meta107322" property="format" xsi:type="nex:LiteralMeta"/>
      </node>
      <node about="#node107323" id="node107323" label="MAK05001.1_GCA_002692465_ATP-dependent_protease_LonB__Euryarchaeota_archaeon_" otu="otu107324">
        <meta content=" x=10.020169 y=208.0 ll=7;" datatype="xsd:string" id="meta107325" property="format" xsi:type="nex:LiteralMeta"/>
      </node>
      <node about="#node107326" id="node107326" label="MBJ99899.1_GCA_002720275_ATP-dependent_protease_LonB__Euryarchaeota_archaeon_" otu="otu107327">
        <meta content=" x=10.018028 y=209.0 ll=7;" datatype="xsd:string" id="meta107328" property="format" xsi:type="nex:LiteralMeta"/>
      </node>
      <node about="#node107337" id="node107337" label="MAO70364.1_GCA_002696315_ATP-dependent_protease_LonB__Euryarchaeota_archaeon_" otu="otu107338">
        <meta content=" x=10.0157585 y=210.0 ll=7;" datatype="xsd:string" id="meta107339" property="format" xsi:type="nex:LiteralMeta"/>
      </node>
      <node about="#node107348" id="node107348" label="63.5/99" otu="otu107349">
        <meta content=" x=9.910827 y=224.00421 ll=7;" datatype="xsd:string" id="meta107350" property="format" xsi:type="nex:LiteralMeta"/>
      </node>
      <node about="#node107351" id="node107351" label="96.2/100" otu="otu107352">
        <meta content=" x=9.944729 y=211.75 ll=7;" datatype="xsd:string" id="meta107353" property="format" xsi:type="nex:LiteralMeta"/>
      </node>
      <node about="#node107354" id="node107354" label="RZD46208.1_GCA_004195635_ATP-dependent_protease_LonB__Euryarchaeota_archaeon_" otu="otu107355">
        <meta content=" x=10.09496 y=211.0 ll=7;" datatype="xsd:string" id="meta107356" property="format" xsi:type="nex:LiteralMeta"/>
      </node>
      <node about="#node107357" id="node107357" label="73.2/100" otu="otu107358">
        <meta content=" x=9.976014 y=212.5 ll=7;" datatype="xsd:string" id="meta107359" property="format" xsi:type="nex:LiteralMeta"/>
      </node>
      <node about="#node107360" id="node107360" label="GCA_002505935DAWL01000097.1_11189030_1_GCA_002505935_1_ID_30_1_partial_10__Euryarchaeota_archaeon_UBA226_" otu="otu107361">
        <meta content=" x=10.011173 y=212.0 ll=7;" datatype="xsd:string" id="meta107362" property="format" xsi:type="nex:LiteralMeta"/>
      </node>
      <node about="#node107363" id="node107363" label="RZD45944.1_GCA_004195545_ATP-dependent_protease_LonB__Euryarchaeota_archaeon_" otu="otu107364">
        <meta content=" x=10.071926 y=213.0 ll=7;" datatype="xsd:string" id="meta107365" property="format" xsi:type="nex:LiteralMeta"/>
      </node>
      <node about="#node107374" id="node107374" label="99.2/100" otu="otu107375">
        <meta content=" x=9.961425 y=236.25842 ll=7;" datatype="xsd:string" id="meta107376" property="format" xsi:type="nex:LiteralMeta"/>
      </node>
      <node about="#node107377" id="node107377" label="62.6/83" otu="otu107378">
        <meta content=" x=9.9864645 y=219.02539 ll=7;" datatype="xsd:string" id="meta107379" property="format" xsi:type="nex:LiteralMeta"/>
      </node>
      <node about="#node107380" id="node107380" label="100/100" otu="otu105282">
        <meta content=" x=10.06686 y=214.5 ll=7;" datatype="xsd:string" id="meta107381" property="format" xsi:type="nex:LiteralMeta"/>
      </node>
      <node about="#node107382" id="node107382" label="MAK41884.1_GCA_002692775_ATP-dependent_protease_LonB__Euryarchaeota_archaeon_" otu="otu107383">
        <meta content=" x=10.0690155 y=214.0 ll=7;" datatype="xsd:string" id="meta107384" property="format" xsi:type="nex:LiteralMeta"/>
      </node>
      <node about="#node107385" id="node107385" label="MAT86003.1_GCA_002699425_ATP-dependent_protease_LonB__Euryarchaeota_archaeon_" otu="otu107386">
        <meta content=" x=10.070988 y=215.0 ll=7;" datatype="xsd:string" id="meta107387" property="format" xsi:type="nex:LiteralMeta"/>
      </node>
      <node about="#node107392" id="node107392" label="95/100" otu="otu107393">
        <meta content=" x=10.014077 y=223.55078 ll=7;" datatype="xsd:string" id="meta107394" property="format" xsi:type="nex:LiteralMeta"/>
      </node>
      <node about="#node107395" id="node107395" label="GCA_002503295DARJ01000015.1_151735419402142_15_GCA_002503295_-1_ID_142_15_partial_00__Euryarchaeota_archaeon_UBA441_" otu="otu107396">
        <meta content=" x=10.059301 y=216.0 ll=7;" datatype="xsd:string" id="meta107397" property="format" xsi:type="nex:LiteralMeta"/>
      </node>
      <node about="#node107398" id="node107398" label="75.8/91" otu="otu107399">
        <meta content=" x=10.024086 y=231.10156 ll=7;" datatype="xsd:string" id="meta107400" property="format" xsi:type="nex:LiteralMeta"/>
      </node>
      <node about="#node107401" id="node107401" label="27.4/57" otu="otu107402">
        <meta content=" x=10.026931 y=229.20312 ll=7;" datatype="xsd:string" id="meta107403" property="format" xsi:type="nex:LiteralMeta"/>
      </node>
      <node about="#node107404" id="node107404" label="17.5/53" otu="otu107405">
        <meta content=" x=10.0349865 y=226.40625 ll=7;" datatype="xsd:string" id="meta107406" property="format" xsi:type="nex:LiteralMeta"/>
      </node>
      <node about="#node107407" id="node107407" label="0/43" otu="otu107408">
        <meta content=" x=10.034989 y=221.8125 ll=7;" datatype="xsd:string" id="meta107409" property="format" xsi:type="nex:LiteralMeta"/>
      </node>
      <node about="#node107410" id="node107410" label="77.9/45" otu="otu107411">
        <meta content=" x=10.038213 y=218.625 ll=7;" datatype="xsd:string" id="meta107412" property="format" xsi:type="nex:LiteralMeta"/>
      </node>
      <node about="#node107413" id="node107413" label="81.8/100" otu="otu107414">
        <meta content=" x=10.045053 y=217.5 ll=7;" datatype="xsd:string" id="meta107415" property="format" xsi:type="nex:LiteralMeta"/>
      </node>
      <node about="#node107416" id="node107416" label="MBS73396.1_GCA_002727515_ATP-dependent_protease_LonB__Euryarchaeota_archaeon_" otu="otu107417">
        <meta content=" x=10.058732 y=217.0 ll=7;" datatype="xsd:string" id="meta107418" property="format" xsi:type="nex:LiteralMeta"/>
      </node>
      <node about="#node107419" id="node107419" label="MAK96719.1_GCA_002694245_ATP-dependent_protease_LonB__Euryarchaeota_archaeon_" otu="otu107420">
        <meta content=" x=10.060239 y=218.0 ll=7;" datatype="xsd:string" id="meta107421" property="format" xsi:type="nex:LiteralMeta"/>
      </node>
      <node about="#node107426" id="node107426" label="87.1/63" otu="otu107427">
        <meta content=" x=10.044562 y=219.75 ll=7;" datatype="xsd:string" id="meta107428" property="format" xsi:type="nex:LiteralMeta"/>
      </node>
      <node about="#node107429" id="node107429" label="RJV00857.1_GCA_003602415_ATP-dependent_protease_LonB__Candidatus_Poseidoniales_archaeon_" otu="otu107430">
        <meta content=" x=10.051048 y=219.0 ll=7;" datatype="xsd:string" id="meta107431" property="format" xsi:type="nex:LiteralMeta"/>
      </node>
      <node about="#node107432" id="node107432" label="84.3/72" otu="otu107433">
        <meta content=" x=10.055996 y=220.5 ll=7;" datatype="xsd:string" id="meta107434" property="format" xsi:type="nex:LiteralMeta"/>
      </node>
      <node about="#node107435" id="node107435" label="GCA_002495045DADQ01000033.1_1082181026973_10_GCA_002495045_-1_ID_73_10_partial_00__Euryarchaeota_archaeon_UBA41_" otu="otu107436">
        <meta content=" x=10.059796 y=220.0 ll=7;" datatype="xsd:string" id="meta107437" property="format" xsi:type="nex:LiteralMeta"/>
      </node>
      <node about="#node107438" id="node107438" label="GCA_002507425DAZU01000046.1_68438961389_6_GCA_002507425_1_ID_89_6_partial_00__Euryarchaeota_archaeon_UBA53_" otu="otu107439">
        <meta content=" x=10.07062 y=221.0 ll=7;" datatype="xsd:string" id="meta107440" property="format" xsi:type="nex:LiteralMeta"/>
      </node>
      <node about="#node107453" id="node107453" label="94/97" otu="otu107454">
        <meta content=" x=10.043333 y=225.0 ll=7;" datatype="xsd:string" id="meta107455" property="format" xsi:type="nex:LiteralMeta"/>
      </node>
      <node about="#node107456" id="node107456" label="94.7/99" otu="otu107457">
        <meta content=" x=10.052565 y=222.75 ll=7;" datatype="xsd:string" id="meta107458" property="format" xsi:type="nex:LiteralMeta"/>
      </node>
      <node about="#node107459" id="node107459" label="MAI04824.1_GCA_002689565_ATP-dependent_protease_LonB__Euryarchaeota_archaeon_" otu="otu107460">
        <meta content=" x=10.061076 y=222.0 ll=7;" datatype="xsd:string" id="meta107461" property="format" xsi:type="nex:LiteralMeta"/>
      </node>
      <node about="#node107462" id="node107462" label="83.1/100" otu="otu107463">
        <meta content=" x=10.056552 y=223.5 ll=7;" datatype="xsd:string" id="meta107464" property="format" xsi:type="nex:LiteralMeta"/>
      </node>
      <node about="#node107465" id="node107465" label="MBJ63535.1_GCA_002720115_ATP-dependent_protease_LonB__Euryarchaeota_archaeon_" otu="otu107466">
        <meta content=" x=10.0606365 y=223.0 ll=7;" datatype="xsd:string" id="meta107467" property="format" xsi:type="nex:LiteralMeta"/>
      </node>
      <node about="#node107468" id="node107468" label="MBJ62787.1_GCA_002719055_ATP-dependent_protease_LonB__Euryarchaeota_archaeon_" otu="otu107469">
        <meta content=" x=10.066886 y=224.0 ll=7;" datatype="xsd:string" id="meta107470" property="format" xsi:type="nex:LiteralMeta"/>
      </node>
      <node about="#node107479" id="node107479" label="87.2/60" otu="otu107480">
        <meta content=" x=10.0483465 y=227.25 ll=7;" datatype="xsd:string" id="meta107481" property="format" xsi:type="nex:LiteralMeta"/>
      </node>
      <node about="#node107482" id="node107482" label="72.2/61" otu="otu107483">
        <meta content=" x=10.050375 y=225.75 ll=7;" datatype="xsd:string" id="meta107484" property="format" xsi:type="nex:LiteralMeta"/>
      </node>
      <node about="#node107485" id="node107485" label="GCA_002496175DAIQ01000176.1_468278902157_4_GCA_002496175_1_ID_157_4_partial_00__Euryarchaeota_archaeon_UBA85_" otu="otu107486">
        <meta content=" x=10.056545 y=225.0 ll=7;" datatype="xsd:string" id="meta107487" property="format" xsi:type="nex:LiteralMeta"/>
      </node>
      <node about="#node107488" id="node107488" label="93.5/100" otu="otu106270">
        <meta content=" x=10.056515 y=226.5 ll=7;" datatype="xsd:string" id="meta107489" property="format" xsi:type="nex:LiteralMeta"/>
      </node>
      <node about="#node107490" id="node107490" label="MBB70693.1_GCA_002709705_ATP-dependent_protease_LonB__Euryarchaeota_archaeon_" otu="otu107491">
        <meta content=" x=10.058546 y=226.0 ll=7;" datatype="xsd:string" id="meta107492" property="format" xsi:type="nex:LiteralMeta"/>
      </node>
      <node about="#node107493" id="node107493" label="MBB70764.1_GCA_002709705_ATP-dependent_protease_LonB__Euryarchaeota_archaeon_" otu="otu107494">
        <meta content=" x=10.056516 y=227.0 ll=7;" datatype="xsd:string" id="meta107495" property="format" xsi:type="nex:LiteralMeta"/>
      </node>
      <node about="#node107504" id="node107504" label="89.5/100" otu="otu107505">
        <meta content=" x=10.052469 y=228.75 ll=7;" datatype="xsd:string" id="meta107506" property="format" xsi:type="nex:LiteralMeta"/>
      </node>
      <node about="#node107507" id="node107507" label="MAX45892.1_GCA_002710205_ATP-dependent_protease_LonB__Euryarchaeota_archaeon_" otu="otu107508">
        <meta content=" x=10.054537 y=228.0 ll=7;" datatype="xsd:string" id="meta107509" property="format" xsi:type="nex:LiteralMeta"/>
      </node>
      <node about="#node107510" id="node107510" label="79.3/100" otu="otu107511">
        <meta content=" x=10.054495 y=229.5 ll=7;" datatype="xsd:string" id="meta107512" property="format" xsi:type="nex:LiteralMeta"/>
      </node>
      <node about="#node107513" id="node107513" label="MBS84111.1_GCA_002727695_ATP-dependent_protease_LonB__Euryarchaeota_archaeon_" otu="otu107514">
        <meta content=" x=10.054498 y=229.0 ll=7;" datatype="xsd:string" id="meta107515" property="format" xsi:type="nex:LiteralMeta"/>
      </node>
      <node about="#node107516" id="node107516" label="GCA_002498185DAGO01000136.1_108148967711_10_GCA_002498185_-1_ID_11_10_partial_01__Euryarchaeota_archaeon_UBA10_" otu="otu107517">
        <meta content=" x=10.065748 y=230.0 ll=7;" datatype="xsd:string" id="meta107518" property="format" xsi:type="nex:LiteralMeta"/>
      </node>
      <node about="#node107539" id="node107539" label="MAH90548.1_GCA_002689345_ATP-dependent_protease_LonB__Euryarchaeota_archaeon_" otu="otu107540">
        <meta content=" x=10.047522 y=231.0 ll=7;" datatype="xsd:string" id="meta107541" property="format" xsi:type="nex:LiteralMeta"/>
      </node>
      <node about="#node107546" id="node107546" label="RJU88634.1_GCA_003602535_ATP-dependent_protease_LonB__partial__Candidatus_Poseidoniales_archaeon_" otu="otu107547">
        <meta content=" x=10.046835 y=232.0 ll=7;" datatype="xsd:string" id="meta107548" property="format" xsi:type="nex:LiteralMeta"/>
      </node>
      <node about="#node107553" id="node107553" label="MAV02893.1_GCA_002701145_hypothetical_protein_CMA19_01295__Euryarchaeota_archaeon_" otu="otu107554">
        <meta content=" x=10.043331 y=233.0 ll=7;" datatype="xsd:string" id="meta107555" property="format" xsi:type="nex:LiteralMeta"/>
      </node>
      <node about="#node107568" id="node107568" label="98.1/100" otu="otu106806">
        <meta content=" x=10.00232 y=253.49146 ll=7;" datatype="xsd:string" id="meta107569" property="format" xsi:type="nex:LiteralMeta"/>
      </node>
      <node about="#node107570" id="node107570" label="91.4/98" otu="otu107571">
        <meta content=" x=10.021424 y=235.5625 ll=7;" datatype="xsd:string" id="meta107572" property="format" xsi:type="nex:LiteralMeta"/>
      </node>
      <node about="#node107573" id="node107573" label="MBI19437.1_GCA_002718195_ATP-dependent_protease_LonB__Euryarchaeota_archaeon_" otu="otu107574">
        <meta content=" x=10.120457 y=234.0 ll=7;" datatype="xsd:string" id="meta107575" property="format" xsi:type="nex:LiteralMeta"/>
      </node>
      <node about="#node107576" id="node107576" label="100/100" otu="otu105282">
        <meta content=" x=10.082078 y=237.125 ll=7;" datatype="xsd:string" id="meta107577" property="format" xsi:type="nex:LiteralMeta"/>
      </node>
      <node about="#node107578" id="node107578" label="0/9" otu="otu107579">
        <meta content=" x=10.08208 y=236.25 ll=7;" datatype="xsd:string" id="meta107580" property="format" xsi:type="nex:LiteralMeta"/>
      </node>
      <node about="#node107581" id="node107581" label="0/9" otu="otu107579">
        <meta content=" x=10.082084 y=235.5 ll=7;" datatype="xsd:string" id="meta107582" property="format" xsi:type="nex:LiteralMeta"/>
      </node>
      <node about="#node107583" id="node107583" label="GCA_002497645DADW01000018.1_3869082711844_38_GCA_002497645_1_ID_4_38_partial_00__Euryarchaeota_archaeon_UBA12_" otu="otu107584">
        <meta content=" x=10.093429 y=235.0 ll=7;" datatype="xsd:string" id="meta107585" property="format" xsi:type="nex:LiteralMeta"/>
      </node>
      <node about="#node107586" id="node107586" label="GCA_002496845DALQ01000083.1_962787303107_9_GCA_002496845_-1_ID_107_9_partial_01__Euryarchaeota_archaeon_UBA495_" otu="otu107587">
        <meta content=" x=10.082086 y=236.0 ll=7;" datatype="xsd:string" id="meta107588" property="format" xsi:type="nex:LiteralMeta"/>
      </node>
      <node about="#node107593" id="node107593" label="DAC37377.1_GCA_003672475_TPA__ATP-dependent_protease_LonB__partial__Candidatus_Poseidoniales_archaeon_" otu="otu107594">
        <meta content=" x=10.082081 y=237.0 ll=7;" datatype="xsd:string" id="meta107595" property="format" xsi:type="nex:LiteralMeta"/>
      </node>
      <node about="#node107600" id="node107600" label="RPG74692.1_GCA_002170075_ATP-dependent_protease_LonB__Euryarchaeota_archaeon_TMED141_" otu="otu107601">
        <meta content=" x=10.091669 y=238.0 ll=7;" datatype="xsd:string" id="meta107602" property="format" xsi:type="nex:LiteralMeta"/>
      </node>
      <node about="#node107611" id="node107611" label="85.4/98" otu="otu107612">
        <meta content=" x=10.017043 y=271.4204 ll=7;" datatype="xsd:string" id="meta107613" property="format" xsi:type="nex:LiteralMeta"/>
      </node>
      <node about="#node107614" id="node107614" label="90.8/99" otu="otu107615">
        <meta content=" x=10.035964 y=257.81348 ll=7;" datatype="xsd:string" id="meta107616" property="format" xsi:type="nex:LiteralMeta"/>
      </node>
      <node about="#node107617" id="node107617" label="66.9/82" otu="otu107618">
        <meta content=" x=10.043445 y=244.90039 ll=7;" datatype="xsd:string" id="meta107619" property="format" xsi:type="nex:LiteralMeta"/>
      </node>
      <node about="#node107620" id="node107620" label="100/100" otu="otu105282">
        <meta content=" x=10.114455 y=239.5 ll=7;" datatype="xsd:string" id="meta107621" property="format" xsi:type="nex:LiteralMeta"/>
      </node>
      <node about="#node107622" id="node107622" label="RZD44664.1_GCA_004195545_ATP-dependent_protease_LonB__Euryarchaeota_archaeon_" otu="otu107623">
        <meta content=" x=10.117085 y=239.0 ll=7;" datatype="xsd:string" id="meta107624" property="format" xsi:type="nex:LiteralMeta"/>
      </node>
      <node about="#node107625" id="node107625" label="GCA_002499015DAJY01000004.1_129676117511_12_GCA_002499015_-1_ID_1_12_partial_00__Euryarchaeota_archaeon_UBA242_" otu="otu107626">
        <meta content=" x=10.161393 y=240.0 ll=7;" datatype="xsd:string" id="meta107627" property="format" xsi:type="nex:LiteralMeta"/>
      </node>
      <node about="#node107632" id="node107632" label="90.8/75" otu="otu107633">
        <meta content=" x=10.052447 y=250.30078 ll=7;" datatype="xsd:string" id="meta107634" property="format" xsi:type="nex:LiteralMeta"/>
      </node>
      <node about="#node107635" id="node107635" label="80.2/74" otu="otu107636">
        <meta content=" x=10.057042 y=242.0625 ll=7;" datatype="xsd:string" id="meta107637" property="format" xsi:type="nex:LiteralMeta"/>
      </node>
      <node about="#node107638" id="node107638" label="GCA_002499545DAME01000048.1_12130121507547_12_GCA_002499545_-1_ID_47_12_partial_00__Euryarchaeota_archaeon_UBA88_" otu="otu107639">
        <meta content=" x=10.088693 y=241.0 ll=7;" datatype="xsd:string" id="meta107640" property="format" xsi:type="nex:LiteralMeta"/>
      </node>
      <node about="#node107641" id="node107641" label="78.3/57" otu="otu107642">
        <meta content=" x=10.067809 y=243.125 ll=7;" datatype="xsd:string" id="meta107643" property="format" xsi:type="nex:LiteralMeta"/>
      </node>
      <node about="#node107644" id="node107644" label="RJU92714.1_GCA_003602455_ATP-dependent_protease_LonB__Candidatus_Poseidoniales_archaeon_" otu="otu107645">
        <meta content=" x=10.079461 y=242.0 ll=7;" datatype="xsd:string" id="meta107646" property="format" xsi:type="nex:LiteralMeta"/>
      </node>
      <node about="#node107647" id="node107647" label="96.9/66" otu="otu107648">
        <meta content=" x=10.082669 y=244.25 ll=7;" datatype="xsd:string" id="meta107649" property="format" xsi:type="nex:LiteralMeta"/>
      </node>
      <node about="#node107650" id="node107650" label="GCA_002506275DAXG01000043.1_32922498814_3_GCA_002506275_-1_ID_14_3_partial_00__Euryarchaeota_archaeon_UBA259_" otu="otu107651">
        <meta content=" x=10.082672 y=243.0 ll=7;" datatype="xsd:string" id="meta107652" property="format" xsi:type="nex:LiteralMeta"/>
      </node>
      <node about="#node107653" id="node107653" label="49.5/57" otu="otu107654">
        <meta content=" x=10.08769 y=245.5 ll=7;" datatype="xsd:string" id="meta107655" property="format" xsi:type="nex:LiteralMeta"/>
      </node>
      <node about="#node107656" id="node107656" label="RJU81647.1_GCA_003602605_ATP-dependent_protease_LonB__Candidatus_Poseidoniales_archaeon_" otu="otu107657">
        <meta content=" x=10.0951395 y=244.0 ll=7;" datatype="xsd:string" id="meta107658" property="format" xsi:type="nex:LiteralMeta"/>
      </node>
      <node about="#node107659" id="node107659" label="92.9/58" otu="otu107660">
        <meta content=" x=10.098086 y=247.0 ll=7;" datatype="xsd:string" id="meta107661" property="format" xsi:type="nex:LiteralMeta"/>
      </node>
      <node about="#node107662" id="node107662" label="GCA_002499705DAMU01000053.1_11151501721632_11_GCA_002499705_1_ID_32_11_partial_00__Euryarchaeota_archaeon_UBA91_" otu="otu107663">
        <meta content=" x=10.118546 y=245.0 ll=7;" datatype="xsd:string" id="meta107664" property="format" xsi:type="nex:LiteralMeta"/>
      </node>
      <node about="#node107665" id="node107665" label="96.2/100" otu="otu107352">
        <meta content=" x=10.113928 y=249.0 ll=7;" datatype="xsd:string" id="meta107666" property="format" xsi:type="nex:LiteralMeta"/>
      </node>
      <node about="#node107667" id="node107667" label="76.7/96" otu="otu107668">
        <meta content=" x=10.119237 y=247.5 ll=7;" datatype="xsd:string" id="meta107669" property="format" xsi:type="nex:LiteralMeta"/>
      </node>
      <node about="#node107670" id="node107670" label="66.4/66" otu="otu107671">
        <meta content=" x=10.124583 y=246.5 ll=7;" datatype="xsd:string" id="meta107672" property="format" xsi:type="nex:LiteralMeta"/>
      </node>
      <node about="#node107673" id="node107673" label="DAC32706.1_GCA_003672505_TPA__ATP-dependent_protease_LonB__Candidatus_Poseidoniales_archaeon_" otu="otu107674">
        <meta content=" x=10.140994 y=246.0 ll=7;" datatype="xsd:string" id="meta107675" property="format" xsi:type="nex:LiteralMeta"/>
      </node>
      <node about="#node107676" id="node107676" label="EHR76970.1_GCA_000246735_Lon-B_peptidase__ATP-dependent__S16_family___uncultured_Candidatus_Poseidoniales_archaeon_" otu="otu107677">
        <meta content=" x=10.131414 y=247.0 ll=7;" datatype="xsd:string" id="meta107678" property="format" xsi:type="nex:LiteralMeta"/>
      </node>
      <node about="#node107683" id="node107683" label="59/64" otu="otu107684">
        <meta content=" x=10.123028 y=248.5 ll=7;" datatype="xsd:string" id="meta107685" property="format" xsi:type="nex:LiteralMeta"/>
      </node>
      <node about="#node107686" id="node107686" label="DAC43778.1_GCA_003672405_TPA__ATP-dependent_protease_LonB__Candidatus_Poseidoniales_archaeon_" otu="otu107687">
        <meta content=" x=10.132358 y=248.0 ll=7;" datatype="xsd:string" id="meta107688" property="format" xsi:type="nex:LiteralMeta"/>
      </node>
      <node about="#node107689" id="node107689" label="GCA_002495535DAFX01000076.1_3534121361998_35_GCA_002495535_-1_ID_8_35_partial_00__Euryarchaeota_archaeon_UBA433_" otu="otu107690">
        <meta content=" x=10.130852 y=249.0 ll=7;" datatype="xsd:string" id="meta107691" property="format" xsi:type="nex:LiteralMeta"/>
      </node>
      <node about="#node107700" id="node107700" label="0/61" otu="otu107701">
        <meta content=" x=10.11441 y=250.5 ll=7;" datatype="xsd:string" id="meta107702" property="format" xsi:type="nex:LiteralMeta"/>
      </node>
      <node about="#node107703" id="node107703" label="RJU97014.1_GCA_003602645_ATP-dependent_protease_LonB__Candidatus_Poseidoniales_archaeon_" otu="otu107704">
        <meta content=" x=10.11861 y=250.0 ll=7;" datatype="xsd:string" id="meta107705" property="format" xsi:type="nex:LiteralMeta"/>
      </node>
      <node about="#node107706" id="node107706" label="GCA_002502605DAPR01000012.1_57916999448_5_GCA_002502605_1_ID_48_5_partial_00__Euryarchaeota_archaeon_UBA258_" otu="otu107707">
        <meta content=" x=10.114412 y=251.0 ll=7;" datatype="xsd:string" id="meta107708" property="format" xsi:type="nex:LiteralMeta"/>
      </node>
      <node about="#node107737" id="node107737" label="99.7/100" otu="otu105538">
        <meta content=" x=10.090363 y=258.53906 ll=7;" datatype="xsd:string" id="meta107738" property="format" xsi:type="nex:LiteralMeta"/>
      </node>
      <node about="#node107739" id="node107739" label="93.8/100" otu="otu105905">
        <meta content=" x=10.108253 y=255.1875 ll=7;" datatype="xsd:string" id="meta107740" property="format" xsi:type="nex:LiteralMeta"/>
      </node>
      <node about="#node107741" id="node107741" label="62.5/94" otu="otu107742">
        <meta content=" x=10.111985 y=253.875 ll=7;" datatype="xsd:string" id="meta107743" property="format" xsi:type="nex:LiteralMeta"/>
      </node>
      <node about="#node107744" id="node107744" label="99.1/100" otu="otu105513">
        <meta content=" x=10.132284 y=252.75 ll=7;" datatype="xsd:string" id="meta107745" property="format" xsi:type="nex:LiteralMeta"/>
      </node>
      <node about="#node107746" id="node107746" label="GCA_002502415DAOU01000181.1_21212148160_2_GCA_002502415_-1_ID_160_2_partial_00__Euryarchaeota_archaeon_UBA131_" otu="otu107747">
        <meta content=" x=10.146962 y=252.0 ll=7;" datatype="xsd:string" id="meta107748" property="format" xsi:type="nex:LiteralMeta"/>
      </node>
      <node about="#node107749" id="node107749" label="83.3/100" otu="otu107750">
        <meta content=" x=10.138403 y=253.5 ll=7;" datatype="xsd:string" id="meta107751" property="format" xsi:type="nex:LiteralMeta"/>
      </node>
      <node about="#node107752" id="node107752" label="RPG77120.1_GCA_002168805_ATP-dependent_protease_LonB__Euryarchaeota_archaeon_TMED248_" otu="otu107753">
        <meta content=" x=10.138406 y=253.0 ll=7;" datatype="xsd:string" id="meta107754" property="format" xsi:type="nex:LiteralMeta"/>
      </node>
      <node about="#node107755" id="node107755" label="DAC28738.1_GCA_003672555_TPA__ATP-dependent_protease_LonB__partial__Candidatus_Poseidoniales_archaeon_" otu="otu107756">
        <meta content=" x=10.138404 y=254.0 ll=7;" datatype="xsd:string" id="meta107757" property="format" xsi:type="nex:LiteralMeta"/>
      </node>
      <node about="#node107766" id="node107766" label="MAR93568.1_GCA_002697705_ATP-dependent_protease_LonB__Euryarchaeota_archaeon_" otu="otu107767">
        <meta content=" x=10.11508 y=255.0 ll=7;" datatype="xsd:string" id="meta107768" property="format" xsi:type="nex:LiteralMeta"/>
      </node>
      <node about="#node107773" id="node107773" label="75.5/95" otu="otu107774">
        <meta content=" x=10.110337 y=256.5 ll=7;" datatype="xsd:string" id="meta107775" property="format" xsi:type="nex:LiteralMeta"/>
      </node>
      <node about="#node107776" id="node107776" label="MAU74041.1_GCA_002701025_ATP-dependent_protease_LonB__Euryarchaeota_archaeon_" otu="otu107777">
        <meta content=" x=10.122139 y=256.0 ll=7;" datatype="xsd:string" id="meta107778" property="format" xsi:type="nex:LiteralMeta"/>
      </node>
      <node about="#node107779" id="node107779" label="RJU82398.1_GCA_003602575_ATP-dependent_protease_LonB__Candidatus_Poseidoniales_archaeon_" otu="otu107780">
        <meta content=" x=10.112844 y=257.0 ll=7;" datatype="xsd:string" id="meta107781" property="format" xsi:type="nex:LiteralMeta"/>
      </node>
      <node about="#node107790" id="node107790" label="99/100" otu="otu106258">
        <meta content=" x=10.1186075 y=261.89062 ll=7;" datatype="xsd:string" id="meta107791" property="format" xsi:type="nex:LiteralMeta"/>
      </node>
      <node about="#node107792" id="node107792" label="94.6/100" otu="otu107090">
        <meta content=" x=10.131524 y=259.28125 ll=7;" datatype="xsd:string" id="meta107793" property="format" xsi:type="nex:LiteralMeta"/>
      </node>
      <node about="#node107794" id="node107794" label="DAC53729.1_GCA_003672325_TPA__ATP-dependent_protease_LonB__Candidatus_Poseidoniales_archaeon_" otu="otu107795">
        <meta content=" x=10.140796 y=258.0 ll=7;" datatype="xsd:string" id="meta107796" property="format" xsi:type="nex:LiteralMeta"/>
      </node>
      <node about="#node107797" id="node107797" label="46.1/100" otu="otu107798">
        <meta content=" x=10.138449 y=260.5625 ll=7;" datatype="xsd:string" id="meta107799" property="format" xsi:type="nex:LiteralMeta"/>
      </node>
      <node about="#node107800" id="node107800" label="GCA_002496955DALZ01000157.1_34359638353_3_GCA_002496955_1_ID_53_3_partial_00__Euryarchaeota_archaeon_UBA128_" otu="otu107801">
        <meta content=" x=10.144095 y=259.0 ll=7;" datatype="xsd:string" id="meta107802" property="format" xsi:type="nex:LiteralMeta"/>
      </node>
      <node about="#node107803" id="node107803" label="95.1/100" otu="otu106533">
        <meta content=" x=10.149572 y=262.125 ll=7;" datatype="xsd:string" id="meta107804" property="format" xsi:type="nex:LiteralMeta"/>
      </node>
      <node about="#node107805" id="node107805" label="74.2/100" otu="otu106477">
        <meta content=" x=10.151631 y=261.25 ll=7;" datatype="xsd:string" id="meta107806" property="format" xsi:type="nex:LiteralMeta"/>
      </node>
      <node about="#node107807" id="node107807" label="77.8/100" otu="otu107808">
        <meta content=" x=10.154701 y=260.5 ll=7;" datatype="xsd:string" id="meta107809" property="format" xsi:type="nex:LiteralMeta"/>
      </node>
      <node about="#node107810" id="node107810" label="DAC58800.1_GCA_003672275_TPA__ATP-dependent_protease_LonB__partial__Candidatus_Poseidoniales_archaeon_" otu="otu107811">
        <meta content=" x=10.16175 y=260.0 ll=7;" datatype="xsd:string" id="meta107812" property="format" xsi:type="nex:LiteralMeta"/>
      </node>
      <node about="#node107813" id="node107813" label="DAC28534.1_GCA_003672545_TPA__ATP-dependent_protease_LonB__partial__Candidatus_Poseidoniales_archaeon_" otu="otu107814">
        <meta content=" x=10.154704 y=261.0 ll=7;" datatype="xsd:string" id="meta107815" property="format" xsi:type="nex:LiteralMeta"/>
      </node>
      <node about="#node107820" id="node107820" label="GCA_002506025DAWS01000011.1_97799982334_9_GCA_002506025_-1_ID_34_9_partial_00__Euryarchaeota_archaeon_UBA111_" otu="otu107821">
        <meta content=" x=10.153707 y=262.0 ll=7;" datatype="xsd:string" id="meta107822" property="format" xsi:type="nex:LiteralMeta"/>
      </node>
      <node about="#node107827" id="node107827" label="GCA_002505355DAUW01000095.1_12190632_1_GCA_002505355_1_ID_32_1_partial_10__Euryarchaeota_archaeon_UBA229_" otu="otu107828">
        <meta content=" x=10.153668 y=263.0 ll=7;" datatype="xsd:string" id="meta107829" property="format" xsi:type="nex:LiteralMeta"/>
      </node>
      <node about="#node107842" id="node107842" label="94.1/100" otu="otu107232">
        <meta content=" x=10.132133 y=264.5 ll=7;" datatype="xsd:string" id="meta107843" property="format" xsi:type="nex:LiteralMeta"/>
      </node>
      <node about="#node107844" id="node107844" label="MAH08278.1_GCA_002688825_ATP-dependent_protease_LonB__Euryarchaeota_archaeon_" otu="otu107845">
        <meta content=" x=10.135 y=264.0 ll=7;" datatype="xsd:string" id="meta107846" property="format" xsi:type="nex:LiteralMeta"/>
      </node>
      <node about="#node107847" id="node107847" label="GCA_002494685DACK01000117.1_71230314327167_7_GCA_002494685_1_ID_167_7_partial_00__Euryarchaeota_archaeon_UBA90_" otu="otu107848">
        <meta content=" x=10.14616 y=265.0 ll=7;" datatype="xsd:string" id="meta107849" property="format" xsi:type="nex:LiteralMeta"/>
      </node>
      <node about="#node107870" id="node107870" label="98.7/100" otu="otu107871">
        <meta content=" x=10.064991 y=270.72656 ll=7;" datatype="xsd:string" id="meta107872" property="format" xsi:type="nex:LiteralMeta"/>
      </node>
      <node about="#node107873" id="node107873" label="74.9/80" otu="otu107874">
        <meta content=" x=10.068874 y=267.25 ll=7;" datatype="xsd:string" id="meta107875" property="format" xsi:type="nex:LiteralMeta"/>
      </node>
      <node about="#node107876" id="node107876" label="96.3/100" otu="otu107877">
        <meta content=" x=10.081488 y=266.5 ll=7;" datatype="xsd:string" id="meta107878" property="format" xsi:type="nex:LiteralMeta"/>
      </node>
      <node about="#node107879" id="node107879" label="GCA_002505405DAVD01000025.1_43664396849330_43_GCA_002505405_1_ID_30_43_partial_00__Euryarchaeota_archaeon_UBA255_" otu="otu107880">
        <meta content=" x=10.100428 y=266.0 ll=7;" datatype="xsd:string" id="meta107881" property="format" xsi:type="nex:LiteralMeta"/>
      </node>
      <node about="#node107882" id="node107882" label="MBQ71109.1_GCA_002726495_ATP-dependent_protease_LonB__Euryarchaeota_archaeon_" otu="otu107883">
        <meta content=" x=10.0814905 y=267.0 ll=7;" datatype="xsd:string" id="meta107884" property="format" xsi:type="nex:LiteralMeta"/>
      </node>
      <node about="#node107889" id="node107889" label="GCA_002494645DACE01000014.1_20221782431616_20_GCA_002494645_1_ID_16_20_partial_00__Euryarchaeota_archaeon_UBA256_" otu="otu107890">
        <meta content=" x=10.0902605 y=268.0 ll=7;" datatype="xsd:string" id="meta107891" property="format" xsi:type="nex:LiteralMeta"/>
      </node>
      <node about="#node107896" id="node107896" label="81.3/87" otu="otu107897">
        <meta content=" x=10.0694685 y=274.20312 ll=7;" datatype="xsd:string" id="meta107898" property="format" xsi:type="nex:LiteralMeta"/>
      </node>
      <node about="#node107899" id="node107899" label="25.1/4" otu="otu107900">
        <meta content=" x=10.072646 y=271.125 ll=7;" datatype="xsd:string" id="meta107901" property="format" xsi:type="nex:LiteralMeta"/>
      </node>
      <node about="#node107902" id="node107902" label="49.9/13" otu="otu107903">
        <meta content=" x=10.076998 y=270.25 ll=7;" datatype="xsd:string" id="meta107904" property="format" xsi:type="nex:LiteralMeta"/>
      </node>
      <node about="#node107905" id="node107905" label="68/44" otu="otu107906">
        <meta content=" x=10.082128 y=269.5 ll=7;" datatype="xsd:string" id="meta107907" property="format" xsi:type="nex:LiteralMeta"/>
      </node>
      <node about="#node107908" id="node107908" label="RJU88485.1_GCA_003602475_ATP-dependent_protease_LonB__Candidatus_Poseidoniales_archaeon_" otu="otu107909">
        <meta content=" x=10.113957 y=269.0 ll=7;" datatype="xsd:string" id="meta107910" property="format" xsi:type="nex:LiteralMeta"/>
      </node>
      <node about="#node107911" id="node107911" label="GCA_002502295DANX01000109.1_6752395896_6_GCA_002502295_1_ID_6_6_partial_00__Euryarchaeota_archaeon_UBA561_" otu="otu107912">
        <meta content=" x=10.0931425 y=270.0 ll=7;" datatype="xsd:string" id="meta107913" property="format" xsi:type="nex:LiteralMeta"/>
      </node>
      <node about="#node107918" id="node107918" label="DAC53051.1_GCA_003672845_TPA__ATP-dependent_protease_LonB__Candidatus_Poseidoniales_archaeon_" otu="otu107919">
        <meta content=" x=10.088155 y=271.0 ll=7;" datatype="xsd:string" id="meta107920" property="format" xsi:type="nex:LiteralMeta"/>
      </node>
      <node about="#node107925" id="node107925" label="RJU97326.1_GCA_003602405_ATP-dependent_protease_LonB__Candidatus_Poseidoniales_archaeon_" otu="otu107926">
        <meta content=" x=10.077761 y=272.0 ll=7;" datatype="xsd:string" id="meta107927" property="format" xsi:type="nex:LiteralMeta"/>
      </node>
      <node about="#node107932" id="node107932" label="0/6" otu="otu107933">
        <meta content=" x=10.069471 y=277.28125 ll=7;" datatype="xsd:string" id="meta107934" property="format" xsi:type="nex:LiteralMeta"/>
      </node>
      <node about="#node107935" id="node107935" label="91.5/7" otu="otu107936">
        <meta content=" x=10.0756445 y=276.0625 ll=7;" datatype="xsd:string" id="meta107937" property="format" xsi:type="nex:LiteralMeta"/>
      </node>
      <node about="#node107938" id="node107938" label="85.6/7" otu="otu107939">
        <meta content=" x=10.078387 y=275.125 ll=7;" datatype="xsd:string" id="meta107940" property="format" xsi:type="nex:LiteralMeta"/>
      </node>
      <node about="#node107941" id="node107941" label="91.3/98" otu="otu107942">
        <meta content=" x=10.083929 y=274.25 ll=7;" datatype="xsd:string" id="meta107943" property="format" xsi:type="nex:LiteralMeta"/>
      </node>
      <node about="#node107944" id="node107944" label="77.7/100" otu="otu107945">
        <meta content=" x=10.086009 y=273.5 ll=7;" datatype="xsd:string" id="meta107946" property="format" xsi:type="nex:LiteralMeta"/>
      </node>
      <node about="#node107947" id="node107947" label="RJU92814.1_GCA_003602395_ATP-dependent_protease_LonB__Candidatus_Poseidoniales_archaeon_" otu="otu107948">
        <meta content=" x=10.086011 y=273.0 ll=7;" datatype="xsd:string" id="meta107949" property="format" xsi:type="nex:LiteralMeta"/>
      </node>
      <node about="#node107950" id="node107950" label="MAH41128.1_GCA_002689105_ATP-dependent_protease_LonB__Verrucomicrobiales_bacterium_" otu="otu107951">
        <meta content=" x=10.086012 y=274.0 ll=7;" datatype="xsd:string" id="meta107952" property="format" xsi:type="nex:LiteralMeta"/>
      </node>
      <node about="#node107957" id="node107957" label="MAF93271.1_GCA_002686495_ATP-dependent_protease_LonB__Candidatus_Woesearchaeota_archaeon_" otu="otu107958">
        <meta content=" x=10.085991 y=275.0 ll=7;" datatype="xsd:string" id="meta107959" property="format" xsi:type="nex:LiteralMeta"/>
      </node>
      <node about="#node107964" id="node107964" label="GCA_002499205DAKR01000023.1_547885291202_5_GCA_002499205_-1_ID_202_5_partial_01__Euryarchaeota_archaeon_UBA442_" otu="otu107965">
        <meta content=" x=10.07839 y=276.0 ll=7;" datatype="xsd:string" id="meta107966" property="format" xsi:type="nex:LiteralMeta"/>
      </node>
      <node about="#node107971" id="node107971" label="GCA_002495645DAGF01000091.1_1187811085327_11_GCA_002495645_-1_ID_27_11_partial_00__Euryarchaeota_archaeon_UBA549_" otu="otu107972">
        <meta content=" x=10.075646 y=277.0 ll=7;" datatype="xsd:string" id="meta107973" property="format" xsi:type="nex:LiteralMeta"/>
      </node>
      <node about="#node107978" id="node107978" label="84.1/38" otu="otu107979">
        <meta content=" x=10.07362 y=278.5 ll=7;" datatype="xsd:string" id="meta107980" property="format" xsi:type="nex:LiteralMeta"/>
      </node>
      <node about="#node107981" id="node107981" label="MBO95471.1_GCA_002725275_ATP-dependent_protease_LonB__Euryarchaeota_archaeon_" otu="otu107982">
        <meta content=" x=10.073622 y=278.0 ll=7;" datatype="xsd:string" id="meta107983" property="format" xsi:type="nex:LiteralMeta"/>
      </node>
      <node about="#node107984" id="node107984" label="GCA_002495105DADV01000037.1_107567839183_10_GCA_002495105_-1_ID_83_10_partial_00__Euryarchaeota_archaeon_UBA11_" otu="otu107985">
        <meta content=" x=10.087141 y=279.0 ll=7;" datatype="xsd:string" id="meta107986" property="format" xsi:type="nex:LiteralMeta"/>
      </node>
      <node about="#node108007" id="node108007" label="99.9/100" otu="otu106197">
        <meta content=" x=10.065417 y=285.02734 ll=7;" datatype="xsd:string" id="meta108008" property="format" xsi:type="nex:LiteralMeta"/>
      </node>
      <node about="#node108009" id="node108009" label="80.1/100" otu="otu108010">
        <meta content=" x=10.069128 y=280.75 ll=7;" datatype="xsd:string" id="meta108011" property="format" xsi:type="nex:LiteralMeta"/>
      </node>
      <node about="#node108012" id="node108012" label="RPG80996.1_GCA_002171315_ATP-dependent_protease_LonB__Euryarchaeota_archaeon_TMED117_" otu="otu108013">
        <meta content=" x=10.069131 y=280.0 ll=7;" datatype="xsd:string" id="meta108014" property="format" xsi:type="nex:LiteralMeta"/>
      </node>
      <node about="#node108015" id="node108015" label="0/99" otu="otu108016">
        <meta content=" x=10.06913 y=281.5 ll=7;" datatype="xsd:string" id="meta108017" property="format" xsi:type="nex:LiteralMeta"/>
      </node>
      <node about="#node108018" id="node108018" label="RJU95830.1_GCA_003602665_ATP-dependent_protease_LonB__Candidatus_Poseidoniales_archaeon_" otu="otu108019">
        <meta content=" x=10.07531 y=281.0 ll=7;" datatype="xsd:string" id="meta108020" property="format" xsi:type="nex:LiteralMeta"/>
      </node>
      <node about="#node108021" id="node108021" label="GCA_002496635DAKQ01000016.1_468698905124_4_GCA_002496635_1_ID_124_4_partial_00__Euryarchaeota_archaeon_UBA82_" otu="otu108022">
        <meta content=" x=10.073259 y=282.0 ll=7;" datatype="xsd:string" id="meta108023" property="format" xsi:type="nex:LiteralMeta"/>
      </node>
      <node about="#node108032" id="node108032" label="94.6/94" otu="otu108033">
        <meta content=" x=10.074041 y=289.3047 ll=7;" datatype="xsd:string" id="meta108034" property="format" xsi:type="nex:LiteralMeta"/>
      </node>
      <node about="#node108035" id="node108035" label="75.7/88" otu="otu108036">
        <meta content=" x=10.076107 y=286.60938 ll=7;" datatype="xsd:string" id="meta108037" property="format" xsi:type="nex:LiteralMeta"/>
      </node>
      <node about="#node108038" id="node108038" label="73.4/70" otu="otu108039">
        <meta content=" x=10.07838 y=283.5 ll=7;" datatype="xsd:string" id="meta108040" property="format" xsi:type="nex:LiteralMeta"/>
      </node>
      <node about="#node108041" id="node108041" label="MBP65798.1_GCA_002726845_ATP-dependent_protease_LonB__partial__Euryarchaeota_archaeon_" otu="otu108042">
        <meta content=" x=10.090961 y=283.0 ll=7;" datatype="xsd:string" id="meta108043" property="format" xsi:type="nex:LiteralMeta"/>
      </node>
      <node about="#node108044" id="node108044" label="GCA_002503015DAQV01000025.1_12134961553228_12_GCA_002503015_-1_ID_28_12_partial_00__Euryarchaeota_archaeon_UBA461_" otu="otu108045">
        <meta content=" x=10.090557 y=284.0 ll=7;" datatype="xsd:string" id="meta108046" property="format" xsi:type="nex:LiteralMeta"/>
      </node>
      <node about="#node108051" id="node108051" label="78/64" otu="otu108052">
        <meta content=" x=10.078132 y=289.71875 ll=7;" datatype="xsd:string" id="meta108053" property="format" xsi:type="nex:LiteralMeta"/>
      </node>
      <node about="#node108054" id="node108054" label="0/9" otu="otu107579">
        <meta content=" x=10.078135 y=288.4375 ll=7;" datatype="xsd:string" id="meta108055" property="format" xsi:type="nex:LiteralMeta"/>
      </node>
      <node about="#node108056" id="node108056" label="0/11" otu="otu108057">
        <meta content=" x=10.078137 y=286.875 ll=7;" datatype="xsd:string" id="meta108058" property="format" xsi:type="nex:LiteralMeta"/>
      </node>
      <node about="#node108059" id="node108059" label="90.3/91" otu="otu108060">
        <meta content=" x=10.086374 y=285.5 ll=7;" datatype="xsd:string" id="meta108061" property="format" xsi:type="nex:LiteralMeta"/>
      </node>
      <node about="#node108062" id="node108062" label="MAR23101.1_GCA_002698145_ATP-dependent_protease_LonB__Euryarchaeota_archaeon_" otu="otu108063">
        <meta content=" x=10.094626 y=285.0 ll=7;" datatype="xsd:string" id="meta108064" property="format" xsi:type="nex:LiteralMeta"/>
      </node>
      <node about="#node108065" id="node108065" label="GCA_002502215DAPT01000080.1_54061609732_5_GCA_002502215_-1_ID_32_5_partial_00__Euryarchaeota_archaeon_UBA124_" otu="otu108066">
        <meta content=" x=10.088388 y=286.0 ll=7;" datatype="xsd:string" id="meta108067" property="format" xsi:type="nex:LiteralMeta"/>
      </node>
      <node about="#node108072" id="node108072" label="87.4/95" otu="otu108073">
        <meta content=" x=10.08172 y=288.25 ll=7;" datatype="xsd:string" id="meta108074" property="format" xsi:type="nex:LiteralMeta"/>
      </node>
      <node about="#node108075" id="node108075" label="0/99" otu="otu108016">
        <meta content=" x=10.082475 y=287.5 ll=7;" datatype="xsd:string" id="meta108076" property="format" xsi:type="nex:LiteralMeta"/>
      </node>
      <node about="#node108077" id="node108077" label="MBO64132.1_GCA_002724175_ATP-dependent_protease_LonB__Euryarchaeota_archaeon_" otu="otu108078">
        <meta content=" x=10.084527 y=287.0 ll=7;" datatype="xsd:string" id="meta108079" property="format" xsi:type="nex:LiteralMeta"/>
      </node>
      <node about="#node108080" id="node108080" label="MAL04600.1_GCA_002692685_ATP-dependent_protease_LonB__Rhodobiaceae_bacterium_" otu="otu108081">
        <meta content=" x=10.086698 y=288.0 ll=7;" datatype="xsd:string" id="meta108082" property="format" xsi:type="nex:LiteralMeta"/>
      </node>
      <node about="#node108087" id="node108087" label="DAC54924.1_GCA_003672295_TPA__ATP-dependent_protease_LonB__Candidatus_Poseidoniales_archaeon_" otu="otu108088">
        <meta content=" x=10.087686 y=289.0 ll=7;" datatype="xsd:string" id="meta108089" property="format" xsi:type="nex:LiteralMeta"/>
      </node>
      <node about="#node108098" id="node108098" label="MBJ14172.1_GCA_002719815_ATP-dependent_protease_LonB__Euryarchaeota_archaeon_" otu="otu108099">
        <meta content=" x=10.08018 y=290.0 ll=7;" datatype="xsd:string" id="meta108100" property="format" xsi:type="nex:LiteralMeta"/>
      </node>
      <node about="#node108105" id="node108105" label="GCA_002497405DACZ01000040.1_36770880645_3_GCA_002497405_1_ID_45_3_partial_00__Euryarchaeota_archaeon_UBA63_" otu="otu108106">
        <meta content=" x=10.084307 y=291.0 ll=7;" datatype="xsd:string" id="meta108107" property="format" xsi:type="nex:LiteralMeta"/>
      </node>
      <node about="#node108116" id="node108116" label="MAY05170.1_GCA_002706065_ATP-dependent_protease_LonB__Euryarchaeota_archaeon_" otu="otu108117">
        <meta content=" x=10.074044 y=292.0 ll=7;" datatype="xsd:string" id="meta108118" property="format" xsi:type="nex:LiteralMeta"/>
      </node>
      <node about="#node108147" id="node108147" label="68.5/96" otu="otu108148">
        <meta content=" x=9.887236 y=297.87695 ll=7;" datatype="xsd:string" id="meta108149" property="format" xsi:type="nex:LiteralMeta"/>
      </node>
      <node about="#node108150" id="node108150" label="99.6/100" otu="otu106403">
        <meta content=" x=9.9355755 y=294.875 ll=7;" datatype="xsd:string" id="meta108151" property="format" xsi:type="nex:LiteralMeta"/>
      </node>
      <node about="#node108152" id="node108152" label="MBN17206.1_GCA_002722595_ATP-dependent_protease_LonB__Euryarchaeota_archaeon_" otu="otu108153">
        <meta content=" x=9.963459 y=293.0 ll=7;" datatype="xsd:string" id="meta108154" property="format" xsi:type="nex:LiteralMeta"/>
      </node>
      <node about="#node108155" id="node108155" label="96.9/100" otu="otu108156">
        <meta content=" x=9.963678 y=296.75 ll=7;" datatype="xsd:string" id="meta108157" property="format" xsi:type="nex:LiteralMeta"/>
      </node>
      <node about="#node108158" id="node108158" label="75.1/100" otu="otu108159">
        <meta content=" x=9.971027 y=295.5 ll=7;" datatype="xsd:string" id="meta108160" property="format" xsi:type="nex:LiteralMeta"/>
      </node>
      <node about="#node108161" id="node108161" label="94.4/100" otu="otu108162">
        <meta content=" x=9.981151 y=294.5 ll=7;" datatype="xsd:string" id="meta108163" property="format" xsi:type="nex:LiteralMeta"/>
      </node>
      <node about="#node108164" id="node108164" label="MBJ03352.1_GCA_002718755_ATP-dependent_protease_LonB__Euryarchaeota_archaeon_" otu="otu108165">
        <meta content=" x=9.981153 y=294.0 ll=7;" datatype="xsd:string" id="meta108166" property="format" xsi:type="nex:LiteralMeta"/>
      </node>
      <node about="#node108167" id="node108167" label="MBJ03428.1_GCA_002718755_ATP-dependent_protease_LonB__Euryarchaeota_archaeon_" otu="otu108168">
        <meta content=" x=9.981152 y=295.0 ll=7;" datatype="xsd:string" id="meta108169" property="format" xsi:type="nex:LiteralMeta"/>
      </node>
      <node about="#node108174" id="node108174" label="99.2/100" otu="otu107375">
        <meta content=" x=9.987694 y=296.5 ll=7;" datatype="xsd:string" id="meta108175" property="format" xsi:type="nex:LiteralMeta"/>
      </node>
      <node about="#node108176" id="node108176" label="GCA_002498455DAHO01000092.1_56212828145_5_GCA_002498455_1_ID_45_5_partial_00__Euryarchaeota_archaeon_UBA602_" otu="otu108177">
        <meta content=" x=9.997827 y=296.0 ll=7;" datatype="xsd:string" id="meta108178" property="format" xsi:type="nex:LiteralMeta"/>
      </node>
      <node about="#node108179" id="node108179" label="GCA_002498535DAHT01000115.1_13206984_1_GCA_002498535_-1_ID_84_1_partial_10__Euryarchaeota_archaeon_UBA221_" otu="otu108180">
        <meta content=" x=9.987696 y=297.0 ll=7;" datatype="xsd:string" id="meta108181" property="format" xsi:type="nex:LiteralMeta"/>
      </node>
      <node about="#node108190" id="node108190" label="GCA_002505685DAVT01000093.1_2243231287_2_GCA_002505685_-1_ID_87_2_partial_00__Euryarchaeota_archaeon_UBA501_" otu="otu108191">
        <meta content=" x=9.967322 y=298.0 ll=7;" datatype="xsd:string" id="meta108192" property="format" xsi:type="nex:LiteralMeta"/>
      </node>
      <node about="#node108201" id="node108201" label="98.2/100" otu="otu108202">
        <meta content=" x=9.936194 y=300.8789 ll=7;" datatype="xsd:string" id="meta108203" property="format" xsi:type="nex:LiteralMeta"/>
      </node>
      <node about="#node108204" id="node108204" label="100/100" otu="otu105282">
        <meta content=" x=10.050947 y=299.5 ll=7;" datatype="xsd:string" id="meta108205" property="format" xsi:type="nex:LiteralMeta"/>
      </node>
      <node about="#node108206" id="node108206" label="PBO81482.1_GCA_002317815_ATP-dependent_protease_LonB__Euryarchaeota_archaeon_" otu="otu108207">
        <meta content=" x=10.061248 y=299.0 ll=7;" datatype="xsd:string" id="meta108208" property="format" xsi:type="nex:LiteralMeta"/>
      </node>
      <node about="#node108209" id="node108209" label="PXF23715.1_GCA_003193835_ATP-dependent_protease_LonB__partial__Euryarchaeota_archaeon_" otu="otu108210">
        <meta content=" x=10.06463 y=300.0 ll=7;" datatype="xsd:string" id="meta108211" property="format" xsi:type="nex:LiteralMeta"/>
      </node>
      <node about="#node108216" id="node108216" label="85.1/100" otu="otu108217">
        <meta content=" x=9.968165 y=302.2578 ll=7;" datatype="xsd:string" id="meta108218" property="format" xsi:type="nex:LiteralMeta"/>
      </node>
      <node about="#node108219" id="node108219" label="GCA_002505495DAVI01000041.1_191466916717114_19_GCA_002505495_1_ID_114_19_partial_00__Euryarchaeota_archaeon_UBA59_" otu="otu108220">
        <meta content=" x=10.08846 y=301.0 ll=7;" datatype="xsd:string" id="meta108221" property="format" xsi:type="nex:LiteralMeta"/>
      </node>
      <node about="#node108222" id="node108222" label="99.1/100" otu="otu105513">
        <meta content=" x=10.016392 y=303.51562 ll=7;" datatype="xsd:string" id="meta108223" property="format" xsi:type="nex:LiteralMeta"/>
      </node>
      <node about="#node108224" id="node108224" label="DAC52400.1_GCA_003672855_TPA__ATP-dependent_protease_LonB__partial__Candidatus_Poseidoniales_archaeon_" otu="otu108225">
        <meta content=" x=10.042851 y=302.0 ll=7;" datatype="xsd:string" id="meta108226" property="format" xsi:type="nex:LiteralMeta"/>
      </node>
      <node about="#node108227" id="node108227" label="70.5/100" otu="otu108228">
        <meta content=" x=10.028018 y=305.03125 ll=7;" datatype="xsd:string" id="meta108229" property="format" xsi:type="nex:LiteralMeta"/>
      </node>
      <node about="#node108230" id="node108230" label="MBS72290.1_GCA_002727675_ATP-dependent_protease_LonB__Thermoplasmata_archaeon_" otu="otu108231">
        <meta content=" x=10.060248 y=303.0 ll=7;" datatype="xsd:string" id="meta108232" property="format" xsi:type="nex:LiteralMeta"/>
      </node>
      <node about="#node108233" id="node108233" label="99.4/100" otu="otu108234">
        <meta content=" x=10.056756 y=307.0625 ll=7;" datatype="xsd:string" id="meta108235" property="format" xsi:type="nex:LiteralMeta"/>
      </node>
      <node about="#node108236" id="node108236" label="92/100" otu="otu108237">
        <meta content=" x=10.063802 y=306.125 ll=7;" datatype="xsd:string" id="meta108238" property="format" xsi:type="nex:LiteralMeta"/>
      </node>
      <node about="#node108239" id="node108239">
        <meta content=" x=10.063803 y=305.25 ll=7;" datatype="xsd:string" id="meta108240" property="format" xsi:type="nex:LiteralMeta"/>
      </node>
      <node about="#node108241" id="node108241">
        <meta content=" x=10.063803 y=304.5 ll=7;" datatype="xsd:string" id="meta108242" property="format" xsi:type="nex:LiteralMeta"/>
      </node>
      <node about="#node108243" id="node108243" label="PXY73549.1_GCA_003202575_ATP-dependent_protease_LonB__Euryarchaeota_archaeon_" otu="otu108244">
        <meta content=" x=10.063803 y=304.0 ll=7;" datatype="xsd:string" id="meta108245" property="format" xsi:type="nex:LiteralMeta"/>
      </node>
      <node about="#node108246" id="node108246" label="PXY78157.1_GCA_003202575_ATP-dependent_protease_LonB__Euryarchaeota_archaeon_" otu="otu108247">
        <meta content=" x=10.063803 y=305.0 ll=7;" datatype="xsd:string" id="meta108248" property="format" xsi:type="nex:LiteralMeta"/>
      </node>
      <node about="#node108253" id="node108253" label="PXY79170.1_GCA_003202575_ATP-dependent_protease_LonB__Euryarchaeota_archaeon_" otu="otu108254">
        <meta content=" x=10.063803 y=306.0 ll=7;" datatype="xsd:string" id="meta108255" property="format" xsi:type="nex:LiteralMeta"/>
      </node>
      <node about="#node108260" id="node108260" label="PXY76070.1_GCA_003202575_ATP-dependent_protease_LonB__Euryarchaeota_archaeon_" otu="otu108261">
        <meta content=" x=10.063803 y=307.0 ll=7;" datatype="xsd:string" id="meta108262" property="format" xsi:type="nex:LiteralMeta"/>
      </node>
      <node about="#node108267" id="node108267" label="RZD52775.1_GCA_004195585_ATP-dependent_protease_LonB__Euryarchaeota_archaeon_" otu="otu108268">
        <meta content=" x=10.064359 y=308.0 ll=7;" datatype="xsd:string" id="meta108269" property="format" xsi:type="nex:LiteralMeta"/>
      </node>
      <node about="#node108302" id="node108302" label="100/100" otu="otu105282">
        <meta content=" x=9.662193 y=312.51953 ll=7;" datatype="xsd:string" id="meta108303" property="format" xsi:type="nex:LiteralMeta"/>
      </node>
      <node about="#node108304" id="node108304" label="GCA_002509225DAHL01000006.1_31157311245_3_GCA_002509225_-1_ID_45_3_partial_00__Euryarchaeota_archaeon_UBA102_" otu="otu108305">
        <meta content=" x=9.784834 y=309.0 ll=7;" datatype="xsd:string" id="meta108306" property="format" xsi:type="nex:LiteralMeta"/>
      </node>
      <node about="#node108307" id="node108307" label="98.1/100" otu="otu106806">
        <meta content=" x=9.719902 y=316.03906 ll=7;" datatype="xsd:string" id="meta108308" property="format" xsi:type="nex:LiteralMeta"/>
      </node>
      <node about="#node108309" id="node108309" label="100/100" otu="otu105282">
        <meta content=" x=9.809791 y=310.875 ll=7;" datatype="xsd:string" id="meta108310" property="format" xsi:type="nex:LiteralMeta"/>
      </node>
      <node about="#node108311" id="node108311" label="MAE57033.1_GCA_002687355_ATP-dependent_protease_LonB__Euryarchaeota_archaeon_" otu="otu108312">
        <meta content=" x=9.835107 y=310.0 ll=7;" datatype="xsd:string" id="meta108313" property="format" xsi:type="nex:LiteralMeta"/>
      </node>
      <node about="#node108314" id="node108314" label="89.2/100" otu="otu105979">
        <meta content=" x=9.835013 y=311.75 ll=7;" datatype="xsd:string" id="meta108315" property="format" xsi:type="nex:LiteralMeta"/>
      </node>
      <node about="#node108316" id="node108316" label="PXF20058.1_GCA_003193815_ATP-dependent_protease_LonB__partial__Euryarchaeota_archaeon_" otu="otu108317">
        <meta content=" x=9.861731 y=311.0 ll=7;" datatype="xsd:string" id="meta108318" property="format" xsi:type="nex:LiteralMeta"/>
      </node>
      <node about="#node108319" id="node108319" label="0/95" otu="otu108320">
        <meta content=" x=9.835015 y=312.5 ll=7;" datatype="xsd:string" id="meta108321" property="format" xsi:type="nex:LiteralMeta"/>
      </node>
      <node about="#node108322" id="node108322" label="RZD32029.1_GCA_004195655_ATP-dependent_protease_LonB__Euryarchaeota_archaeon_" otu="otu108323">
        <meta content=" x=9.843895 y=312.0 ll=7;" datatype="xsd:string" id="meta108324" property="format" xsi:type="nex:LiteralMeta"/>
      </node>
      <node about="#node108325" id="node108325" label="GCA_002509165DAZP01000015.1_31220180488_3_GCA_002509165_-1_ID_88_3_partial_00__Euryarchaeota_archaeon_UBA488_" otu="otu108326">
        <meta content=" x=9.852169 y=313.0 ll=7;" datatype="xsd:string" id="meta108327" property="format" xsi:type="nex:LiteralMeta"/>
      </node>
      <node about="#node108340" id="node108340" label="98.8/100" otu="otu105544">
        <meta content=" x=9.774644 y=321.20312 ll=7;" datatype="xsd:string" id="meta108341" property="format" xsi:type="nex:LiteralMeta"/>
      </node>
      <node about="#node108342" id="node108342" label="38.4/99" otu="otu108343">
        <meta content=" x=9.785511 y=318.90625 ll=7;" datatype="xsd:string" id="meta108344" property="format" xsi:type="nex:LiteralMeta"/>
      </node>
      <node about="#node108345" id="node108345" label="100/100" otu="otu105282">
        <meta content=" x=9.826257 y=317.3125 ll=7;" datatype="xsd:string" id="meta108346" property="format" xsi:type="nex:LiteralMeta"/>
      </node>
      <node about="#node108347" id="node108347" label="89.7/100" otu="otu108348">
        <meta content=" x=9.834989 y=315.625 ll=7;" datatype="xsd:string" id="meta108349" property="format" xsi:type="nex:LiteralMeta"/>
      </node>
      <node about="#node108350" id="node108350" label="66.9/99" otu="otu108351">
        <meta content=" x=9.837096 y=314.5 ll=7;" datatype="xsd:string" id="meta108352" property="format" xsi:type="nex:LiteralMeta"/>
      </node>
      <node about="#node108353" id="node108353" label="GCA_002497685DAEH01000031.1_53570552542_5_GCA_002497685_-1_ID_42_5_partial_00__Euryarchaeota_archaeon_UBA169_" otu="otu108354">
        <meta content=" x=9.861499 y=314.0 ll=7;" datatype="xsd:string" id="meta108355" property="format" xsi:type="nex:LiteralMeta"/>
      </node>
      <node about="#node108356" id="node108356" label="OIR17956.1_GCA_001875345_ATP-dependent_protease_LonB__Marine_Group_III_euryarchaeote_CG-Epi1_" otu="otu108357">
        <meta content=" x=9.840736 y=315.0 ll=7;" datatype="xsd:string" id="meta108358" property="format" xsi:type="nex:LiteralMeta"/>
      </node>
      <node about="#node108363" id="node108363" label="86.3/100" otu="otu108364">
        <meta content=" x=9.839482 y=316.75 ll=7;" datatype="xsd:string" id="meta108365" property="format" xsi:type="nex:LiteralMeta"/>
      </node>
      <node about="#node108366" id="node108366" label="OIR20946.1_GCA_001875365_ATP-dependent_protease_LonB__Marine_Group_III_euryarchaeote_CG-Epi4_" otu="otu108367">
        <meta content=" x=9.851482 y=316.0 ll=7;" datatype="xsd:string" id="meta108368" property="format" xsi:type="nex:LiteralMeta"/>
      </node>
      <node about="#node108369" id="node108369" label="87.8/100" otu="otu108370">
        <meta content=" x=9.84331 y=317.5 ll=7;" datatype="xsd:string" id="meta108371" property="format" xsi:type="nex:LiteralMeta"/>
      </node>
      <node about="#node108372" id="node108372" label="MBN65272.1_GCA_002724775_ATP-dependent_protease_LonB__Euryarchaeota_archaeon_" otu="otu108373">
        <meta content=" x=9.843311 y=317.0 ll=7;" datatype="xsd:string" id="meta108374" property="format" xsi:type="nex:LiteralMeta"/>
      </node>
      <node about="#node108375" id="node108375" label="GCA_002348795DEBF01000028.1_31497345264_3_GCA_002348795_1_ID_64_3_partial_00__Dehalococcoidia_bacterium_UBA2963_" otu="otu108376">
        <meta content=" x=9.843311 y=318.0 ll=7;" datatype="xsd:string" id="meta108377" property="format" xsi:type="nex:LiteralMeta"/>
      </node>
      <node about="#node108390" id="node108390" label="MBJ35174.1_GCA_002718915_ATP-dependent_protease_LonB__Euryarchaeota_archaeon_" otu="otu108391">
        <meta content=" x=9.837433 y=319.0 ll=7;" datatype="xsd:string" id="meta108392" property="format" xsi:type="nex:LiteralMeta"/>
      </node>
      <node about="#node108397" id="node108397" label="99.5/100" otu="otu108398">
        <meta content=" x=9.817542 y=320.5 ll=7;" datatype="xsd:string" id="meta108399" property="format" xsi:type="nex:LiteralMeta"/>
      </node>
      <node about="#node108400" id="node108400" label="PBO81174.1_GCA_002317815_ATP-dependent_protease_LonB__Euryarchaeota_archaeon_" otu="otu108401">
        <meta content=" x=9.860342 y=320.0 ll=7;" datatype="xsd:string" id="meta108402" property="format" xsi:type="nex:LiteralMeta"/>
      </node>
      <node about="#node108403" id="node108403" label="GCA_002506485DAXQ01000043.1_63952590476_6_GCA_002506485_1_ID_76_6_partial_00__Euryarchaeota_archaeon_UBA136_" otu="otu108404">
        <meta content=" x=9.830958 y=321.0 ll=7;" datatype="xsd:string" id="meta108405" property="format" xsi:type="nex:LiteralMeta"/>
      </node>
      <node about="#node108414" id="node108414" label="70.8/100" otu="otu108415">
        <meta content=" x=9.779899 y=323.5 ll=7;" datatype="xsd:string" id="meta108416" property="format" xsi:type="nex:LiteralMeta"/>
      </node>
      <node about="#node108417" id="node108417" label="99.8/100" otu="otu106516">
        <meta content=" x=9.811998 y=322.5 ll=7;" datatype="xsd:string" id="meta108418" property="format" xsi:type="nex:LiteralMeta"/>
      </node>
      <node about="#node108419" id="node108419" label="MAW93184.1_GCA_002704975_ATP-dependent_protease_LonB__Euryarchaeota_archaeon_" otu="otu108420">
        <meta content=" x=9.833443 y=322.0 ll=7;" datatype="xsd:string" id="meta108421" property="format" xsi:type="nex:LiteralMeta"/>
      </node>
      <node about="#node108422" id="node108422" label="RZD36973.1_GCA_004195425_ATP-dependent_protease_LonB__Euryarchaeota_archaeon_" otu="otu108423">
        <meta content=" x=9.839122 y=323.0 ll=7;" datatype="xsd:string" id="meta108424" property="format" xsi:type="nex:LiteralMeta"/>
      </node>
      <node about="#node108429" id="node108429" label="88.2/100" otu="otu108430">
        <meta content=" x=9.792313 y=324.5 ll=7;" datatype="xsd:string" id="meta108431" property="format" xsi:type="nex:LiteralMeta"/>
      </node>
      <node about="#node108432" id="node108432" label="MBE27772.1_GCA_002712685_ATP-dependent_protease_LonB__Euryarchaeota_archaeon_" otu="otu108433">
        <meta content=" x=9.82919 y=324.0 ll=7;" datatype="xsd:string" id="meta108434" property="format" xsi:type="nex:LiteralMeta"/>
      </node>
      <node about="#node108435" id="node108435" label="RZD35868.1_GCA_004195425_ATP-dependent_protease_LonB__Euryarchaeota_archaeon_" otu="otu108436">
        <meta content=" x=9.810674 y=325.0 ll=7;" datatype="xsd:string" id="meta108437" property="format" xsi:type="nex:LiteralMeta"/>
      </node>
      <node about="#node108466" id="node108466" label="95.8/87" otu="otu105740">
        <meta content=" x=9.519476 y=367.27075 ll=7;" datatype="xsd:string" id="meta108467" property="format" xsi:type="nex:LiteralMeta"/>
      </node>
      <node about="#node108468" id="node108468" label="83.7/95" otu="otu108469">
        <meta content=" x=9.5525 y=362.0415 ll=7;" datatype="xsd:string" id="meta108470" property="format" xsi:type="nex:LiteralMeta"/>
      </node>
      <node about="#node108471" id="node108471" label="39.9/87" otu="otu108472">
        <meta content=" x=9.577504 y=356.1455 ll=7;" datatype="xsd:string" id="meta108473" property="format" xsi:type="nex:LiteralMeta"/>
      </node>
      <node about="#node108474" id="node108474" label="94.8/100" otu="otu108475">
        <meta content=" x=9.623428 y=348.66602 ll=7;" datatype="xsd:string" id="meta108476" property="format" xsi:type="nex:LiteralMeta"/>
      </node>
      <node about="#node108477" id="node108477" label="99.9/100" otu="otu106197">
        <meta content=" x=9.764634 y=342.8164 ll=7;" datatype="xsd:string" id="meta108478" property="format" xsi:type="nex:LiteralMeta"/>
      </node>
      <node about="#node108479" id="node108479" label="100/100" otu="otu105282">
        <meta content=" x=9.91446 y=339.1328 ll=7;" datatype="xsd:string" id="meta108480" property="format" xsi:type="nex:LiteralMeta"/>
      </node>
      <node about="#node108481" id="node108481" label="99.8/100" otu="otu106516">
        <meta content=" x=10.04141 y=335.51562 ll=7;" datatype="xsd:string" id="meta108482" property="format" xsi:type="nex:LiteralMeta"/>
      </node>
      <node about="#node108483" id="node108483" label="77.2/100" otu="otu108484">
        <meta content=" x=10.077379 y=331.28125 ll=7;" datatype="xsd:string" id="meta108485" property="format" xsi:type="nex:LiteralMeta"/>
      </node>
      <node about="#node108486" id="node108486" label="98.2/100" otu="otu108202">
        <meta content=" x=10.146578 y=329.3125 ll=7;" datatype="xsd:string" id="meta108487" property="format" xsi:type="nex:LiteralMeta"/>
      </node>
      <node about="#node108488" id="node108488" label="99.9/100" otu="otu106197">
        <meta content=" x=10.248997 y=328.125 ll=7;" datatype="xsd:string" id="meta108489" property="format" xsi:type="nex:LiteralMeta"/>
      </node>
      <node about="#node108490" id="node108490" label="95.8/100" otu="otu105586">
        <meta content=" x=10.29509 y=327.25 ll=7;" datatype="xsd:string" id="meta108491" property="format" xsi:type="nex:LiteralMeta"/>
      </node>
      <node about="#node108492" id="node108492" label="31.5/100" otu="otu108493">
        <meta content=" x=10.31752 y=326.5 ll=7;" datatype="xsd:string" id="meta108494" property="format" xsi:type="nex:LiteralMeta"/>
      </node>
      <node about="#node108495" id="node108495" label="AMH94336.1_GCA_001560915_ATP-dependent_protease_S16_family__methanogenic_archaeon_ISO4-H5_" otu="otu108496">
        <meta content=" x=10.4579 y=326.0 ll=7;" datatype="xsd:string" id="meta108497" property="format" xsi:type="nex:LiteralMeta"/>
      </node>
      <node about="#node108498" id="node108498" label="AGI85313.2_GCA_000300255_ATP-dependent_protease_La__Candidatus_Methanomethylophilus_alvus_Mx1201_" otu="otu108499">
        <meta content=" x=10.369902 y=327.0 ll=7;" datatype="xsd:string" id="meta108500" property="format" xsi:type="nex:LiteralMeta"/>
      </node>
      <node about="#node108505" id="node108505" label="AGI47602.1_GCA_000350305_lon-related_putative_ATP-dependent_protease__Thermoplasmatales_archaeon_BRNA1_" otu="otu108506">
        <meta content=" x=10.3632345 y=328.0 ll=7;" datatype="xsd:string" id="meta108507" property="format" xsi:type="nex:LiteralMeta"/>
      </node>
      <node about="#node108512" id="node108512" label="GCA_002495325DAEQ01000004.1_5641339434474_56_GCA_002495325_1_ID_4_56_partial_00__Methanomassiliicoccaceae_archaeon_UBA593_" otu="otu108513">
        <meta content=" x=10.356534 y=329.0 ll=7;" datatype="xsd:string" id="meta108514" property="format" xsi:type="nex:LiteralMeta"/>
      </node>
      <node about="#node108519" id="node108519" label="59.6/100" otu="otu108520">
        <meta content=" x=10.175564 y=330.5 ll=7;" datatype="xsd:string" id="meta108521" property="format" xsi:type="nex:LiteralMeta"/>
      </node>
      <node about="#node108522" id="node108522" label="GCA_002506905DAYM01000006.1_9981004831483_99_GCA_002506905_-1_ID_3_99_partial_00__Methanomassiliicoccaceae_archaeon_UBA328_" otu="otu108523">
        <meta content=" x=10.34632 y=330.0 ll=7;" datatype="xsd:string" id="meta108524" property="format" xsi:type="nex:LiteralMeta"/>
      </node>
      <node about="#node108525" id="node108525" label="AIZ56179.1_GCA_000800805_archaeal_Lon_protease__Candidatus_Methanoplasma_termitum_" otu="otu108526">
        <meta content=" x=10.336477 y=331.0 ll=7;" datatype="xsd:string" id="meta108527" property="format" xsi:type="nex:LiteralMeta"/>
      </node>
      <node about="#node108536" id="node108536" label="99.8/100" otu="otu106516">
        <meta content=" x=10.145258 y=333.25 ll=7;" datatype="xsd:string" id="meta108537" property="format" xsi:type="nex:LiteralMeta"/>
      </node>
      <node about="#node108538" id="node108538" label="GCA_002498605DAHY01000009.1_84800908218033_84_GCA_002498605_1_ID_33_84_partial_00__Methanomassiliicoccaceae_archaeon_UBA404_" otu="otu108539">
        <meta content=" x=10.21118 y=332.0 ll=7;" datatype="xsd:string" id="meta108540" property="format" xsi:type="nex:LiteralMeta"/>
      </node>
      <node about="#node108541" id="node108541" label="99.3/100" otu="otu106322">
        <meta content=" x=10.195746 y=334.5 ll=7;" datatype="xsd:string" id="meta108542" property="format" xsi:type="nex:LiteralMeta"/>
      </node>
      <node about="#node108543" id="node108543" label="80/100" otu="otu108544">
        <meta content=" x=10.20158 y=333.5 ll=7;" datatype="xsd:string" id="meta108545" property="format" xsi:type="nex:LiteralMeta"/>
      </node>
      <node about="#node108546" id="node108546" label="GCA_002497195DAMX01000076.1_42472380690_4_GCA_002497195_1_ID_90_4_partial_00__Methanomassiliicoccaceae_archaeon_UBA354_" otu="otu108547">
        <meta content=" x=10.205012 y=333.0 ll=7;" datatype="xsd:string" id="meta108548" property="format" xsi:type="nex:LiteralMeta"/>
      </node>
      <node about="#node108549" id="node108549" label="GCA_002506995DAYT01000004.1_6967842699325_69_GCA_002506995_-1_ID_5_69_partial_00__Methanomassiliicoccaceae_archaeon_UBA427_" otu="otu108550">
        <meta content=" x=10.203332 y=334.0 ll=7;" datatype="xsd:string" id="meta108551" property="format" xsi:type="nex:LiteralMeta"/>
      </node>
      <node about="#node108556" id="node108556" label="89/100" otu="otu108557">
        <meta content=" x=10.206017 y=335.5 ll=7;" datatype="xsd:string" id="meta108558" property="format" xsi:type="nex:LiteralMeta"/>
      </node>
      <node about="#node108559" id="node108559" label="GCA_002505345DAUY01000011.1_7978048811709_79_GCA_002505345_-1_ID_9_79_partial_00__Methanomassiliicoccaceae_archaeon_UBA370_" otu="otu108560">
        <meta content=" x=10.215082 y=335.0 ll=7;" datatype="xsd:string" id="meta108561" property="format" xsi:type="nex:LiteralMeta"/>
      </node>
      <node about="#node108562" id="node108562" label="GCA_002509405DAVO01000029.1_24191372122726_24_GCA_002509405_-1_ID_26_24_partial_00__Methanomassiliicoccaceae_archaeon_UBA72_" otu="otu108563">
        <meta content=" x=10.215426 y=336.0 ll=7;" datatype="xsd:string" id="meta108564" property="format" xsi:type="nex:LiteralMeta"/>
      </node>
      <node about="#node108581" id="node108581" label="90.1/100" otu="otu108582">
        <meta content=" x=10.074267 y=339.75 ll=7;" datatype="xsd:string" id="meta108583" property="format" xsi:type="nex:LiteralMeta"/>
      </node>
      <node about="#node108584" id="node108584" label="99.9/100" otu="otu106197">
        <meta content=" x=10.136716 y=338.5 ll=7;" datatype="xsd:string" id="meta108585" property="format" xsi:type="nex:LiteralMeta"/>
      </node>
      <node about="#node108586" id="node108586" label="100/100" otu="otu105282">
        <meta content=" x=10.2641945 y=337.5 ll=7;" datatype="xsd:string" id="meta108587" property="format" xsi:type="nex:LiteralMeta"/>
      </node>
      <node about="#node108588" id="node108588" label="AMK14165.1_GCA_001563305_ATP-dependent_protease_S16_family__methanogenic_archaeon_mixed_culture_ISO4-G1_" otu="otu108589">
        <meta content=" x=10.325369 y=337.0 ll=7;" datatype="xsd:string" id="meta108590" property="format" xsi:type="nex:LiteralMeta"/>
      </node>
      <node about="#node108591" id="node108591" label="GCA_002506175DAXB01000009.1_16156351772243_16_GCA_002506175_-1_ID_43_16_partial_00__Methanomassiliicoccaceae_archaeon_UBA113_" otu="otu108592">
        <meta content=" x=10.343387 y=338.0 ll=7;" datatype="xsd:string" id="meta108593" property="format" xsi:type="nex:LiteralMeta"/>
      </node>
      <node about="#node108598" id="node108598" label="92.6/100" otu="otu108599">
        <meta content=" x=10.167418 y=339.5 ll=7;" datatype="xsd:string" id="meta108600" property="format" xsi:type="nex:LiteralMeta"/>
      </node>
      <node about="#node108601" id="node108601" label="GCA_002494805DACR01000034.1_77185925135_7_GCA_002494805_1_ID_35_7_partial_00__Methanomassiliicoccaceae_archaeon_UBA482_" otu="otu108602">
        <meta content=" x=10.220771 y=339.0 ll=7;" datatype="xsd:string" id="meta108603" property="format" xsi:type="nex:LiteralMeta"/>
      </node>
      <node about="#node108604" id="node108604" label="GCA_002504495DATC01000032.1_151486016914104_15_GCA_002504495_1_ID_104_15_partial_00__Methanomassiliicoccaceae_archaeon_UBA537_" otu="otu108605">
        <meta content=" x=10.25527 y=340.0 ll=7;" datatype="xsd:string" id="meta108606" property="format" xsi:type="nex:LiteralMeta"/>
      </node>
      <node about="#node108615" id="node108615" label="GCA_002504405DARO01000014.1_1171125011145914_117_GCA_002504405_-1_ID_4_117_partial_00__Methanomassiliicoccaceae_archaeon_UBA71_" otu="otu108616">
        <meta content=" x=10.187778 y=341.0 ll=7;" datatype="xsd:string" id="meta108617" property="format" xsi:type="nex:LiteralMeta"/>
      </node>
      <node about="#node108626" id="node108626" label="100/100" otu="otu105282">
        <meta content=" x=10.05803 y=342.75 ll=7;" datatype="xsd:string" id="meta108627" property="format" xsi:type="nex:LiteralMeta"/>
      </node>
      <node about="#node108628" id="node108628" label="GCA_002502965DAQS01000005.1_1922147242312_19_GCA_002502965_1_ID_2_19_partial_00__Methanomassiliicoccaceae_archaeon_UBA381_" otu="otu108629">
        <meta content=" x=10.069198 y=342.0 ll=7;" datatype="xsd:string" id="meta108630" property="format" xsi:type="nex:LiteralMeta"/>
      </node>
      <node about="#node108631" id="node108631" label="86/100" otu="otu108632">
        <meta content=" x=10.081239 y=343.5 ll=7;" datatype="xsd:string" id="meta108633" property="format" xsi:type="nex:LiteralMeta"/>
      </node>
      <node about="#node108634" id="node108634" label="GCA_002495325DAEQ01000006.1_3683692853698667_368_GCA_002495325_-1_ID_7_368_partial_01__Methanomassiliicoccaceae_archaeon_UBA593_" otu="otu108635">
        <meta content=" x=10.08124 y=343.0 ll=7;" datatype="xsd:string" id="meta108636" property="format" xsi:type="nex:LiteralMeta"/>
      </node>
      <node about="#node108637" id="node108637" label="GCA_002503785DASL01000003.1_6066829689167_60_GCA_002503785_1_ID_7_60_partial_00__Methanomassiliicoccaceae_archaeon_UBA75_" otu="otu108638">
        <meta content=" x=10.081242 y=344.0 ll=7;" datatype="xsd:string" id="meta108639" property="format" xsi:type="nex:LiteralMeta"/>
      </node>
      <node about="#node108652" id="node108652" label="90.1/100" otu="otu108582">
        <meta content=" x=9.841742 y=346.5 ll=7;" datatype="xsd:string" id="meta108653" property="format" xsi:type="nex:LiteralMeta"/>
      </node>
      <node about="#node108654" id="node108654" label="64.7/94" otu="otu108655">
        <meta content=" x=9.893476 y=345.5 ll=7;" datatype="xsd:string" id="meta108656" property="format" xsi:type="nex:LiteralMeta"/>
      </node>
      <node about="#node108657" id="node108657" label="GCA_003557225PWPH01000306.1_744254850303_7_GCA_003557225_-1_ID_303_7_partial_01__Gammaproteobacteria_bacterium_" otu="otu108658">
        <meta content=" x=9.920477 y=345.0 ll=7;" datatype="xsd:string" id="meta108659" property="format" xsi:type="nex:LiteralMeta"/>
      </node>
      <node about="#node108660" id="node108660" label="GCA_003557905PWNH01000122.1_11165366_1_GCA_003557905_-1_ID_66_1_partial_10__Methanomassiliicoccaceae_archaeon_" otu="otu108661">
        <meta content=" x=9.893478 y=346.0 ll=7;" datatype="xsd:string" id="meta108662" property="format" xsi:type="nex:LiteralMeta"/>
      </node>
      <node about="#node108667" id="node108667" label="97.5/100" otu="otu105962">
        <meta content=" x=9.893257 y=347.5 ll=7;" datatype="xsd:string" id="meta108668" property="format" xsi:type="nex:LiteralMeta"/>
      </node>
      <node about="#node108669" id="node108669" label="GCA_003550345PUJZ01000096.1_27239872594559_27_GCA_003550345_-1_ID_59_27_partial_00__Methanomassiliicoccaceae_archaeon_" otu="otu108670">
        <meta content=" x=9.917348 y=347.0 ll=7;" datatype="xsd:string" id="meta108671" property="format" xsi:type="nex:LiteralMeta"/>
      </node>
      <node about="#node108672" id="node108672" label="GCA_003555025PWHV01000005.1_17218012375926_17_GCA_003555025_1_ID_26_17_partial_00__Methanomassiliicoccaceae_archaeon_" otu="otu108673">
        <meta content=" x=9.931911 y=348.0 ll=7;" datatype="xsd:string" id="meta108674" property="format" xsi:type="nex:LiteralMeta"/>
      </node>
      <node about="#node108687" id="node108687" label="92.7/99" otu="otu108688">
        <meta content=" x=9.662966 y=354.51562 ll=7;" datatype="xsd:string" id="meta108689" property="format" xsi:type="nex:LiteralMeta"/>
      </node>
      <node about="#node108690" id="node108690" label="99.1/100" otu="otu105513">
        <meta content=" x=9.716533 y=352.3125 ll=7;" datatype="xsd:string" id="meta108691" property="format" xsi:type="nex:LiteralMeta"/>
      </node>
      <node about="#node108692" id="node108692" label="74.2/92" otu="otu108693">
        <meta content=" x=9.734178 y=350.625 ll=7;" datatype="xsd:string" id="meta108694" property="format" xsi:type="nex:LiteralMeta"/>
      </node>
      <node about="#node108695" id="node108695" label="91.9/92" otu="otu108696">
        <meta content=" x=9.759992 y=349.5 ll=7;" datatype="xsd:string" id="meta108697" property="format" xsi:type="nex:LiteralMeta"/>
      </node>
      <node about="#node108698" id="node108698" label="AGN26840.1_GCA_000404225_ATP-dependent_protease_Lon__Candidatus_Methanomassiliicoccus_intestinalis_Issoire-Mx1_" otu="otu108699">
        <meta content=" x=9.938039 y=349.0 ll=7;" datatype="xsd:string" id="meta108700" property="format" xsi:type="nex:LiteralMeta"/>
      </node>
      <node about="#node108701" id="node108701" label="WP_019176558.1_GCF_000308215_ATP-dependent_protease_LonB__Methanomassiliicoccus_luminyensis_" otu="otu108702">
        <meta content=" x=9.793534 y=350.0 ll=7;" datatype="xsd:string" id="meta108703" property="format" xsi:type="nex:LiteralMeta"/>
      </node>
      <node about="#node108708" id="node108708" label="100/100" otu="otu105282">
        <meta content=" x=9.817631 y=351.75 ll=7;" datatype="xsd:string" id="meta108709" property="format" xsi:type="nex:LiteralMeta"/>
      </node>
      <node about="#node108710" id="node108710" label="GCA_001512965LFRW01000002.1_29303823235534_29_GCA_001512965_1_ID_34_29_partial_00__Methanomicrobia_archaeon_DTU008_" otu="otu108711">
        <meta content=" x=9.83499 y=351.0 ll=7;" datatype="xsd:string" id="meta108712" property="format" xsi:type="nex:LiteralMeta"/>
      </node>
      <node about="#node108713" id="node108713" label="71.6/100" otu="otu108714">
        <meta content=" x=9.829011 y=352.5 ll=7;" datatype="xsd:string" id="meta108715" property="format" xsi:type="nex:LiteralMeta"/>
      </node>
      <node about="#node108716" id="node108716" label="GCA_002498285DAGU01000109.1_9110991307275_9_GCA_002498285_1_ID_75_9_partial_00__Methanomassiliicoccus_sp._UBA386_" otu="otu108717">
        <meta content=" x=9.848848 y=352.0 ll=7;" datatype="xsd:string" id="meta108718" property="format" xsi:type="nex:LiteralMeta"/>
      </node>
      <node about="#node108719" id="node108719" label="GCA_002504525DATD01000025.1_63849582226_6_GCA_002504525_-1_ID_26_6_partial_00__Methanomassiliicoccus_sp._UBA345_" otu="otu108720">
        <meta content=" x=9.839954 y=353.0 ll=7;" datatype="xsd:string" id="meta108721" property="format" xsi:type="nex:LiteralMeta"/>
      </node>
      <node about="#node108734" id="node108734" label="GCA_002508545DAVH01000020.1_5449758517347_54_GCA_002508545_-1_ID_7_54_partial_00__Methanomassiliicoccus_sp._UBA6_" otu="otu108735">
        <meta content=" x=9.774756 y=354.0 ll=7;" datatype="xsd:string" id="meta108736" property="format" xsi:type="nex:LiteralMeta"/>
      </node>
      <node about="#node108741" id="node108741" label="79.4/99" otu="otu108742">
        <meta content=" x=9.683359 y=356.71875 ll=7;" datatype="xsd:string" id="meta108743" property="format" xsi:type="nex:LiteralMeta"/>
      </node>
      <node about="#node108744" id="node108744" label="100/100" otu="otu105282">
        <meta content=" x=9.803714 y=355.5 ll=7;" datatype="xsd:string" id="meta108745" property="format" xsi:type="nex:LiteralMeta"/>
      </node>
      <node about="#node108746" id="node108746" label="GCA_003135935PNBI01000043.1_867178702143_8_GCA_003135935_-1_ID_143_8_partial_00__Methanomassiliicoccaceae_archaeon_" otu="otu108747">
        <meta content=" x=9.805295 y=355.0 ll=7;" datatype="xsd:string" id="meta108748" property="format" xsi:type="nex:LiteralMeta"/>
      </node>
      <node about="#node108749" id="node108749" label="GCA_003153895PMBU01000098.1_1187411072683_11_GCA_003153895_-1_ID_83_11_partial_00__Methanomassiliicoccaceae_archaeon_" otu="otu108750">
        <meta content=" x=9.806065 y=356.0 ll=7;" datatype="xsd:string" id="meta108751" property="format" xsi:type="nex:LiteralMeta"/>
      </node>
      <node about="#node108756" id="node108756" label="83.1/100" otu="otu107463">
        <meta content=" x=9.720014 y=357.9375 ll=7;" datatype="xsd:string" id="meta108757" property="format" xsi:type="nex:LiteralMeta"/>
      </node>
      <node about="#node108758" id="node108758" label="OPY32497.1_GCA_002067865_Archaeal_Lon_protease__Methanomassiliicoccales_archaeon_PtaU1.Bin124_" otu="otu108759">
        <meta content=" x=9.846655 y=357.0 ll=7;" datatype="xsd:string" id="meta108760" property="format" xsi:type="nex:LiteralMeta"/>
      </node>
      <node about="#node108761" id="node108761" label="83.2/100" otu="otu108762">
        <meta content=" x=9.756207 y=358.875 ll=7;" datatype="xsd:string" id="meta108763" property="format" xsi:type="nex:LiteralMeta"/>
      </node>
      <node about="#node108764" id="node108764" label="TFG55712.1_GCA_004525545_ATP-dependent_protease_LonB__Methanomassiliicoccus_sp._" otu="otu108765">
        <meta content=" x=9.788143 y=358.0 ll=7;" datatype="xsd:string" id="meta108766" property="format" xsi:type="nex:LiteralMeta"/>
      </node>
      <node about="#node108767" id="node108767" label="88.8/100" otu="otu108768">
        <meta content=" x=9.786145 y=359.75 ll=7;" datatype="xsd:string" id="meta108769" property="format" xsi:type="nex:LiteralMeta"/>
      </node>
      <node about="#node108770" id="node108770" label="GCA_003246535QKAB01000113.1_3925285646_3_GCA_003246535_-1_ID_46_3_partial_00__Methanomassiliicoccales_archaeon_" otu="otu108771">
        <meta content=" x=9.812374 y=359.0 ll=7;" datatype="xsd:string" id="meta108772" property="format" xsi:type="nex:LiteralMeta"/>
      </node>
      <node about="#node108773" id="node108773" label="94.4/100" otu="otu108162">
        <meta content=" x=9.816575 y=360.5 ll=7;" datatype="xsd:string" id="meta108774" property="format" xsi:type="nex:LiteralMeta"/>
      </node>
      <node about="#node108775" id="node108775" label="GCA_002497075DAML01000010.1_89771337909131_89_GCA_002497075_-1_ID_31_89_partial_00__Methanomassiliicoccaceae_archaeon_UBA472_" otu="otu108776">
        <meta content=" x=9.82194 y=360.0 ll=7;" datatype="xsd:string" id="meta108777" property="format" xsi:type="nex:LiteralMeta"/>
      </node>
      <node about="#node108778" id="node108778" label="GCA_002506985DAYS01000029.1_20145671536156_20_GCA_002506985_-1_ID_56_20_partial_01__Methanomassiliicoccaceae_archaeon_UBA248_" otu="otu108779">
        <meta content=" x=9.826125 y=361.0 ll=7;" datatype="xsd:string" id="meta108780" property="format" xsi:type="nex:LiteralMeta"/>
      </node>
      <node about="#node108809" id="node108809" label="84.9/99" otu="otu108810">
        <meta content=" x=9.619043 y=363.625 ll=7;" datatype="xsd:string" id="meta108811" property="format" xsi:type="nex:LiteralMeta"/>
      </node>
      <node about="#node108812" id="node108812" label="100/100" otu="otu105282">
        <meta content=" x=9.837775 y=362.5 ll=7;" datatype="xsd:string" id="meta108813" property="format" xsi:type="nex:LiteralMeta"/>
      </node>
      <node about="#node108814" id="node108814" label="GCA_002496385DAJR01000021.1_19334313543121_19_GCA_002496385_1_ID_21_19_partial_00__Methanomassiliicoccales_archaeon_UBA147_" otu="otu108815">
        <meta content=" x=9.845536 y=362.0 ll=7;" datatype="xsd:string" id="meta108816" property="format" xsi:type="nex:LiteralMeta"/>
      </node>
      <node about="#node108817" id="node108817" label="GCA_002499085DAKD01000004.1_912884149298_9_GCA_002499085_1_ID_8_9_partial_00__Methanomassiliicoccales_archaeon_UBA280_" otu="otu108818">
        <meta content=" x=9.85269 y=363.0 ll=7;" datatype="xsd:string" id="meta108819" property="format" xsi:type="nex:LiteralMeta"/>
      </node>
      <node about="#node108824" id="node108824" label="100/100" otu="otu105282">
        <meta content=" x=9.776688 y=364.75 ll=7;" datatype="xsd:string" id="meta108825" property="format" xsi:type="nex:LiteralMeta"/>
      </node>
      <node about="#node108826" id="node108826" label="TFG67571.1_GCA_004525325_ATP-dependent_protease_LonB__partial__Methanomassiliicoccus_sp._" otu="otu108827">
        <meta content=" x=9.865063 y=364.0 ll=7;" datatype="xsd:string" id="meta108828" property="format" xsi:type="nex:LiteralMeta"/>
      </node>
      <node about="#node108829" id="node108829" label="94.1/100" otu="otu107232">
        <meta content=" x=9.825671 y=365.5 ll=7;" datatype="xsd:string" id="meta108830" property="format" xsi:type="nex:LiteralMeta"/>
      </node>
      <node about="#node108831" id="node108831" label="OGS43553.1_GCA_001800675_ATP-dependent_protease_LonB__Euryarchaeota_archaeon_RBG_13_57_23_" otu="otu108832">
        <meta content=" x=9.845161 y=365.0 ll=7;" datatype="xsd:string" id="meta108833" property="format" xsi:type="nex:LiteralMeta"/>
      </node>
      <node about="#node108834" id="node108834" label="OGS55860.1_GCA_001800815_ATP-dependent_protease_LonB__Euryarchaeota_archaeon_RBG_19FT_COMBO_56_21_" otu="otu108835">
        <meta content=" x=9.836011 y=366.0 ll=7;" datatype="xsd:string" id="meta108836" property="format" xsi:type="nex:LiteralMeta"/>
      </node>
      <node about="#node108853" id="node108853" label="99.6/100" otu="otu106403">
        <meta content=" x=9.616759 y=367.9375 ll=7;" datatype="xsd:string" id="meta108854" property="format" xsi:type="nex:LiteralMeta"/>
      </node>
      <node about="#node108855" id="node108855" label="TET91273.1_GCA_004377185_ATP-dependent_protease_LonB__Methanomassiliicoccales_archaeon_" otu="otu108856">
        <meta content=" x=9.821543 y=367.0 ll=7;" datatype="xsd:string" id="meta108857" property="format" xsi:type="nex:LiteralMeta"/>
      </node>
      <node about="#node108858" id="node108858" label="60.6/100" otu="otu108859">
        <meta content=" x=9.646964 y=368.875 ll=7;" datatype="xsd:string" id="meta108860" property="format" xsi:type="nex:LiteralMeta"/>
      </node>
      <node about="#node108861" id="node108861" label="OGS50515.1_GCA_001800755_ATP-dependent_protease_LonB__partial__Euryarchaeota_archaeon_RBG_16_68_12_" otu="otu108862">
        <meta content=" x=9.735461 y=368.0 ll=7;" datatype="xsd:string" id="meta108863" property="format" xsi:type="nex:LiteralMeta"/>
      </node>
      <node about="#node108864" id="node108864" label="95.2/100" otu="otu108865">
        <meta content=" x=9.684479 y=369.75 ll=7;" datatype="xsd:string" id="meta108866" property="format" xsi:type="nex:LiteralMeta"/>
      </node>
      <node about="#node108867" id="node108867" label="OLD89841.1_GCA_001919915_ATP-dependent_protease_LonB__Euryarchaeota_archaeon_13_1_20CM_4_64_14_" otu="otu108868">
        <meta content=" x=9.71785 y=369.0 ll=7;" datatype="xsd:string" id="meta108869" property="format" xsi:type="nex:LiteralMeta"/>
      </node>
      <node about="#node108870" id="node108870" label="94.4/100" otu="otu108162">
        <meta content=" x=9.710564 y=370.5 ll=7;" datatype="xsd:string" id="meta108871" property="format" xsi:type="nex:LiteralMeta"/>
      </node>
      <node about="#node108872" id="node108872" label="OGS47185.1_GCA_001800745_ATP-dependent_protease_LonB__Euryarchaeota_archaeon_RBG_16_67_27_" otu="otu108873">
        <meta content=" x=9.76712 y=370.0 ll=7;" datatype="xsd:string" id="meta108874" property="format" xsi:type="nex:LiteralMeta"/>
      </node>
      <node about="#node108875" id="node108875" label="OGS62159.1_GCA_001800825_ATP-dependent_protease_LonB__Euryarchaeota_archaeon_RBG_19FT_COMBO_69_17_" otu="otu108876">
        <meta content=" x=9.737778 y=371.0 ll=7;" datatype="xsd:string" id="meta108877" property="format" xsi:type="nex:LiteralMeta"/>
      </node>
      <node about="#node108898" id="node108898" label="100/100" otu="otu105282">
        <meta content=" x=9.8408 y=372.5 ll=7;" datatype="xsd:string" id="meta108899" property="format" xsi:type="nex:LiteralMeta"/>
      </node>
      <node about="#node108900" id="node108900" label="GCA_002495185DAEB01000037.1_41149317037_4_GCA_002495185_-1_ID_37_4_partial_00__Thermoplasmata_archaeon_UBA184_" otu="otu108901">
        <meta content=" x=9.888587 y=372.0 ll=7;" datatype="xsd:string" id="meta108902" property="format" xsi:type="nex:LiteralMeta"/>
      </node>
      <node about="#node108903" id="node108903" label="GCA_002503985DASW01000002.1_2402417082437924_240_GCA_002503985_1_ID_4_240_partial_00__Thermoplasmata_archaeon_UBA61_" otu="otu108904">
        <meta content=" x=9.87773 y=373.0 ll=7;" datatype="xsd:string" id="meta108905" property="format" xsi:type="nex:LiteralMeta"/>
      </node>
      <node about="#node108922" id="node108922" label="90.4/97" otu="otu108923">
        <meta content=" x=9.476733 y=381.48682 ll=7;" datatype="xsd:string" id="meta108924" property="format" xsi:type="nex:LiteralMeta"/>
      </node>
      <node about="#node108925" id="node108925" label="PKK81133.1_GCA_002838995_ATP-dependent_protease_LonB__partial__Thermoplasmata_archaeon_HGW-Thermoplasmata-2_" otu="otu108926">
        <meta content=" x=9.789303 y=374.0 ll=7;" datatype="xsd:string" id="meta108927" property="format" xsi:type="nex:LiteralMeta"/>
      </node>
      <node about="#node108928" id="node108928" label="97.3/100" otu="otu108929">
        <meta content=" x=9.549961 y=388.97363 ll=7;" datatype="xsd:string" id="meta108930" property="format" xsi:type="nex:LiteralMeta"/>
      </node>
      <node about="#node108931" id="node108931" label="85.9/100" otu="otu108932">
        <meta content=" x=9.572844 y=380.88477 ll=7;" datatype="xsd:string" id="meta108933" property="format" xsi:type="nex:LiteralMeta"/>
      </node>
      <node about="#node108934" id="node108934" label="PKK85488.1_GCA_002838935_ATP-dependent_protease_LonB__Thermoplasmata_archaeon_HGW-Thermoplasmata-1_" otu="otu108935">
        <meta content=" x=9.794638 y=375.0 ll=7;" datatype="xsd:string" id="meta108936" property="format" xsi:type="nex:LiteralMeta"/>
      </node>
      <node about="#node108937" id="node108937" label="98.1/100" otu="otu106806">
        <meta content=" x=9.627993 y=386.76953 ll=7;" datatype="xsd:string" id="meta108938" property="format" xsi:type="nex:LiteralMeta"/>
      </node>
      <node about="#node108939" id="node108939" label="98.7/100" otu="otu107871">
        <meta content=" x=9.68431 y=381.91406 ll=7;" datatype="xsd:string" id="meta108940" property="format" xsi:type="nex:LiteralMeta"/>
      </node>
      <node about="#node108941" id="node108941" label="95.6/100" otu="otu108942">
        <meta content=" x=9.708527 y=378.3125 ll=7;" datatype="xsd:string" id="meta108943" property="format" xsi:type="nex:LiteralMeta"/>
      </node>
      <node about="#node108944" id="node108944" label="88.3/100" otu="otu108945">
        <meta content=" x=9.734237 y=376.5 ll=7;" datatype="xsd:string" id="meta108946" property="format" xsi:type="nex:LiteralMeta"/>
      </node>
      <node about="#node108947" id="node108947" label="OYT29403.1_GCA_002254885_ATP-dependent_protease_LonB__Thermoplasmatales_archaeon_ex4572_165_" otu="otu108948">
        <meta content=" x=9.854684 y=376.0 ll=7;" datatype="xsd:string" id="meta108949" property="format" xsi:type="nex:LiteralMeta"/>
      </node>
      <node about="#node108950" id="node108950" label="RLF42379.1_GCA_003649845_ATP-dependent_protease_LonB__Thermoplasmata_archaeon_" otu="otu108951">
        <meta content=" x=9.794884 y=377.0 ll=7;" datatype="xsd:string" id="meta108952" property="format" xsi:type="nex:LiteralMeta"/>
      </node>
      <node about="#node108957" id="node108957" label="97.2/100" otu="otu108958">
        <meta content=" x=9.740561 y=380.125 ll=7;" datatype="xsd:string" id="meta108959" property="format" xsi:type="nex:LiteralMeta"/>
      </node>
      <node about="#node108960" id="node108960" label="97.5/100" otu="otu105962">
        <meta content=" x=9.779415 y=378.75 ll=7;" datatype="xsd:string" id="meta108961" property="format" xsi:type="nex:LiteralMeta"/>
      </node>
      <node about="#node108962" id="node108962" label="KYK24425.1_GCA_001595875_ATP-dependent_protease_LonB__Thermoplasmatales_archaeon_SG8-52-4_" otu="otu108963">
        <meta content=" x=9.870595 y=378.0 ll=7;" datatype="xsd:string" id="meta108964" property="format" xsi:type="nex:LiteralMeta"/>
      </node>
      <node about="#node108965" id="node108965" label="97.3/100" otu="otu108929">
        <meta content=" x=9.827842 y=379.5 ll=7;" datatype="xsd:string" id="meta108966" property="format" xsi:type="nex:LiteralMeta"/>
      </node>
      <node about="#node108967" id="node108967" label="KYK23726.1_GCA_001595865_ATP-dependent_protease_LonB__Thermoplasmatales_archaeon_SG8-52-2_" otu="otu108968">
        <meta content=" x=9.856524 y=379.0 ll=7;" datatype="xsd:string" id="meta108969" property="format" xsi:type="nex:LiteralMeta"/>
      </node>
      <node about="#node108970" id="node108970" label="KYK32036.1_GCA_001595915_ATP-dependent_protease_LonB__Thermoplasmatales_archaeon_SG8-52-3_" otu="otu108971">
        <meta content=" x=9.830645 y=380.0 ll=7;" datatype="xsd:string" id="meta108972" property="format" xsi:type="nex:LiteralMeta"/>
      </node>
      <node about="#node108981" id="node108981" label="89.1/100" otu="otu108982">
        <meta content=" x=9.771656 y=381.5 ll=7;" datatype="xsd:string" id="meta108983" property="format" xsi:type="nex:LiteralMeta"/>
      </node>
      <node about="#node108984" id="node108984" label="PNX49466.1_GCA_002900535_ATP-dependent_protease_LonB__Thermoplasmata_archaeon_M9B1D_" otu="otu108985">
        <meta content=" x=9.878551 y=381.0 ll=7;" datatype="xsd:string" id="meta108986" property="format" xsi:type="nex:LiteralMeta"/>
      </node>
      <node about="#node108987" id="node108987" label="RLF52438.1_GCA_003651045_ATP-dependent_protease_LonB__Thermoplasmata_archaeon_" otu="otu108988">
        <meta content=" x=9.817384 y=382.0 ll=7;" datatype="xsd:string" id="meta108989" property="format" xsi:type="nex:LiteralMeta"/>
      </node>
      <node about="#node109002" id="node109002" label="91.4/100" otu="otu109003">
        <meta content=" x=9.704718 y=385.51562 ll=7;" datatype="xsd:string" id="meta109004" property="format" xsi:type="nex:LiteralMeta"/>
      </node>
      <node about="#node109005" id="node109005" label="EMR73771.1_GCA_000349645_Lon-B_peptidase__Thermoplasmatales_archaeon_SCGC_AB-539-N05_" otu="otu109006">
        <meta content=" x=9.792198 y=383.0 ll=7;" datatype="xsd:string" id="meta109007" property="format" xsi:type="nex:LiteralMeta"/>
      </node>
      <node about="#node109008" id="node109008" label="91.4/100" otu="otu109003">
        <meta content=" x=9.730271 y=388.03125 ll=7;" datatype="xsd:string" id="meta109009" property="format" xsi:type="nex:LiteralMeta"/>
      </node>
      <node about="#node109010" id="node109010" label="88.9/100" otu="otu109011">
        <meta content=" x=9.751416 y=387.0625 ll=7;" datatype="xsd:string" id="meta109012" property="format" xsi:type="nex:LiteralMeta"/>
      </node>
      <node about="#node109013" id="node109013" label="89.7/100" otu="otu108348">
        <meta content=" x=9.779038 y=386.125 ll=7;" datatype="xsd:string" id="meta109014" property="format" xsi:type="nex:LiteralMeta"/>
      </node>
      <node about="#node109015" id="node109015" label="100/100" otu="otu105282">
        <meta content=" x=9.848881 y=385.25 ll=7;" datatype="xsd:string" id="meta109016" property="format" xsi:type="nex:LiteralMeta"/>
      </node>
      <node about="#node109017" id="node109017" label="70.2/100" otu="otu109018">
        <meta content=" x=9.854491 y=384.5 ll=7;" datatype="xsd:string" id="meta109019" property="format" xsi:type="nex:LiteralMeta"/>
      </node>
      <node about="#node109020" id="node109020" label="DAC72997.1_GCA_003942085_TPA__ATP-dependent_protease_LonB__Thermoplasmata_archaeon_" otu="otu109021">
        <meta content=" x=9.876698 y=384.0 ll=7;" datatype="xsd:string" id="meta109022" property="format" xsi:type="nex:LiteralMeta"/>
      </node>
      <node about="#node109023" id="node109023" label="GCA_002505885DAWE01000038.1_37389674099420_37_GCA_002505885_-1_ID_20_37_partial_00__Euryarchaeota_archaeon_UBA211_" otu="otu109024">
        <meta content=" x=9.86533 y=385.0 ll=7;" datatype="xsd:string" id="meta109025" property="format" xsi:type="nex:LiteralMeta"/>
      </node>
      <node about="#node109030" id="node109030" label="KYK24095.1_GCA_001595945_ATP-dependent_protease_LonB__Thermoplasmatales_archaeon_SM1-50_" otu="otu109031">
        <meta content=" x=9.873836 y=386.0 ll=7;" datatype="xsd:string" id="meta109032" property="format" xsi:type="nex:LiteralMeta"/>
      </node>
      <node about="#node109037" id="node109037" label="EMR75013.1_GCA_000349685_lon-related_putative_ATP-dependent_protease__partial__Thermoplasmatales_archaeon_SCGC_AB-540-F20_" otu="otu109038">
        <meta content=" x=9.815314 y=387.0 ll=7;" datatype="xsd:string" id="meta109039" property="format" xsi:type="nex:LiteralMeta"/>
      </node>
      <node about="#node109044" id="node109044" label="RLF29356.1_GCA_003649715_ATP-dependent_protease_LonB__Thermoplasmata_archaeon_" otu="otu109045">
        <meta content=" x=9.807526 y=388.0 ll=7;" datatype="xsd:string" id="meta109046" property="format" xsi:type="nex:LiteralMeta"/>
      </node>
      <node about="#node109051" id="node109051" label="RLI66450.1_GCA_003662835_ATP-dependent_protease_LonB__Candidatus_Thorarchaeota_archaeon_" otu="otu109052">
        <meta content=" x=9.78508 y=389.0 ll=7;" datatype="xsd:string" id="meta109053" property="format" xsi:type="nex:LiteralMeta"/>
      </node>
      <node about="#node109066" id="node109066" label="98.6/100" otu="otu107226">
        <meta content=" x=9.684303 y=391.625 ll=7;" datatype="xsd:string" id="meta109067" property="format" xsi:type="nex:LiteralMeta"/>
      </node>
      <node about="#node109068" id="node109068" label="90.8/100" otu="otu109069">
        <meta content=" x=9.706945 y=390.5 ll=7;" datatype="xsd:string" id="meta109070" property="format" xsi:type="nex:LiteralMeta"/>
      </node>
      <node about="#node109071" id="node109071" label="RLF44731.1_GCA_003649895_ATP-dependent_protease_LonB__Thermoplasmata_archaeon_" otu="otu109072">
        <meta content=" x=9.745504 y=390.0 ll=7;" datatype="xsd:string" id="meta109073" property="format" xsi:type="nex:LiteralMeta"/>
      </node>
      <node about="#node109074" id="node109074" label="RLF26973.1_GCA_003650935_ATP-dependent_protease_LonB__Thermoplasmata_archaeon_" otu="otu109075">
        <meta content=" x=9.765028 y=391.0 ll=7;" datatype="xsd:string" id="meta109076" property="format" xsi:type="nex:LiteralMeta"/>
      </node>
      <node about="#node109081" id="node109081" label="95.9/100" otu="otu109082">
        <meta content=" x=9.718361 y=392.75 ll=7;" datatype="xsd:string" id="meta109083" property="format" xsi:type="nex:LiteralMeta"/>
      </node>
[truncated: 1,033,768 more chars]
