# Supplementary material for: Genetic diversity in terrestrial subsurface ecosystems impacted by geological degassing
Source: Nat Commun. 2022 Jan 12;13:284. doi: 10.1038/s41467-021-27783-7 (PMC8755723; doi:10.1038/s41467-021-27783-7)
Supplement: Supplementary file 10 — Dataset 7-19 [file 41467_2021_27783_MOESM10_ESM.zip › SupplementaryData_7-19_Bornemann_et_al_mantle_degassing/SupplementaryData_12_gene_phylogeny_VGT_peptidase_family_M24A.nexml]

<?xml version="1.0" encoding="UTF-8"?><nex:nexml xmlns:nex="http://www.nexml.org/2009" xmlns="http://www.nexml.org/2009" xmlns:rdf="http://www.w3.org/1999/02/22-rdf-syntax-ns#" xmlns:xsd="http://www.w3.org/2001/XMLSchema#" xmlns:xsi="http://www.w3.org/2001/XMLSchema-instance" generator="org.nexml.model.impl.DocumentImpl" version="0.9">
  <otus id="otus128128">
    <otu id="otu128138" label="RLI99880.1_GCA_003663295_hypothetical_protein_DRP06_02810__Candidatus_Aenigmarchaeota_archaeon_"/>
    <otu id="otu128142" label="GCA_002506365DAXK01000025.1_5450938518821_54_GCA_002506365_-1_ID_1_54_partial_00__archaeon_UBA583_"/>
    <otu id="otu128146" label="98.2/100"/>
    <otu id="otu128150" label="85.2/100"/>
    <otu id="otu128154" label="76/91"/>
    <otu id="otu128158" label="93.6/90"/>
    <otu id="otu128162" label="0/65"/>
    <otu id="otu128166" label="68.9/90"/>
    <otu id="otu128170" label="99.7/100"/>
    <otu id="otu128174" label="0/13"/>
    <otu id="otu128178" label="93.7/99"/>
    <otu id="otu128182" label="88.1/81"/>
    <otu id="otu128186" label="92.5/100"/>
    <otu id="otu128190" label="90/100"/>
    <otu id="otu128194" label="59.3/100"/>
    <otu id="otu128198" label="PIY81437.1_GCA_002784645_hypothetical_protein_COY79_02895__Candidatus_Pacearchaeota_archaeon_CG_4_10_14_0_8_um_filter_35_169_"/>
    <otu id="otu128202" label="OIO43089.1_GCA_001872315_type_II_methionyl_aminopeptidase__Candidatus_Pacearchaeota_archaeon_CG1_02_39_14_"/>
    <otu id="otu128210" label="PIY81860.1_GCA_002784645_type_II_methionyl_aminopeptidase__Candidatus_Pacearchaeota_archaeon_CG_4_10_14_0_8_um_filter_35_169_"/>
    <otu id="otu128218" label="58.9/99"/>
    <otu id="otu128222" label="97.6/100"/>
    <otu id="otu128226" label="MAG24376.1_GCA_002686195_type_II_methionyl_aminopeptidase__Candidatus_Pacearchaeota_archaeon_"/>
    <otu id="otu128230" label="MAG37832.1_GCA_002688015_type_II_methionyl_aminopeptidase__Candidatus_Pacearchaeota_archaeon_"/>
    <otu id="otu128238" label="90.2/100"/>
    <otu id="otu128242" label="RZD30756.1_GCA_004195435_type_II_methionyl_aminopeptidase__Candidatus_Parvarchaeota_archaeon_"/>
    <otu id="otu128246" label="GCA_002496015DAIF01000004.1_23220435120535510_232_GCA_002496015_1_ID_10_232_partial_00__Candidatus_Pacearchaeota_archaeon_UBA73_"/>
    <otu id="otu128262" label="PIN91062.1_GCA_002763085_type_II_methionyl_aminopeptidase__Candidatus_Pacearchaeota_archaeon_CG10_big_fil_rev_8_21_14_0_10_32_14_"/>
    <otu id="otu128270" label="78.6/80"/>
    <otu id="otu128274" label="85.6/79"/>
    <otu id="otu128278" label="36.2/42"/>
    <otu id="otu128282" label="PJE81797.1_GCA_002794195_type_II_methionyl_aminopeptidase__Candidatus_Pacearchaeota_archaeon_CG10_big_fil_rev_8_21_14_0_10_32_42_"/>
    <otu id="otu128286" label="98.7/100"/>
    <otu id="otu128290" label="MBT96978.1_GCA_002731115_type_II_methionyl_aminopeptidase__Candidatus_Pacearchaeota_archaeon_"/>
    <otu id="otu128294" label="96.7/100"/>
    <otu id="otu128298" label="MAH03734.1_GCA_002688755_type_II_methionyl_aminopeptidase__Candidatus_Pacearchaeota_archaeon_"/>
    <otu id="otu128302" label="MAG79270.1_GCA_002689985_type_II_methionyl_aminopeptidase__Candidatus_Pacearchaeota_archaeon_"/>
    <otu id="otu128318" label="27.8/51"/>
    <otu id="otu128322" label="OGJ17014.1_GCA_001787285_type_II_methionyl_aminopeptidase__Candidatus_Pacearchaeota_archaeon_RBG_13_33_26_"/>
    <otu id="otu128326" label="KHO50849.1_GCA_000805965_methionyl_aminopeptidase__archaeon_GW2011_AR13_"/>
    <otu id="otu128338" label="GCA_003564875PXEB01000057.1_64068494629_6_GCA_003564875_-1_ID_29_6_partial_00__Candidatus_Pacearchaeota_archaeon_"/>
    <otu id="otu128350" label="KKS30947.1_GCA_000997915_Methionine_aminopeptidase__partial__Candidatus_Amesbacteria_bacterium_GW2011_GWA2_42_12_"/>
    <otu id="otu128358" label="79.8/91"/>
    <otu id="otu128362" label="84.9/91"/>
    <otu id="otu128366" label="98.8/99"/>
    <otu id="otu128370" label="RMF92245.1_GCA_003695725_type_II_methionyl_aminopeptidase__Candidatus_Schekmanbacteria_bacterium_"/>
    <otu id="otu128374" label="98.5/100"/>
    <otu id="otu128378" label="MAG50554.1_GCA_002687815_type_II_methionyl_aminopeptidase__archaeon_"/>
    <otu id="otu128382" label="MAH48343.1_GCA_002690445_type_II_methionyl_aminopeptidase__Candidatus_Pacearchaeota_archaeon_"/>
    <otu id="otu128394" label="97.1/100"/>
    <otu id="otu128398" label="MAG61290.1_GCA_002688165_type_II_methionyl_aminopeptidase__Candidatus_Pacearchaeota_archaeon_"/>
    <otu id="otu128402" label="MAG02353.1_GCA_002688335_type_II_methionyl_aminopeptidase__Candidatus_Pacearchaeota_archaeon_"/>
    <otu id="otu128414" label="GCA_003554465PWGL01000051.1_222403136120_2_GCA_003554465_-1_ID_120_2_partial_00__Candidatus_Pacearchaeota_archaeon_"/>
    <otu id="otu128426" label="39.2/91"/>
    <otu id="otu128430" label="85.9/100"/>
    <otu id="otu128434" label="98/100"/>
    <otu id="otu128438" label="PIU03104.1_GCA_002778895_type_II_methionyl_aminopeptidase__Candidatus_Diapherotrites_archaeon_CG09_land_8_20_14_0_10_32_12_"/>
    <otu id="otu128442" label="PIU22011.1_GCA_002779075_type_II_methionyl_aminopeptidase__Candidatus_Diapherotrites_archaeon_CG08_land_8_20_14_0_20_30_16_"/>
    <otu id="otu128450" label="76.8/100"/>
    <otu id="otu128454" label="RIB35616.1_GCA_003568775_type_II_methionyl_aminopeptidase__Candidatus_Nanoclepta_minutus_"/>
    <otu id="otu128458" label="100/100"/>
    <otu id="otu128462" label="70.6/100"/>
    <otu id="otu128466" label="AMD29623.1_GCA_001552015_hypothetical_protein_Nps_00670__Candidatus_Nanopusillus_acidilobi_"/>
    <otu id="otu128470" label="PVU68533.1_GCA_003086415_type_II_methionyl_aminopeptidase__Candidatus_Nanobsidianus_stetteri_"/>
    <otu id="otu128478" label="EOD42190.1_GCA_000387965_Methionine_aminopeptidase__Candidatus_Nanobsidianus_stetteri_"/>
    <otu id="otu128494" label="PIV13941.1_GCA_002780595_type_II_methionyl_aminopeptidase__Candidatus_Huberiarchaeum_crystalense_"/>
    <otu id="otu128506" label="OYT41575.1_GCA_002254495_type_II_methionyl_aminopeptidase__Candidatus_Pacearchaeota_archaeon_ex4484_26_"/>
    <otu id="otu128514" label="85.5/66"/>
    <otu id="otu128518" label="91.9/98"/>
    <otu id="otu128522" label="88.1/91"/>
    <otu id="otu128526" label="89.6/56"/>
    <otu id="otu128530" label="95.1/42"/>
    <otu id="otu128534" label="84.1/86"/>
    <otu id="otu128538" label="66.4/51"/>
    <otu id="otu128542" label="50.2/84"/>
    <otu id="otu128546" label="92.9/99"/>
    <otu id="otu128550" label="39.9/99"/>
    <otu id="otu128554" label="OGW51037.1_GCA_001803815_type_I_methionyl_aminopeptidase__Nitrospirae_bacterium_RBG_19FT_COMBO_42_15_"/>
    <otu id="otu128558" label="GCA_003551125PULY01000049.1_2780167647_2_GCA_003551125_-1_ID_47_2_partial_00__Candidatus_Diapherotrites_archaeon_"/>
    <otu id="otu128566" label="RLG21844.1_GCA_003660975_type_II_methionyl_aminopeptidase__Candidatus_Micrarchaeota_archaeon_"/>
    <otu id="otu128574" label="94.4/100"/>
    <otu id="otu128578" label="77.3/100"/>
    <otu id="otu128582" label="OKY77115.1_GCA_001914405_Methionine_aminopeptidase_Map__Candidatus_Methanohalarchaeum_thermophilum_"/>
    <otu id="otu128586" label="PTD93401.1_GCA_003034855_type_II_methionyl_aminopeptidase__archaeon_SCG-AAA382B04_"/>
    <otu id="otu128594" label="99.5/100"/>
    <otu id="otu128598" label="OUJ18959.1_GCA_002153915_Methionine_aminopeptidase_Map__Methanonatronarchaeum_thermophilum_"/>
    <otu id="otu128602" label="GCA_003555005PWHS01000041.1_23184811937111_23_GCA_003555005_1_ID_11_23_partial_00__Methanonatronarchaeia_archaeon_"/>
    <otu id="otu128618" label="99.7/93"/>
    <otu id="otu128622" label="PIU20833.1_GCA_002779065_type_II_methionyl_aminopeptidase__Candidatus_Diapherotrites_archaeon_CG08_land_8_20_14_0_20_34_12_"/>
    <otu id="otu128626" label="99.9/100"/>
    <otu id="otu128630" label="74.4/99"/>
    <otu id="otu128634" label="GCA_005239615SBBR01000070.1_55813671894_5_GCA_005239615_1_ID_94_5_partial_00__archaeon_"/>
    <otu id="otu128638" label="GCA_000402355AQRS01000042.1_2970186642_2_GCA_000402355_-1_ID_42_2_partial_00__Candidatus_Iainarchaeum_andersonii_SCGC_AAA011-E11_"/>
    <otu id="otu128646" label="MAG17933.1_GCA_002687735_type_II_methionyl_aminopeptidase__Candidatus_Diapherotrites_archaeon_"/>
    <otu id="otu128662" label="90.7/95"/>
    <otu id="otu128666" label="86.7/85"/>
    <otu id="otu128670" label="10.8/53"/>
    <otu id="otu128674" label="80.1/65"/>
    <otu id="otu128678" label="64.9/36"/>
    <otu id="otu128682" label="83.7/43"/>
    <otu id="otu128686" label="88.9/36"/>
    <otu id="otu128690" label="77.5/35"/>
    <otu id="otu128694" label="88.3/74"/>
    <otu id="otu128698" label="78.4/96"/>
    <otu id="otu128702" label="GCA_002011165MTMI01000018.1_11092286931611_110_GCA_002011165_1_ID_1_110_partial_00__Euryarchaeota_archaeon_JdFR-21_"/>
    <otu id="otu128706" label="GCA_002495885DAHG01000074.1_65261613344_6_GCA_002495885_1_ID_44_6_partial_00__Methanocellaceae_archaeon_UBA148_"/>
    <otu id="otu128716" label="76.1/99"/>
    <otu id="otu128720" label="79.1/100"/>
    <otu id="otu128724" label="OPX76967.1_GCA_002067795_Methionine_aminopeptidase__Methanosaeta_sp._PtaB.Bin039_"/>
    <otu id="otu128728" label="ABK14446.1_GCA_000014945_methionine_aminopeptidase__type_II__Methanosaeta_thermophila_PT_"/>
    <otu id="otu128736" label="21.6/68"/>
    <otu id="otu128740" label="99.6/100"/>
    <otu id="otu128744" label="GCA_002501765DAOG01000025.1_20135291440445_20_GCA_002501765_1_ID_45_20_partial_00__Methanosaeta_sp._UBA204_"/>
    <otu id="otu128748" label="89.7/99"/>
    <otu id="otu128752" label="75.6/93"/>
    <otu id="otu128756" label="98.3/100"/>
    <otu id="otu128760" label="AET63588.1_GCA_000235565_Methionine_aminopeptidase__type_II__Methanosaeta_harundinacea_6Ac_"/>
    <otu id="otu128764" label="GCA_001602645LUYE01000012.1_93892409017558_93_GCA_001602645_-1_ID_58_93_partial_00__Methanosarcinales_archaeon_Methan_01_"/>
    <otu id="otu128772" label="GCA_002502785DAQG01000090.1_53359424065_5_GCA_002502785_-1_ID_65_5_partial_00__Methanosaeta_harundinacea_"/>
    <otu id="otu128780" label="74.4/93"/>
    <otu id="otu128784" label="GCA_002506535DAXT01000024.1_37334143429519_37_GCA_002506535_-1_ID_19_37_partial_00__Methanosaeta_harundinacea_"/>
    <otu id="otu128788" label="KUK44919.1_GCA_001509375_Methionine_aminopeptidase__Methanosaeta_harundinacea_"/>
    <otu id="otu128806" label="84.6/100"/>
    <otu id="otu128810" label="73.8/100"/>
    <otu id="otu128814" label="95.8/100"/>
    <otu id="otu128818" label="OPY48856.1_GCA_002067705_Methionine_aminopeptidase__Methanosaeta_sp._PtaU1.Bin112_"/>
    <otu id="otu128824" label="OYV10648.1_GCA_002256595_methionyl_aminopeptidase__Methanosaeta_sp._NSP1_"/>
    <otu id="otu128828" label="GCA_002505805DAWB01000144.1_315302420192_3_GCA_002505805_1_ID_192_3_partial_00__Methanosaeta_sp._UBA80_"/>
    <otu id="otu128840" label="AEB68493.1_GCA_000204415_methionine_aminopeptidase__type_II__Methanosaeta_concilii_GP6_"/>
    <otu id="otu128848" label="62/100"/>
    <otu id="otu128852" label="OPX74851.1_GCA_002067755_Methionine_aminopeptidase__Methanosaeta_sp._PtaB.Bin018_"/>
    <otu id="otu128856" label="RQW81497.1_GCA_003857025_type_II_methionyl_aminopeptidase__Methanothrix_sp._"/>
    <otu id="otu128868" label="OPY49550.1_GCA_002067365_Methionine_aminopeptidase__Methanosaeta_sp._PtaU1.Bin060_"/>
    <otu id="otu128884" label="GCA_003162615PMNG01000194.1_314262316104_3_GCA_003162615_-1_ID_104_3_partial_00__Methanothrix_sp._"/>
    <otu id="otu128896" label="88.8/60"/>
    <otu id="otu128902" label="RLG37164.1_GCA_003661185_type_II_methionyl_aminopeptidase__Methanosarcinales_archaeon_"/>
    <otu id="otu128908" label="PXF50738.1_GCA_003194435_type_II_methionyl_aminopeptidase__Methanophagales_archaeon_"/>
    <otu id="otu128912" label="RLG34370.1_GCA_003661165_type_II_methionyl_aminopeptidase__Methanosarcinales_archaeon_"/>
    <otu id="otu128924" label="88.6/88"/>
    <otu id="otu128930" label="RZN40550.1_GCA_004211975_type_II_methionyl_aminopeptidase__Methanosarcinales_archaeon_"/>
    <otu id="otu128934" label="89.4/93"/>
    <otu id="otu128940" label="85.7/100"/>
    <otu id="otu128944" label="98.8/100"/>
    <otu id="otu128948" label="PXF62136.1_GCA_003194445_type_II_methionyl_aminopeptidase__ANME-2_cluster_archaeon_"/>
    <otu id="otu128952" label="RLG29946.1_GCA_003661105_type_II_methionyl_aminopeptidase__Methanosarcinales_archaeon_"/>
    <otu id="otu128960" label="KAB3547665.1_GCA_003336385_type_II_methionyl_aminopeptidase__ANME-2_cluster_archaeon_"/>
    <otu id="otu128968" label="GCA_002503595DASC01000056.1_85974686499_8_GCA_002503595_-1_ID_99_8_partial_00__Methanosarcinales_archaeon_UBA203_"/>
    <otu id="otu128976" label="59/93"/>
    <otu id="otu128980" label="GCA_002506015DAWR01000082.1_441675057170_4_GCA_002506015_-1_ID_170_4_partial_00__Methanosarcinales_archaeon_UBA261_"/>
    <otu id="otu128984" label="RJS69138.1_GCA_003601535_type_II_methionyl_aminopeptidase__ANME-2_cluster_archaeon_"/>
    <otu id="otu129000" label="43.7/64"/>
    <otu id="otu129004" label="PPA79816.1_GCA_002926195_Methionine_aminopeptidase__ANME-2_cluster_archaeon_HR1_"/>
    <otu id="otu129008" label="99.1/100"/>
    <otu id="otu129012" label="PKL53143.1_GCA_002839545_type_II_methionyl_aminopeptidase__Candidatus_Methanoperedenaceae_archaeon_HGW-Methanoperedenaceae-1_"/>
    <otu id="otu129016" label="75.1/100"/>
    <otu id="otu129020" label="93.3/100"/>
    <otu id="otu129024" label="GCA_002496325DAJM01000055.1_36298173069223_36_GCA_002496325_1_ID_23_36_partial_00__Candidatus_Methanoperedens_sp._UBA453_"/>
    <otu id="otu129028" label="SNQ61360.1_GCA_900196725_Methionine_aminopeptidase__Candidatus_Methanoperedens_nitroreducens_"/>
    <otu id="otu129036" label="94.2/100"/>
    <otu id="otu129040" label="PWB53698.1_GCA_003104905_type_II_methionyl_aminopeptidase__Candidatus_Methanoperedenaceae_archaeon_"/>
    <otu id="otu129044" label="WP_097300127.1_GCF_002487355_type_II_methionyl_aminopeptidase__Candidatus_Methanoperedens_sp._BLZ2_"/>
    <otu id="otu129076" label="93.3/57"/>
    <otu id="otu129080" label="86.1/47"/>
    <otu id="otu129084" label="TDQ68840.1_GCA_004363215_methionine_aminopeptidase_type_II__Methanimicrococcus_blatticola_"/>
    <otu id="otu129090" label="RLG25996.1_GCA_003661075_type_II_methionyl_aminopeptidase__Methanosarcinales_archaeon_"/>
    <otu id="otu129094" label="RZB30890.1_GCA_004193545_methionyl_aminopeptidase__Candidatus_Argoarchaeum_ethanivorans_"/>
    <otu id="otu129106" label="79.6/54"/>
    <otu id="otu129110" label="ADI74930.1_GCA_000196655_methionine_aminopeptidase__type_II__Methanohalobium_evestigatum_Z-7303_"/>
    <otu id="otu129114" label="76.4/50"/>
    <otu id="otu129118" label="49.7/49"/>
    <otu id="otu129124" label="81.8/100"/>
    <otu id="otu129128" label="APH38606.1_GCA_001889405_type_II_methionyl_aminopeptidase__Methanohalophilus_halophilus_"/>
    <otu id="otu129132" label="ADE35572.1_GCA_000025865_methionine_aminopeptidase__type_II__Methanohalophilus_mahii_DSM_5219_"/>
    <otu id="otu129142" label="WP_129597877.1_GCF_004137855_type_II_methionyl_aminopeptidase__Methanohalophilus_sp._SLHTYRO_"/>
    <otu id="otu129146" label="SNY18475.1_GCA_900215215_methionine_aminopeptidase__type_II__Methanohalophilus_euhalobius_"/>
    <otu id="otu129158" label="71.6/90"/>
    <otu id="otu129162" label="GCA_003555325PWGQ01000047.1_45414114176790_45_GCA_003555325_-1_ID_90_45_partial_00__Methanosarcinaceae_archaeon_"/>
    <otu id="otu129166" label="96.4/100"/>
    <otu id="otu129170" label="AKB26544.1_GCA_000970045_Methionine_aminopeptidase__Methanosarcina_sp._MTP4_"/>
    <otu id="otu129174" label="95.8/99"/>
    <otu id="otu129178" label="89.9/99"/>
    <otu id="otu129182" label="77/96"/>
    <otu id="otu129186" label="97.5/99"/>
    <otu id="otu129190" label="67.8/100"/>
    <otu id="otu129194" label="AKB73382.1_GCA_000970265_Methionine_aminopeptidase__Methanosarcina_lacustris_Z-7289_"/>
    <otu id="otu129198" label="AKB17010.1_GCA_000969965_Methionine_aminopeptidase__Methanosarcina_sp._WWM596_"/>
    <otu id="otu129206" label="72.6/100"/>
    <otu id="otu129210" label="KKH46391.1_GCA_000979975_methionine_aminopeptidase__Methanosarcina_sp._1.H.A.2.2_"/>
    <otu id="otu129214" label="TFH03555.1_GCA_004525205_type_II_methionyl_aminopeptidase__Methanosarcina_sp._"/>
    <otu id="otu129226" label="41.5/96"/>
    <otu id="otu129230" label="AKB80390.1_GCA_000970285_Methionine_aminopeptidase__Methanosarcina_horonobensis_HB-1___JCM_15518_"/>
    <otu id="otu129234" label="91.4/100"/>
    <otu id="otu129238" label="90.4/100"/>
    <otu id="otu129242" label="AKB34775.1_GCA_000970145_Methionine_aminopeptidase__Methanosarcina_siciliae_C2J_"/>
    <otu id="otu129246" label="GCA_003249335QKJI01000068.1_21451234139_2_GCA_003249335_1_ID_39_2_partial_00__Methanosarcina_acetivorans_"/>
    <otu id="otu129254" label="AAM03665.1_GCA_000007345_methionyl_aminopeptidase__Methanosarcina_acetivorans_C2A_"/>
    <otu id="otu129270" label="AKB73079.1_GCA_000970245_Methionine_aminopeptidase__Methanosarcina_mazei_C16_"/>
    <otu id="otu129278" label="82.2/99"/>
    <otu id="otu129282" label="88.2/94"/>
    <otu id="otu129286" label="75.6/84"/>
    <otu id="otu129290" label="82.6/87"/>
    <otu id="otu129294" label="96.8/96"/>
    <otu id="otu129298" label="93.9/96"/>
    <otu id="otu129302" label="0/93"/>
    <otu id="otu129306" label="GCA_002508465DAQQ01000085.1_7417944843_7_GCA_002508465_1_ID_3_7_partial_00__Methanosarcina_sp._UBA7_"/>
    <otu id="otu129310" label="BAW28775.1_GCA_003584605_methionine_aminopeptidase__Methanosarcina_thermophila_"/>
    <otu id="otu129318" label="AYK15357.1_GCA_001304615_type_II_methionyl_aminopeptidase__Methanosarcina_flavescens_"/>
    <otu id="otu129326" label="RXA21285.1_GCA_004099695_type_II_methionyl_aminopeptidase__Methanosarcina_sp._MSH10X1_"/>
    <otu id="otu129334" label="87.2/100"/>
    <otu id="otu129338" label="GCA_002509325DADO01000130.1_23297393062965_23_GCA_002509325_1_ID_65_23_partial_00__Methanosarcina_sp._UBA402_"/>
    <otu id="otu129342" label="GCA_002508475DAMN01000026.1_60795108040026_60_GCA_002508475_-1_ID_26_60_partial_00__Methanosarcina_sp._UBA392_"/>
    <otu id="otu129354" label="GCA_002496565DAKJ01000005.1_14116122016211015_141_GCA_002496565_-1_ID_15_141_partial_00__Methanosarcina_sp._UBA289_"/>
    <otu id="otu129362" label="90.6/99"/>
    <otu id="otu129366" label="0/91"/>
    <otu id="otu129370" label="43.5/93"/>
    <otu id="otu129374" label="35.9/96"/>
    <otu id="otu129378" label="78.4/100"/>
    <otu id="otu129382" label="GCA_002505485DAVG01000121.1_69726877357722_69_GCA_002505485_-1_ID_22_69_partial_00__Methanosarcina_sp._UBA5_"/>
    <otu id="otu129386" label="67.1/100"/>
    <otu id="otu129390" label="AKJ39461.1_GCA_001027005_peptidase_M24_family__Methanosarcina_barkeri_CM1_"/>
    <otu id="otu129394" label="AKB52662.1_GCA_000969985_Methionine_aminopeptidase__Methanosarcina_barkeri_str._Wiesmoor_"/>
    <otu id="otu129406" label="AKB45608.1_GCA_000969905_Methionine_aminopeptidase__Methanosarcina_vacuolata_Z-761_"/>
    <otu id="otu129414" label="PAV12285.1_GCA_002287235_methionine_aminopeptidase__Methanosarcina_spelaei_"/>
    <otu id="otu129422" label="AKB82784.1_GCA_000970305_Methionine_aminopeptidase__Methanosarcina_barkeri_3_"/>
    <otu id="otu129430" label="GCA_002508465DAQQ01000025.1_311922082184_3_GCA_002508465_-1_ID_184_3_partial_00__Methanosarcina_sp._UBA7_"/>
    <otu id="otu129442" label="96.8/98"/>
    <otu id="otu129448" label="GCA_003157235PMJC01000478.1_12649238_1_GCA_003157235_-1_ID_238_1_partial_10__Methanosarcina_sp._"/>
    <otu id="otu129452" label="GCA_003164755PLUB01000052.1_21312383212835_21_GCA_003164755_-1_ID_35_21_partial_00__Methanosarcina_sp._"/>
    <otu id="otu129460" label="66.9/100"/>
    <otu id="otu129464" label="OEU42740.1_GCA_001714685_type_II_methionyl_aminopeptidase__Methanosarcina_sp._Ant1_"/>
    <otu id="otu129468" label="OEU42988.1_GCA_001714685_type_II_methionyl_aminopeptidase__Methanosarcina_sp._Ant1_"/>
    <otu id="otu129500" label="85.7/81"/>
    <otu id="otu129504" label="93.1/82"/>
    <otu id="otu129508" label="83.6/99"/>
    <otu id="otu129512" label="92.1/100"/>
    <otu id="otu129516" label="ABE52524.1_GCA_000013725_Methionine_aminopeptidase__Methanococcoides_burtonii_DSM_6242_"/>
    <otu id="otu129520" label="88.7/94"/>
    <otu id="otu129524" label="AKB86170.1_GCA_000970325_Methionine_aminopeptidase__Methanococcoides_methylutens_MM1_"/>
    <otu id="otu129528" label="72.7/94"/>
    <otu id="otu129532" label="76.7/94"/>
    <otu id="otu129536" label="WP_135606404.1_GCF_900774285_type_II_methionyl_aminopeptidase__Methanococcoides_sp._NM1_"/>
    <otu id="otu129540" label="WP_135610003.1_GCF_900774055_type_II_methionyl_aminopeptidase__Methanococcoides_sp._AM1_"/>
    <otu id="otu129548" label="KGK98404.1_GCA_000765475_methionine_aminopeptidase__Methanococcoides_methylutens_"/>
    <otu id="otu129564" label="98.9/100"/>
    <otu id="otu129568" label="79.7/100"/>
    <otu id="otu129572" label="41.6/100"/>
    <otu id="otu129576" label="GCA_001896725MPPA01000001.1_20719725919814925_207_GCA_001896725_-1_ID_25_207_partial_00__Methanococcoides_sp._EBM-47_"/>
    <otu id="otu129580" label="OPY20293.1_GCA_002067275_Methionine_aminopeptidase__Methanomethylovorans_sp._PtaU1.Bin093_"/>
    <otu id="otu129588" label="GCA_002508425DAKU01000076.1_13133591424928_13_GCA_002508425_1_ID_28_13_partial_00__Methanosarcinaceae_archaeon_UBA470_"/>
    <otu id="otu129596" label="AGB48440.1_GCA_000328665_methionine_aminopeptidase__type_II__Methanomethylovorans_hollandica_DSM_15978_"/>
    <otu id="otu129608" label="87.7/92"/>
    <otu id="otu129612" label="99.2/100"/>
    <otu id="otu129616" label="76.2/96"/>
    <otu id="otu129620" label="72.7/75"/>
    <otu id="otu129624" label="81/75"/>
    <otu id="otu129628" label="GCA_003565715PXAV01000030.1_22070296644_2_GCA_003565715_1_ID_44_2_partial_00__Methanosarcinaceae_archaeon_"/>
    <otu id="otu129632" label="GCA_002507205DAZF01000073.1_29248302572676_29_GCA_002507205_-1_ID_76_29_partial_00__Methanolobus_sp._UBA32_"/>
    <otu id="otu129640" label="WP_094227118.1_GCF_002243045_type_II_methionyl_aminopeptidase__Methanolobus_psychrotolerans_"/>
    <otu id="otu129648" label="97.9/100"/>
    <otu id="otu129652" label="ETA67894.1_GCA_000504205_methionine_aminopeptidase__type_II__Methanolobus_tindarius_DSM_2278_"/>
    <otu id="otu129656" label="SDF43642.1_GCA_900100715_methionine_aminopeptidase__type_II__Methanolobus_vulcani_"/>
    <otu id="otu129668" label="SFM48487.1_GCA_900114835_methionine_aminopeptidase__type_II__Methanolobus_profundi_"/>
    <otu id="otu129676" label="36.5/95"/>
    <otu id="otu129682" label="AFV24115.1_GCA_000306725_methionine_aminopeptidase__Methanolobus_psychrophilus_R15_"/>
    <otu id="otu129686" label="GCA_002501695DANZ01000125.1_85544644060_8_GCA_002501695_1_ID_60_8_partial_00__Methanolobus_sp._UBA474_"/>
    <otu id="otu129694" label="80.1/100"/>
    <otu id="otu129698" label="KXS44526.1_GCA_001577565_methionine_aminopeptidase__Methanolobus_sp._T82-4_"/>
    <otu id="otu129702" label="TGC11165.1_GCA_004745425_type_II_methionyl_aminopeptidase__Methanolobus_sp._SY-01_"/>
    <otu id="otu129722" label="AEH59968.1_GCA_000217995_methionine_aminopeptidase__type_II__Methanosalsum_zhilinae_DSM_4017_"/>
    <otu id="otu129748" label="86.9/52"/>
    <otu id="otu129752" label="79.1/50"/>
    <otu id="otu129756" label="78.5/48"/>
    <otu id="otu129760" label="99.7/98"/>
    <otu id="otu129764" label="77.4/31"/>
    <otu id="otu129768" label="95.7/92"/>
    <otu id="otu129772" label="75.1/58"/>
    <otu id="otu129778" label="KZN24643.1_GCA_001625445_type_II_methionyl_aminopeptidase__Haladaptatus_sp._R4_"/>
    <otu id="otu129784" label="ELZ03721.1_GCA_000337535_methionine_aminopeptidase__Natrialba_aegyptia_DSM_13077_"/>
    <otu id="otu129788" label="ELY95836.1_GCA_000337595_methionine_aminopeptidase__Natrialba_taiwanensis_DSM_12281_"/>
    <otu id="otu129802" label="PSQ46505.1_GCA_003023465_type_II_methionyl_aminopeptidase__Halobacteriales_archaeon_SW_6_65_15_"/>
    <otu id="otu129806" label="85/100"/>
    <otu id="otu129810" label="WP_115862554.1_GCF_003382685_type_II_methionyl_aminopeptidase__Halorussus_sp._HD8-51_"/>
    <otu id="otu129814" label="WP_135827721.1_GCF_004765805_type_II_methionyl_aminopeptidase__Halorussus_sp._HD8-83_"/>
    <otu id="otu129832" label="GAD53272.1_GCA_000474235_methionine_aminopeptidase__Halarchaeum_acidiphilum_MH1-52-1_"/>
    <otu id="otu129836" label="RNH91289.1_GCA_003721175_type_II_methionyl_aminopeptidase__Halarchaeum_sp._CBA1220_"/>
    <otu id="otu129848" label="73.5/9"/>
    <otu id="otu129852" label="GCA_002503845DASO01000014.1_7263412643026_72_GCA_002503845_1_ID_6_72_partial_00__Euryarchaeota_archaeon_UBA24_"/>
    <otu id="otu129856" label="83.4/11"/>
    <otu id="otu129860" label="80.8/95"/>
    <otu id="otu129864" label="90.7/57"/>
    <otu id="otu129868" label="68.2/71"/>
    <otu id="otu129872" label="18.1/30"/>
    <otu id="otu129876" label="36.4/90"/>
    <otu id="otu129880" label="94.9/97"/>
    <otu id="otu129884" label="85.2/76"/>
    <otu id="otu129888" label="74.3/75"/>
    <otu id="otu129892" label="85.6/97"/>
    <otu id="otu129896" label="ERG97846.1_GCA_000416005_methionine_aminopeptidase__type_II__Haloquadratum_sp._J07HQX50_"/>
    <otu id="otu129900" label="91.9/96"/>
    <otu id="otu129904" label="86.6/96"/>
    <otu id="otu129908" label="ERG95363.1_GCA_000415985_methionine_aminopeptidase__type_II__Haloquadratum_walsbyi_J07HQW2_"/>
    <otu id="otu129912" label="CAJ53307.1_GCA_000009185_methionine_aminopeptidase__Haloquadratum_walsbyi_DSM_16790_"/>
    <otu id="otu129920" label="ERG93191.1_GCA_000415965_methionine_aminopeptidase__type_II__Haloquadratum_walsbyi_J07HQW1_"/>
    <otu id="otu129932" label="88.8/89"/>
    <otu id="otu129936" label="21.5/81"/>
    <otu id="otu129940" label="92.6/97"/>
    <otu id="otu129946" label="ELZ82350.1_GCA_000336755_methionine_aminopeptidase__Haloferax_elongans_ATCC_BAA-1513_"/>
    <otu id="otu129950" label="88.4/100"/>
    <otu id="otu129954" label="90.9/100"/>
    <otu id="otu129958" label="ELZ94034.1_GCA_000337815_methionine_aminopeptidase__Haloferax_mucosum_ATCC_BAA-1512_"/>
    <otu id="otu129962" label="QCQ76268.1_GCA_005406325_type_II_methionyl_aminopeptidase__Haloferax_mediterranei_ATCC_33500_"/>
    <otu id="otu129970" label="77.1/100"/>
    <otu id="otu129974" label="KTG27808.1_GCA_001469865_type_II_methionyl_aminopeptidase__Haloferax_sp._SB29_"/>
    <otu id="otu129980" label="0/52"/>
    <otu id="otu129984" label="ADE02772.1_GCA_000025685_methionine_aminopeptidase__Haloferax_volcanii_DS2_"/>
    <otu id="otu129988" label="85.5/68"/>
    <otu id="otu129992" label="WP_004974836.1_GCF_000723845_MULTISPECIES__type_II_methionyl_aminopeptidase__Haloferax_"/>
    <otu id="otu129996" label="POG55979.1_GCA_001469875_type_II_methionyl_aminopeptidase__Haloferax_sp._SB3_"/>
    <otu id="otu130008" label="EMA04972.1_GCA_000337795_methionine_aminopeptidase__Haloferax_denitrificans_ATCC_35960_"/>
    <otu id="otu130028" label="96.1/100"/>
    <otu id="otu130032" label="KTG09203.1_GCA_001469955_type_II_methionyl_aminopeptidase__Haloprofundus_marisrubri_"/>
    <otu id="otu130036" label="WP_117594661.1_GCF_003439925_MULTISPECIES__type_II_methionyl_aminopeptidase__Haloprofundus_"/>
    <otu id="otu130048" label="SFG48007.1_GCA_900113245_methionyl_aminopeptidase__Halopelagius_inordinatus_"/>
    <otu id="otu130056" label="RDI72503.1_GCA_003351065_type_II_methionyl_aminopeptidase__Halopelagius_longus_"/>
    <otu id="otu130068" label="94.3/100"/>
    <otu id="otu130072" label="SDY37706.1_GCA_900107195_methionine_aminopeptidase__type_II__Halobellus_clavatus_"/>
    <otu id="otu130076" label="83.9/99"/>
    <otu id="otu130080" label="QCC46762.1_GCA_004799685_type_II_methionyl_aminopeptidase__Halobellus_limi_"/>
    <otu id="otu130084" label="72.4/99"/>
    <otu id="otu130088" label="WP_049985021.1_GCF_000739575_type_II_methionyl_aminopeptidase__Halobellus_rufus_"/>
    <otu id="otu130094" label="RLM88955.1_GCA_003665925_type_II_methionyl_aminopeptidase__Halobellus_sp._Atlit-38R_"/>
    <otu id="otu130098" label="RLM56990.1_GCA_003665935_type_II_methionyl_aminopeptidase__Halobellus_sp._Atlit-31R_"/>
    <otu id="otu130122" label="92.9/97"/>
    <otu id="otu130126" label="ELZ32926.1_GCA_000337095_methionine_aminopeptidase__Halogeometricum_pallidum_JCM_14848_"/>
    <otu id="otu130132" label="SFR58457.1_GCA_900112175_methionine_aminopeptidase__type_II__Halogeometricum_rufum_"/>
    <otu id="otu130136" label="68.3/97"/>
    <otu id="otu130140" label="ADQ66570.1_GCA_000172995_methionine_aminopeptidase__type_II__Halogeometricum_borinquense_DSM_11551_"/>
    <otu id="otu130144" label="SFR54569.1_GCA_900115785_methionyl_aminopeptidase__Halogeometricum_limi_"/>
    <otu id="otu130164" label="99.8/100"/>
    <otu id="otu130168" label="AUV82964.1_GCA_002906575_type_II_methionyl_aminopeptidase__Salinigranum_rubrum_"/>
    <otu id="otu130172" label="GCA_004916945SSNN01000001.1_8408084248093145_840_GCA_004916945_-1_ID_5_840_partial_00__Salinigranum_sp._ZS-5_"/>
    <otu id="otu130184" label="WP_101294403.1_GCF_002844195_type_II_methionyl_aminopeptidase__Halegenticoccus_soli_"/>
    <otu id="otu130192" label="7.5/59"/>
    <otu id="otu130198" label="77.3/95"/>
    <otu id="otu130202" label="9.2/92"/>
    <otu id="otu130206" label="SEA35900.1_GCA_900107665_methionyl_aminopeptidase__Haloplanus_vescus_"/>
    <otu id="otu130210" label="AZH26820.1_GCA_003856835_type_II_methionyl_aminopeptidase__Haloplanus_aerogenes_"/>
    <otu id="otu130218" label="WP_049937378.1_GCF_000427685_type_II_methionyl_aminopeptidase__Haloplanus_natans_"/>
    <otu id="otu130226" label="0/86"/>
    <otu id="otu130230" label="RCU47549.1_GCA_003336245_type_II_methionyl_aminopeptidase__Haloplanus_salinus_"/>
    <otu id="otu130234" label="AXG05082.1_GCA_003342695_type_II_methionyl_aminopeptidase__Haloplanus_sp._CBA1113_"/>
    <otu id="otu130246" label="WP_129112982.1_GCF_004116405_MULTISPECIES__type_II_methionyl_aminopeptidase__unclassified_Haloferacaceae_"/>
    <otu id="otu130260" label="35.1/41"/>
    <otu id="otu130264" label="SDM57876.1_GCA_900103715_methionyl_aminopeptidase__Halogranum_gelatinilyticum_"/>
    <otu id="otu130268" label="EJN58627.1_GCA_000283335_methionine_aminopeptidase__type_ii__Halogranum_salarium_B-1_"/>
    <otu id="otu130276" label="SEO26546.1_GCA_900110465_methionyl_aminopeptidase__Halogranum_amylolyticum_"/>
    <otu id="otu130288" label="92.8/99"/>
    <otu id="otu130292" label="86.6/92"/>
    <otu id="otu130296" label="47/90"/>
    <otu id="otu130300" label="88.4/91"/>
    <otu id="otu130304" label="14.7/70"/>
    <otu id="otu130308" label="ERH13702.1_GCA_000416105_methionine_aminopeptidase__type_II__halophilic_archaeon_J07HB67_"/>
    <otu id="otu130312" label="ESP87815.1_GCA_000495475_methionine_aminopeptidase__Candidatus_Halobonum_tyrrellensis_G22_"/>
    <otu id="otu130320" label="76.7/100"/>
    <otu id="otu130324" label="PSQ06142.1_GCA_003020945_type_II_methionyl_aminopeptidase__Halobacteriales_archaeon_QS_6_71_20_"/>
    <otu id="otu130328" label="SHH52265.1_GCA_900129775_methionine_aminopeptidase__type_II__Halobaculum_gomorrense_"/>
    <otu id="otu130340" label="96.4/99"/>
    <otu id="otu130344" label="AUX09646.1_GCA_002952775_methionyl_aminopeptidase__Halalkaliarchaeum_desulfuricum_"/>
    <otu id="otu130348" label="85.6/94"/>
    <otu id="otu130352" label="61.4/94"/>
    <otu id="otu130356" label="95.7/100"/>
    <otu id="otu130360" label="SEH52079.1_GCA_900108505_methionine_aminopeptidase__type_II__Halopenitus_malekzadehii_"/>
    <otu id="otu130364" label="74.1/100"/>
    <otu id="otu130368" label="WP_021072828.1_GCF_000447865_type_II_methionyl_aminopeptidase__haloarchaeon_3A1_DGR_"/>
    <otu id="otu130372" label="WP_096389744.1_GCF_002355635_type_II_methionyl_aminopeptidase__Halopenitus_persicus_"/>
    <otu id="otu130384" label="95.4/100"/>
    <otu id="otu130388" label="93.2/100"/>
    <otu id="otu130392" label="SNR30140.1_GCA_900188065_methionine_aminopeptidase__type_II__Halorubrum_vacuolatum_"/>
    <otu id="otu130396" label="GCA_003554605PWGU01000139.1_533694274231_5_GCA_003554605_1_ID_231_5_partial_00__Halorubrum_sp._"/>
    <otu id="otu130404" label="78/97"/>
    <otu id="otu130408" label="83.1/99"/>
    <otu id="otu130412" label="90.4/99"/>
    <otu id="otu130416" label="40.6/64"/>
    <otu id="otu130420" label="ESS03484.1_GCA_000496175_methionine_aminopeptidase__type_II__uncultured_archaeon_A07HR67_"/>
    <otu id="otu130424" label="WP_122105830.1_GCF_003697845_type_II_methionyl_aminopeptidase__Halobellus_sp._ZY21_"/>
    <otu id="otu130432" label="RAW46112.1_GCA_003287355_type_II_methionyl_aminopeptidase__Halorubrum_sp._48-1-W_"/>
    <otu id="otu130440" label="WP_066416886.1_GCF_001542905_type_II_methionyl_aminopeptidase__Halorubrum_aethiopicum_"/>
    <otu id="otu130448" label="95.1/98"/>
    <otu id="otu130452" label="0/60"/>
    <otu id="otu130456" label="45.3/85"/>
    <otu id="otu130460" label="0/87"/>
    <otu id="otu130464" label="85.4/99"/>
    <otu id="otu130468" label="EMA67731.1_GCA_000336995_methionine_aminopeptidase__Halorubrum_aidingense_JCM_13560_"/>
    <otu id="otu130472" label="GCA_001564205LKMY01000092.1_74997590241_7_GCA_001564205_1_ID_41_7_partial_00__Nanohaloarchaea_archaeon_PL-Br10_U2g5_"/>
    <otu id="otu130480" label="EMA59212.1_GCA_000337375_methionine_aminopeptidase__Halorubrum_lipolyticum_DSM_21995_"/>
    <otu id="otu130488" label="EMA65098.1_GCA_000337355_methionine_aminopeptidase__Halorubrum_kocurii_JCM_14978_"/>
    <otu id="otu130496" label="87/62"/>
    <otu id="otu130500" label="0/24"/>
    <otu id="otu130506" label="83.7/91"/>
    <otu id="otu130510" label="AZQ15082.1_GCA_003990725_type_II_methionyl_aminopeptidase__Halorubrum_sp._PV6_"/>
    <otu id="otu130514" label="ACM57630.1_GCA_000022205_methionine_aminopeptidase__type_II__Halorubrum_lacusprofundi_ATCC_49239_"/>
    <otu id="otu130522" label="WP_128904967.1_GCF_004114995_type_II_methionyl_aminopeptidase__Halorubrum_sp._ZC67_"/>
    <otu id="otu130530" label="83.8/80"/>
    <otu id="otu130534" label="0/47"/>
    <otu id="otu130538" label="84.5/98"/>
    <otu id="otu130542" label="73.1/94"/>
    <otu id="otu130546" label="79.9/100"/>
    <otu id="otu130550" label="WP_092565706.1_GCF_001261915_type_II_methionyl_aminopeptidase__Halorubrum_sp._SD626R_"/>
    <otu id="otu130554" label="OYR48607.1_GCA_002252925_type_II_methionyl_aminopeptidase__Halorubrum_sp._Ea8_"/>
    <otu id="otu130562" label="RNH94954.1_GCA_003721435_type_II_methionyl_aminopeptidase__Halorubrum_sp._CBA1229_"/>
    <otu id="otu130570" label="PAU83296.1_GCA_002286985_type_II_methionyl_aminopeptidase__Halorubrum_sp._WN019_"/>
    <otu id="otu130578" label="ELZ42553.1_GCA_000337915_methionine_aminopeptidase__Halorubrum_saccharovorum_DSM_1137_"/>
    <otu id="otu130586" label="PHQ37473.1_GCA_002727125_type_II_methionyl_aminopeptidase__Halorubrum_persicum_"/>
    <otu id="otu130598" label="78.4/98"/>
    <otu id="otu130602" label="WP_050031762.1_GCF_000739595_type_II_methionyl_aminopeptidase__Halorubrum_halophilum_"/>
    <otu id="otu130606" label="WP_123619352.1_GCF_003781945_type_II_methionyl_aminopeptidase__Halorubrum_sp._CSM-61_"/>
    <otu id="otu130622" label="74.4/98"/>
    <otu id="otu130626" label="WP_049983108.1_GCF_000746205_type_II_methionyl_aminopeptidase__Halorubrum_sp._BV1_"/>
    <otu id="otu130630" label="79.4/98"/>
    <otu id="otu130634" label="84.6/99"/>
    <otu id="otu130638" label="0/16"/>
    <otu id="otu130644" label="CDK40167.1_GCA_000513435_methionine_aminopeptidase__type_II__Halorubrum_sp._AJ67_"/>
    <otu id="otu130648" label="0/100"/>
    <otu id="otu130652" label="TKX69061.1_GCA_005435175_type_II_methionyl_aminopeptidase__Halorubrum_sp._GN11GM_10-3_MGM_"/>
    <otu id="otu130656" label="TKX37404.1_GCA_005435095_type_II_methionyl_aminopeptidase__Halorubrum_sp._CGM5_25_10-8B_"/>
    <otu id="otu130668" label="TKX75899.1_GCA_005435165_type_II_methionyl_aminopeptidase__Halorubrum_sp._GN11_10-6_MGM_"/>
    <otu id="otu130676" label="75.2/49"/>
    <otu id="otu130680" label="ELZ55931.1_GCA_000337075_methionine_aminopeptidase__Halorubrum_hochstenium_ATCC_700873_"/>
    <otu id="otu130684" label="ELZ48639.1_GCA_000337035_methionine_aminopeptidase__Halorubrum_coriense_DSM_10284_"/>
    <otu id="otu130696" label="0/27"/>
    <otu id="otu130700" label="0/20"/>
    <otu id="otu130704" label="0/25"/>
    <otu id="otu130708" label="QAU14232.1_GCA_004114375_type_II_methionyl_aminopeptidase__Halorubrum_sp._BOL3-1_"/>
    <otu id="otu130712" label="76.5/93"/>
    <otu id="otu130716" label="KOX98085.1_GCA_001280455_methionine_aminopeptidase__Halorubrum_tropicale_"/>
    <otu id="otu130720" label="SFR30826.1_GCA_900111935_methionyl_aminopeptidase__Halorubrum_sodomense_"/>
    <otu id="otu130732" label="80.8/82"/>
    <otu id="otu130736" label="84.8/94"/>
    <otu id="otu130740" label="RLM72939.1_GCA_003666015_type_II_methionyl_aminopeptidase__Halorubrum_sp._Atlit-26R_"/>
    <otu id="otu130744" label="WP_096395033.1_GCF_002355655_type_II_methionyl_aminopeptidase__Halorubrum_trapanicum_"/>
    <otu id="otu130752" label="WP_017344102.1_GCF_000296615_type_II_methionyl_aminopeptidase__Halorubrum_sp._T3_"/>
    <otu id="otu130764" label="EMA58523.1_GCA_000337395_methionine_aminopeptidase__Halorubrum_litoreum_JCM_13561_"/>
    <otu id="otu130796" label="WP_058366502.1_GCF_001462205_type_II_methionyl_aminopeptidase__Haloparvum_sedimenti_"/>
    <otu id="otu130814" label="AEN06618.1_GCA_000224475_methionine_aminopeptidase__type_II__halophilic_archaeon_DL31_"/>
    <otu id="otu130818" label="97.8/100"/>
    <otu id="otu130822" label="87.4/100"/>
    <otu id="otu130826" label="OPF23202.1_GCA_002025255_type_II_methionyl_aminopeptidase__Halolamina_sp._CBA1230_"/>
    <otu id="otu130830" label="WP_053946782.1_GCF_001282785_type_II_methionyl_aminopeptidase__Halolamina_sediminis_"/>
    <otu id="otu130838" label="80.9/100"/>
    <otu id="otu130842" label="KPN29828.1_GCA_001307315_methionine_aminopeptidase__Halolamina_pelagica_"/>
    <otu id="otu130846" label="78.5/100"/>
    <otu id="otu130850" label="SFP72030.1_GCA_900115675_methionyl_aminopeptidase__Halolamina_pelagica_"/>
    <otu id="otu130854" label="WP_049981624.1_GCF_000739555_type_II_methionyl_aminopeptidase__Halolamina_rubra_"/>
    <otu id="otu130878" label="90.5/98"/>
    <otu id="otu130882" label="97.7/99"/>
    <otu id="otu130886" label="64.2/51"/>
    <otu id="otu130892" label="RJX42352.1_GCA_003605575_type_II_methionyl_aminopeptidase__Halonotius_sp._F13-13_"/>
    <otu id="otu130896" label="13.9/97"/>
    <otu id="otu130900" label="ERH02900.1_GCA_000416025_methionine_aminopeptidase__type_II__Halonotius_sp._J07HN6_"/>
    <otu id="otu130904" label="23.8/90"/>
    <otu id="otu130908" label="ERH07322.1_GCA_000416065_methionine_aminopeptidase__type_II__Halonotius_sp._J07HN4_"/>
    <otu id="otu130912" label="RJX51570.1_GCA_003605635_type_II_methionyl_aminopeptidase__Halonotius_pteroides_"/>
    <otu id="otu130928" label="65.5/57"/>
    <otu id="otu130932" label="ATW87554.1_GCA_002788215_methionyl_aminopeptidase__Halohasta_litchfieldiae_"/>
    <otu id="otu130936" label="28.4/74"/>
    <otu id="otu130940" label="GCA_003552705PUNY01000007.1_10122861319145_10_GCA_003552705_-1_ID_45_10_partial_00__Halobacteriaceae_archaeon_"/>
    <otu id="otu130944" label="GCA_003554115PWFE01000095.1_42750365545_4_GCA_003554115_1_ID_45_4_partial_00__Halorubraceae_archaeon_"/>
    <otu id="otu130960" label="GCA_003552585PUNK01000017.1_46040694512_4_GCA_003552585_1_ID_12_4_partial_00__Thermoplasmata_archaeon_"/>
    <otu id="otu130968" label="5.2/86"/>
    <otu id="otu130972" label="GCA_003551725PUNH01000445.1_31059206391_3_GCA_003551725_-1_ID_91_3_partial_00__Halorubraceae_archaeon_"/>
    <otu id="otu130976" label="92.4/100"/>
    <otu id="otu130980" label="GCA_005239175ML241294.1_9992050929552_99_GCA_005239175_-1_ID_2_99_partial_00__halophilic_archaeon_SHRA6_"/>
    <otu id="otu130984" label="GCA_005543295SRSG01000037.1_65615652042_6_GCA_005543295_-1_ID_42_6_partial_00__Haloferacaceae_archaeon_N1521_"/>
    <otu id="otu131010" label="67.5/10"/>
    <otu id="otu131014" label="96.9/100"/>
    <otu id="otu131018" label="QCC45548.1_GCA_004799605_methionine_aminopeptidase__Halobacterium_salinarum_"/>
    <otu id="otu131022" label="SEW26798.1_GCA_900110535_methionine_aminopeptidase__type_II__Halobacterium_jilantaiense_"/>
    <otu id="otu131030" label="62.9/12"/>
    <otu id="otu131034" label="AHG04642.1_GCA_000230955_methionine_aminopeptidase__Halobacterium_sp._DL1_"/>
    <otu id="otu131038" label="WP_058984073.1_GCF_001485535_type_II_methionyl_aminopeptidase__Halobacterium_sp._CBA1132_"/>
    <otu id="otu131050" label="CQH60459.1_GCA_001488575_methionine_aminopeptidase__Halobacterium_hubeiense_"/>
    <otu id="otu131070" label="ALG82785.1_GCA_001305655_methionine_aminopeptidase__Halanaeroarchaeum_sulfurireducens_"/>
    <otu id="otu131078" label="90.5/100"/>
    <otu id="otu131084" label="74.8/98"/>
    <otu id="otu131088" label="62.6/97"/>
    <otu id="otu131092" label="32.1/85"/>
    <otu id="otu131096" label="PSP56092.1_GCA_003022025_type_II_methionyl_aminopeptidase__Halobacteriales_archaeon_QS_1_67_19_"/>
    <otu id="otu131100" label="GCA_005239435SZNP01000001.1_7527753637762591_752_GCA_005239435_1_ID_1_752_partial_00__halophilic_archaeon_LT46_"/>
    <otu id="otu131108" label="66.9/82"/>
    <otu id="otu131112" label="88.2/97"/>
    <otu id="otu131116" label="WP_115797637.1_GCF_003369835_type_II_methionyl_aminopeptidase__Halorussus_rarus_"/>
    <otu id="otu131120" label="WP_132057938.1_GCF_004143485_type_II_methionyl_aminopeptidase__Halorussus_amylolyticus_"/>
    <otu id="otu131128" label="WP_135824013.1_GCF_004765785_type_II_methionyl_aminopeptidase__Halorussus_ruber_"/>
    <otu id="otu131140" label="WP_135853740.1_GCF_004765815_type_II_methionyl_aminopeptidase__Halorussus_salinus_"/>
    <otu id="otu131148" label="WP_128476519.1_GCF_004087835_type_II_methionyl_aminopeptidase__Halorussus_sp._RC-68_"/>
    <otu id="otu131156" label="WP_134670206.1_GCF_004765795_MULTISPECIES__type_II_methionyl_aminopeptidase__unclassified_Halorussus_"/>
    <otu id="otu131168" label="RBI61660.1_GCA_003298465_type_II_methionyl_aminopeptidase__halophilic_archaeon_"/>
    <otu id="otu131176" label="96.5/100"/>
    <otu id="otu131180" label="84.7/99"/>
    <otu id="otu131184" label="91.4/99"/>
    <otu id="otu131190" label="90.7/71"/>
    <otu id="otu131194" label="80.3/92"/>
    <otu id="otu131198" label="75.1/93"/>
    <otu id="otu131202" label="82.8/68"/>
    <otu id="otu131206" label="91.3/97"/>
    <otu id="otu131210" label="1.1/42"/>
    <otu id="otu131214" label="75.3/99"/>
    <otu id="otu131218" label="AWB26611.1_GCA_003058365_type_II_methionyl_aminopeptidase__Haloarculaceae_archaeon_HArcel1_"/>
    <otu id="otu131222" label="93.7/100"/>
    <otu id="otu131226" label="PSP15273.1_GCA_003021335_type_II_methionyl_aminopeptidase__Halobacteriales_archaeon_QH_10_67_13_"/>
    <otu id="otu131230" label="PSP28098.1_GCA_003021285_type_II_methionyl_aminopeptidase__Halobacteriales_archaeon_QH_2_65_14_"/>
    <otu id="otu131242" label="PSQ58899.1_GCA_003022745_type_II_methionyl_aminopeptidase__Halobacteriales_archaeon_SW_9_67_25_"/>
    <otu id="otu131250" label="PSP99805.1_GCA_003021655_type_II_methionyl_aminopeptidase__Halobacteriales_archaeon_QS_4_69_31_"/>
    <otu id="otu131258" label="85.7/88"/>
    <otu id="otu131262" label="64.2/48"/>
    <otu id="otu131266" label="90.7/86"/>
    <otu id="otu131270" label="87.1/95"/>
    <otu id="otu131274" label="91/100"/>
    <otu id="otu131278" label="AGN00525.1_GCA_000403645_methionine_aminopeptidase__Salinarchaeum_sp._Harcht-Bsk1_"/>
    <otu id="otu131282" label="94.9/99"/>
    <otu id="otu131286" label="PSQ26761.1_GCA_003023565_type_II_methionyl_aminopeptidase__Halobacteriales_archaeon_QS_9_68_17_"/>
    <otu id="otu131290" label="WP_121817232.1_GCF_003675875_type_II_methionyl_aminopeptidase__Halostella_sp._LT12_"/>
    <otu id="otu131302" label="98.1/100"/>
    <otu id="otu131306" label="PSQ33071.1_GCA_003023455_type_II_methionyl_aminopeptidase__Halobacteriales_archaeon_SW_12_69_24_"/>
    <otu id="otu131310" label="76.3/100"/>
    <otu id="otu131314" label="PSP67615.1_GCA_003021005_type_II_methionyl_aminopeptidase__Halobacteriales_archaeon_QS_1_69_70_"/>
    <otu id="otu131318" label="PSP47585.1_GCA_003021745_type_II_methionyl_aminopeptidase__Halobacteriales_archaeon_QH_7_69_31_"/>
    <otu id="otu131334" label="PSQ00432.1_GCA_003021975_type_II_methionyl_aminopeptidase__Halobacteriales_archaeon_QS_5_70_17_"/>
    <otu id="otu131342" label="98/99"/>
    <otu id="otu131346" label="WP_049969749.1_GCF_000710615_type_II_methionyl_aminopeptidase__Haladaptatus_cibarius_"/>
    <otu id="otu131350" label="85.5/100"/>
    <otu id="otu131354" label="KZN25555.1_GCA_001625445_type_II_methionyl_aminopeptidase__Haladaptatus_sp._R4_"/>
    <otu id="otu131358" label="WP_007983601.1_GCF_000376445_type_II_methionyl_aminopeptidase__Haladaptatus_paucihalophilus_"/>
    <otu id="otu131374" label="77.5/53"/>
    <otu id="otu131378" label="88.7/46"/>
    <otu id="otu131382" label="91/98"/>
    <otu id="otu131386" label="92.7/45"/>
    <otu id="otu131390" label="86/25"/>
    <otu id="otu131394" label="75.3/25"/>
    <otu id="otu131398" label="77.8/70"/>
    <otu id="otu131402" label="77.6/37"/>
    <otu id="otu131406" label="72.7/29"/>
    <otu id="otu131410" label="79.2/23"/>
    <otu id="otu131414" label="83.9/66"/>
    <otu id="otu131418" label="87.4/70"/>
    <otu id="otu131422" label="88.1/71"/>
    <otu id="otu131426" label="75.6/71"/>
    <otu id="otu131430" label="83/95"/>
    <otu id="otu131434" label="95.5/100"/>
    <otu id="otu131438" label="98.6/100"/>
    <otu id="otu131442" label="80.6/100"/>
    <otu id="otu131446" label="WP_122088866.1_GCF_003697815_type_II_methionyl_aminopeptidase__Halalkalicoccus_subterraneus_"/>
    <otu id="otu131450" label="KYH26501.1_GCA_001593955_methionine_aminopeptidase__Halalkalicoccus_paucihalophilus_"/>
    <otu id="otu131458" label="ADJ14697.1_GCA_000196895_methionine_aminopeptidase__Halalkalicoccus_jeotgali_B3_"/>
    <otu id="otu131466" label="WP_114577862.1_GCF_003344565_type_II_methionyl_aminopeptidase__Saliphagus_sp._LR7_"/>
    <otu id="otu131474" label="GCA_001564255LKNC01000003.1_212038421280159_21_GCA_001564255_1_ID_159_21_partial_00__Natrialbaceae_archaeon_Tc-Br11_E2g1_"/>
    <otu id="otu131482" label="PSQ00230.1_GCA_003020985_type_II_methionyl_aminopeptidase__Halobacteriales_archaeon_QS_4_70_19_"/>
    <otu id="otu131490" label="GCA_001564285LKNF01000173.1_643785277168_6_GCA_001564285_1_ID_168_6_partial_00__Natrialbaceae_archaeon_Tc-Br11_E2g28_"/>
    <otu id="otu131498" label="GCA_003554885PWHL01000115.1_3119020892_3_GCA_003554885_1_ID_2_3_partial_00__Natrialbaceae_archaeon_"/>
    <otu id="otu131506" label="GCA_005239425SZNO01000007.1_6266703676146_62_GCA_005239425_1_ID_6_62_partial_00__halophilic_archaeon_NEN6_"/>
    <otu id="otu131514" label="74.1/23"/>
    <otu id="otu131518" label="93.3/79"/>
    <otu id="otu131522" label="82.7/93"/>
    <otu id="otu131526" label="88.9/88"/>
    <otu id="otu131530" label="72.3/85"/>
    <otu id="otu131534" label="71.9/75"/>
    <otu id="otu131538" label="OVE83889.1_GCA_002177135_type_II_methionyl_aminopeptidase__Natronolimnobius_baerhuensis_"/>
    <otu id="otu131542" label="84.9/73"/>
    <otu id="otu131546" label="89.6/97"/>
    <otu id="otu131550" label="AHF98555.1_GCA_000517625_methionine_aminopeptidase__Halostagnicola_larsenii_XH-48_"/>
    <otu id="otu131554" label="93.3/98"/>
    <otu id="otu131558" label="KDE58394.1_GCA_000691505_methionine_aminopeptidase__Halostagnicola_sp._A56_"/>
    <otu id="otu131562" label="SFS67365.1_GCA_900116205_methionine_aminopeptidase__type_II__Halostagnicola_kamekurae_"/>
    <otu id="otu131574" label="85/98"/>
    <otu id="otu131578" label="86.4/99"/>
    <otu id="otu131582" label="82/93"/>
    <otu id="otu131586" label="95.3/96"/>
    <otu id="otu131590" label="78.5/91"/>
    <otu id="otu131594" label="91.3/92"/>
    <otu id="otu131598" label="99/100"/>
    <otu id="otu131602" label="ELZ07565.1_GCA_000337535_methionine_aminopeptidase__Natrialba_aegyptia_DSM_13077_"/>
    <otu id="otu131606" label="ELY88787.1_GCA_000337595_methionine_aminopeptidase__Natrialba_taiwanensis_DSM_12281_"/>
    <otu id="otu131614" label="ELY93278.1_GCA_000337135_methionine_aminopeptidase__Natrialba_chahannaoensis_JCM_10990_"/>
    <otu id="otu131622" label="ADD06494.1_GCA_000025625_methionine_aminopeptidase__Natrialba_magadii_ATCC_43099_"/>
    <otu id="otu131632" label="ELY89519.1_GCA_000337575_methionine_aminopeptidase__Natrialba_hulunbeirensis_JCM_10989_"/>
    <otu id="otu131636" label="OIB57572.1_GCA_001861355_type_II_methionyl_aminopeptidase__Natrialba_sp._SSL1_"/>
    <otu id="otu131648" label="85.5/93"/>
    <otu id="otu131654" label="APW96572.1_GCA_000226975_type_II_methionyl_aminopeptidase__Halobiforma_lacisalsi_AJ5_"/>
    <otu id="otu131658" label="SFB69255.1_GCA_900112205_methionine_aminopeptidase__type_II__Halobiforma_haloterrestris_"/>
    <otu id="otu131666" label="EMA42360.1_GCA_000337895_methionine_aminopeptidase__partial__Halobiforma_nitratireducens_JCM_10879_"/>
    <otu id="otu131678" label="78.8/81"/>
    <otu id="otu131682" label="88.3/98"/>
    <otu id="otu131686" label="WP_049926811.1_GCF_000455345_type_II_methionyl_aminopeptidase__Halopiger_goleimassiliensis_"/>
    <otu id="otu131690" label="47.9/90"/>
    <otu id="otu131694" label="RKD93281.1_GCA_003610195_methionine_aminopeptidase_type_II__Halopiger_aswanensis_"/>
    <otu id="otu131698" label="AEH36476.1_GCA_000217715_methionine_aminopeptidase__type_II__Halopiger_xanaduensis_SH-6_"/>
    <otu id="otu131710" label="89.3/100"/>
    <otu id="otu131714" label="87.6/99"/>
    <otu id="otu131718" label="74.5/99"/>
    <otu id="otu131722" label="SEW21399.1_GCA_900110455_methionine_aminopeptidase__type_II__Halopiger_salifodinae_"/>
    <otu id="otu131726" label="PGF15475.1_GCA_002572525_type_II_methionyl_aminopeptidase__Natrinema_sp._CBA1119_"/>
    <otu id="otu131734" label="90.6/97"/>
    <otu id="otu131738" label="0/89"/>
    <otu id="otu131742" label="ELY71502.1_GCA_000337195_methionine_aminopeptidase__Natrinema_versiforme_JCM_10478_"/>
    <otu id="otu131746" label="79.3/90"/>
    <otu id="otu131750" label="SER54226.1_GCA_900110865_methionine_aminopeptidase__type_II__Natrinema_salaciae_"/>
    <otu id="otu131754" label="96.2/100"/>
    <otu id="otu131758" label="69.7/97"/>
    <otu id="otu131762" label="AFO59420.1_GCA_000281695_methionine_aminopeptidase__type_II__Natrinema_sp._J7-2_"/>
    <otu id="otu131766" label="ELY72684.1_GCA_000337615_methionine_aminopeptidase__Natrinema_pallidum_DSM_3751_"/>
    <otu id="otu131774" label="RZH69322.1_GCA_004209855_type_II_methionyl_aminopeptidase__Natrinema_altunense_"/>
    <otu id="otu131790" label="81.4/100"/>
    <otu id="otu131794" label="OAQ53499.1_GCA_000690595_hypothetical_protein_HTG_08450__Haloterrigena_mahii_"/>
    <otu id="otu131800" label="AGB33245.1_GCA_000230735_methionine_aminopeptidase__type_II__Natrinema_pellirubrum_DSM_15624_"/>
    <otu id="otu131804" label="OLZ42058.1_GCA_001953745_type_II_methionyl_aminopeptidase__Haloterrigena_saccharevitans_"/>
    <otu id="otu131824" label="90.7/100"/>
    <otu id="otu131828" label="76.9/100"/>
    <otu id="otu131832" label="ELZ25956.1_GCA_000337475_methionine_aminopeptidase__Haloterrigena_limicola_JCM_13563_"/>
    <otu id="otu131836" label="SET56614.1_GCA_900111485_methionine_aminopeptidase__type_II__Haloterrigena_hispanica_"/>
    <otu id="otu131844" label="RZV12320.1_GCA_004217335_methionine_aminopeptidase_type_II__Haloterrigena_hispanica_"/>
    <otu id="otu131864" label="WP_049922476.1_GCF_000455365_type_II_methionyl_aminopeptidase__Halopiger_djelfimassiliensis_"/>
    <otu id="otu131882" label="ELZ15171.1_GCA_000337495_methionine_aminopeptidase__Haloterrigena_salina_JCM_13891_"/>
    <otu id="otu131886" label="WP_126662615.1_GCF_003977755_type_II_methionyl_aminopeptidase__Haloterrigena_salifodinae_"/>
    <otu id="otu131898" label="PCR91822.1_GCA_002494345_type_II_methionyl_aminopeptidase__Natrinema_ejinorense_"/>
    <otu id="otu131906" label="0/22"/>
    <otu id="otu131910" label="94.5/99"/>
    <otu id="otu131914" label="ELY51480.1_GCA_000337715_methionine_aminopeptidase__Natronorubrum_bangense_JCM_10635_"/>
    <otu id="otu131918" label="ELY47651.1_GCA_000337735_methionine_aminopeptidase__Natronorubrum_sulfidifaciens_JCM_14089_"/>
    <otu id="otu131928" label="SDK05168.1_GCA_900100335_methionine_aminopeptidase__type_II__Natronorubrum_texcoconense_"/>
    <otu id="otu131932" label="WP_006088795.1_GCF_000383975_type_II_methionyl_aminopeptidase__Natronorubrum_tibetense_"/>
    <otu id="otu131948" label="88.1/99"/>
    <otu id="otu131952" label="76.5/34"/>
    <otu id="otu131956" label="83.5/34"/>
    <otu id="otu131960" label="ARS90844.1_GCA_002156705_type_II_methionyl_aminopeptidase__Natronolimnobius_aegyptiacus_"/>
    <otu id="otu131964" label="30.7/100"/>
    <otu id="otu131968" label="AXR83169.1_GCA_003430805_Methionine_aminopeptidase__Natronolimnobius_sulfurireducens_"/>
    <otu id="otu131972" label="GCA_001563805LKMK01000239.1_54129502866_5_GCA_001563805_1_ID_66_5_partial_00__Natrialbaceae_archaeon_B1-Br10_E2g2_"/>
    <otu id="otu131984" label="ELY58750.1_GCA_000337215_methionine_aminopeptidase__Natronolimnobius_innermongolicus_JCM_12255_"/>
    <otu id="otu131992" label="GCA_001563885LKMM01000004.1_421273023107_4_GCA_001563885_-1_ID_107_4_partial_00__Natrialbaceae_archaeon_B1-Br10_E2g27_"/>
    <otu id="otu132004" label="SIS08724.1_GCA_900156475_methionine_aminopeptidase__type_II__Natronorubrum_thiooxidans_"/>
    <otu id="otu132016" label="RQG91140.1_GCA_003841485_type_II_methionyl_aminopeptidase__Natrarchaeobius_halalkaliphilus_"/>
    <otu id="otu132024" label="97/100"/>
    <otu id="otu132028" label="AFZ72347.1_GCA_000230715_methionine_aminopeptidase__type_II__Natronobacterium_gregoryi_SP2_"/>
    <otu id="otu132032" label="SDQ26962.1_GCA_900104065_methionine_aminopeptidase__type_II__Natronobacterium_texcoconense_"/>
    <otu id="otu132044" label="RQG92225.1_GCA_003841505_type_II_methionyl_aminopeptidase__Natrarchaeobius_chitinivorans_"/>
    <otu id="otu132052" label="95.2/98"/>
    <otu id="otu132056" label="ELY50525.1_GCA_000337695_methionine_aminopeptidase__Natronococcus_jeotgali_DSM_18795_"/>
    <otu id="otu132060" label="83.5/100"/>
    <otu id="otu132064" label="AGB36251.1_GCA_000328685_methionine_aminopeptidase__type_II__Natronococcus_occultus_SP4_"/>
    <otu id="otu132068" label="0/82"/>
    <otu id="otu132072" label="ELY59723.1_GCA_000337675_methionine_aminopeptidase__Natronococcus_amylolyticus_DSM_10524_"/>
    <otu id="otu132076" label="GCA_003559215PWMF01000022.1_2319484203808_23_GCA_003559215_-1_ID_8_23_partial_00__Natrialbaceae_archaeon_"/>
    <otu id="otu132098" label="APX97139.1_GCA_001971705_type_II_methionyl_aminopeptidase__Haloterrigena_daqingensis_"/>
    <otu id="otu132102" label="SEH16634.1_GCA_900108095_methionyl_aminopeptidase__Natronorubrum_sediminis_"/>
    <otu id="otu132114" label="88.4/69"/>
    <otu id="otu132120" label="GCA_003552885PUPA01000039.1_8645273459_8_GCA_003552885_1_ID_9_8_partial_00__Natrialbaceae_archaeon_"/>
    <otu id="otu132124" label="GCA_003555125PWIC01000391.1_131236813264184_13_GCA_003555125_1_ID_184_13_partial_00__Natrialbaceae_archaeon_"/>
    <otu id="otu132132" label="RQG98857.1_GCA_003841465_type_II_methionyl_aminopeptidase__Natrarchaeobius_chitinivorans_"/>
    <otu id="otu132146" label="AGB15564.1_GCA_000328525_methionine_aminopeptidase__type_II__Halovivax_ruber_XH-70_"/>
    <otu id="otu132150" label="ELZ12736.1_GCA_000337515_methionine_aminopeptidase__Halovivax_asiaticus_JCM_14624_"/>
    <otu id="otu132162" label="SNZ06646.1_GCA_900215575_methionine_aminopeptidase__type_II__Natronoarchaeum_philippinense_"/>
    <otu id="otu132170" label="91.3/73"/>
    <otu id="otu132176" label="PSP77635.1_GCA_003020965_type_II_methionyl_aminopeptidase__Halobacteriales_archaeon_QS_4_69_225_"/>
    <otu id="otu132180" label="95.9/100"/>
    <otu id="otu132184" label="PSQ43652.1_GCA_003022815_type_II_methionyl_aminopeptidase__Halobacteriales_archaeon_SW_5_68_122_"/>
    <otu id="otu132188" label="PSQ41199.1_GCA_003022905_type_II_methionyl_aminopeptidase__partial__Halobacteriales_archaeon_QS_9_68_42_"/>
    <otu id="otu132200" label="81.2/77"/>
    <otu id="otu132204" label="80.9/77"/>
    <otu id="otu132208" label="CAI49686.1_GCA_000026045_methionine_aminopeptidase__Natronomonas_pharaonis_DSM_2160_"/>
    <otu id="otu132212" label="CCQ36276.1_GCA_000591055_methionine_aminopeptidase__Natronomonas_moolapensis_8.8.11_"/>
    <otu id="otu132220" label="TKR25985.1_GCA_005239135_type_II_methionyl_aminopeptidase__Natronomonas_sp._F20-122_"/>
    <otu id="otu132244" label="85.3/66"/>
    <otu id="otu132248" label="46.4/28"/>
    <otu id="otu132252" label="70.8/26"/>
    <otu id="otu132256" label="80.9/97"/>
    <otu id="otu132262" label="PSQ21528.1_GCA_003022925_type_II_methionyl_aminopeptidase__partial__Halobacteriales_archaeon_QS_8_65_32_"/>
    <otu id="otu132266" label="94.9/100"/>
    <otu id="otu132270" label="PSP64767.1_GCA_003021725_type_II_methionyl_aminopeptidase__Halobacteriales_archaeon_QH_8_64_26_"/>
    <otu id="otu132274" label="PSP40624.1_GCA_003021235_type_II_methionyl_aminopeptidase__Halobacteriales_archaeon_QH_6_64_20_"/>
    <otu id="otu132288" label="89.5/99"/>
    <otu id="otu132296" label="EMA36487.1_GCA_000336675_methionine_aminopeptidase__Halococcus_hamelinensis_100A6_"/>
    <otu id="otu132300" label="RJS99036.1_GCA_003602035_type_II_methionyl_aminopeptidase__Halococcus_sp._IIIV-5B_"/>
    <otu id="otu132308" label="88.9/100"/>
    <otu id="otu132312" label="WP_049997442.1_GCF_000755245_type_II_methionyl_aminopeptidase__Halococcus_sediminicola_"/>
    <otu id="otu132316" label="62.7/99"/>
    <otu id="otu132320" label="EMA40397.1_GCA_000336695_methionine_aminopeptidase__Halococcus_morrhuae_DSM_1307_"/>
    <otu id="otu132324" label="EMA50557.1_GCA_000336715_methionine_aminopeptidase__Halococcus_thailandensis_JCM_13552_"/>
    <otu id="otu132340" label="27.8/98"/>
    <otu id="otu132344" label="EMA42490.1_GCA_000336915_methionine_aminopeptidase__Halococcus_saccharolyticus_DSM_5350_"/>
    <otu id="otu132348" label="EMA55581.1_GCA_000336935_methionine_aminopeptidase__Halococcus_salifodinae_DSM_8989_"/>
    <otu id="otu132360" label="42/95"/>
    <otu id="otu132364" label="PSP73715.1_GCA_003021145_type_II_methionyl_aminopeptidase__Halobacteriales_archaeon_QH_9_66_26_"/>
    <otu id="otu132368" label="WP_049902439.1_GCF_000334895_type_II_methionyl_aminopeptidase__Halococcus_agarilyticus_"/>
    <otu id="otu132384" label="PSP86385.1_GCA_003021105_type_II_methionyl_aminopeptidase__Halobacteriales_archaeon_QS_1_68_17_"/>
    <otu id="otu132392" label="WP_123535641.1_GCF_003730195_type_II_methionyl_aminopeptidase__Halosimplex_sp._YPL4_"/>
    <otu id="otu132400" label="PSQ08908.1_GCA_003022005_type_II_methionyl_aminopeptidase__Halobacteriales_archaeon_QS_5_70_15_"/>
    <otu id="otu132412" label="99/98"/>
    <otu id="otu132416" label="21.9/26"/>
    <otu id="otu132420" label="74.7/89"/>
    <otu id="otu132424" label="82.6/98"/>
    <otu id="otu132428" label="ACV47624.1_GCA_000023965_methionine_aminopeptidase__type_II__Halomicrobium_mukohataei_DSM_12286_"/>
    <otu id="otu132434" label="90.3/100"/>
    <otu id="otu132438" label="PSP57195.1_GCA_003021175_type_II_methionyl_aminopeptidase__Halobacteriales_archaeon_QH_7_66_36_"/>
    <otu id="otu132442" label="PSQ23154.1_GCA_003023185_type_II_methionyl_aminopeptidase__Halobacteriales_archaeon_QS_9_67_17_"/>
    <otu id="otu132452" label="PSP39626.1_GCA_003021785_type_II_methionyl_aminopeptidase__Halobacteriales_archaeon_QH_7_65_31_"/>
    <otu id="otu132456" label="WP_075938082.1_GCF_001950595_MULTISPECIES__type_II_methionyl_aminopeptidase__unclassified_Natronomonas_"/>
    <otu id="otu132472" label="SDN23580.1_GCA_900103505_methionine_aminopeptidase__type_II__Haloarchaeobius_iranensis_"/>
    <otu id="otu132480" label="79.8/25"/>
    <otu id="otu132486" label="5.3/87"/>
    <otu id="otu132490" label="PSQ26916.1_GCA_003023165_type_II_methionyl_aminopeptidase__Halobacteriales_archaeon_QS_9_67_15_"/>
    <otu id="otu132494" label="WP_135365245.1_GCF_004698125_type_II_methionyl_aminopeptidase__Halosimplex_sp._TH32_"/>
    <otu id="otu132502" label="ELZ28142.1_GCA_000337455_methionine_aminopeptidase__Halosimplex_carlsbadense_2-9-1_"/>
    <otu id="otu132512" label="PSQ43547.1_GCA_003022785_type_II_methionyl_aminopeptidase__Halobacteriales_archaeon_SW_7_68_16_"/>
    <otu id="otu132516" label="PSP33492.1_GCA_003021305_type_II_methionyl_aminopeptidase__Halobacteriales_archaeon_QH_10_67_22_"/>
    <otu id="otu132532" label="PSQ44563.1_GCA_003022785_type_II_methionyl_aminopeptidase__partial__Halobacteriales_archaeon_SW_7_68_16_"/>
    <otu id="otu132544" label="84.2/71"/>
    <otu id="otu132548" label="QCC52401.1_GCA_004799665_type_II_methionyl_aminopeptidase__Halapricum_salinum_"/>
    <otu id="otu132554" label="WP_136717225.1_GCF_005049285_type_II_methionyl_aminopeptidase__halophilic_archaeon_NEN8_"/>
    <otu id="otu132558" label="94.1/97"/>
    <otu id="otu132562" label="74.3/84"/>
    <otu id="otu132566" label="74.4/91"/>
    <otu id="otu132570" label="AQL43471.1_GCA_001989615_type_II_methionyl_aminopeptidase__Halorientalis_sp._IM1011_"/>
    <otu id="otu132574" label="SEN09825.1_GCA_900110215_methionine_aminopeptidase__type_II__Halorientalis_persicus_"/>
    <otu id="otu132582" label="SDF05134.1_GCA_900102305_methionine_aminopeptidase__type_II__Halorientalis_regularis_"/>
    <otu id="otu132590" label="RXK51887.1_GCA_004118325_type_II_methionyl_aminopeptidase__Halorientalis_sp._F13-25_"/>
    <otu id="otu132610" label="70.3/51"/>
    <otu id="otu132614" label="99.6/99"/>
    <otu id="otu132618" label="10.1/72"/>
    <otu id="otu132622" label="CCQ32182.1_GCA_000470655_methionine_aminopeptidase__Halorhabdus_tiamatea_SARL4B_"/>
    <otu id="otu132626" label="ACV10260.1_GCA_000023945_methionine_aminopeptidase__type_II__Halorhabdus_utahensis_DSM_12940_"/>
    <otu id="otu132634" label="83.7/100"/>
    <otu id="otu132638" label="GCA_004944975SPQG01000001.1_1671596541605501_167_GCA_004944975_-1_ID_1_167_partial_00__Halorhabdus_sp._H27_"/>
    <otu id="otu132642" label="WP_135662061.1_GCF_900880625_type_II_methionyl_aminopeptidase__Halorhabdus_rudnickae_"/>
    <otu id="otu132654" label="93.4/100"/>
    <otu id="otu132660" label="0/75"/>
    <otu id="otu132664" label="0/58"/>
    <otu id="otu132668" label="76.1/100"/>
    <otu id="otu132672" label="KOX94477.1_GCA_001280425_methionine_aminopeptidase__Haloarcula_rubripromontorii_"/>
    <otu id="otu132676" label="SDW11402.1_GCA_900106715_methionine_aminopeptidase__type_II__Haloarcula_vallismortis_"/>
    <otu id="otu132684" label="WP_014039607.1_GCF_001485575_MULTISPECIES__type_II_methionyl_aminopeptidase__Haloarcula_"/>
    <otu id="otu132692" label="GCF13055.1_GCA_005406125_type_II_methionyl_aminopeptidase__Haloarcula_sp._MD-130_"/>
    <otu id="otu132700" label="AUG46572.1_GCA_002844335_type_II_methionyl_aminopeptidase__Haloarcula_sp.__Taiwanensis__"/>
    <otu id="otu132710" label="PSP61221.1_GCA_003021755_type_II_methionyl_aminopeptidase__Halobacteriales_archaeon_QH_8_67_36_"/>
    <otu id="otu132714" label="WP_135304005.1_GCF_004681185_type_II_methionyl_aminopeptidase__Halomicroarcula_sp._LR21_"/>
    <otu id="otu132734" label="50.3/45"/>
    <otu id="otu132738" label="84.4/49"/>
    <otu id="otu132742" label="PSQ19230.1_GCA_003023195_type_II_methionyl_aminopeptidase__Halobacteriales_archaeon_QS_8_69_26_"/>
    <otu id="otu132746" label="90.1/96"/>
    <otu id="otu132750" label="70.6/97"/>
    <otu id="otu132754" label="RRJ28015.1_GCA_003862495_type_II_methionyl_aminopeptidase__Halomarina_oriensis_"/>
    <otu id="otu132758" label="SFR90060.1_GCA_900114435_methionine_aminopeptidase__type_II__Halomicrobium_zhouii_"/>
    <otu id="otu132766" label="PSP95471.1_GCA_003021685_type_II_methionyl_aminopeptidase__Halobacteriales_archaeon_QS_4_62_28_"/>
    <otu id="otu132778" label="WP_135535665.1_GCF_004762015_MULTISPECIES__type_II_methionyl_aminopeptidase__unclassified_Halostella_"/>
    <otu id="otu132790" label="WP_135821352.1_GCF_004785955_type_II_methionyl_aminopeptidase__Halostella_sp._DLLS-108_"/>
    <otu id="otu132798" label="WP_121820480.1_GCF_003675855_type_II_methionyl_aminopeptidase__Halostella_salina_"/>
    <otu id="otu132810" label="PSQ47645.1_GCA_003023465_type_II_methionyl_aminopeptidase__Halobacteriales_archaeon_SW_6_65_15_"/>
    <otu id="otu132824" label="GCA_003170935PMYA01000139.1_121078811657124_12_GCA_003170935_1_ID_124_12_partial_00__Euryarchaeota_archaeon_"/>
    <otu id="otu132830" label="GCA_003141075PLKL01000053.1_21167971766628_21_GCA_003141075_1_ID_28_21_partial_00__Euryarchaeota_archaeon_"/>
    <otu id="otu132834" label="GCA_003155735PMEE01000053.1_50426834355259_50_GCA_003155735_-1_ID_59_50_partial_00__Euryarchaeota_archaeon_"/>
    <otu id="otu132850" label="94.3/40"/>
    <otu id="otu132854" label="98.4/100"/>
    <otu id="otu132858" label="93.9/100"/>
    <otu id="otu132862" label="BAI62435.1_GCA_000011005_methionine_aminopeptidase__Methanocella_paludicola_SANAE_"/>
    <otu id="otu132866" label="AFD00838.1_GCA_000251105_methionine_aminopeptidase__type_II__Methanocella_conradii_HZ254_"/>
    <otu id="otu132876" label="CAJ37809.1_GCA_000063445_methionine_aminopeptidase__Methanocella_arvoryzae_MRE50_"/>
    <otu id="otu132880" label="OPY30459.1_GCA_002067315_Methionine_aminopeptidase__Methanocella_sp._PtaU1.Bin125_"/>
    <otu id="otu132894" label="WP_042687197.1_GCF_000711905_type_II_methionyl_aminopeptidase__Methermicoccus_shengliensis_"/>
    <otu id="otu132900" label="RLG21160.1_GCA_003661015_type_II_methionyl_aminopeptidase__Methanosarcinales_archaeon_"/>
    <otu id="otu132904" label="GCA_002010075MTMG01000004.1_3124252251248_31_GCA_002010075_-1_ID_8_31_partial_00__Methanomicrobia_archaeon_JdFR-19_"/>
    <otu id="otu132926" label="RZN70673.1_GCA_004212085_type_II_methionyl_aminopeptidase__Candidatus_Methanolliviera_hydrocarbonicum_"/>
    <otu id="otu132930" label="RZN64124.1_GCA_004212075_type_II_methionyl_aminopeptidase__Candidatus_Methanoliparum_thermophilum_"/>
    <otu id="otu132942" label="99.8/98"/>
    <otu id="otu132946" label="86.3/91"/>
    <otu id="otu132950" label="42.5/80"/>
    <otu id="otu132954" label="80/84"/>
    <otu id="otu132958" label="17.6/84"/>
    <otu id="otu132962" label="82.2/98"/>
    <otu id="otu132966" label="53.1/96"/>
    <otu id="otu132970" label="GCA_003935005RSFX01000010.1_2521833227532_25_GCA_003935005_1_ID_2_25_partial_00__Archaeoglobi_archaeon_"/>
    <otu id="otu132974" label="GCA_002010045MTMJ01000116.1_53710458220_5_GCA_002010045_1_ID_20_5_partial_00__Archaeoglobus_sp._JdFR-22_"/>
    <otu id="otu132982" label="95/100"/>
    <otu id="otu132986" label="AEA47872.1_GCA_000194625_methionine_aminopeptidase__type_II__Archaeoglobus_veneficus_SNP6_"/>
    <otu id="otu132990" label="RLI84514.1_GCA_003663055_type_II_methionyl_aminopeptidase__Archaeoglobales_archaeon_"/>
    <otu id="otu133004" label="AIY90802.1_GCA_000789255_Methionine_aminopeptidase__Geoglobus_acetivorans_"/>
    <otu id="otu133008" label="AKG91808.1_GCA_001006045_methionine_aminopeptidase__type_II__Geoglobus_ahangari_"/>
    <otu id="otu133022" label="RLI73421.1_GCA_003662965_type_II_methionyl_aminopeptidase__Archaeoglobales_archaeon_"/>
    <otu id="otu133026" label="RLI78580.1_GCA_003662995_type_II_methionyl_aminopeptidase__Archaeoglobales_archaeon_"/>
    <otu id="otu133038" label="44.7/77"/>
    <otu id="otu133042" label="88.2/100"/>
    <otu id="otu133046" label="ADC66601.1_GCA_000025505_methionine_aminopeptidase__type_II__Ferroglobus_placidus_DSM_10642_"/>
    <otu id="otu133050" label="GCA_002010215MTMY01000038.1_23183901930118_23_GCA_002010215_1_ID_18_23_partial_00__Archaeoglobus_sp._JdFR-37_"/>
    <otu id="otu133060" label="AGK61995.1_GCA_000385565_methionine_aminopeptidase__type_II__Archaeoglobus_sulfaticallidus_PM70-1_"/>
    <otu id="otu133064" label="60/100"/>
    <otu id="otu133068" label="GCA_002011215MTML01000057.1_37320003287832_37_GCA_002011215_1_ID_32_37_partial_00__Archaeoglobus_sp._JdFR-24_"/>
    <otu id="otu133072" label="GCA_002494625DACH01000001.1_2302129522138216_230_GCA_002494625_-1_ID_6_230_partial_00__Archaeoglobus_sp._UBA234_"/>
    <otu id="otu133092" label="94.2/98"/>
    <otu id="otu133096" label="TDA29514.1_GCA_004347865_type_II_methionyl_aminopeptidase__Archaeoglobi_archaeon_"/>
    <otu id="otu133100" label="66/96"/>
    <otu id="otu133104" label="RLI82125.1_GCA_003662925_type_II_methionyl_aminopeptidase__Archaeoglobales_archaeon_"/>
    <otu id="otu133108" label="96.6/100"/>
    <otu id="otu133112" label="AAB89413.1_GCA_000008665_methionyl_aminopeptidase__map___Archaeoglobus_fulgidus_DSM_4304_"/>
    <otu id="otu133116" label="GCA_004366995SETD01000032.1_127386826126_12_GCA_004366995_1_ID_26_12_partial_00__Archaeoglobaceae_archaeon_"/>
    <otu id="otu133138" label="ADB58519.1_GCA_000025285_methionine_aminopeptidase__type_II__Archaeoglobus_profundus_DSM_5631_"/>
    <otu id="otu133142" label="RLI84013.1_GCA_003663025_type_II_methionyl_aminopeptidase__Archaeoglobales_archaeon_"/>
    <otu id="otu133158" label="OFV68717.1_GCA_001766815_methionine_aminopeptidase__Candidatus_Syntrophoarchaeum_caldarius_"/>
    <otu id="otu133170" label="91.4/25"/>
    <otu id="otu133174" label="76.4/86"/>
    <otu id="otu133178" label="RMG35137.1_GCA_003696825_type_II_methionyl_aminopeptidase__Euryarchaeota_archaeon_"/>
    <otu id="otu133182" label="53/89"/>
    <otu id="otu133186" label="OYT57898.1_GCA_002255055_type_II_methionyl_aminopeptidase__Candidatus_Aenigmarchaeota_archaeon_ex4484_14_"/>
    <otu id="otu133190" label="KHO47403.1_GCA_000806115_methionine_aminopeptidase__archaeon_GW2011_AR5_"/>
    <otu id="otu133202" label="82/28"/>
    <otu id="otu133208" label="KYK30107.1_GCA_001595885_hypothetical_protein_AYK23_04680__partial__Euryarchaeota_archaeon_SG8-5_"/>
    <otu id="otu133214" label="GCA_002496385DAJR01000039.1_1318120855_1_GCA_002496385_-1_ID_55_1_partial_00__Methanomassiliicoccales_archaeon_UBA147_"/>
    <otu id="otu133218" label="GCA_002499085DAKD01000036.1_1715879167695_17_GCA_002499085_-1_ID_5_17_partial_00__Methanomassiliicoccales_archaeon_UBA280_"/>
    <otu id="otu133232" label="82.6/99"/>
    <otu id="otu133238" label="67.4/97"/>
    <otu id="otu133242" label="GCA_001940805MSGU01000045.1_19141561503145_19_GCA_001940805_-1_ID_45_19_partial_00__Methanocorpusculaceae_archaeon_Phil4_"/>
    <otu id="otu133246" label="92.6/99"/>
    <otu id="otu133250" label="ABN07436.1_GCA_000015765_methionine_aminopeptidase__type_II__Methanocorpusculum_labreanum_Z_"/>
    <otu id="otu133254" label="RBQ25581.1_GCA_003315675_Methionine_aminopeptidase__Methanocorpusculum_sp._MCE_"/>
    <otu id="otu133266" label="GCA_002506085DAWV01000011.1_41401924106726_41_GCA_002506085_-1_ID_26_41_partial_00__Methanocorpusculaceae_archaeon_UBA425_"/>
    <otu id="otu133274" label="93.8/100"/>
    <otu id="otu133278" label="KUK69393.1_GCA_001508455_Methionine_aminopeptidase__Methanocalculus_sp._52_23_"/>
    <otu id="otu133282" label="88.8/100"/>
    <otu id="otu133286" label="RQD81285.1_GCA_003838065_type_II_methionyl_aminopeptidase__Methanocalculus_sp._MSAO_Arc2_"/>
    <otu id="otu133290" label="RQD80275.1_GCA_003838185_type_II_methionyl_aminopeptidase__Methanocalculus_sp._MSAO_Arc1_"/>
    <otu id="otu133306" label="91.1/96"/>
    <otu id="otu133310" label="10.6/91"/>
    <otu id="otu133314" label="99.3/100"/>
    <otu id="otu133318" label="85.6/100"/>
    <otu id="otu133322" label="WP_042705207.1_GCF_000711215_type_II_methionyl_aminopeptidase__Methanomicrobium_mobile_"/>
    <otu id="otu133328" label="ADN35354.1_GCA_000147875_methionine_aminopeptidase__type_II__Methanolacinia_petrolearia_DSM_11571_"/>
    <otu id="otu133332" label="WP_048148070.1_GCF_000784355_type_II_methionyl_aminopeptidase__Methanolacinia_paynteri_"/>
    <otu id="otu133344" label="EHQ35016.1_GCA_000243255_methionine_aminopeptidase__type_II__Methanoplanus_limicola_DSM_2279_"/>
    <otu id="otu133352" label="58.8/74"/>
    <otu id="otu133356" label="84.4/42"/>
    <otu id="otu133360" label="89.5/88"/>
    <otu id="otu133364" label="13.6/9"/>
    <otu id="otu133368" label="89.5/97"/>
    <otu id="otu133372" label="ACL17854.1_GCA_000021965_methionine_aminopeptidase__type_II__Methanosphaerula_palustris_E1-9c_"/>
    <otu id="otu133376" label="90.3/96"/>
    <otu id="otu133380" label="77.6/96"/>
    <otu id="otu133384" label="80.5/96"/>
    <otu id="otu133388" label="75.6/86"/>
    <otu id="otu133392" label="62.5/89"/>
    <otu id="otu133396" label="WP_007314448.1_GCF_000235685_type_II_methionyl_aminopeptidase__Methanolinea_tarda_"/>
    <otu id="otu133402" label="GCA_002498825DAJA01000030.1_53153402898_5_GCA_002498825_1_ID_98_5_partial_00__Methanolinea_sp._UBA437_"/>
    <otu id="otu133406" label="91.9/100"/>
    <otu id="otu133410" label="OPX69606.1_GCA_002067115_Methionine_aminopeptidase__Methanoregulaceae_archaeon_PtaB.Bin009_"/>
    <otu id="otu133414" label="94.6/100"/>
    <otu id="otu133418" label="OPX69737.1_GCA_002067095_Methionine_aminopeptidase__Methanoregulaceae_archaeon_PtaB.Bin056_"/>
    <otu id="otu133422" label="OPX71369.1_GCA_002067155_Methionine_aminopeptidase__Methanoregulaceae_archaeon_PtaB.Bin152_"/>
    <otu id="otu133442" label="GCA_002509495DAEV01000083.1_17131151399031_17_GCA_002509495_-1_ID_31_17_partial_00__Methanolinea_sp._UBA473_"/>
    <otu id="otu133450" label="GCA_002499905DANP01000022.1_76585615944815_76_GCA_002499905_1_ID_15_76_partial_00__Methanolinea_sp._UBA277_"/>
    <otu id="otu133458" label="91.8/96"/>
    <otu id="otu133462" label="18.1/75"/>
    <otu id="otu133468" label="KQC07484.1_GCA_001412335_methionine_aminopeptidase__Methanolinea_sp._SDB_"/>
    <otu id="otu133472" label="GCA_002509485DAWO01000054.1_29200542092937_29_GCA_002509485_1_ID_37_29_partial_00__Methanolinea_sp._UBA477_"/>
    <otu id="otu133480" label="RPJ51657.1_GCA_003820275_type_II_methionyl_aminopeptidase__partial__Euryarchaeota_archaeon_"/>
    <otu id="otu133488" label="GCA_002503825DASP01000005.1_27324170124257610_273_GCA_002503825_1_ID_10_273_partial_00__Methanoregulaceae_archaeon_UBA467_"/>
    <otu id="otu133500" label="91.7/100"/>
    <otu id="otu133504" label="OPY38974.1_GCA_002067895_Methionine_aminopeptidase__Methanoregula_sp._PtaU1.Bin051_"/>
    <otu id="otu133508" label="93.8/99"/>
    <otu id="otu133512" label="29.4/60"/>
    <otu id="otu133516" label="75.1/94"/>
    <otu id="otu133520" label="99.4/100"/>
    <otu id="otu133524" label="ABS55005.1_GCA_000017625_methionine_aminopeptidase__type_II__Methanoregula_boonei_6A8_"/>
    <otu id="otu133530" label="GCA_002502735DAQC01000009.1_4642030429084_46_GCA_002502735_1_ID_4_46_partial_00__Methanoregula_sp._UBA64_"/>
    <otu id="otu133534" label="GCA_003170075PMZU01000043.1_35440044487956_35_GCA_003170075_-1_ID_56_35_partial_00__Methanoregula_sp._"/>
    <otu id="otu133548" label="AGB03690.1_GCA_000327485_methionine_aminopeptidase__type_II__Methanoregula_formicica_SMSP_"/>
    <otu id="otu133552" label="PKG33597.1_GCA_002835825_type_II_methionyl_aminopeptidase__Methanoregula_sp._"/>
    <otu id="otu133564" label="80/49"/>
    <otu id="otu133568" label="80.2/96"/>
    <otu id="otu133572" label="GCA_002508495DANA01000131.1_2114820268_2_GCA_002508495_-1_ID_8_2_partial_00__Methanoregula_sp._UBA276_"/>
    <otu id="otu133576" label="PKL64425.1_GCA_002839605_type_II_methionyl_aminopeptidase__Methanomicrobiales_archaeon_HGW-Methanomicrobiales-3_"/>
    <otu id="otu133584" label="47.6/51"/>
    <otu id="otu133588" label="GCA_003136075PNBP01000113.1_75009589061_7_GCA_003136075_1_ID_61_7_partial_00__Methanoregula_sp._"/>
    <otu id="otu133592" label="86.1/57"/>
    <otu id="otu133596" label="99.3/99"/>
    <otu id="otu133600" label="GCA_003157895PMKW01000185.1_41703257877_4_GCA_003157895_1_ID_77_4_partial_00__Methanoregula_sp._"/>
    <otu id="otu133604" label="19.6/60"/>
    <otu id="otu133608" label="GCA_002506785DAYG01000014.1_104857398661447_104_GCA_002506785_1_ID_47_104_partial_00__Methanoregula_sp._UBA452_"/>
    <otu id="otu133614" label="RPI37937.1_GCA_003819845_type_II_methionyl_aminopeptidase__Methanoregulaceae_archaeon_"/>
    <otu id="otu133618" label="GCA_002497485DADH01000096.1_53145402019_5_GCA_002497485_1_ID_19_5_partial_00__Methanoregula_sp._UBA278_"/>
    <otu id="otu133634" label="82.7/94"/>
    <otu id="otu133638" label="44.3/71"/>
    <otu id="otu133642" label="90/82"/>
    <otu id="otu133646" label="85.9/81"/>
    <otu id="otu133650" label="GCA_003154335PMDE01000094.1_410482133116_4_GCA_003154335_1_ID_116_4_partial_00__Methanoregula_sp._"/>
    <otu id="otu133654" label="GCA_003141335PLLR01000084.1_15108401171564_15_GCA_003141335_1_ID_64_15_partial_00__Methanoregula_sp._"/>
    <otu id="otu133662" label="GCA_002495065DADT01000030.1_63275415076_6_GCA_002495065_1_ID_76_6_partial_00__Methanoregula_sp._UBA471_"/>
    <otu id="otu133670" label="GCA_002495055DADR01000056.1_92897479062861_92_GCA_002495055_-1_ID_61_92_partial_00__Methanoregula_sp._UBA247_"/>
    <otu id="otu133678" label="PKL69386.1_GCA_002839675_type_II_methionyl_aminopeptidase__Methanomicrobiales_archaeon_HGW-Methanomicrobiales-1_"/>
    <otu id="otu133702" label="OPX61653.1_GCA_002067035_Methionine_aminopeptidase__Methanoregula_sp._PtaB.Bin085_"/>
    <otu id="otu133724" label="TAJ45452.1_GCA_004297185_type_II_methionyl_aminopeptidase__Methanofollis_sp._FWC-SCC2_"/>
    <otu id="otu133728" label="27.9/94"/>
    <otu id="otu133732" label="EJG06232.1_GCA_000275865_methionine_aminopeptidase__type_II__Methanofollis_liminatans_DSM_4140_"/>
    <otu id="otu133736" label="WP_067047000.1_GCF_001571385_type_II_methionyl_aminopeptidase__Methanofollis_ethanolicus_"/>
    <otu id="otu133752" label="RPJ54145.1_GCA_003820275_type_II_methionyl_aminopeptidase__Euryarchaeota_archaeon_"/>
    <otu id="otu133760" label="66.7/34"/>
    <otu id="otu133764" label="GCA_002503135DARA01000069.1_52318319319_5_GCA_002503135_1_ID_19_5_partial_00__Methanomicrobiaceae_archaeon_UBA207_"/>
    <otu id="otu133768" label="80/66"/>
    <otu id="otu133772" label="82.9/66"/>
    <otu id="otu133776" label="KQC04554.1_GCA_001412355_methionine_aminopeptidase__Methanoculleus_sp._SDB_"/>
    <otu id="otu133780" label="95.1/99"/>
    <otu id="otu133784" label="15.9/11"/>
    <otu id="otu133788" label="68.2/18"/>
    <otu id="otu133792" label="19.9/19"/>
    <otu id="otu133796" label="WP_083524758.1_GCF_001571405_type_II_methionyl_aminopeptidase__Methanoculleus_thermophilus_"/>
    <otu id="otu133800" label="GCA_002499455DALN01000087.1_1296091049028_12_GCA_002499455_-1_ID_28_12_partial_00__Methanoculleus_sp._UBA77_"/>
    <otu id="otu133808" label="55.7/66"/>
    <otu id="otu133812" label="GCA_002497965DAFR01000132.1_54245512627_5_GCA_002497965_-1_ID_27_5_partial_00__Methanomicrobiaceae_archaeon_UBA436_"/>
    <otu id="otu133816" label="75.4/100"/>
    <otu id="otu133820" label="GCA_002498065DAFZ01000054.1_4344416452977_43_GCA_002498065_1_ID_7_43_partial_00__Methanoculleus_sp._UBA208_"/>
    <otu id="otu133824" label="97.5/98"/>
    <otu id="otu133828" label="70.5/96"/>
    <otu id="otu133832" label="KLK88851.1_GCA_001017125_methionine_aminopeptidase__Methanoculleus_sediminis_"/>
    <otu id="otu133838" label="ABN58015.1_GCA_000015825_methionine_aminopeptidase__type_II__Methanoculleus_marisnigri_JR1_"/>
    <otu id="otu133844" label="KDE54770.1_GCA_000691865_methionine_aminopeptidase__Methanoculleus_sp._MH98A_"/>
    <otu id="otu133848" label="PKL56738.1_GCA_002839575_type_II_methionyl_aminopeptidase__Methanomicrobiales_archaeon_HGW-Methanomicrobiales-6_"/>
    <otu id="otu133864" label="38.7/99"/>
    <otu id="otu133868" label="WP_084385972.1_GCF_001602375_type_II_methionyl_aminopeptidase__Methanoculleus_horonobensis_"/>
    <otu id="otu133872" label="SCL74557.1_GCA_900095385_Methionine_aminopeptidase__Methanoculleus_chikugoensis_"/>
    <otu id="otu133896" label="90.6/49"/>
    <otu id="otu133900" label="57.2/53"/>
    <otu id="otu133904" label="56.3/48"/>
    <otu id="otu133908" label="70.7/96"/>
    <otu id="otu133912" label="94.1/100"/>
    <otu id="otu133916" label="CCJ36524.1_GCA_000304355_methionyl_aminopeptidase__Methanoculleus_bourgensis_MS2_"/>
    <otu id="otu133920" label="GCA_900025055FIZL01000011.1_18129341370111_18_GCA_900025055_-1_ID_11_18_partial_00__uncultured_Methanoculleus_sp._"/>
    <otu id="otu133928" label="GCA_002499755DANC01000040.1_14139161479730_14_GCA_002499755_-1_ID_30_14_partial_00__Methanoculleus_sp._UBA291_"/>
    <otu id="otu133938" label="PKL63128.1_GCA_002839645_type_II_methionyl_aminopeptidase__Methanomicrobiales_archaeon_HGW-Methanomicrobiales-2_"/>
    <otu id="otu133942" label="GCA_002503885DASQ01000113.1_29242502513125_29_GCA_002503885_-1_ID_25_29_partial_00__Methanoculleus_marisnigri_"/>
    <otu id="otu133954" label="GCA_002501655DANY01000041.1_43371703805152_43_GCA_002501655_1_ID_52_43_partial_00__Methanoculleus_sp._UBA303_"/>
    <otu id="otu133962" label="GCA_002506585DAXW01000016.1_17147211560214_17_GCA_002506585_-1_ID_14_17_partial_00__Methanoculleus_sp._UBA430_"/>
    <otu id="otu133974" label="GCA_001896715MPOY01000101.1_320362917501_3_GCA_001896715_-1_ID_501_3_partial_00__Methanoculleus_sp._EBM-46_"/>
    <otu id="otu133986" label="96/100"/>
    <otu id="otu133990" label="RXE56741.1_GCA_004102725_methionine_aminopeptidase__Methanoculleus_taiwanensis_"/>
    <otu id="otu133994" label="GCA_002503105DAQY01000011.1_18156511652618_18_GCA_002503105_-1_ID_18_18_partial_00__Methanomicrobiaceae_archaeon_UBA206_"/>
    <otu id="otu134016" label="GCA_002495225DAEF01000022.1_15959010465107_15_GCA_002495225_1_ID_107_15_partial_00__Methanoregulaceae_archaeon_UBA288_"/>
    <otu id="otu134020" label="GCA_004332335SISS01000021.1_30251412601618_30_GCA_004332335_1_ID_18_30_partial_00__Methanoregulaceae_archaeon_UXB-2016_"/>
    <otu id="otu134040" label="ABD42043.1_GCA_000013445_methionine_aminopeptidase__type_II__Methanospirillum_hungatei_JF-1_"/>
    <otu id="otu134044" label="PWR73523.1_GCA_003173335_type_II_methionyl_aminopeptidase__Methanospirillum_stamsii_"/>
    <otu id="otu134054" label="PKL59582.1_GCA_002839625_type_II_methionyl_aminopeptidase__Methanomicrobiales_archaeon_HGW-Methanomicrobiales-4_"/>
    <otu id="otu134060" label="PWR69924.1_GCA_003173355_type_II_methionyl_aminopeptidase__Methanospirillum_lacunae_"/>
    <otu id="otu134064" label="GCA_003251955QKDV01000293.1_29751850254_2_GCA_003251955_-1_ID_254_2_partial_00__Methanospirillum_hungatei_"/>
    <otu id="otu134100" label="91.4/52"/>
    <otu id="otu134104" label="79.3/29"/>
    <otu id="otu134108" label="18.5/31"/>
    <otu id="otu134114" label="87.6/100"/>
    <otu id="otu134118" label="OED30390.1_GCA_001729965_methionine_aminopeptidase__Methanosphaera_sp._WGK6_"/>
    <otu id="otu134124" label="OED29823.1_GCA_001729965_methionine_aminopeptidase__Methanosphaera_sp._WGK6_"/>
    <otu id="otu134128" label="48/100"/>
    <otu id="otu134132" label="RAP45954.1_GCA_003266075_type_II_methionyl_aminopeptidase__partial__Methanosphaera_sp._rholeuAM74_"/>
    <otu id="otu134140" label="RAP53621.1_GCA_003266065_type_II_methionyl_aminopeptidase__Methanosphaera_sp._rholeuAM130_"/>
    <otu id="otu134144" label="RAP50388.1_GCA_003266145_type_II_methionyl_aminopeptidase__Methanosphaera_sp._SHI613_"/>
    <otu id="otu134152" label="AWX32999.1_GCA_003268005_type_II_methionyl_aminopeptidase__Methanosphaera_sp._BMS_"/>
    <otu id="otu134176" label="25.7/82"/>
    <otu id="otu134180" label="KZX12868.1_GCA_001639295_methionine_aminopeptidase__Methanobrevibacter_curvatus_"/>
    <otu id="otu134184" label="61.7/99"/>
    <otu id="otu134188" label="KZX14461.1_GCA_001639265_methionine_aminopeptidase_1__Methanobrevibacter_filiformis_"/>
    <otu id="otu134192" label="97/99"/>
    <otu id="otu134198" label="AGN17487.1_GCA_000404165_methionine_aminopeptidase_Map__Methanobrevibacter_sp._AbM4_"/>
    <otu id="otu134202" label="OWT33632.1_GCA_002208625_type_II_methionyl_aminopeptidase__Methanobrevibacter_sp._87.7_"/>
    <otu id="otu134210" label="95.1/100"/>
    <otu id="otu134214" label="86.4/100"/>
    <otu id="otu134220" label="2.2/33"/>
    <otu id="otu134224" label="ALT68004.1_GCA_001477655_methionine_aminopeptidase_Map__Methanobrevibacter_millerae_"/>
    <otu id="otu134228" label="GCA_900319535ONOR01000190.1_13794195_1_GCA_900319535_-1_ID_195_1_partial_10__uncultured_Methanobrevibacter_sp._"/>
    <otu id="otu134236" label="95.3/100"/>
    <otu id="otu134240" label="81.6/47"/>
    <otu id="otu134244" label="WP_042691916.1_GCF_900289035_type_II_methionyl_aminopeptidase__Methanobrevibacter_oralis_"/>
    <otu id="otu134248" label="21.7/39"/>
    <otu id="otu134254" label="RPF52715.1_GCA_003814835_methionyl_aminopeptidase__Methanobrevibacter_gottschalkii_DSM_11977_"/>
    <otu id="otu134260" label="PWB85223.1_GCA_003111625_methionine_aminopeptidase__Methanobrevibacter_thaueri_"/>
    <otu id="otu134264" label="GCA_900318035ONJC01000004.1_43353853630227_43_GCA_900318035_-1_ID_27_43_partial_00__uncultured_Methanobrevibacter_sp._"/>
    <otu id="otu134276" label="91.5/100"/>
    <otu id="otu134280" label="94/100"/>
    <otu id="otu134284" label="88.3/62"/>
    <otu id="otu134288" label="78.7/62"/>
    <otu id="otu134292" label="87.6/76"/>
    <otu id="otu134296" label="GCA_900314615OMWA01000031.1_10192852020240_10_GCA_900314615_1_ID_40_10_partial_00__uncultured_Methanobrevibacter_sp._"/>
    <otu id="otu134300" label="GCA_900314695OMWD01000058.1_1340743_1_GCA_900314695_-1_ID_43_1_partial_10__uncultured_Methanobrevibacter_sp._"/>
    <otu id="otu134310" label="GCA_900316895ONER01000078.1_535174434126_5_GCA_900316895_1_ID_126_5_partial_00__uncultured_Methanobrevibacter_sp._"/>
    <otu id="otu134314" label="3.1/100"/>
    <otu id="otu134318" label="GCA_002498445DAHN01000026.1_52856998661649_52_GCA_002498445_1_ID_49_52_partial_00__Methanobrevibacter_sp._UBA212_"/>
    <otu id="otu134322" label="GCA_900313645OMSA01000163.1_1284413_1_GCA_900313645_1_ID_13_1_partial_10__uncultured_Methanobrevibacter_sp._"/>
    <otu id="otu134338" label="PWB85430.1_GCA_003111625_methionine_aminopeptidase__Methanobrevibacter_thaueri_"/>
    <otu id="otu134346" label="GCA_900313645OMSA01000046.1_42555347254_4_GCA_900313645_1_ID_54_4_partial_00__uncultured_Methanobrevibacter_sp._"/>
    <otu id="otu134354" label="AMD18288.1_GCA_001548675_methionine_aminopeptidase__Methanobrevibacter_sp._YE315_"/>
    <otu id="otu134370" label="GCA_900319985ONQL01000018.1_17267952771286_17_GCA_900319985_1_ID_86_17_partial_00__uncultured_Methanobrevibacter_sp._"/>
    <otu id="otu134384" label="ABQ87325.1_GCA_000016525_methionine_aminopeptidase__Map__Methanobrevibacter_smithii_ATCC_35061_"/>
    <otu id="otu134388" label="WP_094516382.1_GCF_002252585_type_II_methionyl_aminopeptidase__Methanobrevibacter_smithii_"/>
    <otu id="otu134400" label="PWB85721.1_GCA_003111605_methionine_aminopeptidase__Methanobrevibacter_woesei_"/>
    <otu id="otu134420" label="0/97"/>
    <otu id="otu134424" label="RBQ22875.1_GCA_003315655_Methionine_aminopeptidase__Methanobrevibacter_sp._NOE_"/>
    <otu id="otu134430" label="OQD59800.1_GCA_002072215_methionine_aminopeptidase__Methanobrevibacter_arboriphilus_JCM_13429___DSM_1125_"/>
    <otu id="otu134434" label="WP_042702361.1_GCF_000513315_type_II_methionyl_aminopeptidase__Methanobrevibacter_arboriphilus_"/>
    <otu id="otu134450" label="96.6/96"/>
    <otu id="otu134454" label="93/100"/>
    <otu id="otu134458" label="81.2/96"/>
    <otu id="otu134462" label="78.4/99"/>
    <otu id="otu134468" label="EKF86781.1_GCA_000302455_methionine_aminopeptidase__Methanobacterium_formicicum_DSM_3637_"/>
    <otu id="otu134472" label="EKF86782.1_GCA_000302455_methionine_aminopeptidase__Methanobacterium_formicicum_DSM_3637_"/>
    <otu id="otu134484" label="76/100"/>
    <otu id="otu134488" label="GCA_002495805DAGY01000014.1_1391185501194824_139_GCA_002495805_1_ID_4_139_partial_00__Methanobacterium_sp._UBA419_"/>
    <otu id="otu134492" label="GCA_002502855DAQK01000026.1_31283542928648_31_GCA_002502855_1_ID_48_31_partial_00__Methanobacterium_sp._UBA279_"/>
    <otu id="otu134500" label="GCA_002495625DAGC01000008.1_7658875208_7_GCA_002495625_-1_ID_8_7_partial_00__Methanobacterium_sp._UBA375_"/>
    <otu id="otu134508" label="74.5/90"/>
    <otu id="otu134512" label="OPY22641.1_GCA_002067565_Methionine_aminopeptidase__Methanobacterium_sp._PtaU1.Bin242_"/>
    <otu id="otu134516" label="92.7/100"/>
    <otu id="otu134520" label="GCA_003161815PMNN01000241.1_859436869224_8_GCA_003161815_1_ID_224_8_partial_00__Methanobacterium_sp._"/>
    <otu id="otu134524" label="GCA_003166335PMWA01000092.1_19164761740290_19_GCA_003166335_1_ID_90_19_partial_00__Methanobacterium_sp._"/>
    <otu id="otu134544" label="81.2/93"/>
    <otu id="otu134550" label="20.7/65"/>
    <otu id="otu134554" label="SCG86724.1_GCA_900095295_Methionine_aminopeptidase__Methanobacterium_congolense_"/>
    <otu id="otu134558" label="91.1/100"/>
    <otu id="otu134564" label="ADZ08474.1_GCA_000191585_methionine_aminopeptidase__type_II__Methanobacterium_lacus_"/>
    <otu id="otu134568" label="ADZ08475.1_GCA_000191585_methionine_aminopeptidase__type_II__Methanobacterium_lacus_"/>
    <otu id="otu134576" label="92/100"/>
    <otu id="otu134580" label="73.8/96"/>
    <otu id="otu134586" label="GCA_003164415PLTK01000062.1_31267227193_3_GCA_003164415_1_ID_93_3_partial_00__Methanobacterium_sp._"/>
    <otu id="otu134592" label="GCA_003141035PLKI01000138.1_13362151_1_GCA_003141035_-1_ID_151_1_partial_10__Methanobacterium_sp._"/>
    <otu id="otu134596" label="GCA_003164415PLTK01000176.1_636634595110_6_GCA_003164415_1_ID_110_6_partial_00__Methanobacterium_sp._"/>
    <otu id="otu134612" label="GCA_003202615QKNT01000706.1_11521066675_1_GCA_003202615_1_ID_675_1_partial_00__Methanobacterium_sp._"/>
    <otu id="otu134616" label="WP_048191828.1_GCF_000744455_type_II_methionyl_aminopeptidase__Methanobacterium_sp._SMA-27_"/>
    <otu id="otu134624" label="GCA_003202615QKNT01000733.1_13929705_1_GCA_003202615_-1_ID_705_1_partial_11__Methanobacterium_sp._"/>
    <otu id="otu134638" label="GCA_003162115PMMV01000060.1_97685832950_9_GCA_003162115_1_ID_50_9_partial_00__Methanobacterium_sp._"/>
    <otu id="otu134642" label="GCA_003162655PMMY01000133.1_18128861388485_18_GCA_003162655_1_ID_85_18_partial_00__Methanobacterium_sp._"/>
    <otu id="otu134662" label="95.6/100"/>
    <otu id="otu134666" label="AEG17809.1_GCA_000214725_methionine_aminopeptidase__type_II__Methanobacterium_paludis_"/>
    <otu id="otu134670" label="AEG19267.1_GCA_000214725_methionine_aminopeptidase__type_II__Methanobacterium_paludis_"/>
    <otu id="otu134682" label="GCA_002498385DAHH01000007.1_6763706646322_67_GCA_002498385_1_ID_2_67_partial_00__Methanobacterium_sp._UBA410_"/>
    <otu id="otu134694" label="AXV37536.1_GCA_003491285_type_II_methionyl_aminopeptidase__Methanobacterium_sp._BRmetb2_"/>
    <otu id="otu134702" label="36.6/86"/>
    <otu id="otu134706" label="91.5/98"/>
    <otu id="otu134712" label="BAW31988.1_GCA_003584625_methionine_aminopeptidase__Methanothermobacter_sp._MT-2_"/>
    <otu id="otu134716" label="79.3/99"/>
    <otu id="otu134720" label="KUK00472.1_GCA_001507955_Methionine_aminopeptidase__Methanobacteriaceae_archaeon_41_258_"/>
    <otu id="otu134724" label="RAO79645.1_GCA_003264935_type_II_methionyl_aminopeptidase__Methanothermobacter_tenebrarum_"/>
    <otu id="otu134738" label="RJS48846.1_GCA_003600755_type_II_methionyl_aminopeptidase__Methanobacterium_sp._"/>
    <otu id="otu134742" label="GCA_003558085PWMT01000080.1_423419735123158_42_GCA_003558085_-1_ID_158_42_partial_00__Methanobacteriaceae_archaeon_"/>
    <otu id="otu134754" label="95.2/100"/>
    <otu id="otu134760" label="GCA_002509665DADN01000230.1_107899882848_10_GCA_002509665_1_ID_48_10_partial_00__Methanobacterium_sp._UBA8_"/>
    <otu id="otu134764" label="86.6/100"/>
    <otu id="otu134768" label="OEC85892.1_GCA_001729285_type_II_methionyl_aminopeptidase__Methanobacterium_sp._A39_"/>
    <otu id="otu134772" label="WP_048081724.1_GCF_000745485_MULTISPECIES__type_II_methionyl_aminopeptidase__Methanobacterium_"/>
    <otu id="otu134784" label="97.7/100"/>
    <otu id="otu134788" label="GCA_002494885DACV01000005.1_1181117631126625_118_GCA_002494885_-1_ID_5_118_partial_00__Methanobacterium_sp._UBA44_"/>
    <otu id="otu134792" label="GCA_002505765DAVZ01000065.1_25279072880638_25_GCA_002505765_-1_ID_38_25_partial_00__Methanobacterium_sp._UBA176_"/>
    <otu id="otu134820" label="82.4/85"/>
    <otu id="otu134824" label="84.2/86"/>
    <otu id="otu134828" label="RLG69127.1_GCA_003661625_type_II_methionyl_aminopeptidase__partial__archaeon_"/>
    <otu id="otu134832" label="16.4/75"/>
    <otu id="otu134836" label="94.3/92"/>
    <otu id="otu134840" label="79.5/92"/>
    <otu id="otu134844" label="98.6/95"/>
    <otu id="otu134848" label="84.7/60"/>
    <otu id="otu134852" label="95.7/51"/>
    <otu id="otu134856" label="83.8/49"/>
    <otu id="otu134860" label="73.9/48"/>
    <otu id="otu134864" label="92.7/92"/>
    <otu id="otu134868" label="99.5/99"/>
    <otu id="otu134872" label="AEH24411.1_GCA_000215995_methionine_aminopeptidase__Pyrococcus_yayanosii_CH1_"/>
    <otu id="otu134876" label="99.7/99"/>
    <otu id="otu134880" label="70/98"/>
    <otu id="otu134884" label="74.1/99"/>
    <otu id="otu134888" label="90.1/100"/>
    <otu id="otu134892" label="CUX77387.1_GCA_900012635_Methionine_aminopeptidase__Thermococcus_chitonophagus_"/>
    <otu id="otu134896" label="AFK22616.1_GCA_000263735_methionine_aminopeptidase__Pyrococcus_sp._ST04_"/>
    <otu id="otu134904" label="BAA29717.1_GCA_000011105_295aa_long_hypothetical_methionyl_aminopeptidase__Pyrococcus_horikoshii_OT3_"/>
    <otu id="otu134912" label="AEC52152.1_GCA_000211475_methionine_aminopeptidase__Pyrococcus_sp._NA2_"/>
    <otu id="otu134920" label="CAB50328.1_GCA_000195935_map_methionine_aminopeptidase__EC_3.4.11.18___Pyrococcus_abyssi_GE5_"/>
    <otu id="otu134932" label="74.6/100"/>
    <otu id="otu134936" label="AIF69915.1_GCA_000725425_methionine_aminopeptidase__Palaeococcus_pacificus_DY20341_"/>
    <otu id="otu134940" label="WP_048148460.1_GCF_000966265_type_II_methionyl_aminopeptidase__Palaeococcus_ferrophilus_"/>
    <otu id="otu134952" label="80.4/97"/>
    <otu id="otu134956" label="AEK72585.1_GCA_000221185_methionine_aminopeptidase__Thermococcus_sp._4557_"/>
    <otu id="otu134960" label="AFL94505.1_GCA_000265525_methionine_aminopeptidase__Thermococcus_cleftensis_"/>
    <otu id="otu134972" label="86.8/98"/>
    <otu id="otu134976" label="71.7/95"/>
    <otu id="otu134982" label="93.4/86"/>
    <otu id="otu134986" label="76.1/86"/>
    <otu id="otu134990" label="84.3/86"/>
    <otu id="otu134994" label="98/89"/>
    <otu id="otu134998" label="GCA_001315905BBBE01000014.1_44202792073714_44_GCA_001315905_1_ID_14_44_partial_00__Thermococcus_peptonophilus_OG-1___JCM_9653_"/>
    <otu id="otu135002" label="BAD85372.1_GCA_000009965_methionyl_aminopeptidase__Thermococcus_kodakarensis_KOD1_"/>
    <otu id="otu135010" label="AIU70179.1_GCA_000769655_methionine_aminopeptidase__Thermococcus_eurythermalis_"/>
    <otu id="otu135018" label="WP_099210363.1_GCF_900198835_type_II_methionyl_aminopeptidase__Thermococcus_sp._EXT12c_"/>
    <otu id="otu135026" label="EEB75030.1_GCA_000151205_Methionine_aminopeptidase__Thermococcus_sp._AM4_"/>
    <otu id="otu135034" label="AJC72167.1_GCA_000816105_methionine_aminopeptidase__Thermococcus_guaymasensis_DSM_11113_"/>
    <otu id="otu135042" label="ASJ03270.1_GCA_002214585_type_II_methionyl_aminopeptidase__Thermococcus_profundus_"/>
    <otu id="otu135050" label="97.5/100"/>
    <otu id="otu135054" label="ASJ00581.1_GCA_002214385_type_II_methionyl_aminopeptidase__Thermococcus_gorgonarius_"/>
    <otu id="otu135058" label="WP_010478115.1_GCF_000258515_type_II_methionyl_aminopeptidase__Thermococcus_zilligii_"/>
    <otu id="otu135074" label="69.2/99"/>
    <otu id="otu135078" label="ASJ08880.1_GCA_002214505_type_II_methionyl_aminopeptidase__Thermococcus_siculi_"/>
    <otu id="otu135082" label="ASJ06813.1_GCA_002214485_type_II_methionyl_aminopeptidase__Thermococcus_pacificus_"/>
    <otu id="otu135094" label="84.1/90"/>
    <otu id="otu135098" label="94.7/94"/>
    <otu id="otu135102" label="76.9/89"/>
    <otu id="otu135106" label="78.6/71"/>
    <otu id="otu135110" label="52/73"/>
    <otu id="otu135114" label="ASJ10921.1_GCA_002214525_type_II_methionyl_aminopeptidase__Thermococcus_sp._P6_"/>
    <otu id="otu135118" label="ASI99796.1_GCA_002214365_type_II_methionyl_aminopeptidase__Thermococcus_celer_"/>
    <otu id="otu135126" label="ASJ04289.1_GCA_002214465_type_II_methionyl_aminopeptidase__Thermococcus_barossii_"/>
    <otu id="otu135134" label="ASJ12089.1_GCA_002214545_type_II_methionyl_aminopeptidase__Thermococcus_thioreducens_"/>
    <otu id="otu135142" label="ASJ14352.1_GCA_002214565_type_II_methionyl_aminopeptidase__Thermococcus_radiotolerans_"/>
    <otu id="otu135150" label="ACJ15847.1_GCA_000018365_methionyl_aminopeptidase__Thermococcus_onnurineus_NA1_"/>
    <otu id="otu135162" label="ANF23084.1_GCA_001647085_type_II_methionyl_aminopeptidase__Thermococcus_piezophilus_"/>
    <otu id="otu135170" label="GCA_002009975MTLP01000042.1_4946418473141_49_GCA_002009975_-1_ID_1_49_partial_00__Thermococcus_sp._JdFR-02_"/>
    <otu id="otu135178" label="97.4/100"/>
    <otu id="otu135182" label="ADT83673.1_GCA_000151105_methionine_aminopeptidase__Thermococcus_barophilus_MP_"/>
    <otu id="otu135186" label="AHF80166.1_GCA_000517445_methionine_aminopeptidase__Thermococcus_paralvinellae_"/>
    <otu id="otu135198" label="76.6/77"/>
    <otu id="otu135202" label="WP_042701076.1_GCF_000430485_type_II_methionyl_aminopeptidase__Thermococcus_sp._PK_"/>
    <otu id="otu135206" label="15.1/69"/>
    <otu id="otu135210" label="78.6/93"/>
    <otu id="otu135214" label="0/76"/>
    <otu id="otu135218" label="RLF87406.1_GCA_003660515_type_II_methionyl_aminopeptidase__Thermococci_archaeon_"/>
    <otu id="otu135222" label="94.7/99"/>
    <otu id="otu135226" label="KPU62394.1_GCA_001317345_methionine_aminopeptidase__Thermococcus_sp._EP1_"/>
    <otu id="otu135232" label="ACS90554.1_GCA_000022545_Methionine_aminopeptidase__Thermococcus_sibiricus_MM_739_"/>
    <otu id="otu135236" label="RLF82865.1_GCA_003663525_type_II_methionyl_aminopeptidase__partial__Thermococci_archaeon_"/>
    <otu id="otu135252" label="EHR78363.1_GCA_000246985_methionine_aminopeptidase__Thermococcus_litoralis_DSM_5473_"/>
    <otu id="otu135260" label="ALV63346.1_GCA_001484685_Methionine_aminopeptidase__Thermococcus_sp._2319x1_"/>
    <otu id="otu135280" label="80.5/77"/>
    <otu id="otu135284" label="93.5/100"/>
    <otu id="otu135290" label="RZN46766.1_GCA_004212155_type_II_methionyl_aminopeptidase__archaeon_"/>
    <otu id="otu135294" label="KYK35719.1_GCA_001595795_type_II_methionyl_aminopeptidase__Theionarchaea_archaeon_DG-70_"/>
    <otu id="otu135306" label="GCA_003558335PWMA01000077.1_76367726349_7_GCA_003558335_1_ID_49_7_partial_00__Arc_I_group_archaeon_"/>
    <otu id="otu135310" label="83.5/95"/>
    <otu id="otu135314" label="KYC50261.1_GCA_001587715_Methionine_aminopeptidase__Candidatus_Methanofastidiosum_methylthiophilus_"/>
    <otu id="otu135318" label="60.6/94"/>
    <otu id="otu135322" label="KYC54475.1_GCA_001587595_Methionine_aminopeptidase__Candidatus_Methanofastidiosum_methylthiophilus_"/>
    <otu id="otu135326" label="KYC54125.1_GCA_001587675_Methionine_aminopeptidase__Candidatus_Methanofastidiosum_methylthiophilus_"/>
    <otu id="otu135342" label="KYC50768.1_GCA_001587575_Methionine_aminopeptidase__Candidatus_Methanofastidiosum_methylthiophilus_"/>
    <otu id="otu135354" label="69.7/72"/>
    <otu id="otu135360" label="OYT58848.1_GCA_002254745_type_II_methionyl_aminopeptidase__Desulfurococcales_archaeon_ex4484_217_1_"/>
    <otu id="otu135364" label="RLF92771.1_GCA_003660605_type_II_methionyl_aminopeptidase__partial__Thermococci_archaeon_"/>
    <otu id="otu135376" label="51.4/98"/>
    <otu id="otu135382" label="RMF90395.1_GCA_003695745_type_II_methionyl_aminopeptidase__Euryarchaeota_archaeon_"/>
    <otu id="otu135386" label="GCA_003230355QIDD01000122.1_433824272122_4_GCA_003230355_-1_ID_122_4_partial_00__Euryarchaeota_archaeon_"/>
    <otu id="otu135394" label="GCA_002011125MTMF01000004.1_25222782316513_25_GCA_002011125_1_ID_13_25_partial_00__Candidatus_Hydrothermarchaeota_archaeon_JdFR-18_"/>
    <otu id="otu135402" label="GCA_003229275QIDC01000289.1_22501170289_2_GCA_003229275_1_ID_289_2_partial_00__Euryarchaeota_archaeon_"/>
    <otu id="otu135410" label="40/99"/>
    <otu id="otu135416" label="GBE54444.1_GCA_002897955_methionine_aminopeptidase__archaeon_BMS3Bbin15_"/>
    <otu id="otu135420" label="GCA_003229935QIGD01000011.1_16139721486811_16_GCA_003229935_1_ID_11_16_partial_00__Euryarchaeota_archaeon_"/>
    <otu id="otu135428" label="91.7/99"/>
    <otu id="otu135432" label="75.6/99"/>
    <otu id="otu135436" label="GCA_002011115MTME01000076.1_28771779108_2_GCA_002011115_1_ID_108_2_partial_00__Candidatus_Hydrothermarchaeota_archaeon_JdFR-17_"/>
    <otu id="otu135440" label="GCA_002010065MTMD01000137.1_636914254105_6_GCA_002010065_1_ID_105_6_partial_01__Candidatus_Hydrothermarchaeota_archaeon_JdFR-16_"/>
    <otu id="otu135448" label="GCA_002011115MTME01000201.1_98601950351_9_GCA_002011115_-1_ID_51_9_partial_00__Candidatus_Hydrothermarchaeota_archaeon_JdFR-17_"/>
    <otu id="otu135480" label="98.9/97"/>
    <otu id="otu135484" label="37.9/96"/>
    <otu id="otu135490" label="84.2/100"/>
    <otu id="otu135494" label="BAI61070.1_GCA_000011005_methionine_aminopeptidase__Methanocella_paludicola_SANAE_"/>
    <otu id="otu135498" label="CAJ37533.1_GCA_000063445_methionine_aminopeptidase__Methanocella_arvoryzae_MRE50_"/>
    <otu id="otu135506" label="OPY28990.1_GCA_002067315_Methionine_aminopeptidase__Methanocella_sp._PtaU1.Bin125_"/>
    <otu id="otu135514" label="GCA_002011165MTMI01000015.1_19134991436214_19_GCA_002011165_1_ID_14_19_partial_00__Euryarchaeota_archaeon_JdFR-21_"/>
    <otu id="otu135522" label="35.5/97"/>
    <otu id="otu135526" label="PPA80288.1_GCA_002926195_Methionine_aminopeptidase__ANME-2_cluster_archaeon_HR1_"/>
    <otu id="otu135530" label="82.2/100"/>
    <otu id="otu135536" label="71.4/35"/>
    <otu id="otu135540" label="73.1/35"/>
    <otu id="otu135544" label="PKL53072.1_GCA_002839545_type_II_methionyl_aminopeptidase__Candidatus_Methanoperedenaceae_archaeon_HGW-Methanoperedenaceae-1_"/>
    <otu id="otu135548" label="TAN46187.1_GCA_004298585_type_II_methionyl_aminopeptidase__Candidatus_Methanoperedens_sp._"/>
    <otu id="otu135556" label="SNQ60508.1_GCA_900196725_Methionine_aminopeptidase__Candidatus_Methanoperedens_nitroreducens_"/>
    <otu id="otu135566" label="PWB49238.1_GCA_003104905_type_II_methionyl_aminopeptidase__Candidatus_Methanoperedenaceae_archaeon_"/>
    <otu id="otu135570" label="WP_097299712.1_GCF_002487355_type_II_methionyl_aminopeptidase__Candidatus_Methanoperedens_sp._BLZ2_"/>
    <otu id="otu135582" label="PWB49682.1_GCA_003104905_type_II_methionyl_aminopeptidase__Candidatus_Methanoperedenaceae_archaeon_"/>
    <otu id="otu135602" label="88.3/31"/>
    <otu id="otu135606" label="93.6/70"/>
    <otu id="otu135612" label="50.5/29"/>
    <otu id="otu135616" label="84.2/30"/>
    <otu id="otu135620" label="EGQ40551.1_GCA_000220355_methionine_aminopeptidase__type_II__Candidatus_Nanosalinarum_sp._J07AB56_"/>
    <otu id="otu135624" label="68.2/70"/>
    <otu id="otu135628" label="EGQ43835.1_GCA_000220375_methionine_aminopeptidase__type_II__Candidatus_Nanosalina_sp._J07AB43_"/>
    <otu id="otu135632" label="PSG98577.1_GCA_003009795_type_II_methionyl_aminopeptidase__Nanohaloarchaea_archaeon_SW_7_43_1_"/>
    <otu id="otu135646" label="GCA_001564145LKMQ01000003.1_16128421372615_16_GCA_001564145_-1_ID_15_16_partial_00__Nanohaloarchaea_archaeon_B1-Br10_U2g29_"/>
    <otu id="otu135652" label="GCA_001563915LKMP01000003.1_46391564004013_46_GCA_001563915_-1_ID_13_46_partial_00__Nanohaloarchaea_archaeon_B1-Br10_U2g21_"/>
    <otu id="otu135656" label="GCA_001564035LKMX01000033.1_2123121157_2_GCA_001564035_1_ID_7_2_partial_00__Nanohaloarchaea_archaeon_PL-Br10_U2g27_"/>
    <otu id="otu135672" label="50.9/68"/>
    <otu id="otu135678" label="AOV94537.1_GCA_001761425_hypothetical_protein_AQV86_01260__Nanohaloarchaea_archaeon_SG9_"/>
    <otu id="otu135682" label="PSH00771.1_GCA_003009775_type_II_methionyl_aminopeptidase__Nanohaloarchaea_archaeon_SW_7_46_7_"/>
    <otu id="otu135690" label="PSG99863.1_GCA_003009815_hypothetical_protein_BRC28_02400__Nanohaloarchaea_archaeon_SW_4_43_9_"/>
    <otu id="otu135702" label="RKY41120.1_GCA_003644505_type_II_methionyl_aminopeptidase__Candidatus_Omnitrophica_bacterium_"/>
    <otu id="otu135712" label="93.3/96"/>
    <otu id="otu135716" label="90.3/97"/>
    <otu id="otu135722" label="AVB76773.1_GCA_002945325_Methionine_aminopeptidase_2__Methanococcus_maripaludis_"/>
    <otu id="otu135728" label="ABX02042.1_GCA_000018485_methionine_aminopeptidase__type_II__Methanococcus_maripaludis_C6_"/>
    <otu id="otu135732" label="ABO34451.1_GCA_000016125_methionine_aminopeptidase__type_II__Methanococcus_maripaludis_C5_"/>
    <otu id="otu135744" label="97.9/99"/>
    <otu id="otu135754" label="40.9/96"/>
    <otu id="otu135757" label="GBF36474.1_GCA_004310395_methionyl_aminopeptidase__Methanofervidicoccus_abyssi_"/>
    <otu id="otu135760" label="AEH07033.1_GCA_000179575_methionine_aminopeptidase__type_II__Methanothermococcus_okinawensis_IH1_"/>
    <otu id="otu135767" label="ABR56452.1_GCA_000017185_methionine_aminopeptidase__type_II__Methanococcus_aeolicus_Nankai-3_"/>
    <otu id="otu135780" label="AEF97215.1_GCA_000214415_methionine_aminopeptidase__type_II__Methanotorris_igneus_Kol_5_"/>
    <otu id="otu135783" label="EHP86706.1_GCA_000243455_methionine_aminopeptidase__type_II__Methanotorris_formicicus_Mc-S-70_"/>
    <otu id="otu135798" label="ADG13639.1_GCA_000092305_methionine_aminopeptidase__type_II__Methanocaldococcus_infernus_ME_"/>
    <otu id="otu135801" label="WP_004589700.1_GCF_000371805_type_II_methionyl_aminopeptidase__Methanocaldococcus_villosus_"/>
    <otu id="otu135808" label="73.3/46"/>
    <otu id="otu135811" label="ACX72727.1_GCA_000024625_methionine_aminopeptidase__type_II__Methanocaldococcus_vulcanius_M7_"/>
    <otu id="otu135814" label="89/78"/>
    <otu id="otu135817" label="ADC69087.1_GCA_000025525_methionine_aminopeptidase__type_II__Methanocaldococcus_sp._FS406-22_"/>
    <otu id="otu135820" label="42.1/44"/>
    <otu id="otu135823" label="ACV25323.1_GCA_000023985_methionine_aminopeptidase__type_II__Methanocaldococcus_fervens_AG86_"/>
    <otu id="otu135826" label="AAB99338.1_GCA_000091665_methionyl_aminopeptidase__map___Methanocaldococcus_jannaschii_DSM_2661_"/>
    <otu id="otu135861" label="85.3/47"/>
    <otu id="otu135864" label="89.2/57"/>
    <otu id="otu135867" label="86.3/96"/>
    <otu id="otu135870" label="83.8/97"/>
    <otu id="otu135873" label="52.5/15"/>
    <otu id="otu135876" label="92.9/65"/>
    <otu id="otu135879" label="61/70"/>
    <otu id="otu135882" label="98.4/99"/>
    <otu id="otu135885" label="71.9/99"/>
    <otu id="otu135888" label="48.2/98"/>
    <otu id="otu135893" label="RLI66517.1_GCA_003662865_type_II_methionyl_aminopeptidase__Candidatus_Lokiarchaeota_archaeon_"/>
    <otu id="otu135898" label="81.7/97"/>
    <otu id="otu135903" label="TFF69402.1_GCA_004524615_type_II_methionyl_aminopeptidase__Candidatus_Lokiarchaeota_archaeon_"/>
    <otu id="otu135906" label="TFG17546.1_GCA_004524725_type_II_methionyl_aminopeptidase__Candidatus_Lokiarchaeota_archaeon_"/>
    <otu id="otu135913" label="TET04885.1_GCA_004375715_type_II_methionyl_aminopeptidase__Candidatus_Lokiarchaeota_archaeon_"/>
    <otu id="otu135922" label="TFG00330.1_GCA_004524365_type_II_methionyl_aminopeptidase__Candidatus_Lokiarchaeota_archaeon_"/>
    <otu id="otu135925" label="KKK43476.1_GCA_000986845_Methionine_aminopeptidase__Lokiarchaeum_sp._GC14_75_"/>
    <otu id="otu135940" label="RLG66411.1_GCA_003661605_type_II_methionyl_aminopeptidase__archaeon_"/>
    <otu id="otu135949" label="RLE55328.1_GCA_003649185_type_II_methionyl_aminopeptidase__Candidatus_Verstraetearchaeota_archaeon_"/>
    <otu id="otu135952" label="RLE48609.1_GCA_003650625_type_II_methionyl_aminopeptidase__Candidatus_Verstraetearchaeota_archaeon_"/>
    <otu id="otu135969" label="RLG41123.1_GCA_003661265_type_II_methionyl_aminopeptidase__Candidatus_Korarchaeota_archaeon_"/>
    <otu id="otu135972" label="RLG53224.1_GCA_003661365_type_II_methionyl_aminopeptidase__Candidatus_Korarchaeota_archaeon_"/>
    <otu id="otu135979" label="RLG46310.1_GCA_003661345_type_II_methionyl_aminopeptidase__partial__Candidatus_Korarchaeota_archaeon_"/>
    <otu id="otu135986" label="RLG52893.1_GCA_003661385_type_II_methionyl_aminopeptidase__Candidatus_Korarchaeota_archaeon_"/>
    <otu id="otu135999" label="15.9/69"/>
    <otu id="otu136002" label="PUA31193.1_GCA_003056285_type_II_methionyl_aminopeptidase__Aigarchaeota_archaeon_NZ13_MG1_"/>
    <otu id="otu136005" label="93.1/100"/>
    <otu id="otu136008" label="BAJ50053.1_GCA_000270325_methionyl_aminopeptidase__Candidatus_Caldiarchaeum_subterraneum_"/>
    <otu id="otu136011" label="GBC68429.1_GCA_002898355_Methionine_aminopeptidase__archaeon_HR01_"/>
    <otu id="otu136022" label="89.7/100"/>
    <otu id="otu136025" label="GCA_000405685ASPF01000025.1_28255512644425_28_GCA_000405685_1_ID_25_28_partial_00__Aigarchaeota_archaeon_JGI_0000106-J15_"/>
    <otu id="otu136028" label="89.8/100"/>
    <otu id="otu136031" label="RLG09454.1_GCA_003660745_type_II_methionyl_aminopeptidase__Thaumarchaeota_archaeon_"/>
    <otu id="otu136036" label="RLG06432.1_GCA_003660785_type_II_methionyl_aminopeptidase__Thaumarchaeota_archaeon_"/>
    <otu id="otu136039" label="RLF97242.1_GCA_003660635_type_II_methionyl_aminopeptidase__partial__Thaumarchaeota_archaeon_"/>
    <otu id="otu136062" label="88.5/66"/>
    <otu id="otu136065" label="81.5/72"/>
    <otu id="otu136070" label="TFF85128.1_GCA_004524125_type_II_methionyl_aminopeptidase__Candidatus_Heimdallarchaeota_archaeon_"/>
    <otu id="otu136073" label="69.2/94"/>
    <otu id="otu136076" label="RLI67789.1_GCA_003662885_type_II_methionyl_aminopeptidase__Candidatus_Heimdallarchaeota_archaeon_"/>
    <otu id="otu136079" label="TET27387.1_GCA_004376455_type_II_methionyl_aminopeptidase__Candidatus_Heimdallarchaeota_archaeon_"/>
    <otu id="otu136090" label="RJS89453.1_GCA_003601775_type_II_methionyl_aminopeptidase__Candidatus_Bathyarchaeota_archaeon_"/>
    <otu id="otu136097" label="2.4/12"/>
    <otu id="otu136100" label="84.6/57"/>
    <otu id="otu136103" label="24.3/50"/>
    <otu id="otu136106" label="81.4/59"/>
    <otu id="otu136109" label="74.9/63"/>
    <otu id="otu136112" label="23/48"/>
    <otu id="otu136115" label="91/69"/>
    <otu id="otu136118" label="6/48"/>
    <otu id="otu136121" label="KON28559.1_GCA_001273495_hypothetical_protein_AC481_01385__miscellaneous_Crenarchaeota_group_archaeon_SMTZ-80_"/>
    <otu id="otu136128" label="OLD54753.1_GCA_001919285_type_II_methionyl_aminopeptidase__archaeon_13_1_40CM_2_52_13_"/>
    <otu id="otu136133" label="OLB47354.1_GCA_001915065_type_II_methionyl_aminopeptidase__archaeon_13_2_20CM_2_53_6_"/>
    <otu id="otu136136" label="GCA_002495485DAFH01000122.1_539244838181_5_GCA_002495485_1_ID_181_5_partial_00__Candidatus_Bathyarchaeota_archaeon_UBA185_"/>
    <otu id="otu136147" label="87.5/100"/>
    <otu id="otu136150" label="OLD05077.1_GCA_001918715_type_II_methionyl_aminopeptidase__Crenarchaeota_archaeon_13_1_40CM_3_53_5_"/>
    <otu id="otu136153" label="OLD05248.1_GCA_001918715_type_II_methionyl_aminopeptidase__Crenarchaeota_archaeon_13_1_40CM_3_53_5_"/>
    <otu id="otu136170" label="GCA_000494145AWOE01000022.1_76106701122_7_GCA_000494145_1_ID_22_7_partial_00__Thaumarchaeota_archaeon_JGI_OTU-1_"/>
    <otu id="otu136173" label="GCA_000494165AWOD01000012.1_116963786812_11_GCA_000494165_-1_ID_12_11_partial_00__Thaumarchaeota_archaeon_JGI_OTU-2_"/>
    <otu id="otu136184" label="86.1/98"/>
    <otu id="otu136189" label="RLI45677.1_GCA_003662745_type_II_methionyl_aminopeptidase__Candidatus_Bathyarchaeota_archaeon_"/>
    <otu id="otu136194" label="KON29571.1_GCA_001273375_hypothetical_protein_AC480_02960__miscellaneous_Crenarchaeota_group_archaeon_SMTZ1-55_"/>
    <otu id="otu136197" label="RLI38657.1_GCA_003662595_type_II_methionyl_aminopeptidase__Candidatus_Bathyarchaeota_archaeon_"/>
    <otu id="otu136208" label="OGD46989.1_GCA_001775995_type_II_methionyl_aminopeptidase__Candidatus_Bathyarchaeota_archaeon_RBG_16_48_13_"/>
    <otu id="otu136221" label="3.6/60"/>
    <otu id="otu136224" label="RLE71188.1_GCA_003649255_type_II_methionyl_aminopeptidase__Thermoprotei_archaeon_"/>
    <otu id="otu136227" label="TET57833.1_GCA_004376645_type_II_methionyl_aminopeptidase__Candidatus_Bathyarchaeota_archaeon_"/>
    <otu id="otu136234" label="40.4/84"/>
    <otu id="otu136237" label="PDM26706.1_GCA_002490245_type_II_methionyl_aminopeptidase__Candidatus_Bathyarchaeota_archaeon_B24-2_"/>
    <otu id="otu136242" label="85.3/100"/>
    <otu id="otu136245" label="RLI20643.1_GCA_003662385_type_II_methionyl_aminopeptidase__Candidatus_Bathyarchaeota_archaeon_"/>
    <otu id="otu136248" label="80.3/100"/>
    <otu id="otu136253" label="KYH41332.1_GCA_001593935_methionine_aminopeptidase__Candidatus_Bathyarchaeota_archaeon_B26-2_"/>
    <otu id="otu136256" label="RJS80335.1_GCA_003601845_type_II_methionyl_aminopeptidase__Candidatus_Bathyarchaeota_archaeon_"/>
    <otu id="otu136265" label="RJS76308.1_GCA_003601835_type_II_methionyl_aminopeptidase__Candidatus_Bathyarchaeota_archaeon_"/>
    <otu id="otu136270" label="79.6/98"/>
    <otu id="otu136275" label="RLG95840.1_GCA_003661975_type_II_methionyl_aminopeptidase__Candidatus_Bathyarchaeota_archaeon_"/>
    <otu id="otu136278" label="RLI39166.1_GCA_003662685_type_II_methionyl_aminopeptidase__Candidatus_Bathyarchaeota_archaeon_"/>
    <otu id="otu136285" label="RJS86528.1_GCA_003601725_type_II_methionyl_aminopeptidase__Candidatus_Bathyarchaeota_archaeon_"/>
    <otu id="otu136294" label="KYH39502.1_GCA_001593845_methionine_aminopeptidase__Candidatus_Bathyarchaeota_archaeon_B63_"/>
    <otu id="otu136297" label="RJS93424.1_GCA_003601715_type_II_methionyl_aminopeptidase__Candidatus_Bathyarchaeota_archaeon_"/>
    <otu id="otu136320" label="89.4/100"/>
    <otu id="otu136323" label="83.1/100"/>
    <otu id="otu136326" label="TET21092.1_GCA_004376295_type_II_methionyl_aminopeptidase__Candidatus_Bathyarchaeota_archaeon_"/>
    <otu id="otu136331" label="KPV61883.1_GCA_001399795_Methionine_aminopeptidase__Candidatus_Bathyarchaeota_archaeon_BA2_"/>
    <otu id="otu136338" label="PVX27510.1_GCA_003096255_type_II_methionyl_aminopeptidase__Candidatus_Bathyarchaeota_archaeon_"/>
    <otu id="otu136343" label="KON30276.1_GCA_001273345_hypothetical_protein_AC477_05075__miscellaneous_Crenarchaeota_group-1_archaeon_SG8-32-1_"/>
    <otu id="otu136346" label="KON30570.1_GCA_001273345_hypothetical_protein_AC477_04855__partial__miscellaneous_Crenarchaeota_group-1_archaeon_SG8-32-1_"/>
    <otu id="otu136357" label="93.6/100"/>
    <otu id="otu136360" label="PVX27411.1_GCA_003096255_type_II_methionyl_aminopeptidase__Candidatus_Bathyarchaeota_archaeon_"/>
    <otu id="otu136363" label="TET24865.1_GCA_004376385_type_II_methionyl_aminopeptidase__Candidatus_Bathyarchaeota_archaeon_"/>
    <otu id="otu136384" label="GCA_002010925MTLR01000163.1_53814473160_5_GCA_002010925_-1_ID_60_5_partial_00__Candidatus_Bathyarchaeota_archaeon_JdFR-04_"/>
    <otu id="otu136387" label="RLI42588.1_GCA_003662705_type_II_methionyl_aminopeptidase__Candidatus_Bathyarchaeota_archaeon_"/>
    <otu id="otu136416" label="84.1/97"/>
    <otu id="otu136421" label="RLI14202.1_GCA_003662305_type_II_methionyl_aminopeptidase__Candidatus_Bathyarchaeota_archaeon_"/>
    <otu id="otu136424" label="RLI25448.1_GCA_003662485_type_II_methionyl_aminopeptidase__Candidatus_Bathyarchaeota_archaeon_"/>
    <otu id="otu136431" label="GCA_002011035MTLY01000008.1_1951746331755322_195_GCA_002011035_-1_ID_2_195_partial_00__Candidatus_Bathyarchaeota_archaeon_JdFR-11_"/>
    <otu id="otu136440" label="RJX15435.1_GCA_003604315_type_II_methionyl_aminopeptidase__Candidatus_Bathyarchaeota_archaeon_"/>
    <otu id="otu136443" label="RLG90964.1_GCA_003661965_type_II_methionyl_aminopeptidase__Candidatus_Bathyarchaeota_archaeon_"/>
    <otu id="otu136458" label="88.7/81"/>
    <otu id="otu136461" label="RWX73184.1_GCA_004028775_Methionine_aminopeptidase__Candidatus_Methanosuratus_subterraneum_"/>
    <otu id="otu136464" label="80.8/98"/>
    <otu id="otu136469" label="RLI11574.1_GCA_003662245_type_II_methionyl_aminopeptidase__Candidatus_Bathyarchaeota_archaeon_"/>
    <otu id="otu136472" label="RLI36372.1_GCA_003662655_type_II_methionyl_aminopeptidase__Candidatus_Bathyarchaeota_archaeon_"/>
    <otu id="otu136479" label="RLE50735.1_GCA_003649085_type_II_methionyl_aminopeptidase__Candidatus_Verstraetearchaeota_archaeon_"/>
    <otu id="otu136498" label="TET71885.1_GCA_004377085_type_II_methionyl_aminopeptidase__Candidatus_Bathyarchaeota_archaeon_"/>
    <otu id="otu136501" label="TEU10913.1_GCA_004377395_type_II_methionyl_aminopeptidase__Candidatus_Bathyarchaeota_archaeon_"/>
    <otu id="otu136508" label="92.8/100"/>
    <otu id="otu136511" label="OGD53265.1_GCA_001775965_type_II_methionyl_aminopeptidase__Candidatus_Bathyarchaeota_archaeon_RBG_13_60_20_"/>
    <otu id="otu136516" label="GCA_001577155LSCO01000001.1_2020019209091_20_GCA_001577155_-1_ID_1_20_partial_00__Candidatus_Bathyarchaeota_archaeon_TCS64_"/>
    <otu id="otu136519" label="82.7/100"/>
    <otu id="otu136522" label="RLI03777.1_GCA_003662125_type_II_methionyl_aminopeptidase__Candidatus_Bathyarchaeota_archaeon_"/>
    <otu id="otu136525" label="TFH18554.1_GCA_004525915_type_II_methionyl_aminopeptidase__Candidatus_Bathyarchaeota_archaeon_"/>
    <otu id="otu136548" label="OGD53863.1_GCA_001775955_type_II_methionyl_aminopeptidase__Candidatus_Bathyarchaeota_archaeon_RBG_13_38_9_"/>
    <otu id="otu136563" label="87.5/15"/>
    <otu id="otu136566" label="80.4/8"/>
    <otu id="otu136569" label="88.7/19"/>
    <otu id="otu136572" label="77.2/25"/>
    <otu id="otu136575" label="3.9/11"/>
    <otu id="otu136578" label="97.3/100"/>
    <otu id="otu136581" label="GCA_002506605DAXX01000011.1_2817832187285_28_GCA_002506605_1_ID_5_28_partial_00__Thaumarchaeota_archaeon_UBA160_"/>
    <otu id="otu136586" label="RLE40056.1_GCA_003648985_type_II_methionyl_aminopeptidase__Candidatus_Woesearchaeota_archaeon_"/>
    <otu id="otu136589" label="RLA83941.1_GCA_003646585_type_II_methionyl_aminopeptidase__Deltaproteobacteria_bacterium_"/>
    <otu id="otu136602" label="TET77392.1_GCA_004376735_M24_family_metallopeptidase__partial__Candidatus_Heimdallarchaeota_archaeon_"/>
    <otu id="otu136605" label="GCA_002505645DAVS01000190.1_315812501138_3_GCA_002505645_1_ID_138_3_partial_00__archaeon_UBA460_"/>
    <otu id="otu136616" label="GCA_002494765DACJ01000105.1_14125181342093_14_GCA_002494765_1_ID_93_14_partial_00__Euryarchaeota_archaeon_UBA186_"/>
    <otu id="otu136623" label="90.3/22"/>
    <otu id="otu136626" label="71/17"/>
    <otu id="otu136629" label="84.8/87"/>
    <otu id="otu136634" label="PCN51286.1_GCA_002412205_type_II_methionyl_aminopeptidase__Candidatus_Geothermarchaeota_archaeon_ex4572_27_"/>
    <otu id="otu136637" label="80.7/100"/>
    <otu id="otu136640" label="GCA_002011075MTMA01000004.1_5395193275202351_539_GCA_002011075_1_ID_1_539_partial_00__Candidatus_Geothermarchaeota_archaeon_JdFR-13_"/>
    <otu id="otu136645" label="RLG62256.1_GCA_003661505_type_II_methionyl_aminopeptidase__Candidatus_Geothermarchaeota_archaeon_"/>
    <otu id="otu136648" label="GCA_002011085MTMB01000003.1_3913632343641451_391_GCA_002011085_1_ID_1_391_partial_00__Candidatus_Geothermarchaeota_archaeon_JdFR-14_"/>
    <otu id="otu136663" label="GCA_000380705AQYM01000033.1_22719617519707133_227_GCA_000380705_-1_ID_33_227_partial_00__Crenarchaeota_archaeon_SCGC_AAA471-B05_"/>
    <otu id="otu136670" label="91.1/98"/>
    <otu id="otu136673" label="RLF15993.1_GCA_003649665_type_II_methionyl_aminopeptidase__Thermoprotei_archaeon_"/>
    <otu id="otu136678" label="RLE47298.1_GCA_003650625_type_II_methionyl_aminopeptidase__Candidatus_Verstraetearchaeota_archaeon_"/>
    <otu id="otu136681" label="RLF24507.1_GCA_003650925_type_II_methionyl_aminopeptidase__Thermoprotei_archaeon_"/>
    <otu id="otu136696" label="96.9/99"/>
    <otu id="otu136699" label="72.4/15"/>
    <otu id="otu136704" label="25.1/14"/>
    <otu id="otu136707" label="RLE89851.1_GCA_003650785_type_II_methionyl_aminopeptidase__Thermoprotei_archaeon_"/>
    <otu id="otu136710" label="RLF03585.1_GCA_003649515_type_II_methionyl_aminopeptidase__Thermoprotei_archaeon_"/>
    <otu id="otu136717" label="RLE64592.1_GCA_003650675_type_II_methionyl_aminopeptidase__Thermoprotei_archaeon_"/>
    <otu id="otu136724" label="87/43"/>
    <otu id="otu136727" label="90.6/87"/>
    <otu id="otu136730" label="37.5/72"/>
    <otu id="otu136735" label="RLE80163.1_GCA_003649305_type_II_methionyl_aminopeptidase__Thermoprotei_archaeon_"/>
    <otu id="otu136738" label="RLE95365.1_GCA_003649445_type_II_methionyl_aminopeptidase__Thermoprotei_archaeon_"/>
    <otu id="otu136745" label="76.8/91"/>
    <otu id="otu136748" label="RLE65985.1_GCA_003650705_type_II_methionyl_aminopeptidase__partial__Thermoprotei_archaeon_"/>
    <otu id="otu136751" label="RLC77401.1_GCA_003648065_type_II_methionyl_aminopeptidase__partial__Chloroflexi_bacterium_"/>
    <otu id="otu136764" label="RLE66674.1_GCA_003649235_type_II_methionyl_aminopeptidase__Thermoprotei_archaeon_"/>
    <otu id="otu136767" label="RLE72607.1_GCA_003649255_type_II_methionyl_aminopeptidase__Thermoprotei_archaeon_"/>
    <otu id="otu136778" label="90.6/66"/>
    <otu id="otu136781" label="66.6/69"/>
    <otu id="otu136784" label="26.6/73"/>
    <otu id="otu136787" label="RLE60638.1_GCA_003649225_type_II_methionyl_aminopeptidase__Thermoprotei_archaeon_"/>
    <otu id="otu136790" label="RLE62009.1_GCA_003650675_type_II_methionyl_aminopeptidase__Thermoprotei_archaeon_"/>
    <otu id="otu136797" label="RLE78286.1_GCA_003649295_type_II_methionyl_aminopeptidase__Thermoprotei_archaeon_"/>
    <otu id="otu136806" label="76/57"/>
    <otu id="otu136811" label="WP_066797838.1_GCF_001663375_type_II_methionyl_aminopeptidase__Caldivirga_sp._MU80_"/>
    <otu id="otu136814" label="94.7/100"/>
    <otu id="otu136817" label="ABW01014.1_GCA_000018305_methionine_aminopeptidase__type_II__Caldivirga_maquilingensis_IC-167_"/>
    <otu id="otu136820" label="GCA_002506515DAXS01000016.1_13142331514779_13_GCA_002506515_-1_ID_79_13_partial_00__Caldivirga_sp._UBA161_"/>
    <otu id="otu136833" label="96.3/100"/>
    <otu id="otu136836" label="78.3/95"/>
    <otu id="otu136839" label="0/4"/>
    <otu id="otu136842" label="30.8/6"/>
    <otu id="otu136845" label="92.5/97"/>
    <otu id="otu136848" label="ABL88135.1_GCA_000015205_methionine_aminopeptidase__type_II__Pyrobaculum_islandicum_DSM_4184_"/>
    <otu id="otu136851" label="ACB40249.1_GCA_000019805_methionine_aminopeptidase__type_II__Pyrobaculum_neutrophilum_V24Sta_"/>
    <otu id="otu136858" label="AKT35029.1_GCA_001189275_methionine_aminopeptidase__type_II__Pyrobaculum_sp._WP30_"/>
    <otu id="otu136865" label="19.8/32"/>
    <otu id="otu136868" label="AFA39342.1_GCA_000247545_methionine_aminopeptidase__type_II__Pyrobaculum_oguniense_TE7_"/>
    <otu id="otu136871" label="AAL63956.1_GCA_000007225_methionine_aminopeptidase__Pyrobaculum_aerophilum_str._IM2_"/>
    <otu id="otu136882" label="AET31830.1_GCA_000234805_methionine_aminopeptidase__Pyrobaculum_ferrireducens_"/>
    <otu id="otu136889" label="ABO08476.1_GCA_000015805_methionine_aminopeptidase__type_II__Pyrobaculum_calidifontis_JCM_11548_"/>
    <otu id="otu136898" label="KJR74414.1_GCA_000960885_methionine_aminopeptidase__Thermoproteus_sp._AZ2_"/>
    <otu id="otu136901" label="77.4/98"/>
    <otu id="otu136904" label="CCC82531.1_GCA_000253055_Methionine_aminopeptidase__Thermoproteus_tenax_Kra_1_"/>
    <otu id="otu136907" label="85.1/100"/>
    <otu id="otu136910" label="GCA_002497345DANS01000014.1_37326053348038_37_GCA_002497345_1_ID_38_37_partial_00__Thermoproteus_sp._UBA157_"/>
    <otu id="otu136913" label="78.6/99"/>
    <otu id="otu136916" label="AEA13049.1_GCA_000193375_methionine_aminopeptidase__Thermoproteus_uzoniensis_768-20_"/>
    <otu id="otu136919" label="KUO87346.1_GCA_001516655_methionine_aminopeptidase__Thermoproteus_sp._JCHS_4_"/>
    <otu id="otu136948" label="WP_069807144.1_GCF_001748385_type_II_methionyl_aminopeptidase__Vulcanisaeta_thermophila_"/>
    <otu id="otu136951" label="97.2/97"/>
    <otu id="otu136954" label="KJR71647.1_GCA_000960865_methionine_aminopeptidase__partial__Vulcanisaeta_sp._AZ3_"/>
    <otu id="otu136957" label="73.8/86"/>
    <otu id="otu136960" label="KUO92552.1_GCA_001516745_methionine_aminopeptidase__Vulcanisaeta_sp._CIS_19_"/>
    <otu id="otu136963" label="97.1/99"/>
    <otu id="otu136968" label="GCA_001316025BBBK01000001.1_3351814701824411_335_GCA_001316025_1_ID_1_335_partial_00__Vulcanisaeta_souniana_JCM_11219_"/>
    <otu id="otu136971" label="GCA_002496475DAJV01000114.1_31235712449127_31_GCA_002496475_-1_ID_27_31_partial_00__Vulcanisaeta_sp._UBA163_"/>
    <otu id="otu136978" label="87.6/69"/>
    <otu id="otu136981" label="0/38"/>
    <otu id="otu136984" label="85.8/56"/>
    <otu id="otu136987" label="GCA_002506645DAXY01000008.1_999371084291_9_GCA_002506645_1_ID_91_9_partial_00__Vulcanisaeta_distributa_"/>
    <otu id="otu136990" label="ADY01986.1_GCA_000190315_methionine_aminopeptidase__type_II__Vulcanisaeta_moutnovskia_768-28_"/>
    <otu id="otu136997" label="9.4/39"/>
    <otu id="otu137000" label="GCA_001316005BBBJ01000003.1_1941092681100263_194_GCA_001316005_1_ID_3_194_partial_00__Vulcanisaeta_distributa_JCM_11217_"/>
    <otu id="otu137003" label="GCA_001316245BBDM01000001.1_4212507442517091_421_GCA_001316245_-1_ID_1_421_partial_00__Vulcanisaeta_sp._JCM_14467_"/>
    <otu id="otu137014" label="36.4/80"/>
    <otu id="otu137017" label="73.2/81"/>
    <otu id="otu137020" label="GCA_001316265BBDN01000007.1_2371363291372287_237_GCA_001316265_-1_ID_7_237_partial_00__Vulcanisaeta_sp._JCM_16159_"/>
    <otu id="otu137025" label="ADN50327.1_GCA_000148385_methionine_aminopeptidase__type_II__Vulcanisaeta_distributa_DSM_14429_"/>
    <otu id="otu137028" label="GCA_001316125BBCS01000004.1_11057130582064_110_GCA_001316125_1_ID_4_110_partial_00__Vulcanisaeta_distributa_JCM_11213_"/>
    <otu id="otu137039" label="GCA_001316285BBDO01000005.1_2701540401548765_270_GCA_001316285_1_ID_5_270_partial_00__Vulcanisaeta_sp._JCM_16161_"/>
    <otu id="otu137082" label="88.4/18"/>
    <otu id="otu137085" label="14.6/9"/>
    <otu id="otu137088" label="13.2/6"/>
    <otu id="otu137091" label="RLE56139.1_GCA_003649205_type_II_methionyl_aminopeptidase__Thermoprotei_archaeon_"/>
    <otu id="otu137094" label="59.7/97"/>
    <otu id="otu137097" label="RLE61565.1_GCA_003650635_type_II_methionyl_aminopeptidase__Thermoprotei_archaeon_"/>
    <otu id="otu137100" label="77.7/54"/>
    <otu id="otu137103" label="54.3/96"/>
    <otu id="otu137106" label="AKG38901.1_GCA_000993805_hypothetical_protein_MA03_06035__Thermofilum_uzonense_"/>
    <otu id="otu137109" label="PLJ77594.1_GCA_002855745_type_II_methionyl_aminopeptidase__Thermofilum_sp._NZ13_"/>
    <otu id="otu137118" label="ABL78082.1_GCA_000015225_methionine_aminopeptidase__type_II__Thermofilum_pendens_Hrk_5_"/>
    <otu id="otu137121" label="AJB43004.1_GCA_000813245_Methionine_aminopeptidase__Thermofilum_adornatus_1505_"/>
    <otu id="otu137140" label="RLE96580.1_GCA_003649495_type_II_methionyl_aminopeptidase__Thermoprotei_archaeon_"/>
    <otu id="otu137147" label="RLE91959.1_GCA_003649485_type_II_methionyl_aminopeptidase__Thermoprotei_archaeon_"/>
    <otu id="otu137170" label="72/49"/>
    <otu id="otu137173" label="50.4/48"/>
    <otu id="otu137178" label="RDE15836.1_GCA_003345555_type_II_methionyl_aminopeptidase__Candidatus_Thorarchaeota_archaeon_"/>
    <otu id="otu137181" label="RDE17779.1_GCA_003345595_type_II_methionyl_aminopeptidase__Candidatus_Thorarchaeota_archaeon_"/>
    <otu id="otu137188" label="33.8/94"/>
    <otu id="otu137191" label="RLI51278.1_GCA_003662765_type_II_methionyl_aminopeptidase__Candidatus_Thorarchaeota_archaeon_"/>
    <otu id="otu137196" label="TFF86708.1_GCA_004524225_type_II_methionyl_aminopeptidase__Candidatus_Thorarchaeota_archaeon_"/>
    <otu id="otu137199" label="TFG08932.1_GCA_004524435_type_II_methionyl_aminopeptidase__Candidatus_Thorarchaeota_archaeon_"/>
    <otu id="otu137218" label="TET10689.1_GCA_004376265_type_II_methionyl_aminopeptidase__Candidatus_Thorarchaeota_archaeon_"/>
    <otu id="otu137223" label="OLS30598.1_GCA_001940705_Methionine_aminopeptidase__Candidatus_Thorarchaeota_archaeon_AB_25_"/>
    <otu id="otu137228" label="KXH74264.1_GCA_001563335_hypothetical_protein_AM325_12950__Candidatus_Thorarchaeota_archaeon_SMTZ1-45_"/>
    <otu id="otu137231" label="GCA_002825515PJET01000002.1_9987340882392_99_GCA_002825515_-1_ID_2_99_partial_00__Candidatus_Thorarchaeota_archaeon_MP11T_1_"/>
    <otu id="otu137250" label="RLI56970.1_GCA_003662775_type_II_methionyl_aminopeptidase__Candidatus_Thorarchaeota_archaeon_"/>
    <otu id="otu137253" label="TFF96621.1_GCA_004524285_type_II_methionyl_aminopeptidase__Candidatus_Thorarchaeota_archaeon_"/>
    <otu id="otu137262" label="71.3/96"/>
    <otu id="otu137265" label="RDE11907.1_GCA_003345545_type_II_methionyl_aminopeptidase__Candidatus_Thorarchaeota_archaeon_"/>
    <otu id="otu137268" label="79.5/96"/>
    <otu id="otu137271" label="GCA_002825535PJES01000151.1_2118291191902_21_GCA_002825535_-1_ID_2_21_partial_00__Candidatus_Thorarchaeota_archaeon_MP9T_1_"/>
    <otu id="otu137276" label="35.4/93"/>
    <otu id="otu137279" label="TFG95193.1_GCA_004525575_type_II_methionyl_aminopeptidase__Candidatus_Thorarchaeota_archaeon_"/>
    <otu id="otu137282" label="TFG28984.1_GCA_004524565_type_II_methionyl_aminopeptidase__Candidatus_Thorarchaeota_archaeon_"/>
    <otu id="otu137289" label="TFH09925.1_GCA_004525645_type_II_methionyl_aminopeptidase__Candidatus_Thorarchaeota_archaeon_"/>
    <otu id="otu137304" label="TFG32555.1_GCA_004524595_type_II_methionyl_aminopeptidase__Candidatus_Thorarchaeota_archaeon_"/>
    <otu id="otu137323" label="TET11894.1_GCA_004376425_type_II_methionyl_aminopeptidase__partial__Candidatus_Thorarchaeota_archaeon_"/>
    <otu id="otu137334" label="RDE14837.1_GCA_003345595_type_II_methionyl_aminopeptidase__partial__Candidatus_Thorarchaeota_archaeon_"/>
    <otu id="otu137337" label="TFG12155.1_GCA_004524445_type_II_methionyl_aminopeptidase__Candidatus_Thorarchaeota_archaeon_"/>
    <otu id="otu137346" label="RDE11908.1_GCA_003345545_type_II_methionyl_aminopeptidase__Candidatus_Thorarchaeota_archaeon_"/>
    <otu id="otu137349" label="88.8/88"/>
    <otu id="otu137352" label="GCA_002825535PJES01000151.1_2219245201622_22_GCA_002825535_-1_ID_2_22_partial_00__Candidatus_Thorarchaeota_archaeon_MP9T_1_"/>
    <otu id="otu137355" label="0/55"/>
    <otu id="otu137358" label="TFG28983.1_GCA_004524565_type_II_methionyl_aminopeptidase__Candidatus_Thorarchaeota_archaeon_"/>
    <otu id="otu137361" label="70.7/69"/>
    <otu id="otu137364" label="TFH09924.1_GCA_004525645_type_II_methionyl_aminopeptidase__Candidatus_Thorarchaeota_archaeon_"/>
    <otu id="otu137367" label="TFG95194.1_GCA_004525575_type_II_methionyl_aminopeptidase__Candidatus_Thorarchaeota_archaeon_"/>
    <otu id="otu137398" label="44.4/11"/>
    <otu id="otu137403" label="72/86"/>
    <otu id="otu137406" label="82.3/89"/>
    <otu id="otu137409" label="85.3/77"/>
    <otu id="otu137412" label="77.5/98"/>
    <otu id="otu137415" label="86.1/99"/>
    <otu id="otu137418" label="64.8/99"/>
    <otu id="otu137421" label="RLG83677.1_GCA_003661865_type_II_methionyl_aminopeptidase__Thermoprotei_archaeon_"/>
    <otu id="otu137424" label="GAY25187.1_GCA_003116855_type_II_methionyl_aminopeptidase__Desulfurococcaceae_archaeon_AG1_"/>
    <otu id="otu137431" label="RLG88096.1_GCA_003661905_type_II_methionyl_aminopeptidase__Thermoprotei_archaeon_"/>
    <otu id="otu137438" label="89.1/99"/>
    <otu id="otu137441" label="PUA33327.1_GCA_003056265_type_II_methionyl_aminopeptidase__Zestosphaera_tikiterensis_"/>
    <otu id="otu137444" label="RLG78281.1_GCA_003661745_type_II_methionyl_aminopeptidase__Thermoprotei_archaeon_"/>
    <otu id="otu137457" label="68.6/90"/>
    <otu id="otu137464" label="AFK50678.1_GCA_000264495_methionine_aminopeptidase__Thermogladius_calderae_1633_"/>
    <otu id="otu137467" label="42.9/98"/>
    <otu id="otu137470" label="ADG91497.1_GCA_000092185_methionine_aminopeptidase__type_II__Thermosphaera_aggregans_DSM_11486_"/>
    <otu id="otu137475" label="ADV65529.1_GCA_000186365_methionine_aminopeptidase__type_II__Desulfurococcus_mucosus_DSM_2162_"/>
    <otu id="otu137478" label="AFL67209.1_GCA_000231015_methionine_aminopeptidase__type_II__Desulfurococcus_amylolyticus_DSM_16532_"/>
    <otu id="otu137493" label="OYT40696.1_GCA_002254665_type_II_methionyl_aminopeptidase__Desulfurococcales_archaeon_ex4484_58_"/>
    <otu id="otu137502" label="ABN69992.1_GCA_000015945_methionine_aminopeptidase__type_II__Staphylothermus_marinus_F1_"/>
    <otu id="otu137505" label="ADI32663.1_GCA_000092465_methionine_aminopeptidase__type_II__Staphylothermus_hellenicus_DSM_12710_"/>
    <otu id="otu137516" label="RLG82599.1_GCA_003661805_type_II_methionyl_aminopeptidase__Thermoprotei_archaeon_"/>
    <otu id="otu137527" label="66.1/84"/>
    <otu id="otu137530" label="ADM27182.1_GCA_000145985_methionine_aminopeptidase__type_II__Ignisphaera_aggregans_DSM_17230_"/>
    <otu id="otu137533" label="1.7/94"/>
    <otu id="otu137536" label="AEM38808.1_GCA_000223395_methionine_aminopeptidase__type_II__Pyrolobus_fumarii_1A_"/>
    <otu id="otu137543" label="RUM47627.1_GCA_003978665_type_II_methionyl_aminopeptidase__Hyperthermus_sp._"/>
    <otu id="otu137546" label="ABM80734.1_GCA_000015145_Methionine_aminopeptidase__Hyperthermus_butylicus_DSM_5456_"/>
    <otu id="otu137555" label="ALL01664.1_GCA_001412615_Methionine_aminopeptidase__Pyrodictium_delaneyi_"/>
    <otu id="otu137558" label="KSW11957.1_GCA_001462395_methionine_aminopeptidase__Pyrodictium_occultum_"/>
    <otu id="otu137581" label="RLG39828.1_GCA_003661245_type_II_methionyl_aminopeptidase__Candidatus_Korarchaeota_archaeon_"/>
    <otu id="otu137590" label="BAA80099.2_GCA_000011125_methionine_aminopeptidase__Aeropyrum_pernix_K1_"/>
    <otu id="otu137593" label="BAN90184.1_GCA_000591035_methionine_aminopeptidase__Aeropyrum_camini_SY1___JCM_12091_"/>
    <otu id="otu137604" label="65/92"/>
    <otu id="otu137607" label="OYT60883.1_GCA_002254745_type_II_methionyl_aminopeptidase__Desulfurococcales_archaeon_ex4484_217_1_"/>
    <otu id="otu137610" label="RLF10092.1_GCA_003649605_type_II_methionyl_aminopeptidase__partial__Thermoprotei_archaeon_"/>
    <otu id="otu137629" label="97.4/21"/>
    <otu id="otu137632" label="96/99"/>
    <otu id="otu137637" label="GCA_002495205DAEE01000051.1_75232612558_7_GCA_002495205_1_ID_58_7_partial_00__Thaumarchaeota_archaeon_UBA183_"/>
    <otu id="otu137640" label="13.9/95"/>
    <otu id="otu137643" label="GCA_003135575PLCG01000068.1_20616099616189512_206_GCA_003135575_-1_ID_12_206_partial_00__Thaumarchaeota_archaeon_"/>
    <otu id="otu137646" label="GCA_003164815PLUF01000017.1_11110251192118_11_GCA_003164815_1_ID_18_11_partial_00__Thaumarchaeota_archaeon_"/>
    <otu id="otu137659" label="MAM41810.1_GCA_002693165_type_II_methionyl_aminopeptidase__Thaumarchaeota_archaeon_"/>
    <otu id="otu137664" label="GCA_002494565DABY01000013.1_3629516304216_36_GCA_002494565_-1_ID_6_36_partial_00__Thaumarchaeota_archaeon_UBA57_"/>
    <otu id="otu137667" label="GCA_002495905DAHJ01000033.1_23211312203634_23_GCA_002495905_-1_ID_34_23_partial_00__Thaumarchaeota_archaeon_UBA223_"/>
    <otu id="otu137682" label="86.3/100"/>
    <otu id="otu137685" label="80.8/100"/>
    <otu id="otu137688" label="RMF28992.1_GCA_003695185_type_II_methionyl_aminopeptidase__partial__Thaumarchaeota_archaeon_"/>
    <otu id="otu137691" label="GCA_002494485DACA01000120.1_12121461303619_12_GCA_002494485_-1_ID_19_12_partial_00__Nitrososphaerales_archaeon_UBA213_"/>
    <otu id="otu137698" label="46.1/22"/>
    <otu id="otu137703" label="87.3/91"/>
    <otu id="otu137706" label="88.2/86"/>
    <otu id="otu137709" label="97.6/98"/>
    <otu id="otu137712" label="59.5/93"/>
    <otu id="otu137715" label="64.1/82"/>
    <otu id="otu137718" label="81.5/82"/>
    <otu id="otu137721" label="90.9/97"/>
    <otu id="otu137724" label="73.5/64"/>
    <otu id="otu137727" label="86.8/29"/>
    <otu id="otu137730" label="86.6/29"/>
    <otu id="otu137733" label="71/58"/>
    <otu id="otu137736" label="0/69"/>
    <otu id="otu137739" label="88.3/100"/>
    <otu id="otu137746" label="RNJ74294.1_GCA_003724275_type_II_methionyl_aminopeptidase__Thaumarchaeota_archaeon_S13_"/>
    <otu id="otu137749" label="RNJ76074.1_GCA_003724325_type_II_methionyl_aminopeptidase__Nitrosopumilus_sp._D6_"/>
    <otu id="otu137756" label="RNJ76646.1_GCA_003724285_type_II_methionyl_aminopeptidase__Nitrosopumilus_sp._H13_"/>
    <otu id="otu137763" label="69.2/100"/>
    <otu id="otu137766" label="GCA_001543015LFLC01000010.1_36330303392652_36_GCA_001543015_1_ID_52_36_partial_00__Nitrosopumilus_sp._LS_AOA_"/>
    <otu id="otu137769" label="GCA_001510275LFEY01000001.1_2015292161881_20_GCA_001510275_-1_ID_1_20_partial_00__Thaumarchaeota_archaeon_casp-thauma3_"/>
    <otu id="otu137780" label="GBH33485.1_GCA_003175215_type_II_methionyl_aminopeptidase__Candidatus_Nitrosopumilus_sp._NM25_"/>
    <otu id="otu137787" label="MBU27342.1_GCA_002730325_type_II_methionyl_aminopeptidase__Thaumarchaeota_archaeon_"/>
    <otu id="otu137794" label="AFS82436.1_GCA_000299395_methionine_aminopeptidase__Candidatus_Nitrosopumilus_sediminis_"/>
    <otu id="otu137801" label="EIJ66052.1_GCA_000242875_methionine_aminopeptidase__type_II__Candidatus_Nitrosopumilus_salaria_BD31_"/>
    <otu id="otu137808" label="76.3/23"/>
    <otu id="otu137811" label="78/23"/>
    <otu id="otu137814" label="RDJ33830.1_GCA_003352285_type_II_methionyl_aminopeptidase__Crenarchaeota_archaeon_"/>
    <otu id="otu137817" label="GCA_002506665DAXZ01000019.1_28202742117053_28_GCA_002506665_-1_ID_53_28_partial_00__Nitrosopumilus_sp._UBA526_"/>
    <otu id="otu137826" label="67.2/100"/>
    <otu id="otu137831" label="WP_014962910.1_GCF_000328945_MULTISPECIES__type_II_methionyl_aminopeptidase__Nitrosopumilus_"/>
    <otu id="otu137834" label="88.5/100"/>
    <otu id="otu137837" label="ABX12497.1_GCA_000018465_methionine_aminopeptidase__type_II__Nitrosopumilus_maritimus_SCM1_"/>
    <otu id="otu137842" label="RMW36049.1_GCA_003702495_type_II_methionyl_aminopeptidase__Nitrosopumilus_sp._"/>
    <otu id="otu137845" label="RMW36943.1_GCA_003702545_type_II_methionyl_aminopeptidase__Nitrosopumilus_sp._"/>
    <otu id="otu137860" label="KEQ56468.1_GCA_000722915_Methionine_aminopeptidase_protein__Marine_Group_I_thaumarchaeote_SCGC_AAA799-N04_"/>
    <otu id="otu137867" label="AJM92866.1_GCA_000875775_Methionine_aminopeptidase__Nitrosopumilus_piranensis_"/>
    <otu id="otu137882" label="PJC50088.1_GCA_002788515_type_II_methionyl_aminopeptidase__Nitrosopumilales_archaeon_CG_4_9_14_0_2_um_filter_34_16_"/>
    <otu id="otu137889" label="76.4/95"/>
    <otu id="otu137892" label="GCA_000230485AGBE01001560.1_421722717812_4_GCA_000230485_1_ID_812_4_partial_01__uncultured_marine_crenarchaeote__Gulf_of_Maine__"/>
    <otu id="otu137897" label="90.8/100"/>
    <otu id="otu137900" label="RMW33452.1_GCA_003702465_type_II_methionyl_aminopeptidase__Candidatus_Nitrosomarinus_sp._"/>
    <otu id="otu137903" label="WP_067957919.1_GCF_001541925_type_II_methionyl_aminopeptidase__Nitrosopumilus_sp._Nsub_"/>
    <otu id="otu137910" label="0/98"/>
    <otu id="otu137913" label="ARS64690.1_GCA_002156965_Methionine_aminopeptidase__Candidatus_Nitrosomarinus_catalina_"/>
    <otu id="otu137916" label="RCL32185.1_GCA_003331425_type_II_methionyl_aminopeptidase__Nitrosopumilus_sp._"/>
    <otu id="otu137935" label="67.2/96"/>
    <otu id="otu137938" label="PHY04509.1_GCA_002737455_type_II_methionyl_aminopeptidase__Thaumarchaeota_archaeon_"/>
    <otu id="otu137943" label="KRO30195.1_GCA_001437625_methionine_aminopeptidase__Nitrosopumilus_sp._BACL13_MAG-121220-bin23_"/>
    <otu id="otu137946" label="GCA_000230485JH165456.1_362144122361676_36_GCA_000230485_-1_ID_676_36_partial_00__uncultured_marine_crenarchaeote__Gulf_of_Maine__"/>
    <otu id="otu137961" label="GCA_000230485JH165295.1_161473415198184_16_GCA_000230485_1_ID_184_16_partial_00__uncultured_marine_crenarchaeote__Gulf_of_Maine__"/>
    <otu id="otu137970" label="PIW32875.1_GCA_002781805_type_II_methionyl_aminopeptidase__Nitrosopumilales_archaeon_CG15_BIG_FIL_POST_REV_8_21_14_020_37_12_"/>
    <otu id="otu137973" label="57.7/84"/>
    <otu id="otu137976" label="16.7/83"/>
    <otu id="otu137979" label="PHY09320.1_GCA_002737445_type_II_methionyl_aminopeptidase__Nitrosarchaeum_sp._"/>
    <otu id="otu137982" label="EGG42939.1_GCA_000204585_methionine_aminopeptidase__Candidatus_Nitrosarchaeum_limnium_SFB1_"/>
    <otu id="otu137989" label="75.9/100"/>
    <otu id="otu137992" label="78/100"/>
    <otu id="otu137995" label="EGP93345.1_GCA_000220175_Methionine_aminopeptidase__Nitrosarchaeum_koreense_MY1_"/>
    <otu id="otu137998" label="TAK24932.1_GCA_004297665_M24_family_metallopeptidase__partial__Nitrosarchaeum_sp._"/>
    <otu id="otu138005" label="GBL41790.1_GCA_003569705_methionine_aminopeptidase__Nitrosarchaeum_sp._"/>
    <otu id="otu138026" label="AJA92691.1_GCA_000812185_methionine_aminopeptidase__type_II__Candidatus_Nitrosopelagicus_brevis_"/>
    <otu id="otu138029" label="GCA_001627235LUPB01000063.1_18136371453060_18_GCA_001627235_-1_ID_60_18_partial_00__Nitrosopelagicus_sp._REDSEA-S31_B2_"/>
    <otu id="otu138040" label="71/89"/>
    <otu id="otu138043" label="KRT61386.1_GCA_001443365_methionine_aminopeptidase__methionyl_aminopeptidase__Thaumarchaeota_archaeon_CSP1-1_"/>
    <otu id="otu138048" label="78.6/91"/>
    <otu id="otu138051" label="25.1/91"/>
    <otu id="otu138056" label="GCA_001627055LUPA01000002.1_171347414367112_17_GCA_001627055_1_ID_112_17_partial_00__Nitrosopelagicus_sp._REDSEA-S27_B13N2_"/>
    <otu id="otu138061" label="PXF26809.1_GCA_003193945_type_II_methionyl_aminopeptidase__Thaumarchaeota_archaeon_"/>
    <otu id="otu138064" label="RZD35891.1_GCA_004195455_type_II_methionyl_aminopeptidase__Thaumarchaeota_archaeon_"/>
    <otu id="otu138075" label="KFM14922.1_GCA_000746705_Methionine_aminopeptidase_protein__Marine_Group_I_thaumarchaeote_SCGC_AAA799-O18_"/>
    <otu id="otu138082" label="PXF28551.1_GCA_003193945_type_II_methionyl_aminopeptidase__Thaumarchaeota_archaeon_"/>
    <otu id="otu138091" label="91.2/100"/>
    <otu id="otu138094" label="MBB46792.1_GCA_002709285_type_II_methionyl_aminopeptidase__Thaumarchaeota_archaeon_"/>
    <otu id="otu138097" label="41.8/100"/>
    <otu id="otu138100" label="GCA_000402075ARWO01000032.1_25222892318232_25_GCA_000402075_-1_ID_32_25_partial_00__Thaumarchaeota_archaeon_SCGC_AAA007-O23_"/>
    <otu id="otu138103" label="GCA_001626095LUOX01000002.1_72635352812_7_GCA_001626095_-1_ID_12_7_partial_00__Nitrosopelagicus_sp._REDSEA-S08_B1_"/>
    <otu id="otu138114" label="50.3/100"/>
    <otu id="otu138117" label="PXF26398.1_GCA_003193945_type_II_methionyl_aminopeptidase__Thaumarchaeota_archaeon_"/>
    <otu id="otu138120" label="GCA_000484935AXWJ01000013.1_27205632145613_27_GCA_000484935_1_ID_13_27_partial_00__Euryarchaeota_archaeum_SCGC_AAA287-E17_"/>
    <otu id="otu138143" label="55.6/99"/>
    <otu id="otu138148" label="OLE45045.1_GCA_001920405_type_II_methionyl_aminopeptidase__partial__Thaumarchaeota_archaeon_13_1_20CM_2_39_11_"/>
    <otu id="otu138151" label="87.3/100"/>
    <otu id="otu138154" label="57.2/100"/>
    <otu id="otu138157" label="73.4/100"/>
    <otu id="otu138160" label="SMH71357.1_GCA_900177045_Methionine_aminopeptidase__Nitrosotalea_sp._CS_"/>
    <otu id="otu138163" label="CUR51451.1_GCA_900065925_Methionine_aminopeptidase__Candidatus_Nitrosotalea_devanaterra_"/>
    <otu id="otu138170" label="SHO47645.1_GCA_900143675_Methionine_aminopeptidase__Candidatus_Nitrosotalea_sinensis_"/>
    <otu id="otu138177" label="WP_101477449.1_GCF_900167955_type_II_methionyl_aminopeptidase__Candidatus_Nitrosotalea_bavarica_"/>
    <otu id="otu138190" label="WP_042685689.1_GCF_000685395_type_II_methionyl_aminopeptidase__Candidatus_Nitrosotenuis_chungbukensis_"/>
    <otu id="otu138197" label="GCA_002499525DAMC01000087.1_21179481883883_21_GCA_002499525_-1_ID_83_21_partial_00__Nitrosopumilales_archaeon_UBA218_"/>
    <otu id="otu138200" label="WP_100183439.1_GCF_002787055_type_II_methionyl_aminopeptidase__Candidatus_Nitrosotenuis_aquarius_"/>
    <otu id="otu138207" label="AJZ75526.1_GCA_000955905_methionine_aminopeptidase__Candidatus_Nitrosotenuis_cloacae_"/>
    <otu id="otu138228" label="47.3/98"/>
    <otu id="otu138231" label="43.3/100"/>
    <otu id="otu138236" label="ALI34685.1_GCA_000802205_Methionine_aminopeptidase__Candidatus_Nitrocosmicus_oleophilus_"/>
    <otu id="otu138239" label="96.8/100"/>
    <otu id="otu138242" label="VFJ13766.1_GCA_900696045_Methionine_aminopeptidase__Candidatus_Nitrosocosmicus_franklandus_"/>
    <otu id="otu138245" label="GCA_001870125CP017922.1_4674251054259981_467_GCA_001870125_1_ID_1_467_partial_00__Candidatus_Nitrosocosmicus_exaquare_"/>
    <otu id="otu138256" label="RPJ29404.1_GCA_003820555_type_II_methionyl_aminopeptidase__Nitrosopumilales_archaeon_"/>
    <otu id="otu138263" label="PWU80766.1_GCA_003176995_type_II_methionyl_aminopeptidase__Thaumarchaeota_archaeon_"/>
    <otu id="otu138270" label="86.6/93"/>
    <otu id="otu138275" label="AIC14995.1_GCA_000698785_methionine_aminopeptidase__Nitrososphaera_viennensis_EN76_"/>
    <otu id="otu138278" label="AIF84343.1_GCA_000730285_methionine_aminopeptidase__type_II__Candidatus_Nitrososphaera_evergladensis_SR1_"/>
    <otu id="otu138285" label="38.1/65"/>
    <otu id="otu138288" label="GCA_002494895DADA01000013.1_17127291362243_17_GCA_002494895_1_ID_43_17_partial_00__Nitrososphaera_sp._UBA210_"/>
    <otu id="otu138291" label="25.9/61"/>
    <otu id="otu138294" label="AFU59054.1_GCA_000303155_methionyl_aminopeptidase__Candidatus_Nitrososphaera_gargensis_Ga9.2_"/>
    <otu id="otu138297" label="GCA_002501845DAOL01000089.1_31321221416_3_GCA_002501845_-1_ID_16_3_partial_00__Nitrososphaera_sp._UBA217_"/>
    <otu id="otu138332" label="100/99"/>
    <otu id="otu138335" label="67.9/90"/>
    <otu id="otu138340" label="89.2/100"/>
    <otu id="otu138343" label="TFG19780.1_GCA_004524545_type_II_methionyl_aminopeptidase__Candidatus_Lokiarchaeota_archaeon_"/>
    <otu id="otu138348" label="87.1/61"/>
    <otu id="otu138351" label="85.9/62"/>
    <otu id="otu138354" label="38.6/62"/>
    <otu id="otu138357" label="93.8/64"/>
    <otu id="otu138360" label="17/73"/>
    <otu id="otu138363" label="TFF88008.1_GCA_004524185_type_II_methionyl_aminopeptidase__Candidatus_Lokiarchaeota_archaeon_"/>
    <otu id="otu138366" label="KKK41348.1_GCA_000986845_Methionine_aminopeptidase__Lokiarchaeum_sp._GC14_75_"/>
    <otu id="otu138375" label="TFF85371.1_GCA_004524075_type_II_methionyl_aminopeptidase__Candidatus_Lokiarchaeota_archaeon_"/>
    <otu id="otu138378" label="TFF97153.1_GCA_004524365_type_II_methionyl_aminopeptidase__Candidatus_Lokiarchaeota_archaeon_"/>
    <otu id="otu138389" label="TKJ20838.1_GCA_005223125_type_II_methionyl_aminopeptidase__Candidatus_Lokiarchaeota_archaeon_Loki_b32_"/>
    <otu id="otu138398" label="TET00239.1_GCA_004375715_type_II_methionyl_aminopeptidase__Candidatus_Lokiarchaeota_archaeon_"/>
    <otu id="otu138401" label="TKJ23175.1_GCA_005222975_type_II_methionyl_aminopeptidase__Candidatus_Lokiarchaeota_archaeon_Loki_b31_"/>
    <otu id="otu138412" label="77.7/84"/>
    <otu id="otu138417" label="TFF89992.1_GCA_004524255_type_II_methionyl_aminopeptidase__Candidatus_Lokiarchaeota_archaeon_"/>
    <otu id="otu138422" label="TFF83885.1_GCA_004524155_type_II_methionyl_aminopeptidase__Candidatus_Lokiarchaeota_archaeon_"/>
    <otu id="otu138425" label="TFG12782.1_GCA_004524725_type_II_methionyl_aminopeptidase__partial__Candidatus_Lokiarchaeota_archaeon_"/>
    <otu id="otu138438" label="TFF99773.1_GCA_004524385_type_II_methionyl_aminopeptidase__Candidatus_Lokiarchaeota_archaeon_"/>
    <otu id="otu138441" label="TFG24279.1_GCA_004524535_type_II_methionyl_aminopeptidase__Candidatus_Lokiarchaeota_archaeon_"/>
    <otu id="otu138456" label="77.7/82"/>
    <otu id="otu138459" label="TFF96005.1_GCA_004524265_type_II_methionyl_aminopeptidase__Candidatus_Lokiarchaeota_archaeon_"/>
    <otu id="otu138462" label="TFG01652.1_GCA_004524425_M24_family_metallopeptidase__partial__Candidatus_Lokiarchaeota_archaeon_"/>
    <otu id="otu138477" label="OLS13451.1_GCA_001940655_methionyl_aminopeptidase__Candidatus_Lokiarchaeota_archaeon_CR_4_"/>
    <otu id="otu138486" label="GCA_005191425SUPR01000176.1_1182112688_1_GCA_005191425_1_ID_88_1_partial_00__Candidatus_Helarchaeota_ASGARD_archaeon_Hel_GB_B_"/>
    <otu id="otu138489" label="91.8/100"/>
    <otu id="otu138492" label="TFF88466.1_GCA_004524205_type_II_methionyl_aminopeptidase__Candidatus_Lokiarchaeota_archaeon_"/>
    <otu id="otu138495" label="TFF86232.1_GCA_004524165_type_II_methionyl_aminopeptidase__Candidatus_Lokiarchaeota_archaeon_"/>
    <otu id="otu138510" label="80.7/35"/>
    <otu id="otu138513" label="87.6/38"/>
    <otu id="otu138516" label="PWI47606.1_GCA_003144275_type_II_methionyl_aminopeptidase__Candidatus_Heimdallarchaeota_archaeon_B3_Heim_"/>
    <otu id="otu138519" label="GCA_002011055MTLZ01000019.1_41600255921_4_GCA_002011055_1_ID_21_4_partial_00__Crenarchaeota_archaeon_JdFR-12_"/>
    <otu id="otu138526" label="76/31"/>
    <otu id="otu138529" label="88.9/90"/>
    <otu id="otu138534" label="87.1/99"/>
    <otu id="otu138537" label="79.4/43"/>
    <otu id="otu138540" label="74.9/43"/>
    <otu id="otu138543" label="RDE12667.1_GCA_003345555_type_II_methionyl_aminopeptidase__Candidatus_Thorarchaeota_archaeon_"/>
    <otu id="otu138548" label="KXH69768.1_GCA_001563325_hypothetical_protein_AM324_02230__Candidatus_Thorarchaeota_archaeon_SMTZ1-83_"/>
    <otu id="otu138551" label="KPJ49840.1_GCA_001304335_hypothetical_protein_AMJ40_04615__candidate_division_TA06_bacterium_DG_26_"/>
    <otu id="otu138562" label="KXH74357.1_GCA_001563325_hypothetical_protein_AM324_15865__Candidatus_Thorarchaeota_archaeon_SMTZ1-83_"/>
    <otu id="otu138569" label="TFG12880.1_GCA_004524445_type_II_methionyl_aminopeptidase__Candidatus_Thorarchaeota_archaeon_"/>
    <otu id="otu138576" label="31.8/100"/>
    <otu id="otu138579" label="RLI57448.1_GCA_003662775_type_II_methionyl_aminopeptidase__Candidatus_Thorarchaeota_archaeon_"/>
    <otu id="otu138582" label="82.1/100"/>
    <otu id="otu138587" label="TFH07109.1_GCA_004525645_type_II_methionyl_aminopeptidase__Candidatus_Thorarchaeota_archaeon_"/>
    <otu id="otu138590" label="92/98"/>
    <otu id="otu138593" label="GCA_002825535PJES01000169.1_231717418106195_23_GCA_002825535_-1_ID_195_23_partial_00__Candidatus_Thorarchaeota_archaeon_MP9T_1_"/>
    <otu id="otu138598" label="82.5/98"/>
    <otu id="otu138601" label="RDE16395.1_GCA_003345545_type_II_methionyl_aminopeptidase__Candidatus_Thorarchaeota_archaeon_"/>
    <otu id="otu138604" label="TFG33792.1_GCA_004524595_type_II_methionyl_aminopeptidase__Candidatus_Thorarchaeota_archaeon_"/>
    <otu id="otu138611" label="TFG28613.1_GCA_004524595_type_II_methionyl_aminopeptidase__Candidatus_Thorarchaeota_archaeon_"/>
    <otu id="otu138626" label="84.4/99"/>
    <otu id="otu138629" label="TET11953.1_GCA_004376265_type_II_methionyl_aminopeptidase__Candidatus_Thorarchaeota_archaeon_"/>
    <otu id="otu138632" label="36.8/99"/>
    <otu id="otu138635" label="OLS30719.1_GCA_001940705_Methionine_aminopeptidase__Candidatus_Thorarchaeota_archaeon_AB_25_"/>
    <otu id="otu138640" label="KXH74596.1_GCA_001563335_hypothetical_protein_AM325_05595__Candidatus_Thorarchaeota_archaeon_SMTZ1-45_"/>
    <otu id="otu138643" label="GCA_002825515PJET01000001.1_4946463473921_49_GCA_002825515_-1_ID_1_49_partial_00__Candidatus_Thorarchaeota_archaeon_MP11T_1_"/>
    <otu id="otu138672" label="RLI74400.1_GCA_003662885_type_II_methionyl_aminopeptidase__partial__Candidatus_Heimdallarchaeota_archaeon_"/>
    <otu id="otu138675" label="TET28332.1_GCA_004376455_type_II_methionyl_aminopeptidase__partial__Candidatus_Heimdallarchaeota_archaeon_"/>
    <otu id="otu138686" label="92.9/90"/>
    <otu id="otu138691" label="TFG05042.1_GCA_004524455_type_II_methionyl_aminopeptidase__Candidatus_Lokiarchaeota_archaeon_"/>
    <otu id="otu138694" label="GCA_005191415SUPS01000261.1_534894457120_5_GCA_005191415_-1_ID_120_5_partial_00__Candidatus_Helarchaeota_ASGARD_archaeon_Hel_GB_A_"/>
    <otu id="otu138701" label="OLS18146.1_GCA_001940665_Methionine_aminopeptidase__Candidatus_Odinarchaeota_archaeon_LCB_4_"/>
    <otu id="otu138724" label="77.5/43"/>
    <otu id="otu138731" label="74/99"/>
    <otu id="otu138736" label="92.4/97"/>
    <otu id="otu138739" label="0/95"/>
    <otu id="otu138742" label="DAC37615.1_GCA_003672475_TPA__M24_family_metallopeptidase__Candidatus_Poseidoniales_archaeon_"/>
    <otu id="otu138745" label="GCA_002497645DADW01000043.1_10104601147629_10_GCA_002497645_-1_ID_29_10_partial_00__Euryarchaeota_archaeon_UBA12_"/>
    <otu id="otu138752" label="GCA_002496845DALQ01000001.1_988599875108_9_GCA_002496845_-1_ID_108_9_partial_00__Euryarchaeota_archaeon_UBA495_"/>
    <otu id="otu138759" label="98.9/98"/>
    <otu id="otu138762" label="78.4/92"/>
    <otu id="otu138765" label="84.4/89"/>
    <otu id="otu138768" label="0/62"/>
    <otu id="otu138771" label="77.8/69"/>
    <otu id="otu138774" label="59.1/85"/>
    <otu id="otu138777" label="RJU90118.1_GCA_003602475_M24_family_metallopeptidase__Candidatus_Poseidoniales_archaeon_"/>
    <otu id="otu138780" label="DAC54639.1_GCA_003672845_TPA__M24_family_metallopeptidase__Candidatus_Poseidoniales_archaeon_"/>
    <otu id="otu138787" label="78.1/94"/>
    <otu id="otu138790" label="GCA_002505405DAVD01000034.1_2543155623_2_GCA_002505405_-1_ID_23_2_partial_00__Euryarchaeota_archaeon_UBA255_"/>
    <otu id="otu138793" label="GCA_002495645DAGF01000018.1_3916192961_3_GCA_002495645_1_ID_61_3_partial_00__Euryarchaeota_archaeon_UBA549_"/>
    <otu id="otu138804" label="92.3/100"/>
    <otu id="otu138807" label="MAH41983.1_GCA_002689105_hypothetical_protein_CMO41_07045__Verrucomicrobiales_bacterium_"/>
    <otu id="otu138810" label="RJU93900.1_GCA_003602395_M24_family_metallopeptidase__Candidatus_Poseidoniales_archaeon_"/>
    <otu id="otu138821" label="GCA_002495105DADV01000019.1_3873188626_3_GCA_002495105_1_ID_26_3_partial_00__Euryarchaeota_archaeon_UBA11_"/>
    <otu id="otu138828" label="99.2/99"/>
    <otu id="otu138831" label="79.6/95"/>
    <otu id="otu138834" label="0/37"/>
    <otu id="otu138837" label="0/39"/>
    <otu id="otu138840" label="MAY05224.1_GCA_002706065_hypothetical_protein_CMB25_06485__Euryarchaeota_archaeon_"/>
    <otu id="otu138843" label="GCA_002496635DAKQ01000055.1_2208530952_2_GCA_002496635_-1_ID_2_2_partial_00__Euryarchaeota_archaeon_UBA82_"/>
    <otu id="otu138850" label="DAC54034.1_GCA_003672295_TPA__M24_family_metallopeptidase__Candidatus_Poseidoniales_archaeon_"/>
    <otu id="otu138857" label="86.5/92"/>
    <otu id="otu138862" label="GCA_002497405DACZ01000093.1_32016302674_3_GCA_002497405_-1_ID_74_3_partial_00__Euryarchaeota_archaeon_UBA63_"/>
    <otu id="otu138865" label="0/85"/>
    <otu id="otu138870" label="MAR22871.1_GCA_002698145_hypothetical_protein_CMA49_03605__Euryarchaeota_archaeon_"/>
    <otu id="otu138873" label="GCA_002502215DAPT01000120.1_232604527055110_23_GCA_002502215_-1_ID_110_23_partial_00__Euryarchaeota_archaeon_UBA124_"/>
    <otu id="otu138880" label="MBJ14597.1_GCA_002719815_hypothetical_protein_CMB70_04430__Euryarchaeota_archaeon_"/>
    <otu id="otu138891" label="MBO64398.1_GCA_002724175_hypothetical_protein_CMA94_06500__Euryarchaeota_archaeon_"/>
    <otu id="otu138902" label="RPG80243.1_GCA_002171315_M24_family_metallopeptidase__Euryarchaeota_archaeon_TMED117_"/>
    <otu id="otu138913" label="RJU98417.1_GCA_003602405_M24_family_metallopeptidase__Candidatus_Poseidoniales_archaeon_"/>
    <otu id="otu138924" label="MBD18214.1_GCA_002712285_type_II_methionyl_aminopeptidase__Euryarchaeota_archaeon_"/>
    <otu id="otu138931" label="GCA_002503285DARI01000005.1_2843884448979_28_GCA_002503285_1_ID_9_28_partial_00__Euryarchaeota_archaeon_UBA557_"/>
    <otu id="otu138938" label="RLG18540.1_GCA_003660945_type_II_methionyl_aminopeptidase__Nanoarchaeota_archaeon_"/>
    <otu id="otu138945" label="95.5/95"/>
    <otu id="otu138948" label="13.5/57"/>
    <otu id="otu138951" label="75.4/53"/>
    <otu id="otu138954" label="77/46"/>
    <otu id="otu138957" label="RME79830.1_GCA_003694965_type_II_methionyl_aminopeptidase__Euryarchaeota_archaeon_"/>
    <otu id="otu138960" label="36.7/97"/>
    <otu id="otu138963" label="OIO24283.1_GCA_001871495_type_II_methionyl_aminopeptidase__Candidatus_Micrarchaeota_archaeon_CG1_02_51_15_"/>
    <otu id="otu138966" label="PIT85755.1_GCA_002778425_type_II_methionyl_aminopeptidase__Candidatus_Micrarchaeota_archaeon_CG10_big_fil_rev_8_21_14_0_10_59_7_"/>
    <otu id="otu138977" label="55.4/73"/>
    <otu id="otu138980" label="OIO21405.1_GCA_001871475_type_II_methionyl_aminopeptidase__Candidatus_Micrarchaeota_archaeon_CG1_02_47_40_"/>
    <otu id="otu138983" label="PIT84988.1_GCA_002778455_type_II_methionyl_aminopeptidase__Candidatus_Micrarchaeota_archaeon_CG10_big_fil_rev_8_21_14_0_10_45_29_"/>
    <otu id="otu138994" label="RLG19335.1_GCA_003660965_type_II_methionyl_aminopeptidase__Candidatus_Micrarchaeota_archaeon_"/>
    <otu id="otu139001" label="PIZ96699.1_GCA_002792955_type_II_methionyl_aminopeptidase__partial__Candidatus_Micrarchaeota_archaeon_CG_4_10_14_0_2_um_filter_49_7_"/>
    <otu id="otu139016" label="86.7/27"/>
    <otu id="otu139019" label="88.4/56"/>
    <otu id="otu139022" label="83/56"/>
    <otu id="otu139025" label="86/86"/>
    <otu id="otu139028" label="47.7/98"/>
    <otu id="otu139031" label="MAE75206.1_GCA_002686065_type_II_methionyl_aminopeptidase__Bdellovibrionaceae_bacterium_"/>
    <otu id="otu139034" label="GCA_002502135DAPM01000011.1_6248833848_6_GCA_002502135_-1_ID_8_6_partial_00__archaeon_UBA543_"/>
    <otu id="otu139043" label="GCA_003557155PWPM01000007.1_20215172241066_20_GCA_003557155_-1_ID_66_20_partial_00__Candidatus_Parvarchaeota_archaeon_"/>
    <otu id="otu139046" label="GCA_003563585PWUQ01000085.1_2329122220_2_GCA_003563585_-1_ID_20_2_partial_00__Candidatus_Parvarchaeota_archaeon_"/>
    <otu id="otu139057" label="88.4/64"/>
    <otu id="otu139060" label="PIU61738.1_GCA_002779595_type_II_methionyl_aminopeptidase__archaeon_CG07_land_8_20_14_0_80_38_8_"/>
    <otu id="otu139065" label="GCA_002503215DARG01000036.1_34281062899624_34_GCA_002503215_1_ID_24_34_partial_00__Candidatus_Parvarchaeota_archaeon_UBA446_"/>
    <otu id="otu139068" label="GCA_002503995DASV01000020.1_22156361652611_22_GCA_002503995_1_ID_11_22_partial_00__Candidatus_Parvarchaeota_archaeon_UBA265_"/>
    <otu id="otu139083" label="86.8/52"/>
    <otu id="otu139086" label="53.4/66"/>
    <otu id="otu139091" label="RLJ01903.1_GCA_003663345_type_II_methionyl_aminopeptidase__Candidatus_Aenigmarchaeota_archaeon_"/>
    <otu id="otu139096" label="GCA_003553905PWEA01000025.1_15112961218617_15_GCA_003553905_1_ID_17_15_partial_00__Candidatus_Aenigmarchaeota_archaeon_"/>
    <otu id="otu139099" label="GCA_003554235PWFY01000064.1_32151286473_3_GCA_003554235_1_ID_73_3_partial_01__Candidatus_Aenigmarchaeota_archaeon_"/>
    <otu id="otu139110" label="56.9/100"/>
    <otu id="otu139115" label="RLJ02293.1_GCA_003663355_type_II_methionyl_aminopeptidase__Candidatus_Aenigmarchaeota_archaeon_"/>
    <otu id="otu139120" label="RLJ00834.1_GCA_003663295_type_II_methionyl_aminopeptidase__Candidatus_Aenigmarchaeota_archaeon_"/>
    <otu id="otu139123" label="OYT43355.1_GCA_002254685_type_II_methionyl_aminopeptidase__Candidatus_Aenigmarchaeota_archaeon_ex4484_56_"/>
    <otu id="otu139136" label="RLJ00024.1_GCA_003663325_type_II_methionyl_aminopeptidase__Candidatus_Aenigmarchaeota_archaeon_"/>
    <otu id="otu139141" label="38.9/94"/>
    <otu id="otu139144" label="RLI98606.1_GCA_003663225_type_II_methionyl_aminopeptidase__Candidatus_Aenigmarchaeota_archaeon_"/>
    <otu id="otu139147" label="RKX98111.1_GCA_003644145_type_II_methionyl_aminopeptidase__Spirochaetes_bacterium_"/>
    <otu id="otu139154" label="RLJ08349.1_GCA_003663475_type_II_methionyl_aminopeptidase__Candidatus_Aenigmarchaeota_archaeon_"/>
    <otu id="otu139173" label="93.3/83"/>
    <otu id="otu139176" label="86.8/85"/>
    <otu id="otu139179" label="TAL47777.1_GCA_004297575_M24_family_metallopeptidase__partial__archaeon_"/>
    <otu id="otu139182" label="76.4/100"/>
    <otu id="otu139185" label="OYT42535.1_GCA_002254545_type_II_methionyl_aminopeptidase__Candidatus_Aenigmarchaeota_archaeon_ex4484_224_"/>
    <otu id="otu139190" label="RLI90617.1_GCA_003663105_type_II_methionyl_aminopeptidase__Candidatus_Altiarchaeales_archaeon_"/>
    <otu id="otu139193" label="RLI98137.1_GCA_003663235_type_II_methionyl_aminopeptidase__Candidatus_Aenigmarchaeota_archaeon_"/>
    <otu id="otu139210" label="GCA_000404305ASMO01000003.1_7609369803_7_GCA_000404305_1_ID_3_7_partial_00__Candidatus_Aenigmarchaeota_archaeon_JGI_0000106-F11_"/>
    <otu id="otu139215" label="OGI15787.1_GCA_001784635_type_II_methionyl_aminopeptidase__partial__Candidatus_Micrarchaeota_archaeon_RBG_16_49_10_"/>
    <otu id="otu139218" label="PJB76052.1_GCA_002789635_type_II_methionyl_aminopeptidase__Candidatus_Aenigmarchaeota_archaeon_CG_4_9_14_3_um_filter_37_18_"/>
    <otu id="otu139241" label="81.1/23"/>
    <otu id="otu139244" label="RLF64705.1_GCA_003663565_type_II_methionyl_aminopeptidase__Thermoplasmata_archaeon_"/>
    <otu id="otu139247" label="13.2/19"/>
    <otu id="otu139250" label="73.2/29"/>
    <otu id="otu139255" label="OGI12592.1_GCA_001786585_type_II_methionyl_aminopeptidase__Candidatus_Micrarchaeota_archaeon_RBG_16_36_9_"/>
    <otu id="otu139258" label="GCA_000405245ASMQ01000010.1_18143501524910_18_GCA_000405245_-1_ID_10_18_partial_00__Candidatus_Aenigmarchaeum_subterraneum_SCGC_AAA011-O16_"/>
    <otu id="otu139269" label="81.2/99"/>
    <otu id="otu139272" label="96.3/91"/>
    <otu id="otu139275" label="70.2/91"/>
    <otu id="otu139280" label="TDA33101.1_GCA_004347835_type_II_methionyl_aminopeptidase__Hadesarchaea_archaeon_"/>
    <otu id="otu139283" label="TDA31075.1_GCA_004347925_type_II_methionyl_aminopeptidase__Hadesarchaea_archaeon_"/>
    <otu id="otu139290" label="77.2/91"/>
    <otu id="otu139295" label="KUO41869.1_GCA_001515185_type_II_methionyl_aminopeptidase__Hadesarchaea_archaeon_DG-33_"/>
    <otu id="otu139298" label="TES83479.1_GCA_004375695_type_II_methionyl_aminopeptidase__Hadesarchaea_archaeon_"/>
    <otu id="otu139305" label="RLG58066.1_GCA_003661465_type_II_methionyl_aminopeptidase__Hadesarchaea_archaeon_"/>
    <otu id="otu139316" label="KUO42421.1_GCA_001515205_type_II_methionyl_aminopeptidase__Hadesarchaea_archaeon_YNP_45_"/>
    <otu id="otu139323" label="KUO42302.1_GCA_001515215_type_II_methionyl_aminopeptidase__Hadesarchaea_archaeon_YNP_N21_"/>
    <otu id="otu139330" label="PIU12498.1_GCA_002779005_type_II_methionyl_aminopeptidase__Hadesarchaea_archaeon_CG08_land_8_20_14_0_20_51_8_"/>
    <otu id="otu139339" label="KXB05167.1_GCA_001549435_hypothetical_protein_AKJ50_01660__candidate_division_MSBL1_archaeon_SCGC-AAA382A13_"/>
    <otu id="otu139342" label="GCA_003555245PWGK01000022.1_19210652206948_19_GCA_003555245_-1_ID_48_19_partial_00__candidate_division_MSBL1_archaeon_"/>
    <otu id="otu139357" label="RLF90895.1_GCA_003660555_type_II_methionyl_aminopeptidase__Thermococci_archaeon_"/>
    <otu id="otu139384" label="PIV28239.1_GCA_002785505_type_II_methionyl_aminopeptidase__Candidatus_Altiarchaeum_sp._CG03_land_8_20_14_0_80_32_618_ - CG"/>
    <otu id="otu139389" label="73.1/99"/>
    <otu id="otu139392" label="383400293_1 - SM1"/>
    <otu id="otu139395" label="OQX21478.1_GCA_002083985_type_II_methionyl_aminopeptidase__Candidatus_Altiarchaeales_archaeon_A3_ - LH"/>
    <otu id="otu139402" label="PKP60999.1_GCA_002841105_type_II_methionyl_aminopeptidase__Candidatus_Altiarchaeales_archaeon_HGW-Altiarchaeales-1_ - HURL1"/>
    <otu id="otu139415" label="87.8/99"/>
    <otu id="otu139418" label="GCA_000402775AQSC01000054.1_36362213711154_36_GCA_000402775_-1_ID_54_36_partial_00__Euryarchaeota_archaeon_SCGC_AAA252-I15_ - PMC2"/>
    <otu id="otu139421" label="ODS41979.1_GCA_001742785_type_II_methionyl_aminopeptidase__Candidatus_Altiarchaeales_archaeon_IMC4_ - IMC4"/>
    <otu id="otu139428" label="40.6/97"/>
    <otu id="otu139431" label="72.3/96"/>
    <otu id="otu139434" label="83.5/97"/>
    <otu id="otu139437" label="42.1/99"/>
    <otu id="otu139440" label="RLI93181.1_GCA_003663165_type_II_methionyl_aminopeptidase__Candidatus_Altiarchaeales_archaeon_"/>
    <otu id="otu139443" label="OYT26554.1_GCA_002254405_type_II_methionyl_aminopeptidase__Candidatus_Altiarchaeales_archaeon_ex4484_96_"/>
    <otu id="otu139450" label="RLI88642.1_GCA_003663075_type_II_methionyl_aminopeptidase__Candidatus_Altiarchaeales_archaeon_"/>
    <otu id="otu139457" label="RLI92248.1_GCA_003663125_type_II_methionyl_aminopeptidase__Candidatus_Altiarchaeales_archaeon_"/>
    <otu id="otu139464" label="84/99"/>
    <otu id="otu139467" label="ODS38102.1_GCA_001723855_type_II_methionyl_aminopeptidase__Candidatus_Altiarchaeales_archaeon_WOR_SM1_86-2_ - WOR86"/>
    <otu id="otu139470" label="ODS41130.1_GCA_001723845_type_II_methionyl_aminopeptidase__Candidatus_Altiarchaeales_archaeon_WOR_SM1_SCG_ - WORSCG"/>
    <otu id="otu139493" label="59/66"/>
    <otu id="otu139496" label="92.5/70"/>
    <otu id="otu139499" label="63.6/40"/>
    <otu id="otu139502" label="85.9/73"/>
    <otu id="otu139505" label="93/79"/>
    <otu id="otu139508" label="80.6/65"/>
    <otu id="otu139511" label="82.5/67"/>
    <otu id="otu139514" label="PZM80121.1_GCA_003242895_type_II_methionyl_aminopeptidase__Candidatus_Margulisbacteria_bacterium_"/>
    <otu id="otu139517" label="MAG46965.1_GCA_002688355_type_II_methionyl_aminopeptidase__archaeon_"/>
    <otu id="otu139524" label="KHO53944.1_GCA_000806155_methionyl_aminopeptidase__archaeon_GW2011_AR18_"/>
    <otu id="otu139533" label="MAG45429.1_GCA_002688095_type_II_methionyl_aminopeptidase__Nanoarchaeota_archaeon_"/>
    <otu id="otu139536" label="MAG53007.1_GCA_002688395_type_II_methionyl_aminopeptidase__Nanoarchaeota_archaeon_"/>
    <otu id="otu139549" label="38.9/93"/>
    <otu id="otu139552" label="1.1/44"/>
    <otu id="otu139555" label="84.1/44"/>
    <otu id="otu139558" label="94/99"/>
    <otu id="otu139561" label="WP_068469768.1_GCF_001545115_type_II_methionyl_aminopeptidase__Parachlamydia_sp._C2_"/>
    <otu id="otu139566" label="MAG91935.1_GCA_002688775_type_II_methionyl_aminopeptidase__Candidatus_Woesearchaeota_archaeon_"/>
    <otu id="otu139569" label="MAG92013.1_GCA_002688775_type_II_methionyl_aminopeptidase__Candidatus_Woesearchaeota_archaeon_"/>
    <otu id="otu139580" label="23.9/73"/>
    <otu id="otu139585" label="PIN76084.1_GCA_002762845_type_II_methionyl_aminopeptidase__Candidatus_Woesearchaeota_archaeon_CG10_big_fil_rev_8_21_14_0_10_36_11_"/>
    <otu id="otu139588" label="PIZ51303.1_GCA_002792115_type_II_methionyl_aminopeptidase__Candidatus_Woesearchaeota_archaeon_CG_4_10_14_0_2_um_filter_33_13_"/>
    <otu id="otu139595" label="52/30"/>
    <otu id="otu139598" label="41.6/70"/>
    <otu id="otu139601" label="GCA_003558875PWOQ01000015.1_519222809128_5_GCA_003558875_1_ID_128_5_partial_00__Candidatus_Woesearchaeota_archaeon_"/>
    <otu id="otu139606" label="PIN80459.1_GCA_002762915_type_II_methionyl_aminopeptidase__Candidatus_Woesearchaeota_archaeon_CG10_big_fil_rev_8_21_14_0_10_32_9_"/>
    <otu id="otu139611" label="GCA_003557205PWPJ01000019.1_981709063107_9_GCA_003557205_-1_ID_107_9_partial_00__Candidatus_Woesearchaeota_archaeon_"/>
    <otu id="otu139614" label="20.5/59"/>
    <otu id="otu139617" label="GCA_003562145PWWA01000012.1_41965285881_4_GCA_003562145_-1_ID_81_4_partial_00__Candidatus_Woesearchaeota_archaeon_"/>
    <otu id="otu139620" label="GCA_003560545PWLK01000103.1_3956184954_3_GCA_003560545_-1_ID_54_3_partial_00__Candidatus_Woesearchaeota_archaeon_"/>
    <otu id="otu139639" label="RJQ17082.1_GCA_003599145_type_II_methionyl_aminopeptidase__Candidatus_Woesearchaeota_archaeon_"/>
    <otu id="otu139654" label="77.7/91"/>
    <otu id="otu139657" label="58.9/14"/>
    <otu id="otu139660" label="80.2/99"/>
    <otu id="otu139663" label="PIN74941.1_GCA_002762795_type_II_methionyl_aminopeptidase__Candidatus_Woesearchaeota_archaeon_CG10_big_fil_rev_8_21_14_0_10_37_12_"/>
    <otu id="otu139666" label="AJF61154.1_GCA_000830295_Methionine_aminopeptidase__archaeon_GW2011_AR15_"/>
    <otu id="otu139673" label="PIN87198.1_GCA_002762985_type_II_methionyl_aminopeptidase__Candidatus_Woesearchaeota_archaeon_CG10_big_fil_rev_8_21_14_0_10_44_13_"/>
    <otu id="otu139680" label="0.8/55"/>
    <otu id="otu139683" label="PLW80632.1_GCA_002867475_type_II_methionyl_aminopeptidase__Candidatus_Woesearchaeota_archaeon_"/>
    <otu id="otu139686" label="GCA_003564925PXDW01000064.1_53126401084_5_GCA_003564925_-1_ID_84_5_partial_00__Candidatus_Woesearchaeota_archaeon_"/>
    <otu id="otu139701" label="RMF07067.1_GCA_003695045_type_II_methionyl_aminopeptidase__Candidatus_Woesearchaeota_archaeon_"/>
    <otu id="otu139708" label="89.5/87"/>
    <otu id="otu139711" label="32/38"/>
    <otu id="otu139718" label="PIE23744.1_GCA_002748355_type_II_methionyl_aminopeptidase__Planctomycetes_bacterium_"/>
    <otu id="otu139723" label="MAD34583.1_GCA_002684655_type_II_methionyl_aminopeptidase__Planctomycetes_bacterium_"/>
    <otu id="otu139726" label="GCA_003235605QJVU01000732.1_426163521160_4_GCA_003235605_-1_ID_160_4_partial_00__Planctomycetes_bacterium_"/>
    <otu id="otu139737" label="83.6/100"/>
    <otu id="otu139744" label="GCA_002313245DCAX01000052.1_19219622286713_19_GCA_002313245_1_ID_13_19_partial_00__Dehalococcoidia_bacterium_UBA1122_"/>
    <otu id="otu139749" label="GCA_002306745DBSW01000150.1_77658855750_7_GCA_002306745_1_ID_50_7_partial_00__Dehalococcoidia_bacterium_UBA1332_"/>
    <otu id="otu139752" label="GCA_002501045DLRG01000098.1_107343824220_10_GCA_002501045_1_ID_20_10_partial_00__Dehalococcoidia_bacterium_UBA7894_"/>
    <otu id="otu139765" label="36.4/85"/>
    <otu id="otu139768" label="MAF64893.1_GCA_002686265_type_II_methionyl_aminopeptidase__Planctomycetes_bacterium_"/>
    <otu id="otu139771" label="MAB80426.1_GCA_002683825_type_II_methionyl_aminopeptidase__Planctomycetes_bacterium_"/>
    <otu id="otu139780" label="TAJ16123.1_GCA_004296785_type_II_methionyl_aminopeptidase__Planctomycetes_bacterium_"/>
    <otu id="otu139783" label="TDJ71228.1_GCA_004357655_type_II_methionyl_aminopeptidase__Planctomycetes_bacterium_"/>
    <otu id="otu139798" label="82.9/100"/>
    <otu id="otu139805" label="PYQ09485.1_GCA_003222275_type_II_methionyl_aminopeptidase__Acidobacteria_bacterium_"/>
    <otu id="otu139808" label="PYQ10641.1_GCA_003223555_type_II_methionyl_aminopeptidase__Acidobacteria_bacterium_"/>
    <otu id="otu139815" label="52.2/100"/>
    <otu id="otu139818" label="PYQ18345.1_GCA_003222285_type_II_methionyl_aminopeptidase__Acidobacteria_bacterium_"/>
    <otu id="otu139823" label="PYQ43352.1_GCA_003222295_type_II_methionyl_aminopeptidase__Acidobacteria_bacterium_"/>
    <otu id="otu139826" label="PYQ52561.1_GCA_003223615_type_II_methionyl_aminopeptidase__Acidobacteria_bacterium_"/>
    <otu id="otu139843" label="82.4/100"/>
    <otu id="otu139846" label="TAH39256.1_GCA_004295085_type_II_methionyl_aminopeptidase__Planctomycetes_bacterium_"/>
    <otu id="otu139851" label="MAU94101.1_GCA_002700745_type_II_methionyl_aminopeptidase__Planctomycetes_bacterium_"/>
    <otu id="otu139856" label="MAW60017.1_GCA_002705055_type_II_methionyl_aminopeptidase__Planctomycetes_bacterium_"/>
    <otu id="otu139859" label="PCJ53076.1_GCA_002746235_type_II_methionyl_aminopeptidase__Planctomycetes_bacterium_"/>
    <otu id="otu139874" label="RMH02743.1_GCA_003696625_type_II_methionyl_aminopeptidase__partial__Planctomycetes_bacterium_"/>
    <otu id="otu139893" label="91.9/99"/>
    <otu id="otu139896" label="76.4/82"/>
    <otu id="otu139899" label="GCA_003566575PXCV01000287.1_1168139_1_GCA_003566575_-1_ID_39_1_partial_10__Cyanobacteria_bacterium_T3Sed10_304_"/>
    <otu id="otu139902" label="RME30696.1_GCA_003694385_type_II_methionyl_aminopeptidase__Candidatus_Woesearchaeota_archaeon_"/>
    <otu id="otu139909" label="RME53116.1_GCA_003694805_type_II_methionyl_aminopeptidase__Candidatus_Woesearchaeota_archaeon_"/>
    <otu id="otu139920" label="GCA_002505945DAWM01000011.1_13143141520411_13_GCA_002505945_1_ID_11_13_partial_00__Candidatus_Woesearchaeota_archaeon_UBA119_"/>
    <otu id="otu139935" label="88.9/85"/>
    <otu id="otu139938" label="MAG48653.1_GCA_002686215_type_II_methionyl_aminopeptidase__Candidatus_Woesearchaeota_archaeon_"/>
    <otu id="otu139941" label="RLG17326.1_GCA_003660925_type_II_methionyl_aminopeptidase__partial__Nanoarchaeota_archaeon_"/>
    <otu id="otu139952" label="88.8/65"/>
    <otu id="otu139955" label="51.9/57"/>
    <otu id="otu139958" label="93.4/96"/>
    <otu id="otu139961" label="81.2/97"/>
    <otu id="otu139964" label="MBS84996.1_GCA_002728275_type_II_methionyl_aminopeptidase__Candidatus_Heimdallarchaeota_archaeon_"/>
    <otu id="otu139967" label="PMP75091.1_GCA_002878135_type_II_methionyl_aminopeptidase__Aciduliprofundum_sp._"/>
    <otu id="otu139974" label="39.1/61"/>
    <otu id="otu139977" label="GCA_002011395MTNG01000063.1_53416429770_5_GCA_002011395_1_ID_70_5_partial_00__Aciduliprofundum_sp._JdFR-45_"/>
    <otu id="otu139986" label="OYT58427.1_GCA_002255165_type_II_methionyl_aminopeptidase__Euryarchaeota_archaeon_ex4484_178_"/>
    <otu id="otu139989" label="AGB04204.1_GCA_000327505_methionine_aminopeptidase__type_II__Aciduliprofundum_sp._MAR08-339_"/>
    <otu id="otu139996" label="ADD08563.1_GCA_000025665_methionine_aminopeptidase__type_II__Aciduliprofundum_boonei_T469_"/>
    <otu id="otu140003" label="GCA_000375985AQVK01000022.1_73633449622_7_GCA_000375985_1_ID_22_7_partial_00__euryarchaeote_SCGC_AAA261-E04_"/>
    <otu id="otu140018" label="92.3/71"/>
    <otu id="otu140021" label="45.4/62"/>
    <otu id="otu140024" label="93.6/87"/>
    <otu id="otu140027" label="67/88"/>
    <otu id="otu140032" label="90.4/93"/>
    <otu id="otu140035" label="92.5/93"/>
    <otu id="otu140038" label="PXF19948.1_GCA_003193815_type_II_methionyl_aminopeptidase__Euryarchaeota_archaeon_"/>
    <otu id="otu140041" label="RZD32046.1_GCA_004195655_type_II_methionyl_aminopeptidase__Euryarchaeota_archaeon_"/>
    <otu id="otu140048" label="GCA_002509165DAZP01000010.1_108173906365_10_GCA_002509165_-1_ID_65_10_partial_00__Euryarchaeota_archaeon_UBA488_"/>
    <otu id="otu140055" label="88.1/100"/>
    <otu id="otu140058" label="MAE56920.1_GCA_002687355_type_II_methionyl_aminopeptidase__Euryarchaeota_archaeon_"/>
    <otu id="otu140063" label="MBV07082.1_GCA_002731905_type_II_methionyl_aminopeptidase__Euryarchaeota_archaeon_"/>
    <otu id="otu140066" label="MBV07505.1_GCA_002731905_type_II_methionyl_aminopeptidase__Euryarchaeota_archaeon_"/>
    <otu id="otu140081" label="93.5/93"/>
    <otu id="otu140086" label="GCA_002505655DAVQ01000004.1_1111478124254_11_GCA_002505655_-1_ID_4_11_partial_00__Candidatus_Micrarchaeota_archaeon_UBA510_"/>
    <otu id="otu140089" label="75/94"/>
    <otu id="otu140092" label="ASI13541.1_GCA_002214165_methionyl_aminopeptidase__Candidatus_Mancarchaeum_acidiphilum_"/>
    <otu id="otu140095" label="OJT94622.1_GCA_001896515_hypothetical_protein_JJ59_00750__Candidatus_Micrarchaeum_sp._AZ1_"/>
    <otu id="otu140108" label="BAB59244.1_GCA_000011185_methionyl_aminopeptidase__Thermoplasma_volcanium_GSS1_"/>
    <otu id="otu140113" label="CAC12559.1_GCA_000195915_methionyl_aminopeptidase_related_protein__Thermoplasma_acidophilum_"/>
    <otu id="otu140116" label="PYB67595.1_GCA_003205235_type_II_methionyl_aminopeptidase__Thermoplasma_sp._Kam2015_"/>
    <otu id="otu140137" label="GCA_002503985DASW01000009.1_1331367551376337_133_GCA_002503985_-1_ID_7_133_partial_00__Thermoplasmata_archaeon_UBA61_"/>
    <otu id="otu140142" label="PSG96105.1_GCA_003009755_type_II_methionyl_aminopeptidase__Thermoplasmatales_archaeon_SW_10_69_26_"/>
    <otu id="otu140145" label="GCA_003561665PWVY01000142.1_213252224241_2_GCA_003561665_-1_ID_241_2_partial_00__Thermoplasmata_archaeon_"/>
    <otu id="otu140160" label="83.2/84"/>
    <otu id="otu140163" label="5.8/66"/>
    <otu id="otu140166" label="91.4/96"/>
    <otu id="otu140169" label="GCA_002502685DAQA01000036.1_65200609322_6_GCA_002502685_1_ID_22_6_partial_00__Euryarchaeota_archaeon_UBA202_"/>
    <otu id="otu140172" label="78/63"/>
    <otu id="otu140177" label="RLB60829.1_GCA_003647125_type_II_methionyl_aminopeptidase__Deltaproteobacteria_bacterium_"/>
    <otu id="otu140180" label="92.2/100"/>
    <otu id="otu140183" label="RLF33701.1_GCA_003650975_type_II_methionyl_aminopeptidase__Thermoplasmata_archaeon_"/>
    <otu id="otu140186" label="RLF48294.1_GCA_003651025_type_II_methionyl_aminopeptidase__Thermoplasmata_archaeon_"/>
    <otu id="otu140197" label="40.1/74"/>
    <otu id="otu140200" label="OYT62296.1_GCA_002254485_type_II_methionyl_aminopeptidase__Thermoplasmatales_archaeon_ex4484_30_"/>
    <otu id="otu140203" label="RLF64460.1_GCA_003651155_type_II_methionyl_aminopeptidase__Thermoplasmata_archaeon_"/>
    <otu id="otu140218" label="PKK86455.1_GCA_002838935_type_II_methionyl_aminopeptidase__Thermoplasmata_archaeon_HGW-Thermoplasmata-1_"/>
    <otu id="otu140225" label="RLF48651.1_GCA_003649915_type_II_methionyl_aminopeptidase__Thermoplasmata_archaeon_"/>
    <otu id="otu140236" label="60/84"/>
    <otu id="otu140241" label="41.6/86"/>
    <otu id="otu140246" label="OGS56478.1_GCA_001800815_type_II_methionyl_aminopeptidase__Euryarchaeota_archaeon_RBG_19FT_COMBO_56_21_"/>
    <otu id="otu140249" label="32.4/90"/>
    <otu id="otu140252" label="OGS52185.1_GCA_001800715_type_II_methionyl_aminopeptidase__Euryarchaeota_archaeon_RBG_13_61_15_"/>
    <otu id="otu140255" label="TFG69813.1_GCA_004525325_type_II_methionyl_aminopeptidase__Methanomassiliicoccus_sp._"/>
    <otu id="otu140266" label="95.7/99"/>
    <otu id="otu140269" label="70.2/100"/>
    <otu id="otu140274" label="GCA_003550345PUJZ01000047.1_66978787158_6_GCA_003550345_1_ID_58_6_partial_00__Methanomassiliicoccaceae_archaeon_"/>
    <otu id="otu140277" label="GCA_003555025PWHV01000011.1_1551410041418977_155_GCA_003555025_1_ID_7_155_partial_00__Methanomassiliicoccaceae_archaeon_"/>
    <otu id="otu140284" label="KQM12183.1_GCA_001421185_hypothetical_protein_AOA80_03250__Methanomassiliicoccales_archaeon_RumEn_M1_"/>
    <otu id="otu140291" label="20.4/80"/>
    <otu id="otu140296" label="47.6/97"/>
    <otu id="otu140299" label="OPY33229.1_GCA_002067865_Methionine_aminopeptidase__Methanomassiliicoccales_archaeon_PtaU1.Bin124_"/>
    <otu id="otu140302" label="WP_019176149.1_GCF_000308215_type_II_methionyl_aminopeptidase__Methanomassiliicoccus_luminyensis_"/>
    <otu id="otu140309" label="GCA_002508545DAVH01000005.1_13124201330747_13_GCA_002508545_-1_ID_47_13_partial_00__Methanomassiliicoccus_sp._UBA6_"/>
    <otu id="otu140316" label="83.8/100"/>
    <otu id="otu140323" label="TFG56148.1_GCA_004525545_type_II_methionyl_aminopeptidase__Methanomassiliicoccus_sp._"/>
    <otu id="otu140326" label="OPX57325.1_GCA_002067045_Methionine_aminopeptidase__Methanomassiliicoccales_archaeon_PtaB.Bin134_"/>
    <otu id="otu140333" label="89.9/100"/>
    <otu id="otu140336" label="OPX60875.1_GCA_002067005_Methionine_aminopeptidase__Methanomassiliicoccales_archaeon_PtaB.Bin215_"/>
    <otu id="otu140341" label="GCA_002497075DAML01000011.1_22922510022602927_229_GCA_002497075_-1_ID_27_229_partial_00__Methanomassiliicoccaceae_archaeon_UBA472_"/>
    <otu id="otu140344" label="GCA_002506985DAYS01000014.1_9913910038117_9_GCA_002506985_-1_ID_117_9_partial_00__Methanomassiliicoccaceae_archaeon_UBA248_"/>
    <otu id="otu140361" label="GCA_003135935PNBI01000112.1_53762464920_5_GCA_003135935_-1_ID_20_5_partial_00__Methanomassiliicoccaceae_archaeon_"/>
    <otu id="otu140364" label="GCA_003153895PMBU01000022.1_65106597568_6_GCA_003153895_-1_ID_68_6_partial_00__Methanomassiliicoccaceae_archaeon_"/>
    <otu id="otu140387" label="95.6/99"/>
    <otu id="otu140390" label="TET89344.1_GCA_004377185_type_II_methionyl_aminopeptidase__Methanomassiliicoccales_archaeon_"/>
    <otu id="otu140395" label="OGS47778.1_GCA_001800745_type_II_methionyl_aminopeptidase__Euryarchaeota_archaeon_RBG_16_67_27_"/>
    <otu id="otu140398" label="OGS50630.1_GCA_001800755_type_II_methionyl_aminopeptidase__Euryarchaeota_archaeon_RBG_16_68_12_"/>
    <otu id="otu140415" label="GCA_003559355PWLO01000046.1_342407524959121_34_GCA_003559355_1_ID_121_34_partial_00__Thermoplasmata_archaeon_"/>
    <otu id="otu140420" label="45.2/99"/>
    <otu id="otu140425" label="GCA_003555395PWHU01000040.1_18180771897025_18_GCA_003555395_1_ID_25_18_partial_00__Thermoplasmata_archaeon_"/>
    <otu id="otu140428" label="13.3/95"/>
    <otu id="otu140431" label="GCA_003554965PWHR01000020.1_23279682885817_23_GCA_003554965_1_ID_17_23_partial_00__Thermoplasmata_archaeon_"/>
    <otu id="otu140434" label="GCA_003551675PUNG01000009.1_15181251903616_15_GCA_003551675_1_ID_16_15_partial_00__Thermoplasmata_archaeon_"/>
    <otu id="otu140447" label="GCA_003553085PUPH01000052.1_3805168959_3_GCA_003553085_1_ID_59_3_partial_00__Thermoplasmata_archaeon_"/>
    <otu id="otu140450" label="GCA_003560595PWKY01000076.1_77313820354_7_GCA_003560595_1_ID_54_7_partial_00__Thermoplasmata_archaeon_"/>
    <otu id="otu140461" label="GCA_003552585PUNK01000032.1_81875518843545_81_GCA_003552585_1_ID_45_81_partial_00__Thermoplasmata_archaeon_"/>
    <otu id="otu140484" label="77/97"/>
    <otu id="otu140487" label="RLF30548.1_GCA_003649745_type_II_methionyl_aminopeptidase__Thermoplasmata_archaeon_"/>
    <otu id="otu140490" label="91.3/96"/>
    <otu id="otu140495" label="OYT29998.1_GCA_002254885_type_II_methionyl_aminopeptidase__Thermoplasmatales_archaeon_ex4572_165_"/>
    <otu id="otu140498" label="90.6/100"/>
    <otu id="otu140501" label="72.1/68"/>
    <otu id="otu140504" label="RLF41924.1_GCA_003649845_type_II_methionyl_aminopeptidase__Thermoplasmata_archaeon_"/>
    <otu id="otu140507" label="87.9/69"/>
    <otu id="otu140510" label="RLI64818.1_GCA_003662835_type_II_methionyl_aminopeptidase__Candidatus_Thorarchaeota_archaeon_"/>
    <otu id="otu140515" label="DAC72092.1_GCA_003942085_TPA__type_II_methionyl_aminopeptidase__Thermoplasmata_archaeon_"/>
    <otu id="otu140520" label="GCA_002506745DAYE01000089.1_36469084780734_36_GCA_002506745_1_ID_34_36_partial_00__Euryarchaeota_archaeon_UBA33_"/>
    <otu id="otu140523" label="72.1/98"/>
    <otu id="otu140526" label="KYK21719.1_GCA_001595945_hypothetical_protein_AYK25_03145__Thermoplasmatales_archaeon_SM1-50_"/>
    <otu id="otu140529" label="GCA_002505885DAWE01000097.1_18212992219869_18_GCA_002505885_1_ID_69_18_partial_00__Euryarchaeota_archaeon_UBA211_"/>
    <otu id="otu140552" label="96.5/68"/>
    <otu id="otu140555" label="77.3/41"/>
    <otu id="otu140558" label="RLF28645.1_GCA_003649715_type_II_methionyl_aminopeptidase__Thermoplasmata_archaeon_"/>
    <otu id="otu140561" label="0/48"/>
    <otu id="otu140566" label="KYK26319.1_GCA_001595805_hypothetical_protein_AYK20_09070__Thermoplasmatales_archaeon_SG8-52-1_"/>
    <otu id="otu140569" label="KYK23118.1_GCA_001595875_hypothetical_protein_AYK24_01510__Thermoplasmatales_archaeon_SG8-52-4_"/>
    <otu id="otu140576" label="59.2/98"/>
    <otu id="otu140579" label="PNX48109.1_GCA_002900535_type_II_methionyl_aminopeptidase__Thermoplasmata_archaeon_M9B1D_"/>
    <otu id="otu140582" label="RLF53308.1_GCA_003651045_type_II_methionyl_aminopeptidase__Thermoplasmata_archaeon_"/>
    <otu id="otu140597" label="85.3/53"/>
    <otu id="otu140602" label="KYK20712.1_GCA_001595865_hypothetical_protein_AYK21_05590__Thermoplasmatales_archaeon_SG8-52-2_"/>
    <otu id="otu140605" label="KYK33458.1_GCA_001595915_hypothetical_protein_AYK22_06595__Thermoplasmatales_archaeon_SG8-52-3_"/>
    <otu id="otu140612" label="OGS39972.1_GCA_001800665_type_II_methionyl_aminopeptidase__partial__Euryarchaeota_archaeon_RBG_13_31_8_"/>
    <otu id="otu140631" label="87.1/96"/>
    <otu id="otu140634" label="RLF39887.1_GCA_003649835_type_II_methionyl_aminopeptidase__Thermoplasmata_archaeon_"/>
    <otu id="otu140637" label="89.8/99"/>
    <otu id="otu140642" label="44.9/98"/>
    <otu id="otu140645" label="RLF45833.1_GCA_003649895_type_II_methionyl_aminopeptidase__Thermoplasmata_archaeon_"/>
    <otu id="otu140648" label="RLF73683.1_GCA_003650025_type_II_methionyl_aminopeptidase__Thermoplasmata_archaeon_"/>
    <otu id="otu140655" label="RLF27907.1_GCA_003650935_type_II_methionyl_aminopeptidase__Thermoplasmata_archaeon_"/>
    <otu id="otu140662" label="46.1/100"/>
    <otu id="otu140665" label="RLF51172.1_GCA_003649945_type_II_methionyl_aminopeptidase__Thermoplasmata_archaeon_"/>
    <otu id="otu140668" label="RLF54382.1_GCA_003651105_type_II_methionyl_aminopeptidase__Thermoplasmata_archaeon_"/>
    <otu id="otu140699" label="91.5/92"/>
    <otu id="otu140702" label="PIU75619.1_GCA_002780285_type_II_methionyl_aminopeptidase__partial__Candidatus_Pacearchaeota_archaeon_CG06_land_8_20_14_3_00_35_12_"/>
    <otu id="otu140705" label="66.8/75"/>
    <otu id="otu140708" label="AAR39245.1_GCA_000008085_NEQ399__Nanoarchaeum_equitans_Kin4-M_"/>
    <otu id="otu140711" label="100/98"/>
    <otu id="otu140714" label="PMP61016.1_GCA_002877855_type_II_methionyl_aminopeptidase__Caldisphaera_sp._"/>
    <otu id="otu140717" label="39.5/74"/>
    <otu id="otu140720" label="PMP59964.1_GCA_002877795_type_II_methionyl_aminopeptidase__Caldisphaera_sp._"/>
    <otu id="otu140723" label="85.8/96"/>
    <otu id="otu140726" label="AFZ71072.1_GCA_000317795_methionine_aminopeptidase__type_II__Caldisphaera_lagunensis_DSM_15908_"/>
    <otu id="otu140729" label="GCA_002506595DAXV01000002.1_1110758116639_11_GCA_002506595_1_ID_9_11_partial_00__Acidilobaceae_archaeon_UBA158_"/>
    <otu id="otu140764" label="PIO00555.1_GCA_002763265_type_II_methionyl_aminopeptidase__archaeon_CG10_big_fil_rev_8_21_14_0_10_43_11_"/>
    <otu id="otu140771" label="KHO51998.1_GCA_000805995_methionyl_aminopeptidase__archaeon_GW2011_AR17_"/>
    <otu id="otu140780" label="KHO49543.1_GCA_000805935_methionyl_aminopeptidase__archaeon_GW2011_AR9_"/>
    <otu id="otu140783" label="OGI65019.1_GCA_001786805_type_II_methionyl_aminopeptidase__partial__Candidatus_Nomurabacteria_bacterium_RIFCSPHIGHO2_01_FULL_39_10_"/>
  </otus>
  <trees id="trees128129" otus="otus128128">
    <tree about="#tree128130" id="tree128130" label="[1]Tree1" xsi:type="nex:FloatTree">
      <meta content="angle:0.0 scaleX:228.93625 scaleY:8.546237 flipH:0 flipV:0 leftMargin:720 rightMargin:720 topMargin:355 bottomMargin:355;" datatype="xsd:string" id="meta140806" property="trans" xsi:type="nex:LiteralMeta"/>
      <meta content="" datatype="xsd:string" id="meta140805" property="collapsed" xsi:type="nex:LiteralMeta"/>
      <meta content="false" datatype="xsd:boolean" id="meta140804" property="radiallabels" xsi:type="nex:LiteralMeta"/>
      <meta content="true" datatype="xsd:boolean" id="meta140803" property="sparselabels" xsi:type="nex:LiteralMeta"/>
      <meta content="true" datatype="xsd:boolean" id="meta140802" property="toscale" xsi:type="nex:LiteralMeta"/>
      <meta content="RectangularPhylogram" datatype="xsd:string" id="meta140801" property="drawer" xsi:type="nex:LiteralMeta"/>
      <meta content="true" datatype="xsd:boolean" id="meta140800" property="embellished" xsi:type="nex:LiteralMeta"/>
      <meta content="node128135" datatype="xsd:string" id="meta140799" property="root" xsi:type="nex:LiteralMeta"/>
      <meta content=" fg=0 0 0 w=1 sh=1 dr=1 lc=0 0 0 lk=null lx=0 ly=0 ll=11 lv=1;" datatype="xsd:string" id="meta128134" property="default_edge_format" xsi:type="nex:LiteralMeta"/>
      <meta content=" nh=2 nw=2 fg=0 0 0 bg=255 255 255 w=1 sh=0 fx=1 lc=0 0 0 lk=null lx=0 ly=0 ll=3 lv=1;" datatype="xsd:string" id="meta128132" property="default_node_format" xsi:type="nex:LiteralMeta"/>
      <node about="#node128135" id="node128135">
        <meta content=" x=0.0 y=548.627;" datatype="xsd:string" id="meta128136" property="format" xsi:type="nex:LiteralMeta"/>
      </node>
      <node about="#node128137" id="node128137" label="RLI99880.1_GCA_003663295_hypothetical_protein_DRP06_02810__Candidatus_Aenigmarchaeota_archaeon_" otu="otu128138">
        <meta content=" x=0.7580563 y=1.0 ll=7;" datatype="xsd:string" id="meta128140" property="format" xsi:type="nex:LiteralMeta"/>
      </node>
      <node about="#node128141" id="node128141" label="GCA_002506365DAXK01000025.1_5450938518821_54_GCA_002506365_-1_ID_1_54_partial_00__archaeon_UBA583_" otu="otu128142">
        <meta content=" x=0.39842716 y=2.0 ll=7;" datatype="xsd:string" id="meta128144" property="format" xsi:type="nex:LiteralMeta"/>
      </node>
      <node about="#node128145" id="node128145" label="98.2/100" otu="otu128146">
        <meta content=" x=0.5464738 y=1096.254 ll=7;" datatype="xsd:string" id="meta128148" property="format" xsi:type="nex:LiteralMeta"/>
      </node>
      <node about="#node128149" id="node128149" label="85.2/100" otu="otu128150">
        <meta content=" x=0.7089663 y=1013.00806 ll=7;" datatype="xsd:string" id="meta128152" property="format" xsi:type="nex:LiteralMeta"/>
      </node>
      <node about="#node128153" id="node128153" label="76/91" otu="otu128154">
        <meta content=" x=0.7584187 y=848.0162 ll=7;" datatype="xsd:string" id="meta128156" property="format" xsi:type="nex:LiteralMeta"/>
      </node>
      <node about="#node128157" id="node128157" label="93.6/90" otu="otu128158">
        <meta content=" x=0.86644006 y=519.0323 ll=7;" datatype="xsd:string" id="meta128160" property="format" xsi:type="nex:LiteralMeta"/>
      </node>
      <node about="#node128161" id="node128161" label="0/65" otu="otu128162">
        <meta content=" x=0.872235 y=27.899414 ll=7;" datatype="xsd:string" id="meta128164" property="format" xsi:type="nex:LiteralMeta"/>
      </node>
      <node about="#node128165" id="node128165" label="68.9/90" otu="otu128166">
        <meta content=" x=0.945778 y=23.798828 ll=7;" datatype="xsd:string" id="meta128168" property="format" xsi:type="nex:LiteralMeta"/>
      </node>
      <node about="#node128169" id="node128169" label="99.7/100" otu="otu128170">
        <meta content=" x=1.1435069 y=18.691406 ll=7;" datatype="xsd:string" id="meta128172" property="format" xsi:type="nex:LiteralMeta"/>
      </node>
      <node about="#node128173" id="node128173" label="0/13" otu="otu128174">
        <meta content=" x=1.1435102 y=14.8203125 ll=7;" datatype="xsd:string" id="meta128176" property="format" xsi:type="nex:LiteralMeta"/>
      </node>
      <node about="#node128177" id="node128177" label="93.7/99" otu="otu128178">
        <meta content=" x=1.2183468 y=11.640625 ll=7;" datatype="xsd:string" id="meta128180" property="format" xsi:type="nex:LiteralMeta"/>
      </node>
      <node about="#node128181" id="node128181" label="88.1/81" otu="otu128182">
        <meta content=" x=1.2780478 y=7.9375 ll=7;" datatype="xsd:string" id="meta128184" property="format" xsi:type="nex:LiteralMeta"/>
      </node>
      <node about="#node128185" id="node128185" label="92.5/100" otu="otu128186">
        <meta content=" x=1.3712983 y=5.875 ll=7;" datatype="xsd:string" id="meta128188" property="format" xsi:type="nex:LiteralMeta"/>
      </node>
      <node about="#node128189" id="node128189" label="90/100" otu="otu128190">
        <meta content=" x=1.4532942 y=4.25 ll=7;" datatype="xsd:string" id="meta128192" property="format" xsi:type="nex:LiteralMeta"/>
      </node>
      <node about="#node128193" id="node128193" label="59.3/100" otu="otu128194">
        <meta content=" x=1.4818492 y=3.5 ll=7;" datatype="xsd:string" id="meta128196" property="format" xsi:type="nex:LiteralMeta"/>
      </node>
      <node about="#node128197" id="node128197" label="PIY81437.1_GCA_002784645_hypothetical_protein_COY79_02895__Candidatus_Pacearchaeota_archaeon_CG_4_10_14_0_8_um_filter_35_169_" otu="otu128198">
        <meta content=" x=3.1238573 y=3.0 ll=7;" datatype="xsd:string" id="meta128200" property="format" xsi:type="nex:LiteralMeta"/>
      </node>
      <node about="#node128201" id="node128201" label="OIO43089.1_GCA_001872315_type_II_methionyl_aminopeptidase__Candidatus_Pacearchaeota_archaeon_CG1_02_39_14_" otu="otu128202">
        <meta content=" x=1.7138177 y=4.0 ll=7;" datatype="xsd:string" id="meta128204" property="format" xsi:type="nex:LiteralMeta"/>
      </node>
      <node about="#node128209" id="node128209" label="PIY81860.1_GCA_002784645_type_II_methionyl_aminopeptidase__Candidatus_Pacearchaeota_archaeon_CG_4_10_14_0_8_um_filter_35_169_" otu="otu128210">
        <meta content=" x=1.7214454 y=5.0 ll=7;" datatype="xsd:string" id="meta128212" property="format" xsi:type="nex:LiteralMeta"/>
      </node>
      <node about="#node128217" id="node128217" label="58.9/99" otu="otu128218">
        <meta content=" x=1.4736338 y=7.5 ll=7;" datatype="xsd:string" id="meta128220" property="format" xsi:type="nex:LiteralMeta"/>
      </node>
      <node about="#node128221" id="node128221" label="97.6/100" otu="otu128222">
        <meta content=" x=1.6530435 y=6.5 ll=7;" datatype="xsd:string" id="meta128224" property="format" xsi:type="nex:LiteralMeta"/>
      </node>
      <node about="#node128225" id="node128225" label="MAG24376.1_GCA_002686195_type_II_methionyl_aminopeptidase__Candidatus_Pacearchaeota_archaeon_" otu="otu128226">
        <meta content=" x=1.8024504 y=6.0 ll=7;" datatype="xsd:string" id="meta128228" property="format" xsi:type="nex:LiteralMeta"/>
      </node>
      <node about="#node128229" id="node128229" label="MAG37832.1_GCA_002688015_type_II_methionyl_aminopeptidase__Candidatus_Pacearchaeota_archaeon_" otu="otu128230">
        <meta content=" x=1.9619073 y=7.0 ll=7;" datatype="xsd:string" id="meta128232" property="format" xsi:type="nex:LiteralMeta"/>
      </node>
      <node about="#node128237" id="node128237" label="90.2/100" otu="otu128238">
        <meta content=" x=1.5717889 y=8.5 ll=7;" datatype="xsd:string" id="meta128240" property="format" xsi:type="nex:LiteralMeta"/>
      </node>
      <node about="#node128241" id="node128241" label="RZD30756.1_GCA_004195435_type_II_methionyl_aminopeptidase__Candidatus_Parvarchaeota_archaeon_" otu="otu128242">
        <meta content=" x=1.891905 y=8.0 ll=7;" datatype="xsd:string" id="meta128244" property="format" xsi:type="nex:LiteralMeta"/>
      </node>
      <node about="#node128245" id="node128245" label="GCA_002496015DAIF01000004.1_23220435120535510_232_GCA_002496015_1_ID_10_232_partial_00__Candidatus_Pacearchaeota_archaeon_UBA73_" otu="otu128246">
        <meta content=" x=1.7812794 y=9.0 ll=7;" datatype="xsd:string" id="meta128248" property="format" xsi:type="nex:LiteralMeta"/>
      </node>
      <node about="#node128261" id="node128261" label="PIN91062.1_GCA_002763085_type_II_methionyl_aminopeptidase__Candidatus_Pacearchaeota_archaeon_CG10_big_fil_rev_8_21_14_0_10_32_14_" otu="otu128262">
        <meta content=" x=1.6543443 y=10.0 ll=7;" datatype="xsd:string" id="meta128264" property="format" xsi:type="nex:LiteralMeta"/>
      </node>
      <node about="#node128269" id="node128269" label="78.6/80" otu="otu128270">
        <meta content=" x=1.2424792 y=15.34375 ll=7;" datatype="xsd:string" id="meta128272" property="format" xsi:type="nex:LiteralMeta"/>
      </node>
      <node about="#node128273" id="node128273" label="85.6/79" otu="otu128274">
        <meta content=" x=1.278903 y=13.6875 ll=7;" datatype="xsd:string" id="meta128276" property="format" xsi:type="nex:LiteralMeta"/>
      </node>
      <node about="#node128277" id="node128277" label="36.2/42" otu="otu128278">
        <meta content=" x=1.3132677 y=11.875 ll=7;" datatype="xsd:string" id="meta128280" property="format" xsi:type="nex:LiteralMeta"/>
      </node>
      <node about="#node128281" id="node128281" label="PJE81797.1_GCA_002794195_type_II_methionyl_aminopeptidase__Candidatus_Pacearchaeota_archaeon_CG10_big_fil_rev_8_21_14_0_10_32_42_" otu="otu128282">
        <meta content=" x=1.9573758 y=11.0 ll=7;" datatype="xsd:string" id="meta128284" property="format" xsi:type="nex:LiteralMeta"/>
      </node>
      <node about="#node128285" id="node128285" label="98.7/100" otu="otu128286">
        <meta content=" x=1.4616634 y=12.75 ll=7;" datatype="xsd:string" id="meta128288" property="format" xsi:type="nex:LiteralMeta"/>
      </node>
      <node about="#node128289" id="node128289" label="MBT96978.1_GCA_002731115_type_II_methionyl_aminopeptidase__Candidatus_Pacearchaeota_archaeon_" otu="otu128290">
        <meta content=" x=1.4997362 y=12.0 ll=7;" datatype="xsd:string" id="meta128292" property="format" xsi:type="nex:LiteralMeta"/>
      </node>
      <node about="#node128293" id="node128293" label="96.7/100" otu="otu128294">
        <meta content=" x=1.5264517 y=13.5 ll=7;" datatype="xsd:string" id="meta128296" property="format" xsi:type="nex:LiteralMeta"/>
      </node>
      <node about="#node128297" id="node128297" label="MAH03734.1_GCA_002688755_type_II_methionyl_aminopeptidase__Candidatus_Pacearchaeota_archaeon_" otu="otu128298">
        <meta content=" x=1.5678705 y=13.0 ll=7;" datatype="xsd:string" id="meta128300" property="format" xsi:type="nex:LiteralMeta"/>
      </node>
      <node about="#node128301" id="node128301" label="MAG79270.1_GCA_002689985_type_II_methionyl_aminopeptidase__Candidatus_Pacearchaeota_archaeon_" otu="otu128302">
        <meta content=" x=1.5457801 y=14.0 ll=7;" datatype="xsd:string" id="meta128304" property="format" xsi:type="nex:LiteralMeta"/>
      </node>
      <node about="#node128317" id="node128317" label="27.8/51" otu="otu128318">
        <meta content=" x=1.3224505 y=15.5 ll=7;" datatype="xsd:string" id="meta128320" property="format" xsi:type="nex:LiteralMeta"/>
      </node>
      <node about="#node128321" id="node128321" label="OGJ17014.1_GCA_001787285_type_II_methionyl_aminopeptidase__Candidatus_Pacearchaeota_archaeon_RBG_13_33_26_" otu="otu128322">
        <meta content=" x=1.5267906 y=15.0 ll=7;" datatype="xsd:string" id="meta128324" property="format" xsi:type="nex:LiteralMeta"/>
      </node>
      <node about="#node128325" id="node128325" label="KHO50849.1_GCA_000805965_methionyl_aminopeptidase__archaeon_GW2011_AR13_" otu="otu128326">
        <meta content=" x=1.5296341 y=16.0 ll=7;" datatype="xsd:string" id="meta128328" property="format" xsi:type="nex:LiteralMeta"/>
      </node>
      <node about="#node128337" id="node128337" label="GCA_003564875PXEB01000057.1_64068494629_6_GCA_003564875_-1_ID_29_6_partial_00__Candidatus_Pacearchaeota_archaeon_" otu="otu128338">
        <meta content=" x=1.6696365 y=17.0 ll=7;" datatype="xsd:string" id="meta128340" property="format" xsi:type="nex:LiteralMeta"/>
      </node>
      <node about="#node128349" id="node128349" label="KKS30947.1_GCA_000997915_Methionine_aminopeptidase__partial__Candidatus_Amesbacteria_bacterium_GW2011_GWA2_42_12_" otu="otu128350">
        <meta content=" x=1.5030234 y=18.0 ll=7;" datatype="xsd:string" id="meta128352" property="format" xsi:type="nex:LiteralMeta"/>
      </node>
      <node about="#node128357" id="node128357" label="79.8/91" otu="otu128358">
        <meta content=" x=1.1845478 y=22.5625 ll=7;" datatype="xsd:string" id="meta128360" property="format" xsi:type="nex:LiteralMeta"/>
      </node>
      <node about="#node128361" id="node128361" label="84.9/91" otu="otu128362">
        <meta content=" x=1.2421011 y=21.125 ll=7;" datatype="xsd:string" id="meta128364" property="format" xsi:type="nex:LiteralMeta"/>
      </node>
      <node about="#node128365" id="node128365" label="98.8/99" otu="otu128366">
        <meta content=" x=1.4757404 y=19.75 ll=7;" datatype="xsd:string" id="meta128368" property="format" xsi:type="nex:LiteralMeta"/>
      </node>
      <node about="#node128369" id="node128369" label="RMF92245.1_GCA_003695725_type_II_methionyl_aminopeptidase__Candidatus_Schekmanbacteria_bacterium_" otu="otu128370">
        <meta content=" x=2.0245829 y=19.0 ll=7;" datatype="xsd:string" id="meta128372" property="format" xsi:type="nex:LiteralMeta"/>
      </node>
      <node about="#node128373" id="node128373" label="98.5/100" otu="otu128374">
        <meta content=" x=1.7436906 y=20.5 ll=7;" datatype="xsd:string" id="meta128376" property="format" xsi:type="nex:LiteralMeta"/>
      </node>
      <node about="#node128377" id="node128377" label="MAG50554.1_GCA_002687815_type_II_methionyl_aminopeptidase__archaeon_" otu="otu128378">
        <meta content=" x=1.9276371 y=20.0 ll=7;" datatype="xsd:string" id="meta128380" property="format" xsi:type="nex:LiteralMeta"/>
      </node>
      <node about="#node128381" id="node128381" label="MAH48343.1_GCA_002690445_type_II_methionyl_aminopeptidase__Candidatus_Pacearchaeota_archaeon_" otu="otu128382">
        <meta content=" x=1.8551255 y=21.0 ll=7;" datatype="xsd:string" id="meta128384" property="format" xsi:type="nex:LiteralMeta"/>
      </node>
      <node about="#node128393" id="node128393" label="97.1/100" otu="otu128394">
        <meta content=" x=1.4060148 y=22.5 ll=7;" datatype="xsd:string" id="meta128396" property="format" xsi:type="nex:LiteralMeta"/>
      </node>
      <node about="#node128397" id="node128397" label="MAG61290.1_GCA_002688165_type_II_methionyl_aminopeptidase__Candidatus_Pacearchaeota_archaeon_" otu="otu128398">
        <meta content=" x=1.6836722 y=22.0 ll=7;" datatype="xsd:string" id="meta128400" property="format" xsi:type="nex:LiteralMeta"/>
      </node>
      <node about="#node128401" id="node128401" label="MAG02353.1_GCA_002688335_type_II_methionyl_aminopeptidase__Candidatus_Pacearchaeota_archaeon_" otu="otu128402">
        <meta content=" x=1.817427 y=23.0 ll=7;" datatype="xsd:string" id="meta128404" property="format" xsi:type="nex:LiteralMeta"/>
      </node>
      <node about="#node128413" id="node128413" label="GCA_003554465PWGL01000051.1_222403136120_2_GCA_003554465_-1_ID_120_2_partial_00__Candidatus_Pacearchaeota_archaeon_" otu="otu128414">
        <meta content=" x=1.7010285 y=24.0 ll=7;" datatype="xsd:string" id="meta128416" property="format" xsi:type="nex:LiteralMeta"/>
      </node>
      <node about="#node128425" id="node128425" label="39.2/91" otu="otu128426">
        <meta content=" x=0.9808311 y=28.90625 ll=7;" datatype="xsd:string" id="meta128428" property="format" xsi:type="nex:LiteralMeta"/>
      </node>
      <node about="#node128429" id="node128429" label="85.9/100" otu="otu128430">
        <meta content=" x=1.0709624 y=26.8125 ll=7;" datatype="xsd:string" id="meta128432" property="format" xsi:type="nex:LiteralMeta"/>
      </node>
      <node about="#node128433" id="node128433" label="98/100" otu="otu128434">
        <meta content=" x=1.4086422 y=25.5 ll=7;" datatype="xsd:string" id="meta128436" property="format" xsi:type="nex:LiteralMeta"/>
      </node>
      <node about="#node128437" id="node128437" label="PIU03104.1_GCA_002778895_type_II_methionyl_aminopeptidase__Candidatus_Diapherotrites_archaeon_CG09_land_8_20_14_0_10_32_12_" otu="otu128438">
        <meta content=" x=2.0618625 y=25.0 ll=7;" datatype="xsd:string" id="meta128440" property="format" xsi:type="nex:LiteralMeta"/>
      </node>
      <node about="#node128441" id="node128441" label="PIU22011.1_GCA_002779075_type_II_methionyl_aminopeptidase__Candidatus_Diapherotrites_archaeon_CG08_land_8_20_14_0_20_30_16_" otu="otu128442">
        <meta content=" x=1.7807193 y=26.0 ll=7;" datatype="xsd:string" id="meta128444" property="format" xsi:type="nex:LiteralMeta"/>
      </node>
      <node about="#node128449" id="node128449" label="76.8/100" otu="otu128450">
        <meta content=" x=1.15259 y=28.125 ll=7;" datatype="xsd:string" id="meta128452" property="format" xsi:type="nex:LiteralMeta"/>
      </node>
      <node about="#node128453" id="node128453" label="RIB35616.1_GCA_003568775_type_II_methionyl_aminopeptidase__Candidatus_Nanoclepta_minutus_" otu="otu128454">
        <meta content=" x=1.4781349 y=27.0 ll=7;" datatype="xsd:string" id="meta128456" property="format" xsi:type="nex:LiteralMeta"/>
      </node>
      <node about="#node128457" id="node128457" label="100/100" otu="otu128458">
        <meta content=" x=1.5520813 y=29.25 ll=7;" datatype="xsd:string" id="meta128460" property="format" xsi:type="nex:LiteralMeta"/>
      </node>
      <node about="#node128461" id="node128461" label="70.6/100" otu="otu128462">
        <meta content=" x=1.5625488 y=28.5 ll=7;" datatype="xsd:string" id="meta128464" property="format" xsi:type="nex:LiteralMeta"/>
      </node>
      <node about="#node128465" id="node128465" label="AMD29623.1_GCA_001552015_hypothetical_protein_Nps_00670__Candidatus_Nanopusillus_acidilobi_" otu="otu128466">
        <meta content=" x=1.600756 y=28.0 ll=7;" datatype="xsd:string" id="meta128468" property="format" xsi:type="nex:LiteralMeta"/>
      </node>
      <node about="#node128469" id="node128469" label="PVU68533.1_GCA_003086415_type_II_methionyl_aminopeptidase__Candidatus_Nanobsidianus_stetteri_" otu="otu128470">
        <meta content=" x=1.5785409 y=29.0 ll=7;" datatype="xsd:string" id="meta128472" property="format" xsi:type="nex:LiteralMeta"/>
      </node>
      <node about="#node128477" id="node128477" label="EOD42190.1_GCA_000387965_Methionine_aminopeptidase__Candidatus_Nanobsidianus_stetteri_" otu="otu128478">
        <meta content=" x=1.5520836 y=30.0 ll=7;" datatype="xsd:string" id="meta128480" property="format" xsi:type="nex:LiteralMeta"/>
      </node>
      <node about="#node128493" id="node128493" label="PIV13941.1_GCA_002780595_type_II_methionyl_aminopeptidase__Candidatus_Huberiarchaeum_crystalense_" otu="otu128494">
        <meta content=" x=1.8356925 y=31.0 ll=7;" datatype="xsd:string" id="meta128496" property="format" xsi:type="nex:LiteralMeta"/>
      </node>
      <node about="#node128505" id="node128505" label="OYT41575.1_GCA_002254495_type_II_methionyl_aminopeptidase__Candidatus_Pacearchaeota_archaeon_ex4484_26_" otu="otu128506">
        <meta content=" x=1.4385877 y=32.0 ll=7;" datatype="xsd:string" id="meta128508" property="format" xsi:type="nex:LiteralMeta"/>
      </node>
      <node about="#node128513" id="node128513" label="85.5/66" otu="otu128514">
        <meta content=" x=0.91686624 y=1010.1652 ll=7;" datatype="xsd:string" id="meta128516" property="format" xsi:type="nex:LiteralMeta"/>
      </node>
      <node about="#node128517" id="node128517" label="91.9/98" otu="otu128518">
        <meta content=" x=0.9585728 y=882.1731 ll=7;" datatype="xsd:string" id="meta128520" property="format" xsi:type="nex:LiteralMeta"/>
      </node>
      <node about="#node128521" id="node128521" label="88.1/91" otu="otu128522">
        <meta content=" x=0.9898089 y=727.3306 ll=7;" datatype="xsd:string" id="meta128524" property="format" xsi:type="nex:LiteralMeta"/>
      </node>
      <node about="#node128525" id="node128525" label="89.6/56" otu="otu128526">
        <meta content=" x=1.0447233 y=480.9635 ll=7;" datatype="xsd:string" id="meta128528" property="format" xsi:type="nex:LiteralMeta"/>
      </node>
      <node about="#node128529" id="node128529" label="95.1/42" otu="otu128530">
        <meta content=" x=1.1061951 y=333.50394 ll=7;" datatype="xsd:string" id="meta128532" property="format" xsi:type="nex:LiteralMeta"/>
      </node>
      <node about="#node128533" id="node128533" label="84.1/86" otu="otu128534">
        <meta content=" x=1.1391388 y=227.24904 ll=7;" datatype="xsd:string" id="meta128536" property="format" xsi:type="nex:LiteralMeta"/>
      </node>
      <node about="#node128537" id="node128537" label="66.4/51" otu="otu128538">
        <meta content=" x=1.1795806 y=38.5 ll=7;" datatype="xsd:string" id="meta128540" property="format" xsi:type="nex:LiteralMeta"/>
      </node>
      <node about="#node128541" id="node128541" label="50.2/84" otu="otu128542">
        <meta content=" x=1.2443781 y=35.875 ll=7;" datatype="xsd:string" id="meta128544" property="format" xsi:type="nex:LiteralMeta"/>
      </node>
      <node about="#node128545" id="node128545" label="92.9/99" otu="otu128546">
        <meta content=" x=1.3956494 y=34.25 ll=7;" datatype="xsd:string" id="meta128548" property="format" xsi:type="nex:LiteralMeta"/>
      </node>
      <node about="#node128549" id="node128549" label="39.9/99" otu="otu128550">
        <meta content=" x=1.4670712 y=33.5 ll=7;" datatype="xsd:string" id="meta128552" property="format" xsi:type="nex:LiteralMeta"/>
      </node>
      <node about="#node128553" id="node128553" label="OGW51037.1_GCA_001803815_type_I_methionyl_aminopeptidase__Nitrospirae_bacterium_RBG_19FT_COMBO_42_15_" otu="otu128554">
        <meta content=" x=2.7122731 y=33.0 ll=7;" datatype="xsd:string" id="meta128556" property="format" xsi:type="nex:LiteralMeta"/>
      </node>
      <node about="#node128557" id="node128557" label="GCA_003551125PULY01000049.1_2780167647_2_GCA_003551125_-1_ID_47_2_partial_00__Candidatus_Diapherotrites_archaeon_" otu="otu128558">
        <meta content=" x=1.7846448 y=34.0 ll=7;" datatype="xsd:string" id="meta128560" property="format" xsi:type="nex:LiteralMeta"/>
      </node>
      <node about="#node128565" id="node128565" label="RLG21844.1_GCA_003660975_type_II_methionyl_aminopeptidase__Candidatus_Micrarchaeota_archaeon_" otu="otu128566">
        <meta content=" x=1.8273324 y=35.0 ll=7;" datatype="xsd:string" id="meta128568" property="format" xsi:type="nex:LiteralMeta"/>
      </node>
      <node about="#node128573" id="node128573" label="94.4/100" otu="otu128574">
        <meta content=" x=1.3874433 y=37.5 ll=7;" datatype="xsd:string" id="meta128576" property="format" xsi:type="nex:LiteralMeta"/>
      </node>
      <node about="#node128577" id="node128577" label="77.3/100" otu="otu128578">
        <meta content=" x=1.4685199 y=36.5 ll=7;" datatype="xsd:string" id="meta128580" property="format" xsi:type="nex:LiteralMeta"/>
      </node>
      <node about="#node128581" id="node128581" label="OKY77115.1_GCA_001914405_Methionine_aminopeptidase_Map__Candidatus_Methanohalarchaeum_thermophilum_" otu="otu128582">
        <meta content=" x=1.7677046 y=36.0 ll=7;" datatype="xsd:string" id="meta128584" property="format" xsi:type="nex:LiteralMeta"/>
      </node>
      <node about="#node128585" id="node128585" label="PTD93401.1_GCA_003034855_type_II_methionyl_aminopeptidase__archaeon_SCG-AAA382B04_" otu="otu128586">
        <meta content=" x=1.6825662 y=37.0 ll=7;" datatype="xsd:string" id="meta128588" property="format" xsi:type="nex:LiteralMeta"/>
      </node>
      <node about="#node128593" id="node128593" label="99.5/100" otu="otu128594">
        <meta content=" x=1.6108664 y=38.5 ll=7;" datatype="xsd:string" id="meta128596" property="format" xsi:type="nex:LiteralMeta"/>
      </node>
      <node about="#node128597" id="node128597" label="OUJ18959.1_GCA_002153915_Methionine_aminopeptidase_Map__Methanonatronarchaeum_thermophilum_" otu="otu128598">
        <meta content=" x=1.715068 y=38.0 ll=7;" datatype="xsd:string" id="meta128600" property="format" xsi:type="nex:LiteralMeta"/>
      </node>
      <node about="#node128601" id="node128601" label="GCA_003555005PWHS01000041.1_23184811937111_23_GCA_003555005_1_ID_11_23_partial_00__Methanonatronarchaeia_archaeon_" otu="otu128602">
        <meta content=" x=1.7219371 y=39.0 ll=7;" datatype="xsd:string" id="meta128604" property="format" xsi:type="nex:LiteralMeta"/>
      </node>
      <node about="#node128617" id="node128617" label="99.7/93" otu="otu128618">
        <meta content=" x=1.4910092 y=41.125 ll=7;" datatype="xsd:string" id="meta128620" property="format" xsi:type="nex:LiteralMeta"/>
      </node>
      <node about="#node128621" id="node128621" label="PIU20833.1_GCA_002779065_type_II_methionyl_aminopeptidase__Candidatus_Diapherotrites_archaeon_CG08_land_8_20_14_0_20_34_12_" otu="otu128622">
        <meta content=" x=1.7663616 y=40.0 ll=7;" datatype="xsd:string" id="meta128624" property="format" xsi:type="nex:LiteralMeta"/>
      </node>
      <node about="#node128625" id="node128625" label="99.9/100" otu="otu128626">
        <meta content=" x=1.8215818 y=42.25 ll=7;" datatype="xsd:string" id="meta128628" property="format" xsi:type="nex:LiteralMeta"/>
      </node>
      <node about="#node128629" id="node128629" label="74.4/99" otu="otu128630">
        <meta content=" x=1.8888925 y=41.5 ll=7;" datatype="xsd:string" id="meta128632" property="format" xsi:type="nex:LiteralMeta"/>
      </node>
      <node about="#node128633" id="node128633" label="GCA_005239615SBBR01000070.1_55813671894_5_GCA_005239615_1_ID_94_5_partial_00__archaeon_" otu="otu128634">
        <meta content=" x=2.0980856 y=41.0 ll=7;" datatype="xsd:string" id="meta128636" property="format" xsi:type="nex:LiteralMeta"/>
      </node>
      <node about="#node128637" id="node128637" label="GCA_000402355AQRS01000042.1_2970186642_2_GCA_000402355_-1_ID_42_2_partial_00__Candidatus_Iainarchaeum_andersonii_SCGC_AAA011-E11_" otu="otu128638">
        <meta content=" x=2.069105 y=42.0 ll=7;" datatype="xsd:string" id="meta128640" property="format" xsi:type="nex:LiteralMeta"/>
      </node>
      <node about="#node128645" id="node128645" label="MAG17933.1_GCA_002687735_type_II_methionyl_aminopeptidase__Candidatus_Diapherotrites_archaeon_" otu="otu128646">
        <meta content=" x=1.9995865 y=43.0 ll=7;" datatype="xsd:string" id="meta128648" property="format" xsi:type="nex:LiteralMeta"/>
      </node>
      <node about="#node128661" id="node128661" label="90.7/95" otu="otu128662">
        <meta content=" x=1.2050333 y=415.99808 ll=7;" datatype="xsd:string" id="meta128664" property="format" xsi:type="nex:LiteralMeta"/>
      </node>
      <node about="#node128665" id="node128665" label="86.7/85" otu="otu128666">
        <meta content=" x=1.2425332 y=402.99612 ll=7;" datatype="xsd:string" id="meta128668" property="format" xsi:type="nex:LiteralMeta"/>
      </node>
      <node about="#node128669" id="node128669" label="10.8/53" otu="otu128670">
        <meta content=" x=1.2665857 y=381.97662 ll=7;" datatype="xsd:string" id="meta128672" property="format" xsi:type="nex:LiteralMeta"/>
      </node>
      <node about="#node128673" id="node128673" label="80.1/65" otu="otu128674">
        <meta content=" x=1.2985781 y=355.45325 ll=7;" datatype="xsd:string" id="meta128676" property="format" xsi:type="nex:LiteralMeta"/>
      </node>
      <node about="#node128677" id="node128677" label="64.9/36" otu="otu128678">
        <meta content=" x=1.3224959 y=306.7815 ll=7;" datatype="xsd:string" id="meta128680" property="format" xsi:type="nex:LiteralMeta"/>
      </node>
      <node about="#node128681" id="node128681" label="83.7/43" otu="otu128682">
        <meta content=" x=1.3587921 y=214.81299 ll=7;" datatype="xsd:string" id="meta128684" property="format" xsi:type="nex:LiteralMeta"/>
      </node>
      <node about="#node128685" id="node128685" label="88.9/36" otu="otu128686">
        <meta content=" x=1.392179 y=72.44118 ll=7;" datatype="xsd:string" id="meta128688" property="format" xsi:type="nex:LiteralMeta"/>
      </node>
      <node about="#node128689" id="node128689" label="77.5/35" otu="otu128690">
        <meta content=" x=1.4082375 y=58.262695 ll=7;" datatype="xsd:string" id="meta128692" property="format" xsi:type="nex:LiteralMeta"/>
      </node>
      <node about="#node128693" id="node128693" label="88.3/74" otu="otu128694">
        <meta content=" x=1.4473938 y=50.08008 ll=7;" datatype="xsd:string" id="meta128696" property="format" xsi:type="nex:LiteralMeta"/>
      </node>
      <node about="#node128697" id="node128697" label="78.4/96" otu="otu128698">
        <meta content=" x=1.493331 y=44.5 ll=7;" datatype="xsd:string" id="meta128700" property="format" xsi:type="nex:LiteralMeta"/>
      </node>
      <node about="#node128701" id="node128701" label="GCA_002011165MTMI01000018.1_11092286931611_110_GCA_002011165_1_ID_1_110_partial_00__Euryarchaeota_archaeon_JdFR-21_" otu="otu128702">
        <meta content=" x=2.0466437 y=44.0 ll=7;" datatype="xsd:string" id="meta128704" property="format" xsi:type="nex:LiteralMeta"/>
      </node>
      <node about="#node128705" id="node128705" label="GCA_002495885DAHG01000074.1_65261613344_6_GCA_002495885_1_ID_44_6_partial_00__Methanocellaceae_archaeon_UBA148_" otu="otu128706">
        <meta content=" x=1.7076793 y=45.0 ll=7;" datatype="xsd:string" id="meta128708" property="format" xsi:type="nex:LiteralMeta"/>
      </node>
      <node about="#node128713" id="node128713" label="98.7/100" otu="otu128286">
        <meta content=" x=1.5666171 y=55.660156 ll=7;" datatype="xsd:string" id="meta128714" property="format" xsi:type="nex:LiteralMeta"/>
      </node>
      <node about="#node128715" id="node128715" label="76.1/99" otu="otu128716">
        <meta content=" x=1.6031581 y=50.320312 ll=7;" datatype="xsd:string" id="meta128718" property="format" xsi:type="nex:LiteralMeta"/>
      </node>
      <node about="#node128719" id="node128719" label="79.1/100" otu="otu128720">
        <meta content=" x=1.6367073 y=46.5 ll=7;" datatype="xsd:string" id="meta128722" property="format" xsi:type="nex:LiteralMeta"/>
      </node>
      <node about="#node128723" id="node128723" label="OPX76967.1_GCA_002067795_Methionine_aminopeptidase__Methanosaeta_sp._PtaB.Bin039_" otu="otu128724">
        <meta content=" x=1.8172631 y=46.0 ll=7;" datatype="xsd:string" id="meta128726" property="format" xsi:type="nex:LiteralMeta"/>
      </node>
      <node about="#node128727" id="node128727" label="ABK14446.1_GCA_000014945_methionine_aminopeptidase__type_II__Methanosaeta_thermophila_PT_" otu="otu128728">
        <meta content=" x=1.8361598 y=47.0 ll=7;" datatype="xsd:string" id="meta128730" property="format" xsi:type="nex:LiteralMeta"/>
      </node>
      <node about="#node128735" id="node128735" label="21.6/68" otu="otu128736">
        <meta content=" x=1.6310321 y=54.140625 ll=7;" datatype="xsd:string" id="meta128738" property="format" xsi:type="nex:LiteralMeta"/>
      </node>
      <node about="#node128739" id="node128739" label="99.6/100" otu="otu128740">
        <meta content=" x=1.7548556 y=49.6875 ll=7;" datatype="xsd:string" id="meta128742" property="format" xsi:type="nex:LiteralMeta"/>
      </node>
      <node about="#node128743" id="node128743" label="GCA_002501765DAOG01000025.1_20135291440445_20_GCA_002501765_1_ID_45_20_partial_00__Methanosaeta_sp._UBA204_" otu="otu128744">
        <meta content=" x=1.9554006 y=48.0 ll=7;" datatype="xsd:string" id="meta128746" property="format" xsi:type="nex:LiteralMeta"/>
      </node>
      <node about="#node128747" id="node128747" label="89.7/99" otu="otu128748">
        <meta content=" x=1.7999275 y=51.375 ll=7;" datatype="xsd:string" id="meta128750" property="format" xsi:type="nex:LiteralMeta"/>
      </node>
      <node about="#node128751" id="node128751" label="75.6/93" otu="otu128752">
        <meta content=" x=1.8231045 y=50.25 ll=7;" datatype="xsd:string" id="meta128754" property="format" xsi:type="nex:LiteralMeta"/>
      </node>
      <node about="#node128755" id="node128755" label="98.3/100" otu="otu128756">
        <meta content=" x=1.8841825 y=49.5 ll=7;" datatype="xsd:string" id="meta128758" property="format" xsi:type="nex:LiteralMeta"/>
      </node>
      <node about="#node128759" id="node128759" label="AET63588.1_GCA_000235565_Methionine_aminopeptidase__type_II__Methanosaeta_harundinacea_6Ac_" otu="otu128760">
        <meta content=" x=1.9095507 y=49.0 ll=7;" datatype="xsd:string" id="meta128762" property="format" xsi:type="nex:LiteralMeta"/>
      </node>
      <node about="#node128763" id="node128763" label="GCA_001602645LUYE01000012.1_93892409017558_93_GCA_001602645_-1_ID_58_93_partial_00__Methanosarcinales_archaeon_Methan_01_" otu="otu128764">
        <meta content=" x=1.930448 y=50.0 ll=7;" datatype="xsd:string" id="meta128766" property="format" xsi:type="nex:LiteralMeta"/>
      </node>
      <node about="#node128771" id="node128771" label="GCA_002502785DAQG01000090.1_53359424065_5_GCA_002502785_-1_ID_65_5_partial_00__Methanosaeta_harundinacea_" otu="otu128772">
        <meta content=" x=1.8897986 y=51.0 ll=7;" datatype="xsd:string" id="meta128774" property="format" xsi:type="nex:LiteralMeta"/>
      </node>
      <node about="#node128779" id="node128779" label="74.4/93" otu="otu128780">
        <meta content=" x=1.8068614 y=52.5 ll=7;" datatype="xsd:string" id="meta128782" property="format" xsi:type="nex:LiteralMeta"/>
      </node>
      <node about="#node128783" id="node128783" label="GCA_002506535DAXT01000024.1_37334143429519_37_GCA_002506535_-1_ID_19_37_partial_00__Methanosaeta_harundinacea_" otu="otu128784">
        <meta content=" x=1.8761898 y=52.0 ll=7;" datatype="xsd:string" id="meta128786" property="format" xsi:type="nex:LiteralMeta"/>
      </node>
      <node about="#node128787" id="node128787" label="KUK44919.1_GCA_001509375_Methionine_aminopeptidase__Methanosaeta_harundinacea_" otu="otu128788">
        <meta content=" x=1.8669008 y=53.0 ll=7;" datatype="xsd:string" id="meta128790" property="format" xsi:type="nex:LiteralMeta"/>
      </node>
      <node about="#node128803" id="node128803" label="97.1/100" otu="otu128394">
        <meta content=" x=1.7180073 y=58.59375 ll=7;" datatype="xsd:string" id="meta128804" property="format" xsi:type="nex:LiteralMeta"/>
      </node>
      <node about="#node128805" id="node128805" label="84.6/100" otu="otu128806">
        <meta content=" x=1.7645044 y=57.1875 ll=7;" datatype="xsd:string" id="meta128808" property="format" xsi:type="nex:LiteralMeta"/>
      </node>
      <node about="#node128809" id="node128809" label="73.8/100" otu="otu128810">
        <meta content=" x=1.7838374 y=55.875 ll=7;" datatype="xsd:string" id="meta128812" property="format" xsi:type="nex:LiteralMeta"/>
      </node>
      <node about="#node128813" id="node128813" label="95.8/100" otu="otu128814">
        <meta content=" x=1.861962 y=54.75 ll=7;" datatype="xsd:string" id="meta128816" property="format" xsi:type="nex:LiteralMeta"/>
      </node>
      <node about="#node128817" id="node128817" label="OPY48856.1_GCA_002067705_Methionine_aminopeptidase__Methanosaeta_sp._PtaU1.Bin112_" otu="otu128818">
        <meta content=" x=1.9760332 y=54.0 ll=7;" datatype="xsd:string" id="meta128820" property="format" xsi:type="nex:LiteralMeta"/>
      </node>
      <node about="#node128821" id="node128821" label="98.2/100" otu="otu128146">
        <meta content=" x=1.9430559 y=55.5 ll=7;" datatype="xsd:string" id="meta128822" property="format" xsi:type="nex:LiteralMeta"/>
      </node>
      <node about="#node128823" id="node128823" label="OYV10648.1_GCA_002256595_methionyl_aminopeptidase__Methanosaeta_sp._NSP1_" otu="otu128824">
        <meta content=" x=1.9827267 y=55.0 ll=7;" datatype="xsd:string" id="meta128826" property="format" xsi:type="nex:LiteralMeta"/>
      </node>
      <node about="#node128827" id="node128827" label="GCA_002505805DAWB01000144.1_315302420192_3_GCA_002505805_1_ID_192_3_partial_00__Methanosaeta_sp._UBA80_" otu="otu128828">
        <meta content=" x=1.9790348 y=56.0 ll=7;" datatype="xsd:string" id="meta128830" property="format" xsi:type="nex:LiteralMeta"/>
      </node>
      <node about="#node128839" id="node128839" label="AEB68493.1_GCA_000204415_methionine_aminopeptidase__type_II__Methanosaeta_concilii_GP6_" otu="otu128840">
        <meta content=" x=1.8849488 y=57.0 ll=7;" datatype="xsd:string" id="meta128842" property="format" xsi:type="nex:LiteralMeta"/>
      </node>
      <node about="#node128847" id="node128847" label="62/100" otu="otu128848">
        <meta content=" x=1.7990315 y=58.5 ll=7;" datatype="xsd:string" id="meta128850" property="format" xsi:type="nex:LiteralMeta"/>
      </node>
      <node about="#node128851" id="node128851" label="OPX74851.1_GCA_002067755_Methionine_aminopeptidase__Methanosaeta_sp._PtaB.Bin018_" otu="otu128852">
        <meta content=" x=1.9021951 y=58.0 ll=7;" datatype="xsd:string" id="meta128854" property="format" xsi:type="nex:LiteralMeta"/>
      </node>
      <node about="#node128855" id="node128855" label="RQW81497.1_GCA_003857025_type_II_methionyl_aminopeptidase__Methanothrix_sp._" otu="otu128856">
        <meta content=" x=1.9287692 y=59.0 ll=7;" datatype="xsd:string" id="meta128858" property="format" xsi:type="nex:LiteralMeta"/>
      </node>
      <node about="#node128867" id="node128867" label="OPY49550.1_GCA_002067365_Methionine_aminopeptidase__Methanosaeta_sp._PtaU1.Bin060_" otu="otu128868">
        <meta content=" x=1.84014 y=60.0 ll=7;" datatype="xsd:string" id="meta128870" property="format" xsi:type="nex:LiteralMeta"/>
      </node>
      <node about="#node128883" id="node128883" label="GCA_003162615PMNG01000194.1_314262316104_3_GCA_003162615_-1_ID_104_3_partial_00__Methanothrix_sp._" otu="otu128884">
        <meta content=" x=1.7482014 y=61.0 ll=7;" datatype="xsd:string" id="meta128886" property="format" xsi:type="nex:LiteralMeta"/>
      </node>
      <node about="#node128895" id="node128895" label="88.8/60" otu="otu128896">
        <meta content=" x=1.4500612 y=66.44531 ll=7;" datatype="xsd:string" id="meta128898" property="format" xsi:type="nex:LiteralMeta"/>
      </node>
      <node about="#node128899" id="node128899" label="98/100" otu="otu128434">
        <meta content=" x=1.5864648 y=62.75 ll=7;" datatype="xsd:string" id="meta128900" property="format" xsi:type="nex:LiteralMeta"/>
      </node>
      <node about="#node128901" id="node128901" label="RLG37164.1_GCA_003661185_type_II_methionyl_aminopeptidase__Methanosarcinales_archaeon_" otu="otu128902">
        <meta content=" x=1.7330195 y=62.0 ll=7;" datatype="xsd:string" id="meta128904" property="format" xsi:type="nex:LiteralMeta"/>
      </node>
      <node about="#node128905" id="node128905" label="100/100" otu="otu128458">
        <meta content=" x=1.8235722 y=63.5 ll=7;" datatype="xsd:string" id="meta128906" property="format" xsi:type="nex:LiteralMeta"/>
      </node>
      <node about="#node128907" id="node128907" label="PXF50738.1_GCA_003194435_type_II_methionyl_aminopeptidase__Methanophagales_archaeon_" otu="otu128908">
        <meta content=" x=1.8571112 y=63.0 ll=7;" datatype="xsd:string" id="meta128910" property="format" xsi:type="nex:LiteralMeta"/>
      </node>
      <node about="#node128911" id="node128911" label="RLG34370.1_GCA_003661165_type_II_methionyl_aminopeptidase__Methanosarcinales_archaeon_" otu="otu128912">
        <meta content=" x=1.8575077 y=64.0 ll=7;" datatype="xsd:string" id="meta128914" property="format" xsi:type="nex:LiteralMeta"/>
      </node>
      <node about="#node128923" id="node128923" label="88.6/88" otu="otu128924">
        <meta content=" x=1.496692 y=70.140625 ll=7;" datatype="xsd:string" id="meta128926" property="format" xsi:type="nex:LiteralMeta"/>
      </node>
      <node about="#node128927" id="node128927" label="99.6/100" otu="otu128740">
        <meta content=" x=1.6523625 y=67.15625 ll=7;" datatype="xsd:string" id="meta128928" property="format" xsi:type="nex:LiteralMeta"/>
      </node>
      <node about="#node128929" id="node128929" label="RZN40550.1_GCA_004211975_type_II_methionyl_aminopeptidase__Methanosarcinales_archaeon_" otu="otu128930">
        <meta content=" x=1.7921442 y=65.0 ll=7;" datatype="xsd:string" id="meta128932" property="format" xsi:type="nex:LiteralMeta"/>
      </node>
      <node about="#node128933" id="node128933" label="89.4/93" otu="otu128934">
        <meta content=" x=1.7076367 y=69.3125 ll=7;" datatype="xsd:string" id="meta128936" property="format" xsi:type="nex:LiteralMeta"/>
      </node>
      <node about="#node128937" id="node128937" label="98.2/100" otu="otu128146">
        <meta content=" x=1.7817298 y=68.125 ll=7;" datatype="xsd:string" id="meta128938" property="format" xsi:type="nex:LiteralMeta"/>
      </node>
      <node about="#node128939" id="node128939" label="85.7/100" otu="otu128940">
        <meta content=" x=1.8031601 y=67.25 ll=7;" datatype="xsd:string" id="meta128942" property="format" xsi:type="nex:LiteralMeta"/>
      </node>
      <node about="#node128943" id="node128943" label="98.8/100" otu="otu128944">
        <meta content=" x=1.8527158 y=66.5 ll=7;" datatype="xsd:string" id="meta128946" property="format" xsi:type="nex:LiteralMeta"/>
      </node>
      <node about="#node128947" id="node128947" label="PXF62136.1_GCA_003194445_type_II_methionyl_aminopeptidase__ANME-2_cluster_archaeon_" otu="otu128948">
        <meta content=" x=1.8631293 y=66.0 ll=7;" datatype="xsd:string" id="meta128950" property="format" xsi:type="nex:LiteralMeta"/>
      </node>
      <node about="#node128951" id="node128951" label="RLG29946.1_GCA_003661105_type_II_methionyl_aminopeptidase__Methanosarcinales_archaeon_" otu="otu128952">
        <meta content=" x=1.8693409 y=67.0 ll=7;" datatype="xsd:string" id="meta128954" property="format" xsi:type="nex:LiteralMeta"/>
      </node>
      <node about="#node128959" id="node128959" label="KAB3547665.1_GCA_003336385_type_II_methionyl_aminopeptidase__ANME-2_cluster_archaeon_" otu="otu128960">
        <meta content=" x=1.8267994 y=68.0 ll=7;" datatype="xsd:string" id="meta128962" property="format" xsi:type="nex:LiteralMeta"/>
      </node>
      <node about="#node128967" id="node128967" label="GCA_002503595DASC01000056.1_85974686499_8_GCA_002503595_-1_ID_99_8_partial_00__Methanosarcinales_archaeon_UBA203_" otu="otu128968">
        <meta content=" x=1.7944454 y=69.0 ll=7;" datatype="xsd:string" id="meta128970" property="format" xsi:type="nex:LiteralMeta"/>
      </node>
      <node about="#node128975" id="node128975" label="59/93" otu="otu128976">
        <meta content=" x=1.7265055 y=70.5 ll=7;" datatype="xsd:string" id="meta128978" property="format" xsi:type="nex:LiteralMeta"/>
      </node>
      <node about="#node128979" id="node128979" label="GCA_002506015DAWR01000082.1_441675057170_4_GCA_002506015_-1_ID_170_4_partial_00__Methanosarcinales_archaeon_UBA261_" otu="otu128980">
        <meta content=" x=1.8433845 y=70.0 ll=7;" datatype="xsd:string" id="meta128982" property="format" xsi:type="nex:LiteralMeta"/>
      </node>
      <node about="#node128983" id="node128983" label="RJS69138.1_GCA_003601535_type_II_methionyl_aminopeptidase__ANME-2_cluster_archaeon_" otu="otu128984">
        <meta content=" x=1.833339 y=71.0 ll=7;" datatype="xsd:string" id="meta128986" property="format" xsi:type="nex:LiteralMeta"/>
      </node>
      <node about="#node128999" id="node128999" label="43.7/64" otu="otu129000">
        <meta content=" x=1.5277905 y=73.125 ll=7;" datatype="xsd:string" id="meta129002" property="format" xsi:type="nex:LiteralMeta"/>
      </node>
      <node about="#node129003" id="node129003" label="PPA79816.1_GCA_002926195_Methionine_aminopeptidase__ANME-2_cluster_archaeon_HR1_" otu="otu129004">
        <meta content=" x=1.7948104 y=72.0 ll=7;" datatype="xsd:string" id="meta129006" property="format" xsi:type="nex:LiteralMeta"/>
      </node>
      <node about="#node129007" id="node129007" label="99.1/100" otu="otu129008">
        <meta content=" x=1.663814 y=74.25 ll=7;" datatype="xsd:string" id="meta129010" property="format" xsi:type="nex:LiteralMeta"/>
      </node>
      <node about="#node129011" id="node129011" label="PKL53143.1_GCA_002839545_type_II_methionyl_aminopeptidase__Candidatus_Methanoperedenaceae_archaeon_HGW-Methanoperedenaceae-1_" otu="otu129012">
        <meta content=" x=1.7651262 y=73.0 ll=7;" datatype="xsd:string" id="meta129014" property="format" xsi:type="nex:LiteralMeta"/>
      </node>
      <node about="#node129015" id="node129015" label="75.1/100" otu="otu129016">
        <meta content=" x=1.7018869 y=75.5 ll=7;" datatype="xsd:string" id="meta129018" property="format" xsi:type="nex:LiteralMeta"/>
      </node>
      <node about="#node129019" id="node129019" label="93.3/100" otu="otu129020">
        <meta content=" x=1.7452098 y=74.5 ll=7;" datatype="xsd:string" id="meta129022" property="format" xsi:type="nex:LiteralMeta"/>
      </node>
      <node about="#node129023" id="node129023" label="GCA_002496325DAJM01000055.1_36298173069223_36_GCA_002496325_1_ID_23_36_partial_00__Candidatus_Methanoperedens_sp._UBA453_" otu="otu129024">
        <meta content=" x=1.8362856 y=74.0 ll=7;" datatype="xsd:string" id="meta129026" property="format" xsi:type="nex:LiteralMeta"/>
      </node>
      <node about="#node129027" id="node129027" label="SNQ61360.1_GCA_900196725_Methionine_aminopeptidase__Candidatus_Methanoperedens_nitroreducens_" otu="otu129028">
        <meta content=" x=1.8269085 y=75.0 ll=7;" datatype="xsd:string" id="meta129030" property="format" xsi:type="nex:LiteralMeta"/>
      </node>
      <node about="#node129035" id="node129035" label="94.2/100" otu="otu129036">
        <meta content=" x=1.7576339 y=76.5 ll=7;" datatype="xsd:string" id="meta129038" property="format" xsi:type="nex:LiteralMeta"/>
      </node>
      <node about="#node129039" id="node129039" label="PWB53698.1_GCA_003104905_type_II_methionyl_aminopeptidase__Candidatus_Methanoperedenaceae_archaeon_" otu="otu129040">
        <meta content=" x=1.7744402 y=76.0 ll=7;" datatype="xsd:string" id="meta129042" property="format" xsi:type="nex:LiteralMeta"/>
      </node>
      <node about="#node129043" id="node129043" label="WP_097300127.1_GCF_002487355_type_II_methionyl_aminopeptidase__Candidatus_Methanoperedens_sp._BLZ2_" otu="otu129044">
        <meta content=" x=1.7968467 y=77.0 ll=7;" datatype="xsd:string" id="meta129046" property="format" xsi:type="nex:LiteralMeta"/>
      </node>
      <node about="#node129075" id="node129075" label="93.3/57" otu="otu129076">
        <meta content=" x=1.4651929 y=86.61966 ll=7;" datatype="xsd:string" id="meta129078" property="format" xsi:type="nex:LiteralMeta"/>
      </node>
      <node about="#node129079" id="node129079" label="86.1/47" otu="otu129080">
        <meta content=" x=1.5324771 y=78.75 ll=7;" datatype="xsd:string" id="meta129082" property="format" xsi:type="nex:LiteralMeta"/>
      </node>
      <node about="#node129083" id="node129083" label="TDQ68840.1_GCA_004363215_methionine_aminopeptidase_type_II__Methanimicrococcus_blatticola_" otu="otu129084">
        <meta content=" x=1.9940397 y=78.0 ll=7;" datatype="xsd:string" id="meta129086" property="format" xsi:type="nex:LiteralMeta"/>
      </node>
      <node about="#node129087" id="node129087" label="99.7/100" otu="otu128170">
        <meta content=" x=1.7616359 y=79.5 ll=7;" datatype="xsd:string" id="meta129088" property="format" xsi:type="nex:LiteralMeta"/>
      </node>
      <node about="#node129089" id="node129089" label="RLG25996.1_GCA_003661075_type_II_methionyl_aminopeptidase__Methanosarcinales_archaeon_" otu="otu129090">
        <meta content=" x=1.7824448 y=79.0 ll=7;" datatype="xsd:string" id="meta129092" property="format" xsi:type="nex:LiteralMeta"/>
      </node>
      <node about="#node129093" id="node129093" label="RZB30890.1_GCA_004193545_methionyl_aminopeptidase__Candidatus_Argoarchaeum_ethanivorans_" otu="otu129094">
        <meta content=" x=1.7987462 y=80.0 ll=7;" datatype="xsd:string" id="meta129096" property="format" xsi:type="nex:LiteralMeta"/>
      </node>
      <node about="#node129105" id="node129105" label="79.6/54" otu="otu129106">
        <meta content=" x=1.4911691 y=94.48932 ll=7;" datatype="xsd:string" id="meta129108" property="format" xsi:type="nex:LiteralMeta"/>
      </node>
      <node about="#node129109" id="node129109" label="ADI74930.1_GCA_000196655_methionine_aminopeptidase__type_II__Methanohalobium_evestigatum_Z-7303_" otu="otu129110">
        <meta content=" x=1.7229393 y=81.0 ll=7;" datatype="xsd:string" id="meta129112" property="format" xsi:type="nex:LiteralMeta"/>
      </node>
      <node about="#node129113" id="node129113" label="76.4/50" otu="otu129114">
        <meta content=" x=1.5083038 y=107.97864 ll=7;" datatype="xsd:string" id="meta129116" property="format" xsi:type="nex:LiteralMeta"/>
      </node>
      <node about="#node129117" id="node129117" label="49.7/49" otu="otu129118">
        <meta content=" x=1.5159727 y=86.7854 ll=7;" datatype="xsd:string" id="meta129120" property="format" xsi:type="nex:LiteralMeta"/>
      </node>
      <node about="#node129121" id="node129121" label="100/100" otu="otu128458">
        <meta content=" x=1.661555 y=83.5 ll=7;" datatype="xsd:string" id="meta129122" property="format" xsi:type="nex:LiteralMeta"/>
      </node>
      <node about="#node129123" id="node129123" label="81.8/100" otu="otu129124">
        <meta content=" x=1.6719594 y=82.5 ll=7;" datatype="xsd:string" id="meta129126" property="format" xsi:type="nex:LiteralMeta"/>
      </node>
      <node about="#node129127" id="node129127" label="APH38606.1_GCA_001889405_type_II_methionyl_aminopeptidase__Methanohalophilus_halophilus_" otu="otu129128">
        <meta content=" x=1.6879538 y=82.0 ll=7;" datatype="xsd:string" id="meta129130" property="format" xsi:type="nex:LiteralMeta"/>
      </node>
      <node about="#node129131" id="node129131" label="ADE35572.1_GCA_000025865_methionine_aminopeptidase__type_II__Methanohalophilus_mahii_DSM_5219_" otu="otu129132">
        <meta content=" x=1.6768383 y=83.0 ll=7;" datatype="xsd:string" id="meta129134" property="format" xsi:type="nex:LiteralMeta"/>
      </node>
      <node about="#node129139" id="node129139" label="73.8/100" otu="otu128810">
        <meta content=" x=1.6671339 y=84.5 ll=7;" datatype="xsd:string" id="meta129140" property="format" xsi:type="nex:LiteralMeta"/>
      </node>
      <node about="#node129141" id="node129141" label="WP_129597877.1_GCF_004137855_type_II_methionyl_aminopeptidase__Methanohalophilus_sp._SLHTYRO_" otu="otu129142">
        <meta content=" x=1.6775085 y=84.0 ll=7;" datatype="xsd:string" id="meta129144" property="format" xsi:type="nex:LiteralMeta"/>
      </node>
      <node about="#node129145" id="node129145" label="SNY18475.1_GCA_900215215_methionine_aminopeptidase__type_II__Methanohalophilus_euhalobius_" otu="otu129146">
        <meta content=" x=1.667137 y=85.0 ll=7;" datatype="xsd:string" id="meta129148" property="format" xsi:type="nex:LiteralMeta"/>
      </node>
      <node about="#node129157" id="node129157" label="71.6/90" otu="otu129158">
        <meta content=" x=1.5843362 y=90.0708 ll=7;" datatype="xsd:string" id="meta129160" property="format" xsi:type="nex:LiteralMeta"/>
      </node>
      <node about="#node129161" id="node129161" label="GCA_003555325PWGQ01000047.1_45414114176790_45_GCA_003555325_-1_ID_90_45_partial_00__Methanosarcinaceae_archaeon_" otu="otu129162">
        <meta content=" x=1.6786274 y=86.0 ll=7;" datatype="xsd:string" id="meta129164" property="format" xsi:type="nex:LiteralMeta"/>
      </node>
      <node about="#node129165" id="node129165" label="96.4/100" otu="otu129166">
        <meta content=" x=1.7594904 y=94.1416 ll=7;" datatype="xsd:string" id="meta129168" property="format" xsi:type="nex:LiteralMeta"/>
      </node>
      <node about="#node129169" id="node129169" label="AKB26544.1_GCA_000970045_Methionine_aminopeptidase__Methanosarcina_sp._MTP4_" otu="otu129170">
        <meta content=" x=1.8366065 y=87.0 ll=7;" datatype="xsd:string" id="meta129172" property="format" xsi:type="nex:LiteralMeta"/>
      </node>
      <node about="#node129173" id="node129173" label="95.8/99" otu="otu129174">
        <meta content=" x=1.8501974 y=101.2832 ll=7;" datatype="xsd:string" id="meta129176" property="format" xsi:type="nex:LiteralMeta"/>
      </node>
      <node about="#node129177" id="node129177" label="89.9/99" otu="otu129178">
        <meta content=" x=1.8939586 y=93.65625 ll=7;" datatype="xsd:string" id="meta129180" property="format" xsi:type="nex:LiteralMeta"/>
      </node>
      <node about="#node129181" id="node129181" label="77/96" otu="otu129182">
        <meta content=" x=1.9052646 y=91.3125 ll=7;" datatype="xsd:string" id="meta129184" property="format" xsi:type="nex:LiteralMeta"/>
      </node>
      <node about="#node129185" id="node129185" label="97.5/99" otu="otu129186">
        <meta content=" x=1.9453356 y=89.5 ll=7;" datatype="xsd:string" id="meta129188" property="format" xsi:type="nex:LiteralMeta"/>
      </node>
      <node about="#node129189" id="node129189" label="67.8/100" otu="otu129190">
        <meta content=" x=1.9647821 y=88.5 ll=7;" datatype="xsd:string" id="meta129192" property="format" xsi:type="nex:LiteralMeta"/>
      </node>
      <node about="#node129193" id="node129193" label="AKB73382.1_GCA_000970265_Methionine_aminopeptidase__Methanosarcina_lacustris_Z-7289_" otu="otu129194">
        <meta content=" x=2.0395212 y=88.0 ll=7;" datatype="xsd:string" id="meta129196" property="format" xsi:type="nex:LiteralMeta"/>
      </node>
      <node about="#node129197" id="node129197" label="AKB17010.1_GCA_000969965_Methionine_aminopeptidase__Methanosarcina_sp._WWM596_" otu="otu129198">
        <meta content=" x=1.9857855 y=89.0 ll=7;" datatype="xsd:string" id="meta129200" property="format" xsi:type="nex:LiteralMeta"/>
      </node>
      <node about="#node129205" id="node129205" label="72.6/100" otu="otu129206">
        <meta content=" x=1.9508444 y=90.5 ll=7;" datatype="xsd:string" id="meta129208" property="format" xsi:type="nex:LiteralMeta"/>
      </node>
      <node about="#node129209" id="node129209" label="KKH46391.1_GCA_000979975_methionine_aminopeptidase__Methanosarcina_sp._1.H.A.2.2_" otu="otu129210">
        <meta content=" x=1.9631015 y=90.0 ll=7;" datatype="xsd:string" id="meta129212" property="format" xsi:type="nex:LiteralMeta"/>
      </node>
      <node about="#node129213" id="node129213" label="TFH03555.1_GCA_004525205_type_II_methionyl_aminopeptidase__Methanosarcina_sp._" otu="otu129214">
        <meta content=" x=1.9757133 y=91.0 ll=7;" datatype="xsd:string" id="meta129216" property="format" xsi:type="nex:LiteralMeta"/>
      </node>
      <node about="#node129225" id="node129225" label="41.5/96" otu="otu129226">
        <meta content=" x=1.9106078 y=93.125 ll=7;" datatype="xsd:string" id="meta129228" property="format" xsi:type="nex:LiteralMeta"/>
      </node>
      <node about="#node129229" id="node129229" label="AKB80390.1_GCA_000970285_Methionine_aminopeptidase__Methanosarcina_horonobensis_HB-1___JCM_15518_" otu="otu129230">
        <meta content=" x=1.9585794 y=92.0 ll=7;" datatype="xsd:string" id="meta129232" property="format" xsi:type="nex:LiteralMeta"/>
      </node>
      <node about="#node129233" id="node129233" label="91.4/100" otu="otu129234">
        <meta content=" x=1.9313353 y=94.25 ll=7;" datatype="xsd:string" id="meta129236" property="format" xsi:type="nex:LiteralMeta"/>
      </node>
      <node about="#node129237" id="node129237" label="90.4/100" otu="otu129238">
        <meta content=" x=1.9507554 y=93.5 ll=7;" datatype="xsd:string" id="meta129240" property="format" xsi:type="nex:LiteralMeta"/>
      </node>
      <node about="#node129241" id="node129241" label="AKB34775.1_GCA_000970145_Methionine_aminopeptidase__Methanosarcina_siciliae_C2J_" otu="otu129242">
        <meta content=" x=1.9858553 y=93.0 ll=7;" datatype="xsd:string" id="meta129244" property="format" xsi:type="nex:LiteralMeta"/>
      </node>
      <node about="#node129245" id="node129245" label="GCA_003249335QKJI01000068.1_21451234139_2_GCA_003249335_1_ID_39_2_partial_00__Methanosarcina_acetivorans_" otu="otu129246">
        <meta content=" x=1.9534134 y=94.0 ll=7;" datatype="xsd:string" id="meta129248" property="format" xsi:type="nex:LiteralMeta"/>
      </node>
      <node about="#node129253" id="node129253" label="AAM03665.1_GCA_000007345_methionyl_aminopeptidase__Methanosarcina_acetivorans_C2A_" otu="otu129254">
        <meta content=" x=1.9507635 y=95.0 ll=7;" datatype="xsd:string" id="meta129256" property="format" xsi:type="nex:LiteralMeta"/>
      </node>
      <node about="#node129269" id="node129269" label="AKB73079.1_GCA_000970245_Methionine_aminopeptidase__Methanosarcina_mazei_C16_" otu="otu129270">
        <meta content=" x=1.9158989 y=96.0 ll=7;" datatype="xsd:string" id="meta129272" property="format" xsi:type="nex:LiteralMeta"/>
      </node>
      <node about="#node129277" id="node129277" label="82.2/99" otu="otu129278">
        <meta content=" x=1.8866376 y=108.91016 ll=7;" datatype="xsd:string" id="meta129280" property="format" xsi:type="nex:LiteralMeta"/>
      </node>
      <node about="#node129281" id="node129281" label="88.2/94" otu="otu129282">
        <meta content=" x=1.911426 y=105.32031 ll=7;" datatype="xsd:string" id="meta129284" property="format" xsi:type="nex:LiteralMeta"/>
      </node>
      <node about="#node129285" id="node129285" label="75.6/84" otu="otu129286">
        <meta content=" x=1.9202106 y=101.65625 ll=7;" datatype="xsd:string" id="meta129288" property="format" xsi:type="nex:LiteralMeta"/>
      </node>
      <node about="#node129289" id="node129289" label="82.6/87" otu="otu129290">
        <meta content=" x=1.9330164 y=100.3125 ll=7;" datatype="xsd:string" id="meta129292" property="format" xsi:type="nex:LiteralMeta"/>
      </node>
      <node about="#node129293" id="node129293" label="96.8/96" otu="otu129294">
        <meta content=" x=1.9676282 y=99.125 ll=7;" datatype="xsd:string" id="meta129296" property="format" xsi:type="nex:LiteralMeta"/>
      </node>
      <node about="#node129297" id="node129297" label="93.9/96" otu="otu129298">
        <meta content=" x=1.9891787 y=98.25 ll=7;" datatype="xsd:string" id="meta129300" property="format" xsi:type="nex:LiteralMeta"/>
      </node>
      <node about="#node129301" id="node129301" label="0/93" otu="otu129302">
        <meta content=" x=1.9891816 y=97.5 ll=7;" datatype="xsd:string" id="meta129304" property="format" xsi:type="nex:LiteralMeta"/>
      </node>
      <node about="#node129305" id="node129305" label="GCA_002508465DAQQ01000085.1_7417944843_7_GCA_002508465_1_ID_3_7_partial_00__Methanosarcina_sp._UBA7_" otu="otu129306">
        <meta content=" x=2.087347 y=97.0 ll=7;" datatype="xsd:string" id="meta129308" property="format" xsi:type="nex:LiteralMeta"/>
      </node>
      <node about="#node129309" id="node129309" label="BAW28775.1_GCA_003584605_methionine_aminopeptidase__Methanosarcina_thermophila_" otu="otu129310">
        <meta content=" x=2.0059228 y=98.0 ll=7;" datatype="xsd:string" id="meta129312" property="format" xsi:type="nex:LiteralMeta"/>
      </node>
      <node about="#node129317" id="node129317" label="AYK15357.1_GCA_001304615_type_II_methionyl_aminopeptidase__Methanosarcina_flavescens_" otu="otu129318">
        <meta content=" x=1.9944489 y=99.0 ll=7;" datatype="xsd:string" id="meta129320" property="format" xsi:type="nex:LiteralMeta"/>
      </node>
      <node about="#node129325" id="node129325" label="RXA21285.1_GCA_004099695_type_II_methionyl_aminopeptidase__Methanosarcina_sp._MSH10X1_" otu="otu129326">
        <meta content=" x=1.9913734 y=100.0 ll=7;" datatype="xsd:string" id="meta129328" property="format" xsi:type="nex:LiteralMeta"/>
      </node>
      <node about="#node129333" id="node129333" label="87.2/100" otu="otu129334">
        <meta content=" x=1.9477412 y=101.5 ll=7;" datatype="xsd:string" id="meta129336" property="format" xsi:type="nex:LiteralMeta"/>
      </node>
      <node about="#node129337" id="node129337" label="GCA_002509325DADO01000130.1_23297393062965_23_GCA_002509325_1_ID_65_23_partial_00__Methanosarcina_sp._UBA402_" otu="otu129338">
        <meta content=" x=1.9634718 y=101.0 ll=7;" datatype="xsd:string" id="meta129340" property="format" xsi:type="nex:LiteralMeta"/>
      </node>
      <node about="#node129341" id="node129341" label="GCA_002508475DAMN01000026.1_60795108040026_60_GCA_002508475_-1_ID_26_60_partial_00__Methanosarcina_sp._UBA392_" otu="otu129342">
        <meta content=" x=1.9507071 y=102.0 ll=7;" datatype="xsd:string" id="meta129344" property="format" xsi:type="nex:LiteralMeta"/>
      </node>
      <node about="#node129353" id="node129353" label="GCA_002496565DAKJ01000005.1_14116122016211015_141_GCA_002496565_-1_ID_15_141_partial_00__Methanosarcina_sp._UBA289_" otu="otu129354">
        <meta content=" x=1.9542328 y=103.0 ll=7;" datatype="xsd:string" id="meta129356" property="format" xsi:type="nex:LiteralMeta"/>
      </node>
      <node about="#node129361" id="node129361" label="90.6/99" otu="otu129362">
        <meta content=" x=1.9328237 y=108.984375 ll=7;" datatype="xsd:string" id="meta129364" property="format" xsi:type="nex:LiteralMeta"/>
      </node>
      <node about="#node129365" id="node129365" label="0/91" otu="otu129366">
        <meta content=" x=1.9328269 y=107.96875 ll=7;" datatype="xsd:string" id="meta129368" property="format" xsi:type="nex:LiteralMeta"/>
      </node>
      <node about="#node129369" id="node129369" label="43.5/93" otu="otu129370">
        <meta content=" x=1.9407105 y=106.9375 ll=7;" datatype="xsd:string" id="meta129372" property="format" xsi:type="nex:LiteralMeta"/>
      </node>
      <node about="#node129373" id="node129373" label="35.9/96" otu="otu129374">
        <meta content=" x=1.9504 y=105.875 ll=7;" datatype="xsd:string" id="meta129376" property="format" xsi:type="nex:LiteralMeta"/>
      </node>
      <node about="#node129377" id="node129377" label="78.4/100" otu="otu129378">
        <meta content=" x=1.9677894 y=104.75 ll=7;" datatype="xsd:string" id="meta129380" property="format" xsi:type="nex:LiteralMeta"/>
      </node>
      <node about="#node129381" id="node129381" label="GCA_002505485DAVG01000121.1_69726877357722_69_GCA_002505485_-1_ID_22_69_partial_00__Methanosarcina_sp._UBA5_" otu="otu129382">
        <meta content=" x=2.0111785 y=104.0 ll=7;" datatype="xsd:string" id="meta129384" property="format" xsi:type="nex:LiteralMeta"/>
      </node>
      <node about="#node129385" id="node129385" label="67.1/100" otu="otu129386">
        <meta content=" x=1.9743878 y=105.5 ll=7;" datatype="xsd:string" id="meta129388" property="format" xsi:type="nex:LiteralMeta"/>
      </node>
      <node about="#node129389" id="node129389" label="AKJ39461.1_GCA_001027005_peptidase_M24_family__Methanosarcina_barkeri_CM1_" otu="otu129390">
        <meta content=" x=2.0529788 y=105.0 ll=7;" datatype="xsd:string" id="meta129392" property="format" xsi:type="nex:LiteralMeta"/>
      </node>
      <node about="#node129393" id="node129393" label="AKB52662.1_GCA_000969985_Methionine_aminopeptidase__Methanosarcina_barkeri_str._Wiesmoor_" otu="otu129394">
        <meta content=" x=1.9822876 y=106.0 ll=7;" datatype="xsd:string" id="meta129396" property="format" xsi:type="nex:LiteralMeta"/>
      </node>
      <node about="#node129405" id="node129405" label="AKB45608.1_GCA_000969905_Methionine_aminopeptidase__Methanosarcina_vacuolata_Z-761_" otu="otu129406">
        <meta content=" x=1.9698136 y=107.0 ll=7;" datatype="xsd:string" id="meta129408" property="format" xsi:type="nex:LiteralMeta"/>
      </node>
      <node about="#node129413" id="node129413" label="PAV12285.1_GCA_002287235_methionine_aminopeptidase__Methanosarcina_spelaei_" otu="otu129414">
        <meta content=" x=1.9486681 y=108.0 ll=7;" datatype="xsd:string" id="meta129416" property="format" xsi:type="nex:LiteralMeta"/>
      </node>
      <node about="#node129421" id="node129421" label="AKB82784.1_GCA_000970305_Methionine_aminopeptidase__Methanosarcina_barkeri_3_" otu="otu129422">
        <meta content=" x=1.9328299 y=109.0 ll=7;" datatype="xsd:string" id="meta129424" property="format" xsi:type="nex:LiteralMeta"/>
      </node>
      <node about="#node129429" id="node129429" label="GCA_002508465DAQQ01000025.1_311922082184_3_GCA_002508465_-1_ID_184_3_partial_00__Methanosarcina_sp._UBA7_" otu="otu129430">
        <meta content=" x=1.9381336 y=110.0 ll=7;" datatype="xsd:string" id="meta129432" property="format" xsi:type="nex:LiteralMeta"/>
      </node>
      <node about="#node129441" id="node129441" label="96.8/98" otu="otu129442">
        <meta content=" x=1.9334058 y=112.5 ll=7;" datatype="xsd:string" id="meta129444" property="format" xsi:type="nex:LiteralMeta"/>
      </node>
      <node about="#node129445" id="node129445" label="99.5/100" otu="otu128594">
        <meta content=" x=2.027735 y=111.5 ll=7;" datatype="xsd:string" id="meta129446" property="format" xsi:type="nex:LiteralMeta"/>
      </node>
      <node about="#node129447" id="node129447" label="GCA_003157235PMJC01000478.1_12649238_1_GCA_003157235_-1_ID_238_1_partial_10__Methanosarcina_sp._" otu="otu129448">
        <meta content=" x=2.0495238 y=111.0 ll=7;" datatype="xsd:string" id="meta129450" property="format" xsi:type="nex:LiteralMeta"/>
      </node>
      <node about="#node129451" id="node129451" label="GCA_003164755PLUB01000052.1_21312383212835_21_GCA_003164755_-1_ID_35_21_partial_00__Methanosarcina_sp._" otu="otu129452">
        <meta content=" x=2.0357697 y=112.0 ll=7;" datatype="xsd:string" id="meta129454" property="format" xsi:type="nex:LiteralMeta"/>
      </node>
      <node about="#node129459" id="node129459" label="66.9/100" otu="otu129460">
        <meta content=" x=1.9535111 y=113.5 ll=7;" datatype="xsd:string" id="meta129462" property="format" xsi:type="nex:LiteralMeta"/>
      </node>
      <node about="#node129463" id="node129463" label="OEU42740.1_GCA_001714685_type_II_methionyl_aminopeptidase__Methanosarcina_sp._Ant1_" otu="otu129464">
        <meta content=" x=1.9594225 y=113.0 ll=7;" datatype="xsd:string" id="meta129466" property="format" xsi:type="nex:LiteralMeta"/>
      </node>
      <node about="#node129467" id="node129467" label="OEU42988.1_GCA_001714685_type_II_methionyl_aminopeptidase__Methanosarcina_sp._Ant1_" otu="otu129468">
        <meta content=" x=1.9687983 y=114.0 ll=7;" datatype="xsd:string" id="meta129470" property="format" xsi:type="nex:LiteralMeta"/>
      </node>
      <node about="#node129499" id="node129499" label="85.7/81" otu="otu129500">
        <meta content=" x=1.5311283 y=129.17188 ll=7;" datatype="xsd:string" id="meta129502" property="format" xsi:type="nex:LiteralMeta"/>
      </node>
      <node about="#node129503" id="node129503" label="93.1/82" otu="otu129504">
        <meta content=" x=1.5675479 y=124.34375 ll=7;" datatype="xsd:string" id="meta129506" property="format" xsi:type="nex:LiteralMeta"/>
      </node>
      <node about="#node129507" id="node129507" label="83.6/99" otu="otu129508">
        <meta content=" x=1.5979084 y=119.09375 ll=7;" datatype="xsd:string" id="meta129510" property="format" xsi:type="nex:LiteralMeta"/>
      </node>
      <node about="#node129511" id="node129511" label="92.1/100" otu="otu129512">
        <meta content=" x=1.648275 y=116.0625 ll=7;" datatype="xsd:string" id="meta129514" property="format" xsi:type="nex:LiteralMeta"/>
      </node>
      <node about="#node129515" id="node129515" label="ABE52524.1_GCA_000013725_Methionine_aminopeptidase__Methanococcoides_burtonii_DSM_6242_" otu="otu129516">
        <meta content=" x=1.7468125 y=115.0 ll=7;" datatype="xsd:string" id="meta129518" property="format" xsi:type="nex:LiteralMeta"/>
      </node>
      <node about="#node129519" id="node129519" label="88.7/94" otu="otu129520">
        <meta content=" x=1.68097 y=117.125 ll=7;" datatype="xsd:string" id="meta129522" property="format" xsi:type="nex:LiteralMeta"/>
      </node>
      <node about="#node129523" id="node129523" label="AKB86170.1_GCA_000970325_Methionine_aminopeptidase__Methanococcoides_methylutens_MM1_" otu="otu129524">
        <meta content=" x=1.7289478 y=116.0 ll=7;" datatype="xsd:string" id="meta129526" property="format" xsi:type="nex:LiteralMeta"/>
      </node>
      <node about="#node129527" id="node129527" label="72.7/94" otu="otu129528">
        <meta content=" x=1.6860981 y=118.25 ll=7;" datatype="xsd:string" id="meta129530" property="format" xsi:type="nex:LiteralMeta"/>
      </node>
      <node about="#node129531" id="node129531" label="76.7/94" otu="otu129532">
        <meta content=" x=1.6911641 y=117.5 ll=7;" datatype="xsd:string" id="meta129534" property="format" xsi:type="nex:LiteralMeta"/>
      </node>
      <node about="#node129535" id="node129535" label="WP_135606404.1_GCF_900774285_type_II_methionyl_aminopeptidase__Methanococcoides_sp._NM1_" otu="otu129536">
        <meta content=" x=1.7069081 y=117.0 ll=7;" datatype="xsd:string" id="meta129538" property="format" xsi:type="nex:LiteralMeta"/>
      </node>
      <node about="#node129539" id="node129539" label="WP_135610003.1_GCF_900774055_type_II_methionyl_aminopeptidase__Methanococcoides_sp._AM1_" otu="otu129540">
        <meta content=" x=1.696395 y=118.0 ll=7;" datatype="xsd:string" id="meta129542" property="format" xsi:type="nex:LiteralMeta"/>
      </node>
      <node about="#node129547" id="node129547" label="KGK98404.1_GCA_000765475_methionine_aminopeptidase__Methanococcoides_methylutens_" otu="otu129548">
        <meta content=" x=1.6913819 y=119.0 ll=7;" datatype="xsd:string" id="meta129550" property="format" xsi:type="nex:LiteralMeta"/>
      </node>
      <node about="#node129563" id="node129563" label="98.9/100" otu="otu129564">
        <meta content=" x=1.685815 y=122.125 ll=7;" datatype="xsd:string" id="meta129566" property="format" xsi:type="nex:LiteralMeta"/>
      </node>
      <node about="#node129567" id="node129567" label="79.7/100" otu="otu129568">
        <meta content=" x=1.6963631 y=121.25 ll=7;" datatype="xsd:string" id="meta129570" property="format" xsi:type="nex:LiteralMeta"/>
      </node>
      <node about="#node129571" id="node129571" label="41.6/100" otu="otu129572">
        <meta content=" x=1.7040795 y=120.5 ll=7;" datatype="xsd:string" id="meta129574" property="format" xsi:type="nex:LiteralMeta"/>
      </node>
      <node about="#node129575" id="node129575" label="GCA_001896725MPPA01000001.1_20719725919814925_207_GCA_001896725_-1_ID_25_207_partial_00__Methanococcoides_sp._EBM-47_" otu="otu129576">
        <meta content=" x=1.756881 y=120.0 ll=7;" datatype="xsd:string" id="meta129578" property="format" xsi:type="nex:LiteralMeta"/>
      </node>
      <node about="#node129579" id="node129579" label="OPY20293.1_GCA_002067275_Methionine_aminopeptidase__Methanomethylovorans_sp._PtaU1.Bin093_" otu="otu129580">
        <meta content=" x=1.7218544 y=121.0 ll=7;" datatype="xsd:string" id="meta129582" property="format" xsi:type="nex:LiteralMeta"/>
      </node>
      <node about="#node129587" id="node129587" label="GCA_002508425DAKU01000076.1_13133591424928_13_GCA_002508425_1_ID_28_13_partial_00__Methanosarcinaceae_archaeon_UBA470_" otu="otu129588">
        <meta content=" x=1.7412757 y=122.0 ll=7;" datatype="xsd:string" id="meta129590" property="format" xsi:type="nex:LiteralMeta"/>
      </node>
      <node about="#node129595" id="node129595" label="AGB48440.1_GCA_000328665_methionine_aminopeptidase__type_II__Methanomethylovorans_hollandica_DSM_15978_" otu="otu129596">
        <meta content=" x=1.7122732 y=123.0 ll=7;" datatype="xsd:string" id="meta129598" property="format" xsi:type="nex:LiteralMeta"/>
      </node>
      <node about="#node129607" id="node129607" label="87.7/92" otu="otu129608">
        <meta content=" x=1.595462 y=129.59375 ll=7;" datatype="xsd:string" id="meta129610" property="format" xsi:type="nex:LiteralMeta"/>
      </node>
      <node about="#node129611" id="node129611" label="99.2/100" otu="otu129612">
        <meta content=" x=1.6608343 y=127.6875 ll=7;" datatype="xsd:string" id="meta129614" property="format" xsi:type="nex:LiteralMeta"/>
      </node>
      <node about="#node129615" id="node129615" label="76.2/96" otu="otu129616">
        <meta content=" x=1.6901333 y=126.375 ll=7;" datatype="xsd:string" id="meta129618" property="format" xsi:type="nex:LiteralMeta"/>
      </node>
      <node about="#node129619" id="node129619" label="72.7/75" otu="otu129620">
        <meta content=" x=1.7084608 y=125.25 ll=7;" datatype="xsd:string" id="meta129622" property="format" xsi:type="nex:LiteralMeta"/>
      </node>
      <node about="#node129623" id="node129623" label="81/75" otu="otu129624">
        <meta content=" x=1.7241536 y=124.5 ll=7;" datatype="xsd:string" id="meta129626" property="format" xsi:type="nex:LiteralMeta"/>
      </node>
      <node about="#node129627" id="node129627" label="GCA_003565715PXAV01000030.1_22070296644_2_GCA_003565715_1_ID_44_2_partial_00__Methanosarcinaceae_archaeon_" otu="otu129628">
        <meta content=" x=1.8655648 y=124.0 ll=7;" datatype="xsd:string" id="meta129630" property="format" xsi:type="nex:LiteralMeta"/>
      </node>
      <node about="#node129631" id="node129631" label="GCA_002507205DAZF01000073.1_29248302572676_29_GCA_002507205_-1_ID_76_29_partial_00__Methanolobus_sp._UBA32_" otu="otu129632">
        <meta content=" x=1.7501166 y=125.0 ll=7;" datatype="xsd:string" id="meta129634" property="format" xsi:type="nex:LiteralMeta"/>
      </node>
      <node about="#node129639" id="node129639" label="WP_094227118.1_GCF_002243045_type_II_methionyl_aminopeptidase__Methanolobus_psychrotolerans_" otu="otu129640">
        <meta content=" x=1.7428913 y=126.0 ll=7;" datatype="xsd:string" id="meta129642" property="format" xsi:type="nex:LiteralMeta"/>
      </node>
      <node about="#node129647" id="node129647" label="97.9/100" otu="otu129648">
        <meta content=" x=1.74625 y=127.5 ll=7;" datatype="xsd:string" id="meta129650" property="format" xsi:type="nex:LiteralMeta"/>
      </node>
      <node about="#node129651" id="node129651" label="ETA67894.1_GCA_000504205_methionine_aminopeptidase__type_II__Methanolobus_tindarius_DSM_2278_" otu="otu129652">
        <meta content=" x=1.7716137 y=127.0 ll=7;" datatype="xsd:string" id="meta129654" property="format" xsi:type="nex:LiteralMeta"/>
      </node>
      <node about="#node129655" id="node129655" label="SDF43642.1_GCA_900100715_methionine_aminopeptidase__type_II__Methanolobus_vulcani_" otu="otu129656">
        <meta content=" x=1.7655162 y=128.0 ll=7;" datatype="xsd:string" id="meta129658" property="format" xsi:type="nex:LiteralMeta"/>
      </node>
      <node about="#node129667" id="node129667" label="SFM48487.1_GCA_900114835_methionine_aminopeptidase__type_II__Methanolobus_profundi_" otu="otu129668">
        <meta content=" x=1.7026314 y=129.0 ll=7;" datatype="xsd:string" id="meta129670" property="format" xsi:type="nex:LiteralMeta"/>
      </node>
      <node about="#node129675" id="node129675" label="36.5/95" otu="otu129676">
        <meta content=" x=1.620292 y=131.5 ll=7;" datatype="xsd:string" id="meta129678" property="format" xsi:type="nex:LiteralMeta"/>
      </node>
      <node about="#node129679" id="node129679" label="98.8/100" otu="otu128944">
        <meta content=" x=1.6894166 y=130.5 ll=7;" datatype="xsd:string" id="meta129680" property="format" xsi:type="nex:LiteralMeta"/>
      </node>
      <node about="#node129681" id="node129681" label="AFV24115.1_GCA_000306725_methionine_aminopeptidase__Methanolobus_psychrophilus_R15_" otu="otu129682">
        <meta content=" x=1.7447165 y=130.0 ll=7;" datatype="xsd:string" id="meta129684" property="format" xsi:type="nex:LiteralMeta"/>
      </node>
      <node about="#node129685" id="node129685" label="GCA_002501695DANZ01000125.1_85544644060_8_GCA_002501695_1_ID_60_8_partial_00__Methanolobus_sp._UBA474_" otu="otu129686">
        <meta content=" x=1.6934364 y=131.0 ll=7;" datatype="xsd:string" id="meta129688" property="format" xsi:type="nex:LiteralMeta"/>
      </node>
      <node about="#node129693" id="node129693" label="80.1/100" otu="otu129694">
        <meta content=" x=1.6525059 y=132.5 ll=7;" datatype="xsd:string" id="meta129696" property="format" xsi:type="nex:LiteralMeta"/>
      </node>
      <node about="#node129697" id="node129697" label="KXS44526.1_GCA_001577565_methionine_aminopeptidase__Methanolobus_sp._T82-4_" otu="otu129698">
        <meta content=" x=1.698858 y=132.0 ll=7;" datatype="xsd:string" id="meta129700" property="format" xsi:type="nex:LiteralMeta"/>
      </node>
      <node about="#node129701" id="node129701" label="TGC11165.1_GCA_004745425_type_II_methionyl_aminopeptidase__Methanolobus_sp._SY-01_" otu="otu129702">
        <meta content=" x=1.7099137 y=133.0 ll=7;" datatype="xsd:string" id="meta129704" property="format" xsi:type="nex:LiteralMeta"/>
      </node>
      <node about="#node129721" id="node129721" label="AEH59968.1_GCA_000217995_methionine_aminopeptidase__type_II__Methanosalsum_zhilinae_DSM_4017_" otu="otu129722">
        <meta content=" x=1.7896103 y=134.0 ll=7;" datatype="xsd:string" id="meta129724" property="format" xsi:type="nex:LiteralMeta"/>
      </node>
      <node about="#node129745" id="node129745" label="100/100" otu="otu128458">
        <meta content=" x=1.6803018 y=357.1848 ll=7;" datatype="xsd:string" id="meta129746" property="format" xsi:type="nex:LiteralMeta"/>
      </node>
      <node about="#node129747" id="node129747" label="86.9/52" otu="otu129748">
        <meta content=" x=1.7182441 y=317.3696 ll=7;" datatype="xsd:string" id="meta129750" property="format" xsi:type="nex:LiteralMeta"/>
      </node>
      <node about="#node129751" id="node129751" label="79.1/50" otu="otu129752">
        <meta content=" x=1.7295908 y=242.45631 ll=7;" datatype="xsd:string" id="meta129754" property="format" xsi:type="nex:LiteralMeta"/>
      </node>
      <node about="#node129755" id="node129755" label="78.5/48" otu="otu129756">
        <meta content=" x=1.7489065 y=228.91261 ll=7;" datatype="xsd:string" id="meta129758" property="format" xsi:type="nex:LiteralMeta"/>
      </node>
      <node about="#node129759" id="node129759" label="99.7/98" otu="otu129760">
        <meta content=" x=1.8713827 y=203.96585 ll=7;" datatype="xsd:string" id="meta129762" property="format" xsi:type="nex:LiteralMeta"/>
      </node>
      <node about="#node129763" id="node129763" label="77.4/31" otu="otu129764">
        <meta content=" x=1.9022505 y=160.93172 ll=7;" datatype="xsd:string" id="meta129766" property="format" xsi:type="nex:LiteralMeta"/>
      </node>
      <node about="#node129767" id="node129767" label="95.7/92" otu="otu129768">
        <meta content=" x=1.9815978 y=139.375 ll=7;" datatype="xsd:string" id="meta129770" property="format" xsi:type="nex:LiteralMeta"/>
      </node>
      <node about="#node129771" id="node129771" label="75.1/58" otu="otu129772">
        <meta content=" x=2.0327086 y=137.25 ll=7;" datatype="xsd:string" id="meta129774" property="format" xsi:type="nex:LiteralMeta"/>
      </node>
      <node about="#node129775" id="node129775" label="100/100" otu="otu128458">
        <meta content=" x=2.4403477 y=135.75 ll=7;" datatype="xsd:string" id="meta129776" property="format" xsi:type="nex:LiteralMeta"/>
      </node>
      <node about="#node129777" id="node129777" label="KZN24643.1_GCA_001625445_type_II_methionyl_aminopeptidase__Haladaptatus_sp._R4_" otu="otu129778">
        <meta content=" x=2.5201936 y=135.0 ll=7;" datatype="xsd:string" id="meta129780" property="format" xsi:type="nex:LiteralMeta"/>
      </node>
      <node about="#node129781" id="node129781" label="99.6/100" otu="otu128740">
        <meta content=" x=2.6024883 y=136.5 ll=7;" datatype="xsd:string" id="meta129782" property="format" xsi:type="nex:LiteralMeta"/>
      </node>
      <node about="#node129783" id="node129783" label="ELZ03721.1_GCA_000337535_methionine_aminopeptidase__Natrialba_aegyptia_DSM_13077_" otu="otu129784">
        <meta content=" x=2.613561 y=136.0 ll=7;" datatype="xsd:string" id="meta129786" property="format" xsi:type="nex:LiteralMeta"/>
      </node>
      <node about="#node129787" id="node129787" label="ELY95836.1_GCA_000337595_methionine_aminopeptidase__Natrialba_taiwanensis_DSM_12281_" otu="otu129788">
        <meta content=" x=2.6234026 y=137.0 ll=7;" datatype="xsd:string" id="meta129790" property="format" xsi:type="nex:LiteralMeta"/>
      </node>
      <node about="#node129799" id="node129799" label="97.1/100" otu="otu128394">
        <meta content=" x=2.1447985 y=138.75 ll=7;" datatype="xsd:string" id="meta129800" property="format" xsi:type="nex:LiteralMeta"/>
      </node>
      <node about="#node129801" id="node129801" label="PSQ46505.1_GCA_003023465_type_II_methionyl_aminopeptidase__Halobacteriales_archaeon_SW_6_65_15_" otu="otu129802">
        <meta content=" x=2.2149377 y=138.0 ll=7;" datatype="xsd:string" id="meta129804" property="format" xsi:type="nex:LiteralMeta"/>
      </node>
      <node about="#node129805" id="node129805" label="85/100" otu="otu129806">
        <meta content=" x=2.1768484 y=139.5 ll=7;" datatype="xsd:string" id="meta129808" property="format" xsi:type="nex:LiteralMeta"/>
      </node>
      <node about="#node129809" id="node129809" label="WP_115862554.1_GCF_003382685_type_II_methionyl_aminopeptidase__Halorussus_sp._HD8-51_" otu="otu129810">
        <meta content=" x=2.20473 y=139.0 ll=7;" datatype="xsd:string" id="meta129812" property="format" xsi:type="nex:LiteralMeta"/>
      </node>
      <node about="#node129813" id="node129813" label="WP_135827721.1_GCF_004765805_type_II_methionyl_aminopeptidase__Halorussus_sp._HD8-83_" otu="otu129814">
        <meta content=" x=2.2062223 y=140.0 ll=7;" datatype="xsd:string" id="meta129816" property="format" xsi:type="nex:LiteralMeta"/>
      </node>
      <node about="#node129829" id="node129829" label="99.9/100" otu="otu128626">
        <meta content=" x=2.1114948 y=141.5 ll=7;" datatype="xsd:string" id="meta129830" property="format" xsi:type="nex:LiteralMeta"/>
      </node>
      <node about="#node129831" id="node129831" label="GAD53272.1_GCA_000474235_methionine_aminopeptidase__Halarchaeum_acidiphilum_MH1-52-1_" otu="otu129832">
        <meta content=" x=2.1893153 y=141.0 ll=7;" datatype="xsd:string" id="meta129834" property="format" xsi:type="nex:LiteralMeta"/>
      </node>
      <node about="#node129835" id="node129835" label="RNH91289.1_GCA_003721175_type_II_methionyl_aminopeptidase__Halarchaeum_sp._CBA1220_" otu="otu129836">
        <meta content=" x=2.160057 y=142.0 ll=7;" datatype="xsd:string" id="meta129838" property="format" xsi:type="nex:LiteralMeta"/>
      </node>
      <node about="#node129847" id="node129847" label="73.5/9" otu="otu129848">
        <meta content=" x=1.9169621 y=182.48842 ll=7;" datatype="xsd:string" id="meta129850" property="format" xsi:type="nex:LiteralMeta"/>
      </node>
      <node about="#node129851" id="node129851" label="GCA_002503845DASO01000014.1_7263412643026_72_GCA_002503845_1_ID_6_72_partial_00__Euryarchaeota_archaeon_UBA24_" otu="otu129852">
        <meta content=" x=2.2763655 y=143.0 ll=7;" datatype="xsd:string" id="meta129854" property="format" xsi:type="nex:LiteralMeta"/>
      </node>
      <node about="#node129855" id="node129855" label="83.4/11" otu="otu129856">
        <meta content=" x=1.9530143 y=221.97684 ll=7;" datatype="xsd:string" id="meta129858" property="format" xsi:type="nex:LiteralMeta"/>
      </node>
      <node about="#node129859" id="node129859" label="80.8/95" otu="otu129860">
        <meta content=" x=2.0044723 y=199.20369 ll=7;" datatype="xsd:string" id="meta129862" property="format" xsi:type="nex:LiteralMeta"/>
      </node>
      <node about="#node129863" id="node129863" label="90.7/57" otu="otu129864">
        <meta content=" x=2.0588164 y=175.57616 ll=7;" datatype="xsd:string" id="meta129866" property="format" xsi:type="nex:LiteralMeta"/>
      </node>
      <node about="#node129867" id="node129867" label="68.2/71" otu="otu129868">
        <meta content=" x=2.0917482 y=171.90231 ll=7;" datatype="xsd:string" id="meta129870" property="format" xsi:type="nex:LiteralMeta"/>
      </node>
      <node about="#node129871" id="node129871" label="18.1/30" otu="otu129872">
        <meta content=" x=2.105453 y=168.11713 ll=7;" datatype="xsd:string" id="meta129874" property="format" xsi:type="nex:LiteralMeta"/>
      </node>
      <node about="#node129875" id="node129875" label="36.4/90" otu="otu129876">
        <meta content=" x=2.1227374 y=165.23425 ll=7;" datatype="xsd:string" id="meta129878" property="format" xsi:type="nex:LiteralMeta"/>
      </node>
      <node about="#node129879" id="node129879" label="94.9/97" otu="otu129880">
        <meta content=" x=2.1637154 y=160.9685 ll=7;" datatype="xsd:string" id="meta129882" property="format" xsi:type="nex:LiteralMeta"/>
      </node>
      <node about="#node129883" id="node129883" label="85.2/76" otu="otu129884">
        <meta content=" x=2.1811159 y=156.06201 ll=7;" datatype="xsd:string" id="meta129886" property="format" xsi:type="nex:LiteralMeta"/>
      </node>
      <node about="#node129887" id="node129887" label="74.3/75" otu="otu129888">
        <meta content=" x=2.1870294 y=151.18652 ll=7;" datatype="xsd:string" id="meta129890" property="format" xsi:type="nex:LiteralMeta"/>
      </node>
      <node about="#node129891" id="node129891" label="85.6/97" otu="otu129892">
        <meta content=" x=2.222404 y=145.125 ll=7;" datatype="xsd:string" id="meta129894" property="format" xsi:type="nex:LiteralMeta"/>
      </node>
      <node about="#node129895" id="node129895" label="ERG97846.1_GCA_000416005_methionine_aminopeptidase__type_II__Haloquadratum_sp._J07HQX50_" otu="otu129896">
        <meta content=" x=2.4872007 y=144.0 ll=7;" datatype="xsd:string" id="meta129898" property="format" xsi:type="nex:LiteralMeta"/>
      </node>
      <node about="#node129899" id="node129899" label="91.9/96" otu="otu129900">
        <meta content=" x=2.2938807 y=146.25 ll=7;" datatype="xsd:string" id="meta129902" property="format" xsi:type="nex:LiteralMeta"/>
      </node>
      <node about="#node129903" id="node129903" label="86.6/96" otu="otu129904">
        <meta content=" x=2.3047101 y=145.5 ll=7;" datatype="xsd:string" id="meta129906" property="format" xsi:type="nex:LiteralMeta"/>
      </node>
      <node about="#node129907" id="node129907" label="ERG95363.1_GCA_000415985_methionine_aminopeptidase__type_II__Haloquadratum_walsbyi_J07HQW2_" otu="otu129908">
        <meta content=" x=2.344219 y=145.0 ll=7;" datatype="xsd:string" id="meta129910" property="format" xsi:type="nex:LiteralMeta"/>
      </node>
      <node about="#node129911" id="node129911" label="CAJ53307.1_GCA_000009185_methionine_aminopeptidase__Haloquadratum_walsbyi_DSM_16790_" otu="otu129912">
        <meta content=" x=2.332049 y=146.0 ll=7;" datatype="xsd:string" id="meta129914" property="format" xsi:type="nex:LiteralMeta"/>
      </node>
      <node about="#node129919" id="node129919" label="ERG93191.1_GCA_000415965_methionine_aminopeptidase__type_II__Haloquadratum_walsbyi_J07HQW1_" otu="otu129920">
        <meta content=" x=2.293883 y=147.0 ll=7;" datatype="xsd:string" id="meta129922" property="format" xsi:type="nex:LiteralMeta"/>
      </node>
      <node about="#node129931" id="node129931" label="88.8/89" otu="otu129932">
        <meta content=" x=2.2092943 y=157.24805 ll=7;" datatype="xsd:string" id="meta129934" property="format" xsi:type="nex:LiteralMeta"/>
      </node>
      <node about="#node129935" id="node129935" label="21.5/81" otu="otu129936">
        <meta content=" x=2.2219956 y=155.4961 ll=7;" datatype="xsd:string" id="meta129938" property="format" xsi:type="nex:LiteralMeta"/>
      </node>
      <node about="#node129939" id="node129939" label="92.6/97" otu="otu129940">
        <meta content=" x=2.272367 y=152.99219 ll=7;" datatype="xsd:string" id="meta129942" property="format" xsi:type="nex:LiteralMeta"/>
      </node>
      <node about="#node129943" id="node129943" label="99.5/100" otu="otu128594">
        <meta content=" x=2.381607 y=149.48438 ll=7;" datatype="xsd:string" id="meta129944" property="format" xsi:type="nex:LiteralMeta"/>
      </node>
      <node about="#node129945" id="node129945" label="ELZ82350.1_GCA_000336755_methionine_aminopeptidase__Haloferax_elongans_ATCC_BAA-1513_" otu="otu129946">
        <meta content=" x=2.451189 y=148.0 ll=7;" datatype="xsd:string" id="meta129948" property="format" xsi:type="nex:LiteralMeta"/>
      </node>
      <node about="#node129949" id="node129949" label="88.4/100" otu="otu129950">
        <meta content=" x=2.4141939 y=150.96875 ll=7;" datatype="xsd:string" id="meta129952" property="format" xsi:type="nex:LiteralMeta"/>
      </node>
      <node about="#node129953" id="node129953" label="90.9/100" otu="otu129954">
        <meta content=" x=2.433963 y=149.5 ll=7;" datatype="xsd:string" id="meta129956" property="format" xsi:type="nex:LiteralMeta"/>
      </node>
      <node about="#node129957" id="node129957" label="ELZ94034.1_GCA_000337815_methionine_aminopeptidase__Haloferax_mucosum_ATCC_BAA-1512_" otu="otu129958">
        <meta content=" x=2.4448082 y=149.0 ll=7;" datatype="xsd:string" id="meta129960" property="format" xsi:type="nex:LiteralMeta"/>
      </node>
      <node about="#node129961" id="node129961" label="QCQ76268.1_GCA_005406325_type_II_methionyl_aminopeptidase__Haloferax_mediterranei_ATCC_33500_" otu="otu129962">
        <meta content=" x=2.4339652 y=150.0 ll=7;" datatype="xsd:string" id="meta129964" property="format" xsi:type="nex:LiteralMeta"/>
      </node>
      <node about="#node129969" id="node129969" label="77.1/100" otu="otu129970">
        <meta content=" x=2.4219842 y=152.4375 ll=7;" datatype="xsd:string" id="meta129972" property="format" xsi:type="nex:LiteralMeta"/>
      </node>
      <node about="#node129973" id="node129973" label="KTG27808.1_GCA_001469865_type_II_methionyl_aminopeptidase__Haloferax_sp._SB29_" otu="otu129974">
        <meta content=" x=2.4219863 y=151.0 ll=7;" datatype="xsd:string" id="meta129976" property="format" xsi:type="nex:LiteralMeta"/>
      </node>
      <node about="#node129977" id="node129977" label="98.7/100" otu="otu128286">
        <meta content=" x=2.4557366 y=153.875 ll=7;" datatype="xsd:string" id="meta129978" property="format" xsi:type="nex:LiteralMeta"/>
      </node>
      <node about="#node129979" id="node129979" label="0/52" otu="otu129980">
        <meta content=" x=2.4557395 y=152.75 ll=7;" datatype="xsd:string" id="meta129982" property="format" xsi:type="nex:LiteralMeta"/>
      </node>
      <node about="#node129983" id="node129983" label="ADE02772.1_GCA_000025685_methionine_aminopeptidase__Haloferax_volcanii_DS2_" otu="otu129984">
        <meta content=" x=2.4666078 y=152.0 ll=7;" datatype="xsd:string" id="meta129986" property="format" xsi:type="nex:LiteralMeta"/>
      </node>
      <node about="#node129987" id="node129987" label="85.5/68" otu="otu129988">
        <meta content=" x=2.4611742 y=153.5 ll=7;" datatype="xsd:string" id="meta129990" property="format" xsi:type="nex:LiteralMeta"/>
      </node>
      <node about="#node129991" id="node129991" label="WP_004974836.1_GCF_000723845_MULTISPECIES__type_II_methionyl_aminopeptidase__Haloferax_" otu="otu129992">
        <meta content=" x=2.472204 y=153.0 ll=7;" datatype="xsd:string" id="meta129994" property="format" xsi:type="nex:LiteralMeta"/>
      </node>
      <node about="#node129995" id="node129995" label="POG55979.1_GCA_001469875_type_II_methionyl_aminopeptidase__Haloferax_sp._SB3_" otu="otu129996">
        <meta content=" x=2.4611769 y=154.0 ll=7;" datatype="xsd:string" id="meta129998" property="format" xsi:type="nex:LiteralMeta"/>
      </node>
      <node about="#node130007" id="node130007" label="EMA04972.1_GCA_000337795_methionine_aminopeptidase__Haloferax_denitrificans_ATCC_35960_" otu="otu130008">
        <meta content=" x=2.4611397 y=155.0 ll=7;" datatype="xsd:string" id="meta130010" property="format" xsi:type="nex:LiteralMeta"/>
      </node>
      <node about="#node130027" id="node130027" label="96.1/100" otu="otu130028">
        <meta content=" x=2.3268304 y=156.5 ll=7;" datatype="xsd:string" id="meta130030" property="format" xsi:type="nex:LiteralMeta"/>
      </node>
      <node about="#node130031" id="node130031" label="KTG09203.1_GCA_001469955_type_II_methionyl_aminopeptidase__Haloprofundus_marisrubri_" otu="otu130032">
        <meta content=" x=2.3381958 y=156.0 ll=7;" datatype="xsd:string" id="meta130034" property="format" xsi:type="nex:LiteralMeta"/>
      </node>
      <node about="#node130035" id="node130035" label="WP_117594661.1_GCF_003439925_MULTISPECIES__type_II_methionyl_aminopeptidase__Haloprofundus_" otu="otu130036">
        <meta content=" x=2.3727365 y=157.0 ll=7;" datatype="xsd:string" id="meta130038" property="format" xsi:type="nex:LiteralMeta"/>
      </node>
      <node about="#node130047" id="node130047" label="SFG48007.1_GCA_900113245_methionyl_aminopeptidase__Halopelagius_inordinatus_" otu="otu130048">
        <meta content=" x=2.2414637 y=158.0 ll=7;" datatype="xsd:string" id="meta130050" property="format" xsi:type="nex:LiteralMeta"/>
      </node>
      <node about="#node130055" id="node130055" label="RDI72503.1_GCA_003351065_type_II_methionyl_aminopeptidase__Halopelagius_longus_" otu="otu130056">
        <meta content=" x=2.2490282 y=159.0 ll=7;" datatype="xsd:string" id="meta130058" property="format" xsi:type="nex:LiteralMeta"/>
      </node>
      <node about="#node130067" id="node130067" label="94.3/100" otu="otu130068">
        <meta content=" x=2.2076354 y=160.9375 ll=7;" datatype="xsd:string" id="meta130070" property="format" xsi:type="nex:LiteralMeta"/>
      </node>
      <node about="#node130071" id="node130071" label="SDY37706.1_GCA_900107195_methionine_aminopeptidase__type_II__Halobellus_clavatus_" otu="otu130072">
        <meta content=" x=2.2362187 y=160.0 ll=7;" datatype="xsd:string" id="meta130074" property="format" xsi:type="nex:LiteralMeta"/>
      </node>
      <node about="#node130075" id="node130075" label="83.9/99" otu="otu130076">
        <meta content=" x=2.22488 y=161.875 ll=7;" datatype="xsd:string" id="meta130078" property="format" xsi:type="nex:LiteralMeta"/>
      </node>
      <node about="#node130079" id="node130079" label="QCC46762.1_GCA_004799685_type_II_methionyl_aminopeptidase__Halobellus_limi_" otu="otu130080">
        <meta content=" x=2.2588577 y=161.0 ll=7;" datatype="xsd:string" id="meta130082" property="format" xsi:type="nex:LiteralMeta"/>
      </node>
      <node about="#node130083" id="node130083" label="72.4/99" otu="otu130084">
        <meta content=" x=2.2401052 y=162.75 ll=7;" datatype="xsd:string" id="meta130086" property="format" xsi:type="nex:LiteralMeta"/>
      </node>
      <node about="#node130087" id="node130087" label="WP_049985021.1_GCF_000739575_type_II_methionyl_aminopeptidase__Halobellus_rufus_" otu="otu130088">
        <meta content=" x=2.276538 y=162.0 ll=7;" datatype="xsd:string" id="meta130090" property="format" xsi:type="nex:LiteralMeta"/>
      </node>
      <node about="#node130091" id="node130091" label="96.7/100" otu="otu128294">
        <meta content=" x=2.2849805 y=163.5 ll=7;" datatype="xsd:string" id="meta130092" property="format" xsi:type="nex:LiteralMeta"/>
      </node>
      <node about="#node130093" id="node130093" label="RLM88955.1_GCA_003665925_type_II_methionyl_aminopeptidase__Halobellus_sp._Atlit-38R_" otu="otu130094">
        <meta content=" x=2.2930012 y=163.0 ll=7;" datatype="xsd:string" id="meta130096" property="format" xsi:type="nex:LiteralMeta"/>
      </node>
      <node about="#node130097" id="node130097" label="RLM56990.1_GCA_003665935_type_II_methionyl_aminopeptidase__Halobellus_sp._Atlit-31R_" otu="otu130098">
        <meta content=" x=2.3121953 y=164.0 ll=7;" datatype="xsd:string" id="meta130100" property="format" xsi:type="nex:LiteralMeta"/>
      </node>
      <node about="#node130121" id="node130121" label="92.9/97" otu="otu130122">
        <meta content=" x=2.1924188 y=165.875 ll=7;" datatype="xsd:string" id="meta130124" property="format" xsi:type="nex:LiteralMeta"/>
      </node>
      <node about="#node130125" id="node130125" label="ELZ32926.1_GCA_000337095_methionine_aminopeptidase__Halogeometricum_pallidum_JCM_14848_" otu="otu130126">
        <meta content=" x=2.2217627 y=165.0 ll=7;" datatype="xsd:string" id="meta130128" property="format" xsi:type="nex:LiteralMeta"/>
      </node>
      <node about="#node130129" id="node130129" label="97.9/100" otu="otu129648">
        <meta content=" x=2.2398832 y=166.75 ll=7;" datatype="xsd:string" id="meta130130" property="format" xsi:type="nex:LiteralMeta"/>
      </node>
      <node about="#node130131" id="node130131" label="SFR58457.1_GCA_900112175_methionine_aminopeptidase__type_II__Halogeometricum_rufum_" otu="otu130132">
        <meta content=" x=2.2621727 y=166.0 ll=7;" datatype="xsd:string" id="meta130134" property="format" xsi:type="nex:LiteralMeta"/>
      </node>
      <node about="#node130135" id="node130135" label="68.3/97" otu="otu130136">
        <meta content=" x=2.2556982 y=167.5 ll=7;" datatype="xsd:string" id="meta130138" property="format" xsi:type="nex:LiteralMeta"/>
      </node>
      <node about="#node130139" id="node130139" label="ADQ66570.1_GCA_000172995_methionine_aminopeptidase__type_II__Halogeometricum_borinquense_DSM_11551_" otu="otu130140">
        <meta content=" x=2.2625136 y=167.0 ll=7;" datatype="xsd:string" id="meta130142" property="format" xsi:type="nex:LiteralMeta"/>
      </node>
      <node about="#node130143" id="node130143" label="SFR54569.1_GCA_900115785_methionyl_aminopeptidase__Halogeometricum_limi_" otu="otu130144">
        <meta content=" x=2.3180637 y=168.0 ll=7;" datatype="xsd:string" id="meta130146" property="format" xsi:type="nex:LiteralMeta"/>
      </node>
      <node about="#node130163" id="node130163" label="99.8/100" otu="otu130164">
        <meta content=" x=2.2535496 y=169.5 ll=7;" datatype="xsd:string" id="meta130166" property="format" xsi:type="nex:LiteralMeta"/>
      </node>
      <node about="#node130167" id="node130167" label="AUV82964.1_GCA_002906575_type_II_methionyl_aminopeptidase__Salinigranum_rubrum_" otu="otu130168">
        <meta content=" x=2.2975392 y=169.0 ll=7;" datatype="xsd:string" id="meta130170" property="format" xsi:type="nex:LiteralMeta"/>
      </node>
      <node about="#node130171" id="node130171" label="GCA_004916945SSNN01000001.1_8408084248093145_840_GCA_004916945_-1_ID_5_840_partial_00__Salinigranum_sp._ZS-5_" otu="otu130172">
        <meta content=" x=2.2659485 y=170.0 ll=7;" datatype="xsd:string" id="meta130174" property="format" xsi:type="nex:LiteralMeta"/>
      </node>
      <node about="#node130183" id="node130183" label="WP_101294403.1_GCF_002844195_type_II_methionyl_aminopeptidase__Halegenticoccus_soli_" otu="otu130184">
        <meta content=" x=2.2067902 y=171.0 ll=7;" datatype="xsd:string" id="meta130186" property="format" xsi:type="nex:LiteralMeta"/>
      </node>
      <node about="#node130191" id="node130191" label="7.5/59" otu="otu130192">
        <meta content=" x=2.1221926 y=175.6875 ll=7;" datatype="xsd:string" id="meta130194" property="format" xsi:type="nex:LiteralMeta"/>
      </node>
      <node about="#node130195" id="node130195" label="99.6/100" otu="otu128740">
        <meta content=" x=2.2144547 y=174.375 ll=7;" datatype="xsd:string" id="meta130196" property="format" xsi:type="nex:LiteralMeta"/>
      </node>
      <node about="#node130197" id="node130197" label="77.3/95" otu="otu130198">
        <meta content=" x=2.2312253 y=173.25 ll=7;" datatype="xsd:string" id="meta130200" property="format" xsi:type="nex:LiteralMeta"/>
      </node>
      <node about="#node130201" id="node130201" label="9.2/92" otu="otu130202">
        <meta content=" x=2.2422602 y=172.5 ll=7;" datatype="xsd:string" id="meta130204" property="format" xsi:type="nex:LiteralMeta"/>
      </node>
      <node about="#node130205" id="node130205" label="SEA35900.1_GCA_900107665_methionyl_aminopeptidase__Haloplanus_vescus_" otu="otu130206">
        <meta content=" x=2.2729185 y=172.0 ll=7;" datatype="xsd:string" id="meta130208" property="format" xsi:type="nex:LiteralMeta"/>
      </node>
      <node about="#node130209" id="node130209" label="AZH26820.1_GCA_003856835_type_II_methionyl_aminopeptidase__Haloplanus_aerogenes_" otu="otu130210">
        <meta content=" x=2.257487 y=173.0 ll=7;" datatype="xsd:string" id="meta130212" property="format" xsi:type="nex:LiteralMeta"/>
      </node>
      <node about="#node130217" id="node130217" label="WP_049937378.1_GCF_000427685_type_II_methionyl_aminopeptidase__Haloplanus_natans_" otu="otu130218">
        <meta content=" x=2.2663264 y=174.0 ll=7;" datatype="xsd:string" id="meta130220" property="format" xsi:type="nex:LiteralMeta"/>
      </node>
      <node about="#node130225" id="node130225" label="0/86" otu="otu130226">
        <meta content=" x=2.214457 y=175.5 ll=7;" datatype="xsd:string" id="meta130228" property="format" xsi:type="nex:LiteralMeta"/>
      </node>
      <node about="#node130229" id="node130229" label="RCU47549.1_GCA_003336245_type_II_methionyl_aminopeptidase__Haloplanus_salinus_" otu="otu130230">
        <meta content=" x=2.2529182 y=175.0 ll=7;" datatype="xsd:string" id="meta130232" property="format" xsi:type="nex:LiteralMeta"/>
      </node>
      <node about="#node130233" id="node130233" label="AXG05082.1_GCA_003342695_type_II_methionyl_aminopeptidase__Haloplanus_sp._CBA1113_" otu="otu130234">
        <meta content=" x=2.224605 y=176.0 ll=7;" datatype="xsd:string" id="meta130236" property="format" xsi:type="nex:LiteralMeta"/>
      </node>
      <node about="#node130245" id="node130245" label="WP_129112982.1_GCF_004116405_MULTISPECIES__type_II_methionyl_aminopeptidase__unclassified_Haloferacaceae_" otu="otu130246">
        <meta content=" x=2.1472201 y=177.0 ll=7;" datatype="xsd:string" id="meta130248" property="format" xsi:type="nex:LiteralMeta"/>
      </node>
      <node about="#node130257" id="node130257" label="98/100" otu="otu128434">
        <meta content=" x=2.1558511 y=179.25 ll=7;" datatype="xsd:string" id="meta130258" property="format" xsi:type="nex:LiteralMeta"/>
      </node>
      <node about="#node130259" id="node130259" label="35.1/41" otu="otu130260">
        <meta content=" x=2.1730223 y=178.5 ll=7;" datatype="xsd:string" id="meta130262" property="format" xsi:type="nex:LiteralMeta"/>
      </node>
      <node about="#node130263" id="node130263" label="SDM57876.1_GCA_900103715_methionyl_aminopeptidase__Halogranum_gelatinilyticum_" otu="otu130264">
        <meta content=" x=2.218126 y=178.0 ll=7;" datatype="xsd:string" id="meta130266" property="format" xsi:type="nex:LiteralMeta"/>
      </node>
      <node about="#node130267" id="node130267" label="EJN58627.1_GCA_000283335_methionine_aminopeptidase__type_ii__Halogranum_salarium_B-1_" otu="otu130268">
        <meta content=" x=2.2002003 y=179.0 ll=7;" datatype="xsd:string" id="meta130270" property="format" xsi:type="nex:LiteralMeta"/>
      </node>
      <node about="#node130275" id="node130275" label="SEO26546.1_GCA_900110465_methionyl_aminopeptidase__Halogranum_amylolyticum_" otu="otu130276">
        <meta content=" x=2.1615133 y=180.0 ll=7;" datatype="xsd:string" id="meta130278" property="format" xsi:type="nex:LiteralMeta"/>
      </node>
      <node about="#node130287" id="node130287" label="92.8/99" otu="otu130288">
        <meta content=" x=2.0562112 y=222.8312 ll=7;" datatype="xsd:string" id="meta130290" property="format" xsi:type="nex:LiteralMeta"/>
      </node>
      <node about="#node130291" id="node130291" label="86.6/92" otu="otu130292">
        <meta content=" x=2.0821216 y=207.8343 ll=7;" datatype="xsd:string" id="meta130294" property="format" xsi:type="nex:LiteralMeta"/>
      </node>
      <node about="#node130295" id="node130295" label="47/90" otu="otu130296">
        <meta content=" x=2.1089582 y=189.35611 ll=7;" datatype="xsd:string" id="meta130298" property="format" xsi:type="nex:LiteralMeta"/>
      </node>
      <node about="#node130299" id="node130299" label="88.4/91" otu="otu130300">
        <meta content=" x=2.1462166 y=182.5 ll=7;" datatype="xsd:string" id="meta130302" property="format" xsi:type="nex:LiteralMeta"/>
      </node>
      <node about="#node130303" id="node130303" label="14.7/70" otu="otu130304">
        <meta content=" x=2.1860878 y=181.5 ll=7;" datatype="xsd:string" id="meta130306" property="format" xsi:type="nex:LiteralMeta"/>
      </node>
      <node about="#node130307" id="node130307" label="ERH13702.1_GCA_000416105_methionine_aminopeptidase__type_II__halophilic_archaeon_J07HB67_" otu="otu130308">
        <meta content=" x=2.3456821 y=181.0 ll=7;" datatype="xsd:string" id="meta130310" property="format" xsi:type="nex:LiteralMeta"/>
      </node>
      <node about="#node130311" id="node130311" label="ESP87815.1_GCA_000495475_methionine_aminopeptidase__Candidatus_Halobonum_tyrrellensis_G22_" otu="otu130312">
        <meta content=" x=2.296797 y=182.0 ll=7;" datatype="xsd:string" id="meta130314" property="format" xsi:type="nex:LiteralMeta"/>
      </node>
      <node about="#node130319" id="node130319" label="76.7/100" otu="otu130320">
        <meta content=" x=2.1780915 y=183.5 ll=7;" datatype="xsd:string" id="meta130322" property="format" xsi:type="nex:LiteralMeta"/>
      </node>
      <node about="#node130323" id="node130323" label="PSQ06142.1_GCA_003020945_type_II_methionyl_aminopeptidase__Halobacteriales_archaeon_QS_6_71_20_" otu="otu130324">
        <meta content=" x=2.2176487 y=183.0 ll=7;" datatype="xsd:string" id="meta130326" property="format" xsi:type="nex:LiteralMeta"/>
      </node>
      <node about="#node130327" id="node130327" label="SHH52265.1_GCA_900129775_methionine_aminopeptidase__type_II__Halobaculum_gomorrense_" otu="otu130328">
        <meta content=" x=2.1993847 y=184.0 ll=7;" datatype="xsd:string" id="meta130330" property="format" xsi:type="nex:LiteralMeta"/>
      </node>
      <node about="#node130339" id="node130339" label="96.4/99" otu="otu130340">
        <meta content=" x=2.1696062 y=196.21222 ll=7;" datatype="xsd:string" id="meta130342" property="format" xsi:type="nex:LiteralMeta"/>
      </node>
      <node about="#node130343" id="node130343" label="AUX09646.1_GCA_002952775_methionyl_aminopeptidase__Halalkaliarchaeum_desulfuricum_" otu="otu130344">
        <meta content=" x=2.2469897 y=185.0 ll=7;" datatype="xsd:string" id="meta130346" property="format" xsi:type="nex:LiteralMeta"/>
      </node>
      <node about="#node130347" id="node130347" label="85.6/94" otu="otu130348">
        <meta content=" x=2.202717 y=207.42444 ll=7;" datatype="xsd:string" id="meta130350" property="format" xsi:type="nex:LiteralMeta"/>
      </node>
      <node about="#node130351" id="node130351" label="61.4/94" otu="otu130352">
        <meta content=" x=2.2326047 y=190.84888 ll=7;" datatype="xsd:string" id="meta130354" property="format" xsi:type="nex:LiteralMeta"/>
      </node>
      <node about="#node130355" id="node130355" label="95.7/100" otu="otu130356">
        <meta content=" x=2.2886 y=186.75 ll=7;" datatype="xsd:string" id="meta130358" property="format" xsi:type="nex:LiteralMeta"/>
      </node>
      <node about="#node130359" id="node130359" label="SEH52079.1_GCA_900108505_methionine_aminopeptidase__type_II__Halopenitus_malekzadehii_" otu="otu130360">
        <meta content=" x=2.3056355 y=186.0 ll=7;" datatype="xsd:string" id="meta130362" property="format" xsi:type="nex:LiteralMeta"/>
      </node>
      <node about="#node130363" id="node130363" label="74.1/100" otu="otu130364">
        <meta content=" x=2.2941947 y=187.5 ll=7;" datatype="xsd:string" id="meta130366" property="format" xsi:type="nex:LiteralMeta"/>
      </node>
      <node about="#node130367" id="node130367" label="WP_021072828.1_GCF_000447865_type_II_methionyl_aminopeptidase__haloarchaeon_3A1_DGR_" otu="otu130368">
        <meta content=" x=2.2998433 y=187.0 ll=7;" datatype="xsd:string" id="meta130370" property="format" xsi:type="nex:LiteralMeta"/>
      </node>
      <node about="#node130371" id="node130371" label="WP_096389744.1_GCF_002355635_type_II_methionyl_aminopeptidase__Halopenitus_persicus_" otu="otu130372">
        <meta content=" x=2.2998722 y=188.0 ll=7;" datatype="xsd:string" id="meta130374" property="format" xsi:type="nex:LiteralMeta"/>
      </node>
      <node about="#node130383" id="node130383" label="95.4/100" otu="otu130384">
        <meta content=" x=2.2879255 y=194.94775 ll=7;" datatype="xsd:string" id="meta130386" property="format" xsi:type="nex:LiteralMeta"/>
      </node>
      <node about="#node130387" id="node130387" label="93.2/100" otu="otu130388">
        <meta content=" x=2.3311627 y=189.5 ll=7;" datatype="xsd:string" id="meta130390" property="format" xsi:type="nex:LiteralMeta"/>
      </node>
      <node about="#node130391" id="node130391" label="SNR30140.1_GCA_900188065_methionine_aminopeptidase__type_II__Halorubrum_vacuolatum_" otu="otu130392">
        <meta content=" x=2.3669295 y=189.0 ll=7;" datatype="xsd:string" id="meta130394" property="format" xsi:type="nex:LiteralMeta"/>
      </node>
      <node about="#node130395" id="node130395" label="GCA_003554605PWGU01000139.1_533694274231_5_GCA_003554605_1_ID_231_5_partial_00__Halorubrum_sp._" otu="otu130396">
        <meta content=" x=2.365552 y=190.0 ll=7;" datatype="xsd:string" id="meta130398" property="format" xsi:type="nex:LiteralMeta"/>
      </node>
      <node about="#node130403" id="node130403" label="78/97" otu="otu130404">
        <meta content=" x=2.2998426 y=200.39551 ll=7;" datatype="xsd:string" id="meta130406" property="format" xsi:type="nex:LiteralMeta"/>
      </node>
      <node about="#node130407" id="node130407" label="83.1/99" otu="otu130408">
        <meta content=" x=2.312769 y=193.125 ll=7;" datatype="xsd:string" id="meta130410" property="format" xsi:type="nex:LiteralMeta"/>
      </node>
      <node about="#node130411" id="node130411" label="90.4/99" otu="otu130412">
        <meta content=" x=2.329288 y=192.25 ll=7;" datatype="xsd:string" id="meta130414" property="format" xsi:type="nex:LiteralMeta"/>
      </node>
      <node about="#node130415" id="node130415" label="40.6/64" otu="otu130416">
        <meta content=" x=2.3359377 y=191.5 ll=7;" datatype="xsd:string" id="meta130418" property="format" xsi:type="nex:LiteralMeta"/>
      </node>
      <node about="#node130419" id="node130419" label="ESS03484.1_GCA_000496175_methionine_aminopeptidase__type_II__uncultured_archaeon_A07HR67_" otu="otu130420">
        <meta content=" x=2.4183624 y=191.0 ll=7;" datatype="xsd:string" id="meta130422" property="format" xsi:type="nex:LiteralMeta"/>
      </node>
      <node about="#node130423" id="node130423" label="WP_122105830.1_GCF_003697845_type_II_methionyl_aminopeptidase__Halobellus_sp._ZY21_" otu="otu130424">
        <meta content=" x=2.358983 y=192.0 ll=7;" datatype="xsd:string" id="meta130426" property="format" xsi:type="nex:LiteralMeta"/>
      </node>
      <node about="#node130431" id="node130431" label="RAW46112.1_GCA_003287355_type_II_methionyl_aminopeptidase__Halorubrum_sp._48-1-W_" otu="otu130432">
        <meta content=" x=2.3474767 y=193.0 ll=7;" datatype="xsd:string" id="meta130434" property="format" xsi:type="nex:LiteralMeta"/>
      </node>
      <node about="#node130439" id="node130439" label="WP_066416886.1_GCF_001542905_type_II_methionyl_aminopeptidase__Halorubrum_aethiopicum_" otu="otu130440">
        <meta content=" x=2.3267915 y=194.0 ll=7;" datatype="xsd:string" id="meta130442" property="format" xsi:type="nex:LiteralMeta"/>
      </node>
      <node about="#node130447" id="node130447" label="95.1/98" otu="otu130448">
        <meta content=" x=2.3263538 y=207.66602 ll=7;" datatype="xsd:string" id="meta130450" property="format" xsi:type="nex:LiteralMeta"/>
      </node>
      <node about="#node130451" id="node130451" label="0/60" otu="otu130452">
        <meta content=" x=2.3263566 y=201.47266 ll=7;" datatype="xsd:string" id="meta130454" property="format" xsi:type="nex:LiteralMeta"/>
      </node>
      <node about="#node130455" id="node130455" label="45.3/85" otu="otu130456">
        <meta content=" x=2.3319848 y=197.125 ll=7;" datatype="xsd:string" id="meta130458" property="format" xsi:type="nex:LiteralMeta"/>
      </node>
      <node about="#node130459" id="node130459" label="0/87" otu="otu130460">
        <meta content=" x=2.3319876 y=196.25 ll=7;" datatype="xsd:string" id="meta130462" property="format" xsi:type="nex:LiteralMeta"/>
      </node>
      <node about="#node130463" id="node130463" label="85.4/99" otu="otu130464">
        <meta content=" x=2.343193 y=195.5 ll=7;" datatype="xsd:string" id="meta130466" property="format" xsi:type="nex:LiteralMeta"/>
      </node>
      <node about="#node130467" id="node130467" label="EMA67731.1_GCA_000336995_methionine_aminopeptidase__Halorubrum_aidingense_JCM_13560_" otu="otu130468">
        <meta content=" x=2.372082 y=195.0 ll=7;" datatype="xsd:string" id="meta130470" property="format" xsi:type="nex:LiteralMeta"/>
      </node>
      <node about="#node130471" id="node130471" label="GCA_001564205LKMY01000092.1_74997590241_7_GCA_001564205_1_ID_41_7_partial_00__Nanohaloarchaea_archaeon_PL-Br10_U2g5_" otu="otu130472">
        <meta content=" x=2.377931 y=196.0 ll=7;" datatype="xsd:string" id="meta130474" property="format" xsi:type="nex:LiteralMeta"/>
      </node>
      <node about="#node130479" id="node130479" label="EMA59212.1_GCA_000337375_methionine_aminopeptidase__Halorubrum_lipolyticum_DSM_21995_" otu="otu130480">
        <meta content=" x=2.3319902 y=197.0 ll=7;" datatype="xsd:string" id="meta130482" property="format" xsi:type="nex:LiteralMeta"/>
      </node>
      <node about="#node130487" id="node130487" label="EMA65098.1_GCA_000337355_methionine_aminopeptidase__Halorubrum_kocurii_JCM_14978_" otu="otu130488">
        <meta content=" x=2.3432662 y=198.0 ll=7;" datatype="xsd:string" id="meta130490" property="format" xsi:type="nex:LiteralMeta"/>
      </node>
      <node about="#node130495" id="node130495" label="87/62" otu="otu130496">
        <meta content=" x=2.3319871 y=205.82031 ll=7;" datatype="xsd:string" id="meta130498" property="format" xsi:type="nex:LiteralMeta"/>
      </node>
      <node about="#node130499" id="node130499" label="0/24" otu="otu130500">
        <meta content=" x=2.3319895 y=203.14062 ll=7;" datatype="xsd:string" id="meta130502" property="format" xsi:type="nex:LiteralMeta"/>
      </node>
      <node about="#node130503" id="node130503" label="0/60" otu="otu130452">
        <meta content=" x=2.331992 y=200.25 ll=7;" datatype="xsd:string" id="meta130504" property="format" xsi:type="nex:LiteralMeta"/>
      </node>
      <node about="#node130505" id="node130505" label="83.7/91" otu="otu130506">
        <meta content=" x=2.3376238 y=199.5 ll=7;" datatype="xsd:string" id="meta130508" property="format" xsi:type="nex:LiteralMeta"/>
      </node>
      <node about="#node130509" id="node130509" label="AZQ15082.1_GCA_003990725_type_II_methionyl_aminopeptidase__Halorubrum_sp._PV6_" otu="otu130510">
        <meta content=" x=2.3777573 y=199.0 ll=7;" datatype="xsd:string" id="meta130512" property="format" xsi:type="nex:LiteralMeta"/>
      </node>
      <node about="#node130513" id="node130513" label="ACM57630.1_GCA_000022205_methionine_aminopeptidase__type_II__Halorubrum_lacusprofundi_ATCC_49239_" otu="otu130514">
        <meta content=" x=2.3376267 y=200.0 ll=7;" datatype="xsd:string" id="meta130516" property="format" xsi:type="nex:LiteralMeta"/>
      </node>
      <node about="#node130521" id="node130521" label="WP_128904967.1_GCF_004114995_type_II_methionyl_aminopeptidase__Halorubrum_sp._ZC67_" otu="otu130522">
        <meta content=" x=2.343294 y=201.0 ll=7;" datatype="xsd:string" id="meta130524" property="format" xsi:type="nex:LiteralMeta"/>
      </node>
      <node about="#node130529" id="node130529" label="83.8/80" otu="otu130530">
        <meta content=" x=2.3376195 y=206.03125 ll=7;" datatype="xsd:string" id="meta130532" property="format" xsi:type="nex:LiteralMeta"/>
      </node>
      <node about="#node130533" id="node130533" label="0/47" otu="otu130534">
        <meta content=" x=2.3376222 y=205.0625 ll=7;" datatype="xsd:string" id="meta130536" property="format" xsi:type="nex:LiteralMeta"/>
      </node>
      <node about="#node130537" id="node130537" label="84.5/98" otu="otu130538">
        <meta content=" x=2.3433647 y=204.125 ll=7;" datatype="xsd:string" id="meta130540" property="format" xsi:type="nex:LiteralMeta"/>
      </node>
      <node about="#node130541" id="node130541" label="73.1/94" otu="otu130542">
        <meta content=" x=2.3490713 y=203.25 ll=7;" datatype="xsd:string" id="meta130544" property="format" xsi:type="nex:LiteralMeta"/>
      </node>
      <node about="#node130545" id="node130545" label="79.9/100" otu="otu130546">
        <meta content=" x=2.354764 y=202.5 ll=7;" datatype="xsd:string" id="meta130548" property="format" xsi:type="nex:LiteralMeta"/>
      </node>
      <node about="#node130549" id="node130549" label="WP_092565706.1_GCF_001261915_type_II_methionyl_aminopeptidase__Halorubrum_sp._SD626R_" otu="otu130550">
        <meta content=" x=2.3547666 y=202.0 ll=7;" datatype="xsd:string" id="meta130552" property="format" xsi:type="nex:LiteralMeta"/>
      </node>
      <node about="#node130553" id="node130553" label="OYR48607.1_GCA_002252925_type_II_methionyl_aminopeptidase__Halorubrum_sp._Ea8_" otu="otu130554">
        <meta content=" x=2.3661425 y=203.0 ll=7;" datatype="xsd:string" id="meta130556" property="format" xsi:type="nex:LiteralMeta"/>
      </node>
      <node about="#node130561" id="node130561" label="RNH94954.1_GCA_003721435_type_II_methionyl_aminopeptidase__Halorubrum_sp._CBA1229_" otu="otu130562">
        <meta content=" x=2.3605647 y=204.0 ll=7;" datatype="xsd:string" id="meta130564" property="format" xsi:type="nex:LiteralMeta"/>
      </node>
      <node about="#node130569" id="node130569" label="PAU83296.1_GCA_002286985_type_II_methionyl_aminopeptidase__Halorubrum_sp._WN019_" otu="otu130570">
        <meta content=" x=2.3433673 y=205.0 ll=7;" datatype="xsd:string" id="meta130572" property="format" xsi:type="nex:LiteralMeta"/>
      </node>
      <node about="#node130577" id="node130577" label="ELZ42553.1_GCA_000337915_methionine_aminopeptidase__Halorubrum_saccharovorum_DSM_1137_" otu="otu130578">
        <meta content=" x=2.3432486 y=206.0 ll=7;" datatype="xsd:string" id="meta130580" property="format" xsi:type="nex:LiteralMeta"/>
      </node>
      <node about="#node130585" id="node130585" label="PHQ37473.1_GCA_002727125_type_II_methionyl_aminopeptidase__Halorubrum_persicum_" otu="otu130586">
        <meta content=" x=2.3432608 y=207.0 ll=7;" datatype="xsd:string" id="meta130588" property="format" xsi:type="nex:LiteralMeta"/>
      </node>
      <node about="#node130597" id="node130597" label="78.4/98" otu="otu130598">
        <meta content=" x=2.3376186 y=208.5 ll=7;" datatype="xsd:string" id="meta130600" property="format" xsi:type="nex:LiteralMeta"/>
      </node>
      <node about="#node130601" id="node130601" label="WP_050031762.1_GCF_000739595_type_II_methionyl_aminopeptidase__Halorubrum_halophilum_" otu="otu130602">
        <meta content=" x=2.343261 y=208.0 ll=7;" datatype="xsd:string" id="meta130604" property="format" xsi:type="nex:LiteralMeta"/>
      </node>
      <node about="#node130605" id="node130605" label="WP_123619352.1_GCF_003781945_type_II_methionyl_aminopeptidase__Halorubrum_sp._CSM-61_" otu="otu130606">
        <meta content=" x=2.3432977 y=209.0 ll=7;" datatype="xsd:string" id="meta130608" property="format" xsi:type="nex:LiteralMeta"/>
      </node>
      <node about="#node130621" id="node130621" label="74.4/98" otu="otu130622">
        <meta content=" x=2.331992 y=213.85938 ll=7;" datatype="xsd:string" id="meta130624" property="format" xsi:type="nex:LiteralMeta"/>
      </node>
      <node about="#node130625" id="node130625" label="WP_049983108.1_GCF_000746205_type_II_methionyl_aminopeptidase__Halorubrum_sp._BV1_" otu="otu130626">
        <meta content=" x=2.343357 y=210.0 ll=7;" datatype="xsd:string" id="meta130628" property="format" xsi:type="nex:LiteralMeta"/>
      </node>
      <node about="#node130629" id="node130629" label="79.4/98" otu="otu130630">
        <meta content=" x=2.337669 y=217.71875 ll=7;" datatype="xsd:string" id="meta130632" property="format" xsi:type="nex:LiteralMeta"/>
      </node>
      <node about="#node130633" id="node130633" label="84.6/99" otu="otu130634">
        <meta content=" x=2.3433013 y=214.1875 ll=7;" datatype="xsd:string" id="meta130636" property="format" xsi:type="nex:LiteralMeta"/>
      </node>
      <node about="#node130637" id="node130637" label="0/16" otu="otu130638">
        <meta content=" x=2.343304 y=212.875 ll=7;" datatype="xsd:string" id="meta130640" property="format" xsi:type="nex:LiteralMeta"/>
      </node>
      <node about="#node130641" id="node130641" label="0/47" otu="otu130534">
        <meta content=" x=2.3433063 y=211.75 ll=7;" datatype="xsd:string" id="meta130642" property="format" xsi:type="nex:LiteralMeta"/>
      </node>
      <node about="#node130643" id="node130643" label="CDK40167.1_GCA_000513435_methionine_aminopeptidase__type_II__Halorubrum_sp._AJ67_" otu="otu130644">
        <meta content=" x=2.3674037 y=211.0 ll=7;" datatype="xsd:string" id="meta130646" property="format" xsi:type="nex:LiteralMeta"/>
      </node>
      <node about="#node130647" id="node130647" label="0/100" otu="otu130648">
        <meta content=" x=2.3489113 y=212.5 ll=7;" datatype="xsd:string" id="meta130650" property="format" xsi:type="nex:LiteralMeta"/>
      </node>
      <node about="#node130651" id="node130651" label="TKX69061.1_GCA_005435175_type_II_methionyl_aminopeptidase__Halorubrum_sp._GN11GM_10-3_MGM_" otu="otu130652">
        <meta content=" x=2.3661244 y=212.0 ll=7;" datatype="xsd:string" id="meta130654" property="format" xsi:type="nex:LiteralMeta"/>
      </node>
      <node about="#node130655" id="node130655" label="TKX37404.1_GCA_005435095_type_II_methionyl_aminopeptidase__Halorubrum_sp._CGM5_25_10-8B_" otu="otu130656">
        <meta content=" x=2.348914 y=213.0 ll=7;" datatype="xsd:string" id="meta130658" property="format" xsi:type="nex:LiteralMeta"/>
      </node>
      <node about="#node130667" id="node130667" label="TKX75899.1_GCA_005435165_type_II_methionyl_aminopeptidase__Halorubrum_sp._GN11_10-6_MGM_" otu="otu130668">
        <meta content=" x=2.3433065 y=214.0 ll=7;" datatype="xsd:string" id="meta130670" property="format" xsi:type="nex:LiteralMeta"/>
      </node>
      <node about="#node130675" id="node130675" label="75.2/49" otu="otu130676">
        <meta content=" x=2.3511086 y=215.5 ll=7;" datatype="xsd:string" id="meta130678" property="format" xsi:type="nex:LiteralMeta"/>
      </node>
      <node about="#node130679" id="node130679" label="ELZ55931.1_GCA_000337075_methionine_aminopeptidase__Halorubrum_hochstenium_ATCC_700873_" otu="otu130680">
        <meta content=" x=2.3674502 y=215.0 ll=7;" datatype="xsd:string" id="meta130682" property="format" xsi:type="nex:LiteralMeta"/>
      </node>
      <node about="#node130683" id="node130683" label="ELZ48639.1_GCA_000337035_methionine_aminopeptidase__Halorubrum_coriense_DSM_10284_" otu="otu130684">
        <meta content=" x=2.3609936 y=216.0 ll=7;" datatype="xsd:string" id="meta130686" property="format" xsi:type="nex:LiteralMeta"/>
      </node>
      <node about="#node130695" id="node130695" label="0/27" otu="otu130696">
        <meta content=" x=2.3376718 y=221.25 ll=7;" datatype="xsd:string" id="meta130698" property="format" xsi:type="nex:LiteralMeta"/>
      </node>
      <node about="#node130699" id="node130699" label="0/20" otu="otu130700">
        <meta content=" x=2.337675 y=219.5 ll=7;" datatype="xsd:string" id="meta130702" property="format" xsi:type="nex:LiteralMeta"/>
      </node>
      <node about="#node130703" id="node130703" label="0/25" otu="otu130704">
        <meta content=" x=2.3376777 y=217.75 ll=7;" datatype="xsd:string" id="meta130706" property="format" xsi:type="nex:LiteralMeta"/>
      </node>
      <node about="#node130707" id="node130707" label="QAU14232.1_GCA_004114375_type_II_methionyl_aminopeptidase__Halorubrum_sp._BOL3-1_" otu="otu130708">
        <meta content=" x=2.354814 y=217.0 ll=7;" datatype="xsd:string" id="meta130710" property="format" xsi:type="nex:LiteralMeta"/>
      </node>
      <node about="#node130711" id="node130711" label="76.5/93" otu="otu130712">
        <meta content=" x=2.3433826 y=218.5 ll=7;" datatype="xsd:string" id="meta130714" property="format" xsi:type="nex:LiteralMeta"/>
      </node>
      <node about="#node130715" id="node130715" label="KOX98085.1_GCA_001280455_methionine_aminopeptidase__Halorubrum_tropicale_" otu="otu130716">
        <meta content=" x=2.3547564 y=218.0 ll=7;" datatype="xsd:string" id="meta130718" property="format" xsi:type="nex:LiteralMeta"/>
      </node>
      <node about="#node130719" id="node130719" label="SFR30826.1_GCA_900111935_methionyl_aminopeptidase__Halorubrum_sodomense_" otu="otu130720">
        <meta content=" x=2.3548787 y=219.0 ll=7;" datatype="xsd:string" id="meta130722" property="format" xsi:type="nex:LiteralMeta"/>
      </node>
      <node about="#node130731" id="node130731" label="80.8/82" otu="otu130732">
        <meta content=" x=2.343343 y=221.25 ll=7;" datatype="xsd:string" id="meta130734" property="format" xsi:type="nex:LiteralMeta"/>
      </node>
      <node about="#node130735" id="node130735" label="84.8/94" otu="otu130736">
        <meta content=" x=2.3490176 y=220.5 ll=7;" datatype="xsd:string" id="meta130738" property="format" xsi:type="nex:LiteralMeta"/>
      </node>
      <node about="#node130739" id="node130739" label="RLM72939.1_GCA_003666015_type_II_methionyl_aminopeptidase__Halorubrum_sp._Atlit-26R_" otu="otu130740">
        <meta content=" x=2.34902 y=220.0 ll=7;" datatype="xsd:string" id="meta130742" property="format" xsi:type="nex:LiteralMeta"/>
      </node>
      <node about="#node130743" id="node130743" label="WP_096395033.1_GCF_002355655_type_II_methionyl_aminopeptidase__Halorubrum_trapanicum_" otu="otu130744">
        <meta content=" x=2.3547027 y=221.0 ll=7;" datatype="xsd:string" id="meta130746" property="format" xsi:type="nex:LiteralMeta"/>
      </node>
      <node about="#node130751" id="node130751" label="WP_017344102.1_GCF_000296615_type_II_methionyl_aminopeptidase__Halorubrum_sp._T3_" otu="otu130752">
        <meta content=" x=2.3433456 y=222.0 ll=7;" datatype="xsd:string" id="meta130754" property="format" xsi:type="nex:LiteralMeta"/>
      </node>
      <node about="#node130763" id="node130763" label="EMA58523.1_GCA_000337395_methionine_aminopeptidase__Halorubrum_litoreum_JCM_13561_" otu="otu130764">
        <meta content=" x=2.3376746 y=223.0 ll=7;" datatype="xsd:string" id="meta130766" property="format" xsi:type="nex:LiteralMeta"/>
      </node>
      <node about="#node130795" id="node130795" label="WP_058366502.1_GCF_001462205_type_II_methionyl_aminopeptidase__Haloparvum_sedimenti_" otu="otu130796">
        <meta content=" x=2.2853792 y=224.0 ll=7;" datatype="xsd:string" id="meta130798" property="format" xsi:type="nex:LiteralMeta"/>
      </node>
      <node about="#node130811" id="node130811" label="98.3/100" otu="otu128756">
        <meta content=" x=2.1702223 y=226.3125 ll=7;" datatype="xsd:string" id="meta130812" property="format" xsi:type="nex:LiteralMeta"/>
      </node>
      <node about="#node130813" id="node130813" label="AEN06618.1_GCA_000224475_methionine_aminopeptidase__type_II__halophilic_archaeon_DL31_" otu="otu130814">
        <meta content=" x=2.2638133 y=225.0 ll=7;" datatype="xsd:string" id="meta130816" property="format" xsi:type="nex:LiteralMeta"/>
      </node>
      <node about="#node130817" id="node130817" label="97.8/100" otu="otu130818">
        <meta content=" x=2.249177 y=227.625 ll=7;" datatype="xsd:string" id="meta130820" property="format" xsi:type="nex:LiteralMeta"/>
      </node>
      <node about="#node130821" id="node130821" label="87.4/100" otu="otu130822">
        <meta content=" x=2.2926302 y=226.5 ll=7;" datatype="xsd:string" id="meta130824" property="format" xsi:type="nex:LiteralMeta"/>
      </node>
      <node about="#node130825" id="node130825" label="OPF23202.1_GCA_002025255_type_II_methionyl_aminopeptidase__Halolamina_sp._CBA1230_" otu="otu130826">
        <meta content=" x=2.297272 y=226.0 ll=7;" datatype="xsd:string" id="meta130828" property="format" xsi:type="nex:LiteralMeta"/>
      </node>
      <node about="#node130829" id="node130829" label="WP_053946782.1_GCF_001282785_type_II_methionyl_aminopeptidase__Halolamina_sediminis_" otu="otu130830">
        <meta content=" x=2.333447 y=227.0 ll=7;" datatype="xsd:string" id="meta130832" property="format" xsi:type="nex:LiteralMeta"/>
      </node>
      <node about="#node130837" id="node130837" label="80.9/100" otu="otu130838">
        <meta content=" x=2.266624 y=228.75 ll=7;" datatype="xsd:string" id="meta130840" property="format" xsi:type="nex:LiteralMeta"/>
      </node>
      <node about="#node130841" id="node130841" label="KPN29828.1_GCA_001307315_methionine_aminopeptidase__Halolamina_pelagica_" otu="otu130842">
        <meta content=" x=2.2724297 y=228.0 ll=7;" datatype="xsd:string" id="meta130844" property="format" xsi:type="nex:LiteralMeta"/>
      </node>
      <node about="#node130845" id="node130845" label="78.5/100" otu="otu130846">
        <meta content=" x=2.2850935 y=229.5 ll=7;" datatype="xsd:string" id="meta130848" property="format" xsi:type="nex:LiteralMeta"/>
      </node>
      <node about="#node130849" id="node130849" label="SFP72030.1_GCA_900115675_methionyl_aminopeptidase__Halolamina_pelagica_" otu="otu130850">
        <meta content=" x=2.2991104 y=229.0 ll=7;" datatype="xsd:string" id="meta130852" property="format" xsi:type="nex:LiteralMeta"/>
      </node>
      <node about="#node130853" id="node130853" label="WP_049981624.1_GCF_000739555_type_II_methionyl_aminopeptidase__Halolamina_rubra_" otu="otu130854">
        <meta content=" x=2.306172 y=230.0 ll=7;" datatype="xsd:string" id="meta130856" property="format" xsi:type="nex:LiteralMeta"/>
      </node>
      <node about="#node130877" id="node130877" label="90.5/98" otu="otu130878">
        <meta content=" x=2.1077049 y=237.82812 ll=7;" datatype="xsd:string" id="meta130880" property="format" xsi:type="nex:LiteralMeta"/>
      </node>
      <node about="#node130881" id="node130881" label="97.7/99" otu="otu130882">
        <meta content=" x=2.165325 y=235.90625 ll=7;" datatype="xsd:string" id="meta130884" property="format" xsi:type="nex:LiteralMeta"/>
      </node>
      <node about="#node130885" id="node130885" label="64.2/51" otu="otu130886">
        <meta content=" x=2.1687691 y=233.8125 ll=7;" datatype="xsd:string" id="meta130888" property="format" xsi:type="nex:LiteralMeta"/>
      </node>
      <node about="#node130889" id="node130889" label="99.8/100" otu="otu130164">
        <meta content=" x=2.2528636 y=231.875 ll=7;" datatype="xsd:string" id="meta130890" property="format" xsi:type="nex:LiteralMeta"/>
      </node>
      <node about="#node130891" id="node130891" label="RJX42352.1_GCA_003605575_type_II_methionyl_aminopeptidase__Halonotius_sp._F13-13_" otu="otu130892">
        <meta content=" x=2.2958436 y=231.0 ll=7;" datatype="xsd:string" id="meta130894" property="format" xsi:type="nex:LiteralMeta"/>
      </node>
      <node about="#node130895" id="node130895" label="13.9/97" otu="otu130896">
        <meta content=" x=2.2683845 y=232.75 ll=7;" datatype="xsd:string" id="meta130898" property="format" xsi:type="nex:LiteralMeta"/>
      </node>
      <node about="#node130899" id="node130899" label="ERH02900.1_GCA_000416025_methionine_aminopeptidase__type_II__Halonotius_sp._J07HN6_" otu="otu130900">
        <meta content=" x=2.3024707 y=232.0 ll=7;" datatype="xsd:string" id="meta130902" property="format" xsi:type="nex:LiteralMeta"/>
      </node>
      <node about="#node130903" id="node130903" label="23.8/90" otu="otu130904">
        <meta content=" x=2.2916691 y=233.5 ll=7;" datatype="xsd:string" id="meta130906" property="format" xsi:type="nex:LiteralMeta"/>
      </node>
      <node about="#node130907" id="node130907" label="ERH07322.1_GCA_000416065_methionine_aminopeptidase__type_II__Halonotius_sp._J07HN4_" otu="otu130908">
        <meta content=" x=2.3169117 y=233.0 ll=7;" datatype="xsd:string" id="meta130910" property="format" xsi:type="nex:LiteralMeta"/>
      </node>
      <node about="#node130911" id="node130911" label="RJX51570.1_GCA_003605635_type_II_methionyl_aminopeptidase__Halonotius_pteroides_" otu="otu130912">
        <meta content=" x=2.316908 y=234.0 ll=7;" datatype="xsd:string" id="meta130914" property="format" xsi:type="nex:LiteralMeta"/>
      </node>
      <node about="#node130927" id="node130927" label="65.5/57" otu="otu130928">
        <meta content=" x=2.1845634 y=235.75 ll=7;" datatype="xsd:string" id="meta130930" property="format" xsi:type="nex:LiteralMeta"/>
      </node>
      <node about="#node130931" id="node130931" label="ATW87554.1_GCA_002788215_methionyl_aminopeptidase__Halohasta_litchfieldiae_" otu="otu130932">
        <meta content=" x=2.227235 y=235.0 ll=7;" datatype="xsd:string" id="meta130934" property="format" xsi:type="nex:LiteralMeta"/>
      </node>
      <node about="#node130935" id="node130935" label="28.4/74" otu="otu130936">
        <meta content=" x=2.215292 y=236.5 ll=7;" datatype="xsd:string" id="meta130938" property="format" xsi:type="nex:LiteralMeta"/>
      </node>
      <node about="#node130939" id="node130939" label="GCA_003552705PUNY01000007.1_10122861319145_10_GCA_003552705_-1_ID_45_10_partial_00__Halobacteriaceae_archaeon_" otu="otu130940">
        <meta content=" x=2.2822692 y=236.0 ll=7;" datatype="xsd:string" id="meta130942" property="format" xsi:type="nex:LiteralMeta"/>
      </node>
      <node about="#node130943" id="node130943" label="GCA_003554115PWFE01000095.1_42750365545_4_GCA_003554115_1_ID_45_4_partial_00__Halorubraceae_archaeon_" otu="otu130944">
        <meta content=" x=2.273012 y=237.0 ll=7;" datatype="xsd:string" id="meta130946" property="format" xsi:type="nex:LiteralMeta"/>
      </node>
      <node about="#node130959" id="node130959" label="GCA_003552585PUNK01000017.1_46040694512_4_GCA_003552585_1_ID_12_4_partial_00__Thermoplasmata_archaeon_" otu="otu130960">
        <meta content=" x=2.2521985 y=238.0 ll=7;" datatype="xsd:string" id="meta130962" property="format" xsi:type="nex:LiteralMeta"/>
      </node>
      <node about="#node130967" id="node130967" label="5.2/86" otu="otu130968">
        <meta content=" x=2.1315024 y=239.75 ll=7;" datatype="xsd:string" id="meta130970" property="format" xsi:type="nex:LiteralMeta"/>
      </node>
      <node about="#node130971" id="node130971" label="GCA_003551725PUNH01000445.1_31059206391_3_GCA_003551725_-1_ID_91_3_partial_00__Halorubraceae_archaeon_" otu="otu130972">
        <meta content=" x=2.2569804 y=239.0 ll=7;" datatype="xsd:string" id="meta130974" property="format" xsi:type="nex:LiteralMeta"/>
      </node>
      <node about="#node130975" id="node130975" label="92.4/100" otu="otu130976">
        <meta content=" x=2.1597598 y=240.5 ll=7;" datatype="xsd:string" id="meta130978" property="format" xsi:type="nex:LiteralMeta"/>
      </node>
      <node about="#node130979" id="node130979" label="GCA_005239175ML241294.1_9992050929552_99_GCA_005239175_-1_ID_2_99_partial_00__halophilic_archaeon_SHRA6_" otu="otu130980">
        <meta content=" x=2.165564 y=240.0 ll=7;" datatype="xsd:string" id="meta130982" property="format" xsi:type="nex:LiteralMeta"/>
      </node>
      <node about="#node130983" id="node130983" label="GCA_005543295SRSG01000037.1_65615652042_6_GCA_005543295_-1_ID_42_6_partial_00__Haloferacaceae_archaeon_N1521_" otu="otu130984">
        <meta content=" x=2.1703916 y=241.0 ll=7;" datatype="xsd:string" id="meta130986" property="format" xsi:type="nex:LiteralMeta"/>
      </node>
      <node about="#node131007" id="node131007" label="99.8/100" otu="otu130164">
        <meta content=" x=2.097512 y=244.75 ll=7;" datatype="xsd:string" id="meta131008" property="format" xsi:type="nex:LiteralMeta"/>
      </node>
      <node about="#node131009" id="node131009" label="67.5/10" otu="otu131010">
        <meta content=" x=2.1236167 y=243.5 ll=7;" datatype="xsd:string" id="meta131012" property="format" xsi:type="nex:LiteralMeta"/>
      </node>
      <node about="#node131013" id="node131013" label="96.9/100" otu="otu131014">
        <meta content=" x=2.1728916 y=242.5 ll=7;" datatype="xsd:string" id="meta131016" property="format" xsi:type="nex:LiteralMeta"/>
      </node>
      <node about="#node131017" id="node131017" label="QCC45548.1_GCA_004799605_methionine_aminopeptidase__Halobacterium_salinarum_" otu="otu131018">
        <meta content=" x=2.2817817 y=242.0 ll=7;" datatype="xsd:string" id="meta131020" property="format" xsi:type="nex:LiteralMeta"/>
      </node>
      <node about="#node131021" id="node131021" label="SEW26798.1_GCA_900110535_methionine_aminopeptidase__type_II__Halobacterium_jilantaiense_" otu="otu131022">
        <meta content=" x=2.2281559 y=243.0 ll=7;" datatype="xsd:string" id="meta131024" property="format" xsi:type="nex:LiteralMeta"/>
      </node>
      <node about="#node131029" id="node131029" label="62.9/12" otu="otu131030">
        <meta content=" x=2.1307 y=244.5 ll=7;" datatype="xsd:string" id="meta131032" property="format" xsi:type="nex:LiteralMeta"/>
      </node>
      <node about="#node131033" id="node131033" label="AHG04642.1_GCA_000230955_methionine_aminopeptidase__Halobacterium_sp._DL1_" otu="otu131034">
        <meta content=" x=2.2226858 y=244.0 ll=7;" datatype="xsd:string" id="meta131036" property="format" xsi:type="nex:LiteralMeta"/>
      </node>
      <node about="#node131037" id="node131037" label="WP_058984073.1_GCF_001485535_type_II_methionyl_aminopeptidase__Halobacterium_sp._CBA1132_" otu="otu131038">
        <meta content=" x=2.130703 y=245.0 ll=7;" datatype="xsd:string" id="meta131040" property="format" xsi:type="nex:LiteralMeta"/>
      </node>
      <node about="#node131049" id="node131049" label="CQH60459.1_GCA_001488575_methionine_aminopeptidase__Halobacterium_hubeiense_" otu="otu131050">
        <meta content=" x=2.0975146 y=246.0 ll=7;" datatype="xsd:string" id="meta131052" property="format" xsi:type="nex:LiteralMeta"/>
      </node>
      <node about="#node131069" id="node131069" label="ALG82785.1_GCA_001305655_methionine_aminopeptidase__Halanaeroarchaeum_sulfurireducens_" otu="otu131070">
        <meta content=" x=2.0484989 y=247.0 ll=7;" datatype="xsd:string" id="meta131072" property="format" xsi:type="nex:LiteralMeta"/>
      </node>
      <node about="#node131077" id="node131077" label="90.5/100" otu="otu131078">
        <meta content=" x=1.7803609 y=253.85938 ll=7;" datatype="xsd:string" id="meta131080" property="format" xsi:type="nex:LiteralMeta"/>
      </node>
      <node about="#node131081" id="node131081" label="97.7/99" otu="otu130882">
        <meta content=" x=1.8242221 y=252.71875 ll=7;" datatype="xsd:string" id="meta131082" property="format" xsi:type="nex:LiteralMeta"/>
      </node>
      <node about="#node131083" id="node131083" label="74.8/98" otu="otu131084">
        <meta content=" x=1.8327607 y=251.4375 ll=7;" datatype="xsd:string" id="meta131086" property="format" xsi:type="nex:LiteralMeta"/>
      </node>
      <node about="#node131087" id="node131087" label="62.6/97" otu="otu131088">
        <meta content=" x=1.8499805 y=249.875 ll=7;" datatype="xsd:string" id="meta131090" property="format" xsi:type="nex:LiteralMeta"/>
      </node>
      <node about="#node131091" id="node131091" label="32.1/85" otu="otu131092">
        <meta content=" x=1.8674219 y=248.5 ll=7;" datatype="xsd:string" id="meta131094" property="format" xsi:type="nex:LiteralMeta"/>
      </node>
      <node about="#node131095" id="node131095" label="PSP56092.1_GCA_003022025_type_II_methionyl_aminopeptidase__Halobacteriales_archaeon_QS_1_67_19_" otu="otu131096">
        <meta content=" x=1.9654384 y=248.0 ll=7;" datatype="xsd:string" id="meta131098" property="format" xsi:type="nex:LiteralMeta"/>
      </node>
      <node about="#node131099" id="node131099" label="GCA_005239435SZNP01000001.1_7527753637762591_752_GCA_005239435_1_ID_1_752_partial_00__halophilic_archaeon_LT46_" otu="otu131100">
        <meta content=" x=1.8869873 y=249.0 ll=7;" datatype="xsd:string" id="meta131102" property="format" xsi:type="nex:LiteralMeta"/>
      </node>
      <node about="#node131107" id="node131107" label="66.9/82" otu="otu131108">
        <meta content=" x=1.8665253 y=251.25 ll=7;" datatype="xsd:string" id="meta131110" property="format" xsi:type="nex:LiteralMeta"/>
      </node>
      <node about="#node131111" id="node131111" label="88.2/97" otu="otu131112">
        <meta content=" x=1.896575 y=250.5 ll=7;" datatype="xsd:string" id="meta131114" property="format" xsi:type="nex:LiteralMeta"/>
      </node>
      <node about="#node131115" id="node131115" label="WP_115797637.1_GCF_003369835_type_II_methionyl_aminopeptidase__Halorussus_rarus_" otu="otu131116">
        <meta content=" x=1.945635 y=250.0 ll=7;" datatype="xsd:string" id="meta131118" property="format" xsi:type="nex:LiteralMeta"/>
      </node>
      <node about="#node131119" id="node131119" label="WP_132057938.1_GCF_004143485_type_II_methionyl_aminopeptidase__Halorussus_amylolyticus_" otu="otu131120">
        <meta content=" x=1.9600955 y=251.0 ll=7;" datatype="xsd:string" id="meta131122" property="format" xsi:type="nex:LiteralMeta"/>
      </node>
      <node about="#node131127" id="node131127" label="WP_135824013.1_GCF_004765785_type_II_methionyl_aminopeptidase__Halorussus_ruber_" otu="otu131128">
        <meta content=" x=1.8900701 y=252.0 ll=7;" datatype="xsd:string" id="meta131130" property="format" xsi:type="nex:LiteralMeta"/>
      </node>
      <node about="#node131139" id="node131139" label="WP_135853740.1_GCF_004765815_type_II_methionyl_aminopeptidase__Halorussus_salinus_" otu="otu131140">
        <meta content=" x=1.8769499 y=253.0 ll=7;" datatype="xsd:string" id="meta131142" property="format" xsi:type="nex:LiteralMeta"/>
      </node>
      <node about="#node131147" id="node131147" label="WP_128476519.1_GCF_004087835_type_II_methionyl_aminopeptidase__Halorussus_sp._RC-68_" otu="otu131148">
        <meta content=" x=1.8336335 y=254.0 ll=7;" datatype="xsd:string" id="meta131150" property="format" xsi:type="nex:LiteralMeta"/>
      </node>
      <node about="#node131155" id="node131155" label="WP_134670206.1_GCF_004765795_MULTISPECIES__type_II_methionyl_aminopeptidase__unclassified_Halorussus_" otu="otu131156">
        <meta content=" x=1.8074696 y=255.0 ll=7;" datatype="xsd:string" id="meta131158" property="format" xsi:type="nex:LiteralMeta"/>
      </node>
      <node about="#node131167" id="node131167" label="RBI61660.1_GCA_003298465_type_II_methionyl_aminopeptidase__halophilic_archaeon_" otu="otu131168">
        <meta content=" x=1.8086802 y=256.0 ll=7;" datatype="xsd:string" id="meta131170" property="format" xsi:type="nex:LiteralMeta"/>
      </node>
      <node about="#node131175" id="node131175" label="96.5/100" otu="otu131176">
        <meta content=" x=1.7518994 y=392.2829 ll=7;" datatype="xsd:string" id="meta131178" property="format" xsi:type="nex:LiteralMeta"/>
      </node>
      <node about="#node131179" id="node131179" label="84.7/99" otu="otu131180">
        <meta content=" x=1.7661831 y=388.5658 ll=7;" datatype="xsd:string" id="meta131182" property="format" xsi:type="nex:LiteralMeta"/>
      </node>
      <node about="#node131183" id="node131183" label="91.4/99" otu="otu131184">
        <meta content=" x=1.797152 y=382.13162 ll=7;" datatype="xsd:string" id="meta131186" property="format" xsi:type="nex:LiteralMeta"/>
      </node>
      <node about="#node131187" id="node131187" label="0/25" otu="otu130704">
        <meta content=" x=1.7971549 y=371.7007 ll=7;" datatype="xsd:string" id="meta131188" property="format" xsi:type="nex:LiteralMeta"/>
      </node>
      <node about="#node131189" id="node131189" label="90.7/71" otu="otu131190">
        <meta content=" x=1.8157425 y=359.5108 ll=7;" datatype="xsd:string" id="meta131192" property="format" xsi:type="nex:LiteralMeta"/>
      </node>
      <node about="#node131193" id="node131193" label="80.3/92" otu="otu131194">
        <meta content=" x=1.8297666 y=344.7404 ll=7;" datatype="xsd:string" id="meta131196" property="format" xsi:type="nex:LiteralMeta"/>
      </node>
      <node about="#node131197" id="node131197" label="75.1/93" otu="otu131198">
        <meta content=" x=1.8377116 y=320.10577 ll=7;" datatype="xsd:string" id="meta131200" property="format" xsi:type="nex:LiteralMeta"/>
      </node>
      <node about="#node131201" id="node131201" label="82.8/68" otu="otu131202">
        <meta content=" x=1.85308 y=281.88144 ll=7;" datatype="xsd:string" id="meta131204" property="format" xsi:type="nex:LiteralMeta"/>
      </node>
      <node about="#node131205" id="node131205" label="91.3/97" otu="otu131206">
        <meta content=" x=1.8829312 y=259.9375 ll=7;" datatype="xsd:string" id="meta131208" property="format" xsi:type="nex:LiteralMeta"/>
      </node>
      <node about="#node131209" id="node131209" label="1.1/42" otu="otu131210">
        <meta content=" x=1.896122 y=258.875 ll=7;" datatype="xsd:string" id="meta131212" property="format" xsi:type="nex:LiteralMeta"/>
      </node>
      <node about="#node131213" id="node131213" label="75.3/99" otu="otu131214">
        <meta content=" x=1.9260554 y=257.75 ll=7;" datatype="xsd:string" id="meta131216" property="format" xsi:type="nex:LiteralMeta"/>
      </node>
      <node about="#node131217" id="node131217" label="AWB26611.1_GCA_003058365_type_II_methionyl_aminopeptidase__Haloarculaceae_archaeon_HArcel1_" otu="otu131218">
        <meta content=" x=2.1682646 y=257.0 ll=7;" datatype="xsd:string" id="meta131220" property="format" xsi:type="nex:LiteralMeta"/>
      </node>
      <node about="#node131221" id="node131221" label="93.7/100" otu="otu131222">
        <meta content=" x=2.0069423 y=258.5 ll=7;" datatype="xsd:string" id="meta131224" property="format" xsi:type="nex:LiteralMeta"/>
      </node>
      <node about="#node131225" id="node131225" label="PSP15273.1_GCA_003021335_type_II_methionyl_aminopeptidase__Halobacteriales_archaeon_QH_10_67_13_" otu="otu131226">
        <meta content=" x=2.1638181 y=258.0 ll=7;" datatype="xsd:string" id="meta131228" property="format" xsi:type="nex:LiteralMeta"/>
      </node>
      <node about="#node131229" id="node131229" label="PSP28098.1_GCA_003021285_type_II_methionyl_aminopeptidase__Halobacteriales_archaeon_QH_2_65_14_" otu="otu131230">
        <meta content=" x=2.1014132 y=259.0 ll=7;" datatype="xsd:string" id="meta131232" property="format" xsi:type="nex:LiteralMeta"/>
      </node>
      <node about="#node131241" id="node131241" label="PSQ58899.1_GCA_003022745_type_II_methionyl_aminopeptidase__Halobacteriales_archaeon_SW_9_67_25_" otu="otu131242">
        <meta content=" x=1.9617183 y=260.0 ll=7;" datatype="xsd:string" id="meta131244" property="format" xsi:type="nex:LiteralMeta"/>
      </node>
      <node about="#node131249" id="node131249" label="PSP99805.1_GCA_003021655_type_II_methionyl_aminopeptidase__Halobacteriales_archaeon_QS_4_69_31_" otu="otu131250">
        <meta content=" x=1.9802331 y=261.0 ll=7;" datatype="xsd:string" id="meta131252" property="format" xsi:type="nex:LiteralMeta"/>
      </node>
      <node about="#node131257" id="node131257" label="85.7/88" otu="otu131258">
        <meta content=" x=1.8654976 y=303.8254 ll=7;" datatype="xsd:string" id="meta131260" property="format" xsi:type="nex:LiteralMeta"/>
      </node>
      <node about="#node131261" id="node131261" label="64.2/48" otu="otu131262">
        <meta content=" x=1.8698626 y=267.9375 ll=7;" datatype="xsd:string" id="meta131264" property="format" xsi:type="nex:LiteralMeta"/>
      </node>
      <node about="#node131265" id="node131265" label="90.7/86" otu="otu131266">
        <meta content=" x=1.8962221 y=266.125 ll=7;" datatype="xsd:string" id="meta131268" property="format" xsi:type="nex:LiteralMeta"/>
      </node>
      <node about="#node131269" id="node131269" label="87.1/95" otu="otu131270">
        <meta content=" x=1.9245834 y=264.25 ll=7;" datatype="xsd:string" id="meta131272" property="format" xsi:type="nex:LiteralMeta"/>
      </node>
      <node about="#node131273" id="node131273" label="91/100" otu="otu131274">
        <meta content=" x=1.9643033 y=262.75 ll=7;" datatype="xsd:string" id="meta131276" property="format" xsi:type="nex:LiteralMeta"/>
      </node>
      <node about="#node131277" id="node131277" label="AGN00525.1_GCA_000403645_methionine_aminopeptidase__Salinarchaeum_sp._Harcht-Bsk1_" otu="otu131278">
        <meta content=" x=2.1001968 y=262.0 ll=7;" datatype="xsd:string" id="meta131280" property="format" xsi:type="nex:LiteralMeta"/>
      </node>
      <node about="#node131281" id="node131281" label="94.9/99" otu="otu131282">
        <meta content=" x=2.0126917 y=263.5 ll=7;" datatype="xsd:string" id="meta131284" property="format" xsi:type="nex:LiteralMeta"/>
      </node>
      <node about="#node131285" id="node131285" label="PSQ26761.1_GCA_003023565_type_II_methionyl_aminopeptidase__Halobacteriales_archaeon_QS_9_68_17_" otu="otu131286">
        <meta content=" x=2.028009 y=263.0 ll=7;" datatype="xsd:string" id="meta131288" property="format" xsi:type="nex:LiteralMeta"/>
      </node>
      <node about="#node131289" id="node131289" label="WP_121817232.1_GCF_003675875_type_II_methionyl_aminopeptidase__Halostella_sp._LT12_" otu="otu131290">
        <meta content=" x=2.0350266 y=264.0 ll=7;" datatype="xsd:string" id="meta131292" property="format" xsi:type="nex:LiteralMeta"/>
      </node>
      <node about="#node131301" id="node131301" label="98.1/100" otu="otu131302">
        <meta content=" x=1.9920901 y=265.75 ll=7;" datatype="xsd:string" id="meta131304" property="format" xsi:type="nex:LiteralMeta"/>
      </node>
      <node about="#node131305" id="node131305" label="PSQ33071.1_GCA_003023455_type_II_methionyl_aminopeptidase__Halobacteriales_archaeon_SW_12_69_24_" otu="otu131306">
        <meta content=" x=2.0433178 y=265.0 ll=7;" datatype="xsd:string" id="meta131308" property="format" xsi:type="nex:LiteralMeta"/>
      </node>
      <node about="#node131309" id="node131309" label="76.3/100" otu="otu131310">
        <meta content=" x=2.0042922 y=266.5 ll=7;" datatype="xsd:string" id="meta131312" property="format" xsi:type="nex:LiteralMeta"/>
      </node>
      <node about="#node131313" id="node131313" label="PSP67615.1_GCA_003021005_type_II_methionyl_aminopeptidase__Halobacteriales_archaeon_QS_1_69_70_" otu="otu131314">
        <meta content=" x=2.0318716 y=266.0 ll=7;" datatype="xsd:string" id="meta131316" property="format" xsi:type="nex:LiteralMeta"/>
      </node>
      <node about="#node131317" id="node131317" label="PSP47585.1_GCA_003021745_type_II_methionyl_aminopeptidase__Halobacteriales_archaeon_QH_7_69_31_" otu="otu131318">
        <meta content=" x=2.0042953 y=267.0 ll=7;" datatype="xsd:string" id="meta131320" property="format" xsi:type="nex:LiteralMeta"/>
      </node>
      <node about="#node131333" id="node131333" label="PSQ00432.1_GCA_003021975_type_II_methionyl_aminopeptidase__Halobacteriales_archaeon_QS_5_70_17_" otu="otu131334">
        <meta content=" x=1.9809643 y=268.0 ll=7;" datatype="xsd:string" id="meta131336" property="format" xsi:type="nex:LiteralMeta"/>
      </node>
      <node about="#node131341" id="node131341" label="98/99" otu="otu131342">
        <meta content=" x=1.9456425 y=269.75 ll=7;" datatype="xsd:string" id="meta131344" property="format" xsi:type="nex:LiteralMeta"/>
      </node>
      <node about="#node131345" id="node131345" label="WP_049969749.1_GCF_000710615_type_II_methionyl_aminopeptidase__Haladaptatus_cibarius_" otu="otu131346">
        <meta content=" x=2.0245116 y=269.0 ll=7;" datatype="xsd:string" id="meta131348" property="format" xsi:type="nex:LiteralMeta"/>
      </node>
      <node about="#node131349" id="node131349" label="85.5/100" otu="otu131350">
        <meta content=" x=1.984122 y=270.5 ll=7;" datatype="xsd:string" id="meta131352" property="format" xsi:type="nex:LiteralMeta"/>
      </node>
      <node about="#node131353" id="node131353" label="KZN25555.1_GCA_001625445_type_II_methionyl_aminopeptidase__Haladaptatus_sp._R4_" otu="otu131354">
        <meta content=" x=2.0247948 y=270.0 ll=7;" datatype="xsd:string" id="meta131356" property="format" xsi:type="nex:LiteralMeta"/>
      </node>
      <node about="#node131357" id="node131357" label="WP_007983601.1_GCF_000376445_type_II_methionyl_aminopeptidase__Haladaptatus_paucihalophilus_" otu="otu131358">
        <meta content=" x=1.9936336 y=271.0 ll=7;" datatype="xsd:string" id="meta131360" property="format" xsi:type="nex:LiteralMeta"/>
      </node>
      <node about="#node131373" id="node131373" label="77.5/53" otu="otu131374">
        <meta content=" x=1.8720644 y=339.71332 ll=7;" datatype="xsd:string" id="meta131376" property="format" xsi:type="nex:LiteralMeta"/>
      </node>
      <node about="#node131377" id="node131377" label="88.7/46" otu="otu131378">
        <meta content=" x=1.8954802 y=336.92664 ll=7;" datatype="xsd:string" id="meta131380" property="format" xsi:type="nex:LiteralMeta"/>
      </node>
      <node about="#node131381" id="node131381" label="91/98" otu="otu131382">
        <meta content=" x=1.933628 y=334.85327 ll=7;" datatype="xsd:string" id="meta131384" property="format" xsi:type="nex:LiteralMeta"/>
      </node>
      <node about="#node131385" id="node131385" label="92.7/45" otu="otu131386">
        <meta content=" x=1.9609619 y=332.2065 ll=7;" datatype="xsd:string" id="meta131388" property="format" xsi:type="nex:LiteralMeta"/>
      </node>
      <node about="#node131389" id="node131389" label="86/25" otu="otu131390">
        <meta content=" x=1.9795743 y=329.16306 ll=7;" datatype="xsd:string" id="meta131392" property="format" xsi:type="nex:LiteralMeta"/>
      </node>
      <node about="#node131393" id="node131393" label="75.3/25" otu="otu131394">
        <meta content=" x=1.9852941 y=325.82608 ll=7;" datatype="xsd:string" id="meta131396" property="format" xsi:type="nex:LiteralMeta"/>
      </node>
      <node about="#node131397" id="node131397" label="77.8/70" otu="otu131398">
        <meta content=" x=1.9951583 y=322.7772 ll=7;" datatype="xsd:string" id="meta131400" property="format" xsi:type="nex:LiteralMeta"/>
      </node>
      <node about="#node131401" id="node131401" label="77.6/37" otu="otu131402">
        <meta content=" x=2.0009055 y=318.55438 ll=7;" datatype="xsd:string" id="meta131404" property="format" xsi:type="nex:LiteralMeta"/>
      </node>
      <node about="#node131405" id="node131405" label="72.7/29" otu="otu131406">
        <meta content=" x=2.006611 y=311.60873 ll=7;" datatype="xsd:string" id="meta131408" property="format" xsi:type="nex:LiteralMeta"/>
      </node>
      <node about="#node131409" id="node131409" label="79.2/23" otu="otu131410">
        <meta content=" x=2.0123441 y=299.2175 ll=7;" datatype="xsd:string" id="meta131412" property="format" xsi:type="nex:LiteralMeta"/>
      </node>
      <node about="#node131413" id="node131413" label="83.9/66" otu="otu131414">
        <meta content=" x=2.0242052 y=279.0039 ll=7;" datatype="xsd:string" id="meta131416" property="format" xsi:type="nex:LiteralMeta"/>
      </node>
      <node about="#node131417" id="node131417" label="87.4/70" otu="otu131418">
        <meta content=" x=2.040686 y=278.0078 ll=7;" datatype="xsd:string" id="meta131420" property="format" xsi:type="nex:LiteralMeta"/>
      </node>
      <node about="#node131421" id="node131421" label="88.1/71" otu="otu131422">
        <meta content=" x=2.0571733 y=277.01562 ll=7;" datatype="xsd:string" id="meta131424" property="format" xsi:type="nex:LiteralMeta"/>
      </node>
      <node about="#node131425" id="node131425" label="75.6/71" otu="otu131426">
        <meta content=" x=2.0635214 y=276.03125 ll=7;" datatype="xsd:string" id="meta131428" property="format" xsi:type="nex:LiteralMeta"/>
      </node>
      <node about="#node131429" id="node131429" label="83/95" otu="otu131430">
        <meta content=" x=2.077847 y=275.0625 ll=7;" datatype="xsd:string" id="meta131432" property="format" xsi:type="nex:LiteralMeta"/>
      </node>
      <node about="#node131433" id="node131433" label="95.5/100" otu="otu131434">
        <meta content=" x=2.124473 y=274.125 ll=7;" datatype="xsd:string" id="meta131436" property="format" xsi:type="nex:LiteralMeta"/>
      </node>
      <node about="#node131437" id="node131437" label="98.6/100" otu="otu131438">
        <meta content=" x=2.1921153 y=273.25 ll=7;" datatype="xsd:string" id="meta131440" property="format" xsi:type="nex:LiteralMeta"/>
      </node>
      <node about="#node131441" id="node131441" label="80.6/100" otu="otu131442">
        <meta content=" x=2.2038555 y=272.5 ll=7;" datatype="xsd:string" id="meta131444" property="format" xsi:type="nex:LiteralMeta"/>
      </node>
      <node about="#node131445" id="node131445" label="WP_122088866.1_GCF_003697815_type_II_methionyl_aminopeptidase__Halalkalicoccus_subterraneus_" otu="otu131446">
        <meta content=" x=2.263447 y=272.0 ll=7;" datatype="xsd:string" id="meta131448" property="format" xsi:type="nex:LiteralMeta"/>
      </node>
      <node about="#node131449" id="node131449" label="KYH26501.1_GCA_001593955_methionine_aminopeptidase__Halalkalicoccus_paucihalophilus_" otu="otu131450">
        <meta content=" x=2.264454 y=273.0 ll=7;" datatype="xsd:string" id="meta131452" property="format" xsi:type="nex:LiteralMeta"/>
      </node>
      <node about="#node131457" id="node131457" label="ADJ14697.1_GCA_000196895_methionine_aminopeptidase__Halalkalicoccus_jeotgali_B3_" otu="otu131458">
        <meta content=" x=2.2347884 y=274.0 ll=7;" datatype="xsd:string" id="meta131460" property="format" xsi:type="nex:LiteralMeta"/>
      </node>
      <node about="#node131465" id="node131465" label="WP_114577862.1_GCF_003344565_type_II_methionyl_aminopeptidase__Saliphagus_sp._LR7_" otu="otu131466">
        <meta content=" x=2.1729689 y=275.0 ll=7;" datatype="xsd:string" id="meta131468" property="format" xsi:type="nex:LiteralMeta"/>
      </node>
      <node about="#node131473" id="node131473" label="GCA_001564255LKNC01000003.1_212038421280159_21_GCA_001564255_1_ID_159_21_partial_00__Natrialbaceae_archaeon_Tc-Br11_E2g1_" otu="otu131474">
        <meta content=" x=2.1213639 y=276.0 ll=7;" datatype="xsd:string" id="meta131476" property="format" xsi:type="nex:LiteralMeta"/>
      </node>
      <node about="#node131481" id="node131481" label="PSQ00230.1_GCA_003020985_type_II_methionyl_aminopeptidase__Halobacteriales_archaeon_QS_4_70_19_" otu="otu131482">
        <meta content=" x=2.170624 y=277.0 ll=7;" datatype="xsd:string" id="meta131484" property="format" xsi:type="nex:LiteralMeta"/>
      </node>
      <node about="#node131489" id="node131489" label="GCA_001564285LKNF01000173.1_643785277168_6_GCA_001564285_1_ID_168_6_partial_00__Natrialbaceae_archaeon_Tc-Br11_E2g28_" otu="otu131490">
        <meta content=" x=2.086176 y=278.0 ll=7;" datatype="xsd:string" id="meta131492" property="format" xsi:type="nex:LiteralMeta"/>
      </node>
      <node about="#node131497" id="node131497" label="GCA_003554885PWHL01000115.1_3119020892_3_GCA_003554885_1_ID_2_3_partial_00__Natrialbaceae_archaeon_" otu="otu131498">
        <meta content=" x=2.0518866 y=279.0 ll=7;" datatype="xsd:string" id="meta131500" property="format" xsi:type="nex:LiteralMeta"/>
      </node>
      <node about="#node131505" id="node131505" label="GCA_005239425SZNO01000007.1_6266703676146_62_GCA_005239425_1_ID_6_62_partial_00__halophilic_archaeon_NEN6_" otu="otu131506">
        <meta content=" x=2.0631962 y=280.0 ll=7;" datatype="xsd:string" id="meta131508" property="format" xsi:type="nex:LiteralMeta"/>
      </node>
      <node about="#node131513" id="node131513" label="74.1/23" otu="otu131514">
        <meta content=" x=2.0170438 y=319.43106 ll=7;" datatype="xsd:string" id="meta131516" property="format" xsi:type="nex:LiteralMeta"/>
      </node>
      <node about="#node131517" id="node131517" label="93.3/79" otu="otu131518">
        <meta content=" x=2.0392327 y=315.86212 ll=7;" datatype="xsd:string" id="meta131520" property="format" xsi:type="nex:LiteralMeta"/>
      </node>
      <node about="#node131521" id="node131521" label="82.7/93" otu="otu131522">
        <meta content=" x=2.045183 y=310.78677 ll=7;" datatype="xsd:string" id="meta131524" property="format" xsi:type="nex:LiteralMeta"/>
      </node>
      <node about="#node131525" id="node131525" label="88.9/88" otu="otu131526">
        <meta content=" x=2.0634542 y=306.07355 ll=7;" datatype="xsd:string" id="meta131528" property="format" xsi:type="nex:LiteralMeta"/>
      </node>
      <node about="#node131529" id="node131529" label="72.3/85" otu="otu131530">
        <meta content=" x=2.0703702 y=299.1471 ll=7;" datatype="xsd:string" id="meta131532" property="format" xsi:type="nex:LiteralMeta"/>
      </node>
      <node about="#node131533" id="node131533" label="71.9/75" otu="otu131534">
        <meta content=" x=2.0749788 y=286.7942 ll=7;" datatype="xsd:string" id="meta131536" property="format" xsi:type="nex:LiteralMeta"/>
      </node>
      <node about="#node131537" id="node131537" label="OVE83889.1_GCA_002177135_type_II_methionyl_aminopeptidase__Natronolimnobius_baerhuensis_" otu="otu131538">
        <meta content=" x=2.1077063 y=281.0 ll=7;" datatype="xsd:string" id="meta131540" property="format" xsi:type="nex:LiteralMeta"/>
      </node>
      <node about="#node131541" id="node131541" label="84.9/73" otu="otu131542">
        <meta content=" x=2.0866857 y=292.58838 ll=7;" datatype="xsd:string" id="meta131544" property="format" xsi:type="nex:LiteralMeta"/>
      </node>
      <node about="#node131545" id="node131545" label="89.6/97" otu="otu131546">
        <meta content=" x=2.1037006 y=282.75 ll=7;" datatype="xsd:string" id="meta131548" property="format" xsi:type="nex:LiteralMeta"/>
      </node>
      <node about="#node131549" id="node131549" label="AHF98555.1_GCA_000517625_methionine_aminopeptidase__Halostagnicola_larsenii_XH-48_" otu="otu131550">
        <meta content=" x=2.1299314 y=282.0 ll=7;" datatype="xsd:string" id="meta131552" property="format" xsi:type="nex:LiteralMeta"/>
      </node>
      <node about="#node131553" id="node131553" label="93.3/98" otu="otu131554">
        <meta content=" x=2.1220465 y=283.5 ll=7;" datatype="xsd:string" id="meta131556" property="format" xsi:type="nex:LiteralMeta"/>
      </node>
      <node about="#node131557" id="node131557" label="KDE58394.1_GCA_000691505_methionine_aminopeptidase__Halostagnicola_sp._A56_" otu="otu131558">
        <meta content=" x=2.1275141 y=283.0 ll=7;" datatype="xsd:string" id="meta131560" property="format" xsi:type="nex:LiteralMeta"/>
      </node>
      <node about="#node131561" id="node131561" label="SFS67365.1_GCA_900116205_methionine_aminopeptidase__type_II__Halostagnicola_kamekurae_" otu="otu131562">
        <meta content=" x=2.122049 y=284.0 ll=7;" datatype="xsd:string" id="meta131564" property="format" xsi:type="nex:LiteralMeta"/>
      </node>
      <node about="#node131573" id="node131573" label="85/98" otu="otu131574">
        <meta content=" x=2.0980506 y=302.42676 ll=7;" datatype="xsd:string" id="meta131576" property="format" xsi:type="nex:LiteralMeta"/>
      </node>
      <node about="#node131577" id="node131577" label="86.4/99" otu="otu131578">
        <meta content=" x=2.1112068 y=294.85352 ll=7;" datatype="xsd:string" id="meta131580" property="format" xsi:type="nex:LiteralMeta"/>
      </node>
      <node about="#node131581" id="node131581" label="82/93" otu="otu131582">
        <meta content=" x=2.1219628 y=290.28125 ll=7;" datatype="xsd:string" id="meta131584" property="format" xsi:type="nex:LiteralMeta"/>
      </node>
      <node about="#node131585" id="node131585" label="95.3/96" otu="otu131586">
        <meta content=" x=2.1442735 y=288.3125 ll=7;" datatype="xsd:string" id="meta131588" property="format" xsi:type="nex:LiteralMeta"/>
      </node>
      <node about="#node131589" id="node131589" label="78.5/91" otu="otu131590">
        <meta content=" x=2.1552062 y=287.125 ll=7;" datatype="xsd:string" id="meta131592" property="format" xsi:type="nex:LiteralMeta"/>
      </node>
      <node about="#node131593" id="node131593" label="91.3/92" otu="otu131594">
        <meta content=" x=2.1774385 y=286.25 ll=7;" datatype="xsd:string" id="meta131596" property="format" xsi:type="nex:LiteralMeta"/>
      </node>
      <node about="#node131597" id="node131597" label="99/100" otu="otu131598">
        <meta content=" x=2.2151935 y=285.5 ll=7;" datatype="xsd:string" id="meta131600" property="format" xsi:type="nex:LiteralMeta"/>
      </node>
      <node about="#node131601" id="node131601" label="ELZ07565.1_GCA_000337535_methionine_aminopeptidase__Natrialba_aegyptia_DSM_13077_" otu="otu131602">
        <meta content=" x=2.215195 y=285.0 ll=7;" datatype="xsd:string" id="meta131604" property="format" xsi:type="nex:LiteralMeta"/>
      </node>
      <node about="#node131605" id="node131605" label="ELY88787.1_GCA_000337595_methionine_aminopeptidase__Natrialba_taiwanensis_DSM_12281_" otu="otu131606">
        <meta content=" x=2.2151964 y=286.0 ll=7;" datatype="xsd:string" id="meta131608" property="format" xsi:type="nex:LiteralMeta"/>
      </node>
      <node about="#node131613" id="node131613" label="ELY93278.1_GCA_000337135_methionine_aminopeptidase__Natrialba_chahannaoensis_JCM_10990_" otu="otu131614">
        <meta content=" x=2.1850247 y=287.0 ll=7;" datatype="xsd:string" id="meta131616" property="format" xsi:type="nex:LiteralMeta"/>
      </node>
      <node about="#node131621" id="node131621" label="ADD06494.1_GCA_000025625_methionine_aminopeptidase__Natrialba_magadii_ATCC_43099_" otu="otu131622">
        <meta content=" x=2.1552088 y=288.0 ll=7;" datatype="xsd:string" id="meta131624" property="format" xsi:type="nex:LiteralMeta"/>
      </node>
      <node about="#node131629" id="node131629" label="0/93" otu="otu129302">
        <meta content=" x=2.144276 y=289.5 ll=7;" datatype="xsd:string" id="meta131630" property="format" xsi:type="nex:LiteralMeta"/>
      </node>
      <node about="#node131631" id="node131631" label="ELY89519.1_GCA_000337575_methionine_aminopeptidase__Natrialba_hulunbeirensis_JCM_10989_" otu="otu131632">
        <meta content=" x=2.155389 y=289.0 ll=7;" datatype="xsd:string" id="meta131634" property="format" xsi:type="nex:LiteralMeta"/>
      </node>
      <node about="#node131635" id="node131635" label="OIB57572.1_GCA_001861355_type_II_methionyl_aminopeptidase__Natrialba_sp._SSL1_" otu="otu131636">
        <meta content=" x=2.1552851 y=290.0 ll=7;" datatype="xsd:string" id="meta131638" property="format" xsi:type="nex:LiteralMeta"/>
      </node>
      <node about="#node131647" id="node131647" label="85.5/93" otu="otu131648">
        <meta content=" x=2.1332974 y=292.25 ll=7;" datatype="xsd:string" id="meta131650" property="format" xsi:type="nex:LiteralMeta"/>
      </node>
      <node about="#node131651" id="node131651" label="76.3/100" otu="otu131310">
        <meta content=" x=2.1388547 y=291.5 ll=7;" datatype="xsd:string" id="meta131652" property="format" xsi:type="nex:LiteralMeta"/>
      </node>
      <node about="#node131653" id="node131653" label="APW96572.1_GCA_000226975_type_II_methionyl_aminopeptidase__Halobiforma_lacisalsi_AJ5_" otu="otu131654">
        <meta content=" x=2.1388574 y=291.0 ll=7;" datatype="xsd:string" id="meta131656" property="format" xsi:type="nex:LiteralMeta"/>
      </node>
      <node about="#node131657" id="node131657" label="SFB69255.1_GCA_900112205_methionine_aminopeptidase__type_II__Halobiforma_haloterrestris_" otu="otu131658">
        <meta content=" x=2.1388574 y=292.0 ll=7;" datatype="xsd:string" id="meta131660" property="format" xsi:type="nex:LiteralMeta"/>
      </node>
      <node about="#node131665" id="node131665" label="EMA42360.1_GCA_000337895_methionine_aminopeptidase__partial__Halobiforma_nitratireducens_JCM_10879_" otu="otu131666">
        <meta content=" x=2.162608 y=293.0 ll=7;" datatype="xsd:string" id="meta131668" property="format" xsi:type="nex:LiteralMeta"/>
      </node>
      <node about="#node131677" id="node131677" label="78.8/81" otu="otu131678">
        <meta content=" x=2.116942 y=299.42578 ll=7;" datatype="xsd:string" id="meta131680" property="format" xsi:type="nex:LiteralMeta"/>
      </node>
      <node about="#node131681" id="node131681" label="88.3/98" otu="otu131682">
        <meta content=" x=2.128127 y=294.75 ll=7;" datatype="xsd:string" id="meta131684" property="format" xsi:type="nex:LiteralMeta"/>
      </node>
      <node about="#node131685" id="node131685" label="WP_049926811.1_GCF_000455345_type_II_methionyl_aminopeptidase__Halopiger_goleimassiliensis_" otu="otu131686">
        <meta content=" x=2.1452205 y=294.0 ll=7;" datatype="xsd:string" id="meta131688" property="format" xsi:type="nex:LiteralMeta"/>
      </node>
      <node about="#node131689" id="node131689" label="47.9/90" otu="otu131690">
        <meta content=" x=2.1390364 y=295.5 ll=7;" datatype="xsd:string" id="meta131692" property="format" xsi:type="nex:LiteralMeta"/>
      </node>
      <node about="#node131693" id="node131693" label="RKD93281.1_GCA_003610195_methionine_aminopeptidase_type_II__Halopiger_aswanensis_" otu="otu131694">
        <meta content=" x=2.1390393 y=295.0 ll=7;" datatype="xsd:string" id="meta131696" property="format" xsi:type="nex:LiteralMeta"/>
      </node>
      <node about="#node131697" id="node131697" label="AEH36476.1_GCA_000217715_methionine_aminopeptidase__type_II__Halopiger_xanaduensis_SH-6_" otu="otu131698">
        <meta content=" x=2.1502442 y=296.0 ll=7;" datatype="xsd:string" id="meta131700" property="format" xsi:type="nex:LiteralMeta"/>
      </node>
      <node about="#node131709" id="node131709" label="89.3/100" otu="otu131710">
        <meta content=" x=2.1343496 y=304.10156 ll=7;" datatype="xsd:string" id="meta131712" property="format" xsi:type="nex:LiteralMeta"/>
      </node>
      <node about="#node131713" id="node131713" label="87.6/99" otu="otu131714">
        <meta content=" x=2.150669 y=299.95312 ll=7;" datatype="xsd:string" id="meta131716" property="format" xsi:type="nex:LiteralMeta"/>
      </node>
      <node about="#node131717" id="node131717" label="74.5/99" otu="otu131718">
        <meta content=" x=2.1566648 y=297.5 ll=7;" datatype="xsd:string" id="meta131720" property="format" xsi:type="nex:LiteralMeta"/>
      </node>
      <node about="#node131721" id="node131721" label="SEW21399.1_GCA_900110455_methionine_aminopeptidase__type_II__Halopiger_salifodinae_" otu="otu131722">
        <meta content=" x=2.1970239 y=297.0 ll=7;" datatype="xsd:string" id="meta131724" property="format" xsi:type="nex:LiteralMeta"/>
      </node>
      <node about="#node131725" id="node131725" label="PGF15475.1_GCA_002572525_type_II_methionyl_aminopeptidase__Natrinema_sp._CBA1119_" otu="otu131726">
        <meta content=" x=2.1787808 y=298.0 ll=7;" datatype="xsd:string" id="meta131728" property="format" xsi:type="nex:LiteralMeta"/>
      </node>
      <node about="#node131733" id="node131733" label="90.6/97" otu="otu131734">
        <meta content=" x=2.167834 y=302.40625 ll=7;" datatype="xsd:string" id="meta131736" property="format" xsi:type="nex:LiteralMeta"/>
      </node>
      <node about="#node131737" id="node131737" label="0/89" otu="otu131738">
        <meta content=" x=2.1678367 y=300.0625 ll=7;" datatype="xsd:string" id="meta131740" property="format" xsi:type="nex:LiteralMeta"/>
      </node>
      <node about="#node131741" id="node131741" label="ELY71502.1_GCA_000337195_methionine_aminopeptidase__Natrinema_versiforme_JCM_10478_" otu="otu131742">
        <meta content=" x=2.1960068 y=299.0 ll=7;" datatype="xsd:string" id="meta131744" property="format" xsi:type="nex:LiteralMeta"/>
      </node>
      <node about="#node131745" id="node131745" label="79.3/90" otu="otu131746">
        <meta content=" x=2.1736155 y=301.125 ll=7;" datatype="xsd:string" id="meta131748" property="format" xsi:type="nex:LiteralMeta"/>
      </node>
      <node about="#node131749" id="node131749" label="SER54226.1_GCA_900110865_methionine_aminopeptidase__type_II__Natrinema_salaciae_" otu="otu131750">
        <meta content=" x=2.1901171 y=300.0 ll=7;" datatype="xsd:string" id="meta131752" property="format" xsi:type="nex:LiteralMeta"/>
      </node>
      <node about="#node131753" id="node131753" label="96.2/100" otu="otu131754">
        <meta content=" x=2.196167 y=302.25 ll=7;" datatype="xsd:string" id="meta131756" property="format" xsi:type="nex:LiteralMeta"/>
      </node>
      <node about="#node131757" id="node131757" label="69.7/97" otu="otu131758">
        <meta content=" x=2.2016847 y=301.5 ll=7;" datatype="xsd:string" id="meta131760" property="format" xsi:type="nex:LiteralMeta"/>
      </node>
      <node about="#node131761" id="node131761" label="AFO59420.1_GCA_000281695_methionine_aminopeptidase__type_II__Natrinema_sp._J7-2_" otu="otu131762">
        <meta content=" x=2.240471 y=301.0 ll=7;" datatype="xsd:string" id="meta131764" property="format" xsi:type="nex:LiteralMeta"/>
      </node>
      <node about="#node131765" id="node131765" label="ELY72684.1_GCA_000337615_methionine_aminopeptidase__Natrinema_pallidum_DSM_3751_" otu="otu131766">
        <meta content=" x=2.2071462 y=302.0 ll=7;" datatype="xsd:string" id="meta131768" property="format" xsi:type="nex:LiteralMeta"/>
      </node>
      <node about="#node131773" id="node131773" label="RZH69322.1_GCA_004209855_type_II_methionyl_aminopeptidase__Natrinema_altunense_" otu="otu131774">
        <meta content=" x=2.19617 y=303.0 ll=7;" datatype="xsd:string" id="meta131776" property="format" xsi:type="nex:LiteralMeta"/>
      </node>
      <node about="#node131789" id="node131789" label="81.4/100" otu="otu131790">
        <meta content=" x=2.1953204 y=304.75 ll=7;" datatype="xsd:string" id="meta131792" property="format" xsi:type="nex:LiteralMeta"/>
      </node>
      <node about="#node131793" id="node131793" label="OAQ53499.1_GCA_000690595_hypothetical_protein_HTG_08450__Haloterrigena_mahii_" otu="otu131794">
        <meta content=" x=2.200993 y=304.0 ll=7;" datatype="xsd:string" id="meta131796" property="format" xsi:type="nex:LiteralMeta"/>
      </node>
      <node about="#node131797" id="node131797" label="85.5/100" otu="otu131350">
        <meta content=" x=2.2068605 y=305.5 ll=7;" datatype="xsd:string" id="meta131798" property="format" xsi:type="nex:LiteralMeta"/>
      </node>
      <node about="#node131799" id="node131799" label="AGB33245.1_GCA_000230735_methionine_aminopeptidase__type_II__Natrinema_pellirubrum_DSM_15624_" otu="otu131800">
        <meta content=" x=2.223115 y=305.0 ll=7;" datatype="xsd:string" id="meta131802" property="format" xsi:type="nex:LiteralMeta"/>
      </node>
      <node about="#node131803" id="node131803" label="OLZ42058.1_GCA_001953745_type_II_methionyl_aminopeptidase__Haloterrigena_saccharevitans_" otu="otu131804">
        <meta content=" x=2.2127142 y=306.0 ll=7;" datatype="xsd:string" id="meta131806" property="format" xsi:type="nex:LiteralMeta"/>
      </node>
      <node about="#node131823" id="node131823" label="90.7/100" otu="otu131824">
        <meta content=" x=2.1509345 y=308.25 ll=7;" datatype="xsd:string" id="meta131826" property="format" xsi:type="nex:LiteralMeta"/>
      </node>
      <node about="#node131827" id="node131827" label="76.9/100" otu="otu131828">
        <meta content=" x=2.1565778 y=307.5 ll=7;" datatype="xsd:string" id="meta131830" property="format" xsi:type="nex:LiteralMeta"/>
      </node>
      <node about="#node131831" id="node131831" label="ELZ25956.1_GCA_000337475_methionine_aminopeptidase__Haloterrigena_limicola_JCM_13563_" otu="otu131832">
        <meta content=" x=2.16206 y=307.0 ll=7;" datatype="xsd:string" id="meta131834" property="format" xsi:type="nex:LiteralMeta"/>
      </node>
      <node about="#node131835" id="node131835" label="SET56614.1_GCA_900111485_methionine_aminopeptidase__type_II__Haloterrigena_hispanica_" otu="otu131836">
        <meta content=" x=2.162094 y=308.0 ll=7;" datatype="xsd:string" id="meta131838" property="format" xsi:type="nex:LiteralMeta"/>
      </node>
      <node about="#node131843" id="node131843" label="RZV12320.1_GCA_004217335_methionine_aminopeptidase_type_II__Haloterrigena_hispanica_" otu="otu131844">
        <meta content=" x=2.1563754 y=309.0 ll=7;" datatype="xsd:string" id="meta131846" property="format" xsi:type="nex:LiteralMeta"/>
      </node>
      <node about="#node131863" id="node131863" label="WP_049922476.1_GCF_000455365_type_II_methionyl_aminopeptidase__Halopiger_djelfimassiliensis_" otu="otu131864">
        <meta content=" x=2.1312654 y=310.0 ll=7;" datatype="xsd:string" id="meta131866" property="format" xsi:type="nex:LiteralMeta"/>
      </node>
      <node about="#node131879" id="node131879" label="96.5/100" otu="otu131176">
        <meta content=" x=2.0947142 y=311.5 ll=7;" datatype="xsd:string" id="meta131880" property="format" xsi:type="nex:LiteralMeta"/>
      </node>
      <node about="#node131881" id="node131881" label="ELZ15171.1_GCA_000337495_methionine_aminopeptidase__Haloterrigena_salina_JCM_13891_" otu="otu131882">
        <meta content=" x=2.1002145 y=311.0 ll=7;" datatype="xsd:string" id="meta131884" property="format" xsi:type="nex:LiteralMeta"/>
      </node>
      <node about="#node131885" id="node131885" label="WP_126662615.1_GCF_003977755_type_II_methionyl_aminopeptidase__Haloterrigena_salifodinae_" otu="otu131886">
        <meta content=" x=2.094717 y=312.0 ll=7;" datatype="xsd:string" id="meta131888" property="format" xsi:type="nex:LiteralMeta"/>
      </node>
      <node about="#node131897" id="node131897" label="PCR91822.1_GCA_002494345_type_II_methionyl_aminopeptidase__Natrinema_ejinorense_" otu="otu131898">
        <meta content=" x=2.086971 y=313.0 ll=7;" datatype="xsd:string" id="meta131900" property="format" xsi:type="nex:LiteralMeta"/>
      </node>
      <node about="#node131905" id="node131905" label="0/22" otu="otu131906">
        <meta content=" x=2.0451853 y=315.5 ll=7;" datatype="xsd:string" id="meta131908" property="format" xsi:type="nex:LiteralMeta"/>
      </node>
      <node about="#node131909" id="node131909" label="94.5/99" otu="otu131910">
        <meta content=" x=2.068075 y=314.5 ll=7;" datatype="xsd:string" id="meta131912" property="format" xsi:type="nex:LiteralMeta"/>
      </node>
      <node about="#node131913" id="node131913" label="ELY51480.1_GCA_000337715_methionine_aminopeptidase__Natronorubrum_bangense_JCM_10635_" otu="otu131914">
        <meta content=" x=2.0744405 y=314.0 ll=7;" datatype="xsd:string" id="meta131916" property="format" xsi:type="nex:LiteralMeta"/>
      </node>
      <node about="#node131917" id="node131917" label="ELY47651.1_GCA_000337735_methionine_aminopeptidase__Natronorubrum_sulfidifaciens_JCM_14089_" otu="otu131918">
        <meta content=" x=2.0833395 y=315.0 ll=7;" datatype="xsd:string" id="meta131920" property="format" xsi:type="nex:LiteralMeta"/>
      </node>
      <node about="#node131925" id="node131925" label="90.7/100" otu="otu131824">
        <meta content=" x=2.0573647 y=316.5 ll=7;" datatype="xsd:string" id="meta131926" property="format" xsi:type="nex:LiteralMeta"/>
      </node>
      <node about="#node131927" id="node131927" label="SDK05168.1_GCA_900100335_methionine_aminopeptidase__type_II__Natronorubrum_texcoconense_" otu="otu131928">
        <meta content=" x=2.0627553 y=316.0 ll=7;" datatype="xsd:string" id="meta131930" property="format" xsi:type="nex:LiteralMeta"/>
      </node>
      <node about="#node131931" id="node131931" label="WP_006088795.1_GCF_000383975_type_II_methionyl_aminopeptidase__Natronorubrum_tibetense_" otu="otu131932">
        <meta content=" x=2.0573673 y=317.0 ll=7;" datatype="xsd:string" id="meta131934" property="format" xsi:type="nex:LiteralMeta"/>
      </node>
      <node about="#node131947" id="node131947" label="88.1/99" otu="otu131948">
        <meta content=" x=2.0562866 y=320.9375 ll=7;" datatype="xsd:string" id="meta131950" property="format" xsi:type="nex:LiteralMeta"/>
      </node>
      <node about="#node131951" id="node131951" label="76.5/34" otu="otu131952">
        <meta content=" x=2.0732696 y=319.875 ll=7;" datatype="xsd:string" id="meta131954" property="format" xsi:type="nex:LiteralMeta"/>
      </node>
      <node about="#node131955" id="node131955" label="83.5/34" otu="otu131956">
        <meta content=" x=2.087413 y=318.75 ll=7;" datatype="xsd:string" id="meta131958" property="format" xsi:type="nex:LiteralMeta"/>
      </node>
      <node about="#node131959" id="node131959" label="ARS90844.1_GCA_002156705_type_II_methionyl_aminopeptidase__Natronolimnobius_aegyptiacus_" otu="otu131960">
        <meta content=" x=2.1251292 y=318.0 ll=7;" datatype="xsd:string" id="meta131962" property="format" xsi:type="nex:LiteralMeta"/>
      </node>
      <node about="#node131963" id="node131963" label="30.7/100" otu="otu131964">
        <meta content=" x=2.0951667 y=319.5 ll=7;" datatype="xsd:string" id="meta131966" property="format" xsi:type="nex:LiteralMeta"/>
      </node>
      <node about="#node131967" id="node131967" label="AXR83169.1_GCA_003430805_Methionine_aminopeptidase__Natronolimnobius_sulfurireducens_" otu="otu131968">
        <meta content=" x=2.1103466 y=319.0 ll=7;" datatype="xsd:string" id="meta131970" property="format" xsi:type="nex:LiteralMeta"/>
      </node>
      <node about="#node131971" id="node131971" label="GCA_001563805LKMK01000239.1_54129502866_5_GCA_001563805_1_ID_66_5_partial_00__Natrialbaceae_archaeon_B1-Br10_E2g2_" otu="otu131972">
        <meta content=" x=2.1077628 y=320.0 ll=7;" datatype="xsd:string" id="meta131974" property="format" xsi:type="nex:LiteralMeta"/>
      </node>
      <node about="#node131983" id="node131983" label="ELY58750.1_GCA_000337215_methionine_aminopeptidase__Natronolimnobius_innermongolicus_JCM_12255_" otu="otu131984">
        <meta content=" x=2.087091 y=321.0 ll=7;" datatype="xsd:string" id="meta131986" property="format" xsi:type="nex:LiteralMeta"/>
      </node>
      <node about="#node131991" id="node131991" label="GCA_001563885LKMM01000004.1_421273023107_4_GCA_001563885_-1_ID_107_4_partial_00__Natrialbaceae_archaeon_B1-Br10_E2g27_" otu="otu131992">
        <meta content=" x=2.111874 y=322.0 ll=7;" datatype="xsd:string" id="meta131994" property="format" xsi:type="nex:LiteralMeta"/>
      </node>
      <node about="#node132003" id="node132003" label="SIS08724.1_GCA_900156475_methionine_aminopeptidase__type_II__Natronorubrum_thiooxidans_" otu="otu132004">
        <meta content=" x=2.029063 y=323.0 ll=7;" datatype="xsd:string" id="meta132006" property="format" xsi:type="nex:LiteralMeta"/>
      </node>
      <node about="#node132015" id="node132015" label="RQG91140.1_GCA_003841485_type_II_methionyl_aminopeptidase__Natrarchaeobius_halalkaliphilus_" otu="otu132016">
        <meta content=" x=2.0525665 y=324.0 ll=7;" datatype="xsd:string" id="meta132018" property="format" xsi:type="nex:LiteralMeta"/>
      </node>
      <node about="#node132023" id="node132023" label="97/100" otu="otu132024">
        <meta content=" x=2.0436049 y=325.5 ll=7;" datatype="xsd:string" id="meta132026" property="format" xsi:type="nex:LiteralMeta"/>
      </node>
      <node about="#node132027" id="node132027" label="AFZ72347.1_GCA_000230715_methionine_aminopeptidase__type_II__Natronobacterium_gregoryi_SP2_" otu="otu132028">
        <meta content=" x=2.0918205 y=325.0 ll=7;" datatype="xsd:string" id="meta132030" property="format" xsi:type="nex:LiteralMeta"/>
      </node>
      <node about="#node132031" id="node132031" label="SDQ26962.1_GCA_900104065_methionine_aminopeptidase__type_II__Natronobacterium_texcoconense_" otu="otu132032">
        <meta content=" x=2.0490665 y=326.0 ll=7;" datatype="xsd:string" id="meta132034" property="format" xsi:type="nex:LiteralMeta"/>
      </node>
      <node about="#node132043" id="node132043" label="RQG92225.1_GCA_003841505_type_II_methionyl_aminopeptidase__Natrarchaeobius_chitinivorans_" otu="otu132044">
        <meta content=" x=2.0294943 y=327.0 ll=7;" datatype="xsd:string" id="meta132046" property="format" xsi:type="nex:LiteralMeta"/>
      </node>
      <node about="#node132051" id="node132051" label="95.2/98" otu="otu132052">
        <meta content=" x=2.0136113 y=328.875 ll=7;" datatype="xsd:string" id="meta132054" property="format" xsi:type="nex:LiteralMeta"/>
      </node>
      <node about="#node132055" id="node132055" label="ELY50525.1_GCA_000337695_methionine_aminopeptidase__Natronococcus_jeotgali_DSM_18795_" otu="otu132056">
        <meta content=" x=2.0413325 y=328.0 ll=7;" datatype="xsd:string" id="meta132058" property="format" xsi:type="nex:LiteralMeta"/>
      </node>
      <node about="#node132059" id="node132059" label="83.5/100" otu="otu132060">
        <meta content=" x=2.0246766 y=329.75 ll=7;" datatype="xsd:string" id="meta132062" property="format" xsi:type="nex:LiteralMeta"/>
      </node>
      <node about="#node132063" id="node132063" label="AGB36251.1_GCA_000328685_methionine_aminopeptidase__type_II__Natronococcus_occultus_SP4_" otu="otu132064">
        <meta content=" x=2.0412586 y=329.0 ll=7;" datatype="xsd:string" id="meta132066" property="format" xsi:type="nex:LiteralMeta"/>
      </node>
      <node about="#node132067" id="node132067" label="0/82" otu="otu132068">
        <meta content=" x=2.0246792 y=330.5 ll=7;" datatype="xsd:string" id="meta132070" property="format" xsi:type="nex:LiteralMeta"/>
      </node>
      <node about="#node132071" id="node132071" label="ELY59723.1_GCA_000337675_methionine_aminopeptidase__Natronococcus_amylolyticus_DSM_10524_" otu="otu132072">
        <meta content=" x=2.0355985 y=330.0 ll=7;" datatype="xsd:string" id="meta132074" property="format" xsi:type="nex:LiteralMeta"/>
      </node>
      <node about="#node132075" id="node132075" label="GCA_003559215PWMF01000022.1_2319484203808_23_GCA_003559215_-1_ID_8_23_partial_00__Natrialbaceae_archaeon_" otu="otu132076">
        <meta content=" x=2.0301135 y=331.0 ll=7;" datatype="xsd:string" id="meta132078" property="format" xsi:type="nex:LiteralMeta"/>
      </node>
      <node about="#node132095" id="node132095" label="95.5/100" otu="otu131434">
        <meta content=" x=2.0109165 y=332.5 ll=7;" datatype="xsd:string" id="meta132096" property="format" xsi:type="nex:LiteralMeta"/>
      </node>
      <node about="#node132097" id="node132097" label="APX97139.1_GCA_001971705_type_II_methionyl_aminopeptidase__Haloterrigena_daqingensis_" otu="otu132098">
        <meta content=" x=2.010919 y=332.0 ll=7;" datatype="xsd:string" id="meta132100" property="format" xsi:type="nex:LiteralMeta"/>
      </node>
      <node about="#node132101" id="node132101" label="SEH16634.1_GCA_900108095_methionyl_aminopeptidase__Natronorubrum_sediminis_" otu="otu132102">
        <meta content=" x=2.0164165 y=333.0 ll=7;" datatype="xsd:string" id="meta132104" property="format" xsi:type="nex:LiteralMeta"/>
      </node>
      <node about="#node132113" id="node132113" label="88.4/69" otu="otu132114">
        <meta content=" x=1.9797453 y=335.25 ll=7;" datatype="xsd:string" id="meta132116" property="format" xsi:type="nex:LiteralMeta"/>
      </node>
      <node about="#node132117" id="node132117" label="100/100" otu="otu128458">
        <meta content=" x=2.0514219 y=334.5 ll=7;" datatype="xsd:string" id="meta132118" property="format" xsi:type="nex:LiteralMeta"/>
      </node>
      <node about="#node132119" id="node132119" label="GCA_003552885PUPA01000039.1_8645273459_8_GCA_003552885_1_ID_9_8_partial_00__Natrialbaceae_archaeon_" otu="otu132120">
        <meta content=" x=2.057064 y=334.0 ll=7;" datatype="xsd:string" id="meta132122" property="format" xsi:type="nex:LiteralMeta"/>
      </node>
      <node about="#node132123" id="node132123" label="GCA_003555125PWIC01000391.1_131236813264184_13_GCA_003555125_1_ID_184_13_partial_00__Natrialbaceae_archaeon_" otu="otu132124">
        <meta content=" x=2.0733612 y=335.0 ll=7;" datatype="xsd:string" id="meta132126" property="format" xsi:type="nex:LiteralMeta"/>
      </node>
      <node about="#node132131" id="node132131" label="RQG98857.1_GCA_003841465_type_II_methionyl_aminopeptidase__Natrarchaeobius_chitinivorans_" otu="otu132132">
        <meta content=" x=1.9867171 y=336.0 ll=7;" datatype="xsd:string" id="meta132134" property="format" xsi:type="nex:LiteralMeta"/>
      </node>
      <node about="#node132143" id="node132143" label="90/100" otu="otu128190">
        <meta content=" x=1.9618337 y=337.5 ll=7;" datatype="xsd:string" id="meta132144" property="format" xsi:type="nex:LiteralMeta"/>
      </node>
      <node about="#node132145" id="node132145" label="AGB15564.1_GCA_000328525_methionine_aminopeptidase__type_II__Halovivax_ruber_XH-70_" otu="otu132146">
        <meta content=" x=1.9683932 y=337.0 ll=7;" datatype="xsd:string" id="meta132148" property="format" xsi:type="nex:LiteralMeta"/>
      </node>
      <node about="#node132149" id="node132149" label="ELZ12736.1_GCA_000337515_methionine_aminopeptidase__Halovivax_asiaticus_JCM_14624_" otu="otu132150">
        <meta content=" x=1.9714735 y=338.0 ll=7;" datatype="xsd:string" id="meta132152" property="format" xsi:type="nex:LiteralMeta"/>
      </node>
      <node about="#node132161" id="node132161" label="SNZ06646.1_GCA_900215575_methionine_aminopeptidase__type_II__Natronoarchaeum_philippinense_" otu="otu132162">
        <meta content=" x=1.9253695 y=339.0 ll=7;" datatype="xsd:string" id="meta132164" property="format" xsi:type="nex:LiteralMeta"/>
      </node>
      <node about="#node132169" id="node132169" label="91.3/73" otu="otu132170">
        <meta content=" x=1.8966277 y=342.5 ll=7;" datatype="xsd:string" id="meta132172" property="format" xsi:type="nex:LiteralMeta"/>
      </node>
      <node about="#node132173" id="node132173" label="95.8/100" otu="otu128814">
        <meta content=" x=1.9428234 y=340.75 ll=7;" datatype="xsd:string" id="meta132174" property="format" xsi:type="nex:LiteralMeta"/>
      </node>
      <node about="#node132175" id="node132175" label="PSP77635.1_GCA_003020965_type_II_methionyl_aminopeptidase__Halobacteriales_archaeon_QS_4_69_225_" otu="otu132176">
        <meta content=" x=1.968854 y=340.0 ll=7;" datatype="xsd:string" id="meta132178" property="format" xsi:type="nex:LiteralMeta"/>
      </node>
      <node about="#node132179" id="node132179" label="95.9/100" otu="otu132180">
        <meta content=" x=1.9827502 y=341.5 ll=7;" datatype="xsd:string" id="meta132182" property="format" xsi:type="nex:LiteralMeta"/>
      </node>
      <node about="#node132183" id="node132183" label="PSQ43652.1_GCA_003022815_type_II_methionyl_aminopeptidase__Halobacteriales_archaeon_SW_5_68_122_" otu="otu132184">
        <meta content=" x=1.9827529 y=341.0 ll=7;" datatype="xsd:string" id="meta132186" property="format" xsi:type="nex:LiteralMeta"/>
      </node>
      <node about="#node132187" id="node132187" label="PSQ41199.1_GCA_003022905_type_II_methionyl_aminopeptidase__partial__Halobacteriales_archaeon_QS_9_68_42_" otu="otu132188">
        <meta content=" x=1.9897306 y=342.0 ll=7;" datatype="xsd:string" id="meta132190" property="format" xsi:type="nex:LiteralMeta"/>
      </node>
      <node about="#node132199" id="node132199" label="81.2/77" otu="otu132200">
        <meta content=" x=1.909693 y=344.25 ll=7;" datatype="xsd:string" id="meta132202" property="format" xsi:type="nex:LiteralMeta"/>
      </node>
      <node about="#node132203" id="node132203" label="80.9/77" otu="otu132204">
        <meta content=" x=1.9238871 y=343.5 ll=7;" datatype="xsd:string" id="meta132206" property="format" xsi:type="nex:LiteralMeta"/>
      </node>
      <node about="#node132207" id="node132207" label="CAI49686.1_GCA_000026045_methionine_aminopeptidase__Natronomonas_pharaonis_DSM_2160_" otu="otu132208">
        <meta content=" x=1.9535193 y=343.0 ll=7;" datatype="xsd:string" id="meta132210" property="format" xsi:type="nex:LiteralMeta"/>
      </node>
      <node about="#node132211" id="node132211" label="CCQ36276.1_GCA_000591055_methionine_aminopeptidase__Natronomonas_moolapensis_8.8.11_" otu="otu132212">
        <meta content=" x=1.9852388 y=344.0 ll=7;" datatype="xsd:string" id="meta132214" property="format" xsi:type="nex:LiteralMeta"/>
      </node>
      <node about="#node132219" id="node132219" label="TKR25985.1_GCA_005239135_type_II_methionyl_aminopeptidase__Natronomonas_sp._F20-122_" otu="otu132220">
        <meta content=" x=1.9801459 y=345.0 ll=7;" datatype="xsd:string" id="meta132222" property="format" xsi:type="nex:LiteralMeta"/>
      </node>
      <node about="#node132243" id="node132243" label="85.3/66" otu="otu132244">
        <meta content=" x=1.8551935 y=358.33008 ll=7;" datatype="xsd:string" id="meta132246" property="format" xsi:type="nex:LiteralMeta"/>
      </node>
      <node about="#node132247" id="node132247" label="46.4/28" otu="otu132248">
        <meta content=" x=1.8714573 y=356.66016 ll=7;" datatype="xsd:string" id="meta132250" property="format" xsi:type="nex:LiteralMeta"/>
      </node>
      <node about="#node132251" id="node132251" label="70.8/26" otu="otu132252">
        <meta content=" x=1.880461 y=354.3203 ll=7;" datatype="xsd:string" id="meta132254" property="format" xsi:type="nex:LiteralMeta"/>
      </node>
      <node about="#node132255" id="node132255" label="80.9/97" otu="otu132256">
        <meta content=" x=1.9009533 y=350.64062 ll=7;" datatype="xsd:string" id="meta132258" property="format" xsi:type="nex:LiteralMeta"/>
      </node>
      <node about="#node132259" id="node132259" label="98.9/100" otu="otu129564">
        <meta content=" x=1.9886048 y=346.75 ll=7;" datatype="xsd:string" id="meta132260" property="format" xsi:type="nex:LiteralMeta"/>
      </node>
      <node about="#node132261" id="node132261" label="PSQ21528.1_GCA_003022925_type_II_methionyl_aminopeptidase__partial__Halobacteriales_archaeon_QS_8_65_32_" otu="otu132262">
        <meta content=" x=2.0700164 y=346.0 ll=7;" datatype="xsd:string" id="meta132264" property="format" xsi:type="nex:LiteralMeta"/>
      </node>
      <node about="#node132265" id="node132265" label="94.9/100" otu="otu132266">
        <meta content=" x=2.0439937 y=347.5 ll=7;" datatype="xsd:string" id="meta132268" property="format" xsi:type="nex:LiteralMeta"/>
      </node>
      <node about="#node132269" id="node132269" label="PSP64767.1_GCA_003021725_type_II_methionyl_aminopeptidase__Halobacteriales_archaeon_QH_8_64_26_" otu="otu132270">
        <meta content=" x=2.1146634 y=347.0 ll=7;" datatype="xsd:string" id="meta132272" property="format" xsi:type="nex:LiteralMeta"/>
      </node>
      <node about="#node132273" id="node132273" label="PSP40624.1_GCA_003021235_type_II_methionyl_aminopeptidase__Halobacteriales_archaeon_QH_6_64_20_" otu="otu132274">
        <meta content=" x=2.084908 y=348.0 ll=7;" datatype="xsd:string" id="meta132276" property="format" xsi:type="nex:LiteralMeta"/>
      </node>
      <node about="#node132285" id="node132285" label="94.3/100" otu="otu130068">
        <meta content=" x=1.9441099 y=354.53125 ll=7;" datatype="xsd:string" id="meta132286" property="format" xsi:type="nex:LiteralMeta"/>
      </node>
      <node about="#node132287" id="node132287" label="89.5/99" otu="otu132288">
        <meta content=" x=1.9746541 y=352.5625 ll=7;" datatype="xsd:string" id="meta132290" property="format" xsi:type="nex:LiteralMeta"/>
      </node>
      <node about="#node132291" id="node132291" label="94.2/100" otu="otu129036">
        <meta content=" x=2.0327847 y=350.625 ll=7;" datatype="xsd:string" id="meta132292" property="format" xsi:type="nex:LiteralMeta"/>
      </node>
      <node about="#node132293" id="node132293" label="99.5/100" otu="otu128594">
        <meta content=" x=2.1100438 y=349.5 ll=7;" datatype="xsd:string" id="meta132294" property="format" xsi:type="nex:LiteralMeta"/>
      </node>
      <node about="#node132295" id="node132295" label="EMA36487.1_GCA_000336675_methionine_aminopeptidase__Halococcus_hamelinensis_100A6_" otu="otu132296">
        <meta content=" x=2.143993 y=349.0 ll=7;" datatype="xsd:string" id="meta132298" property="format" xsi:type="nex:LiteralMeta"/>
      </node>
      <node about="#node132299" id="node132299" label="RJS99036.1_GCA_003602035_type_II_methionyl_aminopeptidase__Halococcus_sp._IIIV-5B_" otu="otu132300">
        <meta content=" x=2.1158347 y=350.0 ll=7;" datatype="xsd:string" id="meta132302" property="format" xsi:type="nex:LiteralMeta"/>
      </node>
      <node about="#node132307" id="node132307" label="88.9/100" otu="otu132308">
        <meta content=" x=2.0624886 y=351.75 ll=7;" datatype="xsd:string" id="meta132310" property="format" xsi:type="nex:LiteralMeta"/>
      </node>
      <node about="#node132311" id="node132311" label="WP_049997442.1_GCF_000755245_type_II_methionyl_aminopeptidase__Halococcus_sediminicola_" otu="otu132312">
        <meta content=" x=2.0792124 y=351.0 ll=7;" datatype="xsd:string" id="meta132314" property="format" xsi:type="nex:LiteralMeta"/>
      </node>
      <node about="#node132315" id="node132315" label="62.7/99" otu="otu132316">
        <meta content=" x=2.0852318 y=352.5 ll=7;" datatype="xsd:string" id="meta132318" property="format" xsi:type="nex:LiteralMeta"/>
      </node>
      <node about="#node132319" id="node132319" label="EMA40397.1_GCA_000336695_methionine_aminopeptidase__Halococcus_morrhuae_DSM_1307_" otu="otu132320">
        <meta content=" x=2.0900671 y=352.0 ll=7;" datatype="xsd:string" id="meta132322" property="format" xsi:type="nex:LiteralMeta"/>
      </node>
      <node about="#node132323" id="node132323" label="EMA50557.1_GCA_000336715_methionine_aminopeptidase__Halococcus_thailandensis_JCM_13552_" otu="otu132324">
        <meta content=" x=2.1031635 y=353.0 ll=7;" datatype="xsd:string" id="meta132326" property="format" xsi:type="nex:LiteralMeta"/>
      </node>
      <node about="#node132339" id="node132339" label="27.8/98" otu="otu132340">
        <meta content=" x=1.9900011 y=354.5 ll=7;" datatype="xsd:string" id="meta132342" property="format" xsi:type="nex:LiteralMeta"/>
      </node>
      <node about="#node132343" id="node132343" label="EMA42490.1_GCA_000336915_methionine_aminopeptidase__Halococcus_saccharolyticus_DSM_5350_" otu="otu132344">
        <meta content=" x=2.002789 y=354.0 ll=7;" datatype="xsd:string" id="meta132346" property="format" xsi:type="nex:LiteralMeta"/>
      </node>
      <node about="#node132347" id="node132347" label="EMA55581.1_GCA_000336935_methionine_aminopeptidase__Halococcus_salifodinae_DSM_8989_" otu="otu132348">
        <meta content=" x=2.0001316 y=355.0 ll=7;" datatype="xsd:string" id="meta132350" property="format" xsi:type="nex:LiteralMeta"/>
      </node>
      <node about="#node132359" id="node132359" label="42/95" otu="otu132360">
        <meta content=" x=1.9568821 y=356.5 ll=7;" datatype="xsd:string" id="meta132362" property="format" xsi:type="nex:LiteralMeta"/>
      </node>
      <node about="#node132363" id="node132363" label="PSP73715.1_GCA_003021145_type_II_methionyl_aminopeptidase__Halobacteriales_archaeon_QH_9_66_26_" otu="otu132364">
        <meta content=" x=1.964752 y=356.0 ll=7;" datatype="xsd:string" id="meta132366" property="format" xsi:type="nex:LiteralMeta"/>
      </node>
      <node about="#node132367" id="node132367" label="WP_049902439.1_GCF_000334895_type_II_methionyl_aminopeptidase__Halococcus_agarilyticus_" otu="otu132368">
        <meta content=" x=1.9948903 y=357.0 ll=7;" datatype="xsd:string" id="meta132370" property="format" xsi:type="nex:LiteralMeta"/>
      </node>
      <node about="#node132383" id="node132383" label="PSP86385.1_GCA_003021105_type_II_methionyl_aminopeptidase__Halobacteriales_archaeon_QS_1_68_17_" otu="otu132384">
        <meta content=" x=1.9837903 y=358.0 ll=7;" datatype="xsd:string" id="meta132386" property="format" xsi:type="nex:LiteralMeta"/>
      </node>
      <node about="#node132391" id="node132391" label="WP_123535641.1_GCF_003730195_type_II_methionyl_aminopeptidase__Halosimplex_sp._YPL4_" otu="otu132392">
        <meta content=" x=1.9320062 y=359.0 ll=7;" datatype="xsd:string" id="meta132394" property="format" xsi:type="nex:LiteralMeta"/>
      </node>
      <node about="#node132399" id="node132399" label="PSQ08908.1_GCA_003022005_type_II_methionyl_aminopeptidase__Halobacteriales_archaeon_QS_5_70_15_" otu="otu132400">
        <meta content=" x=1.9507368 y=360.0 ll=7;" datatype="xsd:string" id="meta132402" property="format" xsi:type="nex:LiteralMeta"/>
      </node>
      <node about="#node132411" id="node132411" label="99/98" otu="otu132412">
        <meta content=" x=1.882818 y=369.375 ll=7;" datatype="xsd:string" id="meta132414" property="format" xsi:type="nex:LiteralMeta"/>
      </node>
      <node about="#node132415" id="node132415" label="21.9/26" otu="otu132416">
        <meta content=" x=1.8858526 y=366.75 ll=7;" datatype="xsd:string" id="meta132418" property="format" xsi:type="nex:LiteralMeta"/>
      </node>
      <node about="#node132419" id="node132419" label="74.7/89" otu="otu132420">
        <meta content=" x=1.8943987 y=364.125 ll=7;" datatype="xsd:string" id="meta132422" property="format" xsi:type="nex:LiteralMeta"/>
      </node>
      <node about="#node132423" id="node132423" label="82.6/98" otu="otu132424">
        <meta content=" x=1.9302517 y=362.25 ll=7;" datatype="xsd:string" id="meta132426" property="format" xsi:type="nex:LiteralMeta"/>
      </node>
      <node about="#node132427" id="node132427" label="ACV47624.1_GCA_000023965_methionine_aminopeptidase__type_II__Halomicrobium_mukohataei_DSM_12286_" otu="otu132428">
        <meta content=" x=2.0352094 y=361.0 ll=7;" datatype="xsd:string" id="meta132430" property="format" xsi:type="nex:LiteralMeta"/>
      </node>
      <node about="#node132431" id="node132431" label="81.4/100" otu="otu131790">
        <meta content=" x=1.9803556 y=363.5 ll=7;" datatype="xsd:string" id="meta132432" property="format" xsi:type="nex:LiteralMeta"/>
      </node>
      <node about="#node132433" id="node132433" label="90.3/100" otu="otu132434">
        <meta content=" x=2.0122893 y=362.5 ll=7;" datatype="xsd:string" id="meta132436" property="format" xsi:type="nex:LiteralMeta"/>
      </node>
      <node about="#node132437" id="node132437" label="PSP57195.1_GCA_003021175_type_II_methionyl_aminopeptidase__Halobacteriales_archaeon_QH_7_66_36_" otu="otu132438">
        <meta content=" x=2.038902 y=362.0 ll=7;" datatype="xsd:string" id="meta132440" property="format" xsi:type="nex:LiteralMeta"/>
      </node>
      <node about="#node132441" id="node132441" label="PSQ23154.1_GCA_003023185_type_II_methionyl_aminopeptidase__Halobacteriales_archaeon_QS_9_67_17_" otu="otu132442">
        <meta content=" x=2.0199785 y=363.0 ll=7;" datatype="xsd:string" id="meta132444" property="format" xsi:type="nex:LiteralMeta"/>
      </node>
      <node about="#node132449" id="node132449" label="98.7/100" otu="otu128286">
        <meta content=" x=2.0384734 y=364.5 ll=7;" datatype="xsd:string" id="meta132450" property="format" xsi:type="nex:LiteralMeta"/>
      </node>
      <node about="#node132451" id="node132451" label="PSP39626.1_GCA_003021785_type_II_methionyl_aminopeptidase__Halobacteriales_archaeon_QH_7_65_31_" otu="otu132452">
        <meta content=" x=2.080497 y=364.0 ll=7;" datatype="xsd:string" id="meta132454" property="format" xsi:type="nex:LiteralMeta"/>
      </node>
      <node about="#node132455" id="node132455" label="WP_075938082.1_GCF_001950595_MULTISPECIES__type_II_methionyl_aminopeptidase__unclassified_Natronomonas_" otu="otu132456">
        <meta content=" x=2.054467 y=365.0 ll=7;" datatype="xsd:string" id="meta132458" property="format" xsi:type="nex:LiteralMeta"/>
      </node>
      <node about="#node132471" id="node132471" label="SDN23580.1_GCA_900103505_methionine_aminopeptidase__type_II__Haloarchaeobius_iranensis_" otu="otu132472">
        <meta content=" x=1.9802141 y=366.0 ll=7;" datatype="xsd:string" id="meta132474" property="format" xsi:type="nex:LiteralMeta"/>
      </node>
      <node about="#node132479" id="node132479" label="79.8/25" otu="otu132480">
        <meta content=" x=1.9083328 y=369.375 ll=7;" datatype="xsd:string" id="meta132482" property="format" xsi:type="nex:LiteralMeta"/>
      </node>
      <node about="#node132483" id="node132483" label="95.7/100" otu="otu130356">
        <meta content=" x=1.9506912 y=368.25 ll=7;" datatype="xsd:string" id="meta132484" property="format" xsi:type="nex:LiteralMeta"/>
      </node>
      <node about="#node132485" id="node132485" label="5.3/87" otu="otu132486">
        <meta content=" x=1.9561255 y=367.5 ll=7;" datatype="xsd:string" id="meta132488" property="format" xsi:type="nex:LiteralMeta"/>
      </node>
      <node about="#node132489" id="node132489" label="PSQ26916.1_GCA_003023165_type_II_methionyl_aminopeptidase__Halobacteriales_archaeon_QS_9_67_15_" otu="otu132490">
        <meta content=" x=1.9896128 y=367.0 ll=7;" datatype="xsd:string" id="meta132492" property="format" xsi:type="nex:LiteralMeta"/>
      </node>
      <node about="#node132493" id="node132493" label="WP_135365245.1_GCF_004698125_type_II_methionyl_aminopeptidase__Halosimplex_sp._TH32_" otu="otu132494">
        <meta content=" x=1.9619924 y=368.0 ll=7;" datatype="xsd:string" id="meta132496" property="format" xsi:type="nex:LiteralMeta"/>
      </node>
      <node about="#node132501" id="node132501" label="ELZ28142.1_GCA_000337455_methionine_aminopeptidase__Halosimplex_carlsbadense_2-9-1_" otu="otu132502">
        <meta content=" x=1.9795625 y=369.0 ll=7;" datatype="xsd:string" id="meta132504" property="format" xsi:type="nex:LiteralMeta"/>
      </node>
      <node about="#node132509" id="node132509" label="98.3/100" otu="otu128756">
        <meta content=" x=1.9632732 y=370.5 ll=7;" datatype="xsd:string" id="meta132510" property="format" xsi:type="nex:LiteralMeta"/>
      </node>
      <node about="#node132511" id="node132511" label="PSQ43547.1_GCA_003022785_type_II_methionyl_aminopeptidase__Halobacteriales_archaeon_SW_7_68_16_" otu="otu132512">
        <meta content=" x=2.0418217 y=370.0 ll=7;" datatype="xsd:string" id="meta132514" property="format" xsi:type="nex:LiteralMeta"/>
      </node>
      <node about="#node132515" id="node132515" label="PSP33492.1_GCA_003021305_type_II_methionyl_aminopeptidase__Halobacteriales_archaeon_QH_10_67_22_" otu="otu132516">
        <meta content=" x=2.0024314 y=371.0 ll=7;" datatype="xsd:string" id="meta132518" property="format" xsi:type="nex:LiteralMeta"/>
      </node>
      <node about="#node132531" id="node132531" label="PSQ44563.1_GCA_003022785_type_II_methionyl_aminopeptidase__partial__Halobacteriales_archaeon_SW_7_68_16_" otu="otu132532">
        <meta content=" x=1.9350847 y=372.0 ll=7;" datatype="xsd:string" id="meta132534" property="format" xsi:type="nex:LiteralMeta"/>
      </node>
      <node about="#node132543" id="node132543" label="84.2/71" otu="otu132544">
        <meta content=" x=1.8280425 y=374.28125 ll=7;" datatype="xsd:string" id="meta132546" property="format" xsi:type="nex:LiteralMeta"/>
      </node>
      <node about="#node132547" id="node132547" label="QCC52401.1_GCA_004799665_type_II_methionyl_aminopeptidase__Halapricum_salinum_" otu="otu132548">
        <meta content=" x=1.8802294 y=373.0 ll=7;" datatype="xsd:string" id="meta132550" property="format" xsi:type="nex:LiteralMeta"/>
      </node>
      <node about="#node132551" id="node132551" label="97.1/100" otu="otu128394">
        <meta content=" x=1.8723234 y=375.5625 ll=7;" datatype="xsd:string" id="meta132552" property="format" xsi:type="nex:LiteralMeta"/>
      </node>
      <node about="#node132553" id="node132553" label="WP_136717225.1_GCF_005049285_type_II_methionyl_aminopeptidase__halophilic_archaeon_NEN8_" otu="otu132554">
        <meta content=" x=1.9326831 y=374.0 ll=7;" datatype="xsd:string" id="meta132556" property="format" xsi:type="nex:LiteralMeta"/>
      </node>
      <node about="#node132557" id="node132557" label="94.1/97" otu="otu132558">
        <meta content=" x=1.9075065 y=377.125 ll=7;" datatype="xsd:string" id="meta132560" property="format" xsi:type="nex:LiteralMeta"/>
      </node>
      <node about="#node132561" id="node132561" label="74.3/84" otu="otu132562">
        <meta content=" x=1.913146 y=376.25 ll=7;" datatype="xsd:string" id="meta132564" property="format" xsi:type="nex:LiteralMeta"/>
      </node>
      <node about="#node132565" id="node132565" label="74.4/91" otu="otu132566">
        <meta content=" x=1.9208454 y=375.5 ll=7;" datatype="xsd:string" id="meta132568" property="format" xsi:type="nex:LiteralMeta"/>
      </node>
      <node about="#node132569" id="node132569" label="AQL43471.1_GCA_001989615_type_II_methionyl_aminopeptidase__Halorientalis_sp._IM1011_" otu="otu132570">
        <meta content=" x=1.9736302 y=375.0 ll=7;" datatype="xsd:string" id="meta132572" property="format" xsi:type="nex:LiteralMeta"/>
      </node>
      <node about="#node132573" id="node132573" label="SEN09825.1_GCA_900110215_methionine_aminopeptidase__type_II__Halorientalis_persicus_" otu="otu132574">
        <meta content=" x=1.9402313 y=376.0 ll=7;" datatype="xsd:string" id="meta132576" property="format" xsi:type="nex:LiteralMeta"/>
      </node>
      <node about="#node132581" id="node132581" label="SDF05134.1_GCA_900102305_methionine_aminopeptidase__type_II__Halorientalis_regularis_" otu="otu132582">
        <meta content=" x=1.923952 y=377.0 ll=7;" datatype="xsd:string" id="meta132584" property="format" xsi:type="nex:LiteralMeta"/>
      </node>
      <node about="#node132589" id="node132589" label="RXK51887.1_GCA_004118325_type_II_methionyl_aminopeptidase__Halorientalis_sp._F13-25_" otu="otu132590">
        <meta content=" x=1.9131076 y=378.0 ll=7;" datatype="xsd:string" id="meta132592" property="format" xsi:type="nex:LiteralMeta"/>
[truncated: 1,076,828 more chars]
