# Supplementary material for: Genetic diversity in terrestrial subsurface ecosystems impacted by geological degassing
Source: Nat Commun. 2022 Jan 12;13:284. doi: 10.1038/s41467-021-27783-7 (PMC8755723; doi:10.1038/s41467-021-27783-7)
Supplement: Supplementary file 10 — Dataset 7-19 [file 41467_2021_27783_MOESM10_ESM.zip › SupplementaryData_7-19_Bornemann_et_al_mantle_degassing/SupplementaryData_14_gene_phylogeny_VGT_peptidase_family_M50B.nexml]

<?xml version="1.0" encoding="UTF-8"?><nex:nexml xmlns:nex="http://www.nexml.org/2009" xmlns="http://www.nexml.org/2009" xmlns:rdf="http://www.w3.org/1999/02/22-rdf-syntax-ns#" xmlns:xsd="http://www.w3.org/2001/XMLSchema#" xmlns:xsi="http://www.w3.org/2001/XMLSchema-instance" generator="org.nexml.model.impl.DocumentImpl" version="0.9">
  <otus id="otus182365">
    <otu id="otu182373" label="RLG82589.1_GCA_003661805_peptidase_M50__Thermoprotei_archaeon_"/>
    <otu id="otu182376" label="89.5/42"/>
    <otu id="otu182379" label="94.2/70"/>
    <otu id="otu182382" label="1.9/22"/>
    <otu id="otu182385" label="83/28"/>
    <otu id="otu182388" label="0/16"/>
    <otu id="otu182391" label="90.4/71"/>
    <otu id="otu182394" label="83.5/28"/>
    <otu id="otu182397" label="92.6/68"/>
    <otu id="otu182400" label="18.6/30"/>
    <otu id="otu182403" label="94.4/99"/>
    <otu id="otu182406" label="89/96"/>
    <otu id="otu182409" label="90.5/94"/>
    <otu id="otu182412" label="0/88"/>
    <otu id="otu182415" label="99.9/100"/>
    <otu id="otu182418" label="92.2/99"/>
    <otu id="otu182421" label="95.3/71"/>
    <otu id="otu182424" label="48/7"/>
    <otu id="otu182427" label="83.9/8"/>
    <otu id="otu182430" label="92.2/65"/>
    <otu id="otu182433" label="27.1/11"/>
    <otu id="otu182436" label="GCA_000389735APJY01000001.1_1891681791692461_189_GCA_000389735_1_ID_1_189_partial_00__Sulfolobales_archaeon_Acd1_"/>
    <otu id="otu182439" label="94.8/100"/>
    <otu id="otu182442" label="GCA_002495845DAHF01000117.1_66453754486_6_GCA_002495845_-1_ID_86_6_partial_00__Sulfolobus_sp._UBA167_"/>
    <otu id="otu182445" label="WP_054844792.1_GCF_001316085_MULTISPECIES__S2P_metalloprotease__unclassified_Sulfolobus_"/>
    <otu id="otu182456" label="58.9/12"/>
    <otu id="otu182459" label="BBD73973.1_GCA_003967175_S2P_metalloprotease__Sulfodiicoccus_acidiphilus_"/>
    <otu id="otu182462" label="98.2/100"/>
    <otu id="otu182465" label="ACP47884.1_GCA_000022485_peptidase_M50__Sulfolobus_islandicus_Y.N.15.51_"/>
    <otu id="otu182468" label="SAI83637.1_GCA_900079115_S2P_metalloprotease__Sulfolobus_solfataricus_"/>
    <otu id="otu182483" label="99/100"/>
    <otu id="otu182486" label="BAB67181.1_GCA_000011205_putative_M50_family_peptidase__Sulfolobus_tokodaii_str._7_"/>
    <otu id="otu182489" label="WP_011276996.1_GCF_001560605_hypothetical_protein__Sulfolobus_acidocaldarius_"/>
    <otu id="otu182500" label="97.1/100"/>
    <otu id="otu182503" label="EWG08154.1_GCA_000565255_peptidase_M50__Candidatus_Aramenus_sulfurataquae_"/>
    <otu id="otu182506" label="AWR95967.1_GCA_003201835_S2P_metalloprotease__Acidianus_brierleyi_"/>
    <otu id="otu182517" label="76.3/10"/>
    <otu id="otu182520" label="98.1/74"/>
    <otu id="otu182523" label="ARM75771.1_GCA_002116695_S2P_metalloprotease__Acidianus_manzaensis_"/>
    <otu id="otu182526" label="AWR97130.1_GCA_003201765_S2P_metalloprotease__Acidianus_sulfidivorans_JP7_"/>
    <otu id="otu182533" label="AEE93563.1_GCA_000213215_peptidase_M50__Acidianus_hospitalis_W1_"/>
    <otu id="otu182544" label="EZQ03148.1_GCA_000632495_S2P_metalloprotease__Candidatus_Acidianus_copahuensis_"/>
    <otu id="otu182551" label="90.7/100"/>
    <otu id="otu182554" label="AEB94238.1_GCA_000204925_peptidase_M50__Metallosphaera_cuprina_Ar-4_"/>
    <otu id="otu182557" label="AWR99582.1_GCA_003201675_S2P_metalloprotease__Metallosphaera_hakonensis_"/>
    <otu id="otu182568" label="AFH42151.1_GCA_000258425_peptidase_M50__Fervidicoccus_fontis_Kam940_"/>
    <otu id="otu182575" label="AEM39646.1_GCA_000223395_peptidase_M50__Pyrolobus_fumarii_1A_"/>
    <otu id="otu182582" label="40.9/96"/>
    <otu id="otu182585" label="97.3/100"/>
    <otu id="otu182588" label="ADL19240.1_GCA_000144915_Probable_peptidase__Acidilobus_saccharovorans_345-15_"/>
    <otu id="otu182591" label="GCA_002496425DAJS01000017.1_26248082594110_26_GCA_002496425_1_ID_10_26_partial_00__Acidilobaceae_archaeon_UBA162_"/>
    <otu id="otu182598" label="99.8/100"/>
    <otu id="otu182601" label="AFZ70014.1_GCA_000317795_putative_membrane-associated_Zn-dependent_protease__Caldisphaera_lagunensis_DSM_15908_"/>
    <otu id="otu182604" label="GCA_002506595DAXV01000004.1_39359043702527_39_GCA_002506595_-1_ID_27_39_partial_00__Acidilobaceae_archaeon_UBA158_"/>
    <otu id="otu182621" label="ABU82438.1_GCA_000017945_peptidase_M50__Ignicoccus_hospitalis_KIN4_I_"/>
    <otu id="otu182624" label="ALU12458.1_GCA_001481685_hypothetical_protein_EYM_04000__Ignicoccus_islandicus_DSM_13165_"/>
    <otu id="otu182635" label="85.2/67"/>
    <otu id="otu182638" label="72.1/14"/>
    <otu id="otu182641" label="83.5/18"/>
    <otu id="otu182644" label="84.8/9"/>
    <otu id="otu182647" label="85.6/82"/>
    <otu id="otu182650" label="28.8/64"/>
    <otu id="otu182653" label="92.2/96"/>
    <otu id="otu182656" label="34.6/94"/>
    <otu id="otu182659" label="PSO03032.1_GCA_003019535_hypothetical_protein_B9Q05_02995__Candidatus_Marsarchaeota_G2_archaeon_ECH_B_1_"/>
    <otu id="otu182664" label="RLF65536.1_GCA_003663565_hypothetical_protein_DRN30_03795__Thermoplasmata_archaeon_"/>
    <otu id="otu182667" label="RLF67531.1_GCA_003663585_hypothetical_protein_DRN26_02075__partial__Thermoplasmata_archaeon_"/>
    <otu id="otu182678" label="RLF49100.1_GCA_003649915_hypothetical_protein_DRN20_03005__Thermoplasmata_archaeon_"/>
    <otu id="otu182685" label="92.2/97"/>
    <otu id="otu182688" label="44.6/89"/>
    <otu id="otu182691" label="91.9/96"/>
    <otu id="otu182694" label="81.6/60"/>
    <otu id="otu182697" label="53/57"/>
    <otu id="otu182700" label="84.9/99"/>
    <otu id="otu182703" label="95.4/100"/>
    <otu id="otu182706" label="49/96"/>
    <otu id="otu182709" label="51.9/88"/>
    <otu id="otu182712" label="100/100"/>
    <otu id="otu182715" label="91.3/100"/>
    <otu id="otu182718" label="GCA_003557905PWNH01000060.1_126148770485_12_GCA_003557905_1_ID_85_12_partial_00__Methanomassiliicoccaceae_archaeon_"/>
    <otu id="otu182721" label="GCA_003560875PWJQ01000053.1_21188182036811_21_GCA_003560875_-1_ID_11_21_partial_00__Methanomassiliicoccaceae_archaeon_"/>
    <otu id="otu182728" label="93.9/100"/>
    <otu id="otu182731" label="GCA_003550345PUJZ01000004.1_46394244097140_46_GCA_003550345_1_ID_40_46_partial_00__Methanomassiliicoccaceae_archaeon_"/>
    <otu id="otu182734" label="GCA_003555025PWHV01000035.1_69627436429019_69_GCA_003555025_1_ID_19_69_partial_00__Methanomassiliicoccaceae_archaeon_"/>
    <otu id="otu182745" label="81.4/98"/>
    <otu id="otu182748" label="90.8/100"/>
    <otu id="otu182753" label="GCA_001512965LFRW01000053.1_55472484883450_55_GCA_001512965_1_ID_50_55_partial_00__Methanomicrobia_archaeon_DTU008_"/>
    <otu id="otu182756" label="36.1/100"/>
    <otu id="otu182759" label="KQM11671.1_GCA_001421185_hypothetical_protein_AOA80_06415__Methanomassiliicoccales_archaeon_RumEn_M1_"/>
    <otu id="otu182762" label="GCA_002504525DATD01000013.1_12912939413097727_129_GCA_002504525_-1_ID_27_129_partial_00__Methanomassiliicoccus_sp._UBA345_"/>
    <otu id="otu182773" label="83.1/99"/>
    <otu id="otu182776" label="AGN26472.1_GCA_000404225_putative_membrane-associated_Zn-dependent_protease__Candidatus_Methanomassiliicoccus_intestinalis_Issoire-Mx1_"/>
    <otu id="otu182779" label="62.3/100"/>
    <otu id="otu182782" label="GCA_002508545DAVH01000068.1_65559895757842_65_GCA_002508545_-1_ID_42_65_partial_00__Methanomassiliicoccus_sp._UBA6_"/>
    <otu id="otu182785" label="WP_019176927.1_GCF_000308215_PDZ_domain-containing_protein__Methanomassiliicoccus_luminyensis_"/>
    <otu id="otu182800" label="83.8/100"/>
    <otu id="otu182803" label="TFG57507.1_GCA_004525545_PDZ_domain-containing_protein__Methanomassiliicoccus_sp._"/>
    <otu id="otu182806" label="76.8/100"/>
    <otu id="otu182809" label="OPX62411.1_GCA_002067045_Peptidase_family_M50__Methanomassiliicoccales_archaeon_PtaB.Bin134_"/>
    <otu id="otu182812" label="97.7/100"/>
    <otu id="otu182815" label="50.2/100"/>
    <otu id="otu182818" label="OPX63985.1_GCA_002067005_Peptidase_family_M50__Methanomassiliicoccales_archaeon_PtaB.Bin215_"/>
    <otu id="otu182821" label="GCA_002497075DAML01000036.1_4943532451452_49_GCA_002497075_1_ID_2_49_partial_00__Methanomassiliicoccaceae_archaeon_UBA472_"/>
    <otu id="otu182828" label="GCA_002506985DAYS01000107.1_53177479049_5_GCA_002506985_1_ID_49_5_partial_00__Methanomassiliicoccaceae_archaeon_UBA248_"/>
    <otu id="otu182851" label="OPY31971.1_GCA_002067865_Peptidase_family_M50__Methanomassiliicoccales_archaeon_PtaU1.Bin124_"/>
    <otu id="otu182858" label="99.7/100"/>
    <otu id="otu182861" label="GCA_003135935PNBI01000164.1_83290490040_8_GCA_003135935_1_ID_40_8_partial_00__Methanomassiliicoccaceae_archaeon_"/>
    <otu id="otu182864" label="GCA_003153895PMBU01000071.1_634725082112_6_GCA_003153895_1_ID_112_6_partial_00__Methanomassiliicoccaceae_archaeon_"/>
    <otu id="otu182875" label="94/100"/>
    <otu id="otu182878" label="TFG69545.1_GCA_004525325_hypothetical_protein_E4H25_04625__Methanomassiliicoccus_sp._"/>
    <otu id="otu182881" label="93.5/100"/>
    <otu id="otu182884" label="OGS42441.1_GCA_001800735_hypothetical_protein_A3K67_02010__partial__Euryarchaeota_archaeon_RBG_16_62_10_"/>
    <otu id="otu182887" label="64.7/97"/>
    <otu id="otu182890" label="OGS43664.1_GCA_001800675_hypothetical_protein_A3K76_04400__Euryarchaeota_archaeon_RBG_13_57_23_"/>
    <otu id="otu182893" label="OGS55891.1_GCA_001800815_hypothetical_protein_A3K60_03235__Euryarchaeota_archaeon_RBG_19FT_COMBO_56_21_"/>
    <otu id="otu182912" label="86.5/79"/>
    <otu id="otu182915" label="0/31"/>
    <otu id="otu182918" label="98.8/100"/>
    <otu id="otu182921" label="KYK28888.1_GCA_001595885_hypothetical_protein_AYK23_05410__Euryarchaeota_archaeon_SG8-5_"/>
    <otu id="otu182924" label="GCA_002496385DAJR01000057.1_30279112926637_30_GCA_002496385_-1_ID_37_30_partial_00__Methanomassiliicoccales_archaeon_UBA147_"/>
    <otu id="otu182931" label="97.4/100"/>
    <otu id="otu182934" label="96.1/100"/>
    <otu id="otu182939" label="OIR14789.1_GCA_001875425_hypothetical_protein_BEU04_02640__Marine_Group_III_euryarchaeote_CG-Bathy1_"/>
    <otu id="otu182942" label="GCA_002509225DAHL01000048.1_5197640459_5_GCA_002509225_1_ID_9_5_partial_00__Euryarchaeota_archaeon_UBA102_"/>
    <otu id="otu182949" label="95.8/100"/>
    <otu id="otu182952" label="73.1/100"/>
    <otu id="otu182955" label="MAE56691.1_GCA_002687355_hypothetical_protein_CL964_01600__Euryarchaeota_archaeon_"/>
    <otu id="otu182958" label="MBV07526.1_GCA_002731905_hypothetical_protein_CMA55_04510__Euryarchaeota_archaeon_"/>
    <otu id="otu182965" label="95/100"/>
    <otu id="otu182968" label="OIR12235.1_GCA_001875445_hypothetical_protein_BEU05_03260__Marine_Group_III_euryarchaeote_CG-Bathy2_"/>
    <otu id="otu182971" label="31.1/96"/>
    <otu id="otu182974" label="GCA_002509165DAZP01000105.1_17119261399520_17_GCA_002509165_-1_ID_20_17_partial_00__Euryarchaeota_archaeon_UBA488_"/>
    <otu id="otu182977" label="76.2/100"/>
    <otu id="otu182980" label="PXF18504.1_GCA_003193815_hypothetical_protein_CXX75_03805__Euryarchaeota_archaeon_"/>
    <otu id="otu182983" label="RZD33365.1_GCA_004195655_hypothetical_protein_CXT74_00470__Euryarchaeota_archaeon_"/>
    <otu id="otu183006" label="94.8/99"/>
    <otu id="otu183009" label="73.7/98"/>
    <otu id="otu183012" label="36.1/97"/>
    <otu id="otu183015" label="RZD33495.1_GCA_004195425_hypothetical_protein_CXT75_11630__Euryarchaeota_archaeon_"/>
    <otu id="otu183018" label="RZD32984.1_GCA_004195425_hypothetical_protein_CXT75_12240__Euryarchaeota_archaeon_"/>
    <otu id="otu183025" label="77.3/98"/>
    <otu id="otu183028" label="97.2/99"/>
    <otu id="otu183031" label="78.7/99"/>
    <otu id="otu183034" label="67.3/99"/>
    <otu id="otu183037" label="66.6/100"/>
    <otu id="otu183040" label="OIR09643.1_GCA_001875375_hypothetical_protein_BEU03_01480__Marine_Group_III_euryarchaeote_CG-Epi6_"/>
    <otu id="otu183043" label="GCA_002497685DAEH01000060.1_43850591955_4_GCA_002497685_1_ID_55_4_partial_00__Euryarchaeota_archaeon_UBA169_"/>
    <otu id="otu183050" label="OUX29687.1_GCA_002168555_hypothetical_protein_CBE24_08040__bacterium_TMED264_"/>
    <otu id="otu183057" label="MBN64977.1_GCA_002724775_hypothetical_protein_CMA74_01005__Euryarchaeota_archaeon_"/>
    <otu id="otu183064" label="77.3/100"/>
    <otu id="otu183067" label="MBJ35206.1_GCA_002718915_hypothetical_protein_CMB62_01135__Euryarchaeota_archaeon_"/>
    <otu id="otu183070" label="MBJ35762.1_GCA_002718915_hypothetical_protein_CMB62_04080__Euryarchaeota_archaeon_"/>
    <otu id="otu183081" label="MBE27781.1_GCA_002712685_hypothetical_protein_CMB06_01535__Euryarchaeota_archaeon_"/>
    <otu id="otu183092" label="92.9/100"/>
    <otu id="otu183095" label="PBO81591.1_GCA_002317815_hypothetical_protein_COC13_01635__Euryarchaeota_archaeon_"/>
    <otu id="otu183098" label="GCA_002506485DAXQ01000039.1_3857294734_3_GCA_002506485_1_ID_34_3_partial_00__Euryarchaeota_archaeon_UBA136_"/>
    <otu id="otu183117" label="98.7/100"/>
    <otu id="otu183120" label="45.6/78"/>
    <otu id="otu183123" label="OGS51300.1_GCA_001800755_hypothetical_protein_A3K65_02760__Euryarchaeota_archaeon_RBG_16_68_12_"/>
    <otu id="otu183126" label="36.2/94"/>
    <otu id="otu183129" label="OGS45603.1_GCA_001800745_hypothetical_protein_A3K66_07835__Euryarchaeota_archaeon_RBG_16_67_27_"/>
    <otu id="otu183132" label="92.1/100"/>
    <otu id="otu183135" label="OGS47897.1_GCA_001800795_hypothetical_protein_A3K68_04465__Euryarchaeota_archaeon_RBG_16_68_13_"/>
    <otu id="otu183138" label="OGS62788.1_GCA_001800825_hypothetical_protein_A3K59_01575__Euryarchaeota_archaeon_RBG_19FT_COMBO_69_17_"/>
    <otu id="otu183153" label="OLD91015.1_GCA_001919915_hypothetical_protein_AUG86_02050__Euryarchaeota_archaeon_13_1_20CM_4_64_14_"/>
    <otu id="otu183168" label="88.9/99"/>
    <otu id="otu183171" label="88.7/98"/>
    <otu id="otu183174" label="91.9/98"/>
    <otu id="otu183177" label="82.8/97"/>
    <otu id="otu183180" label="80.6/91"/>
    <otu id="otu183183" label="RLF29004.1_GCA_003649715_hypothetical_protein_DRN05_02680__Thermoplasmata_archaeon_"/>
    <otu id="otu183186" label="97.5/100"/>
    <otu id="otu183189" label="89/92"/>
    <otu id="otu183192" label="35.1/89"/>
    <otu id="otu183195" label="87.1/100"/>
    <otu id="otu183198" label="96.3/100"/>
    <otu id="otu183201" label="PNX48183.1_GCA_002900535_hypothetical_protein_BV457_04280__Thermoplasmata_archaeon_M9B1D_"/>
    <otu id="otu183204" label="88.8/100"/>
    <otu id="otu183207" label="KYK22989.1_GCA_001595865_hypothetical_protein_AYK21_03120__Thermoplasmatales_archaeon_SG8-52-2_"/>
    <otu id="otu183210" label="KYK30614.1_GCA_001595915_hypothetical_protein_AYK22_03270__Thermoplasmatales_archaeon_SG8-52-3_"/>
    <otu id="otu183223" label="KYK28327.1_GCA_001595805_hypothetical_protein_AYK20_07435__Thermoplasmatales_archaeon_SG8-52-1_"/>
    <otu id="otu183226" label="KYK22828.1_GCA_001595875_hypothetical_protein_AYK24_01585__Thermoplasmatales_archaeon_SG8-52-4_"/>
    <otu id="otu183237" label="RLF41025.1_GCA_003649845_hypothetical_protein_DRN12_04115__Thermoplasmata_archaeon_"/>
    <otu id="otu183244" label="RLI63209.1_GCA_003662835_hypothetical_protein_DRO67_06100__Candidatus_Thorarchaeota_archaeon_"/>
    <otu id="otu183253" label="75.6/80"/>
    <otu id="otu183256" label="35.7/79"/>
    <otu id="otu183259" label="KYK21016.1_GCA_001595945_hypothetical_protein_AYK25_03895__Thermoplasmatales_archaeon_SM1-50_"/>
    <otu id="otu183262" label="DAC72283.1_GCA_003942085_TPA__hypothetical_protein_DSN98_06035__Thermoplasmata_archaeon_"/>
    <otu id="otu183269" label="GCA_002505885DAWE01000051.1_31807320160_3_GCA_002505885_1_ID_60_3_partial_00__Euryarchaeota_archaeon_UBA211_"/>
    <otu id="otu183276" label="GCA_002506745DAYE01000021.1_17132141440779_17_GCA_002506745_1_ID_79_17_partial_00__Euryarchaeota_archaeon_UBA33_"/>
    <otu id="otu183291" label="90.8/99"/>
    <otu id="otu183294" label="RLF24501.1_GCA_003650935_hypothetical_protein_DRN01_06900__partial__Thermoplasmata_archaeon_"/>
    <otu id="otu183297" label="99.5/100"/>
    <otu id="otu183300" label="RLF42350.1_GCA_003649885_hypothetical_protein_DRN18_02575__Thermoplasmata_archaeon_"/>
    <otu id="otu183303" label="RLF44765.1_GCA_003649895_hypothetical_protein_DRN09_02730__Thermoplasmata_archaeon_"/>
    <otu id="otu183318" label="GCA_002502685DAQA01000029.1_29336133522017_29_GCA_002502685_-1_ID_17_29_partial_00__Euryarchaeota_archaeon_UBA202_"/>
    <otu id="otu183325" label="97.1/97"/>
    <otu id="otu183328" label="27.3/94"/>
    <otu id="otu183331" label="98.3/100"/>
    <otu id="otu183334" label="29.8/93"/>
    <otu id="otu183339" label="OYT59114.1_GCA_002254485_peptidase_M50__Thermoplasmatales_archaeon_ex4484_30_"/>
    <otu id="otu183342" label="RLF43099.1_GCA_003651025_peptidase_M50__Thermoplasmata_archaeon_"/>
    <otu id="otu183349" label="RLF45211.1_GCA_003650965_peptidase_M50__Thermoplasmata_archaeon_"/>
    <otu id="otu183356" label="RLF64773.1_GCA_003651155_peptidase_M50__Thermoplasmata_archaeon_"/>
    <otu id="otu183363" label="RLF34046.1_GCA_003650975_hypothetical_protein_DRN07_00925__Thermoplasmata_archaeon_"/>
    <otu id="otu183370" label="41.6/95"/>
    <otu id="otu183373" label="85.5/96"/>
    <otu id="otu183376" label="RLF52721.1_GCA_003649955_hypothetical_protein_DRN11_00700__Thermoplasmata_archaeon_"/>
    <otu id="otu183379" label="OYT58891.1_GCA_002254485_hypothetical_protein_B6U81_07035__Thermoplasmatales_archaeon_ex4484_30_"/>
    <otu id="otu183386" label="RLF47111.1_GCA_003651025_hypothetical_protein_DRN29_03415__Thermoplasmata_archaeon_"/>
    <otu id="otu183401" label="85/100"/>
    <otu id="otu183404" label="18.2/49"/>
    <otu id="otu183407" label="GCA_003551065PULU01000135.1_32051364939_3_GCA_003551065_-1_ID_39_3_partial_00__Thermoplasmata_archaeon_"/>
    <otu id="otu183410" label="79/100"/>
    <otu id="otu183413" label="GCA_003559355PWLO01000167.1_65985723286_6_GCA_003559355_-1_ID_86_6_partial_01__Thermoplasmata_archaeon_"/>
    <otu id="otu183416" label="83.9/100"/>
    <otu id="otu183419" label="11/45"/>
    <otu id="otu183422" label="GCA_003552585PUNK01000064.1_14154091701318_14_GCA_003552585_-1_ID_18_14_partial_00__Thermoplasmata_archaeon_"/>
    <otu id="otu183425" label="GCA_003553085PUPH01000079.1_969788564111_9_GCA_003553085_-1_ID_111_9_partial_00__Thermoplasmata_archaeon_"/>
    <otu id="otu183432" label="GCA_003560595PWKY01000022.1_31216278756_3_GCA_003560595_-1_ID_56_3_partial_00__Thermoplasmata_archaeon_"/>
    <otu id="otu183447" label="GCA_003555395PWHU01000117.1_121191613457192_12_GCA_003555395_-1_ID_192_12_partial_00__Thermoplasmata_archaeon_"/>
    <otu id="otu183462" label="TET89833.1_GCA_004377185_PDZ_domain-containing_protein__Methanomassiliicoccales_archaeon_"/>
    <otu id="otu183469" label="87.2/99"/>
    <otu id="otu183472" label="PKK85243.1_GCA_002838935_hypothetical_protein_CVT48_06315__Thermoplasmata_archaeon_HGW-Thermoplasmata-1_"/>
    <otu id="otu183475" label="PKK81568.1_GCA_002838995_hypothetical_protein_CVT47_01745__partial__Thermoplasmata_archaeon_HGW-Thermoplasmata-2_"/>
    <otu id="otu183486" label="66.1/88"/>
    <otu id="otu183489" label="92.8/99"/>
    <otu id="otu183492" label="GCA_002011395MTNG01000020.1_517912978144_5_GCA_002011395_-1_ID_144_5_partial_01__Aciduliprofundum_sp._JdFR-45_"/>
    <otu id="otu183495" label="PMP74191.1_GCA_002878135_peptidase_M50__Aciduliprofundum_sp._"/>
    <otu id="otu183504" label="97/100"/>
    <otu id="otu183507" label="OYT60839.1_GCA_002255165_peptidase_M50__Euryarchaeota_archaeon_ex4484_178_"/>
    <otu id="otu183510" label="RLG17888.1_GCA_003660945_peptidase_M50__Nanoarchaeota_archaeon_"/>
    <otu id="otu183517" label="51.7/72"/>
    <otu id="otu183520" label="ADD08125.1_GCA_000025665_peptidase_M50__Aciduliprofundum_boonei_T469_"/>
    <otu id="otu183523" label="AGB04629.1_GCA_000327505_putative_membrane-associated_Zn-dependent_protease__Aciduliprofundum_sp._MAR08-339_"/>
    <otu id="otu183546" label="53/91"/>
    <otu id="otu183551" label="EQB65407.1_GCA_001856825_membrane_metalloprotease__Thermoplasmatales_archaeon_I-plasma_"/>
    <otu id="otu183554" label="GCA_000375985AQVK01000012.1_85878741012_8_GCA_000375985_-1_ID_12_8_partial_00__euryarchaeote_SCGC_AAA261-E04_"/>
    <otu id="otu183561" label="RLE70494.1_GCA_003650735_hypothetical_protein_DRJ43_01910__Thermoprotei_archaeon_"/>
    <otu id="otu183572" label="82.2/7"/>
    <otu id="otu183575" label="74/10"/>
    <otu id="otu183578" label="85.5/27"/>
    <otu id="otu183583" label="ADI37111.1_GCA_000006175_peptidase_M50__Methanococcus_voltae_A3_"/>
    <otu id="otu183586" label="81.2/88"/>
    <otu id="otu183589" label="77.9/98"/>
    <otu id="otu183594" label="AEF95585.1_GCA_000214415_peptidase_M50__Methanotorris_igneus_Kol_5_"/>
    <otu id="otu183597" label="EHP84753.1_GCA_000243455_peptidase_M50__Methanotorris_formicicus_Mc-S-70_"/>
    <otu id="otu183604" label="WP_018154378.1_GCF_000376965_PDZ_domain-containing_protein__Methanothermococcus_thermolithotrophicus_"/>
    <otu id="otu183611" label="92.6/95"/>
    <otu id="otu183614" label="0/74"/>
    <otu id="otu183617" label="ABR56956.1_GCA_000017185_peptidase_M50__Methanococcus_aeolicus_Nankai-3_"/>
    <otu id="otu183620" label="GBF36607.1_GCA_004310395_hypothetical_protein_MHHB_P0837__Methanofervidicoccus_abyssi_"/>
    <otu id="otu183627" label="AEH06631.1_GCA_000179575_peptidase_M50__Methanothermococcus_okinawensis_IH1_"/>
    <otu id="otu183642" label="71/99"/>
    <otu id="otu183645" label="98/99"/>
    <otu id="otu183648" label="96.5/100"/>
    <otu id="otu183651" label="MAM41879.1_GCA_002693165_hypothetical_protein_CMO13_00845__Thaumarchaeota_archaeon_"/>
    <otu id="otu183654" label="97.8/100"/>
    <otu id="otu183657" label="GCA_002494565DABY01000014.1_117483869416_11_GCA_002494565_-1_ID_16_11_partial_00__Thaumarchaeota_archaeon_UBA57_"/>
    <otu id="otu183660" label="GCA_002495905DAHJ01000025.1_4741458426697_47_GCA_002495905_-1_ID_7_47_partial_00__Thaumarchaeota_archaeon_UBA223_"/>
    <otu id="otu183671" label="73.2/25"/>
    <otu id="otu183674" label="74.3/25"/>
    <otu id="otu183677" label="92.2/100"/>
    <otu id="otu183680" label="83.2/100"/>
    <otu id="otu183683" label="PUA33819.1_GCA_003056285_hypothetical_protein_B9J98_02460__Aigarchaeota_archaeon_NZ13_MG1_"/>
    <otu id="otu183688" label="93/100"/>
    <otu id="otu183691" label="30.5/100"/>
    <otu id="otu183694" label="KON33146.1_GCA_001273385_hypothetical_protein_AC479_05530__miscellaneous_Crenarchaeota_group-6_archaeon_AD8-1_"/>
    <otu id="otu183697" label="92.3/100"/>
    <otu id="otu183700" label="TET24688.1_GCA_004376385_hypothetical_protein_E3J73_07770__partial__Candidatus_Bathyarchaeota_archaeon_"/>
    <otu id="otu183703" label="TET55984.1_GCA_004376645_PDZ_domain-containing_protein__Candidatus_Bathyarchaeota_archaeon_"/>
    <otu id="otu183714" label="GCA_003151735PLYI01000026.1_213185861187093123_213_GCA_003151735_-1_ID_123_213_partial_00__Candidatus_Bathyarchaeota_archaeon_"/>
    <otu id="otu183721" label="TET19382.1_GCA_004376295_PDZ_domain-containing_protein__Candidatus_Bathyarchaeota_archaeon_"/>
    <otu id="otu183732" label="7/95"/>
    <otu id="otu183735" label="97.2/100"/>
    <otu id="otu183740" label="GCA_000494145AWOE01000039.1_32108336439_3_GCA_000494145_1_ID_39_3_partial_00__Thaumarchaeota_archaeon_JGI_OTU-1_"/>
    <otu id="otu183743" label="GCA_000494165AWOD01000032.1_31354261032_3_GCA_000494165_1_ID_32_3_partial_00__Thaumarchaeota_archaeon_JGI_OTU-2_"/>
    <otu id="otu183750" label="GBC70895.1_GCA_002898395_Putative_serine_protease_HhoA__archaeon_HR02_"/>
    <otu id="otu183757" label="GBC75127.1_GCA_002898815_hypothetical_protein_HRbin06_00441__archaeon_HR06_"/>
    <otu id="otu183768" label="93.3/100"/>
    <otu id="otu183771" label="GCA_002495205DAEE01000028.1_21073230210_2_GCA_002495205_1_ID_10_2_partial_00__Thaumarchaeota_archaeon_UBA183_"/>
    <otu id="otu183774" label="GCA_003135575PLCG01000068.1_21617048017178112_216_GCA_003135575_-1_ID_12_216_partial_00__Thaumarchaeota_archaeon_"/>
    <otu id="otu183785" label="GCA_002495315DAEN01000040.1_11511118811239356_115_GCA_002495315_1_ID_56_115_partial_00__Thaumarchaeota_archaeon_UBA141_"/>
    <otu id="otu183798" label="89.1/100"/>
    <otu id="otu183801" label="RPJ30412.1_GCA_003820555_RIP_metalloprotease__Nitrosopumilales_archaeon_"/>
    <otu id="otu183804" label="RPI85573.1_GCA_003856905_RIP_metalloprotease__Nitrosopumilales_archaeon_"/>
    <otu id="otu183811" label="83.4/76"/>
    <otu id="otu183814" label="99.8/96"/>
    <otu id="otu183817" label="79.4/95"/>
    <otu id="otu183820" label="VFJ12425.1_GCA_900696045_Zinc_metallopeptidase_RseP__Candidatus_Nitrosocosmicus_franklandus_"/>
    <otu id="otu183823" label="ALI36711.1_GCA_000802205_zinc_metallopeptidase_RseP__Candidatus_Nitrocosmicus_oleophilus_"/>
    <otu id="otu183830" label="GCA_001870125CP017922.1_1845172004917212751_1845_GCA_001870125_-1_ID_1_1845_partial_00__Candidatus_Nitrosocosmicus_exaquare_"/>
    <otu id="otu183837" label="23.2/38"/>
    <otu id="otu183840" label="PWU81984.1_GCA_003176995_hypothetical_protein_DLM72_04055__Thaumarchaeota_archaeon_"/>
    <otu id="otu183843" label="79.8/100"/>
    <otu id="otu183846" label="GCA_002501845DAOL01000055.1_32712394169_3_GCA_002501845_-1_ID_69_3_partial_00__Nitrososphaera_sp._UBA217_"/>
    <otu id="otu183851" label="AFU58491.1_GCA_000303155_putative_peptidase_M50__Candidatus_Nitrososphaera_gargensis_Ga9.2_"/>
    <otu id="otu183854" label="86.8/100"/>
    <otu id="otu183857" label="AIC14853.1_GCA_000698785_putative_peptidase_M50__Nitrososphaera_viennensis_EN76_"/>
    <otu id="otu183860" label="AIF84060.1_GCA_000730285_putative_membrane-associated_Zn-dependent_protease__Candidatus_Nitrososphaera_evergladensis_SR1_"/>
    <otu id="otu183897" label="GCA_002495185DAEB01000027.1_35283665615_3_GCA_002495185_1_ID_15_3_partial_00__Thermoplasmata_archaeon_UBA184_"/>
    <otu id="otu183900" label="GCA_002503985DASW01000003.1_3193229633243001_319_GCA_002503985_-1_ID_1_319_partial_00__Thermoplasmata_archaeon_UBA61_"/>
    <otu id="otu183913" label="30/13"/>
    <otu id="otu183916" label="43.4/16"/>
    <otu id="otu183919" label="90.2/99"/>
    <otu id="otu183922" label="SIM72515.1_GCA_900083515_intramembrane-cleaving_zinc_metalloprotease_S2P__Cuniculiplasma_divulgatum_"/>
    <otu id="otu183925" label="AKA48930.1_GCA_000965745_hypothetical_protein_IX51_07265__uncultured_archaeon_"/>
    <otu id="otu183932" label="GCA_002504665DATM01000041.1_59546975626523_59_GCA_002504665_1_ID_23_59_partial_00__Thermoplasmatales_archaeon_UBA613_"/>
    <otu id="otu183939" label="71.8/63"/>
    <otu id="otu183942" label="40.4/63"/>
    <otu id="otu183945" label="OWP56070.1_GCA_002204705_hypothetical_protein_B2I17_07645__Thermoplasmatales_archaeon_B_DKE_"/>
    <otu id="otu183948" label="GCA_001316105BBCP01000012.1_157019778612_15_GCA_001316105_-1_ID_12_15_partial_00__Thermogymnomonas_acidicola_JCM_13583_"/>
    <otu id="otu183955" label="99.2/100"/>
    <otu id="otu183958" label="BAB59468.1_GCA_000011185_hypothetical_protein__Thermoplasma_volcanium_GSS1_"/>
    <otu id="otu183961" label="96/100"/>
    <otu id="otu183964" label="CAC12398.1_GCA_000195915_sterol-regulatory_element-binding_proteins_intramembrane_protease_related_protein__Thermoplasma_acidophilum_"/>
    <otu id="otu183967" label="PYB67726.1_GCA_003205235_peptidase__Thermoplasma_sp._Kam2015_"/>
    <otu id="otu183986" label="86.5/99"/>
    <otu id="otu183989" label="85.1/99"/>
    <otu id="otu183992" label="GCA_002498845DAJC01000034.1_65721729510_6_GCA_002498845_1_ID_10_6_partial_00__Thermoplasmatales_archaeon_UBA509_"/>
    <otu id="otu183995" label="87.6/100"/>
    <otu id="otu183998" label="KJE49351.1_GCA_000949015_peptidase__Acidiplasma_sp._MBA-1_"/>
    <otu id="otu184003" label="ARD84477.1_GCA_002078355_archaeal_S2P_M50_PDZ_group_multipass_membrane_metalloprotease__Ferroplasma_acidiphilum_"/>
    <otu id="otu184006" label="GCA_002505185DAUP01000115.1_141229013849121_14_GCA_002505185_1_ID_121_14_partial_00__Ferroplasmaceae_archaeon_UBA567_"/>
    <otu id="otu184021" label="AAT43391.1_GCA_000008265_membrane_metalloprotease__Picrophilus_torridus_DSM_9790_"/>
    <otu id="otu184040" label="70.5/75"/>
    <otu id="otu184047" label="GCA_002498605DAHY01000051.1_1394841103122_13_GCA_002498605_1_ID_22_13_partial_00__Methanomassiliicoccaceae_archaeon_UBA404_"/>
    <otu id="otu184050" label="GCA_002506995DAYT01000003.1_6566762683274_65_GCA_002506995_-1_ID_4_65_partial_00__Methanomassiliicoccaceae_archaeon_UBA427_"/>
    <otu id="otu184057" label="88.4/87"/>
    <otu id="otu184062" label="44.2/99"/>
    <otu id="otu184065" label="GCA_002506175DAXB01000021.1_63465507563_6_GCA_002506175_1_ID_63_6_partial_00__Methanomassiliicoccaceae_archaeon_UBA113_"/>
    <otu id="otu184068" label="GCA_002504495DATC01000043.1_41327289250_4_GCA_002504495_-1_ID_50_4_partial_00__Methanomassiliicoccaceae_archaeon_UBA537_"/>
    <otu id="otu184075" label="84.1/100"/>
    <otu id="otu184078" label="GCA_002504405DARO01000001.1_42425694415511_42_GCA_002504405_1_ID_11_42_partial_00__Methanomassiliicoccaceae_archaeon_UBA71_"/>
    <otu id="otu184081" label="GCA_002494805DACR01000009.1_30285743016327_30_GCA_002494805_1_ID_27_30_partial_00__Methanomassiliicoccaceae_archaeon_UBA482_"/>
    <otu id="otu184092" label="64.5/82"/>
    <otu id="otu184095" label="100/99"/>
    <otu id="otu184098" label="9.4/52"/>
    <otu id="otu184101" label="GCA_002502965DAQS01000005.1_9993388949262_99_GCA_002502965_-1_ID_2_99_partial_00__Methanomassiliicoccaceae_archaeon_UBA381_"/>
    <otu id="otu184104" label="GCA_002506255DAXF01000039.1_53111464972_5_GCA_002506255_-1_ID_72_5_partial_00__Methanomassiliicoccaceae_archaeon_UBA367_"/>
    <otu id="otu184111" label="GCA_002503785DASL01000008.1_3527969295132_35_GCA_002503785_-1_ID_2_35_partial_00__Methanomassiliicoccaceae_archaeon_UBA75_"/>
    <otu id="otu184118" label="30.7/85"/>
    <otu id="otu184121" label="89.9/98"/>
    <otu id="otu184124" label="AIZ56361.1_GCA_000800805_peptidase_family_M50__Candidatus_Methanoplasma_termitum_"/>
    <otu id="otu184127" label="GCA_002506905DAYM01000012.1_3627387283859_36_GCA_002506905_-1_ID_9_36_partial_00__Methanomassiliicoccaceae_archaeon_UBA328_"/>
    <otu id="otu184134" label="94.8/97"/>
    <otu id="otu184137" label="72.1/89"/>
    <otu id="otu184140" label="AGI47896.1_GCA_000350305_putative_secreted_protein_containing_a_PDZ_domain__Thermoplasmatales_archaeon_BRNA1_"/>
    <otu id="otu184143" label="GCA_002495325DAEQ01000006.1_1541469891485187_154_GCA_002495325_1_ID_7_154_partial_00__Methanomassiliicoccaceae_archaeon_UBA593_"/>
    <otu id="otu184150" label="85/92"/>
    <otu id="otu184153" label="AMH94506.1_GCA_001560915_peptidase_M50_family__6_TMHs___methanogenic_archaeon_ISO4-H5_"/>
    <otu id="otu184156" label="84.3/100"/>
    <otu id="otu184159" label="GCA_900314325OMUQ01000034.1_12102171176438_12_GCA_900314325_-1_ID_38_12_partial_00__uncultured_Candidatus_Methanomethylophilus_sp._"/>
    <otu id="otu184164" label="AGI85547.1_GCA_000300255_putative_metalloprotease__Candidatus_Methanomethylophilus_alvus_Mx1201_"/>
    <otu id="otu184167" label="GCA_002503545DARY01000007.1_53347486126_5_GCA_002503545_1_ID_26_5_partial_00__Candidatus_Methanomethylophilus_sp._UBA78_"/>
    <otu id="otu184202" label="99.3/100"/>
    <otu id="otu184205" label="78.1/89"/>
    <otu id="otu184208" label="88.6/95"/>
    <otu id="otu184211" label="88.6/69"/>
    <otu id="otu184214" label="82.1/67"/>
    <otu id="otu184217" label="27.6/91"/>
    <otu id="otu184222" label="33.3/60"/>
    <otu id="otu184225" label="0/54"/>
    <otu id="otu184228" label="0/59"/>
    <otu id="otu184231" label="GCA_002505455DAVB01000055.1_32296613116027_32_GCA_002505455_1_ID_27_32_partial_00__Euryarchaeota_archaeon_UBA52_"/>
    <otu id="otu184234" label="MBH33013.1_GCA_002717835_hypothetical_protein_CMB75_01250__Euryarchaeota_archaeon_"/>
    <otu id="otu184241" label="77.3/80"/>
    <otu id="otu184244" label="RPG71049.1_GCA_002170775_PDZ_domain-containing_protein__Euryarchaeota_archaeon_TMED192_"/>
    <otu id="otu184247" label="79.1/99"/>
    <otu id="otu184250" label="MBE39272.1_GCA_002712645_hypothetical_protein_CMB07_04700__Euryarchaeota_archaeon_"/>
    <otu id="otu184253" label="GCA_002497295DANO01000013.1_49484154991433_49_GCA_002497295_1_ID_33_49_partial_00__Euryarchaeota_archaeon_UBA171_"/>
    <otu id="otu184268" label="DAC26752.1_GCA_003672595_TPA__PDZ_domain-containing_protein__Candidatus_Poseidoniales_archaeon_"/>
    <otu id="otu184277" label="GCA_002502565DAPP01000001.1_34334423494127_34_GCA_002502565_-1_ID_27_34_partial_00__Euryarchaeota_archaeon_UBA20_"/>
    <otu id="otu184280" label="98.6/99"/>
    <otu id="otu184283" label="89.7/99"/>
    <otu id="otu184286" label="GCA_002495675DAGH01000006.1_73748357633423_73_GCA_002495675_1_ID_23_73_partial_00__Euryarchaeota_archaeon_UBA182_"/>
    <otu id="otu184289" label="GCA_002507175DAZE01000005.1_47596566115511_47_GCA_002507175_-1_ID_11_47_partial_00__Euryarchaeota_archaeon_UBA558_"/>
    <otu id="otu184296" label="GCA_002501815DAOK01000012.1_7476153776523_74_GCA_002501815_1_ID_3_74_partial_00__Euryarchaeota_archaeon_UBA14_"/>
    <otu id="otu184315" label="GCA_002496725DALI01000068.1_42511195263059_42_GCA_002496725_-1_ID_59_42_partial_00__Euryarchaeota_archaeon_UBA181_"/>
    <otu id="otu184318" label="86.7/97"/>
    <otu id="otu184321" label="48.6/96"/>
    <otu id="otu184324" label="90.7/91"/>
    <otu id="otu184329" label="0/100"/>
    <otu id="otu184332" label="MAU85194.1_GCA_002700555_hypothetical_protein_CMA21_01120__Euryarchaeota_archaeon_"/>
    <otu id="otu184335" label="77/100"/>
    <otu id="otu184338" label="MAR25478.1_GCA_002698405_hypothetical_protein_CMA46_02885__Euryarchaeota_archaeon_"/>
    <otu id="otu184341" label="GCA_002501805DAOI01000018.1_37460754759220_37_GCA_002501805_-1_ID_20_37_partial_00__Euryarchaeota_archaeon_UBA463_"/>
    <otu id="otu184352" label="DAC28368.1_GCA_003672515_TPA__hypothetical_protein_D7H74_05705__Candidatus_Poseidoniales_archaeon_"/>
    <otu id="otu184359" label="0/99"/>
    <otu id="otu184362" label="GCA_002499865DANL01000034.1_95666718343_9_GCA_002499865_1_ID_43_9_partial_00__Euryarchaeota_archaeon_UBA121_"/>
    <otu id="otu184365" label="GCA_002499325DALC01000091.1_201808719598106_20_GCA_002499325_1_ID_106_20_partial_00__Euryarchaeota_archaeon_UBA538_"/>
    <otu id="otu184376" label="GCA_002506825DAYH01000015.1_84443595425_8_GCA_002506825_1_ID_25_8_partial_00__Euryarchaeota_archaeon_UBA103_"/>
    <otu id="otu184383" label="GCA_002499345DALF01000009.1_77191870263_7_GCA_002499345_-1_ID_63_7_partial_00__Euryarchaeota_archaeon_UBA170_"/>
    <otu id="otu184394" label="GCA_002498925DAJH01000052.1_13119591342283_13_GCA_002498925_-1_ID_83_13_partial_00__Euryarchaeota_archaeon_UBA173_"/>
    <otu id="otu184405" label="GCA_002496485DAJW01000122.1_525054034137_5_GCA_002496485_-1_ID_137_5_partial_00__Euryarchaeota_archaeon_UBA36_"/>
    <otu id="otu184412" label="0/66"/>
    <otu id="otu184415" label="94.7/100"/>
    <otu id="otu184418" label="79/90"/>
    <otu id="otu184421" label="93.3/93"/>
    <otu id="otu184424" label="62.3/94"/>
    <otu id="otu184427" label="71.5/98"/>
    <otu id="otu184430" label="MBR85059.1_GCA_002728155_hypothetical_protein_CMA85_03845__partial__Euryarchaeota_archaeon_"/>
    <otu id="otu184433" label="MAQ57028.1_GCA_002698225_hypothetical_protein_CMA47_02275__Euryarchaeota_archaeon_"/>
    <otu id="otu184440" label="0/91"/>
    <otu id="otu184443" label="GCA_002501885DAON01000043.1_72444394680_7_GCA_002501885_1_ID_80_7_partial_00__Euryarchaeota_archaeon_UBA220_"/>
    <otu id="otu184448" label="MBF46700.1_GCA_002714745_hypothetical_protein_CMA96_03025__Euryarchaeota_archaeon_"/>
    <otu id="otu184451" label="MBB38408.1_GCA_002709475_hypothetical_protein_CL515_05675__Actinobacteria_bacterium_"/>
    <otu id="otu184466" label="MBS64813.1_GCA_002727275_hypothetical_protein_CMA93_00550__Euryarchaeota_archaeon_"/>
    <otu id="otu184473" label="90.4/100"/>
    <otu id="otu184476" label="MBL80610.1_GCA_002721855_hypothetical_protein_CMB40_01975__Euryarchaeota_archaeon_"/>
    <otu id="otu184479" label="83.4/81"/>
    <otu id="otu184482" label="79.9/77"/>
    <otu id="otu184485" label="88.3/100"/>
    <otu id="otu184488" label="PDH26274.1_GCA_002457605_hypothetical_protein_CND01_04285__Marine_Group_II_euryarchaeote_MED-G34_"/>
    <otu id="otu184491" label="GCA_002495735DAGM01000050.1_14114051291317_14_GCA_002495735_-1_ID_17_14_partial_00__Euryarchaeota_archaeon_UBA54_"/>
    <otu id="otu184498" label="RZD51049.1_GCA_004195715_hypothetical_protein_CXT65_00205__Euryarchaeota_archaeon_"/>
    <otu id="otu184505" label="RZP10204.1_GCA_004214165_hypothetical_protein_EVA35_02400__Candidatus_Poseidoniales_archaeon_"/>
    <otu id="otu184520" label="PXF22546.1_GCA_003193925_hypothetical_protein_CXX69_01035__Candidatus_Thalassarchaeum_betae_"/>
    <otu id="otu184527" label="56.5/96"/>
    <otu id="otu184530" label="92.9/99"/>
    <otu id="otu184533" label="RZD35554.1_GCA_004195525_hypothetical_protein_CXT72_03855__Euryarchaeota_archaeon_"/>
    <otu id="otu184536" label="GCA_002499785DANG01000132.1_84233574475_8_GCA_002499785_1_ID_75_8_partial_00__Euryarchaeota_archaeon_UBA99_"/>
    <otu id="otu184545" label="MAG74146.1_GCA_002686525_hypothetical_protein_CL962_01055__Euryarchaeota_archaeon_"/>
    <otu id="otu184548" label="GCA_002495525DAFS01000033.1_38425284404534_38_GCA_002495525_1_ID_34_38_partial_00__Euryarchaeota_archaeon_UBA89_"/>
    <otu id="otu184567" label="87.7/72"/>
    <otu id="otu184570" label="89.9/100"/>
    <otu id="otu184573" label="GCA_002498725DAIJ01000023.1_35340013552435_35_GCA_002498725_1_ID_35_35_partial_00__Euryarchaeota_archaeon_UBA23_"/>
    <otu id="otu184578" label="DAC66155.1_GCA_003672175_TPA__hypothetical_protein_D7I15_03500__Candidatus_Poseidoniales_archaeon_"/>
    <otu id="otu184581" label="GCA_002497895DAFD01000044.1_109547110618_10_GCA_002497895_-1_ID_8_10_partial_00__Euryarchaeota_archaeon_UBA175_"/>
    <otu id="otu184592" label="90.1/79"/>
    <otu id="otu184595" label="82.6/100"/>
    <otu id="otu184598" label="MAH98482.1_GCA_002689165_hypothetical_protein_CMA12_03915__Euryarchaeota_archaeon_"/>
    <otu id="otu184601" label="MBN55257.1_GCA_002725315_hypothetical_protein_CMA79_02335__Euryarchaeota_archaeon_"/>
    <otu id="otu184610" label="MBM66883.1_GCA_002722625_hypothetical_protein_CMB39_00280__Euryarchaeota_archaeon_"/>
    <otu id="otu184613" label="64/98"/>
    <otu id="otu184616" label="MBM67187.1_GCA_002722625_hypothetical_protein_CMB39_01895__Euryarchaeota_archaeon_"/>
    <otu id="otu184619" label="MBM48084.1_GCA_002722735_hypothetical_protein_CMB35_05685__Euryarchaeota_archaeon_"/>
    <otu id="otu184642" label="90.7/93"/>
    <otu id="otu184645" label="98.9/100"/>
    <otu id="otu184648" label="83.4/89"/>
    <otu id="otu184651" label="80/25"/>
    <otu id="otu184654" label="88.2/29"/>
    <otu id="otu184657" label="79.9/29"/>
    <otu id="otu184660" label="MBA45343.1_GCA_002708695_hypothetical_protein_CMB31_01990__Euryarchaeota_archaeon_"/>
    <otu id="otu184663" label="80.6/100"/>
    <otu id="otu184666" label="MBA40836.1_GCA_002708015_hypothetical_protein_CMB17_03005__Euryarchaeota_archaeon_"/>
    <otu id="otu184669" label="GCA_002502625DAPV01000081.1_61050211938103_6_GCA_002502625_-1_ID_103_6_partial_00__Euryarchaeota_archaeon_UBA125_"/>
    <otu id="otu184680" label="MAV06638.1_GCA_002702985_hypothetical_protein_CMA29_01940__Euryarchaeota_archaeon_"/>
    <otu id="otu184687" label="MBJ61084.1_GCA_002719265_hypothetical_protein_CMB54_04110__Euryarchaeota_archaeon_"/>
    <otu id="otu184694" label="MAP58235.1_GCA_002697105_hypothetical_protein_CL977_03960__Euryarchaeota_archaeon_"/>
    <otu id="otu184701" label="GCA_002503045DAQW01000131.1_8109201239258_8_GCA_002503045_1_ID_58_8_partial_00__Euryarchaeota_archaeon_UBA39_"/>
    <otu id="otu184708" label="98.8/99"/>
    <otu id="otu184711" label="19.1/73"/>
    <otu id="otu184714" label="GCA_002505495DAVI01000107.1_43481754966885_43_GCA_002505495_-1_ID_85_43_partial_00__Euryarchaeota_archaeon_UBA59_"/>
    <otu id="otu184717" label="85.6/97"/>
    <otu id="otu184720" label="MBS71351.1_GCA_002727675_hypothetical_protein_CMO20_00160__Thermoplasmata_archaeon_"/>
    <otu id="otu184723" label="96.7/100"/>
    <otu id="otu184726" label="88.5/100"/>
    <otu id="otu184731" label="PXY73952.1_GCA_003202575_hypothetical_protein_CXX81_22900__Euryarchaeota_archaeon_"/>
    <otu id="otu184734" label="PXY78183.1_GCA_003202575_hypothetical_protein_CXX81_09080__Euryarchaeota_archaeon_"/>
    <otu id="otu184741" label="PXY76375.1_GCA_003202575_hypothetical_protein_CXX81_15070__Euryarchaeota_archaeon_"/>
    <otu id="otu184748" label="RZD53732.1_GCA_004195585_hypothetical_protein_CXT67_02990__Euryarchaeota_archaeon_"/>
    <otu id="otu184763" label="85.7/98"/>
    <otu id="otu184766" label="MBO57955.1_GCA_002725475_hypothetical_protein_CMA77_03045__Euryarchaeota_archaeon_"/>
    <otu id="otu184769" label="DAC50259.1_GCA_003672855_TPA__hypothetical_protein_D7H97_03990__partial__Candidatus_Poseidoniales_archaeon_"/>
    <otu id="otu184790" label="57.6/90"/>
    <otu id="otu184793" label="MBN17116.1_GCA_002722595_hypothetical_protein_CMB37_03015__Euryarchaeota_archaeon_"/>
    <otu id="otu184798" label="83.4/100"/>
    <otu id="otu184801" label="MBJ03809.1_GCA_002718755_hypothetical_protein_CMB65_03845__Euryarchaeota_archaeon_"/>
    <otu id="otu184804" label="86.5/100"/>
    <otu id="otu184809" label="MBK38633.1_GCA_002719455_hypothetical_protein_CMB50_00130__Euryarchaeota_archaeon_"/>
    <otu id="otu184812" label="DAC44821.1_GCA_003672405_TPA__PDZ_domain-containing_protein__Candidatus_Poseidoniales_archaeon_"/>
    <otu id="otu184819" label="MAS23333.1_GCA_002701965_hypothetical_protein_CMA44_03935__Euryarchaeota_archaeon_"/>
    <otu id="otu184830" label="85.6/100"/>
    <otu id="otu184833" label="GCA_002498455DAHO01000072.1_42674417075_4_GCA_002498455_-1_ID_75_4_partial_00__Euryarchaeota_archaeon_UBA602_"/>
    <otu id="otu184836" label="GCA_002498535DAHT01000015.1_13136119_1_GCA_002498535_1_ID_19_1_partial_10__Euryarchaeota_archaeon_UBA221_"/>
    <otu id="otu184851" label="PDH27436.1_GCA_002457195_hypothetical_protein_CND85_01295__Marine_Group_II_euryarchaeote_MED-G33_"/>
    <otu id="otu184870" label="82.2/78"/>
    <otu id="otu184873" label="93.4/100"/>
    <otu id="otu184876" label="90.3/100"/>
    <otu id="otu184881" label="QCC51594.1_GCA_004799665_metalloprotease__Halapricum_salinum_"/>
    <otu id="otu184884" label="73/98"/>
    <otu id="otu184887" label="87.2/97"/>
    <otu id="otu184890" label="73.7/59"/>
    <otu id="otu184893" label="61.7/80"/>
    <otu id="otu184896" label="92.9/87"/>
    <otu id="otu184899" label="86.5/82"/>
    <otu id="otu184902" label="77.5/19"/>
    <otu id="otu184905" label="23.6/17"/>
    <otu id="otu184908" label="90.9/20"/>
    <otu id="otu184911" label="4/86"/>
    <otu id="otu184914" label="81.5/74"/>
    <otu id="otu184917" label="83.3/40"/>
    <otu id="otu184920" label="86.1/64"/>
    <otu id="otu184923" label="77.6/46"/>
    <otu id="otu184926" label="75.2/97"/>
    <otu id="otu184929" label="94.9/98"/>
    <otu id="otu184932" label="71.6/85"/>
    <otu id="otu184935" label="73.1/98"/>
    <otu id="otu184938" label="97.1/98"/>
    <otu id="otu184941" label="42.1/37"/>
    <otu id="otu184944" label="80.4/76"/>
    <otu id="otu184947" label="GCA_002503845DASO01000014.1_1271172151190026_127_GCA_002503845_1_ID_6_127_partial_00__Euryarchaeota_archaeon_UBA24_"/>
    <otu id="otu184950" label="73/60"/>
    <otu id="otu184953" label="RBI61593.1_GCA_003298465_metalloprotease__halophilic_archaeon_"/>
    <otu id="otu184956" label="75.8/62"/>
    <otu id="otu184959" label="WP_049969556.1_GCF_000710615_PDZ_domain-containing_protein__Haladaptatus_cibarius_"/>
    <otu id="otu184964" label="KZN25419.1_GCA_001625445_metalloprotease__Haladaptatus_sp._R4_"/>
    <otu id="otu184967" label="WP_007976698.1_GCF_000376445_PDZ_domain-containing_protein__Haladaptatus_paucihalophilus_"/>
    <otu id="otu184986" label="WP_135805835.1_GCF_004765795_PDZ_domain-containing_protein__Halorussus_sp._LYG-36_"/>
    <otu id="otu184993" label="WP_132059101.1_GCF_004143485_PDZ_domain-containing_protein__Halorussus_amylolyticus_"/>
    <otu id="otu185000" label="76.4/100"/>
    <otu id="otu185003" label="62.4/100"/>
    <otu id="otu185006" label="WP_128476624.1_GCF_004087835_metalloprotease__Halorussus_sp._RC-68_"/>
    <otu id="otu185009" label="PSQ46888.1_GCA_003023465_metalloprotease__Halobacteriales_archaeon_SW_6_65_15_"/>
    <otu id="otu185016" label="GCA_005239435SZNP01000001.1_3863785743803941_386_GCA_005239435_1_ID_1_386_partial_00__halophilic_archaeon_LT46_"/>
    <otu id="otu185027" label="WP_115863459.1_GCF_003382685_PDZ_domain-containing_protein__Halorussus_sp._HD8-51_"/>
    <otu id="otu185034" label="70.3/86"/>
    <otu id="otu185037" label="WP_115797871.1_GCF_003369835_PDZ_domain-containing_protein__Halorussus_rarus_"/>
    <otu id="otu185040" label="WP_135824638.1_GCF_004765785_PDZ_domain-containing_protein__Halorussus_ruber_"/>
    <otu id="otu185051" label="WP_135828175.1_GCF_004765805_metalloprotease__Halorussus_sp._HD8-83_"/>
    <otu id="otu185058" label="WP_135853645.1_GCF_004765815_PDZ_domain-containing_protein__Halorussus_salinus_"/>
    <otu id="otu185065" label="77/49"/>
    <otu id="otu185068" label="QCC50054.1_GCA_004799665_PDZ_domain-containing_protein__Halapricum_salinum_"/>
    <otu id="otu185071" label="93.1/99"/>
    <otu id="otu185074" label="92.6/100"/>
    <otu id="otu185077" label="96.8/100"/>
    <otu id="otu185080" label="CQH60902.1_GCA_001488575_M50_family_metalloprotease__Halobacterium_hubeiense_"/>
    <otu id="otu185083" label="WP_058984171.1_GCF_001485535_PDZ_domain-containing_protein__Halobacterium_sp._CBA1132_"/>
    <otu id="otu185090" label="91.8/100"/>
    <otu id="otu185093" label="AHG04751.1_GCA_000230955_metalloprotease__Halobacterium_sp._DL1_"/>
    <otu id="otu185096" label="96.6/100"/>
    <otu id="otu185099" label="QCC45670.1_GCA_004799605_M50_family_metalloprotease__Halobacterium_salinarum_"/>
    <otu id="otu185102" label="SEW21941.1_GCA_900110535_PDZ_domain-containing_protein__Halobacterium_jilantaiense_"/>
    <otu id="otu185117" label="76.9/98"/>
    <otu id="otu185122" label="GAD52766.1_GCA_000474235_LOW_QUALITY_PROTEIN__sterol-regulatory_element-binding_protein_intramembrane_protease__Halarchaeum_acidiphilum_MH1-52-1_"/>
    <otu id="otu185125" label="RNH91163.1_GCA_003721175_PDZ_domain-containing_protein__Halarchaeum_sp._CBA1220_"/>
    <otu id="otu185132" label="75.7/99"/>
    <otu id="otu185135" label="AOW81109.1_GCA_001767315_metalloprotease_metallo_peptidase__Halodesulfurarchaeum_formicicum_"/>
    <otu id="otu185138" label="ALG82831.1_GCA_001305655_metalloprotease_metallo_peptidase__Halanaeroarchaeum_sulfurireducens_"/>
    <otu id="otu185161" label="87.5/41"/>
    <otu id="otu185164" label="27.2/21"/>
    <otu id="otu185167" label="90.3/88"/>
    <otu id="otu185170" label="85.2/89"/>
    <otu id="otu185173" label="63.6/84"/>
    <otu id="otu185176" label="86.3/96"/>
    <otu id="otu185181" label="71.9/100"/>
    <otu id="otu185184" label="GCA_003551945PUNZ01000110.1_18201602195065_18_GCA_003551945_-1_ID_65_18_partial_00__Halovenus_sp._"/>
    <otu id="otu185187" label="79.5/100"/>
    <otu id="otu185190" label="WP_128224556.1_GCF_004015825_metalloprotease__Halobacteriaceae_bacterium_SHR40_"/>
    <otu id="otu185193" label="77.6/100"/>
    <otu id="otu185196" label="PSP28856.1_GCA_003021285_metalloprotease__Halobacteriales_archaeon_QH_2_65_14_"/>
    <otu id="otu185199" label="SDJ43185.1_GCA_900100385_PDZ_domain-containing_protein__Halovenus_aranensis_"/>
    <otu id="otu185214" label="PSP90654.1_GCA_003021015_metalloprotease__Halobacteriales_archaeon_QS_4_66_20_"/>
    <otu id="otu185221" label="PSQ60966.1_GCA_003022745_metalloprotease__Halobacteriales_archaeon_SW_9_67_25_"/>
    <otu id="otu185228" label="PSP69355.1_GCA_003021145_metalloprotease__partial__Halobacteriales_archaeon_QH_9_66_26_"/>
    <otu id="otu185235" label="93.6/97"/>
    <otu id="otu185238" label="59.4/87"/>
    <otu id="otu185241" label="WP_049898926.1_GCF_000334895_PDZ_domain-containing_protein__Halococcus_agarilyticus_"/>
    <otu id="otu185244" label="EMA43851.1_GCA_000336915_peptidase_M50__Halococcus_saccharolyticus_DSM_5350_"/>
    <otu id="otu185251" label="EMA54933.1_GCA_000336935_peptidase_M50__Halococcus_salifodinae_DSM_8989_"/>
    <otu id="otu185264" label="EMA36498.1_GCA_000336675_peptidase_M50__Halococcus_hamelinensis_100A6_"/>
    <otu id="otu185267" label="94.5/100"/>
    <otu id="otu185270" label="WP_049997701.1_GCF_000755245_metalloprotease__Halococcus_sediminicola_"/>
    <otu id="otu185273" label="83.6/100"/>
    <otu id="otu185276" label="EMA52343.1_GCA_000336695_peptidase_M50__Halococcus_morrhuae_DSM_1307_"/>
    <otu id="otu185279" label="EMA52263.1_GCA_000336715_peptidase_M50__Halococcus_thailandensis_JCM_13552_"/>
    <otu id="otu185298" label="84.8/28"/>
    <otu id="otu185301" label="55.9/55"/>
    <otu id="otu185304" label="RRJ31701.1_GCA_003862495_PDZ_domain-containing_protein__Halomarina_oriensis_"/>
    <otu id="otu185307" label="PSQ01715.1_GCA_003021975_metalloprotease__Halobacteriales_archaeon_QS_5_70_17_"/>
    <otu id="otu185314" label="96.4/100"/>
    <otu id="otu185317" label="PSQ24769.1_GCA_003022925_metalloprotease__Halobacteriales_archaeon_QS_8_65_32_"/>
    <otu id="otu185320" label="43.5/56"/>
    <otu id="otu185323" label="PSP43231.1_GCA_003021235_metalloprotease__Halobacteriales_archaeon_QH_6_64_20_"/>
    <otu id="otu185326" label="98/100"/>
    <otu id="otu185329" label="PSP74787.1_GCA_003021705_metalloprotease__Halobacteriales_archaeon_QS_3_64_16_"/>
    <otu id="otu185332" label="PSP63414.1_GCA_003021725_metalloprotease__Halobacteriales_archaeon_QH_8_64_26_"/>
    <otu id="otu185355" label="91.1/95"/>
    <otu id="otu185358" label="78.7/95"/>
    <otu id="otu185361" label="79.5/98"/>
    <otu id="otu185364" label="92.1/98"/>
    <otu id="otu185367" label="86.1/87"/>
    <otu id="otu185370" label="SFR89772.1_GCA_900114435_PDZ_domain-containing_protein__Halomicrobium_zhouii_"/>
    <otu id="otu185373" label="83.1/85"/>
    <otu id="otu185376" label="PSP94014.1_GCA_003021685_metalloprotease__Halobacteriales_archaeon_QS_4_62_28_"/>
    <otu id="otu185379" label="89.5/85"/>
    <otu id="otu185382" label="92.3/25"/>
    <otu id="otu185385" label="62/24"/>
    <otu id="otu185388" label="91.4/25"/>
    <otu id="otu185391" label="0/24"/>
    <otu id="otu185396" label="PSP82712.1_GCA_003020925_metalloprotease__Halobacteriales_archaeon_QS_6_64_34_"/>
    <otu id="otu185399" label="PSP64099.1_GCA_003021755_metalloprotease__Halobacteriales_archaeon_QH_8_67_36_"/>
    <otu id="otu185406" label="GCF13327.1_GCA_005406125_hypothetical_protein_Harman_12620__Haloarcula_sp._MD-130_"/>
    <otu id="otu185413" label="SDW04928.1_GCA_900106715_PDZ_domain-containing_protein__Haloarcula_vallismortis_"/>
    <otu id="otu185420" label="WP_058992853.1_GCF_001485575_PDZ_domain-containing_protein__Haloarcula_sp._CBA1127_"/>
    <otu id="otu185427" label="76/99"/>
    <otu id="otu185430" label="AUG46350.1_GCA_002844335_metalloprotease__Haloarcula_sp.__Taiwanensis__"/>
    <otu id="otu185433" label="KOX94694.1_GCA_001280425_metalloprotease__Haloarcula_rubripromontorii_"/>
    <otu id="otu185444" label="WP_135303878.1_GCF_004681185_PDZ_domain-containing_protein__Halomicroarcula_sp._LR21_"/>
    <otu id="otu185459" label="ACV47413.1_GCA_000023965_peptidase_M50__Halomicrobium_mukohataei_DSM_12286_"/>
    <otu id="otu185466" label="85.7/100"/>
    <otu id="otu185469" label="PSQ07569.1_GCA_003022005_metalloprotease__Halobacteriales_archaeon_QS_5_70_15_"/>
    <otu id="otu185472" label="PSP82439.1_GCA_003021105_metalloprotease__Halobacteriales_archaeon_QS_1_68_17_"/>
    <otu id="otu185485" label="PSQ21867.1_GCA_003023185_metalloprotease__Halobacteriales_archaeon_QS_9_67_17_"/>
    <otu id="otu185490" label="PSP39388.1_GCA_003021785_metalloprotease__Halobacteriales_archaeon_QH_7_65_31_"/>
    <otu id="otu185493" label="WP_075937217.1_GCF_001950595_metalloprotease__Natronomonas_sp._CBA1134_"/>
    <otu id="otu185508" label="87.2/98"/>
    <otu id="otu185511" label="27.1/62"/>
    <otu id="otu185516" label="84/100"/>
    <otu id="otu185519" label="PSQ23307.1_GCA_003023165_metalloprotease__partial__Halobacteriales_archaeon_QS_9_67_15_"/>
    <otu id="otu185522" label="WP_123538044.1_GCF_003730195_metalloprotease__Halosimplex_sp._YPL4_"/>
    <otu id="otu185529" label="73.4/100"/>
    <otu id="otu185532" label="ELZ29721.1_GCA_000337455_M50_metallopeptidase__Halosimplex_carlsbadense_2-9-1_"/>
    <otu id="otu185535" label="WP_135366223.1_GCF_004698125_metalloprotease__Halosimplex_sp._TH32_"/>
    <otu id="otu185546" label="78.2/100"/>
    <otu id="otu185549" label="95.6/96"/>
    <otu id="otu185552" label="81.4/43"/>
    <otu id="otu185555" label="AQL43217.1_GCA_001989615_metalloprotease__Halorientalis_sp._IM1011_"/>
    <otu id="otu185558" label="82.8/48"/>
    <otu id="otu185561" label="RXK47388.1_GCA_004118325_metalloprotease__Halorientalis_sp._F13-25_"/>
    <otu id="otu185564" label="SEO56200.1_GCA_900110215_Tricorn_protease_PDZ_domain-containing_protein__Halorientalis_persicus_"/>
    <otu id="otu185575" label="SDF45629.1_GCA_900102305_Peptidase_family_M50__Halorientalis_regularis_"/>
    <otu id="otu185582" label="WP_136718049.1_GCF_005049285_metalloprotease__halophilic_archaeon_NEN8_"/>
    <otu id="otu185593" label="97.4/99"/>
    <otu id="otu185596" label="83/99"/>
    <otu id="otu185599" label="99.1/100"/>
    <otu id="otu185602" label="PSP51662.1_GCA_003021365_metalloprotease__Halobacteriales_archaeon_QH_1_68_42_"/>
    <otu id="otu185605" label="PSQ06876.1_GCA_003023785_metalloprotease__Halobacteriales_archaeon_QS_5_68_33_"/>
    <otu id="otu185612" label="PSQ04147.1_GCA_003021655_metalloprotease__Halobacteriales_archaeon_QS_4_69_31_"/>
    <otu id="otu185619" label="PSP34536.1_GCA_003021305_metalloprotease__Halobacteriales_archaeon_QH_10_67_22_"/>
    <otu id="otu185642" label="88.1/51"/>
    <otu id="otu185645" label="41.6/78"/>
    <otu id="otu185648" label="73.5/52"/>
    <otu id="otu185651" label="77.7/47"/>
    <otu id="otu185654" label="PSQ44587.1_GCA_003022785_metalloprotease__Halobacteriales_archaeon_SW_7_68_16_"/>
    <otu id="otu185657" label="89.4/90"/>
    <otu id="otu185660" label="86.2/92"/>
    <otu id="otu185663" label="12.1/94"/>
    <otu id="otu185666" label="SNZ17233.1_GCA_900215575_PDZ_domain-containing_protein__Natronoarchaeum_philippinense_"/>
    <otu id="otu185669" label="AGN00738.1_GCA_000403645_peptidase_M50__Salinarchaeum_sp._Harcht-Bsk1_"/>
    <otu id="otu185676" label="PSQ16266.1_GCA_003023195_metalloprotease__Halobacteriales_archaeon_QS_8_69_26_"/>
    <otu id="otu185685" label="71.6/100"/>
    <otu id="otu185690" label="WP_121820376.1_GCF_003675855_PDZ_domain-containing_protein__Halostella_salina_"/>
    <otu id="otu185693" label="WP_135821462.1_GCF_004785955_metalloprotease__Halostella_sp._DLLS-108_"/>
    <otu id="otu185700" label="WP_135534781.1_GCF_004762015_PDZ_domain-containing_protein__Halostella_sp._LYG-109_"/>
    <otu id="otu185707" label="55.4/100"/>
    <otu id="otu185710" label="PSQ27785.1_GCA_003023565_metalloprotease__Halobacteriales_archaeon_QS_9_68_17_"/>
    <otu id="otu185713" label="WP_121817049.1_GCF_003675875_PDZ_domain-containing_protein__Halostella_sp._LT12_"/>
    <otu id="otu185732" label="79.5/80"/>
    <otu id="otu185735" label="87.3/66"/>
    <otu id="otu185738" label="0/53"/>
    <otu id="otu185741" label="85/67"/>
    <otu id="otu185744" label="WP_114576037.1_GCF_003344565_PDZ_domain-containing_protein__Saliphagus_sp._LR7_"/>
    <otu id="otu185747" label="12.7/98"/>
    <otu id="otu185750" label="ELY65354.1_GCA_000337695_peptidase_M50__Natronococcus_jeotgali_DSM_18795_"/>
    <otu id="otu185753" label="83.1/100"/>
    <otu id="otu185756" label="ELY61391.1_GCA_000337675_peptidase_M50__Natronococcus_amylolyticus_DSM_10524_"/>
    <otu id="otu185759" label="GCA_003559215PWMF01000217.1_937907280904192_93_GCA_003559215_-1_ID_192_93_partial_00__Natrialbaceae_archaeon_"/>
    <otu id="otu185774" label="77.6/86"/>
    <otu id="otu185777" label="91.5/97"/>
    <otu id="otu185780" label="3/51"/>
    <otu id="otu185783" label="ELY54056.1_GCA_000337215_peptidase_M50__Natronolimnobius_innermongolicus_JCM_12255_"/>
    <otu id="otu185786" label="89.2/100"/>
    <otu id="otu185789" label="98.5/100"/>
    <otu id="otu185792" label="APX97962.1_GCA_001971705_metalloprotease__Haloterrigena_daqingensis_"/>
    <otu id="otu185795" label="SEH13147.1_GCA_900108095_PDZ_domain-containing_protein__Natronorubrum_sediminis_"/>
    <otu id="otu185802" label="93.1/100"/>
    <otu id="otu185805" label="SDK82932.1_GCA_900100335_PDZ_domain-containing_protein__Natronorubrum_texcoconense_"/>
    <otu id="otu185808" label="WP_006089546.1_GCF_000383975_PDZ_domain-containing_protein__Natronorubrum_tibetense_"/>
    <otu id="otu185823" label="WP_126662380.1_GCF_003977755_PDZ_domain-containing_protein__Haloterrigena_salifodinae_"/>
    <otu id="otu185830" label="74.2/26"/>
    <otu id="otu185833" label="78.6/40"/>
    <otu id="otu185836" label="42.9/85"/>
    <otu id="otu185839" label="ARS90128.1_GCA_002156705_metalloprotease__Natronolimnobius_aegyptiacus_"/>
    <otu id="otu185842" label="80/99"/>
    <otu id="otu185845" label="WP_049927807.1_GCF_000455345_PDZ_domain-containing_protein__Halopiger_goleimassiliensis_"/>
    <otu id="otu185850" label="AXR80418.1_GCA_003430805_M50_metallopeptidase__Natronolimnobius_sulfurireducens_"/>
    <otu id="otu185853" label="GCA_001563805LKMK01000174.1_327384579239_3_GCA_001563805_1_ID_239_3_partial_00__Natrialbaceae_archaeon_B1-Br10_E2g2_"/>
    <otu id="otu185868" label="GCA_001563885LKMM01000206.1_21039288367_2_GCA_001563885_1_ID_67_2_partial_00__Natrialbaceae_archaeon_B1-Br10_E2g27_"/>
    <otu id="otu185875" label="1.1/37"/>
    <otu id="otu185878" label="OVE84923.1_GCA_002177135_metalloprotease__Natronolimnobius_baerhuensis_"/>
    <otu id="otu185881" label="82.4/93"/>
    <otu id="otu185884" label="75.3/96"/>
    <otu id="otu185887" label="53/96"/>
    <otu id="otu185890" label="AFZ73584.1_GCA_000230715_putative_membrane-associated_Zn-dependent_protease__Natronobacterium_gregoryi_SP2_"/>
    <otu id="otu185893" label="EMA33322.1_GCA_000337895_peptidase_M50__Halobiforma_nitratireducens_JCM_10879_"/>
    <otu id="otu185900" label="84.5/100"/>
    <otu id="otu185903" label="WP_049921982.1_GCF_000455365_PDZ_domain-containing_protein__Halopiger_djelfimassiliensis_"/>
    <otu id="otu185906" label="84.6/100"/>
    <otu id="otu185909" label="APW97566.1_GCA_000226975_metalloprotease__Halobiforma_lacisalsi_AJ5_"/>
    <otu id="otu185912" label="SFB81802.1_GCA_900112205_PDZ_domain-containing_protein__Halobiforma_haloterrestris_"/>
    <otu id="otu185927" label="RQG94406.1_GCA_003841505_PDZ_domain-containing_protein__Natrarchaeobius_chitinivorans_"/>
    <otu id="otu185950" label="90.6/98"/>
    <otu id="otu185953" label="GCA_001564255LKNC01000092.1_32081392281_3_GCA_001564255_-1_ID_81_3_partial_00__Natrialbaceae_archaeon_Tc-Br11_E2g1_"/>
    <otu id="otu185956" label="GCA_003554885PWHL01000134.1_1396631149897_13_GCA_003554885_-1_ID_97_13_partial_00__Natrialbaceae_archaeon_"/>
    <otu id="otu185967" label="86.5/93"/>
    <otu id="otu185970" label="92.3/99"/>
    <otu id="otu185973" label="75/99"/>
    <otu id="otu185976" label="0/61"/>
    <otu id="otu185979" label="82.8/64"/>
    <otu id="otu185982" label="61.2/96"/>
    <otu id="otu185985" label="84.8/93"/>
    <otu id="otu185988" label="PCR89134.1_GCA_002494345_metalloprotease__Natrinema_ejinorense_"/>
    <otu id="otu185991" label="74.1/58"/>
    <otu id="otu185996" label="AFO57873.1_GCA_000281695_peptidase_M50__Natrinema_sp._J7-2_"/>
    <otu id="otu185999" label="ELY83365.1_GCA_000337615_peptidase_M50__Natrinema_pallidum_DSM_3751_"/>
    <otu id="otu186006" label="RZH69573.1_GCA_004209855_PDZ_domain-containing_protein__Natrinema_altunense_"/>
    <otu id="otu186017" label="ELY68487.1_GCA_000337195_peptidase_M50__Natrinema_versiforme_JCM_10478_"/>
    <otu id="otu186024" label="PGF16375.1_GCA_002572525_metalloprotease__Natrinema_sp._CBA1119_"/>
    <otu id="otu186035" label="ELZ22634.1_GCA_000337475_peptidase_M50__Haloterrigena_limicola_JCM_13563_"/>
    <otu id="otu186038" label="SET02496.1_GCA_900111485_PDZ_domain-containing_protein__Haloterrigena_hispanica_"/>
    <otu id="otu186045" label="RZV11620.1_GCA_004217335_PDZ_domain-containing_protein__Haloterrigena_hispanica_"/>
    <otu id="otu186056" label="81/99"/>
    <otu id="otu186059" label="SER23225.1_GCA_900110865_PDZ_domain-containing_protein__Natrinema_salaciae_"/>
    <otu id="otu186064" label="AGB30369.1_GCA_000230735_putative_membrane-associated_Zn-dependent_protease__Natrinema_pellirubrum_DSM_15624_"/>
    <otu id="otu186067" label="OAQ51556.1_GCA_000690595_hypothetical_protein_HTG_15990__Haloterrigena_mahii_"/>
    <otu id="otu186082" label="SEW15951.1_GCA_900110455_PDZ_domain-containing_protein__Halopiger_salifodinae_"/>
    <otu id="otu186091" label="AEH38086.1_GCA_000217715_peptidase_M50__Halopiger_xanaduensis_SH-6_"/>
    <otu id="otu186094" label="RKD95902.1_GCA_003610195_PDZ_domain-containing_protein__Halopiger_aswanensis_"/>
    <otu id="otu186115" label="AGB17352.1_GCA_000328525_putative_membrane-associated_Zn-dependent_protease__Halovivax_ruber_XH-70_"/>
    <otu id="otu186118" label="ELZ09252.1_GCA_000337515_peptidase_M50__Halovivax_asiaticus_JCM_14624_"/>
    <otu id="otu186129" label="98.3/99"/>
    <otu id="otu186134" label="53.9/49"/>
    <otu id="otu186137" label="WP_135666184.1_GCF_900880625_metalloprotease__Halorhabdus_rudnickae_"/>
    <otu id="otu186140" label="WP_135666186.1_GCF_900880625_metalloprotease__Halorhabdus_rudnickae_"/>
    <otu id="otu186147" label="GCA_004944975SPQG01000003.1_29428846129022420_294_GCA_004944975_1_ID_20_294_partial_00__Halorhabdus_sp._H27_"/>
    <otu id="otu186154" label="3.9/89"/>
    <otu id="otu186157" label="ACV12141.1_GCA_000023945_peptidase_M50__Halorhabdus_utahensis_DSM_12940_"/>
    <otu id="otu186160" label="CCQ33813.1_GCA_000470655_peptidase_M50__Halorhabdus_tiamatea_SARL4B_"/>
    <otu id="otu186181" label="83.8/96"/>
    <otu id="otu186184" label="38.2/98"/>
    <otu id="otu186187" label="47.4/98"/>
    <otu id="otu186192" label="PSP67505.1_GCA_003021005_metalloprotease__Halobacteriales_archaeon_QS_1_69_70_"/>
    <otu id="otu186195" label="PSP47333.1_GCA_003021745_metalloprotease__Halobacteriales_archaeon_QH_7_69_31_"/>
    <otu id="otu186206" label="PSQ36770.1_GCA_003023535_metalloprotease__Halobacteriales_archaeon_QS_9_70_65_"/>
    <otu id="otu186209" label="77.4/100"/>
    <otu id="otu186212" label="PSQ13635.1_GCA_003022945_metalloprotease__Halobacteriales_archaeon_QS_8_69_73_"/>
    <otu id="otu186215" label="PSQ14438.1_GCA_003023575_metalloprotease__Halobacteriales_archaeon_QS_7_69_60_"/>
    <otu id="otu186226" label="PSP77233.1_GCA_003020965_metalloprotease__Halobacteriales_archaeon_QS_4_69_225_"/>
    <otu id="otu186237" label="PSQ42099.1_GCA_003022905_metalloprotease__Halobacteriales_archaeon_QS_9_68_42_"/>
    <otu id="otu186244" label="PSP44622.1_GCA_003021325_metalloprotease__Halobacteriales_archaeon_QH_10_70_21_"/>
    <otu id="otu186251" label="13.5/98"/>
    <otu id="otu186254" label="CAI49225.1_GCA_000026045_M50_family_metalloprotease__Natronomonas_pharaonis_DSM_2160_"/>
    <otu id="otu186257" label="91.2/98"/>
    <otu id="otu186260" label="CCQ35374.1_GCA_000591055_M50_family_metalloprotease__Natronomonas_moolapensis_8.8.11_"/>
    <otu id="otu186263" label="RJX47093.1_GCA_003605635_metalloprotease__partial__Halonotius_pteroides_"/>
    <otu id="otu186282" label="92.1/97"/>
    <otu id="otu186287" label="77.4/93"/>
    <otu id="otu186290" label="WP_122090235.1_GCF_003697815_PDZ_domain-containing_protein__Halalkalicoccus_subterraneus_"/>
    <otu id="otu186293" label="KYH26147.1_GCA_001593955_zinc_metallopeptidase_RseP__Halalkalicoccus_paucihalophilus_"/>
    <otu id="otu186300" label="ADJ14254.1_GCA_000196895_peptidase_M50__Halalkalicoccus_jeotgali_B3_"/>
    <otu id="otu186309" label="WP_058366237.1_GCF_001462205_PDZ_domain-containing_protein__Haloparvum_sedimenti_"/>
    <otu id="otu186312" label="89.8/100"/>
    <otu id="otu186315" label="SEH49665.1_GCA_900108505_PDZ_domain-containing_protein__Halopenitus_malekzadehii_"/>
    <otu id="otu186318" label="42/100"/>
    <otu id="otu186321" label="WP_039401111.1_GCF_000447865_PDZ_domain-containing_protein__haloarchaeon_3A1_DGR_"/>
    <otu id="otu186324" label="WP_096390153.1_GCF_002355635_PDZ_domain-containing_protein__Halopenitus_persicus_"/>
    <otu id="otu186347" label="95.2/100"/>
    <otu id="otu186350" label="86.3/83"/>
    <otu id="otu186353" label="78/99"/>
    <otu id="otu186356" label="97.6/100"/>
    <otu id="otu186359" label="35.8/96"/>
    <otu id="otu186362" label="ERH13107.1_GCA_000416105_putative_membrane-associated_Zn-dependent_proteases_1__halophilic_archaeon_J07HB67_"/>
    <otu id="otu186365" label="ESP87324.1_GCA_000495475_S2P_family_metalloprotease__Candidatus_Halobonum_tyrrellensis_G22_"/>
    <otu id="otu186372" label="85/96"/>
    <otu id="otu186375" label="PSQ07527.1_GCA_003020945_metalloprotease__Halobacteriales_archaeon_QS_6_71_20_"/>
    <otu id="otu186378" label="SHG69785.1_GCA_900129775_Peptidase_family_M50__Halobaculum_gomorrense_"/>
    <otu id="otu186389" label="WP_129112798.1_GCF_004116405_MULTISPECIES__PDZ_domain-containing_protein__unclassified_Haloferacaceae_"/>
    <otu id="otu186398" label="SDM97800.1_GCA_900103715_PDZ_domain-containing_protein__Halogranum_gelatinilyticum_"/>
    <otu id="otu186401" label="54.4/100"/>
    <otu id="otu186404" label="EJN58190.1_GCA_000283335_membrane-associated_zn-dependent_protease__Halogranum_salarium_B-1_"/>
    <otu id="otu186407" label="SEP21396.1_GCA_900110465_Membrane-associated_protease_RseP__regulator_of_RpoE_activity__Halogranum_amylolyticum_"/>
    <otu id="otu186422" label="78.2/78"/>
    <otu id="otu186425" label="90.5/99"/>
    <otu id="otu186428" label="ESS05634.1_GCA_000496195_putative_membrane-associated_Zn-dependent_proteases_1__uncultured_archaeon_A07HB70_"/>
    <otu id="otu186431" label="82/97"/>
    <otu id="otu186434" label="AZH24172.1_GCA_003856835_PDZ_domain-containing_protein__Haloplanus_aerogenes_"/>
    <otu id="otu186437" label="49.3/73"/>
    <otu id="otu186440" label="RCU46986.1_GCA_003336245_PDZ_domain-containing_protein__Haloplanus_salinus_"/>
    <otu id="otu186443" label="AXG05678.1_GCA_003342695_PDZ_domain-containing_protein__Haloplanus_sp._CBA1113_"/>
    <otu id="otu186458" label="75.8/82"/>
    <otu id="otu186461" label="90.3/99"/>
    <otu id="otu186464" label="77.1/74"/>
    <otu id="otu186469" label="ELZ81952.1_GCA_000336755_S2P_family_metalloprotease__Haloferax_elongans_ATCC_BAA-1513_"/>
    <otu id="otu186472" label="75.5/80"/>
    <otu id="otu186475" label="83.5/100"/>
    <otu id="otu186478" label="90.2/100"/>
    <otu id="otu186481" label="QCQ74099.1_GCA_005406325_PDZ_domain-containing_protein__Haloferax_mediterranei_ATCC_33500_"/>
    <otu id="otu186484" label="ELZ92905.1_GCA_000337815_S2P_family_metalloprotease__Haloferax_mucosum_ATCC_BAA-1512_"/>
    <otu id="otu186491" label="KTG30560.1_GCA_001469865_metalloprotease__Haloferax_sp._SB29_"/>
    <otu id="otu186498" label="90.6/100"/>
    <otu id="otu186501" label="POG55314.1_GCA_001469875_metalloprotease__Haloferax_sp._SB3_"/>
    <otu id="otu186504" label="89.4/100"/>
    <otu id="otu186507" label="WP_008096536.1_GCF_000723845_MULTISPECIES__PDZ_domain-containing_protein__Haloferax_"/>
    <otu id="otu186510" label="91/100"/>
    <otu id="otu186513" label="ADE03276.1_GCA_000025685_M50_family_metalloprotease__Haloferax_volcanii_DS2_"/>
    <otu id="otu186516" label="EMA08499.1_GCA_000337795_S2P_family_metalloprotease__Haloferax_denitrificans_ATCC_35960_"/>
    <otu id="otu186539" label="97.8/94"/>
    <otu id="otu186542" label="76.6/56"/>
    <otu id="otu186545" label="90.6/57"/>
    <otu id="otu186548" label="19.9/53"/>
    <otu id="otu186551" label="85.7/93"/>
    <otu id="otu186554" label="ERH00167.1_GCA_000416005_putative_membrane-associated_Zn-dependent_proteases_1__Haloquadratum_sp._J07HQX50_"/>
    <otu id="otu186557" label="94.1/100"/>
    <otu id="otu186560" label="ERG96095.1_GCA_000415985_putative_membrane-associated_Zn-dependent_proteases_1__Haloquadratum_walsbyi_J07HQW2_"/>
    <otu id="otu186563" label="73/100"/>
    <otu id="otu186566" label="CAJ51225.1_GCA_000009185_M50_family_metalloprotease__Haloquadratum_walsbyi_DSM_16790_"/>
    <otu id="otu186569" label="ERG90285.1_GCA_000415965_putative_membrane-associated_Zn-dependent_proteases_1__Haloquadratum_walsbyi_J07HQW1_"/>
    <otu id="otu186584" label="86.1/92"/>
    <otu id="otu186587" label="82.4/61"/>
    <otu id="otu186590" label="SDY49390.1_GCA_900107195_PDZ_domain-containing_protein__Halobellus_clavatus_"/>
    <otu id="otu186593" label="79.7/96"/>
    <otu id="otu186596" label="RLM90388.1_GCA_003665925_PDZ_domain-containing_protein__Halobellus_sp._Atlit-38R_"/>
    <otu id="otu186599" label="RLM53305.1_GCA_003665935_PDZ_domain-containing_protein__Halobellus_sp._Atlit-31R_"/>
    <otu id="otu186610" label="90/100"/>
    <otu id="otu186613" label="QCC48774.1_GCA_004799685_PDZ_domain-containing_protein__Halobellus_limi_"/>
    <otu id="otu186616" label="WP_049985275.1_GCF_000739575_PDZ_domain-containing_protein__Halobellus_rufus_"/>
    <otu id="otu186631" label="93.5/94"/>
    <otu id="otu186634" label="ELZ34020.1_GCA_000337095_membrane-associated_zn-dependent_protease__Halogeometricum_pallidum_JCM_14848_"/>
    <otu id="otu186637" label="43.7/67"/>
    <otu id="otu186640" label="87.3/85"/>
    <otu id="otu186643" label="ADQ66075.1_GCA_000172995_predicted_membrane-associated_Zn-dependent_protease__Halogeometricum_borinquense_DSM_11551_"/>
    <otu id="otu186646" label="SFR63055.1_GCA_900112175_PDZ_domain-containing_protein__Halogeometricum_rufum_"/>
    <otu id="otu186653" label="SFR49911.1_GCA_900115785_PDZ_domain-containing_protein__Halogeometricum_limi_"/>
    <otu id="otu186668" label="SFG63463.1_GCA_900113245_PDZ_domain-containing_protein__Halopelagius_inordinatus_"/>
    <otu id="otu186675" label="RDI72069.1_GCA_003351065_PDZ_domain-containing_protein__Halopelagius_longus_"/>
    <otu id="otu186688" label="AUV83274.1_GCA_002906575_metalloprotease__Salinigranum_rubrum_"/>
    <otu id="otu186691" label="GCA_004916945SSNN01000001.1_5705493965511835_570_GCA_004916945_1_ID_5_570_partial_00__Salinigranum_sp._ZS-5_"/>
    <otu id="otu186702" label="WP_101294184.1_GCF_002844195_PDZ_domain-containing_protein__Halegenticoccus_soli_"/>
    <otu id="otu186723" label="57.8/99"/>
    <otu id="otu186726" label="AEN06344.1_GCA_000224475_peptidase_M50__halophilic_archaeon_DL31_"/>
    <otu id="otu186729" label="37/88"/>
    <otu id="otu186732" label="OPF23522.1_GCA_002025255_metalloprotease__Halolamina_sp._CBA1230_"/>
    <otu id="otu186735" label="WP_053947054.1_GCF_001282785_metalloprotease__Halolamina_sediminis_"/>
    <otu id="otu186746" label="92.5/99"/>
    <otu id="otu186749" label="64.1/82"/>
    <otu id="otu186752" label="KPN30170.1_GCA_001307315_peptidase_Do__Halolamina_pelagica_"/>
    <otu id="otu186755" label="SFP41792.1_GCA_900115675_PDZ_domain-containing_protein__Halolamina_pelagica_"/>
    <otu id="otu186762" label="WP_049979790.1_GCF_000739555_metalloprotease__Halolamina_rubra_"/>
    <otu id="otu186779" label="KTG08904.1_GCA_001469955_metalloprotease__Haloprofundus_marisrubri_"/>
    <otu id="otu186782" label="WP_117594368.1_GCF_003439925_PDZ_domain-containing_protein__Haloprofundus_halophilus_"/>
    <otu id="otu186793" label="AUX08712.1_GCA_002952775_putative_membrane-associated_Zn-dependent_protease__Halalkaliarchaeum_desulfuricum_"/>
    <otu id="otu186800" label="94.3/100"/>
    <otu id="otu186803" label="GCA_005239175ML241294.1_1065104957110513522_1065_GCA_005239175_-1_ID_2_1065_partial_00__halophilic_archaeon_SHRA6_"/>
    <otu id="otu186806" label="GCA_005543295SRSG01000009.1_1241311131328943_124_GCA_005543295_-1_ID_3_124_partial_00__Haloferacaceae_archaeon_N1521_"/>
    <otu id="otu186817" label="85.6/64"/>
    <otu id="otu186820" label="ESS11850.1_GCA_000496235_putative_membrane-associated_Zn-dependent_proteases_1__uncultured_archaeon_A07HR60_"/>
    <otu id="otu186823" label="GCA_003551725PUNH01000130.1_634545217143_6_GCA_003551725_1_ID_143_6_partial_00__Halorubraceae_archaeon_"/>
    <otu id="otu186834" label="89.2/96"/>
    <otu id="otu186837" label="89.5/100"/>
    <otu id="otu186844" label="RJX41934.1_GCA_003605575_metalloprotease__Halonotius_sp._F13-13_"/>
    <otu id="otu186847" label="RJX49876.1_GCA_003605635_metalloprotease__Halonotius_pteroides_"/>
    <otu id="otu186854" label="ERH08147.1_GCA_000416065_putative_membrane-associated_Zn-dependent_proteases_1__Halonotius_sp._J07HN4_"/>
    <otu id="otu186863" label="GCA_003552705PUNY01000067.1_5447936497207_54_GCA_003552705_1_ID_7_54_partial_00__Halobacteriaceae_archaeon_"/>
    <otu id="otu186866" label="GCA_003554115PWFE01000081.1_1216061_1_GCA_003554115_-1_ID_1_1_partial_10__Halorubraceae_archaeon_"/>
    <otu id="otu186879" label="ATW87139.1_GCA_002788215_peptidase_M50-like_protein__Halohasta_litchfieldiae_"/>
    <otu id="otu186882" label="ATW88125.1_GCA_002788215_PDZ_domain-containing_protein__Halohasta_litchfieldiae_"/>
    <otu id="otu186899" label="87/95"/>
    <otu id="otu186902" label="ESS04204.1_GCA_000496175_putative_membrane-associated_Zn-dependent_proteases_1__uncultured_archaeon_A07HR67_"/>
    <otu id="otu186909" label="QAU11602.1_GCA_004114375_PDZ_domain-containing_protein__Halorubrum_sp._BOL3-1_"/>
    <otu id="otu186912" label="40.7/98"/>
    <otu id="otu186915" label="ELZ57650.1_GCA_000337075_peptidase_M50__Halorubrum_hochstenium_ATCC_700873_"/>
    <otu id="otu186918" label="76.5/93"/>
    <otu id="otu186921" label="78.4/93"/>
    <otu id="otu186924" label="79.3/94"/>
    <otu id="otu186927" label="80.7/92"/>
    <otu id="otu186930" label="44.4/91"/>
    <otu id="otu186935" label="84.8/100"/>
    <otu id="otu186938" label="ELZ50009.1_GCA_000337035_peptidase_M50__Halorubrum_coriense_DSM_10284_"/>
    <otu id="otu186941" label="WP_017344550.1_GCF_000296615_PDZ_domain-containing_protein__Halorubrum_sp._T3_"/>
    <otu id="otu186948" label="RLM68714.1_GCA_003666015_PDZ_domain-containing_protein__Halorubrum_sp._Atlit-26R_"/>
    <otu id="otu186955" label="85.6/96"/>
    <otu id="otu186958" label="TKX35405.1_GCA_005435095_PDZ_domain-containing_protein__Halorubrum_sp._CGM5_25_10-8B_"/>
    <otu id="otu186961" label="TKX67462.1_GCA_005435175_PDZ_domain-containing_protein__Halorubrum_sp._GN11GM_10-3_MGM_"/>
    <otu id="otu186972" label="EMA57445.1_GCA_000337395_peptidase_M50__Halorubrum_litoreum_JCM_13561_"/>
    <otu id="otu186979" label="SFR58737.1_GCA_900111935_PDZ_domain-containing_protein__Halorubrum_sodomense_"/>
    <otu id="otu186986" label="KOX95617.1_GCA_001280455_metalloprotease__Halorubrum_tropicale_"/>
    <otu id="otu186993" label="TKX75050.1_GCA_005435165_PDZ_domain-containing_protein__Halorubrum_sp._GN11_10-6_MGM_"/>
    <otu id="otu187008" label="86.2/90"/>
    <otu id="otu187011" label="77/35"/>
    <otu id="otu187014" label="76.2/23"/>
    <otu id="otu187017" label="48.6/92"/>
    <otu id="otu187020" label="0/35"/>
    <otu id="otu187023" label="81.8/96"/>
    <otu id="otu187026" label="EMA67534.1_GCA_000336995_peptidase_M50__Halorubrum_aidingense_JCM_13560_"/>
    <otu id="otu187029" label="GCA_001564205LKMY01000001.1_1168938767112_11_GCA_001564205_1_ID_112_11_partial_00__Nanohaloarchaea_archaeon_PL-Br10_U2g5_"/>
    <otu id="otu187036" label="RNH94687.1_GCA_003721435_PDZ_domain-containing_protein__Halorubrum_sp._CBA1229_"/>
    <otu id="otu187043" label="AZQ14829.1_GCA_003990725_metalloprotease__Halorubrum_sp._PV6_"/>
    <otu id="otu187050" label="PHQ40586.1_GCA_002727125_metalloprotease__Halorubrum_persicum_"/>
    <otu id="otu187057" label="34.2/27"/>
    <otu id="otu187060" label="83.1/24"/>
    <otu id="otu187063" label="EMA64572.1_GCA_000337355_peptidase_M50__Halorubrum_kocurii_JCM_14978_"/>
    <otu id="otu187066" label="WP_128905914.1_GCF_004114995_PDZ_domain-containing_protein__Halorubrum_amylolyticum_"/>
    <otu id="otu187073" label="ACM57268.1_GCA_000022205_peptidase_M50__Halorubrum_lacusprofundi_ATCC_49239_"/>
    <otu id="otu187084" label="75.2/23"/>
    <otu id="otu187087" label="85.7/31"/>
    <otu id="otu187090" label="WP_049982978.1_GCF_000746205_PDZ_domain-containing_protein__Halorubrum_sp._BV1_"/>
    <otu id="otu187093" label="WP_123624624.1_GCF_003781945_PDZ_domain-containing_protein__Halorubrum_sp._CSM-61_"/>
    <otu id="otu187100" label="79.5/84"/>
    <otu id="otu187103" label="90.4/97"/>
    <otu id="otu187106" label="0/97"/>
    <otu id="otu187113" label="WP_092565173.1_GCF_001261915_PDZ_domain-containing_protein__Halorubrum_sp._SD626R_"/>
    <otu id="otu187116" label="OYR47482.1_GCA_002252925_metalloprotease__Halorubrum_sp._Ea8_"/>
    <otu id="otu187123" label="PAU82575.1_GCA_002286985_metalloprotease__Halorubrum_sp._WN019_"/>
    <otu id="otu187130" label="ELZ42802.1_GCA_000337915_peptidase_M50__Halorubrum_saccharovorum_DSM_1137_"/>
    <otu id="otu187137" label="EMA64593.1_GCA_000337375_peptidase_M50__Halorubrum_lipolyticum_DSM_21995_"/>
    <otu id="otu187144" label="WP_050032549.1_GCF_000739595_PDZ_domain-containing_protein__Halorubrum_halophilum_"/>
    <otu id="otu187167" label="92.7/100"/>
    <otu id="otu187170" label="SNR52525.1_GCA_900188065_PDZ_domain-containing_protein__Halorubrum_vacuolatum_"/>
    <otu id="otu187173" label="GCA_003554605PWGU01000130.1_10875410589118_10_GCA_003554605_1_ID_118_10_partial_00__Halorubrum_sp._"/>
    <otu id="otu187196" label="56.8/94"/>
    <otu id="otu187199" label="ABK13971.1_GCA_000014945_peptidase_M50__Methanosaeta_thermophila_PT_"/>
    <otu id="otu187202" label="0/81"/>
    <otu id="otu187205" label="89.3/99"/>
    <otu id="otu187208" label="95.9/100"/>
    <otu id="otu187213" label="68.9/97"/>
    <otu id="otu187216" label="AEB67171.1_GCA_000204415_peptidase_M50__putative__Methanosaeta_concilii_GP6_"/>
    <otu id="otu187219" label="OPY50409.1_GCA_002067365_Peptidase_family_M50__Methanosaeta_sp._PtaU1.Bin060_"/>
    <otu id="otu187226" label="OPX75126.1_GCA_002067755_zinc_metallopeptidase_RseP__Methanosaeta_sp._PtaB.Bin018_"/>
    <otu id="otu187233" label="77.8/98"/>
    <otu id="otu187236" label="OPY53942.1_GCA_002067705_zinc_metallopeptidase_RseP__Methanosaeta_sp._PtaU1.Bin112_"/>
    <otu id="otu187239" label="99.4/100"/>
    <otu id="otu187242" label="OYV10082.1_GCA_002256595_peptidase_M50__Methanosaeta_sp._NSP1_"/>
    <otu id="otu187245" label="GCA_002505805DAWB01000231.1_95546719593_9_GCA_002505805_-1_ID_93_9_partial_00__Methanosaeta_sp._UBA80_"/>
    <otu id="otu187260" label="GCA_002506335DAXJ01000095.1_883639976105_8_GCA_002506335_1_ID_105_8_partial_00__Methanosaeta_sp._UBA114_"/>
    <otu id="otu187267" label="GCA_003162615PMNG01000024.1_16127231426474_16_GCA_003162615_-1_ID_74_16_partial_00__Methanothrix_sp._"/>
    <otu id="otu187280" label="GCA_002501765DAOG01000058.1_43998562648_4_GCA_002501765_-1_ID_48_4_partial_00__Methanosaeta_sp._UBA204_"/>
    <otu id="otu187283" label="85.3/100"/>
    <otu id="otu187286" label="KUK43952.1_GCA_001509375_Peptidase_M50__Methanosaeta_harundinacea_"/>
    <otu id="otu187289" label="GCA_002502785DAQG01000103.1_64827646484_6_GCA_002502785_-1_ID_84_6_partial_00__Methanosaeta_harundinacea_"/>
    <otu id="otu187306" label="28.6/11"/>
    <otu id="otu187309" label="79.4/96"/>
    <otu id="otu187312" label="PPA78759.1_GCA_002926195_zinc_metallopeptidase_RseP__ANME-2_cluster_archaeon_HR1_"/>
    <otu id="otu187315" label="82.7/96"/>
    <otu id="otu187318" label="95.1/95"/>
    <otu id="otu187321" label="66.3/66"/>
    <otu id="otu187326" label="23.7/57"/>
    <otu id="otu187329" label="GCA_002506015DAWR01000120.1_31565328376_3_GCA_002506015_1_ID_76_3_partial_00__Methanosarcinales_archaeon_UBA261_"/>
    <otu id="otu187332" label="93/99"/>
    <otu id="otu187335" label="77.9/99"/>
    <otu id="otu187340" label="PXF57943.1_GCA_003194445_peptidase__ANME-2_cluster_archaeon_"/>
    <otu id="otu187343" label="RLG29847.1_GCA_003661105_peptidase__Methanosarcinales_archaeon_"/>
    <otu id="otu187350" label="KAB3543698.1_GCA_003336385_PDZ_domain-containing_protein__ANME-2_cluster_archaeon_"/>
    <otu id="otu187357" label="GCA_002503595DASC01000183.1_644716234172_6_GCA_002503595_-1_ID_172_6_partial_00__Methanosarcinales_archaeon_UBA203_"/>
    <otu id="otu187368" label="RJS70890.1_GCA_003601535_PDZ_domain-containing_protein__ANME-2_cluster_archaeon_"/>
    <otu id="otu187377" label="0/15"/>
    <otu id="otu187380" label="84.4/18"/>
    <otu id="otu187383" label="75/18"/>
    <otu id="otu187386" label="62.5/39"/>
    <otu id="otu187389" label="90.2/82"/>
    <otu id="otu187392" label="AKB25331.1_GCA_000970045_hypothetical_protein_MSMTP_1862__Methanosarcina_sp._MTP4_"/>
    <otu id="otu187395" label="78.8/64"/>
    <otu id="otu187398" label="21.6/22"/>
    <otu id="otu187401" label="75.2/99"/>
    <otu id="otu187406" label="GCA_003157235PMJC01000289.1_23085489049_2_GCA_003157235_-1_ID_49_2_partial_00__Methanosarcina_sp._"/>
    <otu id="otu187409" label="GCA_003164755PLUB01000028.1_26238492565448_26_GCA_003164755_-1_ID_48_26_partial_00__Methanosarcina_sp._"/>
    <otu id="otu187416" label="OEU42180.1_GCA_001714685_peptidase__Methanosarcina_sp._Ant1_"/>
    <otu id="otu187423" label="RXA16591.1_GCA_004099695_PDZ_domain-containing_protein__Methanosarcina_sp._MSH10X1_"/>
    <otu id="otu187430" label="85.6/86"/>
    <otu id="otu187433" label="73.3/86"/>
    <otu id="otu187436" label="GCA_002508475DAMN01000027.1_56742897608529_56_GCA_002508475_1_ID_29_56_partial_00__Methanosarcina_sp._UBA392_"/>
    <otu id="otu187439" label="GCA_002496565DAKJ01000017.1_16521817721997321_165_GCA_002496565_-1_ID_21_165_partial_00__Methanosarcina_sp._UBA289_"/>
    <otu id="otu187446" label="77.7/99"/>
    <otu id="otu187449" label="75/100"/>
    <otu id="otu187452" label="AYK15953.1_GCA_001304615_PDZ_domain-containing_protein__Methanosarcina_flavescens_"/>
    <otu id="otu187455" label="BAW30205.1_GCA_003584605_sterol-regulatory_element-binding_protein_intramembrane_protease__Methanosarcina_thermophila_"/>
    <otu id="otu187462" label="GCA_002505485DAVG01000019.1_2230542323382_22_GCA_002505485_1_ID_2_22_partial_00__Methanosarcina_sp._UBA5_"/>
    <otu id="otu187483" label="AKB75182.1_GCA_000970265_Sterol-regulatory_element-binding_protein_intramembrane_protease__Methanosarcina_lacustris_Z-7289_"/>
    <otu id="otu187486" label="KKH45283.1_GCA_000979975_peptidase__Methanosarcina_sp._1.H.A.2.2_"/>
    <otu id="otu187497" label="AKB72914.1_GCA_000970245_Sterol-regulatory_element-binding_protein_intramembrane_protease__Methanosarcina_mazei_C16_"/>
    <otu id="otu187504" label="AKB78590.1_GCA_000970285_Sterol-regulatory_element-binding_protein_intramembrane_protease__Methanosarcina_horonobensis_HB-1___JCM_15518_"/>
    <otu id="otu187511" label="AKB36326.1_GCA_000970145_Sterol-regulatory_element-binding_protein_intramembrane_protease__Methanosarcina_siciliae_C2J_"/>
    <otu id="otu187518" label="AAM05835.1_GCA_000007345_sterol-regulatory_element-binding_protein_intramembrane_protease__Methanosarcina_acetivorans_C2A_"/>
    <otu id="otu187529" label="68.5/24"/>
    <otu id="otu187532" label="89.1/63"/>
    <otu id="otu187535" label="48.5/28"/>
    <otu id="otu187538" label="90.9/65"/>
    <otu id="otu187541" label="GCA_003555325PWGQ01000002.1_413563937243161_41_GCA_003555325_-1_ID_161_41_partial_00__Methanosarcinaceae_archaeon_"/>
    <otu id="otu187546" label="ADI74508.1_GCA_000196655_peptidase_M50__Methanohalobium_evestigatum_Z-7303_"/>
    <otu id="otu187549" label="96.7/98"/>
    <otu id="otu187552" label="64.5/25"/>
    <otu id="otu187555" label="77.1/100"/>
    <otu id="otu187558" label="SNY03675.1_GCA_900215215_PDZ_domain-containing_protein__Methanohalophilus_euhalobius_"/>
    <otu id="otu187561" label="WP_129599078.1_GCF_004137855_PDZ_domain-containing_protein__Methanohalophilus_sp._SLHTYRO_"/>
    <otu id="otu187568" label="ADE36821.1_GCA_000025865_peptidase_M50__Methanohalophilus_mahii_DSM_5219_"/>
    <otu id="otu187575" label="APH39270.1_GCA_001889405_peptidase__Methanohalophilus_halophilus_"/>
    <otu id="otu187592" label="90.5/88"/>
    <otu id="otu187595" label="98.6/100"/>
    <otu id="otu187598" label="AFV22618.1_GCA_000306725_peptidase_M50__Methanolobus_psychrophilus_R15_"/>
    <otu id="otu187601" label="GCA_002501695DANZ01000074.1_3296647113_3_GCA_002501695_1_ID_3_3_partial_00__Methanolobus_sp._UBA474_"/>
    <otu id="otu187608" label="TGC08741.1_GCA_004745425_peptidase__Methanolobus_sp._SY-01_"/>
    <otu id="otu187615" label="KXS43194.1_GCA_001577565_peptidase_M50__Methanolobus_sp._T82-4_"/>
    <otu id="otu187626" label="43.7/89"/>
    <otu id="otu187631" label="ETA66654.1_GCA_000504205_putative_membrane-associated_Zn-dependent_protease__Methanolobus_tindarius_DSM_2278_"/>
    <otu id="otu187634" label="SDG02934.1_GCA_900100715_PDZ_domain-containing_protein__Methanolobus_vulcani_"/>
    <otu id="otu187641" label="71.3/60"/>
    <otu id="otu187644" label="83.5/76"/>
    <otu id="otu187647" label="WP_094229242.1_GCF_002243045_PDZ_domain-containing_protein__Methanolobus_psychrotolerans_"/>
    <otu id="otu187650" label="SFM32673.1_GCA_900114835_PDZ_domain-containing_protein__Methanolobus_profundi_"/>
    <otu id="otu187657" label="GCA_002507205DAZF01000042.1_10125691432021_10_GCA_002507205_-1_ID_21_10_partial_00__Methanolobus_sp._UBA32_"/>
    <otu id="otu187672" label="ABE51255.1_GCA_000013725_peptidase_M50_family_protein__Methanococcoides_burtonii_DSM_6242_"/>
    <otu id="otu187683" label="96.4/99"/>
    <otu id="otu187686" label="80.8/99"/>
    <otu id="otu187689" label="71.5/99"/>
    <otu id="otu187692" label="PKL54639.1_GCA_002839545_peptidase__Candidatus_Methanoperedenaceae_archaeon_HGW-Methanoperedenaceae-1_"/>
    <otu id="otu187695" label="TAN40223.1_GCA_004298585_PDZ_domain-containing_protein__partial__Candidatus_Methanoperedens_sp._"/>
    <otu id="otu187702" label="SNQ61772.1_GCA_900196725_Peptidase_M50_family_protein__Candidatus_Methanoperedens_nitroreducens_"/>
    <otu id="otu187709" label="GCA_002496325DAJM01000072.1_53515795324960_53_GCA_002496325_1_ID_60_53_partial_00__Candidatus_Methanoperedens_sp._UBA453_"/>
    <otu id="otu187724" label="79.5/13"/>
    <otu id="otu187729" label="RZN14047.1_GCA_004212095_PDZ_domain-containing_protein__Methanosarcinales_archaeon_"/>
    <otu id="otu187732" label="0/96"/>
    <otu id="otu187735" label="RZB28697.1_GCA_004193545_hypothetical_protein_AEth_01957__Candidatus_Argoarchaeum_ethanivorans_"/>
    <otu id="otu187738" label="RZB32971.1_GCA_004193555_hypothetical_protein_SRB1_01264__Desulfobacteraceae_bacterium_Eth-SRB1_"/>
    <otu id="otu187751" label="GCA_003170935PMYA01000080.1_31536287087_3_GCA_003170935_-1_ID_87_3_partial_00__Euryarchaeota_archaeon_"/>
    <otu id="otu187754" label="80.5/98"/>
    <otu id="otu187757" label="GCA_003141075PLKL01000130.1_211736918706108_21_GCA_003141075_1_ID_108_21_partial_00__Euryarchaeota_archaeon_"/>
    <otu id="otu187760" label="GCA_003155735PMEE01000058.1_42351123644927_42_GCA_003155735_1_ID_27_42_partial_00__Euryarchaeota_archaeon_"/>
    <otu id="otu187779" label="0/5"/>
    <otu id="otu187782" label="93/17"/>
    <otu id="otu187787" label="OFV67714.1_GCA_001766815_membrane_protein_containing_Peptidase_M50_domain_protein__Candidatus_Syntrophoarchaeum_caldarius_"/>
    <otu id="otu187790" label="OFV66146.1_GCA_001766825_membrane-associated_Zn-dependent_proteases_1__Candidatus_Syntrophoarchaeum_butanivorans_"/>
    <otu id="otu187799" label="RZN39861.1_GCA_004212135_peptidase__Methanophagales_archaeon_ANME-1-THS_"/>
    <otu id="otu187802" label="66.3/99"/>
    <otu id="otu187807" label="PXF52894.1_GCA_003194435_hypothetical_protein_C4B56_03770__Methanophagales_archaeon_"/>
    <otu id="otu187810" label="RLG35110.1_GCA_003661165_peptidase__partial__Methanosarcinales_archaeon_"/>
    <otu id="otu187817" label="74.4/100"/>
    <otu id="otu187820" label="RLG30336.1_GCA_003661125_peptidase__Methanosarcinales_archaeon_"/>
    <otu id="otu187823" label="GCA_003160755QEXZ01000011.1_76293794213_7_GCA_003160755_-1_ID_13_7_partial_00__Methanomicrobiales_archaeon_"/>
    <otu id="otu187842" label="95.7/100"/>
    <otu id="otu187845" label="TDA26177.1_GCA_004347865_peptidase_M50__Archaeoglobi_archaeon_"/>
    <otu id="otu187848" label="81.3/98"/>
    <otu id="otu187851" label="GCA_002010045MTMJ01000022.1_3833933352401_38_GCA_002010045_-1_ID_1_38_partial_00__Archaeoglobus_sp._JdFR-22_"/>
    <otu id="otu187854" label="GCA_002494625DACH01000006.1_75684927001510_75_GCA_002494625_1_ID_10_75_partial_00__Archaeoglobus_sp._UBA234_"/>
    <otu id="otu187885" label="88.7/100"/>
    <otu id="otu187888" label="89.2/98"/>
    <otu id="otu187891" label="88.7/97"/>
    <otu id="otu187894" label="88.3/97"/>
    <otu id="otu187897" label="48.7/89"/>
    <otu id="otu187900" label="98.4/99"/>
    <otu id="otu187905" label="ADN36501.1_GCA_000147875_peptidase_M50__Methanolacinia_petrolearia_DSM_11571_"/>
    <otu id="otu187908" label="WP_048151013.1_GCF_000784355_site-2_protease_family_protein__Methanolacinia_paynteri_"/>
    <otu id="otu187917" label="EHQ35854.1_GCA_000243255_peptidase_M50__Methanoplanus_limicola_DSM_2279_"/>
    <otu id="otu187920" label="WP_042705542.1_GCF_000711215_PDZ_domain-containing_protein__Methanomicrobium_mobile_"/>
    <otu id="otu187931" label="GCA_002503105DAQY01000071.1_17125901390663_17_GCA_002503105_1_ID_63_17_partial_00__Methanomicrobiaceae_archaeon_UBA206_"/>
    <otu id="otu187938" label="99.8/99"/>
    <otu id="otu187941" label="65.6/16"/>
    <otu id="otu187944" label="92.1/14"/>
    <otu id="otu187947" label="68.8/14"/>
    <otu id="otu187950" label="86.9/14"/>
    <otu id="otu187953" label="67.9/10"/>
    <otu id="otu187956" label="0/11"/>
    <otu id="otu187959" label="75.1/27"/>
    <otu id="otu187962" label="87.5/90"/>
    <otu id="otu187965" label="WP_066957421.1_GCF_001571405_PDZ_domain-containing_protein__Methanoculleus_thermophilus_"/>
    <otu id="otu187968" label="GCA_002499755DANC01000007.1_45443844571529_45_GCA_002499755_-1_ID_29_45_partial_00__Methanoculleus_sp._UBA291_"/>
    <otu id="otu187975" label="88/94"/>
    <otu id="otu187978" label="KLK89153.1_GCA_001017125_peptidase_M50__Methanoculleus_sediminis_"/>
    <otu id="otu187981" label="SCL75581.1_GCA_900095385_peptidase_Do__Methanoculleus_chikugoensis_"/>
    <otu id="otu187992" label="78.7/61"/>
    <otu id="otu187995" label="GCA_001896715MPOY01000511.1_637245055130_6_GCA_001896715_-1_ID_130_6_partial_00__Methanoculleus_sp._EBM-46_"/>
    <otu id="otu187998" label="GCA_002506585DAXW01000001.1_1231247381260694_123_GCA_002506585_1_ID_4_123_partial_00__Methanoculleus_sp._UBA430_"/>
    <otu id="otu188009" label="GCA_002497965DAFR01000108.1_987821011671_9_GCA_002497965_-1_ID_71_9_partial_00__Methanomicrobiaceae_archaeon_UBA436_"/>
    <otu id="otu188016" label="91/98"/>
    <otu id="otu188019" label="PKL56334.1_GCA_002839575_peptidase_M50__Methanomicrobiales_archaeon_HGW-Methanomicrobiales-6_"/>
    <otu id="otu188022" label="GCA_002498065DAFZ01000045.1_12111411247273_12_GCA_002498065_-1_ID_73_12_partial_00__Methanoculleus_sp._UBA208_"/>
    <otu id="otu188033" label="93.2/100"/>
    <otu id="otu188036" label="PKL62372.1_GCA_002839645_peptidase_M50__Methanomicrobiales_archaeon_HGW-Methanomicrobiales-2_"/>
    <otu id="otu188039" label="GCA_002503885DASQ01000010.1_41510284168_4_GCA_002503885_-1_ID_68_4_partial_00__Methanoculleus_marisnigri_"/>
    <otu id="otu188050" label="GCA_002501655DANY01000022.1_27259942732531_27_GCA_002501655_-1_ID_31_27_partial_00__Methanoculleus_sp._UBA303_"/>
    <otu id="otu188057" label="CCJ36503.1_GCA_000304355_peptidase_M50__Methanoculleus_bourgensis_MS2_"/>
    <otu id="otu188064" label="GCA_900025055FIZL01000011.1_34250952643211_34_GCA_900025055_1_ID_11_34_partial_00__uncultured_Methanoculleus_sp._"/>
    <otu id="otu188075" label="93.7/100"/>
    <otu id="otu188078" label="96.2/100"/>
    <otu id="otu188081" label="AGB02066.1_GCA_000327485_putative_membrane-associated_Zn-dependent_protease__Methanoregula_formicica_SMSP_"/>
    <otu id="otu188084" label="PKG32686.1_GCA_002835825_peptidase_M50__Methanoregula_sp._"/>
    <otu id="otu188091" label="95.6/100"/>
    <otu id="otu188094" label="42.2/83"/>
    <otu id="otu188099" label="PKL64551.1_GCA_002839605_peptidase_M50__Methanomicrobiales_archaeon_HGW-Methanomicrobiales-3_"/>
    <otu id="otu188102" label="GCA_002508495DANA01000056.1_12130050_1_GCA_002508495_1_ID_50_1_partial_10__Methanoregula_sp._UBA276_"/>
    <otu id="otu188109" label="89.3/83"/>
    <otu id="otu188112" label="85.3/98"/>
    <otu id="otu188115" label="OPX64682.1_GCA_002067035_Peptidase_family_M50__Methanoregula_sp._PtaB.Bin085_"/>
    <otu id="otu188118" label="82.9/100"/>
    <otu id="otu188121" label="GCA_003157895PMKW01000187.1_868148115141_8_GCA_003157895_1_ID_141_8_partial_00__Methanoregula_sp._"/>
    <otu id="otu188126" label="RPI39914.1_GCA_003819845_PDZ_domain-containing_protein__Methanoregulaceae_archaeon_"/>
    <otu id="otu188129" label="GCA_002497485DADH01000179.1_978509151103_9_GCA_002497485_1_ID_103_9_partial_00__Methanoregula_sp._UBA278_"/>
    <otu id="otu188144" label="GCA_002506785DAYG01000025.1_14105691187913_14_GCA_002506785_-1_ID_13_14_partial_00__Methanoregula_sp._UBA452_"/>
    <otu id="otu188155" label="GCA_003154335PMDE01000064.1_565274954056155_56_GCA_003154335_-1_ID_155_56_partial_00__Methanoregula_sp._"/>
    <otu id="otu188170" label="90.9/100"/>
    <otu id="otu188173" label="PKL70107.1_GCA_002839675_peptidase_M50__Methanomicrobiales_archaeon_HGW-Methanomicrobiales-1_"/>
    <otu id="otu188180" label="PWR71730.1_GCA_003173355_peptidase_M50__Methanospirillum_lacunae_"/>
    <otu id="otu188183" label="GCA_003251955QKDV01000282.1_28512206138_2_GCA_003251955_1_ID_138_2_partial_00__Methanospirillum_hungatei_"/>
    <otu id="otu188192" label="ABD40962.1_GCA_000013445_peptidase_M50__Methanospirillum_hungatei_JF-1_"/>
    <otu id="otu188195" label="PWR73345.1_GCA_003173335_peptidase_M50__Methanospirillum_stamsii_"/>
    <otu id="otu188214" label="37.2/75"/>
    <otu id="otu188217" label="87.7/100"/>
    <otu id="otu188222" label="GCA_002495225DAEF01000119.1_312692669127_3_GCA_002495225_1_ID_127_3_partial_00__Methanoregulaceae_archaeon_UBA288_"/>
    <otu id="otu188225" label="GCA_004332335SISS01000027.1_1491441046924_14_GCA_004332335_1_ID_24_14_partial_00__Methanoregulaceae_archaeon_UXB-2016_"/>
    <otu id="otu188232" label="ACL16316.1_GCA_000021965_peptidase_M50__Methanosphaerula_palustris_E1-9c_"/>
    <otu id="otu188239" label="64.8/85"/>
    <otu id="otu188242" label="87.3/100"/>
    <otu id="otu188245" label="48.8/15"/>
    <otu id="otu188248" label="KQC03844.1_GCA_001412355_peptidase_M50__Methanoculleus_sp._SDB_"/>
    <otu id="otu188251" label="82.9/89"/>
    <otu id="otu188254" label="58.2/16"/>
    <otu id="otu188257" label="73.1/10"/>
    <otu id="otu188260" label="95.8/99"/>
    <otu id="otu188263" label="OPY37639.1_GCA_002067895_zinc_metallopeptidase_RseP__Methanoregula_sp._PtaU1.Bin051_"/>
    <otu id="otu188266" label="83.9/91"/>
    <otu id="otu188271" label="ABS56457.1_GCA_000017625_peptidase_M50__Methanoregula_boonei_6A8_"/>
    <otu id="otu188274" label="GCA_003136075PNBP01000067.1_121226613564132_12_GCA_003136075_-1_ID_132_12_partial_00__Methanoregula_sp._"/>
    <otu id="otu188281" label="92.5/100"/>
    <otu id="otu188286" label="GCA_003141335PLLR01000093.1_52830410182_5_GCA_003141335_1_ID_82_5_partial_01__Methanoregula_sp._"/>
    <otu id="otu188289" label="GCA_002495065DADT01000023.1_5434756394_5_GCA_002495065_-1_ID_4_5_partial_00__Methanoregula_sp._UBA471_"/>
    <otu id="otu188296" label="GCA_002495055DADR01000072.1_48395024079473_48_GCA_002495055_1_ID_73_48_partial_00__Methanoregula_sp._UBA247_"/>
    <otu id="otu188311" label="85/82"/>
    <otu id="otu188314" label="31.1/100"/>
    <otu id="otu188317" label="GCA_002503825DASP01000016.1_8276917782091_82_GCA_002503825_1_ID_1_82_partial_00__Methanoregulaceae_archaeon_UBA467_"/>
    <otu id="otu188320" label="KQC09011.1_GCA_001412335_peptidase_M50__Methanolinea_sp._SDB_"/>
    <otu id="otu188327" label="GCA_002499905DANP01000008.1_27225692387020_27_GCA_002499905_1_ID_20_27_partial_00__Methanolinea_sp._UBA277_"/>
    <otu id="otu188340" label="GCA_002509495DAEV01000037.1_1292361059422_12_GCA_002509495_-1_ID_22_12_partial_00__Methanolinea_sp._UBA473_"/>
    <otu id="otu188343" label="91.4/96"/>
    <otu id="otu188346" label="48.6/86"/>
    <otu id="otu188351" label="OPX71349.1_GCA_002067115_zinc_metallopeptidase_RseP__Methanoregulaceae_archaeon_PtaB.Bin009_"/>
    <otu id="otu188354" label="OPX76334.1_GCA_002067155_zinc_metallopeptidase_RseP__Methanoregulaceae_archaeon_PtaB.Bin152_"/>
    <otu id="otu188361" label="GCA_002498825DAJA01000113.1_42798415969_4_GCA_002498825_-1_ID_69_4_partial_00__Methanolinea_sp._UBA437_"/>
    <otu id="otu188368" label="OPX73030.1_GCA_002067155_zinc_metallopeptidase_RseP__Methanoregulaceae_archaeon_PtaB.Bin152_"/>
    <otu id="otu188383" label="WP_007314231.1_GCF_000235685_PDZ_domain-containing_protein__Methanolinea_tarda_"/>
    <otu id="otu188394" label="RXE57458.1_GCA_004102725_peptidase_M50__Methanoculleus_taiwanensis_"/>
    <otu id="otu188403" label="0/94"/>
    <otu id="otu188406" label="WP_067049174.1_GCF_001571385_PDZ_domain-containing_protein__Methanofollis_ethanolicus_"/>
    <otu id="otu188409" label="EJG07903.1_GCA_000275865_peptidase_M50__Methanofollis_liminatans_DSM_4140_"/>
    <otu id="otu188416" label="TAJ44900.1_GCA_004297185_peptidase_M50__Methanofollis_sp._FWC-SCC2_"/>
    <otu id="otu188439" label="KUK69383.1_GCA_001508455_Peptidase_M50__Methanocalculus_sp._52_23_"/>
    <otu id="otu188444" label="RQD82533.1_GCA_003838065_PDZ_domain-containing_protein__Methanocalculus_sp._MSAO_Arc2_"/>
    <otu id="otu188447" label="RQD81366.1_GCA_003838185_PDZ_domain-containing_protein__Methanocalculus_sp._MSAO_Arc1_"/>
    <otu id="otu188458" label="GCA_002496395DAJQ01000035.1_12813122313251845_128_GCA_002496395_-1_ID_45_128_partial_00__Methanocorpusculaceae_archaeon_UBA456_"/>
    <otu id="otu188471" label="GCA_001940805MSGU01000039.1_53979529539_5_GCA_001940805_1_ID_39_5_partial_00__Methanocorpusculaceae_archaeon_Phil4_"/>
    <otu id="otu188474" label="10.4/55"/>
    <otu id="otu188477" label="GCA_002506085DAWV01000008.1_73691297045424_73_GCA_002506085_1_ID_24_73_partial_00__Methanocorpusculaceae_archaeon_UBA425_"/>
    <otu id="otu188480" label="71.3/97"/>
    <otu id="otu188485" label="RBQ25147.1_GCA_003315675_hypothetical_protein_ALMCE001_06400__Methanocorpusculum_sp._MCE_"/>
    <otu id="otu188488" label="GCA_001603775LUZW01000077.1_31063238885_3_GCA_001603775_-1_ID_85_3_partial_00__Anaerolineales_bacterium_Chloro_03_"/>
    <otu id="otu188495" label="ABN07651.1_GCA_000015765_peptidase_M50__Methanocorpusculum_labreanum_Z_"/>
    <otu id="otu188518" label="68/96"/>
    <otu id="otu188523" label="PSG97518.1_GCA_003009755_hypothetical_protein_BRD56_05075__Thermoplasmatales_archaeon_SW_10_69_26_"/>
    <otu id="otu188526" label="GCA_003561665PWVY01000063.1_11925710750300_11_GCA_003561665_1_ID_300_11_partial_00__Thermoplasmata_archaeon_"/>
    <otu id="otu188533" label="RLF71155.1_GCA_003650025_hypothetical_protein_DRN55_07685__Thermoplasmata_archaeon_"/>
    <otu id="otu188548" label="GCA_002495235DAEG01000067.1_96341762462_9_GCA_002495235_1_ID_62_9_partial_00__Euryarchaeota_archaeon_UBA287_"/>
    <otu id="otu188559" label="98.4/100"/>
    <otu id="otu188564" label="OKY78262.1_GCA_001914405_Membrane-associated_protease_RseP_regulator_of_RpoE_activity_in_bacteria__Candidatus_Methanohalarchaeum_thermophilum_"/>
    <otu id="otu188567" label="PTD94409.1_GCA_003034855_hypothetical_protein_C9439_02515__archaeon_SCG-AAA382B04_"/>
    <otu id="otu188574" label="GCA_002495885DAHG01000033.1_1916408176468_19_GCA_002495885_1_ID_8_19_partial_00__Methanocellaceae_archaeon_UBA148_"/>
    <otu id="otu188585" label="27.6/20"/>
    <otu id="otu188588" label="85.3/23"/>
    <otu id="otu188591" label="9.8/16"/>
    <otu id="otu188594" label="97.7/79"/>
    <otu id="otu188597" label="35/56"/>
    <otu id="otu188600" label="83.4/84"/>
    <otu id="otu188603" label="88.2/81"/>
    <otu id="otu188606" label="91.5/94"/>
    <otu id="otu188611" label="GCA_002011085MTMB01000003.1_3813524323536191_381_GCA_002011085_-1_ID_1_381_partial_00__Candidatus_Geothermarchaeota_archaeon_JdFR-14_"/>
    <otu id="otu188614" label="88.6/100"/>
    <otu id="otu188617" label="GCA_002011075MTMA01000004.1_5295078745090611_529_GCA_002011075_-1_ID_1_529_partial_00__Candidatus_Geothermarchaeota_archaeon_JdFR-13_"/>
    <otu id="otu188620" label="PCN51169.1_GCA_002412205_hypothetical_protein_B6U99_00020__Candidatus_Geothermarchaeota_archaeon_ex4572_27_"/>
    <otu id="otu188631" label="RLF24861.1_GCA_003650925_hypothetical_protein_DRN15_01085__Thermoprotei_archaeon_"/>
    <otu id="otu188638" label="62.4/81"/>
    <otu id="otu188641" label="99.6/100"/>
    <otu id="otu188644" label="BAJ51040.1_GCA_000270325_metalloprotease__Candidatus_Caldiarchaeum_subterraneum_"/>
    <otu id="otu188647" label="93.1/96"/>
    <otu id="otu188650" label="RLG04345.1_GCA_003660725_hypothetical_protein_DRN54_01180__Thaumarchaeota_archaeon_"/>
    <otu id="otu188653" label="56.4/19"/>
    <otu id="otu188656" label="RLG04878.1_GCA_003660745_hypothetical_protein_DRN68_09340__Thaumarchaeota_archaeon_"/>
    <otu id="otu188659" label="64.1/9"/>
    <otu id="otu188662" label="74.2/55"/>
    <otu id="otu188665" label="RLG01725.1_GCA_003660665_hypothetical_protein_DRN49_00630__partial__Thaumarchaeota_archaeon_"/>
    <otu id="otu188668" label="RLG09525.1_GCA_003660745_hypothetical_protein_DRN68_01360__Thaumarchaeota_archaeon_"/>
    <otu id="otu188675" label="81.4/15"/>
    <otu id="otu188678" label="RLG03682.1_GCA_003660685_hypothetical_protein_DRN60_00970__Thaumarchaeota_archaeon_"/>
    <otu id="otu188681" label="OYT68055.1_GCA_002255105_hypothetical_protein_B6U65_00825__Thaumarchaeota_archaeon_ex4484_121_"/>
    <otu id="otu188704" label="85.5/79"/>
    <otu id="otu188707" label="72.6/33"/>
    <otu id="otu188710" label="80.1/19"/>
    <otu id="otu188713" label="72.2/10"/>
    <otu id="otu188716" label="39.5/7"/>
    <otu id="otu188719" label="27.5/91"/>
    <otu id="otu188722" label="RJS76298.1_GCA_003601835_PDZ_domain-containing_protein__Candidatus_Bathyarchaeota_archaeon_"/>
    <otu id="otu188725" label="82.1/100"/>
    <otu id="otu188728" label="KYH40441.1_GCA_001593935_metalloprotease__Candidatus_Bathyarchaeota_archaeon_B26-2_"/>
    <otu id="otu188731" label="RJS84701.1_GCA_003601735_hypothetical_protein_CW702_02110__Candidatus_Bathyarchaeota_archaeon_"/>
    <otu id="otu188742" label="RLI36334.1_GCA_003662595_hypothetical_protein_DRO66_05830__Candidatus_Bathyarchaeota_archaeon_"/>
    <otu id="otu188749" label="KPV62041.1_GCA_001399805_Peptidase_family_M50__Candidatus_Bathyarchaeota_archaeon_BA1_"/>
    <otu id="otu188756" label="RLI30259.1_GCA_003662535_hypothetical_protein_DRO48_03565__Candidatus_Bathyarchaeota_archaeon_"/>
    <otu id="otu188763" label="54.6/19"/>
    <otu id="otu188766" label="47.8/85"/>
    <otu id="otu188771" label="GCA_002494485DACA01000073.1_63562477324_6_GCA_002494485_1_ID_24_6_partial_00__Nitrososphaerales_archaeon_UBA213_"/>
    <otu id="otu188774" label="99.2/99"/>
    <otu id="otu188777" label="OLE40612.1_GCA_001920395_peptidase__Thaumarchaeota_archaeon_13_1_20CM_2_39_20_"/>
    <otu id="otu188782" label="74.7/37"/>
    <otu id="otu188789" label="GCA_000230485AGBE01000548.1_37211677303_3_GCA_000230485_1_ID_303_3_partial_01__uncultured_marine_crenarchaeote__Gulf_of_Maine__"/>
    <otu id="otu188792" label="89.7/100"/>
    <otu id="otu188795" label="AJA92272.1_GCA_000812185_peptidase__M50_family__Candidatus_Nitrosopelagicus_brevis_"/>
    <otu id="otu188798" label="GCA_001627235LUPB01000064.1_83588482661_8_GCA_001627235_1_ID_61_8_partial_00__Nitrosopelagicus_sp._REDSEA-S31_B2_"/>
    <otu id="otu188809" label="77.8/95"/>
    <otu id="otu188812" label="KRT60396.1_GCA_001443365_peptidase_M50__Thaumarchaeota_archaeon_CSP1-1_"/>
    <otu id="otu188815" label="GCA_003229255QIDA01000069.1_64017521969_6_GCA_003229255_-1_ID_69_6_partial_00__Nitrosopumilaceae_archaeon_"/>
    <otu id="otu188826" label="86.6/99"/>
    <otu id="otu188829" label="91.6/100"/>
    <otu id="otu188832" label="PXF25762.1_GCA_003193945_peptidase__Thaumarchaeota_archaeon_"/>
    <otu id="otu188835" label="75.2/100"/>
    <otu id="otu188838" label="PXF28014.1_GCA_003193945_peptidase__Thaumarchaeota_archaeon_"/>
    <otu id="otu188843" label="KFM20401.1_GCA_000746695_Zinc_metalloprotease_RasP_protein__Marine_Group_I_thaumarchaeote_SCGC_AAA799-D07_"/>
    <otu id="otu188846" label="KFM15261.1_GCA_000746705_Zinc_metalloprotease_RasP_protein__Marine_Group_I_thaumarchaeote_SCGC_AAA799-O18_"/>
    <otu id="otu188861" label="7.5/68"/>
    <otu id="otu188864" label="86.1/94"/>
    <otu id="otu188867" label="PXF28141.1_GCA_003193945_peptidase__Thaumarchaeota_archaeon_"/>
    <otu id="otu188870" label="GCA_001627055LUPA01000206.1_526633862120_5_GCA_001627055_-1_ID_120_5_partial_00__Nitrosopelagicus_sp._REDSEA-S27_B13N2_"/>
    <otu id="otu188877" label="95.5/100"/>
    <otu id="otu188880" label="GCA_000484935AXWJ01000002.1_1011120123192_10_GCA_000484935_-1_ID_2_10_partial_00__Euryarchaeota_archaeum_SCGC_AAA287-E17_"/>
    <otu id="otu188885" label="GCA_000402075ARWO01000027.1_41363233752227_41_GCA_000402075_1_ID_27_41_partial_00__Thaumarchaeota_archaeon_SCGC_AAA007-O23_"/>
    <otu id="otu188888" label="GCA_001626095LUOX01000043.1_73090428938_7_GCA_001626095_1_ID_38_7_partial_00__Nitrosopelagicus_sp._REDSEA-S08_B1_"/>
    <otu id="otu188911" label="41.2/35"/>
    <otu id="otu188914" label="87.5/99"/>
    <otu id="otu188917" label="ABK76704.1_GCA_000200715_membrane-associated_Zn-dependent_protease__Cenarchaeum_symbiosum_A_"/>
    <otu id="otu188920" label="RDJ33469.1_GCA_003352285_PDZ_domain-containing_protein__Crenarchaeota_archaeon_"/>
    <otu id="otu188927" label="91/67"/>
    <otu id="otu188930" label="89.2/97"/>
    <otu id="otu188933" label="74.7/72"/>
    <otu id="otu188936" label="RNJ76280.1_GCA_003724325_PDZ_domain-containing_protein__Nitrosopumilus_sp._D6_"/>
    <otu id="otu188939" label="90.8/93"/>
    <otu id="otu188942" label="0/89"/>
    <otu id="otu188945" label="86.5/98"/>
    <otu id="otu188948" label="0/83"/>
    <otu id="otu188951" label="88.4/99"/>
    <otu id="otu188954" label="93.6/100"/>
    <otu id="otu188957" label="AJM91334.1_GCA_000875775_Peptidase_M50__Nitrosopumilus_piranensis_"/>
    <otu id="otu188960" label="RMW37794.1_GCA_003702525_PDZ_domain-containing_protein__Nitrosopumilus_sp._"/>
    <otu id="otu188967" label="RMW33658.1_GCA_003702495_PDZ_domain-containing_protein__Nitrosopumilus_sp._"/>
    <otu id="otu188974" label="RMW37420.1_GCA_003702545_RIP_metalloprotease__Nitrosopumilus_sp._"/>
    <otu id="otu188981" label="WP_014962374.1_GCF_000328945_MULTISPECIES__PDZ_domain-containing_protein__Nitrosopumilus_"/>
    <otu id="otu188988" label="ABX12007.1_GCA_000018465_peptidase_M50__Nitrosopumilus_maritimus_SCM1_"/>
    <otu id="otu188995" label="KEQ56284.1_GCA_000722915_Zinc_metalloprotease_RasP_protein__Marine_Group_I_thaumarchaeote_SCGC_AAA799-N04_"/>
    <otu id="otu189006" label="77.8/99"/>
    <otu id="otu189009" label="47.9/76"/>
    <otu id="otu189012" label="79.5/97"/>
    <otu id="otu189015" label="74.4/71"/>
    <otu id="otu189018" label="91.8/98"/>
    <otu id="otu189021" label="GCA_000484975AXWL01000004.1_119561107814_11_GCA_000484975_-1_ID_4_11_partial_00__Thaumarchaeota_archaeon_SCGC_AAA282-K18_"/>
    <otu id="otu189024" label="GCA_003229255QIDA01000120.1_417142934120_4_GCA_003229255_1_ID_120_4_partial_00__Nitrosopumilaceae_archaeon_"/>
    <otu id="otu189031" label="82.4/90"/>
    <otu id="otu189034" label="GCA_001543015LFLC01000055.1_22215312275157_22_GCA_001543015_-1_ID_57_22_partial_00__Nitrosopumilus_sp._LS_AOA_"/>
    <otu id="otu189039" label="83.2/25"/>
    <otu id="otu189042" label="81.5/26"/>
    <otu id="otu189045" label="KRO25631.1_GCA_001437625_peptidase__partial__Nitrosopumilus_sp._BACL13_MAG-121220-bin23_"/>
    <otu id="otu189048" label="88.9/49"/>
    <otu id="otu189051" label="90.6/26"/>
    <otu id="otu189054" label="37.7/9"/>
    <otu id="otu189057" label="0/9"/>
    <otu id="otu189062" label="GCA_000230485AGBE01000442.1_11128971122_1_GCA_000230485_1_ID_1122_1_partial_00__uncultured_marine_crenarchaeote__Gulf_of_Maine__"/>
    <otu id="otu189065" label="WP_067957476.1_GCF_001541925_PDZ_domain-containing_protein__Nitrosopumilus_sp._Nsub_"/>
    <otu id="otu189072" label="RCL32717.1_GCA_003331425_PDZ_domain-containing_protein__Nitrosopumilus_sp._"/>
    <otu id="otu189079" label="ARS63744.1_GCA_002156965_zinc_metallopeptidase_RseP__Candidatus_Nitrosomarinus_catalina_"/>
    <otu id="otu189086" label="RMW35702.1_GCA_003702465_PDZ_domain-containing_protein__Candidatus_Nitrosomarinus_sp._"/>
    <otu id="otu189093" label="PHY04285.1_GCA_002737455_peptidase__Thaumarchaeota_archaeon_"/>
    <otu id="otu189104" label="GCA_000230485AGBE01002106.1_23031523921_2_GCA_000230485_-1_ID_921_2_partial_00__uncultured_marine_crenarchaeote__Gulf_of_Maine__"/>
    <otu id="otu189111" label="GCA_000230485AGBE01001614.1_1311001517_1_GCA_000230485_1_ID_1517_1_partial_11__uncultured_marine_crenarchaeote__Gulf_of_Maine__"/>
    <otu id="otu189126" label="GCA_001510275LFEY01000004.1_2115823334_2_GCA_001510275_-1_ID_4_2_partial_00__Thaumarchaeota_archaeon_casp-thauma3_"/>
    <otu id="otu189133" label="AFS81860.1_GCA_000299395_peptidase_M50__Candidatus_Nitrosopumilus_sediminis_"/>
    <otu id="otu189140" label="75.8/100"/>
    <otu id="otu189143" label="EIJ66947.1_GCA_000242875_peptidase__M50_family__Candidatus_Nitrosopumilus_salaria_BD31_"/>
    <otu id="otu189146" label="86.6/100"/>
    <otu id="otu189149" label="GBH35198.1_GCA_003175215_metalloprotease__Candidatus_Nitrosopumilus_sp._NM25_"/>
    <otu id="otu189152" label="AJW71839.1_GCA_000956175_Peptidase__M50_family__Nitrosopumilus_adriaticus_"/>
    <otu id="otu189173" label="0/95"/>
    <otu id="otu189176" label="PHY08801.1_GCA_002737445_peptidase__Nitrosarchaeum_sp._"/>
    <otu id="otu189179" label="TAK26268.1_GCA_004297665_RIP_metalloprotease__Nitrosarchaeum_sp._"/>
    <otu id="otu189186" label="47.8/98"/>
    <otu id="otu189189" label="EGG41259.1_GCA_000204585_peptidase_M50__Candidatus_Nitrosarchaeum_limnium_SFB1_"/>
    <otu id="otu189192" label="78.2/99"/>
    <otu id="otu189195" label="EGP92836.1_GCA_000220175_Peptidase_M50__Nitrosarchaeum_koreense_MY1_"/>
    <otu id="otu189198" label="PJB97912.1_GCA_002789395_peptidase__Nitrosopumilales_archaeon_CG_4_9_14_0_8_um_filter_34_10_"/>
    <otu id="otu189233" label="97.8/98"/>
    <otu id="otu189236" label="79.4/98"/>
    <otu id="otu189239" label="GCA_002011035MTLY01000004.1_3841937430706_38_GCA_002011035_1_ID_6_38_partial_00__Candidatus_Bathyarchaeota_archaeon_JdFR-11_"/>
    <otu id="otu189244" label="RLI27418.1_GCA_003662485_hypothetical_protein_DRO52_00295__Candidatus_Bathyarchaeota_archaeon_"/>
    <otu id="otu189249" label="KYH39021.1_GCA_001593855_peptidase_M50__Candidatus_Bathyarchaeota_archaeon_B25_"/>
    <otu id="otu189252" label="RLI14106.1_GCA_003662305_hypothetical_protein_DRO43_04865__Candidatus_Bathyarchaeota_archaeon_"/>
    <otu id="otu189267" label="82.8/100"/>
    <otu id="otu189270" label="RLG92343.1_GCA_003661965_hypothetical_protein_DRO36_01710__Candidatus_Bathyarchaeota_archaeon_"/>
    <otu id="otu189273" label="88.1/100"/>
    <otu id="otu189276" label="RJX16207.1_GCA_003604315_PDZ_domain-containing_protein__Candidatus_Bathyarchaeota_archaeon_"/>
    <otu id="otu189279" label="RLI06013.1_GCA_003662145_hypothetical_protein_DRO26_00545__Candidatus_Bathyarchaeota_archaeon_"/>
    <otu id="otu189298" label="RLI24058.1_GCA_003662455_hypothetical_protein_DRO57_07625__Candidatus_Bathyarchaeota_archaeon_"/>
    <otu id="otu189309" label="OGD46385.1_GCA_001775995_hypothetical_protein_A3K70_03175__Candidatus_Bathyarchaeota_archaeon_RBG_16_48_13_"/>
    <otu id="otu189324" label="87.4/86"/>
    <otu id="otu189327" label="86.1/90"/>
    <otu id="otu189330" label="OLS17444.1_GCA_001940665_hypothetical_protein_OdinLCB4_06540__Candidatus_Odinarchaeota_archaeon_LCB_4_"/>
    <otu id="otu189333" label="16.6/60"/>
    <otu id="otu189336" label="69.9/86"/>
    <otu id="otu189341" label="48.8/99"/>
    <otu id="otu189344" label="TFF99656.1_GCA_004524355_hypothetical_protein_EU542_08845__Candidatus_Lokiarchaeota_archaeon_"/>
    <otu id="otu189347" label="RLI70143.1_GCA_003662885_hypothetical_protein_DRO91_07050__Candidatus_Heimdallarchaeota_archaeon_"/>
    <otu id="otu189354" label="TET27963.1_GCA_004376455_hypothetical_protein_E3J70_10850__Candidatus_Heimdallarchaeota_archaeon_"/>
    <otu id="otu189361" label="74.6/93"/>
    <otu id="otu189366" label="KXH70900.1_GCA_001563325_hypothetical_protein_AM324_09475__Candidatus_Thorarchaeota_archaeon_SMTZ1-83_"/>
    <otu id="otu189369" label="80.4/64"/>
    <otu id="otu189372" label="72.6/63"/>
    <otu id="otu189375" label="68.1/95"/>
    <otu id="otu189378" label="79.8/89"/>
    <otu id="otu189381" label="TET12619.1_GCA_004376425_PDZ_domain-containing_protein__Candidatus_Thorarchaeota_archaeon_"/>
    <otu id="otu189384" label="81.4/93"/>
    <otu id="otu189387" label="34.4/72"/>
    <otu id="otu189390" label="TET07520.1_GCA_004376265_hypothetical_protein_E3J86_12970__Candidatus_Thorarchaeota_archaeon_"/>
    <otu id="otu189395" label="RDE11916.1_GCA_003345545_hypothetical_protein_C4K48_10720__Candidatus_Thorarchaeota_archaeon_"/>
    <otu id="otu189398" label="0/58"/>
    <otu id="otu189401" label="TFG26977.1_GCA_004524595_hypothetical_protein_EU527_19075__partial__Candidatus_Thorarchaeota_archaeon_"/>
    <otu id="otu189404" label="69/84"/>
    <otu id="otu189407" label="GCA_002825535PJES01000151.1_3129033302142_31_GCA_002825535_-1_ID_2_31_partial_00__Candidatus_Thorarchaeota_archaeon_MP9T_1_"/>
    <otu id="otu189410" label="79.6/83"/>
    <otu id="otu189413" label="TFG99082.1_GCA_004525645_hypothetical_protein_E4H14_20475__Candidatus_Thorarchaeota_archaeon_"/>
    <otu id="otu189418" label="TFG30943.1_GCA_004524565_hypothetical_protein_EU528_07480__Candidatus_Thorarchaeota_archaeon_"/>
    <otu id="otu189421" label="TFH07447.1_GCA_004525645_hypothetical_protein_E4H14_08475__Candidatus_Thorarchaeota_archaeon_"/>
    <otu id="otu189450" label="RLI56981.1_GCA_003662775_hypothetical_protein_DRP09_04340__Candidatus_Thorarchaeota_archaeon_"/>
    <otu id="otu189453" label="TFF84798.1_GCA_004524145_hypothetical_protein_EU524_00130__Candidatus_Thorarchaeota_archaeon_"/>
    <otu id="otu189470" label="TFF86718.1_GCA_004524225_PDZ_domain-containing_protein__Candidatus_Thorarchaeota_archaeon_"/>
    <otu id="otu189473" label="TFG09990.1_GCA_004524435_PDZ_domain-containing_protein__Candidatus_Thorarchaeota_archaeon_"/>
    <otu id="otu189484" label="80/62"/>
    <otu id="otu189487" label="RDE15828.1_GCA_003345555_hypothetical_protein_C4K47_02250__Candidatus_Thorarchaeota_archaeon_"/>
    <otu id="otu189490" label="RLI51285.1_GCA_003662765_hypothetical_protein_DRO73_00510__Candidatus_Thorarchaeota_archaeon_"/>
    <otu id="otu189501" label="TFG12164.1_GCA_004524445_PDZ_domain-containing_protein__Candidatus_Thorarchaeota_archaeon_"/>
    <otu id="otu189512" label="OFX18004.1_GCA_001768965_hypothetical_protein_A3K71_06890__archaeon_RBG_16_50_20_"/>
    <otu id="otu189523" label="PWI49728.1_GCA_003144275_hypothetical_protein_CEE45_00955__Candidatus_Heimdallarchaeota_archaeon_B3_Heim_"/>
    <otu id="otu189534" label="46.6/78"/>
    <otu id="otu189537" label="94.1/99"/>
    <otu id="otu189540" label="GCA_005191415SUPS01000028.1_321543863115_3_GCA_005191415_-1_ID_115_3_partial_00__Candidatus_Helarchaeota_ASGARD_archaeon_Hel_GB_A_"/>
    <otu id="otu189543" label="TFF85488.1_GCA_004524165_hypothetical_protein_EU551_03925__Candidatus_Lokiarchaeota_archaeon_"/>
    <otu id="otu189552" label="65.9/98"/>
    <otu id="otu189555" label="TDA38080.1_GCA_004348015_hypothetical_protein_DSO09_05310__Candidatus_Verstraetearchaeota_archaeon_"/>
    <otu id="otu189558" label="RWX73362.1_GCA_004028775_hypothetical_protein_Metus_1336__Candidatus_Methanosuratus_subterraneum_"/>
    <otu id="otu189567" label="GCA_001717025MAGU01000082.1_1196961086279_11_GCA_001717025_1_ID_79_11_partial_00__Candidatus_Methanomethylicus_oleusabulum_"/>
    <otu id="otu189570" label="GCA_001717035MAGT01000010.1_2022005902017562_202_GCA_001717035_1_ID_2_202_partial_00__Candidatus_Methanomethylicus_mesodigestum_"/>
    <otu id="otu189597" label="KYH38754.1_GCA_001593875_metalloprotease__Candidatus_Bathyarchaeota_archaeon_B23_"/>
    <otu id="otu189600" label="RJS87017.1_GCA_003601885_hypothetical_protein_CW701_01290__Candidatus_Bathyarchaeota_archaeon_"/>
    <otu id="otu189609" label="RLG96577.1_GCA_003662025_hypothetical_protein_DRO27_02000__Candidatus_Bathyarchaeota_archaeon_"/>
    <otu id="otu189612" label="RLI00624.1_GCA_003662125_hypothetical_protein_DRO31_08380__Candidatus_Bathyarchaeota_archaeon_"/>
    <otu id="otu189627" label="97.6/58"/>
    <otu id="otu189630" label="85.3/52"/>
    <otu id="otu189633" label="36.3/54"/>
    <otu id="otu189636" label="82.4/100"/>
    <otu id="otu189639" label="RLE63797.1_GCA_003649235_hypothetical_protein_DRJ38_06710__Thermoprotei_archaeon_"/>
    <otu id="otu189642" label="RLE83803.1_GCA_003649425_hypothetical_protein_DRJ39_04240__Thermoprotei_archaeon_"/>
    <otu id="otu189651" label="66.8/57"/>
    <otu id="otu189654" label="WP_066796570.1_GCF_001663375_site-2_protease_family_protein__Caldivirga_sp._MU80_"/>
    <otu id="otu189657" label="ABW01680.1_GCA_000018305_peptidase_M50__Caldivirga_maquilingensis_IC-167_"/>
    <otu id="otu189664" label="GCA_002506515DAXS01000006.1_44449004615645_44_GCA_002506515_-1_ID_45_44_partial_00__Caldivirga_sp._UBA161_"/>
    <otu id="otu189675" label="RLE94537.1_GCA_003649445_hypothetical_protein_DRN04_03080__Thermoprotei_archaeon_"/>
    <otu id="otu189682" label="77.9/44"/>
    <otu id="otu189685" label="83.8/99"/>
    <otu id="otu189688" label="RLF02890.1_GCA_003649515_hypothetical_protein_DRJ59_02270__Thermoprotei_archaeon_"/>
    <otu id="otu189691" label="RLE65747.1_GCA_003650675_hypothetical_protein_DRJ47_04230__Thermoprotei_archaeon_"/>
    <otu id="otu189698" label="87.9/45"/>
    <otu id="otu189701" label="RLE89029.1_GCA_003650785_hypothetical_protein_DRJ49_04150__Thermoprotei_archaeon_"/>
    <otu id="otu189704" label="AKG38744.1_GCA_000993805_hypothetical_protein_MA03_04915__Thermofilum_uzonense_"/>
    <otu id="otu189729" label="OWT33116.1_GCA_002208625_membrane-associated_Zn-dependent_protease__Methanobrevibacter_sp._87.7_"/>
    <otu id="otu189732" label="WP_042707191.1_GCF_000621965_PDZ_domain-containing_protein__Methanobrevibacter_wolinii_"/>
    <otu id="otu189741" label="AGN17538.1_GCA_000404165_peptidase_M50_family__Methanobrevibacter_sp._AbM4_"/>
    <otu id="otu189744" label="GCA_900315655OMZW01000001.1_21495265599_2_GCA_900315655_-1_ID_99_2_partial_00__uncultured_Methanobrevibacter_sp._"/>
    <otu id="otu189755" label="92.4/85"/>
    <otu id="otu189758" label="60.1/85"/>
    <otu id="otu189761" label="87.3/98"/>
    <otu id="otu189766" label="KZX10347.1_GCA_001639295_peptidase_family_M50__Methanobrevibacter_curvatus_"/>
    <otu id="otu189769" label="KZX11993.1_GCA_001639265_peptidase_family_M50__Methanobrevibacter_filiformis_"/>
    <otu id="otu189778" label="6.8/88"/>
    <otu id="otu189781" label="KZX15156.1_GCA_001639285_peptidase_family_M50__Methanobrevibacter_cuticularis_"/>
    <otu id="otu189784" label="RBQ22682.1_GCA_003315655_hypothetical_protein_ALNOE001_16420__Methanobrevibacter_sp._NOE_"/>
    <otu id="otu189793" label="OQD59412.1_GCA_002072215_putative_peptidase__Methanobrevibacter_arboriphilus_JCM_13429___DSM_1125_"/>
    <otu id="otu189796" label="WP_042702811.1_GCF_000513315_Zn-dependent_protease__Methanobrevibacter_arboriphilus_"/>
    <otu id="otu189811" label="89.4/87"/>
    <otu id="otu189814" label="49.8/77"/>
    <otu id="otu189817" label="87/99"/>
    <otu id="otu189820" label="GCA_002495685DAGJ01000012.1_5248663498207_52_GCA_002495685_-1_ID_7_52_partial_00__Methanobrevibacter_sp._UBA412_"/>
    <otu id="otu189825" label="80.8/97"/>
    <otu id="otu189828" label="ADP77208.1_GCA_000166095_peptidase_M50__Methanothermus_fervidus_DSM_2088_"/>
    <otu id="otu189835" label="GCA_002509665DADN01000244.1_131300214240191_13_GCA_002509665_-1_ID_191_13_partial_00__Methanobacterium_sp._UBA8_"/>
    <otu id="otu189840" label="OEC86405.1_GCA_001729285_membrane-associated_Zn-dependent_protease__Methanobacterium_sp._A39_"/>
    <otu id="otu189843" label="WP_048081518.1_GCF_000745485_MULTISPECIES__membrane-associated_Zn-dependent_protease__Methanobacterium_"/>
    <otu id="otu189854" label="GCA_002505765DAVZ01000059.1_38307963209162_38_GCA_002505765_-1_ID_62_38_partial_00__Methanobacterium_sp._UBA176_"/>
    <otu id="otu189865" label="84.3/99"/>
    <otu id="otu189868" label="88.6/89"/>
    <otu id="otu189871" label="73.4/73"/>
    <otu id="otu189874" label="85.9/85"/>
    <otu id="otu189879" label="86.1/45"/>
    <otu id="otu189882" label="89.6/100"/>
    <otu id="otu189887" label="55.8/100"/>
    <otu id="otu189892" label="RAP52138.1_GCA_003266165_membrane-associated_Zn-dependent_protease__Methanosphaera_sp._rholeuAM270_"/>
    <otu id="otu189897" label="RAP45551.1_GCA_003266105_membrane-associated_Zn-dependent_protease__Methanosphaera_sp._rholeuAM6_"/>
    <otu id="otu189900" label="GCA_002509725DALW01000077.1_57852914115_5_GCA_002509725_1_ID_15_5_partial_00__Methanobacteriaceae_archaeon_UBA541_"/>
    <otu id="otu189913" label="86.4/86"/>
    <otu id="otu189916" label="12.9/75"/>
    <otu id="otu189919" label="PAV08201.1_GCA_002287195_membrane-associated_Zn-dependent_protease__Methanosphaera_cuniculi_"/>
    <otu id="otu189924" label="86.2/100"/>
    <otu id="otu189927" label="RAP53428.1_GCA_003266065_membrane-associated_Zn-dependent_protease__Methanosphaera_sp._rholeuAM130_"/>
    <otu id="otu189930" label="RAP50278.1_GCA_003266145_membrane-associated_Zn-dependent_protease__Methanosphaera_sp._SHI613_"/>
    <otu id="otu189937" label="AWX33057.1_GCA_003268005_membrane-associated_Zn-dependent_protease__Methanosphaera_sp._BMS_"/>
    <otu id="otu189948" label="89/100"/>
    <otu id="otu189951" label="RAP43863.1_GCA_003266175_membrane-associated_Zn-dependent_protease__Methanosphaera_sp._SHI1033_"/>
    <otu id="otu189954" label="OED29999.1_GCA_001729965_membrane-associated_Zn-dependent_protease__Methanosphaera_sp._WGK6_"/>
    <otu id="otu189965" label="ABC57836.1_GCA_000012545_predicted_membrane-associated_Zn-dependent_protease__Methanosphaera_stadtmanae_DSM_3091_"/>
    <otu id="otu189976" label="RAP48287.1_GCA_003266075_membrane-associated_Zn-dependent_protease__Methanosphaera_sp._rholeuAM74_"/>
    <otu id="otu189983" label="39.6/65"/>
    <otu id="otu189994" label="CDG66050.1_GCA_000499765_peptidase_M50__Methanobacterium_sp._MB1_"/>
    <otu id="otu189997" label="AIS33118.1_GCA_000762265_peptidase_M50_family__Methanobacterium_formicicum_"/>
    <otu id="otu190004" label="87.6/98"/>
    <otu id="otu190007" label="EKQ53713.1_GCA_000309865_putative_membrane-associated_Zn-dependent_protease__Methanobacterium_sp._Maddingley_MBC34_"/>
    <otu id="otu190010" label="88.4/98"/>
    <otu id="otu190013" label="85.8/100"/>
    <otu id="otu190016" label="AUB57696.1_GCA_002813675_membrane-associated_Zn-dependent_protease__Methanobacterium_sp._MZ-A1_"/>
    <otu id="otu190019" label="AXV40194.1_GCA_003491305_membrane-associated_Zn-dependent_protease__Methanobacterium_sp._BAmetb5_"/>
    <otu id="otu190028" label="OPX58381.1_GCA_002067065_Peptidase_family_M50__Methanobacterium_sp._PtaB.Bin024_"/>
    <otu id="otu190031" label="GCA_002496805DALO01000032.1_15206032179030_15_GCA_002496805_1_ID_30_15_partial_00__Methanobacterium_sp._UBA353_"/>
    <otu id="otu190050" label="GCA_002498385DAHH01000003.1_3447645488777_34_GCA_002498385_1_ID_7_34_partial_00__Methanobacterium_sp._UBA410_"/>
    <otu id="otu190057" label="AEG19348.1_GCA_000214725_peptidase_M50__Methanobacterium_paludis_"/>
    <otu id="otu190064" label="SCG86805.1_GCA_900095295_putative_protein_MJ0971__Methanobacterium_congolense_"/>
    <otu id="otu190075" label="66.6/60"/>
    <otu id="otu190078" label="94.5/99"/>
    <otu id="otu190081" label="GCA_003166335PMWA01000050.1_21066233191_2_GCA_003166335_1_ID_91_2_partial_00__Methanobacterium_sp._"/>
    <otu id="otu190086" label="87/100"/>
    <otu id="otu190089" label="GCA_002495625DAGC01000001.1_58579945916612_58_GCA_002495625_-1_ID_12_58_partial_00__Methanobacterium_sp._UBA375_"/>
    <otu id="otu190092" label="GCA_002502855DAQK01000005.1_20249142608610_20_GCA_002502855_-1_ID_10_20_partial_00__Methanobacterium_sp._UBA279_"/>
    <otu id="otu190099" label="GCA_002495805DAGY01000014.1_2111871731883334_211_GCA_002495805_1_ID_4_211_partial_00__Methanobacterium_sp._UBA419_"/>
    <otu id="otu190110" label="GCA_002494885DACV01000006.1_1191147801159379_119_GCA_002494885_-1_ID_9_119_partial_00__Methanobacterium_sp._UBA44_"/>
    <otu id="otu190121" label="84.6/78"/>
    <otu id="otu190124" label="AXV37631.1_GCA_003491285_membrane-associated_Zn-dependent_protease__Methanobacterium_sp._BRmetb2_"/>
    <otu id="otu190127" label="OPY25972.1_GCA_002067565_Peptidase_family_M50__Methanobacterium_sp._PtaU1.Bin242_"/>
    <otu id="otu190138" label="92.1/99"/>
    <otu id="otu190141" label="ADZ08398.1_GCA_000191585_peptidase_M50__Methanobacterium_lacus_"/>
    <otu id="otu190146" label="68.1/88"/>
    <otu id="otu190151" label="GCA_003151535PLXT01000036.1_64151540419_6_GCA_003151535_1_ID_19_6_partial_00__Methanobacterium_sp._"/>
    <otu id="otu190156" label="GCA_003141035PLKI01000054.1_35306403189386_35_GCA_003141035_-1_ID_86_35_partial_00__Methanobacterium_sp._"/>
    <otu id="otu190159" label="GCA_003164415PLTK01000044.1_31724297714_3_GCA_003164415_-1_ID_14_3_partial_00__Methanobacterium_sp._"/>
    <otu id="otu190170" label="88.9/100"/>
    <otu id="otu190173" label="GCA_003202615QKNT01000600.1_1671317558_1_GCA_003202615_-1_ID_558_1_partial_01__Methanobacterium_sp._"/>
    <otu id="otu190176" label="WP_048192760.1_GCF_000744455_PDZ_domain-containing_protein__Methanobacterium_sp._SMA-27_"/>
    <otu id="otu190187" label="GCA_003162115PMMV01000123.1_101328514442100_10_GCA_003162115_1_ID_100_10_partial_00__Methanobacterium_sp._"/>
    <otu id="otu190202" label="GCA_002504725DATN01000004.1_12610819710942912_126_GCA_002504725_-1_ID_12_126_partial_00__Methanobacteriaceae_archaeon_UBA587_"/>
    <otu id="otu190209" label="52.5/97"/>
    <otu id="otu190212" label="GCA_003558085PWMT01000094.1_5512862853_5_GCA_003558085_1_ID_3_5_partial_00__Methanobacteriaceae_archaeon_"/>
    <otu id="otu190217" label="PKL67105.1_GCA_002839705_membrane-associated_Zn-dependent_protease__Methanobacteriales_archaeon_HGW-Methanobacteriales-1_"/>
    <otu id="otu190220" label="GCA_002509745DAWK01000048.1_65891705137_6_GCA_002509745_1_ID_37_6_partial_00__Methanobacteriaceae_archaeon_UBA349_"/>
    <otu id="otu190239" label="KUK00486.1_GCA_001507955_hypothetical_protein_XD44_1452__partial__Methanobacteriaceae_archaeon_41_258_"/>
    <otu id="otu190242" label="3.5/55"/>
    <otu id="otu190245" label="RAO79081.1_GCA_003264935_membrane-associated_Zn-dependent_protease__Methanothermobacter_tenebrarum_"/>
    <otu id="otu190248" label="BAW32292.1_GCA_003584625_predicted_protease__Methanothermobacter_sp._MT-2_"/>
    <otu id="otu190261" label="SCM58628.1_GCA_900095815_putative_protein_MJ0971__Methanothermobacter_wolfeii_"/>
    <otu id="otu190264" label="70.5/100"/>
    <otu id="otu190267" label="ADL59323.1_GCA_000145295_predicted_protease__Methanothermobacter_marburgensis_str._Marburg_"/>
    <otu id="otu190270" label="BAM70490.1_GCA_000828575_peptidase__Methanothermobacter_sp._CaT2_"/>
    <otu id="otu190297" label="GCA_002505605DAVP01000001.1_22311663232325_22_GCA_002505605_1_ID_25_22_partial_00__Methanobrevibacter_sp._UBA187_"/>
    <otu id="otu190306" label="86.1/100"/>
    <otu id="otu190309" label="GCA_004553595SFKZ01000001.1_15215272215387970_152_GCA_004553595_-1_ID_70_152_partial_00__Methanobrevibacter_ruminantium_"/>
    <otu id="otu190312" label="AMK16099.1_GCA_001563245_peptidase_M50_family__Methanobrevibacter_olleyae_"/>
    <otu id="otu190319" label="ADC45982.1_GCA_000024185_peptidase_M50_family__Methanobrevibacter_ruminantium_M1_"/>
    <otu id="otu190336" label="8/25"/>
    <otu id="otu190339" label="PWB85169.1_GCA_003111605_peptidase_family_M50__Methanobrevibacter_woesei_"/>
    <otu id="otu190342" label="94.9/100"/>
    <otu id="otu190345" label="71.8/69"/>
    <otu id="otu190348" label="WP_042693720.1_GCF_900289035_Zn-dependent_protease__Methanobrevibacter_oralis_"/>
    <otu id="otu190353" label="ALT69998.1_GCA_001477655_peptidase_M50_family__Methanobrevibacter_millerae_"/>
    <otu id="otu190356" label="GCA_900317865ONIK01000052.1_4983510968106_4_GCA_900317865_-1_ID_106_4_partial_00__uncultured_Methanobrevibacter_sp._"/>
    <otu id="otu190369" label="86.2/95"/>
    <otu id="otu190372" label="GCA_900319985ONQL01000090.1_2535166594_2_GCA_900319985_-1_ID_94_2_partial_00__uncultured_Methanobrevibacter_sp._"/>
    <otu id="otu190375" label="AMD16635.1_GCA_001548675_membrane-associated_Zn-dependent_protease__Methanobrevibacter_sp._YE315_"/>
    <otu id="otu190382" label="33.4/24"/>
    <otu id="otu190385" label="RPF52912.1_GCA_003814835_membrane-associated_protease_RseP__regulator_of_RpoE_activity___Methanobrevibacter_gottschalkii_DSM_11977_"/>
    <otu id="otu190388" label="85.6/28"/>
    <otu id="otu190391" label="71.7/28"/>
    <otu id="otu190394" label="93.8/89"/>
    <otu id="otu190397" label="GCA_900313645OMSA01000015.1_14170381816891_14_GCA_900313645_1_ID_91_14_partial_00__uncultured_Methanobrevibacter_sp._"/>
    <otu id="otu190400" label="90.1/100"/>
    <otu id="otu190403" label="GCA_002498445DAHN01000025.1_10112121234229_10_GCA_002498445_1_ID_29_10_partial_00__Methanobrevibacter_sp._UBA212_"/>
    <otu id="otu190406" label="GCA_900316895ONER01000043.1_10124161352830_10_GCA_900316895_1_ID_30_10_partial_01__uncultured_Methanobrevibacter_sp._"/>
    <otu id="otu190417" label="91.2/81"/>
    <otu id="otu190420" label="GCA_900314615OMWA01000025.1_15143131525731_15_GCA_900314615_1_ID_31_15_partial_00__uncultured_Methanobrevibacter_sp._"/>
    <otu id="otu190423" label="PWB85412.1_GCA_003111625_peptidase_family_M50__Methanobrevibacter_thaueri_"/>
    <otu id="otu190436" label="GCA_900314695OMWD01000021.1_78292923620_7_GCA_900314695_1_ID_20_7_partial_00__uncultured_Methanobrevibacter_sp._"/>
    <otu id="otu190439" label="GCA_900320955ONUN01000111.1_315282658166_3_GCA_900320955_-1_ID_166_3_partial_00__uncultured_Methanobrevibacter_sp._"/>
    <otu id="otu190466" label="GCA_002496065DAII01000112.1_78676982158_7_GCA_002496065_1_ID_58_7_partial_00__Methanobrevibacter_sp._UBA586_"/>
    <otu id="otu190485" label="81.7/33"/>
    <otu id="otu190488" label="83.8/75"/>
    <otu id="otu190491" label="86.6/75"/>
    <otu id="otu190496" label="KYK35496.1_GCA_001595795_hypothetical_protein_AYK18_03400__Theionarchaea_archaeon_DG-70_"/>
    <otu id="otu190499" label="KYK32583.1_GCA_001595815_hypothetical_protein_AYK19_15390__Theionarchaea_archaeon_DG-70-1_"/>
    <otu id="otu190506" label="95.9/95"/>
    <otu id="otu190509" label="93.3/94"/>
    <otu id="otu190512" label="GCA_003558335PWMA01000124.1_42997412193_4_GCA_003558335_1_ID_93_4_partial_00__Arc_I_group_archaeon_"/>
    <otu id="otu190515" label="59.3/100"/>
    <otu id="otu190520" label="KYC54263.1_GCA_001587595_Peptidase_family_M50__Candidatus_Methanofastidiosum_methylthiophilus_"/>
    <otu id="otu190523" label="KYC48970.1_GCA_001587575_zinc_metallopeptidase_RseP__Candidatus_Methanofastidiosum_methylthiophilus_"/>
    <otu id="otu190530" label="KYC50276.1_GCA_001587715_zinc_metallopeptidase_RseP__Candidatus_Methanofastidiosum_methylthiophilus_"/>
    <otu id="otu190541" label="KYC49148.1_GCA_001587675_zinc_metallopeptidase_RseP__Candidatus_Methanofastidiosum_methylthiophilus_"/>
    <otu id="otu190552" label="92.8/88"/>
    <otu id="otu190555" label="85.9/56"/>
    <otu id="otu190558" label="76.5/90"/>
    <otu id="otu190561" label="82.1/98"/>
    <otu id="otu190564" label="86.9/96"/>
    <otu id="otu190567" label="AEH25225.1_GCA_000215995_Membrane-associated_metalloprotease__M50_family__containing_PDZ__Pyrococcus_yayanosii_CH1_"/>
    <otu id="otu190570" label="WP_048150746.1_GCF_000966265_PDZ_domain-containing_protein__Palaeococcus_ferrophilus_"/>
    <otu id="otu190577" label="AIF70364.1_GCA_000725425_hypothetical_protein_PAP_09950__Palaeococcus_pacificus_DY20341_"/>
    <otu id="otu190584" label="91/94"/>
    <otu id="otu190587" label="GCA_002009975MTLP01000012.1_1241302421313512_124_GCA_002009975_1_ID_2_124_partial_00__Thermococcus_sp._JdFR-02_"/>
    <otu id="otu190592" label="ADT84901.1_GCA_000151105_hypothetical_protein_TERMP_01926__Thermococcus_barophilus_MP_"/>
    <otu id="otu190595" label="AHF81255.1_GCA_000517445_membrane-associated_metalloprotease__Thermococcus_paralvinellae_"/>
    <otu id="otu190610" label="86.8/99"/>
    <otu id="otu190613" label="66.9/65"/>
    <otu id="otu190616" label="84.5/72"/>
    <otu id="otu190619" label="72.2/72"/>
    <otu id="otu190622" label="90.6/93"/>
    <otu id="otu190625" label="EEB73471.1_GCA_000151205_serine_protease_HtrA_related_protein__Thermococcus_sp._AM4_"/>
    <otu id="otu190628" label="AJC71449.1_GCA_000816105_metalloprotease__Thermococcus_guaymasensis_DSM_11113_"/>
    <otu id="otu190635" label="88.3/67"/>
    <otu id="otu190638" label="80.4/96"/>
    <otu id="otu190641" label="ASJ02084.1_GCA_002214585_metalloprotease__Thermococcus_profundus_"/>
    <otu id="otu190644" label="87.5/100"/>
    <otu id="otu190647" label="ASJ01651.1_GCA_002214385_metalloprotease__Thermococcus_gorgonarius_"/>
    <otu id="otu190652" label="ANF22364.1_GCA_001647085_metalloprotease__Thermococcus_piezophilus_"/>
    <otu id="otu190655" label="ASJ05560.1_GCA_002214465_metalloprotease__Thermococcus_barossii_"/>
    <otu id="otu190670" label="91.8/71"/>
    <otu id="otu190673" label="89.4/76"/>
    <otu id="otu190676" label="ASJ09832.1_GCA_002214525_metalloprotease__Thermococcus_sp._P6_"/>
    <otu id="otu190679" label="ASI99342.1_GCA_002214365_metalloprotease__Thermococcus_celer_"/>
    <otu id="otu190686" label="88.2/95"/>
    <otu id="otu190689" label="ACJ17184.1_GCA_000018365_membrane-associated_metalloprotease__Thermococcus_onnurineus_NA1_"/>
    <otu id="otu190692" label="93.5/96"/>
    <otu id="otu190695" label="74.2/92"/>
    <otu id="otu190698" label="82.7/84"/>
    <otu id="otu190701" label="ASJ06240.1_GCA_002214485_metalloprotease__Thermococcus_pacificus_"/>
    <otu id="otu190704" label="ASJ08224.1_GCA_002214505_metalloprotease__Thermococcus_siculi_"/>
    <otu id="otu190711" label="AEK73267.1_GCA_000221185_membrane-associated_metalloprotease__Thermococcus_sp._4557_"/>
    <otu id="otu190720" label="8.1/64"/>
    <otu id="otu190723" label="AFL95201.1_GCA_000265525_hypothetical_protein_containing_peptidase_M50_domain_2__Thermococcus_cleftensis_"/>
    <otu id="otu190726" label="ASJ11437.1_GCA_002214545_metalloprotease__Thermococcus_thioreducens_"/>
    <otu id="otu190733" label="ASJ15223.1_GCA_002214565_metalloprotease__Thermococcus_radiotolerans_"/>
    <otu id="otu190760" label="WP_010479332.1_GCF_000258515_PDZ_domain-containing_protein__Thermococcus_zilligii_"/>
    <otu id="otu190767" label="80.7/38"/>
    <otu id="otu190770" label="BAD86009.1_GCA_000009965_membrane-associated_metalloprotease__M50_family__containing_PDZ_domain__Thermococcus_kodakarensis_KOD1_"/>
    <otu id="otu190773" label="GCA_001315905BBBE01000001.1_2021303011305941_202_GCA_001315905_1_ID_1_202_partial_00__Thermococcus_peptonophilus_OG-1___JCM_9653_"/>
    <otu id="otu190786" label="AIU69350.1_GCA_000769655_metalloprotease__Thermococcus_eurythermalis_"/>
    <otu id="otu190789" label="WP_099209488.1_GCF_900198835_PDZ_domain-containing_protein__Thermococcus_sp._EXT12c_"/>
    <otu id="otu190804" label="83.1/57"/>
    <otu id="otu190809" label="65/81"/>
    <otu id="otu190812" label="69.5/83"/>
    <otu id="otu190815" label="RLF84488.1_GCA_003660515_metalloprotease__Thermococci_archaeon_"/>
    <otu id="otu190818" label="99.7/99"/>
    <otu id="otu190821" label="KPU63390.1_GCA_001317345_metalloprotease__Thermococcus_sp._EP1_"/>
    <otu id="otu190824" label="95.1/100"/>
    <otu id="otu190827" label="ACS90231.1_GCA_000022545_Membrane-associated_metalloprotease__M50_family__containing_PDZ_domain__Thermococcus_sibiricus_MM_739_"/>
    <otu id="otu190830" label="RLF84516.1_GCA_003663525_metalloprotease__Thermococci_archaeon_"/>
    <otu id="otu190847" label="EHR79689.1_GCA_000246985_metalloprotease__Thermococcus_litoralis_DSM_5473_"/>
    <otu id="otu190850" label="WP_042699210.1_GCF_000430485_PDZ_domain-containing_protein__Thermococcus_sp._PK_"/>
    <otu id="otu190861" label="ALV62484.1_GCA_001484685_serine_protease_htra_related_protein__Thermococcus_sp._2319x1_"/>
    <otu id="otu190868" label="86.9/98"/>
    <otu id="otu190871" label="AFN04409.1_GCA_000275605_metalloprotease__Pyrococcus_furiosus_COM1_"/>
    <otu id="otu190874" label="94.6/96"/>
    <otu id="otu190877" label="33.4/82"/>
    <otu id="otu190882" label="32.2/100"/>
    <otu id="otu190885" label="AEC51688.1_GCA_000211475_serine_protease_htra_related_protein__Pyrococcus_sp._NA2_"/>
    <otu id="otu190888" label="CAB49159.1_GCA_000195935_Metalloendopeptidase__M50_family__containing_pdz_domain__Pyrococcus_abyssi_GE5_"/>
    <otu id="otu190895" label="BAA29328.1_GCA_000011105_377aa_long_hypothetical_protein__Pyrococcus_horikoshii_OT3_"/>
    <otu id="otu190902" label="AFK21920.1_GCA_000263735_putative_serine_protease_htra_related_protein__Pyrococcus_sp._ST04_"/>
    <otu id="otu190909" label="CUX77166.1_GCA_900012635_serine_protease_htra_related_protein__Thermococcus_chitonophagus_"/>
    <otu id="otu190932" label="RZN46573.1_GCA_004212155_hypothetical_protein_EF808_05390__archaeon_"/>
    <otu id="otu190943" label="83.4/35"/>
    <otu id="otu190946" label="82.6/67"/>
    <otu id="otu190949" label="93.6/99"/>
    <otu id="otu190954" label="TDA32900.1_GCA_004347835_metalloprotease__partial__Hadesarchaea_archaeon_"/>
    <otu id="otu190957" label="TDA32241.1_GCA_004347925_hypothetical_protein_DSO04_02585__partial__Hadesarchaea_archaeon_"/>
    <otu id="otu190966" label="KUO40727.1_GCA_001515205_hypothetical_protein_APZ16_01030__Hadesarchaea_archaeon_YNP_45_"/>
    <otu id="otu190969" label="38.9/82"/>
    <otu id="otu190972" label="KUO39349.1_GCA_001515185_hypothetical_protein_AVW05_04440__Hadesarchaea_archaeon_DG-33_"/>
    <otu id="otu190975" label="TKJ25194.1_GCA_005222995_hypothetical_protein_CEE41_04650__Hadesarchaea_archaeon_B3_Hades_"/>
    <otu id="otu190992" label="91.9/100"/>
    <otu id="otu190995" label="KXA89816.1_GCA_001548915_hypothetical_protein_AKJ62_02320__candidate_division_MSBL1_archaeon_SCGC-AAA259D14_"/>
    <otu id="otu190998" label="KXA90916.1_GCA_001548885_hypothetical_protein_AKJ57_03145__candidate_division_MSBL1_archaeon_SCGC-AAA259A05_"/>
    <otu id="otu191005" label="KXB04279.1_GCA_001549225_hypothetical_protein_AKJ48_03200__candidate_division_MSBL1_archaeon_SCGC-AAA261O19_"/>
    <otu id="otu191016" label="88/62"/>
    <otu id="otu191019" label="93.8/100"/>
    <otu id="otu191022" label="81.1/91"/>
    <otu id="otu191025" label="72.2/91"/>
    <otu id="otu191028" label="RLG55108.1_GCA_003661425_metalloprotease__partial__Candidatus_Hydrothermarchaeota_archaeon_"/>
    <otu id="otu191033" label="GCA_002010065MTMD01000161.1_52076328789_5_GCA_002010065_-1_ID_89_5_partial_00__Candidatus_Hydrothermarchaeota_archaeon_JdFR-16_"/>
    <otu id="otu191036" label="GCA_002011115MTME01000121.1_16140751528614_16_GCA_002011115_-1_ID_14_16_partial_00__Candidatus_Hydrothermarchaeota_archaeon_JdFR-17_"/>
    <otu id="otu191049" label="GCA_002011125MTMF01000002.1_6184168853019_61_GCA_002011125_-1_ID_9_61_partial_00__Candidatus_Hydrothermarchaeota_archaeon_JdFR-18_"/>
    <otu id="otu191052" label="GCA_003229275QIDC01000212.1_26211715212_2_GCA_003229275_-1_ID_212_2_partial_00__Euryarchaeota_archaeon_"/>
    <otu id="otu191065" label="GBE54198.1_GCA_002897955_peptidase_family_M50__archaeon_BMS3Bbin15_"/>
    <otu id="otu191068" label="GCA_003229935QIGD01000021.1_11103041150621_11_GCA_003229935_-1_ID_21_11_partial_00__Euryarchaeota_archaeon_"/>
    <otu id="otu191079" label="RLG71130.1_GCA_003661645_hypothetical_protein_DRO11_05040__Euryarchaeota_archaeon_"/>
    <otu id="otu191098" label="93.9/30"/>
    <otu id="otu191101" label="0/10"/>
    <otu id="otu191104" label="74.9/28"/>
    <otu id="otu191107" label="79.3/100"/>
    <otu id="otu191116" label="GCA_005239845SBBD01000070.1_951626514165_9_GCA_005239845_1_ID_165_9_partial_00__archaeon_"/>
    <otu id="otu191119" label="65.4/11"/>
    <otu id="otu191122" label="48.5/10"/>
    <otu id="otu191127" label="PIO06533.1_GCA_002763345_hypothetical_protein_COT29_00590__Candidatus_Micrarchaeota_archaeon_CG08_land_8_20_14_0_20_59_11_"/>
    <otu id="otu191130" label="PIT85872.1_GCA_002778425_hypothetical_protein_COU36_00845__Candidatus_Micrarchaeota_archaeon_CG10_big_fil_rev_8_21_14_0_10_59_7_"/>
    <otu id="otu191137" label="OIO23747.1_GCA_001871495_hypothetical_protein_AUJ65_02905__Candidatus_Micrarchaeota_archaeon_CG1_02_51_15_"/>
    <otu id="otu191144" label="81.9/13"/>
    <otu id="otu191147" label="PIO02515.1_GCA_002763275_hypothetical_protein_COT57_03495__Candidatus_Micrarchaeota_archaeon_CG09_land_8_20_14_0_10_55_25_"/>
    <otu id="otu191150" label="PIZ91121.1_GCA_002792915_hypothetical_protein_COX86_01420__Candidatus_Micrarchaeota_archaeon_CG_4_10_14_0_2_um_filter_60_11_"/>
    <otu id="otu191165" label="RLG20290.1_GCA_003660965_hypothetical_protein_DRN67_00315__Candidatus_Micrarchaeota_archaeon_"/>
    <otu id="otu191172" label="27.9/94"/>
    <otu id="otu191175" label="RME79599.1_GCA_003694965_hypothetical_protein_D6769_01895__Euryarchaeota_archaeon_"/>
    <otu id="otu191178" label="OIO21717.1_GCA_001871475_hypothetical_protein_AUJ17_02105__Candidatus_Micrarchaeota_archaeon_CG1_02_47_40_"/>
    <otu id="otu191189" label="98.1/100"/>
    <otu id="otu191192" label="ASI13424.1_GCA_002214165_S2P_M50B_family_signal_peptide_peptidase_RseP__Candidatus_Mancarchaeum_acidiphilum_"/>
    <otu id="otu191195" label="89.3/100"/>
    <otu id="otu191198" label="OJT94277.1_GCA_001896515_hypothetical_protein_JJ59_02200__Candidatus_Micrarchaeum_sp._AZ1_"/>
    <otu id="otu191201" label="GCA_002505655DAVQ01000001.1_11091406928815_110_GCA_002505655_-1_ID_5_110_partial_00__Candidatus_Micrarchaeota_archaeon_UBA510_"/>
    <otu id="otu191216" label="92.6/31"/>
    <otu id="otu191219" label="EOD42556.1_GCA_000387965_putative_membrane-associated_Zn-dependent_protease__Candidatus_Nanobsidianus_stetteri_"/>
    <otu id="otu191222" label="0/78"/>
    <otu id="otu191225" label="RLG68968.1_GCA_003661665_hypothetical_protein_DRO07_02860__partial__Candidatus_Diapherotrites_archaeon_"/>
    <otu id="otu191228" label="75.2/96"/>
    <otu id="otu191231" label="GCA_003559395PWLL01000076.1_87967934317_8_GCA_003559395_-1_ID_17_8_partial_00__Candidatus_Diapherotrites_archaeon_"/>
    <otu id="otu191238" label="52.6/86"/>
    <otu id="otu191241" label="PIN99148.1_GCA_002763225_hypothetical_protein_COT90_00920__partial__Candidatus_Diapherotrites_archaeon_CG10_big_fil_rev_8_21_14_0_10_31_34_"/>
    <otu id="otu191244" label="AJF59961.1_GCA_000830275_peptidase_M50__archaeon_GW2011_AR10_"/>
    <otu id="otu191253" label="87.4/100"/>
    <otu id="otu191256" label="GCA_005239615SBBR01000104.1_214642879101_2_GCA_005239615_-1_ID_101_2_partial_00__archaeon_"/>
    <otu id="otu191259" label="GCA_000402355AQRS01000017.1_1387001011217_13_GCA_000402355_-1_ID_17_13_partial_00__Candidatus_Iainarchaeum_andersonii_SCGC_AAA011-E11_"/>
    <otu id="otu191266" label="PIN85198.1_GCA_002762975_hypothetical_protein_COV47_03465__Candidatus_Diapherotrites_archaeon_CG11_big_fil_rev_8_21_14_0_20_37_9_"/>
    <otu id="otu191277" label="PIU21264.1_GCA_002779065_hypothetical_protein_COT15_03255__Candidatus_Diapherotrites_archaeon_CG08_land_8_20_14_0_20_34_12_"/>
    <otu id="otu191302" label="77.8/80"/>
    <otu id="otu191307" label="43.3/99"/>
    <otu id="otu191314" label="OYT54252.1_GCA_002254565_hypothetical_protein_B6U72_03575__Candidatus_Altiarchaeales_archaeon_ex4484_2_"/>
    <otu id="otu191317" label="RLI92717.1_GCA_003663165_hypothetical_protein_DRO92_04895__Candidatus_Altiarchaeales_archaeon_"/>
    <otu id="otu191324" label="ODS42958.1_GCA_001742785_hypothetical_protein_MSIBF_06795__Candidatus_Altiarchaeales_archaeon_IMC4_"/>
    <otu id="otu191335" label="RLI91137.1_GCA_003663125_hypothetical_protein_DRO95_04915__Candidatus_Altiarchaeales_archaeon_"/>
    <otu id="otu191338" label="RLI90460.1_GCA_003663115_hypothetical_protein_DRO89_05825__Candidatus_Altiarchaeales_archaeon_"/>
    <otu id="otu191345" label="RLI85239.1_GCA_003663045_hypothetical_protein_DRO76_05765__Candidatus_Altiarchaeales_archaeon_"/>
    <otu id="otu191356" label="GCA_000402775AQSC01000031.1_19128681436131_19_GCA_000402775_-1_ID_31_19_partial_00__Euryarchaeota_archaeon_SCGC_AAA252-I15_"/>
    <otu id="otu191365" label="83.7/100"/>
    <otu id="otu191368" label="PIV27492.1_GCA_002785505_hypothetical_protein_COS36_05535__Candidatus_Altiarchaeum_sp._CG03_land_8_20_14_0_80_32_618_ - CG"/>
    <otu id="otu191371" label="27.2/99"/>
    <otu id="otu191374" label="OQX22485.1_GCA_002083985_hypothetical_protein_BWK75_00620__Candidatus_Altiarchaeales_archaeon_A3_"/>
    <otu id="otu191379" label="BJP2_contig-39_6 - HURL2"/>
    <otu id="otu191382" label="PKP60973.1_GCA_002841105_hypothetical_protein_CVT88_01510__Candidatus_Altiarchaeales_archaeon_HGW-Altiarchaeales-1_ - HURL1"/>
    <otu id="otu191397" label="NODE_352_length_25911_cov_1418.759205_26 - GA"/>
    <otu id="otu191408" label="87.1/80"/>
    <otu id="otu191411" label="ODS36359.1_GCA_001723845_hypothetical_protein_BEH94_00725__Candidatus_Altiarchaeales_archaeon_WOR_SM1_SCG_  - WORSCG"/>
    <otu id="otu191414" label="ODS36932.1_GCA_001723855_hypothetical_protein_A7316_09755__Candidatus_Altiarchaeales_archaeon_WOR_SM1_86-2_ - WOR82"/>
    <otu id="otu191431" label="GCA_003558235PWMI01000027.1_23157291702161_23_GCA_003558235_1_ID_61_23_partial_00__Candidatus_Diapherotrites_archaeon_"/>
    <otu id="otu191434" label="80.4/100"/>
    <otu id="otu191437" label="GCA_003551125PULY01000042.1_42689397520_4_GCA_003551125_-1_ID_20_4_partial_00__Candidatus_Diapherotrites_archaeon_"/>
    <otu id="otu191440" label="GCA_003553825PWFL01000034.1_7443657192_7_GCA_003553825_1_ID_2_7_partial_00__Candidatus_Diapherotrites_archaeon_"/>
    <otu id="otu191459" label="RLF89056.1_GCA_003660555_hypothetical_protein_DRN46_06215__partial__Thermococci_archaeon_"/>
    <otu id="otu191466" label="68.3/51"/>
    <otu id="otu191469" label="69.9/83"/>
    <otu id="otu191474" label="EGQ43077.1_GCA_000220375_peptidase_family_M50__Candidatus_Nanosalina_sp._J07AB43_"/>
    <otu id="otu191477" label="GCA_001563875LKMN01000004.1_4027802289988_40_GCA_001563875_-1_ID_8_40_partial_00__Nanohaloarchaea_archaeon_B1-Br10_U2g1_"/>
    <otu id="otu191484" label="87.5/93"/>
    <otu id="otu191487" label="82.9/74"/>
    <otu id="otu191490" label="83.3/77"/>
    <otu id="otu191495" label="RMF90837.1_GCA_003695745_hypothetical_protein_D6733_02770__Euryarchaeota_archaeon_"/>
    <otu id="otu191498" label="GBE18022.1_GCA_002923215_peptidase_family_M50__archaeon_BMS3Abin16_"/>
    <otu id="otu191505" label="RLF24447.1_GCA_003650935_hypothetical_protein_DRN01_06960__Thermoplasmata_archaeon_"/>
    <otu id="otu191514" label="RLJ02398.1_GCA_003663345_hypothetical_protein_DRP11_03060__Candidatus_Aenigmarchaeota_archaeon_"/>
    <otu id="otu191519" label="37.2/56"/>
    <otu id="otu191522" label="GCA_003554845PWHK01000007.1_6454457044_6_GCA_003554845_1_ID_4_6_partial_00__Candidatus_Aenigmarchaeota_archaeon_"/>
    <otu id="otu191525" label="64/100"/>
    <otu id="otu191528" label="GCA_003553905PWEA01000025.1_43369763813617_43_GCA_003553905_-1_ID_17_43_partial_00__Candidatus_Aenigmarchaeota_archaeon_"/>
    <otu id="otu191533" label="60.9/100"/>
    <otu id="otu191536" label="GCA_003554235PWFY01000091.1_2530169072_2_GCA_003554235_-1_ID_72_2_partial_00__Candidatus_Aenigmarchaeota_archaeon_"/>
    <otu id="otu191539" label="GCA_003550625PUKU01000087.1_62690385325_6_GCA_003550625_-1_ID_25_6_partial_00__Candidatus_Aenigmarchaeota_archaeon_"/>
    <otu id="otu191546" label="GCA_003553585PWEQ01000011.1_2933209320_2_GCA_003553585_1_ID_20_2_partial_00__Candidatus_Aenigmarchaeota_archaeon_"/>
    <otu id="otu191561" label="GCA_003555465PWIB01000036.1_3439159946_3_GCA_003555465_1_ID_46_3_partial_00__Candidatus_Aenigmarchaeota_archaeon_"/>
    <otu id="otu191578" label="92.4/100"/>
    <otu id="otu191581" label="68.5/60"/>
    <otu id="otu191584" label="RKX97473.1_GCA_003644145_hypothetical_protein_DRP54_09070__Spirochaetes_bacterium_"/>
    <otu id="otu191587" label="RLJ06831.1_GCA_003663445_hypothetical_protein_DRP12_03380__partial__Candidatus_Aenigmarchaeota_archaeon_"/>
    <otu id="otu191594" label="71.4/60"/>
    <otu id="otu191597" label="RLJ09569.1_GCA_003663465_hypothetical_protein_DRP15_03280__Candidatus_Aenigmarchaeota_archaeon_"/>
    <otu id="otu191600" label="RLJ09039.1_GCA_003663475_hypothetical_protein_DRP13_01395__Candidatus_Aenigmarchaeota_archaeon_"/>
    <otu id="otu191611" label="RLI97776.1_GCA_003663225_hypothetical_protein_DRO99_02455__Candidatus_Aenigmarchaeota_archaeon_"/>
    <otu id="otu191626" label="75.3/83"/>
    <otu id="otu191629" label="1.7/57"/>
    <otu id="otu191632" label="87.4/33"/>
    <otu id="otu191635" label="77/33"/>
    <otu id="otu191638" label="0/26"/>
    <otu id="otu191641" label="60.8/36"/>
    <otu id="otu191646" label="OGI15908.1_GCA_001784635_hypothetical_protein_A3K63_00925__Candidatus_Micrarchaeota_archaeon_RBG_16_49_10_"/>
    <otu id="otu191649" label="73.2/100"/>
    <otu id="otu191652" label="OYT42403.1_GCA_002254685_hypothetical_protein_B6U88_03355__Candidatus_Aenigmarchaeota_archaeon_ex4484_56_"/>
    <otu id="otu191655" label="PJB74659.1_GCA_002789635_hypothetical_protein_CO092_04105__Candidatus_Aenigmarchaeota_archaeon_CG_4_9_14_3_um_filter_37_18_"/>
    <otu id="otu191668" label="OYT43019.1_GCA_002254685_hypothetical_protein_B6U88_02135__Candidatus_Aenigmarchaeota_archaeon_ex4484_56_"/>
    <otu id="otu191671" label="82.7/100"/>
    <otu id="otu191674" label="RLJ00596.1_GCA_003663295_hypothetical_protein_DRP06_01745__Candidatus_Aenigmarchaeota_archaeon_"/>
    <otu id="otu191677" label="RLJ02090.1_GCA_003663355_hypothetical_protein_DRP10_02355__Candidatus_Aenigmarchaeota_archaeon_"/>
    <otu id="otu191696" label="OGW53638.1_GCA_001803785_hypothetical_protein_A2Y81_06570__Nitrospirae_bacterium_RBG_13_43_8_"/>
    <otu id="otu191699" label="TAL48433.1_GCA_004297575_hypothetical_protein_EPN87_00560__partial__archaeon_"/>
    <otu id="otu191706" label="RLI99040.1_GCA_003663235_hypothetical_protein_DRP00_00330__Candidatus_Aenigmarchaeota_archaeon_"/>
    <otu id="otu191717" label="RLJ04880.1_GCA_003663285_hypothetical_protein_DRP08_00640__Candidatus_Aenigmarchaeota_archaeon_"/>
    <otu id="otu191724" label="OYT58174.1_GCA_002255055_hypothetical_protein_B6U68_00550__Candidatus_Aenigmarchaeota_archaeon_ex4484_14_"/>
    <otu id="otu191733" label="GCA_000405245ASMQ01000006.1_1211580127826_12_GCA_000405245_-1_ID_6_12_partial_00__Candidatus_Aenigmarchaeum_subterraneum_SCGC_AAA011-O16_"/>
    <otu id="otu191736" label="OGI12459.1_GCA_001786585_hypothetical_protein_A3K64_04415__Candidatus_Micrarchaeota_archaeon_RBG_16_36_9_"/>
    <otu id="otu191747" label="96.7/93"/>
    <otu id="otu191750" label="KHO48212.1_GCA_000806115_peptidase_m50__archaeon_GW2011_AR5_"/>
    <otu id="otu191753" label="MAH42360.1_GCA_002688965_hypothetical_protein_CL614_01375__partial__archaeon_"/>
    <otu id="otu191772" label="RLG15102.1_GCA_003660865_hypothetical_protein_DRN71_02080__Candidatus_Nanohaloarchaeota_archaeon_"/>
    <otu id="otu191779" label="89.9/99"/>
    <otu id="otu191784" label="GCA_002494525DACC01000002.1_2515644168341_25_GCA_002494525_1_ID_1_25_partial_00__archaeon_UBA490_"/>
    <otu id="otu191787" label="GCA_002495465DAFN01000019.1_24211302232010_24_GCA_002495465_-1_ID_10_24_partial_00__archaeon_UBA55_"/>
    <otu id="otu191794" label="GCA_002502135DAPM01000023.1_9679779215_9_GCA_002502135_-1_ID_5_9_partial_00__archaeon_UBA543_"/>
    <otu id="otu191805" label="91.2/97"/>
    <otu id="otu191808" label="86.2/68"/>
    <otu id="otu191813" label="GCA_002503215DARG01000026.1_31085233827_3_GCA_002503215_1_ID_27_3_partial_00__Candidatus_Parvarchaeota_archaeon_UBA446_"/>
    <otu id="otu191816" label="GCA_002503995DASV01000012.1_28253642661713_28_GCA_002503995_-1_ID_13_28_partial_00__Candidatus_Parvarchaeota_archaeon_UBA265_"/>
    <otu id="otu191823" label="RLG18821.1_GCA_003660945_hypothetical_protein_DRN75_00785__Nanoarchaeota_archaeon_"/>
    <otu id="otu191830" label="0/32"/>
    <otu id="otu191833" label="PIU61560.1_GCA_002779595_hypothetical_protein_COS83_04000__archaeon_CG07_land_8_20_14_0_80_38_8_"/>
    <otu id="otu191836" label="PIN99730.1_GCA_002763265_hypothetical_protein_COT72_04820__archaeon_CG10_big_fil_rev_8_21_14_0_10_43_11_"/>
    <otu id="otu191851" label="68.6/42"/>
    <otu id="otu191854" label="79/18"/>
    <otu id="otu191857" label="89.5/40"/>
    <otu id="otu191860" label="52/13"/>
    <otu id="otu191863" label="88.7/40"/>
    <otu id="otu191866" label="71.7/34"/>
    <otu id="otu191869" label="82.7/41"/>
    <otu id="otu191872" label="95.5/72"/>
    <otu id="otu191875" label="80/73"/>
    <otu id="otu191880" label="72.4/81"/>
    <otu id="otu191883" label="RLG39525.1_GCA_003661245_hypothetical_protein_DRN78_06610__Candidatus_Korarchaeota_archaeon_"/>
    <otu id="otu191886" label="ACB08205.1_GCA_000019605_peptidase_M50__Candidatus_Korarchaeum_cryptofilum_OPF8_"/>
    <otu id="otu191893" label="RDD54107.1_GCA_003344655_hypothetical_protein_BA066_00625__Candidatus_Korarchaeota_archaeon_NZ13-K_"/>
    <otu id="otu191900" label="TAL57831.1_GCA_004299525_PDZ_domain-containing_protein__Nanoarchaeota_archaeon_"/>
    <otu id="otu191909" label="RLE45460.1_GCA_003649035_hypothetical_protein_DRJ22_04310__Candidatus_Woesearchaeota_archaeon_"/>
    <otu id="otu191914" label="63.8/100"/>
    <otu id="otu191917" label="RMD57781.1_GCA_003694525_PDZ_domain-containing_protein__Candidatus_Woesearchaeota_archaeon_"/>
    <otu id="otu191920" label="RJQ22465.1_GCA_003599055_PDZ_domain-containing_protein__Candidatus_Woesearchaeota_archaeon_"/>
    <otu id="otu191927" label="PIN74943.1_GCA_002762795_hypothetical_protein_COV18_05410__Candidatus_Woesearchaeota_archaeon_CG10_big_fil_rev_8_21_14_0_10_37_12_"/>
    <otu id="otu191942" label="91.3/97"/>
    <otu id="otu191945" label="PIN75161.1_GCA_002762795_hypothetical_protein_COV18_04385__Candidatus_Woesearchaeota_archaeon_CG10_big_fil_rev_8_21_14_0_10_37_12_"/>
    <otu id="otu191948" label="RJQ21900.1_GCA_003599055_hypothetical_protein_C4580_01930__Candidatus_Woesearchaeota_archaeon_"/>
    <otu id="otu191961" label="GCA_002505525DAVJ01000004.1_15151421642510_15_GCA_002505525_1_ID_10_15_partial_00__archaeon_UBA431_"/>
    <otu id="otu191964" label="GCA_002506365DAXK01000048.1_77975921327_7_GCA_002506365_1_ID_27_7_partial_00__archaeon_UBA583_"/>
    <otu id="otu191977" label="KHO50479.1_GCA_000806135_serine_protease_htra_related_protein__partial__archaeon_GW2011_AR11_"/>
    <otu id="otu191980" label="12.3/72"/>
    <otu id="otu191983" label="MAE42654.1_GCA_002686855_hypothetical_protein_CMO93_02695__Candidatus_Woesearchaeota_archaeon_"/>
    <otu id="otu191986" label="MAG91109.1_GCA_002688775_hypothetical_protein_CMO83_00365__Candidatus_Woesearchaeota_archaeon_"/>
    <otu id="otu192001" label="79/10"/>
    <otu id="otu192004" label="62.7/15"/>
    <otu id="otu192007" label="GCA_002505945DAWM01000011.1_21193752061911_21_GCA_002505945_1_ID_11_21_partial_00__Candidatus_Woesearchaeota_archaeon_UBA119_"/>
    <otu id="otu192010" label="85.1/74"/>
    <otu id="otu192013" label="57.7/99"/>
    <otu id="otu192016" label="MAF34971.1_GCA_002687275_hypothetical_protein_CMO91_03945__Candidatus_Woesearchaeota_archaeon_"/>
    <otu id="otu192019" label="PIN81508.1_GCA_002762925_hypothetical_protein_COV11_01915__partial__Candidatus_Woesearchaeota_archaeon_CG10_big_fil_rev_8_21_14_0_10_30_7_"/>
    <otu id="otu192026" label="OIO65963.1_GCA_001871415_hypothetical_protein_AUJ68_01670__Candidatus_Woesearchaeota_archaeon_CG1_02_57_44_"/>
    <otu id="otu192037" label="91.5/96"/>
    <otu id="otu192040" label="58.9/92"/>
    <otu id="otu192047" label="69.9/100"/>
    <otu id="otu192050" label="PIN80712.1_GCA_002762925_hypothetical_protein_COV11_03490__Candidatus_Woesearchaeota_archaeon_CG10_big_fil_rev_8_21_14_0_10_30_7_"/>
    <otu id="otu192053" label="MAG08414.1_GCA_002687795_hypothetical_protein_CMO89_03000__Candidatus_Woesearchaeota_archaeon_"/>
    <otu id="otu192060" label="PIN86748.1_GCA_002762985_hypothetical_protein_COV19_03360__Candidatus_Woesearchaeota_archaeon_CG10_big_fil_rev_8_21_14_0_10_44_13_"/>
    <otu id="otu192067" label="PIO03232.1_GCA_002763335_hypothetical_protein_COT48_05740__Candidatus_Woesearchaeota_archaeon_CG08_land_8_20_14_0_20_47_9_"/>
    <otu id="otu192074" label="PIN68695.1_GCA_002762705_hypothetical_protein_COV93_08520__Candidatus_Woesearchaeota_archaeon_CG11_big_fil_rev_8_21_14_0_20_43_8_"/>
    <otu id="otu192081" label="42.2/95"/>
    <otu id="otu192084" label="GCA_003561825PWVO01000057.1_39632162164_3_GCA_003561825_-1_ID_164_3_partial_00__Candidatus_Woesearchaeota_archaeon_"/>
    <otu id="otu192089" label="PIN79233.1_GCA_002762865_hypothetical_protein_COV14_00410__Candidatus_Woesearchaeota_archaeon_CG10_big_fil_rev_8_21_14_0_10_33_12_"/>
    <otu id="otu192092" label="PIU02591.1_GCA_002778895_hypothetical_protein_COT55_02705__Candidatus_Diapherotrites_archaeon_CG09_land_8_20_14_0_10_32_12_"/>
    <otu id="otu192115" label="88.4/16"/>
    <otu id="otu192118" label="55.6/85"/>
    <otu id="otu192121" label="84.8/74"/>
    <otu id="otu192124" label="83.8/91"/>
    <otu id="otu192127" label="19.8/60"/>
    <otu id="otu192132" label="31.9/85"/>
    <otu id="otu192137" label="OVE74675.1_GCA_002176885_hypothetical_protein_BVX95_01505__partial__archaeon_D22_"/>
    <otu id="otu192140" label="PLW80300.1_GCA_002867475_hypothetical_protein_C0585_03205__Candidatus_Woesearchaeota_archaeon_"/>
    <otu id="otu192147" label="AJF61709.1_GCA_000830295_putative_membrane-associated_Zn-dependent_protease__archaeon_GW2011_AR15_"/>
    <otu id="otu192154" label="MAH02170.1_GCA_002690055_hypothetical_protein_CMO87_02975__partial__Candidatus_Woesearchaeota_archaeon_"/>
    <otu id="otu192161" label="RME77994.1_GCA_003695435_PDZ_domain-containing_protein__Candidatus_Woesearchaeota_archaeon_"/>
    <otu id="otu192168" label="90.4/82"/>
    <otu id="otu192171" label="86.8/97"/>
    <otu id="otu192174" label="PIY60008.1_GCA_002784405_hypothetical_protein_COY95_04025__Candidatus_Woesearchaeota_archaeon_CG_4_10_14_0_8_um_filter_47_5_"/>
    <otu id="otu192177" label="RMF05217.1_GCA_003695045_hypothetical_protein_D6764_05250__Candidatus_Woesearchaeota_archaeon_"/>
    <otu id="otu192184" label="89.2/83"/>
    <otu id="otu192187" label="80.6/56"/>
    <otu id="otu192190" label="75.4/94"/>
    <otu id="otu192193" label="RME53238.1_GCA_003694805_hypothetical_protein_D6783_02520__Candidatus_Woesearchaeota_archaeon_"/>
    <otu id="otu192196" label="MAG38908.1_GCA_002686295_hypothetical_protein_CMO90_02360__Candidatus_Woesearchaeota_archaeon_"/>
    <otu id="otu192203" label="78.6/85"/>
    <otu id="otu192206" label="GCA_002498125DAGG01000021.1_41362273741110_41_GCA_002498125_-1_ID_10_41_partial_00__Candidatus_Woesearchaeota_archaeon_UBA525_"/>
    <otu id="otu192209" label="MAE12962.1_GCA_002685855_hypothetical_protein_CMO92_00215__Candidatus_Woesearchaeota_archaeon_"/>
    <otu id="otu192220" label="47.7/20"/>
    <otu id="otu192223" label="67.9/64"/>
    <otu id="otu192228" label="PIN80396.1_GCA_002762915_hypothetical_protein_COV13_03675__Candidatus_Woesearchaeota_archaeon_CG10_big_fil_rev_8_21_14_0_10_32_9_"/>
    <otu id="otu192231" label="GCA_003560545PWLK01000048.1_77803910723_7_GCA_003560545_1_ID_23_7_partial_00__Candidatus_Woesearchaeota_archaeon_"/>
    <otu id="otu192238" label="84/73"/>
    <otu id="otu192241" label="GCA_002503705DASH01000055.1_1310165962_1_GCA_002503705_-1_ID_62_1_partial_00__Candidatus_Woesearchaeota_archaeon_UBA153_"/>
    <otu id="otu192244" label="RME30727.1_GCA_003694385_hypothetical_protein_D6789_04780__Candidatus_Woesearchaeota_archaeon_"/>
    <otu id="otu192255" label="RJQ17074.1_GCA_003599145_hypothetical_protein_C4573_03400__Candidatus_Woesearchaeota_archaeon_"/>
    <otu id="otu192274" label="70.9/100"/>
    <otu id="otu192277" label="RLE39116.1_GCA_003650545_hypothetical_protein_DRJ17_01845__Candidatus_Woesearchaeota_archaeon_"/>
    <otu id="otu192280" label="RMF54871.1_GCA_003695265_hypothetical_protein_D6745_03865__Candidatus_Woesearchaeota_archaeon_"/>
    <otu id="otu192297" label="73.6/100"/>
    <otu id="otu192302" label="MAG72713.1_GCA_002686315_hypothetical_protein_CL620_00225__archaeon_"/>
    <otu id="otu192305" label="MAG72930.1_GCA_002686315_hypothetical_protein_CL620_01330__archaeon_"/>
    <otu id="otu192312" label="PIN73485.1_GCA_002762785_hypothetical_protein_COV20_04650__Candidatus_Woesearchaeota_archaeon_CG10_big_fil_rev_8_21_14_0_10_45_16_"/>
    <otu id="otu192319" label="PIN88017.1_GCA_002763025_hypothetical_protein_COV12_00745__Candidatus_Woesearchaeota_archaeon_CG10_big_fil_rev_8_21_14_0_10_32_24_"/>
    <otu id="otu192326" label="PIN75184.1_GCA_002762845_hypothetical_protein_COV17_04180__Candidatus_Woesearchaeota_archaeon_CG10_big_fil_rev_8_21_14_0_10_36_11_"/>
    <otu id="otu192335" label="MAF99290.1_GCA_002687775_hypothetical_protein_CMH61_01630__Nanoarchaeota_archaeon_"/>
    <otu id="otu192338" label="PIZ50663.1_GCA_002792115_hypothetical_protein_COY27_06130__Candidatus_Woesearchaeota_archaeon_CG_4_10_14_0_2_um_filter_33_13_"/>
    <otu id="otu192353" label="18.9/11"/>
    <otu id="otu192356" label="MAG15681.1_GCA_002688315_hypothetical_protein_CMO88_01325__Candidatus_Woesearchaeota_archaeon_"/>
    <otu id="otu192359" label="82.9/15"/>
    <otu id="otu192362" label="PIU29768.1_GCA_002779235_hypothetical_protein_COT07_04170__Candidatus_Woesearchaeota_archaeon_CG07_land_8_20_14_0_80_44_23_"/>
    <otu id="otu192365" label="74.9/100"/>
    <otu id="otu192370" label="GCA_003564925PXDW01000024.1_108638982297_10_GCA_003564925_-1_ID_97_10_partial_00__Candidatus_Woesearchaeota_archaeon_"/>
    <otu id="otu192373" label="MBU90641.1_GCA_002730625_hypothetical_protein_CMO94_03785__Candidatus_Woesearchaeota_archaeon_"/>
    <otu id="otu192380" label="PIN80321.1_GCA_002762855_hypothetical_protein_COV16_01065__Candidatus_Woesearchaeota_archaeon_CG10_big_fil_rev_8_21_14_0_10_34_8_"/>
    <otu id="otu192403" label="0/18"/>
    <otu id="otu192406" label="84.8/18"/>
    <otu id="otu192409" label="68.9/38"/>
    <otu id="otu192412" label="88/44"/>
    <otu id="otu192415" label="84.7/100"/>
    <otu id="otu192424" label="MAG61390.1_GCA_002688165_hypothetical_protein_CMI43_01055__Candidatus_Pacearchaeota_archaeon_"/>
    <otu id="otu192427" label="MAG02395.1_GCA_002688335_hypothetical_protein_CMI42_03590__partial__Candidatus_Pacearchaeota_archaeon_"/>
    <otu id="otu192434" label="82.4/96"/>
    <otu id="otu192437" label="0/44"/>
    <otu id="otu192440" label="66.2/94"/>
    <otu id="otu192443" label="MAE49558.1_GCA_002687255_hypothetical_protein_CMI48_01890__Candidatus_Pacearchaeota_archaeon_"/>
    <otu id="otu192446" label="RZD30579.1_GCA_004195435_hypothetical_protein_CXT76_02255__Candidatus_Parvarchaeota_archaeon_"/>
    <otu id="otu192453" label="GBE20078.1_GCA_002897655_peptidase_family_M50__archaeon_BMS3Abin17_"/>
    <otu id="otu192460" label="GCA_002499185DAKN01000102.1_63497965121457_63_GCA_002499185_-1_ID_57_63_partial_00__Candidatus_Pacearchaeota_archaeon_UBA284_"/>
    <otu id="otu192471" label="54.9/90"/>
    <otu id="otu192474" label="82.1/99"/>
    <otu id="otu192477" label="7.5/70"/>
    <otu id="otu192480" label="63.6/88"/>
    <otu id="otu192483" label="22.3/88"/>
    <otu id="otu192486" label="RMD67755.1_GCA_003694055_hypothetical_protein_D6817_00580__Candidatus_Pacearchaeota_archaeon_"/>
    <otu id="otu192489" label="PIN88421.1_GCA_002763035_hypothetical_protein_COU61_04955__Candidatus_Pacearchaeota_archaeon_CG10_big_fil_rev_8_21_14_0_10_35_13_"/>
    <otu id="otu192496" label="PIN94624.1_GCA_002763155_hypothetical_protein_COU53_02890__Candidatus_Pacearchaeota_archaeon_CG10_big_fil_rev_8_21_14_0_10_30_48_"/>
    <otu id="otu192503" label="MAH03855.1_GCA_002688755_hypothetical_protein_CMI39_03665__Candidatus_Pacearchaeota_archaeon_"/>
    <otu id="otu192510" label="PIN94234.1_GCA_002763105_hypothetical_protein_COU56_02995__Candidatus_Pacearchaeota_archaeon_CG10_big_fil_rev_8_21_14_0_10_31_9_"/>
    <otu id="otu192517" label="93.7/98"/>
    <otu id="otu192520" label="GCA_002496015DAIF01000002.1_10481609830038_104_GCA_002496015_1_ID_8_104_partial_00__Candidatus_Pacearchaeota_archaeon_UBA73_"/>
    <otu id="otu192523" label="92.5/97"/>
    <otu id="otu192526" label="PIN90803.1_GCA_002763075_hypothetical_protein_COU60_00475__Candidatus_Pacearchaeota_archaeon_CG10_big_fil_rev_8_21_14_0_10_34_76_"/>
    <otu id="otu192531" label="75.9/100"/>
    <otu id="otu192534" label="GCA_002497285DANJ01000035.1_146128754025_14_GCA_002497285_1_ID_25_14_partial_00__Candidatus_Pacearchaeota_archaeon_UBA92_"/>
    <otu id="otu192537" label="OIO44092.1_GCA_001872315_hypothetical_protein_AUJ64_00535__Candidatus_Pacearchaeota_archaeon_CG1_02_39_14_"/>
    <otu id="otu192544" label="PIY81234.1_GCA_002784645_hypothetical_protein_COY79_03050__Candidatus_Pacearchaeota_archaeon_CG_4_10_14_0_8_um_filter_35_169_"/>
    <otu id="otu192567" label="PIU76131.1_GCA_002780285_hypothetical_protein_COS75_00575__Candidatus_Pacearchaeota_archaeon_CG06_land_8_20_14_3_00_35_12_"/>
    <otu id="otu192576" label="85.2/100"/>
    <otu id="otu192579" label="MAG45250.1_GCA_002688095_hypothetical_protein_CMH63_00565__Nanoarchaeota_archaeon_"/>
    <otu id="otu192582" label="GCA_000402515AQRL01000011.1_3893210411_3_GCA_000402515_-1_ID_11_3_partial_00__Nanoarchaeota_archaeon_SCGC_AAA011-G17_"/>
    <otu id="otu192591" label="MAF51142.1_GCA_002687825_hypothetical_protein_CMH64_03550__Nanoarchaeota_archaeon_"/>
    <otu id="otu192594" label="MAG52948.1_GCA_002688395_hypothetical_protein_CMH62_03230__Nanoarchaeota_archaeon_"/>
    <otu id="otu192609" label="RME55418.1_GCA_003694495_hypothetical_protein_D6777_00695__Candidatus_Woesearchaeota_archaeon_"/>
    <otu id="otu192616" label="8.5/14"/>
    <otu id="otu192619" label="GCA_002505585DAVM01000014.1_31022223313_3_GCA_002505585_-1_ID_13_3_partial_00__Candidatus_Woesearchaeota_archaeon_UBA489_"/>
    <otu id="otu192622" label="RKX56724.1_GCA_003641595_hypothetical_protein_DRP29_09265__partial__Thermodesulfobacteria_bacterium_"/>
    <otu id="otu192633" label="49.2/31"/>
    <otu id="otu192636" label="88.9/98"/>
    <otu id="otu192639" label="92.8/100"/>
    <otu id="otu192642" label="KHO49973.1_GCA_000805915_peptidase_m50__archaeon_GW2011_AR6_"/>
    <otu id="otu192645" label="OYT41930.1_GCA_002254495_hypothetical_protein_B6U80_00025__Candidatus_Pacearchaeota_archaeon_ex4484_26_"/>
    <otu id="otu192652" label="MAF36148.1_GCA_002687185_hypothetical_protein_CL622_03465__archaeon_"/>
    <otu id="otu192659" label="93.1/41"/>
    <otu id="otu192662" label="71.5/43"/>
    <otu id="otu192665" label="MAG50454.1_GCA_002687815_hypothetical_protein_CL621_02320__archaeon_"/>
    <otu id="otu192668" label="MAG19845.1_GCA_002688325_hypothetical_protein_CL618_00215__archaeon_"/>
    <otu id="otu192677" label="KHO53250.1_GCA_000806155_peptidase_m50__archaeon_GW2011_AR18_"/>
    <otu id="otu192680" label="AJF62304.1_GCA_000830315_Peptidase_M50__archaeon_GW2011_AR20_"/>
    <otu id="otu192705" label="RLE40483.1_GCA_003648985_hypothetical_protein_DRZ77_02200__Candidatus_Woesearchaeota_archaeon_"/>
    <otu id="otu192708" label="RLE44443.1_GCA_003649025_hypothetical_protein_DRJ19_00390__Candidatus_Woesearchaeota_archaeon_"/>
  </otus>
  <trees id="trees182366" otus="otus182365">
    <tree about="#tree182367" id="tree182367" label="[1]Tree1" xsi:type="nex:FloatTree">
      <meta content="angle:0.0 scaleX:291.21738 scaleY:40.058266 flipH:0 flipV:0 leftMargin:720 rightMargin:720 topMargin:355 bottomMargin:355;" datatype="xsd:string" id="meta192731" property="trans" xsi:type="nex:LiteralMeta"/>
      <meta content="" datatype="xsd:string" id="meta192730" property="collapsed" xsi:type="nex:LiteralMeta"/>
      <meta content="false" datatype="xsd:boolean" id="meta192729" property="radiallabels" xsi:type="nex:LiteralMeta"/>
      <meta content="true" datatype="xsd:boolean" id="meta192728" property="sparselabels" xsi:type="nex:LiteralMeta"/>
      <meta content="true" datatype="xsd:boolean" id="meta192727" property="toscale" xsi:type="nex:LiteralMeta"/>
      <meta content="RectangularPhylogram" datatype="xsd:string" id="meta192726" property="drawer" xsi:type="nex:LiteralMeta"/>
      <meta content="true" datatype="xsd:boolean" id="meta192725" property="embellished" xsi:type="nex:LiteralMeta"/>
      <meta content="node182370" datatype="xsd:string" id="meta192724" property="root" xsi:type="nex:LiteralMeta"/>
      <meta content=" fg=0 0 0 w=1 sh=1 dr=1 lc=0 0 0 lk=null lx=0 ly=0 ll=11 lv=1;" datatype="xsd:string" id="meta182369" property="default_edge_format" xsi:type="nex:LiteralMeta"/>
      <meta content=" nh=2 nw=2 fg=0 0 0 bg=255 255 255 w=1 sh=0 fx=1 lc=0 0 0 lk=null lx=0 ly=0 ll=3 lv=1;" datatype="xsd:string" id="meta182368" property="default_node_format" xsi:type="nex:LiteralMeta"/>
      <node about="#node182370" id="node182370">
        <meta content=" x=0.0 y=522.66284;" datatype="xsd:string" id="meta182371" property="format" xsi:type="nex:LiteralMeta"/>
      </node>
      <node about="#node182372" id="node182372" label="RLG82589.1_GCA_003661805_peptidase_M50__Thermoprotei_archaeon_" otu="otu182373">
        <meta content=" x=1.4008524 y=1.0 ll=7;" datatype="xsd:string" id="meta182374" property="format" xsi:type="nex:LiteralMeta"/>
      </node>
      <node about="#node182375" id="node182375" label="89.5/42" otu="otu182376">
        <meta content=" x=0.097807586 y=959.15186 ll=7;" datatype="xsd:string" id="meta182377" property="format" xsi:type="nex:LiteralMeta"/>
      </node>
      <node about="#node182378" id="node182378" label="94.2/70" otu="otu182379">
        <meta content=" x=0.19908728 y=948.9287 ll=7;" datatype="xsd:string" id="meta182380" property="format" xsi:type="nex:LiteralMeta"/>
      </node>
      <node about="#node182381" id="node182381" label="1.9/22" otu="otu182382">
        <meta content=" x=0.21613036 y=932.6074 ll=7;" datatype="xsd:string" id="meta182383" property="format" xsi:type="nex:LiteralMeta"/>
      </node>
      <node about="#node182384" id="node182384" label="83/28" otu="otu182385">
        <meta content=" x=0.3067413 y=902.2148 ll=7;" datatype="xsd:string" id="meta182386" property="format" xsi:type="nex:LiteralMeta"/>
      </node>
      <node about="#node182387" id="node182387" label="0/16" otu="otu182388">
        <meta content=" x=0.31294775 y=856.4521 ll=7;" datatype="xsd:string" id="meta182389" property="format" xsi:type="nex:LiteralMeta"/>
      </node>
      <node about="#node182390" id="node182390" label="90.4/71" otu="otu182391">
        <meta content=" x=0.4318523 y=782.9042 ll=7;" datatype="xsd:string" id="meta182392" property="format" xsi:type="nex:LiteralMeta"/>
      </node>
      <node about="#node182393" id="node182393" label="83.5/28" otu="otu182394">
        <meta content=" x=0.4827326 y=645.63055 ll=7;" datatype="xsd:string" id="meta182395" property="format" xsi:type="nex:LiteralMeta"/>
      </node>
      <node about="#node182396" id="node182396" label="92.6/68" otu="otu182397">
        <meta content=" x=0.5948957 y=446.04358 ll=7;" datatype="xsd:string" id="meta182398" property="format" xsi:type="nex:LiteralMeta"/>
      </node>
      <node about="#node182399" id="node182399" label="18.6/30" otu="otu182400">
        <meta content=" x=0.6491194 y=260.8372 ll=7;" datatype="xsd:string" id="meta182401" property="format" xsi:type="nex:LiteralMeta"/>
      </node>
      <node about="#node182402" id="node182402" label="94.4/99" otu="otu182403">
        <meta content=" x=1.1220754 y=22.044434 ll=7;" datatype="xsd:string" id="meta182404" property="format" xsi:type="nex:LiteralMeta"/>
      </node>
      <node about="#node182405" id="node182405" label="89/96" otu="otu182406">
        <meta content=" x=1.4624853 y=19.588867 ll=7;" datatype="xsd:string" id="meta182407" property="format" xsi:type="nex:LiteralMeta"/>
      </node>
      <node about="#node182408" id="node182408" label="90.5/94" otu="otu182409">
        <meta content=" x=1.6931298 y=17.677734 ll=7;" datatype="xsd:string" id="meta182410" property="format" xsi:type="nex:LiteralMeta"/>
      </node>
      <node about="#node182411" id="node182411" label="0/88" otu="otu182412">
        <meta content=" x=1.705802 y=16.355469 ll=7;" datatype="xsd:string" id="meta182413" property="format" xsi:type="nex:LiteralMeta"/>
      </node>
      <node about="#node182414" id="node182414" label="99.9/100" otu="otu182415">
        <meta content=" x=2.2862937 y=14.7109375 ll=7;" datatype="xsd:string" id="meta182416" property="format" xsi:type="nex:LiteralMeta"/>
      </node>
      <node about="#node182417" id="node182417" label="92.2/99" otu="otu182418">
        <meta content=" x=2.4505956 y=12.921875 ll=7;" datatype="xsd:string" id="meta182419" property="format" xsi:type="nex:LiteralMeta"/>
      </node>
      <node about="#node182420" id="node182420" label="95.3/71" otu="otu182421">
        <meta content=" x=2.58492 y=10.84375 ll=7;" datatype="xsd:string" id="meta182422" property="format" xsi:type="nex:LiteralMeta"/>
      </node>
      <node about="#node182423" id="node182423" label="48/7" otu="otu182424">
        <meta content=" x=2.5914326 y=8.4375 ll=7;" datatype="xsd:string" id="meta182425" property="format" xsi:type="nex:LiteralMeta"/>
      </node>
      <node about="#node182426" id="node182426" label="83.9/8" otu="otu182427">
        <meta content=" x=2.6801808 y=6.375 ll=7;" datatype="xsd:string" id="meta182428" property="format" xsi:type="nex:LiteralMeta"/>
      </node>
      <node about="#node182429" id="node182429" label="92.2/65" otu="otu182430">
        <meta content=" x=2.8120153 y=4.25 ll=7;" datatype="xsd:string" id="meta182431" property="format" xsi:type="nex:LiteralMeta"/>
      </node>
      <node about="#node182432" id="node182432" label="27.1/11" otu="otu182433">
        <meta content=" x=2.881774 y=2.75 ll=7;" datatype="xsd:string" id="meta182434" property="format" xsi:type="nex:LiteralMeta"/>
      </node>
      <node about="#node182435" id="node182435" label="GCA_000389735APJY01000001.1_1891681791692461_189_GCA_000389735_1_ID_1_189_partial_00__Sulfolobales_archaeon_Acd1_" otu="otu182436">
        <meta content=" x=3.7253542 y=2.0 ll=7;" datatype="xsd:string" id="meta182437" property="format" xsi:type="nex:LiteralMeta"/>
      </node>
      <node about="#node182438" id="node182438" label="94.8/100" otu="otu182439">
        <meta content=" x=3.1213162 y=3.5 ll=7;" datatype="xsd:string" id="meta182440" property="format" xsi:type="nex:LiteralMeta"/>
      </node>
      <node about="#node182441" id="node182441" label="GCA_002495845DAHF01000117.1_66453754486_6_GCA_002495845_-1_ID_86_6_partial_00__Sulfolobus_sp._UBA167_" otu="otu182442">
        <meta content=" x=3.1548672 y=3.0 ll=7;" datatype="xsd:string" id="meta182443" property="format" xsi:type="nex:LiteralMeta"/>
      </node>
      <node about="#node182444" id="node182444" label="WP_054844792.1_GCF_001316085_MULTISPECIES__S2P_metalloprotease__unclassified_Sulfolobus_" otu="otu182445">
        <meta content=" x=3.1517982 y=4.0 ll=7;" datatype="xsd:string" id="meta182446" property="format" xsi:type="nex:LiteralMeta"/>
      </node>
      <node about="#node182455" id="node182455" label="58.9/12" otu="otu182456">
        <meta content=" x=2.9003298 y=5.75 ll=7;" datatype="xsd:string" id="meta182457" property="format" xsi:type="nex:LiteralMeta"/>
      </node>
      <node about="#node182458" id="node182458" label="BBD73973.1_GCA_003967175_S2P_metalloprotease__Sulfodiicoccus_acidiphilus_" otu="otu182459">
        <meta content=" x=3.540819 y=5.0 ll=7;" datatype="xsd:string" id="meta182460" property="format" xsi:type="nex:LiteralMeta"/>
      </node>
      <node about="#node182461" id="node182461" label="98.2/100" otu="otu182462">
        <meta content=" x=3.1771412 y=6.5 ll=7;" datatype="xsd:string" id="meta182463" property="format" xsi:type="nex:LiteralMeta"/>
      </node>
      <node about="#node182464" id="node182464" label="ACP47884.1_GCA_000022485_peptidase_M50__Sulfolobus_islandicus_Y.N.15.51_" otu="otu182465">
        <meta content=" x=3.275183 y=6.0 ll=7;" datatype="xsd:string" id="meta182466" property="format" xsi:type="nex:LiteralMeta"/>
      </node>
      <node about="#node182467" id="node182467" label="SAI83637.1_GCA_900079115_S2P_metalloprotease__Sulfolobus_solfataricus_" otu="otu182468">
        <meta content=" x=3.2572281 y=7.0 ll=7;" datatype="xsd:string" id="meta182469" property="format" xsi:type="nex:LiteralMeta"/>
      </node>
      <node about="#node182482" id="node182482" label="99/100" otu="otu182483">
        <meta content=" x=2.9268453 y=8.5 ll=7;" datatype="xsd:string" id="meta182484" property="format" xsi:type="nex:LiteralMeta"/>
      </node>
      <node about="#node182485" id="node182485" label="BAB67181.1_GCA_000011205_putative_M50_family_peptidase__Sulfolobus_tokodaii_str._7_" otu="otu182486">
        <meta content=" x=3.1670933 y=8.0 ll=7;" datatype="xsd:string" id="meta182487" property="format" xsi:type="nex:LiteralMeta"/>
      </node>
      <node about="#node182488" id="node182488" label="WP_011276996.1_GCF_001560605_hypothetical_protein__Sulfolobus_acidocaldarius_" otu="otu182489">
        <meta content=" x=3.0865686 y=9.0 ll=7;" datatype="xsd:string" id="meta182490" property="format" xsi:type="nex:LiteralMeta"/>
      </node>
      <node about="#node182499" id="node182499" label="97.1/100" otu="otu182500">
        <meta content=" x=2.6886828 y=10.5 ll=7;" datatype="xsd:string" id="meta182501" property="format" xsi:type="nex:LiteralMeta"/>
      </node>
      <node about="#node182502" id="node182502" label="EWG08154.1_GCA_000565255_peptidase_M50__Candidatus_Aramenus_sulfurataquae_" otu="otu182503">
        <meta content=" x=2.8791473 y=10.0 ll=7;" datatype="xsd:string" id="meta182504" property="format" xsi:type="nex:LiteralMeta"/>
      </node>
      <node about="#node182505" id="node182505" label="AWR95967.1_GCA_003201835_S2P_metalloprotease__Acidianus_brierleyi_" otu="otu182506">
        <meta content=" x=2.738702 y=11.0 ll=7;" datatype="xsd:string" id="meta182507" property="format" xsi:type="nex:LiteralMeta"/>
      </node>
      <node about="#node182516" id="node182516" label="76.3/10" otu="otu182517">
        <meta content=" x=2.6398942 y=13.25 ll=7;" datatype="xsd:string" id="meta182518" property="format" xsi:type="nex:LiteralMeta"/>
      </node>
      <node about="#node182519" id="node182519" label="98.1/74" otu="otu182520">
        <meta content=" x=2.7505789 y=12.5 ll=7;" datatype="xsd:string" id="meta182521" property="format" xsi:type="nex:LiteralMeta"/>
      </node>
      <node about="#node182522" id="node182522" label="ARM75771.1_GCA_002116695_S2P_metalloprotease__Acidianus_manzaensis_" otu="otu182523">
        <meta content=" x=2.7746093 y=12.0 ll=7;" datatype="xsd:string" id="meta182524" property="format" xsi:type="nex:LiteralMeta"/>
      </node>
      <node about="#node182525" id="node182525" label="AWR97130.1_GCA_003201765_S2P_metalloprotease__Acidianus_sulfidivorans_JP7_" otu="otu182526">
        <meta content=" x=2.7801325 y=13.0 ll=7;" datatype="xsd:string" id="meta182527" property="format" xsi:type="nex:LiteralMeta"/>
      </node>
      <node about="#node182532" id="node182532" label="AEE93563.1_GCA_000213215_peptidase_M50__Acidianus_hospitalis_W1_" otu="otu182533">
        <meta content=" x=2.8048074 y=14.0 ll=7;" datatype="xsd:string" id="meta182534" property="format" xsi:type="nex:LiteralMeta"/>
      </node>
      <node about="#node182543" id="node182543" label="EZQ03148.1_GCA_000632495_S2P_metalloprotease__Candidatus_Acidianus_copahuensis_" otu="otu182544">
        <meta content=" x=2.5914874 y=15.0 ll=7;" datatype="xsd:string" id="meta182545" property="format" xsi:type="nex:LiteralMeta"/>
      </node>
      <node about="#node182550" id="node182550" label="90.7/100" otu="otu182551">
        <meta content=" x=2.4345095 y=16.5 ll=7;" datatype="xsd:string" id="meta182552" property="format" xsi:type="nex:LiteralMeta"/>
      </node>
      <node about="#node182553" id="node182553" label="AEB94238.1_GCA_000204925_peptidase_M50__Metallosphaera_cuprina_Ar-4_" otu="otu182554">
        <meta content=" x=2.5513918 y=16.0 ll=7;" datatype="xsd:string" id="meta182555" property="format" xsi:type="nex:LiteralMeta"/>
      </node>
      <node about="#node182556" id="node182556" label="AWR99582.1_GCA_003201675_S2P_metalloprotease__Metallosphaera_hakonensis_" otu="otu182557">
        <meta content=" x=2.6723428 y=17.0 ll=7;" datatype="xsd:string" id="meta182558" property="format" xsi:type="nex:LiteralMeta"/>
      </node>
      <node about="#node182567" id="node182567" label="AFH42151.1_GCA_000258425_peptidase_M50__Fervidicoccus_fontis_Kam940_" otu="otu182568">
        <meta content=" x=2.4137716 y=18.0 ll=7;" datatype="xsd:string" id="meta182569" property="format" xsi:type="nex:LiteralMeta"/>
      </node>
      <node about="#node182574" id="node182574" label="AEM39646.1_GCA_000223395_peptidase_M50__Pyrolobus_fumarii_1A_" otu="otu182575">
        <meta content=" x=2.7423286 y=19.0 ll=7;" datatype="xsd:string" id="meta182576" property="format" xsi:type="nex:LiteralMeta"/>
      </node>
      <node about="#node182581" id="node182581" label="40.9/96" otu="otu182582">
        <meta content=" x=1.5324017 y=21.5 ll=7;" datatype="xsd:string" id="meta182583" property="format" xsi:type="nex:LiteralMeta"/>
      </node>
      <node about="#node182584" id="node182584" label="97.3/100" otu="otu182585">
        <meta content=" x=1.9228206 y=20.5 ll=7;" datatype="xsd:string" id="meta182586" property="format" xsi:type="nex:LiteralMeta"/>
      </node>
      <node about="#node182587" id="node182587" label="ADL19240.1_GCA_000144915_Probable_peptidase__Acidilobus_saccharovorans_345-15_" otu="otu182588">
        <meta content=" x=2.4014106 y=20.0 ll=7;" datatype="xsd:string" id="meta182589" property="format" xsi:type="nex:LiteralMeta"/>
      </node>
      <node about="#node182590" id="node182590" label="GCA_002496425DAJS01000017.1_26248082594110_26_GCA_002496425_1_ID_10_26_partial_00__Acidilobaceae_archaeon_UBA162_" otu="otu182591">
        <meta content=" x=2.1364398 y=21.0 ll=7;" datatype="xsd:string" id="meta182592" property="format" xsi:type="nex:LiteralMeta"/>
      </node>
      <node about="#node182597" id="node182597" label="99.8/100" otu="otu182598">
        <meta content=" x=2.0539324 y=22.5 ll=7;" datatype="xsd:string" id="meta182599" property="format" xsi:type="nex:LiteralMeta"/>
      </node>
      <node about="#node182600" id="node182600" label="AFZ70014.1_GCA_000317795_putative_membrane-associated_Zn-dependent_protease__Caldisphaera_lagunensis_DSM_15908_" otu="otu182601">
        <meta content=" x=2.0843735 y=22.0 ll=7;" datatype="xsd:string" id="meta182602" property="format" xsi:type="nex:LiteralMeta"/>
      </node>
      <node about="#node182603" id="node182603" label="GCA_002506595DAXV01000004.1_39359043702527_39_GCA_002506595_-1_ID_27_39_partial_00__Acidilobaceae_archaeon_UBA158_" otu="otu182604">
        <meta content=" x=2.1240869 y=23.0 ll=7;" datatype="xsd:string" id="meta182605" property="format" xsi:type="nex:LiteralMeta"/>
      </node>
      <node about="#node182618" id="node182618" label="97.3/100" otu="otu182585">
        <meta content=" x=1.890728 y=24.5 ll=7;" datatype="xsd:string" id="meta182619" property="format" xsi:type="nex:LiteralMeta"/>
      </node>
      <node about="#node182620" id="node182620" label="ABU82438.1_GCA_000017945_peptidase_M50__Ignicoccus_hospitalis_KIN4_I_" otu="otu182621">
        <meta content=" x=2.4658976 y=24.0 ll=7;" datatype="xsd:string" id="meta182622" property="format" xsi:type="nex:LiteralMeta"/>
      </node>
      <node about="#node182623" id="node182623" label="ALU12458.1_GCA_001481685_hypothetical_protein_EYM_04000__Ignicoccus_islandicus_DSM_13165_" otu="otu182624">
        <meta content=" x=2.751217 y=25.0 ll=7;" datatype="xsd:string" id="meta182625" property="format" xsi:type="nex:LiteralMeta"/>
      </node>
      <node about="#node182634" id="node182634" label="85.2/67" otu="otu182635">
        <meta content=" x=0.7529166 y=499.62994 ll=7;" datatype="xsd:string" id="meta182636" property="format" xsi:type="nex:LiteralMeta"/>
      </node>
      <node about="#node182637" id="node182637" label="72.1/14" otu="otu182638">
        <meta content=" x=0.7796292 y=370.2599 ll=7;" datatype="xsd:string" id="meta182639" property="format" xsi:type="nex:LiteralMeta"/>
      </node>
      <node about="#node182640" id="node182640" label="83.5/18" otu="otu182641">
        <meta content=" x=0.8461207 y=163.6442 ll=7;" datatype="xsd:string" id="meta182642" property="format" xsi:type="nex:LiteralMeta"/>
      </node>
      <node about="#node182643" id="node182643" label="84.8/9" otu="otu182644">
        <meta content=" x=0.907569 y=122.393036 ll=7;" datatype="xsd:string" id="meta182645" property="format" xsi:type="nex:LiteralMeta"/>
      </node>
      <node about="#node182646" id="node182646" label="85.6/82" otu="otu182647">
        <meta content=" x=0.97271687 y=92.87262 ll=7;" datatype="xsd:string" id="meta182648" property="format" xsi:type="nex:LiteralMeta"/>
      </node>
      <node about="#node182649" id="node182649" label="28.8/64" otu="otu182650">
        <meta content=" x=1.0274203 y=67.49524 ll=7;" datatype="xsd:string" id="meta182651" property="format" xsi:type="nex:LiteralMeta"/>
      </node>
      <node about="#node182652" id="node182652" label="92.2/96" otu="otu182653">
        <meta content=" x=1.2147455 y=27.875 ll=7;" datatype="xsd:string" id="meta182654" property="format" xsi:type="nex:LiteralMeta"/>
      </node>
      <node about="#node182655" id="node182655" label="34.6/94" otu="otu182656">
        <meta content=" x=1.3112311 y=26.75 ll=7;" datatype="xsd:string" id="meta182657" property="format" xsi:type="nex:LiteralMeta"/>
      </node>
      <node about="#node182658" id="node182658" label="PSO03032.1_GCA_003019535_hypothetical_protein_B9Q05_02995__Candidatus_Marsarchaeota_G2_archaeon_ECH_B_1_" otu="otu182659">
        <meta content=" x=2.1250648 y=26.0 ll=7;" datatype="xsd:string" id="meta182660" property="format" xsi:type="nex:LiteralMeta"/>
      </node>
      <node about="#node182661" id="node182661" label="99.9/100" otu="otu182415">
        <meta content=" x=2.0618625 y=27.5 ll=7;" datatype="xsd:string" id="meta182662" property="format" xsi:type="nex:LiteralMeta"/>
      </node>
      <node about="#node182663" id="node182663" label="RLF65536.1_GCA_003663565_hypothetical_protein_DRN30_03795__Thermoplasmata_archaeon_" otu="otu182664">
        <meta content=" x=2.1352422 y=27.0 ll=7;" datatype="xsd:string" id="meta182665" property="format" xsi:type="nex:LiteralMeta"/>
      </node>
      <node about="#node182666" id="node182666" label="RLF67531.1_GCA_003663585_hypothetical_protein_DRN26_02075__partial__Thermoplasmata_archaeon_" otu="otu182667">
        <meta content=" x=2.279552 y=28.0 ll=7;" datatype="xsd:string" id="meta182668" property="format" xsi:type="nex:LiteralMeta"/>
      </node>
      <node about="#node182677" id="node182677" label="RLF49100.1_GCA_003649915_hypothetical_protein_DRN20_03005__Thermoplasmata_archaeon_" otu="otu182678">
        <meta content=" x=1.7434009 y=29.0 ll=7;" datatype="xsd:string" id="meta182679" property="format" xsi:type="nex:LiteralMeta"/>
      </node>
      <node about="#node182684" id="node182684" label="92.2/97" otu="otu182685">
        <meta content=" x=1.1581244 y=107.11548 ll=7;" datatype="xsd:string" id="meta182686" property="format" xsi:type="nex:LiteralMeta"/>
      </node>
      <node about="#node182687" id="node182687" label="44.6/89" otu="otu182688">
        <meta content=" x=1.1986598 y=101.23096 ll=7;" datatype="xsd:string" id="meta182689" property="format" xsi:type="nex:LiteralMeta"/>
      </node>
      <node about="#node182690" id="node182690" label="91.9/96" otu="otu182691">
        <meta content=" x=1.2749046 y=92.961914 ll=7;" datatype="xsd:string" id="meta182692" property="format" xsi:type="nex:LiteralMeta"/>
      </node>
      <node about="#node182693" id="node182693" label="81.6/60" otu="otu182694">
        <meta content=" x=1.3169725 y=77.92383 ll=7;" datatype="xsd:string" id="meta182695" property="format" xsi:type="nex:LiteralMeta"/>
      </node>
      <node about="#node182696" id="node182696" label="53/57" otu="otu182697">
        <meta content=" x=1.3570399 y=56.24756 ll=7;" datatype="xsd:string" id="meta182698" property="format" xsi:type="nex:LiteralMeta"/>
      </node>
      <node about="#node182699" id="node182699" label="84.9/99" otu="otu182700">
        <meta content=" x=1.4146489 y=46.072266 ll=7;" datatype="xsd:string" id="meta182701" property="format" xsi:type="nex:LiteralMeta"/>
      </node>
      <node about="#node182702" id="node182702" label="95.4/100" otu="otu182703">
        <meta content=" x=1.525064 y=43.26953 ll=7;" datatype="xsd:string" id="meta182704" property="format" xsi:type="nex:LiteralMeta"/>
      </node>
      <node about="#node182705" id="node182705" label="49/96" otu="otu182706">
        <meta content=" x=1.5717517 y=40.039062 ll=7;" datatype="xsd:string" id="meta182707" property="format" xsi:type="nex:LiteralMeta"/>
      </node>
      <node about="#node182708" id="node182708" label="51.9/88" otu="otu182709">
        <meta content=" x=1.6088898 y=35.078125 ll=7;" datatype="xsd:string" id="meta182710" property="format" xsi:type="nex:LiteralMeta"/>
      </node>
      <node about="#node182711" id="node182711" label="100/100" otu="otu182712">
        <meta content=" x=2.0510585 y=31.5 ll=7;" datatype="xsd:string" id="meta182713" property="format" xsi:type="nex:LiteralMeta"/>
      </node>
      <node about="#node182714" id="node182714" label="91.3/100" otu="otu182715">
        <meta content=" x=2.175977 y=30.5 ll=7;" datatype="xsd:string" id="meta182716" property="format" xsi:type="nex:LiteralMeta"/>
      </node>
      <node about="#node182717" id="node182717" label="GCA_003557905PWNH01000060.1_126148770485_12_GCA_003557905_1_ID_85_12_partial_00__Methanomassiliicoccaceae_archaeon_" otu="otu182718">
        <meta content=" x=2.2740936 y=30.0 ll=7;" datatype="xsd:string" id="meta182719" property="format" xsi:type="nex:LiteralMeta"/>
      </node>
      <node about="#node182720" id="node182720" label="GCA_003560875PWJQ01000053.1_21188182036811_21_GCA_003560875_-1_ID_11_21_partial_00__Methanomassiliicoccaceae_archaeon_" otu="otu182721">
        <meta content=" x=2.2081623 y=31.0 ll=7;" datatype="xsd:string" id="meta182722" property="format" xsi:type="nex:LiteralMeta"/>
      </node>
      <node about="#node182727" id="node182727" label="93.9/100" otu="otu182728">
        <meta content=" x=2.1730258 y=32.5 ll=7;" datatype="xsd:string" id="meta182729" property="format" xsi:type="nex:LiteralMeta"/>
      </node>
      <node about="#node182730" id="node182730" label="GCA_003550345PUJZ01000004.1_46394244097140_46_GCA_003550345_1_ID_40_46_partial_00__Methanomassiliicoccaceae_archaeon_" otu="otu182731">
        <meta content=" x=2.2780294 y=32.0 ll=7;" datatype="xsd:string" id="meta182732" property="format" xsi:type="nex:LiteralMeta"/>
      </node>
      <node about="#node182733" id="node182733" label="GCA_003555025PWHV01000035.1_69627436429019_69_GCA_003555025_1_ID_19_69_partial_00__Methanomassiliicoccaceae_archaeon_" otu="otu182734">
        <meta content=" x=2.1979616 y=33.0 ll=7;" datatype="xsd:string" id="meta182735" property="format" xsi:type="nex:LiteralMeta"/>
      </node>
      <node about="#node182744" id="node182744" label="81.4/98" otu="otu182745">
        <meta content=" x=1.6585 y=38.65625 ll=7;" datatype="xsd:string" id="meta182746" property="format" xsi:type="nex:LiteralMeta"/>
      </node>
      <node about="#node182747" id="node182747" label="90.8/100" otu="otu182748">
        <meta content=" x=1.7599596 y=36.25 ll=7;" datatype="xsd:string" id="meta182749" property="format" xsi:type="nex:LiteralMeta"/>
      </node>
      <node about="#node182750" id="node182750" label="100/100" otu="otu182712">
        <meta content=" x=2.154178 y=34.75 ll=7;" datatype="xsd:string" id="meta182751" property="format" xsi:type="nex:LiteralMeta"/>
      </node>
      <node about="#node182752" id="node182752" label="GCA_001512965LFRW01000053.1_55472484883450_55_GCA_001512965_1_ID_50_55_partial_00__Methanomicrobia_archaeon_DTU008_" otu="otu182753">
        <meta content=" x=2.224701 y=34.0 ll=7;" datatype="xsd:string" id="meta182754" property="format" xsi:type="nex:LiteralMeta"/>
      </node>
      <node about="#node182755" id="node182755" label="36.1/100" otu="otu182756">
        <meta content=" x=2.1804478 y=35.5 ll=7;" datatype="xsd:string" id="meta182757" property="format" xsi:type="nex:LiteralMeta"/>
      </node>
      <node about="#node182758" id="node182758" label="KQM11671.1_GCA_001421185_hypothetical_protein_AOA80_06415__Methanomassiliicoccales_archaeon_RumEn_M1_" otu="otu182759">
        <meta content=" x=2.2935526 y=35.0 ll=7;" datatype="xsd:string" id="meta182760" property="format" xsi:type="nex:LiteralMeta"/>
      </node>
      <node about="#node182761" id="node182761" label="GCA_002504525DATD01000013.1_12912939413097727_129_GCA_002504525_-1_ID_27_129_partial_00__Methanomassiliicoccus_sp._UBA345_" otu="otu182762">
        <meta content=" x=2.231285 y=36.0 ll=7;" datatype="xsd:string" id="meta182763" property="format" xsi:type="nex:LiteralMeta"/>
      </node>
      <node about="#node182772" id="node182772" label="83.1/99" otu="otu182773">
        <meta content=" x=1.8342572 y=37.75 ll=7;" datatype="xsd:string" id="meta182774" property="format" xsi:type="nex:LiteralMeta"/>
      </node>
      <node about="#node182775" id="node182775" label="AGN26472.1_GCA_000404225_putative_membrane-associated_Zn-dependent_protease__Candidatus_Methanomassiliicoccus_intestinalis_Issoire-Mx1_" otu="otu182776">
        <meta content=" x=2.0443094 y=37.0 ll=7;" datatype="xsd:string" id="meta182777" property="format" xsi:type="nex:LiteralMeta"/>
      </node>
      <node about="#node182778" id="node182778" label="62.3/100" otu="otu182779">
        <meta content=" x=1.8971541 y=38.5 ll=7;" datatype="xsd:string" id="meta182780" property="format" xsi:type="nex:LiteralMeta"/>
      </node>
      <node about="#node182781" id="node182781" label="GCA_002508545DAVH01000068.1_65559895757842_65_GCA_002508545_-1_ID_42_65_partial_00__Methanomassiliicoccus_sp._UBA6_" otu="otu182782">
        <meta content=" x=2.089482 y=38.0 ll=7;" datatype="xsd:string" id="meta182783" property="format" xsi:type="nex:LiteralMeta"/>
      </node>
      <node about="#node182784" id="node182784" label="WP_019176927.1_GCF_000308215_PDZ_domain-containing_protein__Methanomassiliicoccus_luminyensis_" otu="otu182785">
        <meta content=" x=2.064954 y=39.0 ll=7;" datatype="xsd:string" id="meta182786" property="format" xsi:type="nex:LiteralMeta"/>
      </node>
      <node about="#node182799" id="node182799" label="83.8/100" otu="otu182800">
        <meta content=" x=1.7030945 y=41.0625 ll=7;" datatype="xsd:string" id="meta182801" property="format" xsi:type="nex:LiteralMeta"/>
      </node>
      <node about="#node182802" id="node182802" label="TFG57507.1_GCA_004525545_PDZ_domain-containing_protein__Methanomassiliicoccus_sp._" otu="otu182803">
        <meta content=" x=1.813822 y=40.0 ll=7;" datatype="xsd:string" id="meta182804" property="format" xsi:type="nex:LiteralMeta"/>
      </node>
      <node about="#node182805" id="node182805" label="76.8/100" otu="otu182806">
        <meta content=" x=1.7479517 y=42.125 ll=7;" datatype="xsd:string" id="meta182807" property="format" xsi:type="nex:LiteralMeta"/>
      </node>
      <node about="#node182808" id="node182808" label="OPX62411.1_GCA_002067045_Peptidase_family_M50__Methanomassiliicoccales_archaeon_PtaB.Bin134_" otu="otu182809">
        <meta content=" x=1.8396815 y=41.0 ll=7;" datatype="xsd:string" id="meta182810" property="format" xsi:type="nex:LiteralMeta"/>
      </node>
      <node about="#node182811" id="node182811" label="97.7/100" otu="otu182812">
        <meta content=" x=1.812688 y=43.25 ll=7;" datatype="xsd:string" id="meta182813" property="format" xsi:type="nex:LiteralMeta"/>
      </node>
      <node about="#node182814" id="node182814" label="50.2/100" otu="otu182815">
        <meta content=" x=1.8260705 y=42.5 ll=7;" datatype="xsd:string" id="meta182816" property="format" xsi:type="nex:LiteralMeta"/>
      </node>
      <node about="#node182817" id="node182817" label="OPX63985.1_GCA_002067005_Peptidase_family_M50__Methanomassiliicoccales_archaeon_PtaB.Bin215_" otu="otu182818">
        <meta content=" x=1.8649454 y=42.0 ll=7;" datatype="xsd:string" id="meta182819" property="format" xsi:type="nex:LiteralMeta"/>
      </node>
      <node about="#node182820" id="node182820" label="GCA_002497075DAML01000036.1_4943532451452_49_GCA_002497075_1_ID_2_49_partial_00__Methanomassiliicoccaceae_archaeon_UBA472_" otu="otu182821">
        <meta content=" x=1.8260733 y=43.0 ll=7;" datatype="xsd:string" id="meta182822" property="format" xsi:type="nex:LiteralMeta"/>
      </node>
      <node about="#node182827" id="node182827" label="GCA_002506985DAYS01000107.1_53177479049_5_GCA_002506985_1_ID_49_5_partial_00__Methanomassiliicoccaceae_archaeon_UBA248_" otu="otu182828">
        <meta content=" x=1.8451699 y=44.0 ll=7;" datatype="xsd:string" id="meta182829" property="format" xsi:type="nex:LiteralMeta"/>
      </node>
      <node about="#node182850" id="node182850" label="OPY31971.1_GCA_002067865_Peptidase_family_M50__Methanomassiliicoccales_archaeon_PtaU1.Bin124_" otu="otu182851">
        <meta content=" x=1.8080982 y=45.0 ll=7;" datatype="xsd:string" id="meta182852" property="format" xsi:type="nex:LiteralMeta"/>
      </node>
      <node about="#node182857" id="node182857" label="99.7/100" otu="otu182858">
        <meta content=" x=1.7702171 y=46.5 ll=7;" datatype="xsd:string" id="meta182859" property="format" xsi:type="nex:LiteralMeta"/>
      </node>
      <node about="#node182860" id="node182860" label="GCA_003135935PNBI01000164.1_83290490040_8_GCA_003135935_1_ID_40_8_partial_00__Methanomassiliicoccaceae_archaeon_" otu="otu182861">
        <meta content=" x=1.8023707 y=46.0 ll=7;" datatype="xsd:string" id="meta182862" property="format" xsi:type="nex:LiteralMeta"/>
      </node>
      <node about="#node182863" id="node182863" label="GCA_003153895PMBU01000071.1_634725082112_6_GCA_003153895_1_ID_112_6_partial_00__Methanomassiliicoccaceae_archaeon_" otu="otu182864">
        <meta content=" x=1.7854873 y=47.0 ll=7;" datatype="xsd:string" id="meta182865" property="format" xsi:type="nex:LiteralMeta"/>
      </node>
      <node about="#node182874" id="node182874" label="94/100" otu="otu182875">
        <meta content=" x=1.5357393 y=48.875 ll=7;" datatype="xsd:string" id="meta182876" property="format" xsi:type="nex:LiteralMeta"/>
      </node>
      <node about="#node182877" id="node182877" label="TFG69545.1_GCA_004525325_hypothetical_protein_E4H25_04625__Methanomassiliicoccus_sp._" otu="otu182878">
        <meta content=" x=1.8192396 y=48.0 ll=7;" datatype="xsd:string" id="meta182879" property="format" xsi:type="nex:LiteralMeta"/>
      </node>
      <node about="#node182880" id="node182880" label="93.5/100" otu="otu182881">
        <meta content=" x=1.6613655 y=49.75 ll=7;" datatype="xsd:string" id="meta182882" property="format" xsi:type="nex:LiteralMeta"/>
      </node>
      <node about="#node182883" id="node182883" label="OGS42441.1_GCA_001800735_hypothetical_protein_A3K67_02010__partial__Euryarchaeota_archaeon_RBG_16_62_10_" otu="otu182884">
        <meta content=" x=1.8096766 y=49.0 ll=7;" datatype="xsd:string" id="meta182885" property="format" xsi:type="nex:LiteralMeta"/>
      </node>
      <node about="#node182886" id="node182886" label="64.7/97" otu="otu182887">
        <meta content=" x=1.7086048 y=50.5 ll=7;" datatype="xsd:string" id="meta182888" property="format" xsi:type="nex:LiteralMeta"/>
      </node>
      <node about="#node182889" id="node182889" label="OGS43664.1_GCA_001800675_hypothetical_protein_A3K76_04400__Euryarchaeota_archaeon_RBG_13_57_23_" otu="otu182890">
        <meta content=" x=1.8687001 y=50.0 ll=7;" datatype="xsd:string" id="meta182891" property="format" xsi:type="nex:LiteralMeta"/>
      </node>
      <node about="#node182892" id="node182892" label="OGS55891.1_GCA_001800815_hypothetical_protein_A3K60_03235__Euryarchaeota_archaeon_RBG_19FT_COMBO_56_21_" otu="otu182893">
        <meta content=" x=1.7527008 y=51.0 ll=7;" datatype="xsd:string" id="meta182894" property="format" xsi:type="nex:LiteralMeta"/>
      </node>
      <node about="#node182911" id="node182911" label="86.5/79" otu="otu182912">
        <meta content=" x=1.4245942 y=66.42285 ll=7;" datatype="xsd:string" id="meta182913" property="format" xsi:type="nex:LiteralMeta"/>
      </node>
      <node about="#node182914" id="node182914" label="0/31" otu="otu182915">
        <meta content=" x=1.4845214 y=57.408203 ll=7;" datatype="xsd:string" id="meta182916" property="format" xsi:type="nex:LiteralMeta"/>
      </node>
      <node about="#node182917" id="node182917" label="98.8/100" otu="otu182918">
        <meta content=" x=1.6935971 y=52.5 ll=7;" datatype="xsd:string" id="meta182919" property="format" xsi:type="nex:LiteralMeta"/>
      </node>
      <node about="#node182920" id="node182920" label="KYK28888.1_GCA_001595885_hypothetical_protein_AYK23_05410__Euryarchaeota_archaeon_SG8-5_" otu="otu182921">
        <meta content=" x=1.8442428 y=52.0 ll=7;" datatype="xsd:string" id="meta182922" property="format" xsi:type="nex:LiteralMeta"/>
      </node>
      <node about="#node182923" id="node182923" label="GCA_002496385DAJR01000057.1_30279112926637_30_GCA_002496385_-1_ID_37_30_partial_00__Methanomassiliicoccales_archaeon_UBA147_" otu="otu182924">
        <meta content=" x=1.8105841 y=53.0 ll=7;" datatype="xsd:string" id="meta182925" property="format" xsi:type="nex:LiteralMeta"/>
      </node>
      <node about="#node182930" id="node182930" label="97.4/100" otu="otu182931">
        <meta content=" x=1.6640291 y=62.316406 ll=7;" datatype="xsd:string" id="meta182932" property="format" xsi:type="nex:LiteralMeta"/>
      </node>
      <node about="#node182933" id="node182933" label="96.1/100" otu="otu182934">
        <meta content=" x=1.8038957 y=56.09375 ll=7;" datatype="xsd:string" id="meta182935" property="format" xsi:type="nex:LiteralMeta"/>
      </node>
      <node about="#node182936" id="node182936" label="99.8/100" otu="otu182598">
        <meta content=" x=2.0159101 y=54.5 ll=7;" datatype="xsd:string" id="meta182937" property="format" xsi:type="nex:LiteralMeta"/>
      </node>
      <node about="#node182938" id="node182938" label="OIR14789.1_GCA_001875425_hypothetical_protein_BEU04_02640__Marine_Group_III_euryarchaeote_CG-Bathy1_" otu="otu182939">
        <meta content=" x=2.0364861 y=54.0 ll=7;" datatype="xsd:string" id="meta182940" property="format" xsi:type="nex:LiteralMeta"/>
      </node>
      <node about="#node182941" id="node182941" label="GCA_002509225DAHL01000048.1_5197640459_5_GCA_002509225_1_ID_9_5_partial_00__Euryarchaeota_archaeon_UBA102_" otu="otu182942">
        <meta content=" x=2.0268366 y=55.0 ll=7;" datatype="xsd:string" id="meta182943" property="format" xsi:type="nex:LiteralMeta"/>
      </node>
      <node about="#node182948" id="node182948" label="95.8/100" otu="otu182949">
        <meta content=" x=1.9192152 y=57.6875 ll=7;" datatype="xsd:string" id="meta182950" property="format" xsi:type="nex:LiteralMeta"/>
      </node>
      <node about="#node182951" id="node182951" label="73.1/100" otu="otu182952">
        <meta content=" x=1.929907 y=56.5 ll=7;" datatype="xsd:string" id="meta182953" property="format" xsi:type="nex:LiteralMeta"/>
      </node>
      <node about="#node182954" id="node182954" label="MAE56691.1_GCA_002687355_hypothetical_protein_CL964_01600__Euryarchaeota_archaeon_" otu="otu182955">
        <meta content=" x=1.9465345 y=56.0 ll=7;" datatype="xsd:string" id="meta182956" property="format" xsi:type="nex:LiteralMeta"/>
      </node>
      <node about="#node182957" id="node182957" label="MBV07526.1_GCA_002731905_hypothetical_protein_CMA55_04510__Euryarchaeota_archaeon_" otu="otu182958">
        <meta content=" x=1.9379072 y=57.0 ll=7;" datatype="xsd:string" id="meta182959" property="format" xsi:type="nex:LiteralMeta"/>
      </node>
      <node about="#node182964" id="node182964" label="95/100" otu="otu182965">
        <meta content=" x=1.9573756 y=58.875 ll=7;" datatype="xsd:string" id="meta182966" property="format" xsi:type="nex:LiteralMeta"/>
      </node>
      <node about="#node182967" id="node182967" label="OIR12235.1_GCA_001875445_hypothetical_protein_BEU05_03260__Marine_Group_III_euryarchaeote_CG-Bathy2_" otu="otu182968">
        <meta content=" x=1.9573784 y=58.0 ll=7;" datatype="xsd:string" id="meta182969" property="format" xsi:type="nex:LiteralMeta"/>
      </node>
      <node about="#node182970" id="node182970" label="31.1/96" otu="otu182971">
        <meta content=" x=1.9731337 y=59.75 ll=7;" datatype="xsd:string" id="meta182972" property="format" xsi:type="nex:LiteralMeta"/>
      </node>
      <node about="#node182973" id="node182973" label="GCA_002509165DAZP01000105.1_17119261399520_17_GCA_002509165_-1_ID_20_17_partial_00__Euryarchaeota_archaeon_UBA488_" otu="otu182974">
        <meta content=" x=2.0054815 y=59.0 ll=7;" datatype="xsd:string" id="meta182975" property="format" xsi:type="nex:LiteralMeta"/>
      </node>
      <node about="#node182976" id="node182976" label="76.2/100" otu="otu182977">
        <meta content=" x=1.9813218 y=60.5 ll=7;" datatype="xsd:string" id="meta182978" property="format" xsi:type="nex:LiteralMeta"/>
      </node>
      <node about="#node182979" id="node182979" label="PXF18504.1_GCA_003193815_hypothetical_protein_CXX75_03805__Euryarchaeota_archaeon_" otu="otu182980">
        <meta content=" x=1.9891309 y=60.0 ll=7;" datatype="xsd:string" id="meta182981" property="format" xsi:type="nex:LiteralMeta"/>
      </node>
      <node about="#node182982" id="node182982" label="RZD33365.1_GCA_004195655_hypothetical_protein_CXT74_00470__Euryarchaeota_archaeon_" otu="otu182983">
        <meta content=" x=1.981324 y=61.0 ll=7;" datatype="xsd:string" id="meta182984" property="format" xsi:type="nex:LiteralMeta"/>
      </node>
      <node about="#node183005" id="node183005" label="94.8/99" otu="otu183006">
        <meta content=" x=1.7570908 y=68.53906 ll=7;" datatype="xsd:string" id="meta183007" property="format" xsi:type="nex:LiteralMeta"/>
      </node>
      <node about="#node183008" id="node183008" label="73.7/98" otu="otu183009">
        <meta content=" x=1.7879404 y=65.578125 ll=7;" datatype="xsd:string" id="meta183010" property="format" xsi:type="nex:LiteralMeta"/>
      </node>
      <node about="#node183011" id="node183011" label="36.1/97" otu="otu183012">
        <meta content=" x=1.800551 y=62.5 ll=7;" datatype="xsd:string" id="meta183013" property="format" xsi:type="nex:LiteralMeta"/>
      </node>
      <node about="#node183014" id="node183014" label="RZD33495.1_GCA_004195425_hypothetical_protein_CXT75_11630__Euryarchaeota_archaeon_" otu="otu183015">
        <meta content=" x=1.9204944 y=62.0 ll=7;" datatype="xsd:string" id="meta183016" property="format" xsi:type="nex:LiteralMeta"/>
      </node>
      <node about="#node183017" id="node183017" label="RZD32984.1_GCA_004195425_hypothetical_protein_CXT75_12240__Euryarchaeota_archaeon_" otu="otu183018">
        <meta content=" x=1.8442682 y=63.0 ll=7;" datatype="xsd:string" id="meta183019" property="format" xsi:type="nex:LiteralMeta"/>
      </node>
      <node about="#node183024" id="node183024" label="77.3/98" otu="otu183025">
        <meta content=" x=1.8164191 y=68.65625 ll=7;" datatype="xsd:string" id="meta183026" property="format" xsi:type="nex:LiteralMeta"/>
      </node>
      <node about="#node183027" id="node183027" label="97.2/99" otu="otu183028">
        <meta content=" x=1.8740164 y=67.3125 ll=7;" datatype="xsd:string" id="meta183029" property="format" xsi:type="nex:LiteralMeta"/>
      </node>
      <node about="#node183030" id="node183030" label="78.7/99" otu="otu183031">
        <meta content=" x=1.8897843 y=66.125 ll=7;" datatype="xsd:string" id="meta183032" property="format" xsi:type="nex:LiteralMeta"/>
      </node>
      <node about="#node183033" id="node183033" label="67.3/99" otu="otu183034">
        <meta content=" x=1.9052724 y=65.25 ll=7;" datatype="xsd:string" id="meta183035" property="format" xsi:type="nex:LiteralMeta"/>
      </node>
      <node about="#node183036" id="node183036" label="66.6/100" otu="otu183037">
        <meta content=" x=1.9112751 y=64.5 ll=7;" datatype="xsd:string" id="meta183038" property="format" xsi:type="nex:LiteralMeta"/>
      </node>
      <node about="#node183039" id="node183039" label="OIR09643.1_GCA_001875375_hypothetical_protein_BEU03_01480__Marine_Group_III_euryarchaeote_CG-Epi6_" otu="otu183040">
        <meta content=" x=1.9112763 y=64.0 ll=7;" datatype="xsd:string" id="meta183041" property="format" xsi:type="nex:LiteralMeta"/>
      </node>
      <node about="#node183042" id="node183042" label="GCA_002497685DAEH01000060.1_43850591955_4_GCA_002497685_1_ID_55_4_partial_00__Euryarchaeota_archaeon_UBA169_" otu="otu183043">
        <meta content=" x=1.9420757 y=65.0 ll=7;" datatype="xsd:string" id="meta183044" property="format" xsi:type="nex:LiteralMeta"/>
      </node>
      <node about="#node183049" id="node183049" label="OUX29687.1_GCA_002168555_hypothetical_protein_CBE24_08040__bacterium_TMED264_" otu="otu183050">
        <meta content=" x=1.9145964 y=66.0 ll=7;" datatype="xsd:string" id="meta183051" property="format" xsi:type="nex:LiteralMeta"/>
      </node>
      <node about="#node183056" id="node183056" label="MBN64977.1_GCA_002724775_hypothetical_protein_CMA74_01005__Euryarchaeota_archaeon_" otu="otu183057">
        <meta content=" x=1.8990321 y=67.0 ll=7;" datatype="xsd:string" id="meta183058" property="format" xsi:type="nex:LiteralMeta"/>
      </node>
      <node about="#node183063" id="node183063" label="77.3/100" otu="otu183064">
        <meta content=" x=1.8879441 y=68.5 ll=7;" datatype="xsd:string" id="meta183065" property="format" xsi:type="nex:LiteralMeta"/>
      </node>
      <node about="#node183066" id="node183066" label="MBJ35206.1_GCA_002718915_hypothetical_protein_CMB62_01135__Euryarchaeota_archaeon_" otu="otu183067">
        <meta content=" x=1.8879471 y=68.0 ll=7;" datatype="xsd:string" id="meta183068" property="format" xsi:type="nex:LiteralMeta"/>
      </node>
      <node about="#node183069" id="node183069" label="MBJ35762.1_GCA_002718915_hypothetical_protein_CMB62_04080__Euryarchaeota_archaeon_" otu="otu183070">
        <meta content=" x=1.8879453 y=69.0 ll=7;" datatype="xsd:string" id="meta183071" property="format" xsi:type="nex:LiteralMeta"/>
      </node>
      <node about="#node183080" id="node183080" label="MBE27781.1_GCA_002712685_hypothetical_protein_CMB06_01535__Euryarchaeota_archaeon_" otu="otu183081">
        <meta content=" x=1.846096 y=70.0 ll=7;" datatype="xsd:string" id="meta183082" property="format" xsi:type="nex:LiteralMeta"/>
      </node>
      <node about="#node183091" id="node183091" label="92.9/100" otu="otu183092">
        <meta content=" x=1.813911 y=71.5 ll=7;" datatype="xsd:string" id="meta183093" property="format" xsi:type="nex:LiteralMeta"/>
      </node>
      <node about="#node183094" id="node183094" label="PBO81591.1_GCA_002317815_hypothetical_protein_COC13_01635__Euryarchaeota_archaeon_" otu="otu183095">
        <meta content=" x=1.8215349 y=71.0 ll=7;" datatype="xsd:string" id="meta183096" property="format" xsi:type="nex:LiteralMeta"/>
      </node>
      <node about="#node183097" id="node183097" label="GCA_002506485DAXQ01000039.1_3857294734_3_GCA_002506485_1_ID_34_3_partial_00__Euryarchaeota_archaeon_UBA136_" otu="otu183098">
        <meta content=" x=1.8218118 y=72.0 ll=7;" datatype="xsd:string" id="meta183099" property="format" xsi:type="nex:LiteralMeta"/>
      </node>
      <node about="#node183116" id="node183116" label="98.7/100" otu="otu183117">
        <meta content=" x=1.5991951 y=75.4375 ll=7;" datatype="xsd:string" id="meta183118" property="format" xsi:type="nex:LiteralMeta"/>
      </node>
      <node about="#node183119" id="node183119" label="45.6/78" otu="otu183120">
        <meta content=" x=1.6528636 y=73.875 ll=7;" datatype="xsd:string" id="meta183121" property="format" xsi:type="nex:LiteralMeta"/>
      </node>
      <node about="#node183122" id="node183122" label="OGS51300.1_GCA_001800755_hypothetical_protein_A3K65_02760__Euryarchaeota_archaeon_RBG_16_68_12_" otu="otu183123">
        <meta content=" x=2.14851 y=73.0 ll=7;" datatype="xsd:string" id="meta183124" property="format" xsi:type="nex:LiteralMeta"/>
      </node>
      <node about="#node183125" id="node183125" label="36.2/94" otu="otu183126">
        <meta content=" x=1.6955675 y=74.75 ll=7;" datatype="xsd:string" id="meta183127" property="format" xsi:type="nex:LiteralMeta"/>
      </node>
      <node about="#node183128" id="node183128" label="OGS45603.1_GCA_001800745_hypothetical_protein_A3K66_07835__Euryarchaeota_archaeon_RBG_16_67_27_" otu="otu183129">
        <meta content=" x=1.8109273 y=74.0 ll=7;" datatype="xsd:string" id="meta183130" property="format" xsi:type="nex:LiteralMeta"/>
      </node>
      <node about="#node183131" id="node183131" label="92.1/100" otu="otu183132">
        <meta content=" x=1.7693664 y=75.5 ll=7;" datatype="xsd:string" id="meta183133" property="format" xsi:type="nex:LiteralMeta"/>
      </node>
      <node about="#node183134" id="node183134" label="OGS47897.1_GCA_001800795_hypothetical_protein_A3K68_04465__Euryarchaeota_archaeon_RBG_16_68_13_" otu="otu183135">
        <meta content=" x=1.8526218 y=75.0 ll=7;" datatype="xsd:string" id="meta183136" property="format" xsi:type="nex:LiteralMeta"/>
      </node>
      <node about="#node183137" id="node183137" label="OGS62788.1_GCA_001800825_hypothetical_protein_A3K59_01575__Euryarchaeota_archaeon_RBG_19FT_COMBO_69_17_" otu="otu183138">
        <meta content=" x=1.8806158 y=76.0 ll=7;" datatype="xsd:string" id="meta183139" property="format" xsi:type="nex:LiteralMeta"/>
      </node>
      <node about="#node183152" id="node183152" label="OLD91015.1_GCA_001919915_hypothetical_protein_AUG86_02050__Euryarchaeota_archaeon_13_1_20CM_4_64_14_" otu="otu183153">
        <meta content=" x=1.8395929 y=77.0 ll=7;" datatype="xsd:string" id="meta183154" property="format" xsi:type="nex:LiteralMeta"/>
      </node>
      <node about="#node183167" id="node183167" label="88.9/99" otu="otu183168">
        <meta content=" x=1.4103669 y=99.6001 ll=7;" datatype="xsd:string" id="meta183169" property="format" xsi:type="nex:LiteralMeta"/>
      </node>
      <node about="#node183170" id="node183170" label="88.7/98" otu="otu183171">
        <meta content=" x=1.538811 y=94.168945 ll=7;" datatype="xsd:string" id="meta183172" property="format" xsi:type="nex:LiteralMeta"/>
      </node>
      <node about="#node183173" id="node183173" label="91.9/98" otu="otu183174">
        <meta content=" x=1.6814207 y=89.68164 ll=7;" datatype="xsd:string" id="meta183175" property="format" xsi:type="nex:LiteralMeta"/>
      </node>
      <node about="#node183176" id="node183176" label="82.8/97" otu="otu183177">
        <meta content=" x=1.732109 y=86.36328 ll=7;" datatype="xsd:string" id="meta183178" property="format" xsi:type="nex:LiteralMeta"/>
      </node>
      <node about="#node183179" id="node183179" label="80.6/91" otu="otu183180">
        <meta content=" x=1.7931882 y=81.97656 ll=7;" datatype="xsd:string" id="meta183181" property="format" xsi:type="nex:LiteralMeta"/>
      </node>
      <node about="#node183182" id="node183182" label="RLF29004.1_GCA_003649715_hypothetical_protein_DRN05_02680__Thermoplasmata_archaeon_" otu="otu183183">
        <meta content=" x=2.0799165 y=78.0 ll=7;" datatype="xsd:string" id="meta183184" property="format" xsi:type="nex:LiteralMeta"/>
      </node>
      <node about="#node183185" id="node183185" label="97.5/100" otu="otu183186">
        <meta content=" x=1.9463154 y=85.953125 ll=7;" datatype="xsd:string" id="meta183187" property="format" xsi:type="nex:LiteralMeta"/>
      </node>
      <node about="#node183188" id="node183188" label="89/92" otu="otu183189">
        <meta content=" x=1.9989959 y=83.78125 ll=7;" datatype="xsd:string" id="meta183190" property="format" xsi:type="nex:LiteralMeta"/>
      </node>
      <node about="#node183191" id="node183191" label="35.1/89" otu="otu183192">
        <meta content=" x=2.0507362 y=82.5625 ll=7;" datatype="xsd:string" id="meta183193" property="format" xsi:type="nex:LiteralMeta"/>
      </node>
      <node about="#node183194" id="node183194" label="87.1/100" otu="otu183195">
        <meta content=" x=2.1288264 y=81.125 ll=7;" datatype="xsd:string" id="meta183196" property="format" xsi:type="nex:LiteralMeta"/>
      </node>
      <node about="#node183197" id="node183197" label="96.3/100" otu="otu183198">
        <meta content=" x=2.2439492 y=79.75 ll=7;" datatype="xsd:string" id="meta183199" property="format" xsi:type="nex:LiteralMeta"/>
      </node>
      <node about="#node183200" id="node183200" label="PNX48183.1_GCA_002900535_hypothetical_protein_BV457_04280__Thermoplasmata_archaeon_M9B1D_" otu="otu183201">
        <meta content=" x=2.4146657 y=79.0 ll=7;" datatype="xsd:string" id="meta183202" property="format" xsi:type="nex:LiteralMeta"/>
      </node>
      <node about="#node183203" id="node183203" label="88.8/100" otu="otu183204">
        <meta content=" x=2.3397288 y=80.5 ll=7;" datatype="xsd:string" id="meta183205" property="format" xsi:type="nex:LiteralMeta"/>
      </node>
      <node about="#node183206" id="node183206" label="KYK22989.1_GCA_001595865_hypothetical_protein_AYK21_03120__Thermoplasmatales_archaeon_SG8-52-2_" otu="otu183207">
        <meta content=" x=2.6764247 y=80.0 ll=7;" datatype="xsd:string" id="meta183208" property="format" xsi:type="nex:LiteralMeta"/>
      </node>
      <node about="#node183209" id="node183209" label="KYK30614.1_GCA_001595915_hypothetical_protein_AYK22_03270__Thermoplasmatales_archaeon_SG8-52-3_" otu="otu183210">
        <meta content=" x=2.3616278 y=81.0 ll=7;" datatype="xsd:string" id="meta183211" property="format" xsi:type="nex:LiteralMeta"/>
      </node>
      <node about="#node183220" id="node183220" label="99.9/100" otu="otu182415">
        <meta content=" x=2.3450828 y=82.5 ll=7;" datatype="xsd:string" id="meta183221" property="format" xsi:type="nex:LiteralMeta"/>
      </node>
      <node about="#node183222" id="node183222" label="KYK28327.1_GCA_001595805_hypothetical_protein_AYK20_07435__Thermoplasmatales_archaeon_SG8-52-1_" otu="otu183223">
        <meta content=" x=2.3682039 y=82.0 ll=7;" datatype="xsd:string" id="meta183224" property="format" xsi:type="nex:LiteralMeta"/>
      </node>
      <node about="#node183225" id="node183225" label="KYK22828.1_GCA_001595875_hypothetical_protein_AYK24_01585__Thermoplasmatales_archaeon_SG8-52-4_" otu="otu183226">
        <meta content=" x=2.3878338 y=83.0 ll=7;" datatype="xsd:string" id="meta183227" property="format" xsi:type="nex:LiteralMeta"/>
      </node>
      <node about="#node183236" id="node183236" label="RLF41025.1_GCA_003649845_hypothetical_protein_DRN12_04115__Thermoplasmata_archaeon_" otu="otu183237">
        <meta content=" x=2.3833122 y=84.0 ll=7;" datatype="xsd:string" id="meta183238" property="format" xsi:type="nex:LiteralMeta"/>
      </node>
      <node about="#node183243" id="node183243" label="RLI63209.1_GCA_003662835_hypothetical_protein_DRO67_06100__Candidatus_Thorarchaeota_archaeon_" otu="otu183244">
        <meta content=" x=2.1275547 y=85.0 ll=7;" datatype="xsd:string" id="meta183245" property="format" xsi:type="nex:LiteralMeta"/>
      </node>
      <node about="#node183250" id="node183250" label="97.1/100" otu="otu182500">
        <meta content=" x=2.0545769 y=88.125 ll=7;" datatype="xsd:string" id="meta183251" property="format" xsi:type="nex:LiteralMeta"/>
      </node>
      <node about="#node183252" id="node183252" label="75.6/80" otu="otu183253">
        <meta content=" x=2.079245 y=87.25 ll=7;" datatype="xsd:string" id="meta183254" property="format" xsi:type="nex:LiteralMeta"/>
      </node>
      <node about="#node183255" id="node183255" label="35.7/79" otu="otu183256">
        <meta content=" x=2.1058547 y=86.5 ll=7;" datatype="xsd:string" id="meta183257" property="format" xsi:type="nex:LiteralMeta"/>
      </node>
      <node about="#node183258" id="node183258" label="KYK21016.1_GCA_001595945_hypothetical_protein_AYK25_03895__Thermoplasmatales_archaeon_SM1-50_" otu="otu183259">
        <meta content=" x=2.2204638 y=86.0 ll=7;" datatype="xsd:string" id="meta183260" property="format" xsi:type="nex:LiteralMeta"/>
      </node>
      <node about="#node183261" id="node183261" label="DAC72283.1_GCA_003942085_TPA__hypothetical_protein_DSN98_06035__Thermoplasmata_archaeon_" otu="otu183262">
        <meta content=" x=2.23459 y=87.0 ll=7;" datatype="xsd:string" id="meta183263" property="format" xsi:type="nex:LiteralMeta"/>
      </node>
      <node about="#node183268" id="node183268" label="GCA_002505885DAWE01000051.1_31807320160_3_GCA_002505885_1_ID_60_3_partial_00__Euryarchaeota_archaeon_UBA211_" otu="otu183269">
        <meta content=" x=2.105945 y=88.0 ll=7;" datatype="xsd:string" id="meta183270" property="format" xsi:type="nex:LiteralMeta"/>
      </node>
      <node about="#node183275" id="node183275" label="GCA_002506745DAYE01000021.1_17132141440779_17_GCA_002506745_1_ID_79_17_partial_00__Euryarchaeota_archaeon_UBA33_" otu="otu183276">
        <meta content=" x=2.12044 y=89.0 ll=7;" datatype="xsd:string" id="meta183277" property="format" xsi:type="nex:LiteralMeta"/>
      </node>
      <node about="#node183290" id="node183290" label="90.8/99" otu="otu183291">
        <meta content=" x=1.9262611 y=90.75 ll=7;" datatype="xsd:string" id="meta183292" property="format" xsi:type="nex:LiteralMeta"/>
      </node>
      <node about="#node183293" id="node183293" label="RLF24501.1_GCA_003650935_hypothetical_protein_DRN01_06900__partial__Thermoplasmata_archaeon_" otu="otu183294">
        <meta content=" x=2.4610283 y=90.0 ll=7;" datatype="xsd:string" id="meta183295" property="format" xsi:type="nex:LiteralMeta"/>
      </node>
      <node about="#node183296" id="node183296" label="99.5/100" otu="otu183297">
        <meta content=" x=2.4216082 y=91.5 ll=7;" datatype="xsd:string" id="meta183298" property="format" xsi:type="nex:LiteralMeta"/>
      </node>
      <node about="#node183299" id="node183299" label="RLF42350.1_GCA_003649885_hypothetical_protein_DRN18_02575__Thermoplasmata_archaeon_" otu="otu183300">
        <meta content=" x=2.5060334 y=91.0 ll=7;" datatype="xsd:string" id="meta183301" property="format" xsi:type="nex:LiteralMeta"/>
      </node>
      <node about="#node183302" id="node183302" label="RLF44765.1_GCA_003649895_hypothetical_protein_DRN09_02730__Thermoplasmata_archaeon_" otu="otu183303">
        <meta content=" x=2.4216106 y=92.0 ll=7;" datatype="xsd:string" id="meta183304" property="format" xsi:type="nex:LiteralMeta"/>
      </node>
      <node about="#node183317" id="node183317" label="GCA_002502685DAQA01000029.1_29336133522017_29_GCA_002502685_-1_ID_17_29_partial_00__Euryarchaeota_archaeon_UBA202_" otu="otu183318">
        <meta content=" x=2.0907474 y=93.0 ll=7;" datatype="xsd:string" id="meta183319" property="format" xsi:type="nex:LiteralMeta"/>
      </node>
      <node about="#node183324" id="node183324" label="97.1/97" otu="otu183325">
        <meta content=" x=1.7181138 y=98.65625 ll=7;" datatype="xsd:string" id="meta183326" property="format" xsi:type="nex:LiteralMeta"/>
      </node>
      <node about="#node183327" id="node183327" label="27.3/94" otu="otu183328">
        <meta content=" x=1.7498543 y=97.0625 ll=7;" datatype="xsd:string" id="meta183329" property="format" xsi:type="nex:LiteralMeta"/>
      </node>
      <node about="#node183330" id="node183330" label="98.3/100" otu="otu183331">
        <meta content=" x=1.9237021 y=96.125 ll=7;" datatype="xsd:string" id="meta183332" property="format" xsi:type="nex:LiteralMeta"/>
      </node>
      <node about="#node183333" id="node183333" label="29.8/93" otu="otu183334">
        <meta content=" x=1.9575933 y=95.25 ll=7;" datatype="xsd:string" id="meta183335" property="format" xsi:type="nex:LiteralMeta"/>
      </node>
      <node about="#node183336" id="node183336" label="100/100" otu="otu182712">
        <meta content=" x=2.1606128 y=94.5 ll=7;" datatype="xsd:string" id="meta183337" property="format" xsi:type="nex:LiteralMeta"/>
      </node>
      <node about="#node183338" id="node183338" label="OYT59114.1_GCA_002254485_peptidase_M50__Thermoplasmatales_archaeon_ex4484_30_" otu="otu183339">
        <meta content=" x=2.1606152 y=94.0 ll=7;" datatype="xsd:string" id="meta183340" property="format" xsi:type="nex:LiteralMeta"/>
      </node>
      <node about="#node183341" id="node183341" label="RLF43099.1_GCA_003651025_peptidase_M50__Thermoplasmata_archaeon_" otu="otu183342">
        <meta content=" x=2.160615 y=95.0 ll=7;" datatype="xsd:string" id="meta183343" property="format" xsi:type="nex:LiteralMeta"/>
      </node>
      <node about="#node183348" id="node183348" label="RLF45211.1_GCA_003650965_peptidase_M50__Thermoplasmata_archaeon_" otu="otu183349">
        <meta content=" x=2.0187092 y=96.0 ll=7;" datatype="xsd:string" id="meta183350" property="format" xsi:type="nex:LiteralMeta"/>
      </node>
      <node about="#node183355" id="node183355" label="RLF64773.1_GCA_003651155_peptidase_M50__Thermoplasmata_archaeon_" otu="otu183356">
        <meta content=" x=2.0504029 y=97.0 ll=7;" datatype="xsd:string" id="meta183357" property="format" xsi:type="nex:LiteralMeta"/>
      </node>
      <node about="#node183362" id="node183362" label="RLF34046.1_GCA_003650975_hypothetical_protein_DRN07_00925__Thermoplasmata_archaeon_" otu="otu183363">
        <meta content=" x=2.0299203 y=98.0 ll=7;" datatype="xsd:string" id="meta183364" property="format" xsi:type="nex:LiteralMeta"/>
      </node>
      <node about="#node183369" id="node183369" label="41.6/95" otu="otu183370">
        <meta content=" x=1.7705832 y=100.25 ll=7;" datatype="xsd:string" id="meta183371" property="format" xsi:type="nex:LiteralMeta"/>
      </node>
      <node about="#node183372" id="node183372" label="85.5/96" otu="otu183373">
        <meta content=" x=1.8601388 y=99.5 ll=7;" datatype="xsd:string" id="meta183374" property="format" xsi:type="nex:LiteralMeta"/>
      </node>
      <node about="#node183375" id="node183375" label="RLF52721.1_GCA_003649955_hypothetical_protein_DRN11_00700__Thermoplasmata_archaeon_" otu="otu183376">
        <meta content=" x=2.0267503 y=99.0 ll=7;" datatype="xsd:string" id="meta183377" property="format" xsi:type="nex:LiteralMeta"/>
      </node>
      <node about="#node183378" id="node183378" label="OYT58891.1_GCA_002254485_hypothetical_protein_B6U81_07035__Thermoplasmatales_archaeon_ex4484_30_" otu="otu183379">
        <meta content=" x=2.5229783 y=100.0 ll=7;" datatype="xsd:string" id="meta183380" property="format" xsi:type="nex:LiteralMeta"/>
      </node>
      <node about="#node183385" id="node183385" label="RLF47111.1_GCA_003651025_hypothetical_protein_DRN29_03415__Thermoplasmata_archaeon_" otu="otu183386">
        <meta content=" x=1.8620355 y=101.0 ll=7;" datatype="xsd:string" id="meta183387" property="format" xsi:type="nex:LiteralMeta"/>
      </node>
      <node about="#node183400" id="node183400" label="85/100" otu="otu183401">
        <meta content=" x=1.479511 y=105.03125 ll=7;" datatype="xsd:string" id="meta183402" property="format" xsi:type="nex:LiteralMeta"/>
      </node>
      <node about="#node183403" id="node183403" label="18.2/49" otu="otu183404">
        <meta content=" x=1.5216919 y=103.0625 ll=7;" datatype="xsd:string" id="meta183405" property="format" xsi:type="nex:LiteralMeta"/>
      </node>
      <node about="#node183406" id="node183406" label="GCA_003551065PULU01000135.1_32051364939_3_GCA_003551065_-1_ID_39_3_partial_00__Thermoplasmata_archaeon_" otu="otu183407">
        <meta content=" x=1.8447827 y=102.0 ll=7;" datatype="xsd:string" id="meta183408" property="format" xsi:type="nex:LiteralMeta"/>
      </node>
      <node about="#node183409" id="node183409" label="79/100" otu="otu183410">
        <meta content=" x=1.6031305 y=104.125 ll=7;" datatype="xsd:string" id="meta183411" property="format" xsi:type="nex:LiteralMeta"/>
      </node>
      <node about="#node183412" id="node183412" label="GCA_003559355PWLO01000167.1_65985723286_6_GCA_003559355_-1_ID_86_6_partial_01__Thermoplasmata_archaeon_" otu="otu183413">
        <meta content=" x=1.7522995 y=103.0 ll=7;" datatype="xsd:string" id="meta183414" property="format" xsi:type="nex:LiteralMeta"/>
      </node>
      <node about="#node183415" id="node183415" label="83.9/100" otu="otu183416">
        <meta content=" x=1.681397 y=105.25 ll=7;" datatype="xsd:string" id="meta183417" property="format" xsi:type="nex:LiteralMeta"/>
      </node>
      <node about="#node183418" id="node183418" label="11/45" otu="otu183419">
        <meta content=" x=1.7152238 y=104.5 ll=7;" datatype="xsd:string" id="meta183420" property="format" xsi:type="nex:LiteralMeta"/>
      </node>
      <node about="#node183421" id="node183421" label="GCA_003552585PUNK01000064.1_14154091701318_14_GCA_003552585_-1_ID_18_14_partial_00__Thermoplasmata_archaeon_" otu="otu183422">
        <meta content=" x=1.8980491 y=104.0 ll=7;" datatype="xsd:string" id="meta183423" property="format" xsi:type="nex:LiteralMeta"/>
      </node>
      <node about="#node183424" id="node183424" label="GCA_003553085PUPH01000079.1_969788564111_9_GCA_003553085_-1_ID_111_9_partial_00__Thermoplasmata_archaeon_" otu="otu183425">
        <meta content=" x=1.8751999 y=105.0 ll=7;" datatype="xsd:string" id="meta183426" property="format" xsi:type="nex:LiteralMeta"/>
      </node>
      <node about="#node183431" id="node183431" label="GCA_003560595PWKY01000022.1_31216278756_3_GCA_003560595_-1_ID_56_3_partial_00__Thermoplasmata_archaeon_" otu="otu183432">
        <meta content=" x=1.8396828 y=106.0 ll=7;" datatype="xsd:string" id="meta183433" property="format" xsi:type="nex:LiteralMeta"/>
      </node>
      <node about="#node183446" id="node183446" label="GCA_003555395PWHU01000117.1_121191613457192_12_GCA_003555395_-1_ID_192_12_partial_00__Thermoplasmata_archaeon_" otu="otu183447">
        <meta content=" x=1.8094125 y=107.0 ll=7;" datatype="xsd:string" id="meta183448" property="format" xsi:type="nex:LiteralMeta"/>
      </node>
      <node about="#node183461" id="node183461" label="TET89833.1_GCA_004377185_PDZ_domain-containing_protein__Methanomassiliicoccales_archaeon_" otu="otu183462">
        <meta content=" x=1.6027169 y=108.0 ll=7;" datatype="xsd:string" id="meta183463" property="format" xsi:type="nex:LiteralMeta"/>
      </node>
      <node about="#node183468" id="node183468" label="87.2/99" otu="otu183469">
        <meta content=" x=1.3737495 y=109.5 ll=7;" datatype="xsd:string" id="meta183470" property="format" xsi:type="nex:LiteralMeta"/>
      </node>
      <node about="#node183471" id="node183471" label="PKK85243.1_GCA_002838935_hypothetical_protein_CVT48_06315__Thermoplasmata_archaeon_HGW-Thermoplasmata-1_" otu="otu183472">
        <meta content=" x=1.7383319 y=109.0 ll=7;" datatype="xsd:string" id="meta183473" property="format" xsi:type="nex:LiteralMeta"/>
      </node>
      <node about="#node183474" id="node183474" label="PKK81568.1_GCA_002838995_hypothetical_protein_CVT47_01745__partial__Thermoplasmata_archaeon_HGW-Thermoplasmata-2_" otu="otu183475">
        <meta content=" x=1.8178995 y=110.0 ll=7;" datatype="xsd:string" id="meta183476" property="format" xsi:type="nex:LiteralMeta"/>
      </node>
      <node about="#node183485" id="node183485" label="66.1/88" otu="otu183486">
        <meta content=" x=1.2012358 y=113.0 ll=7;" datatype="xsd:string" id="meta183487" property="format" xsi:type="nex:LiteralMeta"/>
      </node>
      <node about="#node183488" id="node183488" label="92.8/99" otu="otu183489">
        <meta content=" x=1.421765 y=111.5 ll=7;" datatype="xsd:string" id="meta183490" property="format" xsi:type="nex:LiteralMeta"/>
      </node>
      <node about="#node183491" id="node183491" label="GCA_002011395MTNG01000020.1_517912978144_5_GCA_002011395_-1_ID_144_5_partial_01__Aciduliprofundum_sp._JdFR-45_" otu="otu183492">
        <meta content=" x=1.79649 y=111.0 ll=7;" datatype="xsd:string" id="meta183493" property="format" xsi:type="nex:LiteralMeta"/>
      </node>
      <node about="#node183494" id="node183494" label="PMP74191.1_GCA_002878135_peptidase_M50__Aciduliprofundum_sp._" otu="otu183495">
        <meta content=" x=1.9327223 y=112.0 ll=7;" datatype="xsd:string" id="meta183496" property="format" xsi:type="nex:LiteralMeta"/>
      </node>
      <node about="#node183501" id="node183501" label="99.7/100" otu="otu182858">
        <meta content=" x=1.5376648 y=114.5 ll=7;" datatype="xsd:string" id="meta183502" property="format" xsi:type="nex:LiteralMeta"/>
      </node>
      <node about="#node183503" id="node183503" label="97/100" otu="otu183504">
        <meta content=" x=1.6708882 y=113.5 ll=7;" datatype="xsd:string" id="meta183505" property="format" xsi:type="nex:LiteralMeta"/>
      </node>
      <node about="#node183506" id="node183506" label="OYT60839.1_GCA_002255165_peptidase_M50__Euryarchaeota_archaeon_ex4484_178_" otu="otu183507">
        <meta content=" x=1.6708909 y=113.0 ll=7;" datatype="xsd:string" id="meta183508" property="format" xsi:type="nex:LiteralMeta"/>
      </node>
      <node about="#node183509" id="node183509" label="RLG17888.1_GCA_003660945_peptidase_M50__Nanoarchaeota_archaeon_" otu="otu183510">
        <meta content=" x=1.6868393 y=114.0 ll=7;" datatype="xsd:string" id="meta183511" property="format" xsi:type="nex:LiteralMeta"/>
      </node>
      <node about="#node183516" id="node183516" label="51.7/72" otu="otu183517">
        <meta content=" x=1.5662322 y=115.5 ll=7;" datatype="xsd:string" id="meta183518" property="format" xsi:type="nex:LiteralMeta"/>
      </node>
      <node about="#node183519" id="node183519" label="ADD08125.1_GCA_000025665_peptidase_M50__Aciduliprofundum_boonei_T469_" otu="otu183520">
        <meta content=" x=1.6619551 y=115.0 ll=7;" datatype="xsd:string" id="meta183521" property="format" xsi:type="nex:LiteralMeta"/>
      </node>
      <node about="#node183522" id="node183522" label="AGB04629.1_GCA_000327505_putative_membrane-associated_Zn-dependent_protease__Aciduliprofundum_sp._MAR08-339_" otu="otu183523">
        <meta content=" x=1.6913345 y=116.0 ll=7;" datatype="xsd:string" id="meta183524" property="format" xsi:type="nex:LiteralMeta"/>
      </node>
      <node about="#node183545" id="node183545" label="53/91" otu="otu183546">
        <meta content=" x=1.0518925 y=118.25 ll=7;" datatype="xsd:string" id="meta183547" property="format" xsi:type="nex:LiteralMeta"/>
      </node>
      <node about="#node183548" id="node183548" label="99.7/100" otu="otu182858">
        <meta content=" x=1.4856259 y=117.5 ll=7;" datatype="xsd:string" id="meta183549" property="format" xsi:type="nex:LiteralMeta"/>
      </node>
      <node about="#node183550" id="node183550" label="EQB65407.1_GCA_001856825_membrane_metalloprotease__Thermoplasmatales_archaeon_I-plasma_" otu="otu183551">
        <meta content=" x=1.6384908 y=117.0 ll=7;" datatype="xsd:string" id="meta183552" property="format" xsi:type="nex:LiteralMeta"/>
      </node>
      <node about="#node183553" id="node183553" label="GCA_000375985AQVK01000012.1_85878741012_8_GCA_000375985_-1_ID_12_8_partial_00__euryarchaeote_SCGC_AAA261-E04_" otu="otu183554">
        <meta content=" x=1.7391874 y=118.0 ll=7;" datatype="xsd:string" id="meta183555" property="format" xsi:type="nex:LiteralMeta"/>
      </node>
      <node about="#node183560" id="node183560" label="RLE70494.1_GCA_003650735_hypothetical_protein_DRJ43_01910__Thermoprotei_archaeon_" otu="otu183561">
        <meta content=" x=1.9350387 y=119.0 ll=7;" datatype="xsd:string" id="meta183562" property="format" xsi:type="nex:LiteralMeta"/>
      </node>
      <node about="#node183571" id="node183571" label="82.2/7" otu="otu183572">
        <meta content=" x=0.967397 y=151.91345 ll=7;" datatype="xsd:string" id="meta183573" property="format" xsi:type="nex:LiteralMeta"/>
      </node>
      <node about="#node183574" id="node183574" label="74/10" otu="otu183575">
        <meta content=" x=1.0186367 y=142.1394 ll=7;" datatype="xsd:string" id="meta183576" property="format" xsi:type="nex:LiteralMeta"/>
      </node>
      <node about="#node183577" id="node183577" label="85.5/27" otu="otu183578">
        <meta content=" x=1.1581237 y=130.77881 ll=7;" datatype="xsd:string" id="meta183579" property="format" xsi:type="nex:LiteralMeta"/>
      </node>
      <node about="#node183580" id="node183580" label="100/100" otu="otu182712">
        <meta content=" x=1.9111993 y=121.875 ll=7;" datatype="xsd:string" id="meta183581" property="format" xsi:type="nex:LiteralMeta"/>
      </node>
      <node about="#node183582" id="node183582" label="ADI37111.1_GCA_000006175_peptidase_M50__Methanococcus_voltae_A3_" otu="otu183583">
        <meta content=" x=2.1243548 y=120.0 ll=7;" datatype="xsd:string" id="meta183584" property="format" xsi:type="nex:LiteralMeta"/>
      </node>
      <node about="#node183585" id="node183585" label="81.2/88" otu="otu183586">
        <meta content=" x=2.0613465 y=123.75 ll=7;" datatype="xsd:string" id="meta183587" property="format" xsi:type="nex:LiteralMeta"/>
      </node>
      <node about="#node183588" id="node183588" label="77.9/98" otu="otu183589">
        <meta content=" x=2.14814 y=122.25 ll=7;" datatype="xsd:string" id="meta183590" property="format" xsi:type="nex:LiteralMeta"/>
      </node>
      <node about="#node183591" id="node183591" label="99/100" otu="otu182483">
        <meta content=" x=2.3414648 y=121.5 ll=7;" datatype="xsd:string" id="meta183592" property="format" xsi:type="nex:LiteralMeta"/>
      </node>
      <node about="#node183593" id="node183593" label="AEF95585.1_GCA_000214415_peptidase_M50__Methanotorris_igneus_Kol_5_" otu="otu183594">
        <meta content=" x=2.4313128 y=121.0 ll=7;" datatype="xsd:string" id="meta183595" property="format" xsi:type="nex:LiteralMeta"/>
      </node>
      <node about="#node183596" id="node183596" label="EHP84753.1_GCA_000243455_peptidase_M50__Methanotorris_formicicus_Mc-S-70_" otu="otu183597">
        <meta content=" x=2.5381806 y=122.0 ll=7;" datatype="xsd:string" id="meta183598" property="format" xsi:type="nex:LiteralMeta"/>
      </node>
      <node about="#node183603" id="node183603" label="WP_018154378.1_GCF_000376965_PDZ_domain-containing_protein__Methanothermococcus_thermolithotrophicus_" otu="otu183604">
        <meta content=" x=2.2749727 y=123.0 ll=7;" datatype="xsd:string" id="meta183605" property="format" xsi:type="nex:LiteralMeta"/>
      </node>
      <node about="#node183610" id="node183610" label="92.6/95" otu="otu183611">
        <meta content=" x=2.1427004 y=125.25 ll=7;" datatype="xsd:string" id="meta183612" property="format" xsi:type="nex:LiteralMeta"/>
      </node>
      <node about="#node183613" id="node183613" label="0/74" otu="otu183614">
        <meta content=" x=2.153053 y=124.5 ll=7;" datatype="xsd:string" id="meta183615" property="format" xsi:type="nex:LiteralMeta"/>
      </node>
      <node about="#node183616" id="node183616" label="ABR56956.1_GCA_000017185_peptidase_M50__Methanococcus_aeolicus_Nankai-3_" otu="otu183617">
        <meta content=" x=2.3375256 y=124.0 ll=7;" datatype="xsd:string" id="meta183618" property="format" xsi:type="nex:LiteralMeta"/>
      </node>
      <node about="#node183619" id="node183619" label="GBF36607.1_GCA_004310395_hypothetical_protein_MHHB_P0837__Methanofervidicoccus_abyssi_" otu="otu183620">
        <meta content=" x=2.5121963 y=125.0 ll=7;" datatype="xsd:string" id="meta183621" property="format" xsi:type="nex:LiteralMeta"/>
      </node>
      <node about="#node183626" id="node183626" label="AEH06631.1_GCA_000179575_peptidase_M50__Methanothermococcus_okinawensis_IH1_" otu="otu183627">
        <meta content=" x=2.245873 y=126.0 ll=7;" datatype="xsd:string" id="meta183628" property="format" xsi:type="nex:LiteralMeta"/>
      </node>
      <node about="#node183641" id="node183641" label="71/99" otu="otu183642">
        <meta content=" x=1.2704188 y=139.68262 ll=7;" datatype="xsd:string" id="meta183643" property="format" xsi:type="nex:LiteralMeta"/>
      </node>
      <node about="#node183644" id="node183644" label="98/99" otu="otu183645">
        <meta content=" x=1.558362 y=133.81836 ll=7;" datatype="xsd:string" id="meta183646" property="format" xsi:type="nex:LiteralMeta"/>
      </node>
      <node about="#node183647" id="node183647" label="96.5/100" otu="otu183648">
        <meta content=" x=1.8411622 y=127.75 ll=7;" datatype="xsd:string" id="meta183649" property="format" xsi:type="nex:LiteralMeta"/>
      </node>
      <node about="#node183650" id="node183650" label="MAM41879.1_GCA_002693165_hypothetical_protein_CMO13_00845__Thaumarchaeota_archaeon_" otu="otu183651">
        <meta content=" x=1.9492111 y=127.0 ll=7;" datatype="xsd:string" id="meta183652" property="format" xsi:type="nex:LiteralMeta"/>
      </node>
      <node about="#node183653" id="node183653" label="97.8/100" otu="otu183654">
        <meta content=" x=1.9967983 y=128.5 ll=7;" datatype="xsd:string" id="meta183655" property="format" xsi:type="nex:LiteralMeta"/>
      </node>
      <node about="#node183656" id="node183656" label="GCA_002494565DABY01000014.1_117483869416_11_GCA_002494565_-1_ID_16_11_partial_00__Thaumarchaeota_archaeon_UBA57_" otu="otu183657">
        <meta content=" x=2.0913153 y=128.0 ll=7;" datatype="xsd:string" id="meta183658" property="format" xsi:type="nex:LiteralMeta"/>
      </node>
      <node about="#node183659" id="node183659" label="GCA_002495905DAHJ01000025.1_4741458426697_47_GCA_002495905_-1_ID_7_47_partial_00__Thaumarchaeota_archaeon_UBA223_" otu="otu183660">
        <meta content=" x=2.0595264 y=129.0 ll=7;" datatype="xsd:string" id="meta183661" property="format" xsi:type="nex:LiteralMeta"/>
      </node>
      <node about="#node183670" id="node183670" label="73.2/25" otu="otu183671">
        <meta content=" x=1.7114552 y=139.88672 ll=7;" datatype="xsd:string" id="meta183672" property="format" xsi:type="nex:LiteralMeta"/>
      </node>
      <node about="#node183673" id="node183673" label="74.3/25" otu="otu183674">
        <meta content=" x=1.7708333 y=137.77344 ll=7;" datatype="xsd:string" id="meta183675" property="format" xsi:type="nex:LiteralMeta"/>
      </node>
      <node about="#node183676" id="node183676" label="92.2/100" otu="otu183677">
        <meta content=" x=1.9203545 y=135.04688 ll=7;" datatype="xsd:string" id="meta183678" property="format" xsi:type="nex:LiteralMeta"/>
      </node>
      <node about="#node183679" id="node183679" label="83.2/100" otu="otu183680">
        <meta content=" x=2.0254672 y=131.96875 ll=7;" datatype="xsd:string" id="meta183681" property="format" xsi:type="nex:LiteralMeta"/>
      </node>
      <node about="#node183682" id="node183682" label="PUA33819.1_GCA_003056285_hypothetical_protein_B9J98_02460__Aigarchaeota_archaeon_NZ13_MG1_" otu="otu183683">
        <meta content=" x=2.7136607 y=130.0 ll=7;" datatype="xsd:string" id="meta183684" property="format" xsi:type="nex:LiteralMeta"/>
      </node>
      <node about="#node183685" id="node183685" label="76.8/100" otu="otu182806">
        <meta content=" x=2.091451 y=133.9375 ll=7;" datatype="xsd:string" id="meta183686" property="format" xsi:type="nex:LiteralMeta"/>
      </node>
      <node about="#node183687" id="node183687" label="93/100" otu="otu183688">
        <meta content=" x=2.2163365 y=132.875 ll=7;" datatype="xsd:string" id="meta183689" property="format" xsi:type="nex:LiteralMeta"/>
      </node>
      <node about="#node183690" id="node183690" label="30.5/100" otu="otu183691">
        <meta content=" x=2.2830174 y=131.75 ll=7;" datatype="xsd:string" id="meta183692" property="format" xsi:type="nex:LiteralMeta"/>
      </node>
      <node about="#node183693" id="node183693" label="KON33146.1_GCA_001273385_hypothetical_protein_AC479_05530__miscellaneous_Crenarchaeota_group-6_archaeon_AD8-1_" otu="otu183694">
        <meta content=" x=2.6196268 y=131.0 ll=7;" datatype="xsd:string" id="meta183695" property="format" xsi:type="nex:LiteralMeta"/>
      </node>
      <node about="#node183696" id="node183696" label="92.3/100" otu="otu183697">
        <meta content=" x=2.4374516 y=132.5 ll=7;" datatype="xsd:string" id="meta183698" property="format" xsi:type="nex:LiteralMeta"/>
      </node>
      <node about="#node183699" id="node183699" label="TET24688.1_GCA_004376385_hypothetical_protein_E3J73_07770__partial__Candidatus_Bathyarchaeota_archaeon_" otu="otu183700">
        <meta content=" x=2.6889405 y=132.0 ll=7;" datatype="xsd:string" id="meta183701" property="format" xsi:type="nex:LiteralMeta"/>
      </node>
      <node about="#node183702" id="node183702" label="TET55984.1_GCA_004376645_PDZ_domain-containing_protein__Candidatus_Bathyarchaeota_archaeon_" otu="otu183703">
        <meta content=" x=2.5019803 y=133.0 ll=7;" datatype="xsd:string" id="meta183704" property="format" xsi:type="nex:LiteralMeta"/>
      </node>
      <node about="#node183713" id="node183713" label="GCA_003151735PLYI01000026.1_213185861187093123_213_GCA_003151735_-1_ID_123_213_partial_00__Candidatus_Bathyarchaeota_archaeon_" otu="otu183714">
        <meta content=" x=2.5014453 y=134.0 ll=7;" datatype="xsd:string" id="meta183715" property="format" xsi:type="nex:LiteralMeta"/>
      </node>
      <node about="#node183720" id="node183720" label="TET19382.1_GCA_004376295_PDZ_domain-containing_protein__Candidatus_Bathyarchaeota_archaeon_" otu="otu183721">
        <meta content=" x=2.318469 y=135.0 ll=7;" datatype="xsd:string" id="meta183722" property="format" xsi:type="nex:LiteralMeta"/>
      </node>
      <node about="#node183731" id="node183731" label="7/95" otu="otu183732">
        <meta content=" x=1.9902232 y=138.125 ll=7;" datatype="xsd:string" id="meta183733" property="format" xsi:type="nex:LiteralMeta"/>
      </node>
      <node about="#node183734" id="node183734" label="97.2/100" otu="otu183735">
        <meta content=" x=2.2854533 y=137.25 ll=7;" datatype="xsd:string" id="meta183736" property="format" xsi:type="nex:LiteralMeta"/>
      </node>
      <node about="#node183737" id="node183737" label="99.5/100" otu="otu183297">
        <meta content=" x=2.7499402 y=136.5 ll=7;" datatype="xsd:string" id="meta183738" property="format" xsi:type="nex:LiteralMeta"/>
      </node>
      <node about="#node183739" id="node183739" label="GCA_000494145AWOE01000039.1_32108336439_3_GCA_000494145_1_ID_39_3_partial_00__Thaumarchaeota_archaeon_JGI_OTU-1_" otu="otu183740">
        <meta content=" x=2.7676222 y=136.0 ll=7;" datatype="xsd:string" id="meta183741" property="format" xsi:type="nex:LiteralMeta"/>
      </node>
      <node about="#node183742" id="node183742" label="GCA_000494165AWOD01000032.1_31354261032_3_GCA_000494165_1_ID_32_3_partial_00__Thaumarchaeota_archaeon_JGI_OTU-2_" otu="otu183743">
        <meta content=" x=2.7736454 y=137.0 ll=7;" datatype="xsd:string" id="meta183744" property="format" xsi:type="nex:LiteralMeta"/>
      </node>
      <node about="#node183749" id="node183749" label="GBC70895.1_GCA_002898395_Putative_serine_protease_HhoA__archaeon_HR02_" otu="otu183750">
        <meta content=" x=2.7109237 y=138.0 ll=7;" datatype="xsd:string" id="meta183751" property="format" xsi:type="nex:LiteralMeta"/>
      </node>
      <node about="#node183756" id="node183756" label="GBC75127.1_GCA_002898815_hypothetical_protein_HRbin06_00441__archaeon_HR06_" otu="otu183757">
        <meta content=" x=2.4684799 y=139.0 ll=7;" datatype="xsd:string" id="meta183758" property="format" xsi:type="nex:LiteralMeta"/>
      </node>
      <node about="#node183767" id="node183767" label="93.3/100" otu="otu183768">
        <meta content=" x=2.0194483 y=140.5 ll=7;" datatype="xsd:string" id="meta183769" property="format" xsi:type="nex:LiteralMeta"/>
      </node>
      <node about="#node183770" id="node183770" label="GCA_002495205DAEE01000028.1_21073230210_2_GCA_002495205_1_ID_10_2_partial_00__Thaumarchaeota_archaeon_UBA183_" otu="otu183771">
        <meta content=" x=2.595995 y=140.0 ll=7;" datatype="xsd:string" id="meta183772" property="format" xsi:type="nex:LiteralMeta"/>
      </node>
      <node about="#node183773" id="node183773" label="GCA_003135575PLCG01000068.1_21617048017178112_216_GCA_003135575_-1_ID_12_216_partial_00__Thaumarchaeota_archaeon_" otu="otu183774">
        <meta content=" x=2.5262692 y=141.0 ll=7;" datatype="xsd:string" id="meta183775" property="format" xsi:type="nex:LiteralMeta"/>
      </node>
      <node about="#node183784" id="node183784" label="GCA_002495315DAEN01000040.1_11511118811239356_115_GCA_002495315_1_ID_56_115_partial_00__Thaumarchaeota_archaeon_UBA141_" otu="otu183785">
        <meta content=" x=2.1712337 y=142.0 ll=7;" datatype="xsd:string" id="meta183786" property="format" xsi:type="nex:LiteralMeta"/>
      </node>
      <node about="#node183795" id="node183795" label="100/100" otu="otu182712">
        <meta content=" x=2.0315309 y=145.54688 ll=7;" datatype="xsd:string" id="meta183796" property="format" xsi:type="nex:LiteralMeta"/>
      </node>
      <node about="#node183797" id="node183797" label="89.1/100" otu="otu183798">
        <meta content=" x=2.2232711 y=143.5 ll=7;" datatype="xsd:string" id="meta183799" property="format" xsi:type="nex:LiteralMeta"/>
      </node>
      <node about="#node183800" id="node183800" label="RPJ30412.1_GCA_003820555_RIP_metalloprotease__Nitrosopumilales_archaeon_" otu="otu183801">
        <meta content=" x=2.4462035 y=143.0 ll=7;" datatype="xsd:string" id="meta183802" property="format" xsi:type="nex:LiteralMeta"/>
      </node>
      <node about="#node183803" id="node183803" label="RPI85573.1_GCA_003856905_RIP_metalloprotease__Nitrosopumilales_archaeon_" otu="otu183804">
        <meta content=" x=2.3687294 y=144.0 ll=7;" datatype="xsd:string" id="meta183805" property="format" xsi:type="nex:LiteralMeta"/>
      </node>
      <node about="#node183810" id="node183810" label="83.4/76" otu="otu183811">
        <meta content=" x=2.1537201 y=147.59375 ll=7;" datatype="xsd:string" id="meta183812" property="format" xsi:type="nex:LiteralMeta"/>
      </node>
      <node about="#node183813" id="node183813" label="99.8/96" otu="otu183814">
        <meta content=" x=2.3734627 y=146.25 ll=7;" datatype="xsd:string" id="meta183815" property="format" xsi:type="nex:LiteralMeta"/>
      </node>
      <node about="#node183816" id="node183816" label="79.4/95" otu="otu183817">
        <meta content=" x=2.4006789 y=145.5 ll=7;" datatype="xsd:string" id="meta183818" property="format" xsi:type="nex:LiteralMeta"/>
      </node>
      <node about="#node183819" id="node183819" label="VFJ12425.1_GCA_900696045_Zinc_metallopeptidase_RseP__Candidatus_Nitrosocosmicus_franklandus_" otu="otu183820">
        <meta content=" x=2.4612746 y=145.0 ll=7;" datatype="xsd:string" id="meta183821" property="format" xsi:type="nex:LiteralMeta"/>
      </node>
      <node about="#node183822" id="node183822" label="ALI36711.1_GCA_000802205_zinc_metallopeptidase_RseP__Candidatus_Nitrocosmicus_oleophilus_" otu="otu183823">
        <meta content=" x=2.4638073 y=146.0 ll=7;" datatype="xsd:string" id="meta183824" property="format" xsi:type="nex:LiteralMeta"/>
      </node>
      <node about="#node183829" id="node183829" label="GCA_001870125CP017922.1_1845172004917212751_1845_GCA_001870125_-1_ID_1_1845_partial_00__Candidatus_Nitrosocosmicus_exaquare_" otu="otu183830">
        <meta content=" x=2.3734653 y=147.0 ll=7;" datatype="xsd:string" id="meta183831" property="format" xsi:type="nex:LiteralMeta"/>
      </node>
      <node about="#node183836" id="node183836" label="23.2/38" otu="otu183837">
        <meta content=" x=2.184217 y=148.9375 ll=7;" datatype="xsd:string" id="meta183838" property="format" xsi:type="nex:LiteralMeta"/>
      </node>
      <node about="#node183839" id="node183839" label="PWU81984.1_GCA_003176995_hypothetical_protein_DLM72_04055__Thaumarchaeota_archaeon_" otu="otu183840">
        <meta content=" x=2.4183524 y=148.0 ll=7;" datatype="xsd:string" id="meta183841" property="format" xsi:type="nex:LiteralMeta"/>
      </node>
      <node about="#node183842" id="node183842" label="79.8/100" otu="otu183843">
        <meta content=" x=2.2302263 y=149.875 ll=7;" datatype="xsd:string" id="meta183844" property="format" xsi:type="nex:LiteralMeta"/>
      </node>
      <node about="#node183845" id="node183845" label="GCA_002501845DAOL01000055.1_32712394169_3_GCA_002501845_-1_ID_69_3_partial_00__Nitrososphaera_sp._UBA217_" otu="otu183846">
        <meta content=" x=2.3468342 y=149.0 ll=7;" datatype="xsd:string" id="meta183847" property="format" xsi:type="nex:LiteralMeta"/>
      </node>
      <node about="#node183848" id="node183848" label="94.8/100" otu="otu182439">
        <meta content=" x=2.3340752 y=150.75 ll=7;" datatype="xsd:string" id="meta183849" property="format" xsi:type="nex:LiteralMeta"/>
      </node>
      <node about="#node183850" id="node183850" label="AFU58491.1_GCA_000303155_putative_peptidase_M50__Candidatus_Nitrososphaera_gargensis_Ga9.2_" otu="otu183851">
        <meta content=" x=2.4064121 y=150.0 ll=7;" datatype="xsd:string" id="meta183852" property="format" xsi:type="nex:LiteralMeta"/>
      </node>
      <node about="#node183853" id="node183853" label="86.8/100" otu="otu183854">
        <meta content=" x=2.4396815 y=151.5 ll=7;" datatype="xsd:string" id="meta183855" property="format" xsi:type="nex:LiteralMeta"/>
      </node>
      <node about="#node183856" id="node183856" label="AIC14853.1_GCA_000698785_putative_peptidase_M50__Nitrososphaera_viennensis_EN76_" otu="otu183857">
        <meta content=" x=2.4396842 y=151.0 ll=7;" datatype="xsd:string" id="meta183858" property="format" xsi:type="nex:LiteralMeta"/>
      </node>
      <node about="#node183859" id="node183859" label="AIF84060.1_GCA_000730285_putative_membrane-associated_Zn-dependent_protease__Candidatus_Nitrososphaera_evergladensis_SR1_" otu="otu183860">
        <meta content=" x=2.4935107 y=152.0 ll=7;" datatype="xsd:string" id="meta183861" property="format" xsi:type="nex:LiteralMeta"/>
      </node>
      <node about="#node183894" id="node183894" label="99.9/100" otu="otu182415">
        <meta content=" x=1.5561421 y=153.5 ll=7;" datatype="xsd:string" id="meta183895" property="format" xsi:type="nex:LiteralMeta"/>
      </node>
      <node about="#node183896" id="node183896" label="GCA_002495185DAEB01000027.1_35283665615_3_GCA_002495185_1_ID_15_3_partial_00__Thermoplasmata_archaeon_UBA184_" otu="otu183897">
        <meta content=" x=1.6446767 y=153.0 ll=7;" datatype="xsd:string" id="meta183898" property="format" xsi:type="nex:LiteralMeta"/>
      </node>
      <node about="#node183899" id="node183899" label="GCA_002503985DASW01000003.1_3193229633243001_319_GCA_002503985_-1_ID_1_319_partial_00__Thermoplasmata_archaeon_UBA61_" otu="otu183900">
        <meta content=" x=1.7276522 y=154.0 ll=7;" datatype="xsd:string" id="meta183901" property="format" xsi:type="nex:LiteralMeta"/>
      </node>
      <node about="#node183910" id="node183910" label="100/100" otu="otu182712">
        <meta content=" x=1.407184 y=161.6875 ll=7;" datatype="xsd:string" id="meta183911" property="format" xsi:type="nex:LiteralMeta"/>
      </node>
      <node about="#node183912" id="node183912" label="30/13" otu="otu183913">
        <meta content=" x=1.4206506 y=157.9375 ll=7;" datatype="xsd:string" id="meta183914" property="format" xsi:type="nex:LiteralMeta"/>
      </node>
      <node about="#node183915" id="node183915" label="43.4/16" otu="otu183916">
        <meta content=" x=1.4789282 y=156.25 ll=7;" datatype="xsd:string" id="meta183917" property="format" xsi:type="nex:LiteralMeta"/>
      </node>
      <node about="#node183918" id="node183918" label="90.2/99" otu="otu183919">
        <meta content=" x=1.59744 y=155.5 ll=7;" datatype="xsd:string" id="meta183920" property="format" xsi:type="nex:LiteralMeta"/>
      </node>
      <node about="#node183921" id="node183921" label="SIM72515.1_GCA_900083515_intramembrane-cleaving_zinc_metalloprotease_S2P__Cuniculiplasma_divulgatum_" otu="otu183922">
        <meta content=" x=1.9935855 y=155.0 ll=7;" datatype="xsd:string" id="meta183923" property="format" xsi:type="nex:LiteralMeta"/>
      </node>
      <node about="#node183924" id="node183924" label="AKA48930.1_GCA_000965745_hypothetical_protein_IX51_07265__uncultured_archaeon_" otu="otu183925">
        <meta content=" x=1.8282381 y=156.0 ll=7;" datatype="xsd:string" id="meta183926" property="format" xsi:type="nex:LiteralMeta"/>
      </node>
      <node about="#node183931" id="node183931" label="GCA_002504665DATM01000041.1_59546975626523_59_GCA_002504665_1_ID_23_59_partial_00__Thermoplasmatales_archaeon_UBA613_" otu="otu183932">
        <meta content=" x=1.8007652 y=157.0 ll=7;" datatype="xsd:string" id="meta183933" property="format" xsi:type="nex:LiteralMeta"/>
      </node>
      <node about="#node183938" id="node183938" label="71.8/63" otu="otu183939">
        <meta content=" x=1.4541367 y=159.625 ll=7;" datatype="xsd:string" id="meta183940" property="format" xsi:type="nex:LiteralMeta"/>
      </node>
      <node about="#node183941" id="node183941" label="40.4/63" otu="otu183942">
        <meta content=" x=1.4997747 y=158.5 ll=7;" datatype="xsd:string" id="meta183943" property="format" xsi:type="nex:LiteralMeta"/>
      </node>
      <node about="#node183944" id="node183944" label="OWP56070.1_GCA_002204705_hypothetical_protein_B2I17_07645__Thermoplasmatales_archaeon_B_DKE_" otu="otu183945">
        <meta content=" x=1.9998288 y=158.0 ll=7;" datatype="xsd:string" id="meta183946" property="format" xsi:type="nex:LiteralMeta"/>
      </node>
      <node about="#node183947" id="node183947" label="GCA_001316105BBCP01000012.1_157019778612_15_GCA_001316105_-1_ID_12_15_partial_00__Thermogymnomonas_acidicola_JCM_13583_" otu="otu183948">
        <meta content=" x=2.2402523 y=159.0 ll=7;" datatype="xsd:string" id="meta183949" property="format" xsi:type="nex:LiteralMeta"/>
      </node>
      <node about="#node183954" id="node183954" label="99.2/100" otu="otu183955">
        <meta content=" x=1.633758 y=160.75 ll=7;" datatype="xsd:string" id="meta183956" property="format" xsi:type="nex:LiteralMeta"/>
      </node>
      <node about="#node183957" id="node183957" label="BAB59468.1_GCA_000011185_hypothetical_protein__Thermoplasma_volcanium_GSS1_" otu="otu183958">
        <meta content=" x=1.7485543 y=160.0 ll=7;" datatype="xsd:string" id="meta183959" property="format" xsi:type="nex:LiteralMeta"/>
      </node>
      <node about="#node183960" id="node183960" label="96/100" otu="otu183961">
        <meta content=" x=1.724687 y=161.5 ll=7;" datatype="xsd:string" id="meta183962" property="format" xsi:type="nex:LiteralMeta"/>
      </node>
      <node about="#node183963" id="node183963" label="CAC12398.1_GCA_000195915_sterol-regulatory_element-binding_proteins_intramembrane_protease_related_protein__Thermoplasma_acidophilum_" otu="otu183964">
        <meta content=" x=1.7626396 y=161.0 ll=7;" datatype="xsd:string" id="meta183965" property="format" xsi:type="nex:LiteralMeta"/>
      </node>
      <node about="#node183966" id="node183966" label="PYB67726.1_GCA_003205235_peptidase__Thermoplasma_sp._Kam2015_" otu="otu183967">
        <meta content=" x=1.8180207 y=162.0 ll=7;" datatype="xsd:string" id="meta183968" property="format" xsi:type="nex:LiteralMeta"/>
      </node>
      <node about="#node183985" id="node183985" label="86.5/99" otu="otu183986">
        <meta content=" x=1.4495119 y=165.4375 ll=7;" datatype="xsd:string" id="meta183987" property="format" xsi:type="nex:LiteralMeta"/>
      </node>
      <node about="#node183988" id="node183988" label="85.1/99" otu="otu183989">
        <meta content=" x=1.499508 y=163.875 ll=7;" datatype="xsd:string" id="meta183990" property="format" xsi:type="nex:LiteralMeta"/>
      </node>
      <node about="#node183991" id="node183991" label="GCA_002498845DAJC01000034.1_65721729510_6_GCA_002498845_1_ID_10_6_partial_00__Thermoplasmatales_archaeon_UBA509_" otu="otu183992">
        <meta content=" x=1.8089694 y=163.0 ll=7;" datatype="xsd:string" id="meta183993" property="format" xsi:type="nex:LiteralMeta"/>
      </node>
      <node about="#node183994" id="node183994" label="87.6/100" otu="otu183995">
        <meta content=" x=1.5773464 y=164.75 ll=7;" datatype="xsd:string" id="meta183996" property="format" xsi:type="nex:LiteralMeta"/>
      </node>
      <node about="#node183997" id="node183997" label="KJE49351.1_GCA_000949015_peptidase__Acidiplasma_sp._MBA-1_" otu="otu183998">
        <meta content=" x=1.7508445 y=164.0 ll=7;" datatype="xsd:string" id="meta183999" property="format" xsi:type="nex:LiteralMeta"/>
      </node>
      <node about="#node184000" id="node184000" label="87.1/100" otu="otu183195">
        <meta content=" x=1.6308953 y=165.5 ll=7;" datatype="xsd:string" id="meta184001" property="format" xsi:type="nex:LiteralMeta"/>
      </node>
      <node about="#node184002" id="node184002" label="ARD84477.1_GCA_002078355_archaeal_S2P_M50_PDZ_group_multipass_membrane_metalloprotease__Ferroplasma_acidiphilum_" otu="otu184003">
        <meta content=" x=1.6704541 y=165.0 ll=7;" datatype="xsd:string" id="meta184004" property="format" xsi:type="nex:LiteralMeta"/>
      </node>
      <node about="#node184005" id="node184005" label="GCA_002505185DAUP01000115.1_141229013849121_14_GCA_002505185_1_ID_121_14_partial_00__Ferroplasmaceae_archaeon_UBA567_" otu="otu184006">
        <meta content=" x=1.7007387 y=166.0 ll=7;" datatype="xsd:string" id="meta184007" property="format" xsi:type="nex:LiteralMeta"/>
      </node>
      <node about="#node184020" id="node184020" label="AAT43391.1_GCA_000008265_membrane_metalloprotease__Picrophilus_torridus_DSM_9790_" otu="otu184021">
        <meta content=" x=1.6067849 y=167.0 ll=7;" datatype="xsd:string" id="meta184022" property="format" xsi:type="nex:LiteralMeta"/>
      </node>
      <node about="#node184039" id="node184039" label="70.5/75" otu="otu184040">
        <meta content=" x=0.88846534 y=204.89536 ll=7;" datatype="xsd:string" id="meta184041" property="format" xsi:type="nex:LiteralMeta"/>
      </node>
      <node about="#node184042" id="node184042" label="99.8/100" otu="otu182598">
        <meta content=" x=1.2582223 y=171.41797 ll=7;" datatype="xsd:string" id="meta184043" property="format" xsi:type="nex:LiteralMeta"/>
      </node>
      <node about="#node184044" id="node184044" label="92.2/100" otu="otu183677">
        <meta content=" x=1.4489301 y=168.5 ll=7;" datatype="xsd:string" id="meta184045" property="format" xsi:type="nex:LiteralMeta"/>
      </node>
      <node about="#node184046" id="node184046" label="GCA_002498605DAHY01000051.1_1394841103122_13_GCA_002498605_1_ID_22_13_partial_00__Methanomassiliicoccaceae_archaeon_UBA404_" otu="otu184047">
        <meta content=" x=1.7951546 y=168.0 ll=7;" datatype="xsd:string" id="meta184048" property="format" xsi:type="nex:LiteralMeta"/>
      </node>
      <node about="#node184049" id="node184049" label="GCA_002506995DAYT01000003.1_6566762683274_65_GCA_002506995_-1_ID_4_65_partial_00__Methanomassiliicoccaceae_archaeon_UBA427_" otu="otu184050">
        <meta content=" x=1.6749293 y=169.0 ll=7;" datatype="xsd:string" id="meta184051" property="format" xsi:type="nex:LiteralMeta"/>
      </node>
      <node about="#node184056" id="node184056" label="88.4/87" otu="otu184057">
        <meta content=" x=1.4236012 y=174.33594 ll=7;" datatype="xsd:string" id="meta184058" property="format" xsi:type="nex:LiteralMeta"/>
      </node>
      <node about="#node184059" id="node184059" label="99.5/100" otu="otu183297">
        <meta content=" x=1.6758587 y=171.5 ll=7;" datatype="xsd:string" id="meta184060" property="format" xsi:type="nex:LiteralMeta"/>
      </node>
      <node about="#node184061" id="node184061" label="44.2/99" otu="otu184062">
        <meta content=" x=1.7327361 y=170.5 ll=7;" datatype="xsd:string" id="meta184063" property="format" xsi:type="nex:LiteralMeta"/>
      </node>
      <node about="#node184064" id="node184064" label="GCA_002506175DAXB01000021.1_63465507563_6_GCA_002506175_1_ID_63_6_partial_00__Methanomassiliicoccaceae_archaeon_UBA113_" otu="otu184065">
        <meta content=" x=2.0218246 y=170.0 ll=7;" datatype="xsd:string" id="meta184066" property="format" xsi:type="nex:LiteralMeta"/>
      </node>
      <node about="#node184067" id="node184067" label="GCA_002504495DATC01000043.1_41327289250_4_GCA_002504495_-1_ID_50_4_partial_00__Methanomassiliicoccaceae_archaeon_UBA537_" otu="otu184068">
        <meta content=" x=1.858845 y=171.0 ll=7;" datatype="xsd:string" id="meta184069" property="format" xsi:type="nex:LiteralMeta"/>
      </node>
      <node about="#node184074" id="node184074" label="84.1/100" otu="otu184075">
        <meta content=" x=1.7503066 y=172.5 ll=7;" datatype="xsd:string" id="meta184076" property="format" xsi:type="nex:LiteralMeta"/>
      </node>
      <node about="#node184077" id="node184077" label="GCA_002504405DARO01000001.1_42425694415511_42_GCA_002504405_1_ID_11_42_partial_00__Methanomassiliicoccaceae_archaeon_UBA71_" otu="otu184078">
        <meta content=" x=2.00093 y=172.0 ll=7;" datatype="xsd:string" id="meta184079" property="format" xsi:type="nex:LiteralMeta"/>
      </node>
      <node about="#node184080" id="node184080" label="GCA_002494805DACR01000009.1_30285743016327_30_GCA_002494805_1_ID_27_30_partial_00__Methanomassiliicoccaceae_archaeon_UBA482_" otu="otu184081">
        <meta content=" x=1.9237337 y=173.0 ll=7;" datatype="xsd:string" id="meta184082" property="format" xsi:type="nex:LiteralMeta"/>
      </node>
      <node about="#node184091" id="node184091" label="64.5/82" otu="otu184092">
        <meta content=" x=1.4664302 y=177.17188 ll=7;" datatype="xsd:string" id="meta184093" property="format" xsi:type="nex:LiteralMeta"/>
      </node>
      <node about="#node184094" id="node184094" label="100/99" otu="otu184095">
        <meta content=" x=1.9550425 y=175.25 ll=7;" datatype="xsd:string" id="meta184096" property="format" xsi:type="nex:LiteralMeta"/>
      </node>
      <node about="#node184097" id="node184097" label="9.4/52" otu="otu184098">
        <meta content=" x=1.9861788 y=174.5 ll=7;" datatype="xsd:string" id="meta184099" property="format" xsi:type="nex:LiteralMeta"/>
      </node>
      <node about="#node184100" id="node184100" label="GCA_002502965DAQS01000005.1_9993388949262_99_GCA_002502965_-1_ID_2_99_partial_00__Methanomassiliicoccaceae_archaeon_UBA381_" otu="otu184101">
        <meta content=" x=2.054501 y=174.0 ll=7;" datatype="xsd:string" id="meta184102" property="format" xsi:type="nex:LiteralMeta"/>
      </node>
      <node about="#node184103" id="node184103" label="GCA_002506255DAXF01000039.1_53111464972_5_GCA_002506255_-1_ID_72_5_partial_00__Methanomassiliicoccaceae_archaeon_UBA367_" otu="otu184104">
        <meta content=" x=2.0017133 y=175.0 ll=7;" datatype="xsd:string" id="meta184105" property="format" xsi:type="nex:LiteralMeta"/>
      </node>
      <node about="#node184110" id="node184110" label="GCA_002503785DASL01000008.1_3527969295132_35_GCA_002503785_-1_ID_2_35_partial_00__Methanomassiliicoccaceae_archaeon_UBA75_" otu="otu184111">
        <meta content=" x=1.9550457 y=176.0 ll=7;" datatype="xsd:string" id="meta184112" property="format" xsi:type="nex:LiteralMeta"/>
      </node>
      <node about="#node184117" id="node184117" label="30.7/85" otu="otu184118">
        <meta content=" x=1.5216204 y=179.09375 ll=7;" datatype="xsd:string" id="meta184119" property="format" xsi:type="nex:LiteralMeta"/>
      </node>
      <node about="#node184120" id="node184120" label="89.9/98" otu="otu184121">
        <meta content=" x=1.6851232 y=177.5 ll=7;" datatype="xsd:string" id="meta184122" property="format" xsi:type="nex:LiteralMeta"/>
      </node>
      <node about="#node184123" id="node184123" label="AIZ56361.1_GCA_000800805_peptidase_family_M50__Candidatus_Methanoplasma_termitum_" otu="otu184124">
        <meta content=" x=1.9765906 y=177.0 ll=7;" datatype="xsd:string" id="meta184125" property="format" xsi:type="nex:LiteralMeta"/>
      </node>
      <node about="#node184126" id="node184126" label="GCA_002506905DAYM01000012.1_3627387283859_36_GCA_002506905_-1_ID_9_36_partial_00__Methanomassiliicoccaceae_archaeon_UBA328_" otu="otu184127">
        <meta content=" x=2.6393478 y=178.0 ll=7;" datatype="xsd:string" id="meta184128" property="format" xsi:type="nex:LiteralMeta"/>
      </node>
      <node about="#node184133" id="node184133" label="94.8/97" otu="otu184134">
        <meta content=" x=1.6197159 y=180.6875 ll=7;" datatype="xsd:string" id="meta184135" property="format" xsi:type="nex:LiteralMeta"/>
      </node>
      <node about="#node184136" id="node184136" label="72.1/89" otu="otu184137">
        <meta content=" x=1.6382343 y=179.5 ll=7;" datatype="xsd:string" id="meta184138" property="format" xsi:type="nex:LiteralMeta"/>
      </node>
      <node about="#node184139" id="node184139" label="AGI47896.1_GCA_000350305_putative_secreted_protein_containing_a_PDZ_domain__Thermoplasmatales_archaeon_BRNA1_" otu="otu184140">
        <meta content=" x=1.8870163 y=179.0 ll=7;" datatype="xsd:string" id="meta184141" property="format" xsi:type="nex:LiteralMeta"/>
      </node>
      <node about="#node184142" id="node184142" label="GCA_002495325DAEQ01000006.1_1541469891485187_154_GCA_002495325_1_ID_7_154_partial_00__Methanomassiliicoccaceae_archaeon_UBA593_" otu="otu184143">
        <meta content=" x=1.9818666 y=180.0 ll=7;" datatype="xsd:string" id="meta184144" property="format" xsi:type="nex:LiteralMeta"/>
      </node>
      <node about="#node184149" id="node184149" label="85/92" otu="otu184150">
        <meta content=" x=1.6607922 y=181.875 ll=7;" datatype="xsd:string" id="meta184151" property="format" xsi:type="nex:LiteralMeta"/>
      </node>
      <node about="#node184152" id="node184152" label="AMH94506.1_GCA_001560915_peptidase_M50_family__6_TMHs___methanogenic_archaeon_ISO4-H5_" otu="otu184153">
        <meta content=" x=2.0060682 y=181.0 ll=7;" datatype="xsd:string" id="meta184154" property="format" xsi:type="nex:LiteralMeta"/>
      </node>
      <node about="#node184155" id="node184155" label="84.3/100" otu="otu184156">
        <meta content=" x=1.7163484 y=182.75 ll=7;" datatype="xsd:string" id="meta184157" property="format" xsi:type="nex:LiteralMeta"/>
      </node>
      <node about="#node184158" id="node184158" label="GCA_900314325OMUQ01000034.1_12102171176438_12_GCA_900314325_-1_ID_38_12_partial_00__uncultured_Candidatus_Methanomethylophilus_sp._" otu="otu184159">
        <meta content=" x=1.9233316 y=182.0 ll=7;" datatype="xsd:string" id="meta184160" property="format" xsi:type="nex:LiteralMeta"/>
      </node>
      <node about="#node184161" id="node184161" label="97.5/100" otu="otu183186">
        <meta content=" x=1.8564806 y=183.5 ll=7;" datatype="xsd:string" id="meta184162" property="format" xsi:type="nex:LiteralMeta"/>
      </node>
      <node about="#node184163" id="node184163" label="AGI85547.1_GCA_000300255_putative_metalloprotease__Candidatus_Methanomethylophilus_alvus_Mx1201_" otu="otu184164">
        <meta content=" x=1.9393651 y=183.0 ll=7;" datatype="xsd:string" id="meta184165" property="format" xsi:type="nex:LiteralMeta"/>
      </node>
      <node about="#node184166" id="node184166" label="GCA_002503545DARY01000007.1_53347486126_5_GCA_002503545_1_ID_26_5_partial_00__Candidatus_Methanomethylophilus_sp._UBA78_" otu="otu184167">
        <meta content=" x=1.9610239 y=184.0 ll=7;" datatype="xsd:string" id="meta184168" property="format" xsi:type="nex:LiteralMeta"/>
      </node>
      <node about="#node184201" id="node184201" label="99.3/100" otu="otu184202">
        <meta content=" x=1.2377206 y=238.37274 ll=7;" datatype="xsd:string" id="meta184203" property="format" xsi:type="nex:LiteralMeta"/>
      </node>
      <node about="#node184204" id="node184204" label="78.1/89" otu="otu184205">
        <meta content=" x=1.2978547 y=227.29236 ll=7;" datatype="xsd:string" id="meta184206" property="format" xsi:type="nex:LiteralMeta"/>
      </node>
      <node about="#node184207" id="node184207" label="88.6/95" otu="otu184208">
        <meta content=" x=1.392783 y=216.64722 ll=7;" datatype="xsd:string" id="meta184209" property="format" xsi:type="nex:LiteralMeta"/>
      </node>
      <node about="#node184210" id="node184210" label="88.6/69" otu="otu184211">
        <meta content=" x=1.4348838 y=208.60693 ll=7;" datatype="xsd:string" id="meta184212" property="format" xsi:type="nex:LiteralMeta"/>
      </node>
      <node about="#node184213" id="node184213" label="82.1/67" otu="otu184214">
        <meta content=" x=1.4920896 y=200.35449 ll=7;" datatype="xsd:string" id="meta184215" property="format" xsi:type="nex:LiteralMeta"/>
      </node>
      <node about="#node184216" id="node184216" label="27.6/91" otu="otu184217">
        <meta content=" x=1.5425838 y=195.70898 ll=7;" datatype="xsd:string" id="meta184218" property="format" xsi:type="nex:LiteralMeta"/>
      </node>
      <node about="#node184219" id="node184219" label="99.5/100" otu="otu183297">
        <meta content=" x=1.8620118 y=190.21875 ll=7;" datatype="xsd:string" id="meta184220" property="format" xsi:type="nex:LiteralMeta"/>
      </node>
      <node about="#node184221" id="node184221" label="33.3/60" otu="otu184222">
        <meta content=" x=1.8915532 y=188.3125 ll=7;" datatype="xsd:string" id="meta184223" property="format" xsi:type="nex:LiteralMeta"/>
      </node>
      <node about="#node184224" id="node184224" label="0/54" otu="otu184225">
        <meta content=" x=1.891556 y=186.625 ll=7;" datatype="xsd:string" id="meta184226" property="format" xsi:type="nex:LiteralMeta"/>
      </node>
      <node about="#node184227" id="node184227" label="0/59" otu="otu184228">
        <meta content=" x=1.891559 y=185.5 ll=7;" datatype="xsd:string" id="meta184229" property="format" xsi:type="nex:LiteralMeta"/>
      </node>
      <node about="#node184230" id="node184230" label="GCA_002505455DAVB01000055.1_32296613116027_32_GCA_002505455_1_ID_27_32_partial_00__Euryarchaeota_archaeon_UBA52_" otu="otu184231">
        <meta content=" x=1.9377968 y=185.0 ll=7;" datatype="xsd:string" id="meta184232" property="format" xsi:type="nex:LiteralMeta"/>
      </node>
      <node about="#node184233" id="node184233" label="MBH33013.1_GCA_002717835_hypothetical_protein_CMB75_01250__Euryarchaeota_archaeon_" otu="otu184234">
        <meta content=" x=1.9064379 y=186.0 ll=7;" datatype="xsd:string" id="meta184235" property="format" xsi:type="nex:LiteralMeta"/>
      </node>
      <node about="#node184240" id="node184240" label="77.3/80" otu="otu184241">
        <meta content=" x=1.8988094 y=187.75 ll=7;" datatype="xsd:string" id="meta184242" property="format" xsi:type="nex:LiteralMeta"/>
      </node>
      <node about="#node184243" id="node184243" label="RPG71049.1_GCA_002170775_PDZ_domain-containing_protein__Euryarchaeota_archaeon_TMED192_" otu="otu184244">
        <meta content=" x=1.9136611 y=187.0 ll=7;" datatype="xsd:string" id="meta184245" property="format" xsi:type="nex:LiteralMeta"/>
      </node>
      <node about="#node184246" id="node184246" label="79.1/99" otu="otu184247">
        <meta content=" x=1.9064374 y=188.5 ll=7;" datatype="xsd:string" id="meta184248" property="format" xsi:type="nex:LiteralMeta"/>
      </node>
      <node about="#node184249" id="node184249" label="MBE39272.1_GCA_002712645_hypothetical_protein_CMB07_04700__Euryarchaeota_archaeon_" otu="otu184250">
        <meta content=" x=1.9138148 y=188.0 ll=7;" datatype="xsd:string" id="meta184251" property="format" xsi:type="nex:LiteralMeta"/>
      </node>
      <node about="#node184252" id="node184252" label="GCA_002497295DANO01000013.1_49484154991433_49_GCA_002497295_1_ID_33_49_partial_00__Euryarchaeota_archaeon_UBA171_" otu="otu184253">
        <meta content=" x=1.9064398 y=189.0 ll=7;" datatype="xsd:string" id="meta184254" property="format" xsi:type="nex:LiteralMeta"/>
      </node>
      <node about="#node184267" id="node184267" label="DAC26752.1_GCA_003672595_TPA__PDZ_domain-containing_protein__Candidatus_Poseidoniales_archaeon_" otu="otu184268">
        <meta content=" x=1.9068978 y=190.0 ll=7;" datatype="xsd:string" id="meta184269" property="format" xsi:type="nex:LiteralMeta"/>
      </node>
      <node about="#node184274" id="node184274" label="97/100" otu="otu183504">
        <meta content=" x=1.9824445 y=192.125 ll=7;" datatype="xsd:string" id="meta184275" property="format" xsi:type="nex:LiteralMeta"/>
      </node>
      <node about="#node184276" id="node184276" label="GCA_002502565DAPP01000001.1_34334423494127_34_GCA_002502565_-1_ID_27_34_partial_00__Euryarchaeota_archaeon_UBA20_" otu="otu184277">
        <meta content=" x=2.035656 y=191.0 ll=7;" datatype="xsd:string" id="meta184278" property="format" xsi:type="nex:LiteralMeta"/>
      </node>
      <node about="#node184279" id="node184279" label="98.6/99" otu="otu184280">
        <meta content=" x=2.1082191 y=193.25 ll=7;" datatype="xsd:string" id="meta184281" property="format" xsi:type="nex:LiteralMeta"/>
      </node>
      <node about="#node184282" id="node184282" label="89.7/99" otu="otu184283">
        <meta content=" x=2.1333473 y=192.5 ll=7;" datatype="xsd:string" id="meta184284" property="format" xsi:type="nex:LiteralMeta"/>
      </node>
      <node about="#node184285" id="node184285" label="GCA_002495675DAGH01000006.1_73748357633423_73_GCA_002495675_1_ID_23_73_partial_00__Euryarchaeota_archaeon_UBA182_" otu="otu184286">
        <meta content=" x=2.1498652 y=192.0 ll=7;" datatype="xsd:string" id="meta184287" property="format" xsi:type="nex:LiteralMeta"/>
      </node>
      <node about="#node184288" id="node184288" label="GCA_002507175DAZE01000005.1_47596566115511_47_GCA_002507175_-1_ID_11_47_partial_00__Euryarchaeota_archaeon_UBA558_" otu="otu184289">
        <meta content=" x=2.1405103 y=193.0 ll=7;" datatype="xsd:string" id="meta184290" property="format" xsi:type="nex:LiteralMeta"/>
      </node>
      <node about="#node184295" id="node184295" label="GCA_002501815DAOK01000012.1_7476153776523_74_GCA_002501815_1_ID_3_74_partial_00__Euryarchaeota_archaeon_UBA14_" otu="otu184296">
        <meta content=" x=2.11445 y=194.0 ll=7;" datatype="xsd:string" id="meta184297" property="format" xsi:type="nex:LiteralMeta"/>
      </node>
      <node about="#node184310" id="node184310" label="94.8/99" otu="otu183006">
        <meta content=" x=1.7141798 y=201.19922 ll=7;" datatype="xsd:string" id="meta184311" property="format" xsi:type="nex:LiteralMeta"/>
      </node>
      <node about="#node184312" id="node184312" label="98.2/100" otu="otu182462">
        <meta content=" x=1.9919338 y=198.39844 ll=7;" datatype="xsd:string" id="meta184313" property="format" xsi:type="nex:LiteralMeta"/>
      </node>
      <node about="#node184314" id="node184314" label="GCA_002496725DALI01000068.1_42511195263059_42_GCA_002496725_-1_ID_59_42_partial_00__Euryarchaeota_archaeon_UBA181_" otu="otu184315">
        <meta content=" x=2.050339 y=195.0 ll=7;" datatype="xsd:string" id="meta184316" property="format" xsi:type="nex:LiteralMeta"/>
      </node>
      <node about="#node184317" id="node184317" label="86.7/97" otu="otu184318">
        <meta content=" x=2.049141 y=201.79688 ll=7;" datatype="xsd:string" id="meta184319" property="format" xsi:type="nex:LiteralMeta"/>
      </node>
      <node about="#node184320" id="node184320" label="48.6/96" otu="otu184321">
        <meta content=" x=2.0815485 y=200.59375 ll=7;" datatype="xsd:string" id="meta184322" property="format" xsi:type="nex:LiteralMeta"/>
      </node>
      <node about="#node184323" id="node184323" label="90.7/91" otu="otu184324">
        <meta content=" x=2.1041276 y=199.1875 ll=7;" datatype="xsd:string" id="meta184325" property="format" xsi:type="nex:LiteralMeta"/>
      </node>
      <node about="#node184326" id="node184326" label="0/88" otu="otu182412">
        <meta content=" x=2.1041303 y=197.875 ll=7;" datatype="xsd:string" id="meta184327" property="format" xsi:type="nex:LiteralMeta"/>
      </node>
      <node about="#node184328" id="node184328" label="0/100" otu="otu184329">
        <meta content=" x=2.110898 y=196.75 ll=7;" datatype="xsd:string" id="meta184330" property="format" xsi:type="nex:LiteralMeta"/>
      </node>
      <node about="#node184331" id="node184331" label="MAU85194.1_GCA_002700555_hypothetical_protein_CMA21_01120__Euryarchaeota_archaeon_" otu="otu184332">
        <meta content=" x=2.1109006 y=196.0 ll=7;" datatype="xsd:string" id="meta184333" property="format" xsi:type="nex:LiteralMeta"/>
      </node>
      <node about="#node184334" id="node184334" label="77/100" otu="otu184335">
        <meta content=" x=2.1178951 y=197.5 ll=7;" datatype="xsd:string" id="meta184336" property="format" xsi:type="nex:LiteralMeta"/>
      </node>
      <node about="#node184337" id="node184337" label="MAR25478.1_GCA_002698405_hypothetical_protein_CMA46_02885__Euryarchaeota_archaeon_" otu="otu184338">
        <meta content=" x=2.1317816 y=197.0 ll=7;" datatype="xsd:string" id="meta184339" property="format" xsi:type="nex:LiteralMeta"/>
      </node>
      <node about="#node184340" id="node184340" label="GCA_002501805DAOI01000018.1_37460754759220_37_GCA_002501805_-1_ID_20_37_partial_00__Euryarchaeota_archaeon_UBA463_" otu="otu184341">
        <meta content=" x=2.124728 y=198.0 ll=7;" datatype="xsd:string" id="meta184342" property="format" xsi:type="nex:LiteralMeta"/>
      </node>
      <node about="#node184351" id="node184351" label="DAC28368.1_GCA_003672515_TPA__hypothetical_protein_D7H74_05705__Candidatus_Poseidoniales_archaeon_" otu="otu184352">
        <meta content=" x=2.1181219 y=199.0 ll=7;" datatype="xsd:string" id="meta184353" property="format" xsi:type="nex:LiteralMeta"/>
      </node>
      <node about="#node184358" id="node184358" label="0/99" otu="otu184359">
        <meta content=" x=2.10413 y=200.5 ll=7;" datatype="xsd:string" id="meta184360" property="format" xsi:type="nex:LiteralMeta"/>
      </node>
      <node about="#node184361" id="node184361" label="GCA_002499865DANL01000034.1_95666718343_9_GCA_002499865_1_ID_43_9_partial_00__Euryarchaeota_archaeon_UBA121_" otu="otu184362">
        <meta content=" x=2.1041312 y=200.0 ll=7;" datatype="xsd:string" id="meta184363" property="format" xsi:type="nex:LiteralMeta"/>
      </node>
      <node about="#node184364" id="node184364" label="GCA_002499325DALC01000091.1_201808719598106_20_GCA_002499325_1_ID_106_20_partial_00__Euryarchaeota_archaeon_UBA538_" otu="otu184365">
        <meta content=" x=2.1041327 y=201.0 ll=7;" datatype="xsd:string" id="meta184366" property="format" xsi:type="nex:LiteralMeta"/>
      </node>
      <node about="#node184375" id="node184375" label="GCA_002506825DAYH01000015.1_84443595425_8_GCA_002506825_1_ID_25_8_partial_00__Euryarchaeota_archaeon_UBA103_" otu="otu184376">
        <meta content=" x=2.1028967 y=202.0 ll=7;" datatype="xsd:string" id="meta184377" property="format" xsi:type="nex:LiteralMeta"/>
      </node>
      <node about="#node184382" id="node184382" label="GCA_002499345DALF01000009.1_77191870263_7_GCA_002499345_-1_ID_63_7_partial_00__Euryarchaeota_archaeon_UBA170_" otu="otu184383">
        <meta content=" x=2.0495212 y=203.0 ll=7;" datatype="xsd:string" id="meta184384" property="format" xsi:type="nex:LiteralMeta"/>
      </node>
      <node about="#node184393" id="node184393" label="GCA_002498925DAJH01000052.1_13119591342283_13_GCA_002498925_-1_ID_83_13_partial_00__Euryarchaeota_archaeon_UBA173_" otu="otu184394">
        <meta content=" x=1.9509124 y=204.0 ll=7;" datatype="xsd:string" id="meta184395" property="format" xsi:type="nex:LiteralMeta"/>
      </node>
      <node about="#node184404" id="node184404" label="GCA_002496485DAJW01000122.1_525054034137_5_GCA_002496485_-1_ID_137_5_partial_00__Euryarchaeota_archaeon_UBA36_" otu="otu184405">
        <meta content=" x=1.8380582 y=205.0 ll=7;" datatype="xsd:string" id="meta184406" property="format" xsi:type="nex:LiteralMeta"/>
      </node>
      <node about="#node184411" id="node184411" label="0/66" otu="otu184412">
        <meta content=" x=1.4348865 y=216.85938 ll=7;" datatype="xsd:string" id="meta184413" property="format" xsi:type="nex:LiteralMeta"/>
      </node>
      <node about="#node184414" id="node184414" label="94.7/100" otu="otu184415">
        <meta content=" x=1.514116 y=214.21875 ll=7;" datatype="xsd:string" id="meta184416" property="format" xsi:type="nex:LiteralMeta"/>
      </node>
      <node about="#node184417" id="node184417" label="79/90" otu="otu184418">
        <meta content=" x=1.5539397 y=211.4375 ll=7;" datatype="xsd:string" id="meta184419" property="format" xsi:type="nex:LiteralMeta"/>
      </node>
      <node about="#node184420" id="node184420" label="93.3/93" otu="otu184421">
        <meta content=" x=1.6171399 y=209.3125 ll=7;" datatype="xsd:string" id="meta184422" property="format" xsi:type="nex:LiteralMeta"/>
      </node>
      <node about="#node184423" id="node184423" label="62.3/94" otu="otu184424">
        <meta content=" x=1.6267389 y=207.625 ll=7;" datatype="xsd:string" id="meta184425" property="format" xsi:type="nex:LiteralMeta"/>
      </node>
      <node about="#node184426" id="node184426" label="71.5/98" otu="otu184427">
        <meta content=" x=1.6405737 y=206.5 ll=7;" datatype="xsd:string" id="meta184428" property="format" xsi:type="nex:LiteralMeta"/>
      </node>
      <node about="#node184429" id="node184429" label="MBR85059.1_GCA_002728155_hypothetical_protein_CMA85_03845__partial__Euryarchaeota_archaeon_" otu="otu184430">
        <meta content=" x=1.9190782 y=206.0 ll=7;" datatype="xsd:string" id="meta184431" property="format" xsi:type="nex:LiteralMeta"/>
      </node>
      <node about="#node184432" id="node184432" label="MAQ57028.1_GCA_002698225_hypothetical_protein_CMA47_02275__Euryarchaeota_archaeon_" otu="otu184433">
        <meta content=" x=1.6671449 y=207.0 ll=7;" datatype="xsd:string" id="meta184434" property="format" xsi:type="nex:LiteralMeta"/>
      </node>
      <node about="#node184439" id="node184439" label="0/91" otu="otu184440">
        <meta content=" x=1.6267418 y=208.75 ll=7;" datatype="xsd:string" id="meta184441" property="format" xsi:type="nex:LiteralMeta"/>
      </node>
      <node about="#node184442" id="node184442" label="GCA_002501885DAON01000043.1_72444394680_7_GCA_002501885_1_ID_80_7_partial_00__Euryarchaeota_archaeon_UBA220_" otu="otu184443">
        <meta content=" x=1.642105 y=208.0 ll=7;" datatype="xsd:string" id="meta184444" property="format" xsi:type="nex:LiteralMeta"/>
      </node>
      <node about="#node184445" id="node184445" label="83.9/100" otu="otu183416">
        <meta content=" x=1.6340343 y=209.5 ll=7;" datatype="xsd:string" id="meta184446" property="format" xsi:type="nex:LiteralMeta"/>
      </node>
      <node about="#node184447" id="node184447" label="MBF46700.1_GCA_002714745_hypothetical_protein_CMA96_03025__Euryarchaeota_archaeon_" otu="otu184448">
        <meta content=" x=1.6340355 y=209.0 ll=7;" datatype="xsd:string" id="meta184449" property="format" xsi:type="nex:LiteralMeta"/>
      </node>
      <node about="#node184450" id="node184450" label="MBB38408.1_GCA_002709475_hypothetical_protein_CL515_05675__Actinobacteria_bacterium_" otu="otu184451">
        <meta content=" x=1.6340355 y=210.0 ll=7;" datatype="xsd:string" id="meta184452" property="format" xsi:type="nex:LiteralMeta"/>
      </node>
      <node about="#node184465" id="node184465" label="MBS64813.1_GCA_002727275_hypothetical_protein_CMA93_00550__Euryarchaeota_archaeon_" otu="otu184466">
        <meta content=" x=1.654256 y=211.0 ll=7;" datatype="xsd:string" id="meta184467" property="format" xsi:type="nex:LiteralMeta"/>
      </node>
      <node about="#node184472" id="node184472" label="90.4/100" otu="otu184473">
        <meta content=" x=1.6049217 y=213.5625 ll=7;" datatype="xsd:string" id="meta184474" property="format" xsi:type="nex:LiteralMeta"/>
      </node>
      <node about="#node184475" id="node184475" label="MBL80610.1_GCA_002721855_hypothetical_protein_CMB40_01975__Euryarchaeota_archaeon_" otu="otu184476">
        <meta content=" x=1.7089404 y=212.0 ll=7;" datatype="xsd:string" id="meta184477" property="format" xsi:type="nex:LiteralMeta"/>
      </node>
      <node about="#node184478" id="node184478" label="83.4/81" otu="otu184479">
        <meta content=" x=1.6331693 y=215.125 ll=7;" datatype="xsd:string" id="meta184480" property="format" xsi:type="nex:LiteralMeta"/>
      </node>
      <node about="#node184481" id="node184481" label="79.9/77" otu="otu184482">
        <meta content=" x=1.6519259 y=214.25 ll=7;" datatype="xsd:string" id="meta184483" property="format" xsi:type="nex:LiteralMeta"/>
      </node>
      <node about="#node184484" id="node184484" label="88.3/100" otu="otu184485">
        <meta content=" x=1.6815943 y=213.5 ll=7;" datatype="xsd:string" id="meta184486" property="format" xsi:type="nex:LiteralMeta"/>
      </node>
      <node about="#node184487" id="node184487" label="PDH26274.1_GCA_002457605_hypothetical_protein_CND01_04285__Marine_Group_II_euryarchaeote_MED-G34_" otu="otu184488">
        <meta content=" x=1.7258681 y=213.0 ll=7;" datatype="xsd:string" id="meta184489" property="format" xsi:type="nex:LiteralMeta"/>
      </node>
      <node about="#node184490" id="node184490" label="GCA_002495735DAGM01000050.1_14114051291317_14_GCA_002495735_-1_ID_17_14_partial_00__Euryarchaeota_archaeon_UBA54_" otu="otu184491">
        <meta content=" x=1.7019947 y=214.0 ll=7;" datatype="xsd:string" id="meta184492" property="format" xsi:type="nex:LiteralMeta"/>
      </node>
      <node about="#node184497" id="node184497" label="RZD51049.1_GCA_004195715_hypothetical_protein_CXT65_00205__Euryarchaeota_archaeon_" otu="otu184498">
        <meta content=" x=1.6769434 y=215.0 ll=7;" datatype="xsd:string" id="meta184499" property="format" xsi:type="nex:LiteralMeta"/>
      </node>
      <node about="#node184504" id="node184504" label="RZP10204.1_GCA_004214165_hypothetical_protein_EVA35_02400__Candidatus_Poseidoniales_archaeon_" otu="otu184505">
        <meta content=" x=1.659926 y=216.0 ll=7;" datatype="xsd:string" id="meta184506" property="format" xsi:type="nex:LiteralMeta"/>
      </node>
      <node about="#node184519" id="node184519" label="PXF22546.1_GCA_003193925_hypothetical_protein_CXX69_01035__Candidatus_Thalassarchaeum_betae_" otu="otu184520">
        <meta content=" x=1.6174974 y=217.0 ll=7;" datatype="xsd:string" id="meta184521" property="format" xsi:type="nex:LiteralMeta"/>
      </node>
      <node about="#node184526" id="node184526" label="56.5/96" otu="otu184527">
        <meta content=" x=1.480751 y=219.5 ll=7;" datatype="xsd:string" id="meta184528" property="format" xsi:type="nex:LiteralMeta"/>
      </node>
      <node about="#node184529" id="node184529" label="92.9/99" otu="otu184530">
        <meta content=" x=1.657696 y=218.5 ll=7;" datatype="xsd:string" id="meta184531" property="format" xsi:type="nex:LiteralMeta"/>
      </node>
      <node about="#node184532" id="node184532" label="RZD35554.1_GCA_004195525_hypothetical_protein_CXT72_03855__Euryarchaeota_archaeon_" otu="otu184533">
        <meta content=" x=1.7161868 y=218.0 ll=7;" datatype="xsd:string" id="meta184534" property="format" xsi:type="nex:LiteralMeta"/>
      </node>
      <node about="#node184535" id="node184535" label="GCA_002499785DANG01000132.1_84233574475_8_GCA_002499785_1_ID_75_8_partial_00__Euryarchaeota_archaeon_UBA99_" otu="otu184536">
        <meta content=" x=1.6617484 y=219.0 ll=7;" datatype="xsd:string" id="meta184537" property="format" xsi:type="nex:LiteralMeta"/>
      </node>
      <node about="#node184542" id="node184542" label="100/100" otu="otu182712">
        <meta content=" x=1.8183023 y=220.5 ll=7;" datatype="xsd:string" id="meta184543" property="format" xsi:type="nex:LiteralMeta"/>
      </node>
      <node about="#node184544" id="node184544" label="MAG74146.1_GCA_002686525_hypothetical_protein_CL962_01055__Euryarchaeota_archaeon_" otu="otu184545">
        <meta content=" x=1.8929915 y=220.0 ll=7;" datatype="xsd:string" id="meta184546" property="format" xsi:type="nex:LiteralMeta"/>
      </node>
      <node about="#node184547" id="node184547" label="GCA_002495525DAFS01000033.1_38425284404534_38_GCA_002495525_1_ID_34_38_partial_00__Euryarchaeota_archaeon_UBA89_" otu="otu184548">
        <meta content=" x=1.8371373 y=221.0 ll=7;" datatype="xsd:string" id="meta184549" property="format" xsi:type="nex:LiteralMeta"/>
      </node>
      <node about="#node184566" id="node184566" label="87.7/72" otu="otu184567">
        <meta content=" x=1.4386082 y=224.6875 ll=7;" datatype="xsd:string" id="meta184568" property="format" xsi:type="nex:LiteralMeta"/>
      </node>
      <node about="#node184569" id="node184569" label="89.9/100" otu="otu184570">
        <meta content=" x=1.5075883 y=222.75 ll=7;" datatype="xsd:string" id="meta184571" property="format" xsi:type="nex:LiteralMeta"/>
      </node>
      <node about="#node184572" id="node184572" label="GCA_002498725DAIJ01000023.1_35340013552435_35_GCA_002498725_1_ID_35_35_partial_00__Euryarchaeota_archaeon_UBA23_" otu="otu184573">
        <meta content=" x=1.6544114 y=222.0 ll=7;" datatype="xsd:string" id="meta184574" property="format" xsi:type="nex:LiteralMeta"/>
      </node>
      <node about="#node184575" id="node184575" label="99.3/100" otu="otu184202">
        <meta content=" x=1.6496493 y=223.5 ll=7;" datatype="xsd:string" id="meta184576" property="format" xsi:type="nex:LiteralMeta"/>
      </node>
      <node about="#node184577" id="node184577" label="DAC66155.1_GCA_003672175_TPA__hypothetical_protein_D7I15_03500__Candidatus_Poseidoniales_archaeon_" otu="otu184578">
        <meta content=" x=1.6496518 y=223.0 ll=7;" datatype="xsd:string" id="meta184579" property="format" xsi:type="nex:LiteralMeta"/>
      </node>
      <node about="#node184580" id="node184580" label="GCA_002497895DAFD01000044.1_109547110618_10_GCA_002497895_-1_ID_8_10_partial_00__Euryarchaeota_archaeon_UBA175_" otu="otu184581">
        <meta content=" x=1.6802367 y=224.0 ll=7;" datatype="xsd:string" id="meta184582" property="format" xsi:type="nex:LiteralMeta"/>
      </node>
      <node about="#node184591" id="node184591" label="90.1/79" otu="otu184592">
        <meta content=" x=1.512631 y=226.625 ll=7;" datatype="xsd:string" id="meta184593" property="format" xsi:type="nex:LiteralMeta"/>
      </node>
      <node about="#node184594" id="node184594" label="82.6/100" otu="otu184595">
        <meta content=" x=1.5612255 y=225.5 ll=7;" datatype="xsd:string" id="meta184596" property="format" xsi:type="nex:LiteralMeta"/>
      </node>
      <node about="#node184597" id="node184597" label="MAH98482.1_GCA_002689165_hypothetical_protein_CMA12_03915__Euryarchaeota_archaeon_" otu="otu184598">
        <meta content=" x=1.7270916 y=225.0 ll=7;" datatype="xsd:string" id="meta184599" property="format" xsi:type="nex:LiteralMeta"/>
      </node>
      <node about="#node184600" id="node184600" label="MBN55257.1_GCA_002725315_hypothetical_protein_CMA79_02335__Euryarchaeota_archaeon_" otu="otu184601">
        <meta content=" x=1.6506138 y=226.0 ll=7;" datatype="xsd:string" id="meta184602" property="format" xsi:type="nex:LiteralMeta"/>
      </node>
      <node about="#node184607" id="node184607" label="96.5/100" otu="otu183648">
        <meta content=" x=1.6074183 y=227.75 ll=7;" datatype="xsd:string" id="meta184608" property="format" xsi:type="nex:LiteralMeta"/>
      </node>
      <node about="#node184609" id="node184609" label="MBM66883.1_GCA_002722625_hypothetical_protein_CMB39_00280__Euryarchaeota_archaeon_" otu="otu184610">
        <meta content=" x=1.6572535 y=227.0 ll=7;" datatype="xsd:string" id="meta184611" property="format" xsi:type="nex:LiteralMeta"/>
      </node>
      <node about="#node184612" id="node184612" label="64/98" otu="otu184613">
        <meta content=" x=1.6381329 y=228.5 ll=7;" datatype="xsd:string" id="meta184614" property="format" xsi:type="nex:LiteralMeta"/>
      </node>
      <node about="#node184615" id="node184615" label="MBM67187.1_GCA_002722625_hypothetical_protein_CMB39_01895__Euryarchaeota_archaeon_" otu="otu184616">
        <meta content=" x=1.6381358 y=228.0 ll=7;" datatype="xsd:string" id="meta184617" property="format" xsi:type="nex:LiteralMeta"/>
      </node>
      <node about="#node184618" id="node184618" label="MBM48084.1_GCA_002722735_hypothetical_protein_CMB35_05685__Euryarchaeota_archaeon_" otu="otu184619">
        <meta content=" x=1.668575 y=229.0 ll=7;" datatype="xsd:string" id="meta184620" property="format" xsi:type="nex:LiteralMeta"/>
      </node>
      <node about="#node184641" id="node184641" label="90.7/93" otu="otu184642">
        <meta content=" x=1.4039053 y=237.9375 ll=7;" datatype="xsd:string" id="meta184643" property="format" xsi:type="nex:LiteralMeta"/>
      </node>
      <node about="#node184644" id="node184644" label="98.9/100" otu="otu184645">
        <meta content=" x=1.6818948 y=234.98438 ll=7;" datatype="xsd:string" id="meta184646" property="format" xsi:type="nex:LiteralMeta"/>
      </node>
      <node about="#node184647" id="node184647" label="83.4/89" otu="otu184648">
        <meta content=" x=1.743553 y=233.96875 ll=7;" datatype="xsd:string" id="meta184649" property="format" xsi:type="nex:LiteralMeta"/>
      </node>
      <node about="#node184650" id="node184650" label="80/25" otu="otu184651">
        <meta content=" x=1.7512274 y=232.9375 ll=7;" datatype="xsd:string" id="meta184652" property="format" xsi:type="nex:LiteralMeta"/>
      </node>
      <node about="#node184653" id="node184653" label="88.2/29" otu="otu184654">
        <meta content=" x=1.7666649 y=231.875 ll=7;" datatype="xsd:string" id="meta184655" property="format" xsi:type="nex:LiteralMeta"/>
      </node>
      <node about="#node184656" id="node184656" label="79.9/29" otu="otu184657">
        <meta content=" x=1.7831585 y=230.75 ll=7;" datatype="xsd:string" id="meta184658" property="format" xsi:type="nex:LiteralMeta"/>
      </node>
      <node about="#node184659" id="node184659" label="MBA45343.1_GCA_002708695_hypothetical_protein_CMB31_01990__Euryarchaeota_archaeon_" otu="otu184660">
        <meta content=" x=1.9998969 y=230.0 ll=7;" datatype="xsd:string" id="meta184661" property="format" xsi:type="nex:LiteralMeta"/>
      </node>
      <node about="#node184662" id="node184662" label="80.6/100" otu="otu184663">
        <meta content=" x=1.7976158 y=231.5 ll=7;" datatype="xsd:string" id="meta184664" property="format" xsi:type="nex:LiteralMeta"/>
      </node>
      <node about="#node184665" id="node184665" label="MBA40836.1_GCA_002708015_hypothetical_protein_CMB17_03005__Euryarchaeota_archaeon_" otu="otu184666">
        <meta content=" x=1.812562 y=231.0 ll=7;" datatype="xsd:string" id="meta184667" property="format" xsi:type="nex:LiteralMeta"/>
      </node>
      <node about="#node184668" id="node184668" label="GCA_002502625DAPV01000081.1_61050211938103_6_GCA_002502625_-1_ID_103_6_partial_00__Euryarchaeota_archaeon_UBA125_" otu="otu184669">
        <meta content=" x=1.7976185 y=232.0 ll=7;" datatype="xsd:string" id="meta184670" property="format" xsi:type="nex:LiteralMeta"/>
      </node>
      <node about="#node184679" id="node184679" label="MAV06638.1_GCA_002702985_hypothetical_protein_CMA29_01940__Euryarchaeota_archaeon_" otu="otu184680">
        <meta content=" x=1.7739424 y=233.0 ll=7;" datatype="xsd:string" id="meta184681" property="format" xsi:type="nex:LiteralMeta"/>
      </node>
      <node about="#node184686" id="node184686" label="MBJ61084.1_GCA_002719265_hypothetical_protein_CMB54_04110__Euryarchaeota_archaeon_" otu="otu184687">
        <meta content=" x=1.7666527 y=234.0 ll=7;" datatype="xsd:string" id="meta184688" property="format" xsi:type="nex:LiteralMeta"/>
      </node>
      <node about="#node184693" id="node184693" label="MAP58235.1_GCA_002697105_hypothetical_protein_CL977_03960__Euryarchaeota_archaeon_" otu="otu184694">
        <meta content=" x=1.7435557 y=235.0 ll=7;" datatype="xsd:string" id="meta184695" property="format" xsi:type="nex:LiteralMeta"/>
      </node>
      <node about="#node184700" id="node184700" label="GCA_002503045DAQW01000131.1_8109201239258_8_GCA_002503045_1_ID_58_8_partial_00__Euryarchaeota_archaeon_UBA39_" otu="otu184701">
        <meta content=" x=1.8010024 y=236.0 ll=7;" datatype="xsd:string" id="meta184702" property="format" xsi:type="nex:LiteralMeta"/>
      </node>
      <node about="#node184707" id="node184707" label="98.8/99" otu="otu184708">
        <meta content=" x=1.6353292 y=240.89062 ll=7;" datatype="xsd:string" id="meta184709" property="format" xsi:type="nex:LiteralMeta"/>
      </node>
      <node about="#node184710" id="node184710" label="19.1/73" otu="otu184711">
        <meta content=" x=1.6534839 y=238.28125 ll=7;" datatype="xsd:string" id="meta184712" property="format" xsi:type="nex:LiteralMeta"/>
      </node>
      <node about="#node184713" id="node184713" label="GCA_002505495DAVI01000107.1_43481754966885_43_GCA_002505495_-1_ID_85_43_partial_00__Euryarchaeota_archaeon_UBA59_" otu="otu184714">
        <meta content=" x=1.8776298 y=237.0 ll=7;" datatype="xsd:string" id="meta184715" property="format" xsi:type="nex:LiteralMeta"/>
      </node>
      <node about="#node184716" id="node184716" label="85.6/97" otu="otu184717">
        <meta content=" x=1.7004842 y=239.5625 ll=7;" datatype="xsd:string" id="meta184718" property="format" xsi:type="nex:LiteralMeta"/>
      </node>
      <node about="#node184719" id="node184719" label="MBS71351.1_GCA_002727675_hypothetical_protein_CMO20_00160__Thermoplasmata_archaeon_" otu="otu184720">
        <meta content=" x=1.8533603 y=238.0 ll=7;" datatype="xsd:string" id="meta184721" property="format" xsi:type="nex:LiteralMeta"/>
      </node>
      <node about="#node184722" id="node184722" label="96.7/100" otu="otu184723">
        <meta content=" x=1.824994 y=241.125 ll=7;" datatype="xsd:string" id="meta184724" property="format" xsi:type="nex:LiteralMeta"/>
      </node>
      <node about="#node184725" id="node184725" label="88.5/100" otu="otu184726">
        <meta content=" x=1.8608748 y=240.25 ll=7;" datatype="xsd:string" id="meta184727" property="format" xsi:type="nex:LiteralMeta"/>
      </node>
      <node about="#node184728" id="node184728">
        <meta content=" x=1.860876 y=239.5 ll=7;" datatype="xsd:string" id="meta184729" property="format" xsi:type="nex:LiteralMeta"/>
      </node>
      <node about="#node184730" id="node184730" label="PXY73952.1_GCA_003202575_hypothetical_protein_CXX81_22900__Euryarchaeota_archaeon_" otu="otu184731">
        <meta content=" x=1.860876 y=239.0 ll=7;" datatype="xsd:string" id="meta184732" property="format" xsi:type="nex:LiteralMeta"/>
      </node>
      <node about="#node184733" id="node184733" label="PXY78183.1_GCA_003202575_hypothetical_protein_CXX81_09080__Euryarchaeota_archaeon_" otu="otu184734">
        <meta content=" x=1.860876 y=240.0 ll=7;" datatype="xsd:string" id="meta184735" property="format" xsi:type="nex:LiteralMeta"/>
      </node>
      <node about="#node184740" id="node184740" label="PXY76375.1_GCA_003202575_hypothetical_protein_CXX81_15070__Euryarchaeota_archaeon_" otu="otu184741">
        <meta content=" x=1.860876 y=241.0 ll=7;" datatype="xsd:string" id="meta184742" property="format" xsi:type="nex:LiteralMeta"/>
      </node>
      <node about="#node184747" id="node184747" label="RZD53732.1_GCA_004195585_hypothetical_protein_CXT67_02990__Euryarchaeota_archaeon_" otu="otu184748">
        <meta content=" x=1.8360453 y=242.0 ll=7;" datatype="xsd:string" id="meta184749" property="format" xsi:type="nex:LiteralMeta"/>
      </node>
      <node about="#node184762" id="node184762" label="85.7/98" otu="otu184763">
        <meta content=" x=1.6974953 y=243.5 ll=7;" datatype="xsd:string" id="meta184764" property="format" xsi:type="nex:LiteralMeta"/>
      </node>
      <node about="#node184765" id="node184765" label="MBO57955.1_GCA_002725475_hypothetical_protein_CMA77_03045__Euryarchaeota_archaeon_" otu="otu184766">
        <meta content=" x=1.776878 y=243.0 ll=7;" datatype="xsd:string" id="meta184767" property="format" xsi:type="nex:LiteralMeta"/>
      </node>
      <node about="#node184768" id="node184768" label="DAC50259.1_GCA_003672855_TPA__hypothetical_protein_D7H97_03990__partial__Candidatus_Poseidoniales_archaeon_" otu="otu184769">
        <meta content=" x=1.739558 y=244.0 ll=7;" datatype="xsd:string" id="meta184770" property="format" xsi:type="nex:LiteralMeta"/>
      </node>
      <node about="#node184787" id="node184787" label="99.9/100" otu="otu182415">
        <meta content=" x=1.7789482 y=249.45312 ll=7;" datatype="xsd:string" id="meta184788" property="format" xsi:type="nex:LiteralMeta"/>
      </node>
      <node about="#node184789" id="node184789" label="57.6/90" otu="otu184790">
        <meta content=" x=1.7918756 y=246.90625 ll=7;" datatype="xsd:string" id="meta184791" property="format" xsi:type="nex:LiteralMeta"/>
      </node>
      <node about="#node184792" id="node184792" label="MBN17116.1_GCA_002722595_hypothetical_protein_CMB37_03015__Euryarchaeota_archaeon_" otu="otu184793">
        <meta content=" x=1.9930738 y=245.0 ll=7;" datatype="xsd:string" id="meta184794" property="format" xsi:type="nex:LiteralMeta"/>
      </node>
      <node about="#node184795" id="node184795" label="96.3/100" otu="otu183198">
        <meta content=" x=1.8669943 y=248.8125 ll=7;" datatype="xsd:string" id="meta184796" property="format" xsi:type="nex:LiteralMeta"/>
      </node>
      <node about="#node184797" id="node184797" label="83.4/100" otu="otu184798">
        <meta content=" x=1.8829541 y=247.125 ll=7;" datatype="xsd:string" id="meta184799" property="format" xsi:type="nex:LiteralMeta"/>
      </node>
      <node about="#node184800" id="node184800" label="MBJ03809.1_GCA_002718755_hypothetical_protein_CMB65_03845__Euryarchaeota_archaeon_" otu="otu184801">
        <meta content=" x=1.9291232 y=246.0 ll=7;" datatype="xsd:string" id="meta184802" property="format" xsi:type="nex:LiteralMeta"/>
      </node>
      <node about="#node184803" id="node184803" label="86.5/100" otu="otu184804">
        <meta content=" x=1.9032365 y=248.25 ll=7;" datatype="xsd:string" id="meta184805" property="format" xsi:type="nex:LiteralMeta"/>
      </node>
      <node about="#node184806" id="node184806">
        <meta content=" x=1.9032377 y=247.5 ll=7;" datatype="xsd:string" id="meta184807" property="format" xsi:type="nex:LiteralMeta"/>
      </node>
      <node about="#node184808" id="node184808" label="MBK38633.1_GCA_002719455_hypothetical_protein_CMB50_00130__Euryarchaeota_archaeon_" otu="otu184809">
        <meta content=" x=1.9032377 y=247.0 ll=7;" datatype="xsd:string" id="meta184810" property="format" xsi:type="nex:LiteralMeta"/>
      </node>
      <node about="#node184811" id="node184811" label="DAC44821.1_GCA_003672405_TPA__PDZ_domain-containing_protein__Candidatus_Poseidoniales_archaeon_" otu="otu184812">
        <meta content=" x=1.9032377 y=248.0 ll=7;" datatype="xsd:string" id="meta184813" property="format" xsi:type="nex:LiteralMeta"/>
      </node>
      <node about="#node184818" id="node184818" label="MAS23333.1_GCA_002701965_hypothetical_protein_CMA44_03935__Euryarchaeota_archaeon_" otu="otu184819">
        <meta content=" x=1.9032377 y=249.0 ll=7;" datatype="xsd:string" id="meta184820" property="format" xsi:type="nex:LiteralMeta"/>
      </node>
      <node about="#node184829" id="node184829" label="85.6/100" otu="otu184830">
        <meta content=" x=1.8829166 y=250.5 ll=7;" datatype="xsd:string" id="meta184831" property="format" xsi:type="nex:LiteralMeta"/>
      </node>
      <node about="#node184832" id="node184832" label="GCA_002498455DAHO01000072.1_42674417075_4_GCA_002498455_-1_ID_75_4_partial_00__Euryarchaeota_archaeon_UBA602_" otu="otu184833">
        <meta content=" x=1.8829178 y=250.0 ll=7;" datatype="xsd:string" id="meta184834" property="format" xsi:type="nex:LiteralMeta"/>
      </node>
      <node about="#node184835" id="node184835" label="GCA_002498535DAHT01000015.1_13136119_1_GCA_002498535_1_ID_19_1_partial_10__Euryarchaeota_archaeon_UBA221_" otu="otu184836">
        <meta content=" x=1.8829178 y=251.0 ll=7;" datatype="xsd:string" id="meta184837" property="format" xsi:type="nex:LiteralMeta"/>
      </node>
      <node about="#node184850" id="node184850" label="PDH27436.1_GCA_002457195_hypothetical_protein_CND85_01295__Marine_Group_II_euryarchaeote_MED-G33_" otu="otu184851">
        <meta content=" x=1.8149595 y=252.0 ll=7;" datatype="xsd:string" id="meta184852" property="format" xsi:type="nex:LiteralMeta"/>
      </node>
      <node about="#node184869" id="node184869" label="82.2/78" otu="otu184870">
        <meta content=" x=0.8412411 y=576.87555 ll=7;" datatype="xsd:string" id="meta184871" property="format" xsi:type="nex:LiteralMeta"/>
      </node>
      <node about="#node184872" id="node184872" label="93.4/100" otu="otu184873">
        <meta content=" x=0.986473 y=526.5011 ll=7;" datatype="xsd:string" id="meta184874" property="format" xsi:type="nex:LiteralMeta"/>
      </node>
      <node about="#node184875" id="node184875" label="90.3/100" otu="otu184876">
        <meta content=" x=1.1321115 y=438.9211 ll=7;" datatype="xsd:string" id="meta184877" property="format" xsi:type="nex:LiteralMeta"/>
      </node>
      <node about="#node184878" id="node184878" label="95.4/100" otu="otu182703">
        <meta content=" x=1.4172293 y=358.44495 ll=7;" datatype="xsd:string" id="meta184879" property="format" xsi:type="nex:LiteralMeta"/>
      </node>
      <node about="#node184880" id="node184880" label="QCC51594.1_GCA_004799665_metalloprotease__Halapricum_salinum_" otu="otu184881">
        <meta content=" x=2.2689326 y=253.0 ll=7;" datatype="xsd:string" id="meta184882" property="format" xsi:type="nex:LiteralMeta"/>
      </node>
      <node about="#node184883" id="node184883" label="73/98" otu="otu184884">
        <meta content=" x=1.5472537 y=463.88992 ll=7;" datatype="xsd:string" id="meta184885" property="format" xsi:type="nex:LiteralMeta"/>
      </node>
      <node about="#node184886" id="node184886" label="87.2/97" otu="otu184887">
        <meta content=" x=1.6232847 y=451.59842 ll=7;" datatype="xsd:string" id="meta184888" property="format" xsi:type="nex:LiteralMeta"/>
      </node>
      <node about="#node184889" id="node184889" label="73.7/59" otu="otu184890">
        <meta content=" x=1.6356543 y=447.25934 ll=7;" datatype="xsd:string" id="meta184891" property="format" xsi:type="nex:LiteralMeta"/>
      </node>
      <node about="#node184892" id="node184892" label="61.7/80" otu="otu184893">
        <meta content=" x=1.674007 y=444.01868 ll=7;" datatype="xsd:string" id="meta184894" property="format" xsi:type="nex:LiteralMeta"/>
      </node>
      <node about="#node184895" id="node184895" label="92.9/87" otu="otu184896">
        <meta content=" x=1.731301 y=439.53735 ll=7;" datatype="xsd:string" id="meta184897" property="format" xsi:type="nex:LiteralMeta"/>
      </node>
      <node about="#node184898" id="node184898" label="86.5/82" otu="otu184899">
        <meta content=" x=1.762331 y=432.07474 ll=7;" datatype="xsd:string" id="meta184900" property="format" xsi:type="nex:LiteralMeta"/>
      </node>
      <node about="#node184901" id="node184901" label="77.5/19" otu="otu184902">
        <meta content=" x=1.7789919 y=418.64944 ll=7;" datatype="xsd:string" id="meta184903" property="format" xsi:type="nex:LiteralMeta"/>
      </node>
      <node about="#node184904" id="node184904" label="23.6/17" otu="otu184905">
        <meta content=" x=1.7884036 y=395.79892 ll=7;" datatype="xsd:string" id="meta184906" property="format" xsi:type="nex:LiteralMeta"/>
      </node>
      <node about="#node184907" id="node184907" label="90.9/20" otu="otu184908">
        <meta content=" x=1.836516 y=377.98114 ll=7;" datatype="xsd:string" id="meta184909" property="format" xsi:type="nex:LiteralMeta"/>
      </node>
      <node about="#node184910" id="node184910" label="4/86" otu="otu184911">
        <meta content=" x=1.8476913 y=359.39978 ll=7;" datatype="xsd:string" id="meta184912" property="format" xsi:type="nex:LiteralMeta"/>
      </node>
      <node about="#node184913" id="node184913" label="81.5/74" otu="otu184914">
        <meta content=" x=1.8695948 y=328.6511 ll=7;" datatype="xsd:string" id="meta184915" property="format" xsi:type="nex:LiteralMeta"/>
      </node>
      <node about="#node184916" id="node184916" label="83.3/40" otu="otu184917">
        <meta content=" x=1.9009157 y=286.47845 ll=7;" datatype="xsd:string" id="meta184918" property="format" xsi:type="nex:LiteralMeta"/>
      </node>
      <node about="#node184919" id="node184919" label="86.1/64" otu="otu184920">
        <meta content=" x=1.9311054 y=269.12085 ll=7;" datatype="xsd:string" id="meta184921" property="format" xsi:type="nex:LiteralMeta"/>
      </node>
      <node about="#node184922" id="node184922" label="77.6/46" otu="otu184923">
        <meta content=" x=1.9596434 y=266.71045 ll=7;" datatype="xsd:string" id="meta184924" property="format" xsi:type="nex:LiteralMeta"/>
      </node>
      <node about="#node184925" id="node184925" label="75.2/97" otu="otu184926">
        <meta content=" x=1.9930352 y=265.4209 ll=7;" datatype="xsd:string" id="meta184927" property="format" xsi:type="nex:LiteralMeta"/>
      </node>
      <node about="#node184928" id="node184928" label="94.9/98" otu="otu184929">
        <meta content=" x=2.0376031 y=263.8418 ll=7;" datatype="xsd:string" id="meta184930" property="format" xsi:type="nex:LiteralMeta"/>
      </node>
      <node about="#node184931" id="node184931" label="71.6/85" otu="otu184932">
        <meta content=" x=2.0463145 y=262.1836 ll=7;" datatype="xsd:string" id="meta184933" property="format" xsi:type="nex:LiteralMeta"/>
      </node>
      <node about="#node184934" id="node184934" label="73.1/98" otu="otu184935">
        <meta content=" x=2.0567498 y=260.3672 ll=7;" datatype="xsd:string" id="meta184936" property="format" xsi:type="nex:LiteralMeta"/>
      </node>
      <node about="#node184937" id="node184937" label="97.1/98" otu="otu184938">
        <meta content=" x=2.1091535 y=258.48438 ll=7;" datatype="xsd:string" id="meta184939" property="format" xsi:type="nex:LiteralMeta"/>
      </node>
      <node about="#node184940" id="node184940" label="42.1/37" otu="otu184941">
        <meta content=" x=2.1185706 y=256.96875 ll=7;" datatype="xsd:string" id="meta184942" property="format" xsi:type="nex:LiteralMeta"/>
      </node>
      <node about="#node184943" id="node184943" label="80.4/76" otu="otu184944">
        <meta content=" x=2.1441767 y=254.9375 ll=7;" datatype="xsd:string" id="meta184945" property="format" xsi:type="nex:LiteralMeta"/>
      </node>
      <node about="#node184946" id="node184946" label="GCA_002503845DASO01000014.1_1271172151190026_127_GCA_002503845_1_ID_6_127_partial_00__Euryarchaeota_archaeon_UBA24_" otu="otu184947">
        <meta content=" x=2.7067175 y=254.0 ll=7;" datatype="xsd:string" id="meta184948" property="format" xsi:type="nex:LiteralMeta"/>
      </node>
      <node about="#node184949" id="node184949" label="73/60" otu="otu184950">
        <meta content=" x=2.1818473 y=255.875 ll=7;" datatype="xsd:string" id="meta184951" property="format" xsi:type="nex:LiteralMeta"/>
      </node>
      <node about="#node184952" id="node184952" label="RBI61593.1_GCA_003298465_metalloprotease__halophilic_archaeon_" otu="otu184953">
        <meta content=" x=2.2904816 y=255.0 ll=7;" datatype="xsd:string" id="meta184954" property="format" xsi:type="nex:LiteralMeta"/>
      </node>
      <node about="#node184955" id="node184955" label="75.8/62" otu="otu184956">
        <meta content=" x=2.221253 y=256.75 ll=7;" datatype="xsd:string" id="meta184957" property="format" xsi:type="nex:LiteralMeta"/>
      </node>
      <node about="#node184958" id="node184958" label="WP_049969556.1_GCF_000710615_PDZ_domain-containing_protein__Haladaptatus_cibarius_" otu="otu184959">
        <meta content=" x=2.2957327 y=256.0 ll=7;" datatype="xsd:string" id="meta184960" property="format" xsi:type="nex:LiteralMeta"/>
      </node>
      <node about="#node184961" id="node184961" label="90.7/100" otu="otu182551">
        <meta content=" x=2.2635357 y=257.5 ll=7;" datatype="xsd:string" id="meta184962" property="format" xsi:type="nex:LiteralMeta"/>
      </node>
      <node about="#node184963" id="node184963" label="KZN25419.1_GCA_001625445_metalloprotease__Haladaptatus_sp._R4_" otu="otu184964">
        <meta content=" x=2.336069 y=257.0 ll=7;" datatype="xsd:string" id="meta184965" property="format" xsi:type="nex:LiteralMeta"/>
      </node>
      <node about="#node184966" id="node184966" label="WP_007976698.1_GCF_000376445_PDZ_domain-containing_protein__Haladaptatus_paucihalophilus_" otu="otu184967">
        <meta content=" x=2.2844346 y=258.0 ll=7;" datatype="xsd:string" id="meta184968" property="format" xsi:type="nex:LiteralMeta"/>
      </node>
      <node about="#node184985" id="node184985" label="WP_135805835.1_GCF_004765795_PDZ_domain-containing_protein__Halorussus_sp._LYG-36_" otu="otu184986">
        <meta content=" x=2.1446793 y=259.0 ll=7;" datatype="xsd:string" id="meta184987" property="format" xsi:type="nex:LiteralMeta"/>
      </node>
      <node about="#node184992" id="node184992" label="WP_132059101.1_GCF_004143485_PDZ_domain-containing_protein__Halorussus_amylolyticus_" otu="otu184993">
        <meta content=" x=2.1765661 y=260.0 ll=7;" datatype="xsd:string" id="meta184994" property="format" xsi:type="nex:LiteralMeta"/>
      </node>
      <node about="#node184999" id="node184999" label="76.4/100" otu="otu185000">
        <meta content=" x=2.068134 y=262.25 ll=7;" datatype="xsd:string" id="meta185001" property="format" xsi:type="nex:LiteralMeta"/>
      </node>
      <node about="#node185002" id="node185002" label="62.4/100" otu="otu185003">
        <meta content=" x=2.0871966 y=261.5 ll=7;" datatype="xsd:string" id="meta185004" property="format" xsi:type="nex:LiteralMeta"/>
      </node>
      <node about="#node185005" id="node185005" label="WP_128476624.1_GCF_004087835_metalloprotease__Halorussus_sp._RC-68_" otu="otu185006">
        <meta content=" x=2.1229877 y=261.0 ll=7;" datatype="xsd:string" id="meta185007" property="format" xsi:type="nex:LiteralMeta"/>
      </node>
      <node about="#node185008" id="node185008" label="PSQ46888.1_GCA_003023465_metalloprotease__Halobacteriales_archaeon_SW_6_65_15_" otu="otu185009">
        <meta content=" x=2.158662 y=262.0 ll=7;" datatype="xsd:string" id="meta185010" property="format" xsi:type="nex:LiteralMeta"/>
      </node>
      <node about="#node185015" id="node185015" label="GCA_005239435SZNP01000001.1_3863785743803941_386_GCA_005239435_1_ID_1_386_partial_00__halophilic_archaeon_LT46_" otu="otu185016">
        <meta content=" x=2.1258492 y=263.0 ll=7;" datatype="xsd:string" id="meta185017" property="format" xsi:type="nex:LiteralMeta"/>
      </node>
      <node about="#node185026" id="node185026" label="WP_115863459.1_GCF_003382685_PDZ_domain-containing_protein__Halorussus_sp._HD8-51_" otu="otu185027">
        <meta content=" x=2.1438167 y=264.0 ll=7;" datatype="xsd:string" id="meta185028" property="format" xsi:type="nex:LiteralMeta"/>
      </node>
      <node about="#node185033" id="node185033" label="70.3/86" otu="otu185034">
        <meta content=" x=2.059039 y=265.5 ll=7;" datatype="xsd:string" id="meta185035" property="format" xsi:type="nex:LiteralMeta"/>
      </node>
      <node about="#node185036" id="node185036" label="WP_115797871.1_GCF_003369835_PDZ_domain-containing_protein__Halorussus_rarus_" otu="otu185037">
        <meta content=" x=2.125681 y=265.0 ll=7;" datatype="xsd:string" id="meta185038" property="format" xsi:type="nex:LiteralMeta"/>
      </node>
      <node about="#node185039" id="node185039" label="WP_135824638.1_GCF_004765785_PDZ_domain-containing_protein__Halorussus_ruber_" otu="otu185040">
        <meta content=" x=2.1429505 y=266.0 ll=7;" datatype="xsd:string" id="meta185041" property="format" xsi:type="nex:LiteralMeta"/>
      </node>
      <node about="#node185050" id="node185050" label="WP_135828175.1_GCF_004765805_metalloprotease__Halorussus_sp._HD8-83_" otu="otu185051">
        <meta content=" x=2.0189238 y=267.0 ll=7;" datatype="xsd:string" id="meta185052" property="format" xsi:type="nex:LiteralMeta"/>
      </node>
      <node about="#node185057" id="node185057" label="WP_135853645.1_GCF_004765815_PDZ_domain-containing_protein__Halorussus_salinus_" otu="otu185058">
        <meta content=" x=2.0711572 y=268.0 ll=7;" datatype="xsd:string" id="meta185059" property="format" xsi:type="nex:LiteralMeta"/>
      </node>
      <node about="#node185064" id="node185064" label="77/49" otu="otu185065">
        <meta content=" x=1.9550576 y=271.53125 ll=7;" datatype="xsd:string" id="meta185066" property="format" xsi:type="nex:LiteralMeta"/>
      </node>
      <node about="#node185067" id="node185067" label="QCC50054.1_GCA_004799665_PDZ_domain-containing_protein__Halapricum_salinum_" otu="otu185068">
        <meta content=" x=2.1593542 y=269.0 ll=7;" datatype="xsd:string" id="meta185069" property="format" xsi:type="nex:LiteralMeta"/>
      </node>
      <node about="#node185070" id="node185070" label="93.1/99" otu="otu185071">
        <meta content=" x=2.0485768 y=274.0625 ll=7;" datatype="xsd:string" id="meta185072" property="format" xsi:type="nex:LiteralMeta"/>
      </node>
      <node about="#node185073" id="node185073" label="92.6/100" otu="otu185074">
        <meta content=" x=2.1193213 y=271.625 ll=7;" datatype="xsd:string" id="meta185075" property="format" xsi:type="nex:LiteralMeta"/>
      </node>
      <node about="#node185076" id="node185076" label="96.8/100" otu="otu185077">
        <meta content=" x=2.200833 y=270.5 ll=7;" datatype="xsd:string" id="meta185078" property="format" xsi:type="nex:LiteralMeta"/>
      </node>
      <node about="#node185079" id="node185079" label="CQH60902.1_GCA_001488575_M50_family_metalloprotease__Halobacterium_hubeiense_" otu="otu185080">
        <meta content=" x=2.2094598 y=270.0 ll=7;" datatype="xsd:string" id="meta185081" property="format" xsi:type="nex:LiteralMeta"/>
      </node>
      <node about="#node185082" id="node185082" label="WP_058984171.1_GCF_001485535_PDZ_domain-containing_protein__Halobacterium_sp._CBA1132_" otu="otu185083">
        <meta content=" x=2.2093387 y=271.0 ll=7;" datatype="xsd:string" id="meta185084" property="format" xsi:type="nex:LiteralMeta"/>
      </node>
      <node about="#node185089" id="node185089" label="91.8/100" otu="otu185090">
        <meta content=" x=2.1871688 y=272.75 ll=7;" datatype="xsd:string" id="meta185091" property="format" xsi:type="nex:LiteralMeta"/>
      </node>
      <node about="#node185092" id="node185092" label="AHG04751.1_GCA_000230955_metalloprotease__Halobacterium_sp._DL1_" otu="otu185093">
        <meta content=" x=2.293648 y=272.0 ll=7;" datatype="xsd:string" id="meta185094" property="format" xsi:type="nex:LiteralMeta"/>
      </node>
      <node about="#node185095" id="node185095" label="96.6/100" otu="otu185096">
        <meta content=" x=2.2686822 y=273.5 ll=7;" datatype="xsd:string" id="meta185097" property="format" xsi:type="nex:LiteralMeta"/>
      </node>
      <node about="#node185098" id="node185098" label="QCC45670.1_GCA_004799605_M50_family_metalloprotease__Halobacterium_salinarum_" otu="otu185099">
        <meta content=" x=2.3602872 y=273.0 ll=7;" datatype="xsd:string" id="meta185100" property="format" xsi:type="nex:LiteralMeta"/>
      </node>
      <node about="#node185101" id="node185101" label="SEW21941.1_GCA_900110535_PDZ_domain-containing_protein__Halobacterium_jilantaiense_" otu="otu185102">
        <meta content=" x=2.3349047 y=274.0 ll=7;" datatype="xsd:string" id="meta185103" property="format" xsi:type="nex:LiteralMeta"/>
      </node>
      <node about="#node185116" id="node185116" label="76.9/98" otu="otu185117">
        <meta content=" x=2.0853844 y=276.5 ll=7;" datatype="xsd:string" id="meta185118" property="format" xsi:type="nex:LiteralMeta"/>
      </node>
      <node about="#node185119" id="node185119" label="99.5/100" otu="otu183297">
        <meta content=" x=2.25082 y=275.5 ll=7;" datatype="xsd:string" id="meta185120" property="format" xsi:type="nex:LiteralMeta"/>
      </node>
      <node about="#node185121" id="node185121" label="GAD52766.1_GCA_000474235_LOW_QUALITY_PROTEIN__sterol-regulatory_element-binding_protein_intramembrane_protease__Halarchaeum_acidiphilum_MH1-52-1_" otu="otu185122">
        <meta content=" x=2.3188813 y=275.0 ll=7;" datatype="xsd:string" id="meta185123" property="format" xsi:type="nex:LiteralMeta"/>
      </node>
      <node about="#node185124" id="node185124" label="RNH91163.1_GCA_003721175_PDZ_domain-containing_protein__Halarchaeum_sp._CBA1220_" otu="otu185125">
        <meta content=" x=2.366915 y=276.0 ll=7;" datatype="xsd:string" id="meta185126" property="format" xsi:type="nex:LiteralMeta"/>
      </node>
      <node about="#node185131" id="node185131" label="75.7/99" otu="otu185132">
        <meta content=" x=2.1146207 y=277.5 ll=7;" datatype="xsd:string" id="meta185133" property="format" xsi:type="nex:LiteralMeta"/>
      </node>
      <node about="#node185134" id="node185134" label="AOW81109.1_GCA_001767315_metalloprotease_metallo_peptidase__Halodesulfurarchaeum_formicicum_" otu="otu185135">
        <meta content=" x=2.24686 y=277.0 ll=7;" datatype="xsd:string" id="meta185136" property="format" xsi:type="nex:LiteralMeta"/>
      </node>
      <node about="#node185137" id="node185137" label="ALG82831.1_GCA_001305655_metalloprotease_metallo_peptidase__Halanaeroarchaeum_sulfurireducens_" otu="otu185138">
        <meta content=" x=2.3294837 y=278.0 ll=7;" datatype="xsd:string" id="meta185139" property="format" xsi:type="nex:LiteralMeta"/>
      </node>
      <node about="#node185160" id="node185160" label="87.5/41" otu="otu185161">
        <meta content=" x=1.9311553 y=303.83606 ll=7;" datatype="xsd:string" id="meta185162" property="format" xsi:type="nex:LiteralMeta"/>
      </node>
      <node about="#node185163" id="node185163" label="27.2/21" otu="otu185164">
        <meta content=" x=1.9391519 y=291.20117 ll=7;" datatype="xsd:string" id="meta185165" property="format" xsi:type="nex:LiteralMeta"/>
      </node>
      <node about="#node185166" id="node185166" label="90.3/88" otu="otu185167">
        <meta content=" x=1.9809752 y=287.71484 ll=7;" datatype="xsd:string" id="meta185168" property="format" xsi:type="nex:LiteralMeta"/>
      </node>
      <node about="#node185169" id="node185169" label="85.2/89" otu="otu185170">
        <meta content=" x=2.0294535 y=285.5547 ll=7;" datatype="xsd:string" id="meta185171" property="format" xsi:type="nex:LiteralMeta"/>
      </node>
      <node about="#node185172" id="node185172" label="63.6/84" otu="otu185173">
        <meta content=" x=2.0425906 y=283.85938 ll=7;" datatype="xsd:string" id="meta185174" property="format" xsi:type="nex:LiteralMeta"/>
      </node>
      <node about="#node185175" id="node185175" label="86.3/96" otu="otu185176">
        <meta content=" x=2.0889406 y=282.71875 ll=7;" datatype="xsd:string" id="meta185177" property="format" xsi:type="nex:LiteralMeta"/>
      </node>
      <node about="#node185178" id="node185178" label="94.7/100" otu="otu184415">
        <meta content=" x=2.1803885 y=281.4375 ll=7;" datatype="xsd:string" id="meta185179" property="format" xsi:type="nex:LiteralMeta"/>
      </node>
      <node about="#node185180" id="node185180" label="71.9/100" otu="otu185181">
        <meta content=" x=2.1964622 y=279.875 ll=7;" datatype="xsd:string" id="meta185182" property="format" xsi:type="nex:LiteralMeta"/>
      </node>
      <node about="#node185183" id="node185183" label="GCA_003551945PUNZ01000110.1_18201602195065_18_GCA_003551945_-1_ID_65_18_partial_00__Halovenus_sp._" otu="otu185184">
        <meta content=" x=2.4137306 y=279.0 ll=7;" datatype="xsd:string" id="meta185185" property="format" xsi:type="nex:LiteralMeta"/>
      </node>
      <node about="#node185186" id="node185186" label="79.5/100" otu="otu185187">
        <meta content=" x=2.225684 y=280.75 ll=7;" datatype="xsd:string" id="meta185188" property="format" xsi:type="nex:LiteralMeta"/>
      </node>
      <node about="#node185189" id="node185189" label="WP_128224556.1_GCF_004015825_metalloprotease__Halobacteriaceae_bacterium_SHR40_" otu="otu185190">
        <meta content=" x=2.4030373 y=280.0 ll=7;" datatype="xsd:string" id="meta185191" property="format" xsi:type="nex:LiteralMeta"/>
      </node>
      <node about="#node185192" id="node185192" label="77.6/100" otu="otu185193">
        <meta content=" x=2.277304 y=281.5 ll=7;" datatype="xsd:string" id="meta185194" property="format" xsi:type="nex:LiteralMeta"/>
      </node>
      <node about="#node185195" id="node185195" label="PSP28856.1_GCA_003021285_metalloprotease__Halobacteriales_archaeon_QH_2_65_14_" otu="otu185196">
        <meta content=" x=2.4071138 y=281.0 ll=7;" datatype="xsd:string" id="meta185197" property="format" xsi:type="nex:LiteralMeta"/>
      </node>
      <node about="#node185198" id="node185198" label="SDJ43185.1_GCA_900100385_PDZ_domain-containing_protein__Halovenus_aranensis_" otu="otu185199">
        <meta content=" x=2.4108338 y=282.0 ll=7;" datatype="xsd:string" id="meta185200" property="format" xsi:type="nex:LiteralMeta"/>
      </node>
      <node about="#node185213" id="node185213" label="PSP90654.1_GCA_003021015_metalloprotease__Halobacteriales_archaeon_QS_4_66_20_" otu="otu185214">
        <meta content=" x=2.308986 y=283.0 ll=7;" datatype="xsd:string" id="meta185215" property="format" xsi:type="nex:LiteralMeta"/>
      </node>
      <node about="#node185220" id="node185220" label="PSQ60966.1_GCA_003022745_metalloprotease__Halobacteriales_archaeon_SW_9_67_25_" otu="otu185221">
        <meta content=" x=2.246615 y=284.0 ll=7;" datatype="xsd:string" id="meta185222" property="format" xsi:type="nex:LiteralMeta"/>
      </node>
      <node about="#node185227" id="node185227" label="PSP69355.1_GCA_003021145_metalloprotease__partial__Halobacteriales_archaeon_QH_9_66_26_" otu="otu185228">
        <meta content=" x=2.4550774 y=285.0 ll=7;" datatype="xsd:string" id="meta185229" property="format" xsi:type="nex:LiteralMeta"/>
      </node>
      <node about="#node185234" id="node185234" label="93.6/97" otu="otu185235">
        <meta content=" x=2.0944273 y=287.25 ll=7;" datatype="xsd:string" id="meta185236" property="format" xsi:type="nex:LiteralMeta"/>
      </node>
      <node about="#node185237" id="node185237" label="59.4/87" otu="otu185238">
        <meta content=" x=2.1190102 y=286.5 ll=7;" datatype="xsd:string" id="meta185239" property="format" xsi:type="nex:LiteralMeta"/>
      </node>
      <node about="#node185240" id="node185240" label="WP_049898926.1_GCF_000334895_PDZ_domain-containing_protein__Halococcus_agarilyticus_" otu="otu185241">
        <meta content=" x=2.2066917 y=286.0 ll=7;" datatype="xsd:string" id="meta185242" property="format" xsi:type="nex:LiteralMeta"/>
      </node>
      <node about="#node185243" id="node185243" label="EMA43851.1_GCA_000336915_peptidase_M50__Halococcus_saccharolyticus_DSM_5350_" otu="otu185244">
        <meta content=" x=2.1493356 y=287.0 ll=7;" datatype="xsd:string" id="meta185245" property="format" xsi:type="nex:LiteralMeta"/>
      </node>
      <node about="#node185250" id="node185250" label="EMA54933.1_GCA_000336935_peptidase_M50__Halococcus_salifodinae_DSM_8989_" otu="otu185251">
        <meta content=" x=2.1318727 y=288.0 ll=7;" datatype="xsd:string" id="meta185252" property="format" xsi:type="nex:LiteralMeta"/>
      </node>
      <node about="#node185261" id="node185261" label="91.3/100" otu="otu182715">
        <meta content=" x=2.047327 y=289.875 ll=7;" datatype="xsd:string" id="meta185262" property="format" xsi:type="nex:LiteralMeta"/>
      </node>
      <node about="#node185263" id="node185263" label="EMA36498.1_GCA_000336675_peptidase_M50__Halococcus_hamelinensis_100A6_" otu="otu185264">
        <meta content=" x=2.1241384 y=289.0 ll=7;" datatype="xsd:string" id="meta185265" property="format" xsi:type="nex:LiteralMeta"/>
      </node>
      <node about="#node185266" id="node185266" label="94.5/100" otu="otu185267">
        <meta content=" x=2.1123652 y=290.75 ll=7;" datatype="xsd:string" id="meta185268" property="format" xsi:type="nex:LiteralMeta"/>
      </node>
      <node about="#node185269" id="node185269" label="WP_049997701.1_GCF_000755245_metalloprotease__Halococcus_sediminicola_" otu="otu185270">
        <meta content=" x=2.177752 y=290.0 ll=7;" datatype="xsd:string" id="meta185271" property="format" xsi:type="nex:LiteralMeta"/>
      </node>
      <node about="#node185272" id="node185272" label="83.6/100" otu="otu185273">
        <meta content=" x=2.149393 y=291.5 ll=7;" datatype="xsd:string" id="meta185274" property="format" xsi:type="nex:LiteralMeta"/>
      </node>
      <node about="#node185275" id="node185275" label="EMA52343.1_GCA_000336695_peptidase_M50__Halococcus_morrhuae_DSM_1307_" otu="otu185276">
        <meta content=" x=2.1641304 y=291.0 ll=7;" datatype="xsd:string" id="meta185277" property="format" xsi:type="nex:LiteralMeta"/>
      </node>
      <node about="#node185278" id="node185278" label="EMA52263.1_GCA_000336715_peptidase_M50__Halococcus_thailandensis_JCM_13552_" otu="otu185279">
        <meta content=" x=2.1598027 y=292.0 ll=7;" datatype="xsd:string" id="meta185280" property="format" xsi:type="nex:LiteralMeta"/>
      </node>
      <node about="#node185297" id="node185297" label="84.8/28" otu="otu185298">
        <meta content=" x=1.9835013 y=294.6875 ll=7;" datatype="xsd:string" id="meta185299" property="format" xsi:type="nex:LiteralMeta"/>
      </node>
      <node about="#node185300" id="node185300" label="55.9/55" otu="otu185301">
        <meta content=" x=2.022119 y=293.5 ll=7;" datatype="xsd:string" id="meta185302" property="format" xsi:type="nex:LiteralMeta"/>
      </node>
      <node about="#node185303" id="node185303" label="RRJ31701.1_GCA_003862495_PDZ_domain-containing_protein__Halomarina_oriensis_" otu="otu185304">
        <meta content=" x=2.2445235 y=293.0 ll=7;" datatype="xsd:string" id="meta185305" property="format" xsi:type="nex:LiteralMeta"/>
      </node>
      <node about="#node185306" id="node185306" label="PSQ01715.1_GCA_003021975_metalloprotease__Halobacteriales_archaeon_QS_5_70_17_" otu="otu185307">
        <meta content=" x=2.1522 y=294.0 ll=7;" datatype="xsd:string" id="meta185308" property="format" xsi:type="nex:LiteralMeta"/>
      </node>
      <node about="#node185313" id="node185313" label="96.4/100" otu="otu185314">
        <meta content=" x=2.0710914 y=295.875 ll=7;" datatype="xsd:string" id="meta185315" property="format" xsi:type="nex:LiteralMeta"/>
      </node>
      <node about="#node185316" id="node185316" label="PSQ24769.1_GCA_003022925_metalloprotease__Halobacteriales_archaeon_QS_8_65_32_" otu="otu185317">
        <meta content=" x=2.1537275 y=295.0 ll=7;" datatype="xsd:string" id="meta185318" property="format" xsi:type="nex:LiteralMeta"/>
      </node>
      <node about="#node185319" id="node185319" label="43.5/56" otu="otu185320">
        <meta content=" x=2.0969384 y=296.75 ll=7;" datatype="xsd:string" id="meta185321" property="format" xsi:type="nex:LiteralMeta"/>
      </node>
      <node about="#node185322" id="node185322" label="PSP43231.1_GCA_003021235_metalloprotease__Halobacteriales_archaeon_QH_6_64_20_" otu="otu185323">
        <meta content=" x=2.1219177 y=296.0 ll=7;" datatype="xsd:string" id="meta185324" property="format" xsi:type="nex:LiteralMeta"/>
      </node>
      <node about="#node185325" id="node185325" label="98/100" otu="otu185326">
        <meta content=" x=2.1833408 y=297.5 ll=7;" datatype="xsd:string" id="meta185327" property="format" xsi:type="nex:LiteralMeta"/>
      </node>
      <node about="#node185328" id="node185328" label="PSP74787.1_GCA_003021705_metalloprotease__Halobacteriales_archaeon_QS_3_64_16_" otu="otu185329">
        <meta content=" x=2.2005358 y=297.0 ll=7;" datatype="xsd:string" id="meta185330" property="format" xsi:type="nex:LiteralMeta"/>
      </node>
      <node about="#node185331" id="node185331" label="PSP63414.1_GCA_003021725_metalloprotease__Halobacteriales_archaeon_QH_8_64_26_" otu="otu185332">
        <meta content=" x=2.199851 y=298.0 ll=7;" datatype="xsd:string" id="meta185333" property="format" xsi:type="nex:LiteralMeta"/>
      </node>
      <node about="#node185354" id="node185354" label="91.1/95" otu="otu185355">
        <meta content=" x=1.977654 y=316.47095 ll=7;" datatype="xsd:string" id="meta185356" property="format" xsi:type="nex:LiteralMeta"/>
      </node>
      <node about="#node185357" id="node185357" label="78.7/95" otu="otu185358">
        <meta content=" x=2.0070193 y=310.27002 ll=7;" datatype="xsd:string" id="meta185359" property="format" xsi:type="nex:LiteralMeta"/>
      </node>
      <node about="#node185360" id="node185360" label="79.5/98" otu="otu185361">
        <meta content=" x=2.0417683 y=307.79004 ll=7;" datatype="xsd:string" id="meta185362" property="format" xsi:type="nex:LiteralMeta"/>
      </node>
      <node about="#node185363" id="node185363" label="92.1/98" otu="otu185364">
        <meta content=" x=2.1449065 y=305.08008 ll=7;" datatype="xsd:string" id="meta185365" property="format" xsi:type="nex:LiteralMeta"/>
      </node>
      <node about="#node185366" id="node185366" label="86.1/87" otu="otu185367">
        <meta content=" x=2.2103908 y=301.16016 ll=7;" datatype="xsd:string" id="meta185368" property="format" xsi:type="nex:LiteralMeta"/>
      </node>
      <node about="#node185369" id="node185369" label="SFR89772.1_GCA_900114435_PDZ_domain-containing_protein__Halomicrobium_zhouii_" otu="otu185370">
        <meta content=" x=2.4636495 y=299.0 ll=7;" datatype="xsd:string" id="meta185371" property="format" xsi:type="nex:LiteralMeta"/>
      </node>
      <node about="#node185372" id="node185372" label="83.1/85" otu="otu185373">
        <meta content=" x=2.2666855 y=303.3203 ll=7;" datatype="xsd:string" id="meta185374" property="format" xsi:type="nex:LiteralMeta"/>
      </node>
      <node about="#node185375" id="node185375" label="PSP94014.1_GCA_003021685_metalloprotease__Halobacteriales_archaeon_QS_4_62_28_" otu="otu185376">
        <meta content=" x=2.46259 y=300.0 ll=7;" datatype="xsd:string" id="meta185377" property="format" xsi:type="nex:LiteralMeta"/>
      </node>
      <node about="#node185378" id="node185378" label="89.5/85" otu="otu185379">
        <meta content=" x=2.3693075 y=306.64062 ll=7;" datatype="xsd:string" id="meta185380" property="format" xsi:type="nex:LiteralMeta"/>
      </node>
      <node about="#node185381" id="node185381" label="92.3/25" otu="otu185382">
        <meta content=" x=2.4585357 y=305.28125 ll=7;" datatype="xsd:string" id="meta185383" property="format" xsi:type="nex:LiteralMeta"/>
      </node>
      <node about="#node185384" id="node185384" label="62/24" otu="otu185385">
        <meta content=" x=2.463126 y=304.0625 ll=7;" datatype="xsd:string" id="meta185386" property="format" xsi:type="nex:LiteralMeta"/>
      </node>
      <node about="#node185387" id="node185387" label="91.4/25" otu="otu185388">
        <meta content=" x=2.4795434 y=303.125 ll=7;" datatype="xsd:string" id="meta185389" property="format" xsi:type="nex:LiteralMeta"/>
      </node>
      <node about="#node185390" id="node185390" label="0/24" otu="otu185391">
        <meta content=" x=2.4795456 y=302.25 ll=7;" datatype="xsd:string" id="meta185392" property="format" xsi:type="nex:LiteralMeta"/>
      </node>
      <node about="#node185393" id="node185393" label="100/100" otu="otu182712">
        <meta content=" x=2.721713 y=301.5 ll=7;" datatype="xsd:string" id="meta185394" property="format" xsi:type="nex:LiteralMeta"/>
      </node>
      <node about="#node185395" id="node185395" label="PSP82712.1_GCA_003020925_metalloprotease__Halobacteriales_archaeon_QS_6_64_34_" otu="otu185396">
        <meta content=" x=2.7863274 y=301.0 ll=7;" datatype="xsd:string" id="meta185397" property="format" xsi:type="nex:LiteralMeta"/>
      </node>
      <node about="#node185398" id="node185398" label="PSP64099.1_GCA_003021755_metalloprotease__Halobacteriales_archaeon_QH_8_67_36_" otu="otu185399">
        <meta content=" x=2.7653294 y=302.0 ll=7;" datatype="xsd:string" id="meta185400" property="format" xsi:type="nex:LiteralMeta"/>
      </node>
      <node about="#node185405" id="node185405" label="GCF13327.1_GCA_005406125_hypothetical_protein_Harman_12620__Haloarcula_sp._MD-130_" otu="otu185406">
        <meta content=" x=2.4962022 y=303.0 ll=7;" datatype="xsd:string" id="meta185407" property="format" xsi:type="nex:LiteralMeta"/>
      </node>
      <node about="#node185412" id="node185412" label="SDW04928.1_GCA_900106715_PDZ_domain-containing_protein__Haloarcula_vallismortis_" otu="otu185413">
        <meta content=" x=2.479546 y=304.0 ll=7;" datatype="xsd:string" id="meta185414" property="format" xsi:type="nex:LiteralMeta"/>
      </node>
      <node about="#node185419" id="node185419" label="WP_058992853.1_GCF_001485575_PDZ_domain-containing_protein__Haloarcula_sp._CBA1127_" otu="otu185420">
        <meta content=" x=2.4631286 y=305.0 ll=7;" datatype="xsd:string" id="meta185421" property="format" xsi:type="nex:LiteralMeta"/>
      </node>
      <node about="#node185426" id="node185426" label="76/99" otu="otu185427">
        <meta content=" x=2.4702098 y=306.5 ll=7;" datatype="xsd:string" id="meta185428" property="format" xsi:type="nex:LiteralMeta"/>
      </node>
      <node about="#node185429" id="node185429" label="AUG46350.1_GCA_002844335_metalloprotease__Haloarcula_sp.__Taiwanensis__" otu="otu185430">
        <meta content=" x=2.480599 y=306.0 ll=7;" datatype="xsd:string" id="meta185431" property="format" xsi:type="nex:LiteralMeta"/>
      </node>
      <node about="#node185432" id="node185432" label="KOX94694.1_GCA_001280425_metalloprotease__Haloarcula_rubripromontorii_" otu="otu185433">
        <meta content=" x=2.476248 y=307.0 ll=7;" datatype="xsd:string" id="meta185434" property="format" xsi:type="nex:LiteralMeta"/>
      </node>
      <node about="#node185443" id="node185443" label="WP_135303878.1_GCF_004681185_PDZ_domain-containing_protein__Halomicroarcula_sp._LR21_" otu="otu185444">
        <meta content=" x=2.492575 y=308.0 ll=7;" datatype="xsd:string" id="meta185445" property="format" xsi:type="nex:LiteralMeta"/>
      </node>
      <node about="#node185458" id="node185458" label="ACV47413.1_GCA_000023965_peptidase_M50__Halomicrobium_mukohataei_DSM_12286_" otu="otu185459">
        <meta content=" x=2.4584901 y=309.0 ll=7;" datatype="xsd:string" id="meta185460" property="format" xsi:type="nex:LiteralMeta"/>
      </node>
      <node about="#node185465" id="node185465" label="85.7/100" otu="otu185466">
        <meta content=" x=2.1105812 y=310.5 ll=7;" datatype="xsd:string" id="meta185467" property="format" xsi:type="nex:LiteralMeta"/>
      </node>
      <node about="#node185468" id="node185468" label="PSQ07569.1_GCA_003022005_metalloprotease__Halobacteriales_archaeon_QS_5_70_15_" otu="otu185469">
        <meta content=" x=2.2670355 y=310.0 ll=7;" datatype="xsd:string" id="meta185470" property="format" xsi:type="nex:LiteralMeta"/>
      </node>
      <node about="#node185471" id="node185471" label="PSP82439.1_GCA_003021105_metalloprotease__Halobacteriales_archaeon_QS_1_68_17_" otu="otu185472">
        <meta content=" x=2.4306662 y=311.0 ll=7;" datatype="xsd:string" id="meta185473" property="format" xsi:type="nex:LiteralMeta"/>
      </node>
      <node about="#node185482" id="node185482" label="92.1/100" otu="otu183132">
        <meta content=" x=2.1005237 y=312.75 ll=7;" datatype="xsd:string" id="meta185483" property="format" xsi:type="nex:LiteralMeta"/>
      </node>
      <node about="#node185484" id="node185484" label="PSQ21867.1_GCA_003023185_metalloprotease__Halobacteriales_archaeon_QS_9_67_17_" otu="otu185485">
        <meta content=" x=2.1556098 y=312.0 ll=7;" datatype="xsd:string" id="meta185486" property="format" xsi:type="nex:LiteralMeta"/>
      </node>
      <node about="#node185487" id="node185487" label="98.3/100" otu="otu183331">
        <meta content=" x=2.2457726 y=313.5 ll=7;" datatype="xsd:string" id="meta185488" property="format" xsi:type="nex:LiteralMeta"/>
      </node>
      <node about="#node185489" id="node185489" label="PSP39388.1_GCA_003021785_metalloprotease__Halobacteriales_archaeon_QH_7_65_31_" otu="otu185490">
        <meta content=" x=2.320577 y=313.0 ll=7;" datatype="xsd:string" id="meta185491" property="format" xsi:type="nex:LiteralMeta"/>
      </node>
      <node about="#node185492" id="node185492" label="WP_075937217.1_GCF_001950595_metalloprotease__Natronomonas_sp._CBA1134_" otu="otu185493">
        <meta content=" x=2.3176787 y=314.0 ll=7;" datatype="xsd:string" id="meta185494" property="format" xsi:type="nex:LiteralMeta"/>
      </node>
      <node about="#node185507" id="node185507" label="87.2/98" otu="otu185508">
        <meta content=" x=2.0336223 y=322.67188 ll=7;" datatype="xsd:string" id="meta185509" property="format" xsi:type="nex:LiteralMeta"/>
      </node>
      <node about="#node185510" id="node185510" label="27.1/62" otu="otu185511">
        <meta content=" x=2.0799425 y=319.21875 ll=7;" datatype="xsd:string" id="meta185512" property="format" xsi:type="nex:LiteralMeta"/>
      </node>
      <node about="#node185513" id="node185513" label="98.9/100" otu="otu184645">
        <meta content=" x=2.20199 y=316.5 ll=7;" datatype="xsd:string" id="meta185514" property="format" xsi:type="nex:LiteralMeta"/>
      </node>
      <node about="#node185515" id="node185515" label="84/100" otu="otu185516">
        <meta content=" x=2.2461832 y=315.5 ll=7;" datatype="xsd:string" id="meta185517" property="format" xsi:type="nex:LiteralMeta"/>
      </node>
      <node about="#node185518" id="node185518" label="PSQ23307.1_GCA_003023165_metalloprotease__partial__Halobacteriales_archaeon_QS_9_67_15_" otu="otu185519">
        <meta content=" x=2.9344764 y=315.0 ll=7;" datatype="xsd:string" id="meta185520" property="format" xsi:type="nex:LiteralMeta"/>
      </node>
      <node about="#node185521" id="node185521" label="WP_123538044.1_GCF_003730195_metalloprotease__Halosimplex_sp._YPL4_" otu="otu185522">
        <meta content=" x=2.293084 y=316.0 ll=7;" datatype="xsd:string" id="meta185523" property="format" xsi:type="nex:LiteralMeta"/>
      </node>
      <node about="#node185528" id="node185528" label="73.4/100" otu="otu185529">
        <meta content=" x=2.2170713 y=317.5 ll=7;" datatype="xsd:string" id="meta185530" property="format" xsi:type="nex:LiteralMeta"/>
      </node>
      <node about="#node185531" id="node185531" label="ELZ29721.1_GCA_000337455_M50_metallopeptidase__Halosimplex_carlsbadense_2-9-1_" otu="otu185532">
        <meta content=" x=2.2311673 y=317.0 ll=7;" datatype="xsd:string" id="meta185533" property="format" xsi:type="nex:LiteralMeta"/>
      </node>
      <node about="#node185534" id="node185534" label="WP_135366223.1_GCF_004698125_metalloprotease__Halosimplex_sp._TH32_" otu="otu185535">
        <meta content=" x=2.232192 y=318.0 ll=7;" datatype="xsd:string" id="meta185536" property="format" xsi:type="nex:LiteralMeta"/>
      </node>
      <node about="#node185545" id="node185545" label="78.2/100" otu="otu185546">
        <meta content=" x=2.1102993 y=321.9375 ll=7;" datatype="xsd:string" id="meta185547" property="format" xsi:type="nex:LiteralMeta"/>
      </node>
      <node about="#node185548" id="node185548" label="95.6/96" otu="otu185549">
        <meta content=" x=2.212374 y=320.875 ll=7;" datatype="xsd:string" id="meta185550" property="format" xsi:type="nex:LiteralMeta"/>
      </node>
      <node about="#node185551" id="node185551" label="81.4/43" otu="otu185552">
        <meta content=" x=2.240589 y=319.75 ll=7;" datatype="xsd:string" id="meta185553" property="format" xsi:type="nex:LiteralMeta"/>
      </node>
      <node about="#node185554" id="node185554" label="AQL43217.1_GCA_001989615_metalloprotease__Halorientalis_sp._IM1011_" otu="otu185555">
        <meta content=" x=2.2582955 y=319.0 ll=7;" datatype="xsd:string" id="meta185556" property="format" xsi:type="nex:LiteralMeta"/>
      </node>
      <node about="#node185557" id="node185557" label="82.8/48" otu="otu185558">
        <meta content=" x=2.273997 y=320.5 ll=7;" datatype="xsd:string" id="meta185559" property="format" xsi:type="nex:LiteralMeta"/>
      </node>
      <node about="#node185560" id="node185560" label="RXK47388.1_GCA_004118325_metalloprotease__Halorientalis_sp._F13-25_" otu="otu185561">
        <meta content=" x=2.3069916 y=320.0 ll=7;" datatype="xsd:string" id="meta185562" property="format" xsi:type="nex:LiteralMeta"/>
      </node>
      <node about="#node185563" id="node185563" label="SEO56200.1_GCA_900110215_Tricorn_protease_PDZ_domain-containing_protein__Halorientalis_persicus_" otu="otu185564">
        <meta content=" x=2.2861362 y=321.0 ll=7;" datatype="xsd:string" id="meta185565" property="format" xsi:type="nex:LiteralMeta"/>
      </node>
      <node about="#node185574" id="node185574" label="SDF45629.1_GCA_900102305_Peptidase_family_M50__Halorientalis_regularis_" otu="otu185575">
        <meta content=" x=2.2386224 y=322.0 ll=7;" datatype="xsd:string" id="meta185576" property="format" xsi:type="nex:LiteralMeta"/>
      </node>
      <node about="#node185581" id="node185581" label="WP_136718049.1_GCF_005049285_metalloprotease__halophilic_archaeon_NEN8_" otu="otu185582">
        <meta content=" x=2.2913435 y=323.0 ll=7;" datatype="xsd:string" id="meta185583" property="format" xsi:type="nex:LiteralMeta"/>
      </node>
      <node about="#node185592" id="node185592" label="97.4/99" otu="otu185593">
        <meta content=" x=2.1228266 y=326.125 ll=7;" datatype="xsd:string" id="meta185594" property="format" xsi:type="nex:LiteralMeta"/>
      </node>
      <node about="#node185595" id="node185595" label="83/99" otu="otu185596">
        <meta content=" x=2.1468651 y=325.25 ll=7;" datatype="xsd:string" id="meta185597" property="format" xsi:type="nex:LiteralMeta"/>
      </node>
      <node about="#node185598" id="node185598" label="99.1/100" otu="otu185599">
        <meta content=" x=2.2403932 y=324.5 ll=7;" datatype="xsd:string" id="meta185600" property="format" xsi:type="nex:LiteralMeta"/>
      </node>
      <node about="#node185601" id="node185601" label="PSP51662.1_GCA_003021365_metalloprotease__Halobacteriales_archaeon_QH_1_68_42_" otu="otu185602">
        <meta content=" x=2.2569716 y=324.0 ll=7;" datatype="xsd:string" id="meta185603" property="format" xsi:type="nex:LiteralMeta"/>
      </node>
      <node about="#node185604" id="node185604" label="PSQ06876.1_GCA_003023785_metalloprotease__Halobacteriales_archaeon_QS_5_68_33_" otu="otu185605">
        <meta content=" x=2.2485957 y=325.0 ll=7;" datatype="xsd:string" id="meta185606" property="format" xsi:type="nex:LiteralMeta"/>
      </node>
      <node about="#node185611" id="node185611" label="PSQ04147.1_GCA_003021655_metalloprotease__Halobacteriales_archaeon_QS_4_69_31_" otu="otu185612">
        <meta content=" x=2.1873944 y=326.0 ll=7;" datatype="xsd:string" id="meta185613" property="format" xsi:type="nex:LiteralMeta"/>
      </node>
      <node about="#node185618" id="node185618" label="PSP34536.1_GCA_003021305_metalloprotease__Halobacteriales_archaeon_QH_10_67_22_" otu="otu185619">
        <meta content=" x=2.1922908 y=327.0 ll=7;" datatype="xsd:string" id="meta185620" property="format" xsi:type="nex:LiteralMeta"/>
      </node>
      <node about="#node185641" id="node185641" label="88.1/51" otu="otu185642">
        <meta content=" x=1.9165845 y=370.82373 ll=7;" datatype="xsd:string" id="meta185643" property="format" xsi:type="nex:LiteralMeta"/>
      </node>
      <node about="#node185644" id="node185644" label="41.6/78" otu="otu185645">
        <meta content=" x=1.9473454 y=361.27246 ll=7;" datatype="xsd:string" id="meta185646" property="format" xsi:type="nex:LiteralMeta"/>
      </node>
      <node about="#node185647" id="node185647" label="73.5/52" otu="otu185648">
        <meta content=" x=2.0029273 y=346.04492 ll=7;" datatype="xsd:string" id="meta185649" property="format" xsi:type="nex:LiteralMeta"/>
      </node>
      <node about="#node185650" id="node185650" label="77.7/47" otu="otu185651">
        <meta content=" x=2.0329614 y=330.15625 ll=7;" datatype="xsd:string" id="meta185652" property="format" xsi:type="nex:LiteralMeta"/>
      </node>
      <node about="#node185653" id="node185653" label="PSQ44587.1_GCA_003022785_metalloprotease__Halobacteriales_archaeon_SW_7_68_16_" otu="otu185654">
        <meta content=" x=2.146142 y=328.0 ll=7;" datatype="xsd:string" id="meta185655" property="format" xsi:type="nex:LiteralMeta"/>
      </node>
      <node about="#node185656" id="node185656" label="89.4/90" otu="otu185657">
        <meta content=" x=2.0695364 y=332.3125 ll=7;" datatype="xsd:string" id="meta185658" property="format" xsi:type="nex:LiteralMeta"/>
      </node>
      <node about="#node185659" id="node185659" label="86.2/92" otu="otu185660">
        <meta content=" x=2.1229103 y=330.25 ll=7;" datatype="xsd:string" id="meta185661" property="format" xsi:type="nex:LiteralMeta"/>
      </node>
      <node about="#node185662" id="node185662" label="12.1/94" otu="otu185663">
        <meta content=" x=2.1601756 y=329.5 ll=7;" datatype="xsd:string" id="meta185664" property="format" xsi:type="nex:LiteralMeta"/>
      </node>
      <node about="#node185665" id="node185665" label="SNZ17233.1_GCA_900215575_PDZ_domain-containing_protein__Natronoarchaeum_philippinense_" otu="otu185666">
        <meta content=" x=2.3453267 y=329.0 ll=7;" datatype="xsd:string" id="meta185667" property="format" xsi:type="nex:LiteralMeta"/>
      </node>
      <node about="#node185668" id="node185668" label="AGN00738.1_GCA_000403645_peptidase_M50__Salinarchaeum_sp._Harcht-Bsk1_" otu="otu185669">
        <meta content=" x=2.3769615 y=330.0 ll=7;" datatype="xsd:string" id="meta185670" property="format" xsi:type="nex:LiteralMeta"/>
      </node>
      <node about="#node185675" id="node185675" label="PSQ16266.1_GCA_003023195_metalloprotease__Halobacteriales_archaeon_QS_8_69_26_" otu="otu185676">
        <meta content=" x=2.2478786 y=331.0 ll=7;" datatype="xsd:string" id="meta185677" property="format" xsi:type="nex:LiteralMeta"/>
      </node>
      <node about="#node185682" id="node185682" label="96.7/100" otu="otu184723">
        <meta content=" x=2.1607416 y=334.375 ll=7;" datatype="xsd:string" id="meta185683" property="format" xsi:type="nex:LiteralMeta"/>
      </node>
      <node about="#node185684" id="node185684" label="71.6/100" otu="otu185685">
        <meta content=" x=2.189144 y=333.25 ll=7;" datatype="xsd:string" id="meta185686" property="format" xsi:type="nex:LiteralMeta"/>
      </node>
      <node about="#node185687" id="node185687" label="97/100" otu="otu183504">
        <meta content=" x=2.2657588 y=332.5 ll=7;" datatype="xsd:string" id="meta185688" property="format" xsi:type="nex:LiteralMeta"/>
      </node>
      <node about="#node185689" id="node185689" label="WP_121820376.1_GCF_003675855_PDZ_domain-containing_protein__Halostella_salina_" otu="otu185690">
        <meta content=" x=2.2789464 y=332.0 ll=7;" datatype="xsd:string" id="meta185691" property="format" xsi:type="nex:LiteralMeta"/>
      </node>
      <node about="#node185692" id="node185692" label="WP_135821462.1_GCF_004785955_metalloprotease__Halostella_sp._DLLS-108_" otu="otu185693">
        <meta content=" x=2.3419855 y=333.0 ll=7;" datatype="xsd:string" id="meta185694" property="format" xsi:type="nex:LiteralMeta"/>
      </node>
      <node about="#node185699" id="node185699" label="WP_135534781.1_GCF_004762015_PDZ_domain-containing_protein__Halostella_sp._LYG-109_" otu="otu185700">
        <meta content=" x=2.293623 y=334.0 ll=7;" datatype="xsd:string" id="meta185701" property="format" xsi:type="nex:LiteralMeta"/>
      </node>
      <node about="#node185706" id="node185706" label="55.4/100" otu="otu185707">
        <meta content=" x=2.177068 y=335.5 ll=7;" datatype="xsd:string" id="meta185708" property="format" xsi:type="nex:LiteralMeta"/>
      </node>
      <node about="#node185709" id="node185709" label="PSQ27785.1_GCA_003023565_metalloprotease__Halobacteriales_archaeon_QS_9_68_17_" otu="otu185710">
        <meta content=" x=2.2067826 y=335.0 ll=7;" datatype="xsd:string" id="meta185711" property="format" xsi:type="nex:LiteralMeta"/>
      </node>
      <node about="#node185712" id="node185712" label="WP_121817049.1_GCF_003675875_PDZ_domain-containing_protein__Halostella_sp._LT12_" otu="otu185713">
        <meta content=" x=2.1978407 y=336.0 ll=7;" datatype="xsd:string" id="meta185714" property="format" xsi:type="nex:LiteralMeta"/>
      </node>
      <node about="#node185731" id="node185731" label="79.5/80" otu="otu185732">
        <meta content=" x=2.0340402 y=361.9336 ll=7;" datatype="xsd:string" id="meta185733" property="format" xsi:type="nex:LiteralMeta"/>
      </node>
      <node about="#node185734" id="node185734" label="87.3/66" otu="otu185735">
        <meta content=" x=2.053534 y=351.20898 ll=7;" datatype="xsd:string" id="meta185736" property="format" xsi:type="nex:LiteralMeta"/>
      </node>
      <node about="#node185737" id="node185737" label="0/53" otu="otu185738">
        <meta content=" x=2.0535367 y=342.91797 ll=7;" datatype="xsd:string" id="meta185739" property="format" xsi:type="nex:LiteralMeta"/>
      </node>
      <node about="#node185740" id="node185740" label="85/67" otu="otu185741">
        <meta content=" x=2.089144 y=337.875 ll=7;" datatype="xsd:string" id="meta185742" property="format" xsi:type="nex:LiteralMeta"/>
      </node>
      <node about="#node185743" id="node185743" label="WP_114576037.1_GCF_003344565_PDZ_domain-containing_protein__Saliphagus_sp._LR7_" otu="otu185744">
        <meta content=" x=2.2686853 y=337.0 ll=7;" datatype="xsd:string" id="meta185745" property="format" xsi:type="nex:LiteralMeta"/>
      </node>
      <node about="#node185746" id="node185746" label="12.7/98" otu="otu185747">
        <meta content=" x=2.112458 y=338.75 ll=7;" datatype="xsd:string" id="meta185748" property="format" xsi:type="nex:LiteralMeta"/>
      </node>
      <node about="#node185749" id="node185749" label="ELY65354.1_GCA_000337695_peptidase_M50__Natronococcus_jeotgali_DSM_18795_" otu="otu185750">
        <meta content=" x=2.1656003 y=338.0 ll=7;" datatype="xsd:string" id="meta185751" property="format" xsi:type="nex:LiteralMeta"/>
      </node>
      <node about="#node185752" id="node185752" label="83.1/100" otu="otu185753">
        <meta content=" x=2.1408885 y=339.5 ll=7;" datatype="xsd:string" id="meta185754" property="format" xsi:type="nex:LiteralMeta"/>
      </node>
      <node about="#node185755" id="node185755" label="ELY61391.1_GCA_000337675_peptidase_M50__Natronococcus_amylolyticus_DSM_10524_" otu="otu185756">
        <meta content=" x=2.1576145 y=339.0 ll=7;" datatype="xsd:string" id="meta185757" property="format" xsi:type="nex:LiteralMeta"/>
      </node>
      <node about="#node185758" id="node185758" label="GCA_003559215PWMF01000217.1_937907280904192_93_GCA_003559215_-1_ID_192_93_partial_00__Natrialbaceae_archaeon_" otu="otu185759">
        <meta content=" x=2.1497319 y=340.0 ll=7;" datatype="xsd:string" id="meta185760" property="format" xsi:type="nex:LiteralMeta"/>
      </node>
      <node about="#node185773" id="node185773" label="77.6/86" otu="otu185774">
        <meta content=" x=2.0809917 y=347.96094 ll=7;" datatype="xsd:string" id="meta185775" property="format" xsi:type="nex:LiteralMeta"/>
      </node>
      <node about="#node185776" id="node185776" label="91.5/97" otu="otu185777">
        <meta content=" x=2.122909 y=344.125 ll=7;" datatype="xsd:string" id="meta185778" property="format" xsi:type="nex:LiteralMeta"/>
      </node>
      <node about="#node185779" id="node185779" label="3/51" otu="otu185780">
        <meta content=" x=2.1380317 y=342.25 ll=7;" datatype="xsd:string" id="meta185781" property="format" xsi:type="nex:LiteralMeta"/>
      </node>
      <node about="#node185782" id="node185782" label="ELY54056.1_GCA_000337215_peptidase_M50__Natronolimnobius_innermongolicus_JCM_12255_" otu="otu185783">
        <meta content=" x=2.32023 y=341.0 ll=7;" datatype="xsd:string" id="meta185784" property="format" xsi:type="nex:LiteralMeta"/>
      </node>
      <node about="#node185785" id="node185785" label="89.2/100" otu="otu185786">
        <meta content=" x=2.1813009 y=343.5 ll=7;" datatype="xsd:string" id="meta185787" property="format" xsi:type="nex:LiteralMeta"/>
      </node>
      <node about="#node185788" id="node185788" label="98.5/100" otu="otu185789">
        <meta content=" x=2.2582855 y=342.5 ll=7;" datatype="xsd:string" id="meta185790" property="format" xsi:type="nex:LiteralMeta"/>
      </node>
      <node about="#node185791" id="node185791" label="APX97962.1_GCA_001971705_metalloprotease__Haloterrigena_daqingensis_" otu="otu185792">
        <meta content=" x=2.2663436 y=342.0 ll=7;" datatype="xsd:string" id="meta185793" property="format" xsi:type="nex:LiteralMeta"/>
      </node>
      <node about="#node185794" id="node185794" label="SEH13147.1_GCA_900108095_PDZ_domain-containing_protein__Natronorubrum_sediminis_" otu="otu185795">
        <meta content=" x=2.2582884 y=343.0 ll=7;" datatype="xsd:string" id="meta185796" property="format" xsi:type="nex:LiteralMeta"/>
      </node>
      <node about="#node185801" id="node185801" label="93.1/100" otu="otu185802">
        <meta content=" x=2.2289476 y=344.5 ll=7;" datatype="xsd:string" id="meta185803" property="format" xsi:type="nex:LiteralMeta"/>
      </node>
      <node about="#node185804" id="node185804" label="SDK82932.1_GCA_900100335_PDZ_domain-containing_protein__Natronorubrum_texcoconense_" otu="otu185805">
        <meta content=" x=2.2385366 y=344.0 ll=7;" datatype="xsd:string" id="meta185806" property="format" xsi:type="nex:LiteralMeta"/>
      </node>
      <node about="#node185807" id="node185807" label="WP_006089546.1_GCF_000383975_PDZ_domain-containing_protein__Natronorubrum_tibetense_" otu="otu185808">
        <meta content=" x=2.2356374 y=345.0 ll=7;" datatype="xsd:string" id="meta185809" property="format" xsi:type="nex:LiteralMeta"/>
      </node>
      <node about="#node185822" id="node185822" label="WP_126662380.1_GCF_003977755_PDZ_domain-containing_protein__Haloterrigena_salifodinae_" otu="otu185823">
        <meta content=" x=2.2797005 y=346.0 ll=7;" datatype="xsd:string" id="meta185824" property="format" xsi:type="nex:LiteralMeta"/>
      </node>
      <node about="#node185829" id="node185829" label="74.2/26" otu="otu185830">
        <meta content=" x=2.0924525 y=351.79688 ll=7;" datatype="xsd:string" id="meta185831" property="format" xsi:type="nex:LiteralMeta"/>
      </node>
      <node about="#node185832" id="node185832" label="78.6/40" otu="otu185833">
        <meta content=" x=2.10238 y=349.4375 ll=7;" datatype="xsd:string" id="meta185834" property="format" xsi:type="nex:LiteralMeta"/>
      </node>
      <node about="#node185835" id="node185835" label="42.9/85" otu="otu185836">
        <meta content=" x=2.121023 y=347.875 ll=7;" datatype="xsd:string" id="meta185837" property="format" xsi:type="nex:LiteralMeta"/>
      </node>
      <node about="#node185838" id="node185838" label="ARS90128.1_GCA_002156705_metalloprotease__Natronolimnobius_aegyptiacus_" otu="otu185839">
        <meta content=" x=2.2322688 y=347.0 ll=7;" datatype="xsd:string" id="meta185840" property="format" xsi:type="nex:LiteralMeta"/>
      </node>
      <node about="#node185841" id="node185841" label="80/99" otu="otu185842">
        <meta content=" x=2.1405995 y=348.75 ll=7;" datatype="xsd:string" id="meta185843" property="format" xsi:type="nex:LiteralMeta"/>
      </node>
      <node about="#node185844" id="node185844" label="WP_049927807.1_GCF_000455345_PDZ_domain-containing_protein__Halopiger_goleimassiliensis_" otu="otu185845">
        <meta content=" x=2.2011154 y=348.0 ll=7;" datatype="xsd:string" id="meta185846" property="format" xsi:type="nex:LiteralMeta"/>
      </node>
      <node about="#node185847" id="node185847" label="92.1/100" otu="otu183132">
        <meta content=" x=2.1921027 y=349.5 ll=7;" datatype="xsd:string" id="meta185848" property="format" xsi:type="nex:LiteralMeta"/>
      </node>
      <node about="#node185849" id="node185849" label="AXR80418.1_GCA_003430805_M50_metallopeptidase__Natronolimnobius_sulfurireducens_" otu="otu185850">
        <meta content=" x=2.241228 y=349.0 ll=7;" datatype="xsd:string" id="meta185851" property="format" xsi:type="nex:LiteralMeta"/>
      </node>
      <node about="#node185852" id="node185852" label="GCA_001563805LKMK01000174.1_327384579239_3_GCA_001563805_1_ID_239_3_partial_00__Natrialbaceae_archaeon_B1-Br10_E2g2_" otu="otu185853">
        <meta content=" x=2.2271652 y=350.0 ll=7;" datatype="xsd:string" id="meta185854" property="format" xsi:type="nex:LiteralMeta"/>
      </node>
      <node about="#node185867" id="node185867" label="GCA_001563885LKMM01000206.1_21039288367_2_GCA_001563885_1_ID_67_2_partial_00__Natrialbaceae_archaeon_B1-Br10_E2g27_" otu="otu185868">
        <meta content=" x=2.1993532 y=351.0 ll=7;" datatype="xsd:string" id="meta185869" property="format" xsi:type="nex:LiteralMeta"/>
      </node>
      <node about="#node185874" id="node185874" label="1.1/37" otu="otu185875">
        <meta content=" x=2.097074 y=354.15625 ll=7;" datatype="xsd:string" id="meta185876" property="format" xsi:type="nex:LiteralMeta"/>
      </node>
      <node about="#node185877" id="node185877" label="OVE84923.1_GCA_002177135_metalloprotease__Natronolimnobius_baerhuensis_" otu="otu185878">
        <meta content=" x=2.1655593 y=352.0 ll=7;" datatype="xsd:string" id="meta185879" property="format" xsi:type="nex:LiteralMeta"/>
      </node>
      <node about="#node185880" id="node185880" label="82.4/93" otu="otu185881">
        <meta content=" x=2.1295125 y=356.3125 ll=7;" datatype="xsd:string" id="meta185882" property="format" xsi:type="nex:LiteralMeta"/>
      </node>
      <node about="#node185883" id="node185883" label="75.3/96" otu="otu185884">
        <meta content=" x=2.145596 y=354.625 ll=7;" datatype="xsd:string" id="meta185885" property="format" xsi:type="nex:LiteralMeta"/>
      </node>
      <node about="#node185886" id="node185886" label="53/96" otu="otu185887">
        <meta content=" x=2.1592157 y=353.5 ll=7;" datatype="xsd:string" id="meta185888" property="format" xsi:type="nex:LiteralMeta"/>
      </node>
      <node about="#node185889" id="node185889" label="AFZ73584.1_GCA_000230715_putative_membrane-associated_Zn-dependent_protease__Natronobacterium_gregoryi_SP2_" otu="otu185890">
        <meta content=" x=2.2315814 y=353.0 ll=7;" datatype="xsd:string" id="meta185891" property="format" xsi:type="nex:LiteralMeta"/>
      </node>
      <node about="#node185892" id="node185892" label="EMA33322.1_GCA_000337895_peptidase_M50__Halobiforma_nitratireducens_JCM_10879_" otu="otu185893">
        <meta content=" x=2.2234263 y=354.0 ll=7;" datatype="xsd:string" id="meta185894" property="format" xsi:type="nex:LiteralMeta"/>
      </node>
      <node about="#node185899" id="node185899" label="84.5/100" otu="otu185900">
        <meta content=" x=2.1717157 y=355.75 ll=7;" datatype="xsd:string" id="meta185901" property="format" xsi:type="nex:LiteralMeta"/>
      </node>
      <node about="#node185902" id="node185902" label="WP_049921982.1_GCF_000455365_PDZ_domain-containing_protein__Halopiger_djelfimassiliensis_" otu="otu185903">
        <meta content=" x=2.2200603 y=355.0 ll=7;" datatype="xsd:string" id="meta185904" property="format" xsi:type="nex:LiteralMeta"/>
      </node>
      <node about="#node185905" id="node185905" label="84.6/100" otu="otu185906">
        <meta content=" x=2.1945493 y=356.5 ll=7;" datatype="xsd:string" id="meta185907" property="format" xsi:type="nex:LiteralMeta"/>
      </node>
      <node about="#node185908" id="node185908" label="APW97566.1_GCA_000226975_metalloprotease__Halobiforma_lacisalsi_AJ5_" otu="otu185909">
        <meta content=" x=2.2027369 y=356.0 ll=7;" datatype="xsd:string" id="meta185910" property="format" xsi:type="nex:LiteralMeta"/>
      </node>
      <node about="#node185911" id="node185911" label="SFB81802.1_GCA_900112205_PDZ_domain-containing_protein__Halobiforma_haloterrestris_" otu="otu185912">
        <meta content=" x=2.1945522 y=357.0 ll=7;" datatype="xsd:string" id="meta185913" property="format" xsi:type="nex:LiteralMeta"/>
      </node>
      <node about="#node185926" id="node185926" label="RQG94406.1_GCA_003841505_PDZ_domain-containing_protein__Natrarchaeobius_chitinivorans_" otu="otu185927">
        <meta content=" x=2.1593757 y=358.0 ll=7;" datatype="xsd:string" id="meta185928" property="format" xsi:type="nex:LiteralMeta"/>
      </node>
      <node about="#node185949" id="node185949" label="90.6/98" otu="otu185950">
        <meta content=" x=2.0983605 y=359.5 ll=7;" datatype="xsd:string" id="meta185951" property="format" xsi:type="nex:LiteralMeta"/>
      </node>
      <node about="#node185952" id="node185952" label="GCA_001564255LKNC01000092.1_32081392281_3_GCA_001564255_-1_ID_81_3_partial_00__Natrialbaceae_archaeon_Tc-Br11_E2g1_" otu="otu185953">
        <meta content=" x=2.2406347 y=359.0 ll=7;" datatype="xsd:string" id="meta185954" property="format" xsi:type="nex:LiteralMeta"/>
      </node>
      <node about="#node185955" id="node185955" label="GCA_003554885PWHL01000134.1_1396631149897_13_GCA_003554885_-1_ID_97_13_partial_00__Natrialbaceae_archaeon_" otu="otu185956">
        <meta content=" x=2.1725006 y=360.0 ll=7;" datatype="xsd:string" id="meta185957" property="format" xsi:type="nex:LiteralMeta"/>
      </node>
      <node about="#node185966" id="node185966" label="86.5/93" otu="otu185967">
        <meta content=" x=2.0571265 y=372.6582 ll=7;" datatype="xsd:string" id="meta185968" property="format" xsi:type="nex:LiteralMeta"/>
      </node>
      <node about="#node185969" id="node185969" label="92.3/99" otu="otu185970">
        <meta content=" x=2.0867305 y=370.8164 ll=7;" datatype="xsd:string" id="meta185971" property="format" xsi:type="nex:LiteralMeta"/>
      </node>
      <node about="#node185972" id="node185972" label="75/99" otu="otu185973">
        <meta content=" x=2.0949864 y=368.6328 ll=7;" datatype="xsd:string" id="meta185974" property="format" xsi:type="nex:LiteralMeta"/>
      </node>
      <node about="#node185975" id="node185975" label="0/61" otu="otu185976">
        <meta content=" x=2.0949886 y=366.51562 ll=7;" datatype="xsd:string" id="meta185977" property="format" xsi:type="nex:LiteralMeta"/>
      </node>
      <node about="#node185978" id="node185978" label="82.8/64" otu="otu185979">
        <meta content=" x=2.1149125 y=364.78125 ll=7;" datatype="xsd:string" id="meta185980" property="format" xsi:type="nex:LiteralMeta"/>
      </node>
      <node about="#node185981" id="node185981" label="61.2/96" otu="otu185982">
        <meta content=" x=2.1381934 y=363.5625 ll=7;" datatype="xsd:string" id="meta185983" property="format" xsi:type="nex:LiteralMeta"/>
      </node>
      <node about="#node185984" id="node185984" label="84.8/93" otu="otu185985">
        <meta content=" x=2.1634526 y=362.125 ll=7;" datatype="xsd:string" id="meta185986" property="format" xsi:type="nex:LiteralMeta"/>
      </node>
      <node about="#node185987" id="node185987" label="PCR89134.1_GCA_002494345_metalloprotease__Natrinema_ejinorense_" otu="otu185988">
        <meta content=" x=2.242762 y=361.0 ll=7;" datatype="xsd:string" id="meta185989" property="format" xsi:type="nex:LiteralMeta"/>
      </node>
      <node about="#node185990" id="node185990" label="74.1/58" otu="otu185991">
        <meta content=" x=2.172935 y=363.25 ll=7;" datatype="xsd:string" id="meta185992" property="format" xsi:type="nex:LiteralMeta"/>
      </node>
      <node about="#node185993" id="node185993" label="73.5/52" otu="otu185648">
        <meta content=" x=2.1811564 y=362.5 ll=7;" datatype="xsd:string" id="meta185994" property="format" xsi:type="nex:LiteralMeta"/>
      </node>
      <node about="#node185995" id="node185995" label="AFO57873.1_GCA_000281695_peptidase_M50__Natrinema_sp._J7-2_" otu="otu185996">
        <meta content=" x=2.207468 y=362.0 ll=7;" datatype="xsd:string" id="meta185997" property="format" xsi:type="nex:LiteralMeta"/>
      </node>
      <node about="#node185998" id="node185998" label="ELY83365.1_GCA_000337615_peptidase_M50__Natrinema_pallidum_DSM_3751_" otu="otu185999">
        <meta content=" x=2.189003 y=363.0 ll=7;" datatype="xsd:string" id="meta186000" property="format" xsi:type="nex:LiteralMeta"/>
      </node>
      <node about="#node186005" id="node186005" label="RZH69573.1_GCA_004209855_PDZ_domain-containing_protein__Natrinema_altunense_" otu="otu186006">
        <meta content=" x=2.172938 y=364.0 ll=7;" datatype="xsd:string" id="meta186007" property="format" xsi:type="nex:LiteralMeta"/>
      </node>
      <node about="#node186016" id="node186016" label="ELY68487.1_GCA_000337195_peptidase_M50__Natrinema_versiforme_JCM_10478_" otu="otu186017">
        <meta content=" x=2.1381955 y=365.0 ll=7;" datatype="xsd:string" id="meta186018" property="format" xsi:type="nex:LiteralMeta"/>
      </node>
      <node about="#node186023" id="node186023" label="PGF16375.1_GCA_002572525_metalloprotease__Natrinema_sp._CBA1119_" otu="otu186024">
        <meta content=" x=2.1655934 y=366.0 ll=7;" datatype="xsd:string" id="meta186025" property="format" xsi:type="nex:LiteralMeta"/>
      </node>
      <node about="#node186030" id="node186030" label="76.2/100" otu="otu182977">
        <meta content=" x=2.111539 y=368.25 ll=7;" datatype="xsd:string" id="meta186031" property="format" xsi:type="nex:LiteralMeta"/>
      </node>
      <node about="#node186032" id="node186032">
        <meta content=" x=2.1115415 y=367.5 ll=7;" datatype="xsd:string" id="meta186033" property="format" xsi:type="nex:LiteralMeta"/>
      </node>
      <node about="#node186034" id="node186034" label="ELZ22634.1_GCA_000337475_peptidase_M50__Haloterrigena_limicola_JCM_13563_" otu="otu186035">
        <meta content=" x=2.1115415 y=367.0 ll=7;" datatype="xsd:string" id="meta186036" property="format" xsi:type="nex:LiteralMeta"/>
      </node>
      <node about="#node186037" id="node186037" label="SET02496.1_GCA_900111485_PDZ_domain-containing_protein__Haloterrigena_hispanica_" otu="otu186038">
        <meta content=" x=2.1115415 y=368.0 ll=7;" datatype="xsd:string" id="meta186039" property="format" xsi:type="nex:LiteralMeta"/>
      </node>
      <node about="#node186044" id="node186044" label="RZV11620.1_GCA_004217335_PDZ_domain-containing_protein__Haloterrigena_hispanica_" otu="otu186045">
        <meta content=" x=2.11154 y=369.0 ll=7;" datatype="xsd:string" id="meta186046" property="format" xsi:type="nex:LiteralMeta"/>
      </node>
      <node about="#node186055" id="node186055" label="81/99" otu="otu186056">
        <meta content=" x=2.1101744 y=370.75 ll=7;" datatype="xsd:string" id="meta186057" property="format" xsi:type="nex:LiteralMeta"/>
      </node>
      <node about="#node186058" id="node186058" label="SER23225.1_GCA_900110865_PDZ_domain-containing_protein__Natrinema_salaciae_" otu="otu186059">
        <meta content=" x=2.1300945 y=370.0 ll=7;" datatype="xsd:string" id="meta186060" property="format" xsi:type="nex:LiteralMeta"/>
      </node>
      <node about="#node186061" id="node186061" label="94.8/100" otu="otu182439">
        <meta content=" x=2.1433449 y=371.5 ll=7;" datatype="xsd:string" id="meta186062" property="format" xsi:type="nex:LiteralMeta"/>
      </node>
      <node about="#node186063" id="node186063" label="AGB30369.1_GCA_000230735_putative_membrane-associated_Zn-dependent_protease__Natrinema_pellirubrum_DSM_15624_" otu="otu186064">
        <meta content=" x=2.1433473 y=371.0 ll=7;" datatype="xsd:string" id="meta186065" property="format" xsi:type="nex:LiteralMeta"/>
      </node>
      <node about="#node186066" id="node186066" label="OAQ51556.1_GCA_000690595_hypothetical_protein_HTG_15990__Haloterrigena_mahii_" otu="otu186067">
        <meta content=" x=2.1433475 y=372.0 ll=7;" datatype="xsd:string" id="meta186068" property="format" xsi:type="nex:LiteralMeta"/>
      </node>
      <node about="#node186081" id="node186081" label="SEW15951.1_GCA_900110455_PDZ_domain-containing_protein__Halopiger_salifodinae_" otu="otu186082">
        <meta content=" x=2.1129782 y=373.0 ll=7;" datatype="xsd:string" id="meta186083" property="format" xsi:type="nex:LiteralMeta"/>
      </node>
      <node about="#node186088" id="node186088" label="97.3/100" otu="otu182585">
        <meta content=" x=2.1167934 y=374.5 ll=7;" datatype="xsd:string" id="meta186089" property="format" xsi:type="nex:LiteralMeta"/>
      </node>
      <node about="#node186090" id="node186090" label="AEH38086.1_GCA_000217715_peptidase_M50__Halopiger_xanaduensis_SH-6_" otu="otu186091">
        <meta content=" x=2.1353097 y=374.0 ll=7;" datatype="xsd:string" id="meta186092" property="format" xsi:type="nex:LiteralMeta"/>
      </node>
      <node about="#node186093" id="node186093" label="RKD95902.1_GCA_003610195_PDZ_domain-containing_protein__Halopiger_aswanensis_" otu="otu186094">
        <meta content=" x=2.1236382 y=375.0 ll=7;" datatype="xsd:string" id="meta186095" property="format" xsi:type="nex:LiteralMeta"/>
      </node>
      <node about="#node186112" id="node186112" label="100/100" otu="otu182712">
        <meta content=" x=2.1526728 y=376.5 ll=7;" datatype="xsd:string" id="meta186113" property="format" xsi:type="nex:LiteralMeta"/>
      </node>
      <node about="#node186114" id="node186114" label="AGB17352.1_GCA_000328525_putative_membrane-associated_Zn-dependent_protease__Halovivax_ruber_XH-70_" otu="otu186115">
        <meta content=" x=2.1526759 y=376.0 ll=7;" datatype="xsd:string" id="meta186116" property="format" xsi:type="nex:LiteralMeta"/>
      </node>
      <node about="#node186117" id="node186117" label="ELZ09252.1_GCA_000337515_peptidase_M50__Halovivax_asiaticus_JCM_14624_" otu="otu186118">
        <meta content=" x=2.1782598 y=377.0 ll=7;" datatype="xsd:string" id="meta186119" property="format" xsi:type="nex:LiteralMeta"/>
      </node>
      <node about="#node186128" id="node186128" label="98.3/99" otu="otu186129">
        <meta content=" x=2.0749311 y=380.375 ll=7;" datatype="xsd:string" id="meta186130" property="format" xsi:type="nex:LiteralMeta"/>
      </node>
      <node about="#node186131" id="node186131" label="99.7/100" otu="otu182858">
        <meta content=" x=2.2800803 y=379.25 ll=7;" datatype="xsd:string" id="meta186132" property="format" xsi:type="nex:LiteralMeta"/>
      </node>
      <node about="#node186133" id="node186133" label="53.9/49" otu="otu186134">
        <meta content=" x=2.3211508 y=378.5 ll=7;" datatype="xsd:string" id="meta186135" property="format" xsi:type="nex:LiteralMeta"/>
      </node>
      <node about="#node186136" id="node186136" label="WP_135666184.1_GCF_900880625_metalloprotease__Halorhabdus_rudnickae_" otu="otu186137">
        <meta content=" x=2.4451602 y=378.0 ll=7;" datatype="xsd:string" id="meta186138" property="format" xsi:type="nex:LiteralMeta"/>
      </node>
      <node about="#node186139" id="node186139" label="WP_135666186.1_GCF_900880625_metalloprotease__Halorhabdus_rudnickae_" otu="otu186140">
        <meta content=" x=2.3431327 y=379.0 ll=7;" datatype="xsd:string" id="meta186141" property="format" xsi:type="nex:LiteralMeta"/>
      </node>
      <node about="#node186146" id="node186146" label="GCA_004944975SPQG01000003.1_29428846129022420_294_GCA_004944975_1_ID_20_294_partial_00__Halorhabdus_sp._H27_" otu="otu186147">
        <meta content=" x=2.3068593 y=380.0 ll=7;" datatype="xsd:string" id="meta186148" property="format" xsi:type="nex:LiteralMeta"/>
      </node>
      <node about="#node186153" id="node186153" label="3.9/89" otu="otu186154">
        <meta content=" x=2.1160736 y=381.5 ll=7;" datatype="xsd:string" id="meta186155" property="format" xsi:type="nex:LiteralMeta"/>
      </node>
      <node about="#node186156" id="node186156" label="ACV12141.1_GCA_000023945_peptidase_M50__Halorhabdus_utahensis_DSM_12940_" otu="otu186157">
        <meta content=" x=2.1784174 y=381.0 ll=7;" datatype="xsd:string" id="meta186158" property="format" xsi:type="nex:LiteralMeta"/>
      </node>
      <node about="#node186159" id="node186159" label="CCQ33813.1_GCA_000470655_peptidase_M50__Halorhabdus_tiamatea_SARL4B_" otu="otu186160">
        <meta content=" x=2.173819 y=382.0 ll=7;" datatype="xsd:string" id="meta186161" property="format" xsi:type="nex:LiteralMeta"/>
      </node>
      <node about="#node186178" id="node186178" label="99.9/100" otu="otu182415">
        <meta content=" x=2.0228958 y=390.14844 ll=7;" datatype="xsd:string" id="meta186179" property="format" xsi:type="nex:LiteralMeta"/>
      </node>
      <node about="#node186180" id="node186180" label="83.8/96" otu="otu186181">
        <meta content=" x=2.088898 y=388.54688 ll=7;" datatype="xsd:string" id="meta186182" property="format" xsi:type="nex:LiteralMeta"/>
      </node>
      <node about="#node186183" id="node186183" label="38.2/98" otu="otu186184">
        <meta content=" x=2.1180992 y=387.09375 ll=7;" datatype="xsd:string" id="meta186185" property="format" xsi:type="nex:LiteralMeta"/>
      </node>
      <node about="#node186186" id="node186186" label="47.4/98" otu="otu186187">
        <meta content=" x=2.1288586 y=385.1875 ll=7;" datatype="xsd:string" id="meta186188" property="format" xsi:type="nex:LiteralMeta"/>
      </node>
      <node about="#node186189" id="node186189" label="99.9/100" otu="otu182415">
        <meta content=" x=2.224414 y=383.5 ll=7;" datatype="xsd:string" id="meta186190" property="format" xsi:type="nex:LiteralMeta"/>
      </node>
      <node about="#node186191" id="node186191" label="PSP67505.1_GCA_003021005_metalloprotease__Halobacteriales_archaeon_QS_1_69_70_" otu="otu186192">
        <meta content=" x=2.2244163 y=383.0 ll=7;" datatype="xsd:string" id="meta186193" property="format" xsi:type="nex:LiteralMeta"/>
      </node>
      <node about="#node186194" id="node186194" label="PSP47333.1_GCA_003021745_metalloprotease__Halobacteriales_archaeon_QH_7_69_31_" otu="otu186195">
        <meta content=" x=2.232507 y=384.0 ll=7;" datatype="xsd:string" id="meta186196" property="format" xsi:type="nex:LiteralMeta"/>
      </node>
      <node about="#node186201" id="node186201" label="92.1/100" otu="otu183132">
        <meta content=" x=2.1591957 y=386.875 ll=7;" datatype="xsd:string" id="meta186202" property="format" xsi:type="nex:LiteralMeta"/>
      </node>
      <node about="#node186203" id="node186203" label="71.9/100" otu="otu185181">
        <meta content=" x=2.1675913 y=385.75 ll=7;" datatype="xsd:string" id="meta186204" property="format" xsi:type="nex:LiteralMeta"/>
      </node>
      <node about="#node186205" id="node186205" label="PSQ36770.1_GCA_003023535_metalloprotease__Halobacteriales_archaeon_QS_9_70_65_" otu="otu186206">
        <meta content=" x=2.1843133 y=385.0 ll=7;" datatype="xsd:string" id="meta186207" property="format" xsi:type="nex:LiteralMeta"/>
      </node>
      <node about="#node186208" id="node186208" label="77.4/100" otu="otu186209">
        <meta content=" x=2.1758807 y=386.5 ll=7;" datatype="xsd:string" id="meta186210" property="format" xsi:type="nex:LiteralMeta"/>
      </node>
      <node about="#node186211" id="node186211" label="PSQ13635.1_GCA_003022945_metalloprotease__Halobacteriales_archaeon_QS_8_69_73_" otu="otu186212">
        <meta content=" x=2.1842983 y=386.0 ll=7;" datatype="xsd:string" id="meta186213" property="format" xsi:type="nex:LiteralMeta"/>
      </node>
      <node about="#node186214" id="node186214" label="PSQ14438.1_GCA_003023575_metalloprotease__Halobacteriales_archaeon_QS_7_69_60_" otu="otu186215">
        <meta content=" x=2.1758835 y=387.0 ll=7;" datatype="xsd:string" id="meta186216" property="format" xsi:type="nex:LiteralMeta"/>
      </node>
      <node about="#node186225" id="node186225" label="PSP77233.1_GCA_003020965_metalloprotease__Halobacteriales_archaeon_QS_4_69_225_" otu="otu186226">
        <meta content=" x=2.1591978 y=388.0 ll=7;" datatype="xsd:string" id="meta186227" property="format" xsi:type="nex:LiteralMeta"/>
      </node>
      <node about="#node186236" id="node186236" label="PSQ42099.1_GCA_003022905_metalloprotease__Halobacteriales_archaeon_QS_9_68_42_" otu="otu186237">
        <meta content=" x=2.1623094 y=389.0 ll=7;" datatype="xsd:string" id="meta186238" property="format" xsi:type="nex:LiteralMeta"/>
      </node>
      <node about="#node186243" id="node186243" label="PSP44622.1_GCA_003021325_metalloprotease__Halobacteriales_archaeon_QH_10_70_21_" otu="otu186244">
        <meta content=" x=2.1357684 y=390.0 ll=7;" datatype="xsd:string" id="meta186245" property="format" xsi:type="nex:LiteralMeta"/>
      </node>
      <node about="#node186250" id="node186250" label="13.5/98" otu="otu186251">
        <meta content=" x=2.039961 y=391.75 ll=7;" datatype="xsd:string" id="meta186252" property="format" xsi:type="nex:LiteralMeta"/>
      </node>
      <node about="#node186253" id="node186253" label="CAI49225.1_GCA_000026045_M50_family_metalloprotease__Natronomonas_pharaonis_DSM_2160_" otu="otu186254">
        <meta content=" x=2.123312 y=391.0 ll=7;" datatype="xsd:string" id="meta186255" property="format" xsi:type="nex:LiteralMeta"/>
      </node>
      <node about="#node186256" id="node186256" label="91.2/98" otu="otu186257">
        <meta content=" x=2.098488 y=392.5 ll=7;" datatype="xsd:string" id="meta186258" property="format" xsi:type="nex:LiteralMeta"/>
      </node>
      <node about="#node186259" id="node186259" label="CCQ35374.1_GCA_000591055_M50_family_metalloprotease__Natronomonas_moolapensis_8.8.11_" otu="otu186260">
        <meta content=" x=2.0984907 y=392.0 ll=7;" datatype="xsd:string" id="meta186261" property="format" xsi:type="nex:LiteralMeta"/>
      </node>
      <node about="#node186262" id="node186262" label="RJX47093.1_GCA_003605635_metalloprotease__partial__Halonotius_pteroides_" otu="otu186263">
        <meta content=" x=2.1635087 y=393.0 ll=7;" datatype="xsd:string" id="meta186264" property="format" xsi:type="nex:LiteralMeta"/>
      </node>
      <node about="#node186281" id="node186281" label="92.1/97" otu="otu186282">
        <meta content=" x=1.9229935 y=396.5625 ll=7;" datatype="xsd:string" id="meta186283" property="format" xsi:type="nex:LiteralMeta"/>
      </node>
      <node about="#node186284" id="node186284" label="98.5/100" otu="otu185789">
        <meta content=" x=2.0583699 y=395.25 ll=7;" datatype="xsd:string" id="meta186285" property="format" xsi:type="nex:LiteralMeta"/>
      </node>
      <node about="#node186286" id="node186286" label="77.4/93" otu="otu186287">
        <meta content=" x=2.0680377 y=394.5 ll=7;" datatype="xsd:string" id="meta186288" property="format" xsi:type="nex:LiteralMeta"/>
      </node>
      <node about="#node186289" id="node186289" label="WP_122090235.1_GCF_003697815_PDZ_domain-containing_protein__Halalkalicoccus_subterraneus_" otu="otu186290">
        <meta content=" x=2.157244 y=394.0 ll=7;" datatype="xsd:string" id="meta186291" property="format" xsi:type="nex:LiteralMeta"/>
      </node>
      <node about="#node186292" id="node186292" label="KYH26147.1_GCA_001593955_zinc_metallopeptidase_RseP__Halalkalicoccus_paucihalophilus_" otu="otu186293">
        <meta content=" x=2.1170368 y=395.0 ll=7;" datatype="xsd:string" id="meta186294" property="format" xsi:type="nex:LiteralMeta"/>
      </node>
      <node about="#node186299" id="node186299" label="ADJ14254.1_GCA_000196895_peptidase_M50__Halalkalicoccus_jeotgali_B3_" otu="otu186300">
        <meta content=" x=2.0583725 y=396.0 ll=7;" datatype="xsd:string" id="meta186301" property="format" xsi:type="nex:LiteralMeta"/>
      </node>
      <node about="#node186306" id="node186306" label="97.3/100" otu="otu182585">
        <meta content=" x=2.0322242 y=397.875 ll=7;" datatype="xsd:string" id="meta186307" property="format" xsi:type="nex:LiteralMeta"/>
      </node>
      <node about="#node186308" id="node186308" label="WP_058366237.1_GCF_001462205_PDZ_domain-containing_protein__Haloparvum_sedimenti_" otu="otu186309">
        <meta content=" x=2.0789924 y=397.0 ll=7;" datatype="xsd:string" id="meta186310" property="format" xsi:type="nex:LiteralMeta"/>
      </node>
      <node about="#node186311" id="node186311" label="89.8/100" otu="otu186312">
        <meta content=" x=2.1173213 y=398.75 ll=7;" datatype="xsd:string" id="meta186313" property="format" xsi:type="nex:LiteralMeta"/>
      </node>
      <node about="#node186314" id="node186314" label="SEH49665.1_GCA_900108505_PDZ_domain-containing_protein__Halopenitus_malekzadehii_" otu="otu186315">
        <meta content=" x=2.1885316 y=398.0 ll=7;" datatype="xsd:string" id="meta186316" property="format" xsi:type="nex:LiteralMeta"/>
      </node>
      <node about="#node186317" id="node186317" label="42/100" otu="otu186318">
        <meta content=" x=2.137121 y=399.5 ll=7;" datatype="xsd:string" id="meta186319" property="format" xsi:type="nex:LiteralMeta"/>
      </node>
      <node about="#node186320" id="node186320" label="WP_039401111.1_GCF_000447865_PDZ_domain-containing_protein__haloarchaeon_3A1_DGR_" otu="otu186321">
        <meta content=" x=2.1561253 y=399.0 ll=7;" datatype="xsd:string" id="meta186322" property="format" xsi:type="nex:LiteralMeta"/>
      </node>
      <node about="#node186323" id="node186323" label="WP_096390153.1_GCF_002355635_PDZ_domain-containing_protein__Halopenitus_persicus_" otu="otu186324">
        <meta content=" x=2.1629403 y=400.0 ll=7;" datatype="xsd:string" id="meta186325" property="format" xsi:type="nex:LiteralMeta"/>
      </node>
      <node about="#node186346" id="node186346" label="95.2/100" otu="otu186347">
        <meta content=" x=1.8385646 y=413.6167 ll=7;" datatype="xsd:string" id="meta186348" property="format" xsi:type="nex:LiteralMeta"/>
      </node>
      <node about="#node186349" id="node186349" label="86.3/83" otu="otu186350">
        <meta content=" x=1.8633174 y=405.25 ll=7;" datatype="xsd:string" id="meta186351" property="format" xsi:type="nex:LiteralMeta"/>
      </node>
      <node about="#node186352" id="node186352" label="78/99" otu="otu186353">
        <meta content=" x=1.8903286 y=403.75 ll=7;" datatype="xsd:string" id="meta186354" property="format" xsi:type="nex:LiteralMeta"/>
      </node>
      <node about="#node186355" id="node186355" label="97.6/100" otu="otu186356">
        <meta content=" x=1.9740804 y=402.5 ll=7;" datatype="xsd:string" id="meta186357" property="format" xsi:type="nex:LiteralMeta"/>
      </node>
      <node about="#node186358" id="node186358" label="35.8/96" otu="otu186359">
        <meta content=" x=2.0190117 y=401.5 ll=7;" datatype="xsd:string" id="meta186360" property="format" xsi:type="nex:LiteralMeta"/>
      </node>
      <node about="#node186361" id="node186361" label="ERH13107.1_GCA_000416105_putative_membrane-associated_Zn-dependent_proteases_1__halophilic_archaeon_J07HB67_" otu="otu186362">
        <meta content=" x=2.2256134 y=401.0 ll=7;" datatype="xsd:string" id="meta186363" property="format" xsi:type="nex:LiteralMeta"/>
      </node>
      <node about="#node186364" id="node186364" label="ESP87324.1_GCA_000495475_S2P_family_metalloprotease__Candidatus_Halobonum_tyrrellensis_G22_" otu="otu186365">
        <meta content=" x=2.1130102 y=402.0 ll=7;" datatype="xsd:string" id="meta186366" property="format" xsi:type="nex:LiteralMeta"/>
      </node>
      <node about="#node186371" id="node186371" label="85/96" otu="otu186372">
        <meta content=" x=2.0061932 y=403.5 ll=7;" datatype="xsd:string" id="meta186373" property="format" xsi:type="nex:LiteralMeta"/>
      </node>
      <node about="#node186374" id="node186374" label="PSQ07527.1_GCA_003020945_metalloprotease__Halobacteriales_archaeon_QS_6_71_20_" otu="otu186375">
        <meta content=" x=2.0338902 y=403.0 ll=7;" datatype="xsd:string" id="meta186376" property="format" xsi:type="nex:LiteralMeta"/>
      </node>
      <node about="#node186377" id="node186377" label="SHG69785.1_GCA_900129775_Peptidase_family_M50__Halobaculum_gomorrense_" otu="otu186378">
        <meta content=" x=2.0844252 y=404.0 ll=7;" datatype="xsd:string" id="meta186379" property="format" xsi:type="nex:LiteralMeta"/>
      </node>
      <node about="#node186388" id="node186388" label="WP_129112798.1_GCF_004116405_MULTISPECIES__PDZ_domain-containing_protein__unclassified_Haloferacaceae_" otu="otu186389">
        <meta content=" x=1.946148 y=405.0 ll=7;" datatype="xsd:string" id="meta186390" property="format" xsi:type="nex:LiteralMeta"/>
      </node>
      <node about="#node186395" id="node186395" label="89.9/100" otu="otu184570">
        <meta content=" x=1.9071114 y=406.75 ll=7;" datatype="xsd:string" id="meta186396" property="format" xsi:type="nex:LiteralMeta"/>
      </node>
      <node about="#node186397" id="node186397" label="SDM97800.1_GCA_900103715_PDZ_domain-containing_protein__Halogranum_gelatinilyticum_" otu="otu186398">
        <meta content=" x=1.9506601 y=406.0 ll=7;" datatype="xsd:string" id="meta186399" property="format" xsi:type="nex:LiteralMeta"/>
      </node>
      <node about="#node186400" id="node186400" label="54.4/100" otu="otu186401">
        <meta content=" x=1.9372814 y=407.5 ll=7;" datatype="xsd:string" id="meta186402" property="format" xsi:type="nex:LiteralMeta"/>
      </node>
      <node about="#node186403" id="node186403" label="EJN58190.1_GCA_000283335_membrane-associated_zn-dependent_protease__Halogranum_salarium_B-1_" otu="otu186404">
        <meta content=" x=1.972616 y=407.0 ll=7;" datatype="xsd:string" id="meta186405" property="format" xsi:type="nex:LiteralMeta"/>
      </node>
      <node about="#node186406" id="node186406" label="SEP21396.1_GCA_900110465_Membrane-associated_protease_RseP__regulator_of_RpoE_activity__Halogranum_amylolyticum_" otu="otu186407">
        <meta content=" x=1.9523578 y=408.0 ll=7;" datatype="xsd:string" id="meta186408" property="format" xsi:type="nex:LiteralMeta"/>
      </node>
      <node about="#node186421" id="node186421" label="78.2/78" otu="otu186422">
        <meta content=" x=1.853934 y=421.9834 ll=7;" datatype="xsd:string" id="meta186423" property="format" xsi:type="nex:LiteralMeta"/>
      </node>
      <node about="#node186424" id="node186424" label="90.5/99" otu="otu186425">
        <meta content=" x=1.9011083 y=409.875 ll=7;" datatype="xsd:string" id="meta186426" property="format" xsi:type="nex:LiteralMeta"/>
      </node>
      <node about="#node186427" id="node186427" label="ESS05634.1_GCA_000496195_putative_membrane-associated_Zn-dependent_proteases_1__uncultured_archaeon_A07HB70_" otu="otu186428">
        <meta content=" x=2.0403595 y=409.0 ll=7;" datatype="xsd:string" id="meta186429" property="format" xsi:type="nex:LiteralMeta"/>
      </node>
      <node about="#node186430" id="node186430" label="82/97" otu="otu186431">
        <meta content=" x=1.9378026 y=410.75 ll=7;" datatype="xsd:string" id="meta186432" property="format" xsi:type="nex:LiteralMeta"/>
      </node>
      <node about="#node186433" id="node186433" label="AZH24172.1_GCA_003856835_PDZ_domain-containing_protein__Haloplanus_aerogenes_" otu="otu186434">
        <meta content=" x=1.9755746 y=410.0 ll=7;" datatype="xsd:string" id="meta186435" property="format" xsi:type="nex:LiteralMeta"/>
      </node>
      <node about="#node186436" id="node186436" label="49.3/73" otu="otu186437">
        <meta content=" x=1.9599714 y=411.5 ll=7;" datatype="xsd:string" id="meta186438" property="format" xsi:type="nex:LiteralMeta"/>
      </node>
      <node about="#node186439" id="node186439" label="RCU46986.1_GCA_003336245_PDZ_domain-containing_protein__Haloplanus_salinus_" otu="otu186440">
        <meta content=" x=1.9818442 y=411.0 ll=7;" datatype="xsd:string" id="meta186441" property="format" xsi:type="nex:LiteralMeta"/>
      </node>
[truncated: 926,492 more chars]
