# Supplementary material for: Genetic diversity in terrestrial subsurface ecosystems impacted by geological degassing
Source: Nat Commun. 2022 Jan 12;13:284. doi: 10.1038/s41467-021-27783-7 (PMC8755723; doi:10.1038/s41467-021-27783-7)
Supplement: Supplementary file 10 — Dataset 7-19 [file 41467_2021_27783_MOESM10_ESM.zip › SupplementaryData_7-19_Bornemann_et_al_mantle_degassing/SupplementaryData_7_gene_phylogeny_VGT_NiFe_Hydrogenase.nexml]

<?xml version="1.0" encoding="UTF-8"?><nex:nexml xmlns:nex="http://www.nexml.org/2009" xmlns="http://www.nexml.org/2009" xmlns:rdf="http://www.w3.org/1999/02/22-rdf-syntax-ns#" xmlns:xsd="http://www.w3.org/2001/XMLSchema#" xmlns:xsi="http://www.w3.org/2001/XMLSchema-instance" generator="org.nexml.model.impl.DocumentImpl" version="0.9">
  <otus id="otus296009">
    <otu id="otu296017" label="EZQ01606.1_GCA_000632495_Ni_Fe_hydrogenase_I_large_subunit__Candidatus_Acidianus_copahuensis_"/>
    <otu id="otu296020" label="GCA_000389735APJY01000001.1_2772457942473261_277_GCA_000389735_1_ID_1_277_partial_00__Sulfolobales_archaeon_Acd1_"/>
    <otu id="otu296023" label="94/72"/>
    <otu id="otu296026" label="27.6/72"/>
    <otu id="otu296029" label="88/72"/>
    <otu id="otu296032" label="90.3/72"/>
    <otu id="otu296035" label="ARM75330.1_GCA_002116695_Ni_Fe_hydrogenase_I_large_subunit__Acidianus_manzaensis_"/>
    <otu id="otu296038" label="100/100"/>
    <otu id="otu296041" label="80.2/77"/>
    <otu id="otu296044" label="94.3/93"/>
    <otu id="otu296049" label="75.9/92"/>
    <otu id="otu296052" label="99.8/100"/>
    <otu id="otu296055" label="EZQ01989.1_GCA_000632495_Ni_Fe_hydrogenase_I_large_subunit__Candidatus_Acidianus_copahuensis_"/>
    <otu id="otu296058" label="27.6/100"/>
    <otu id="otu296061" label="AWR96054.1_GCA_003201835_Ni_Fe_hydrogenase_I_large_subunit__Acidianus_brierleyi_"/>
    <otu id="otu296064" label="62.4/100"/>
    <otu id="otu296067" label="EHP70067.1_GCA_000243315_Ni_Fe_hydrogenase_I_large_subunit__Metallosphaera_yellowstonensis_MK1_"/>
    <otu id="otu296070" label="QCO29390.1_GCA_005222525_Ni_Fe_hydrogenase_I_large_subunit__Metallosphaera_prunae_"/>
    <otu id="otu296085" label="AOL15438.1_GCA_001719125_Ni_Fe_hydrogenase_I_large_subunit__Sulfolobus_sp._A20_"/>
    <otu id="otu296092" label="SAI84836.1_GCA_900079115_Ni_Fe_hydrogenase_I_large_subunit__Sulfolobus_solfataricus_"/>
    <otu id="otu296099" label="97.4/100"/>
    <otu id="otu296102" label="93.2/100"/>
    <otu id="otu296107" label="GCA_000389735APJY01000004.1_2819566214554_28_GCA_000389735__1_ID_4_28_partial_00__Sulfolobales_archaeon_Acd1_"/>
    <otu id="otu296110" label="89.5/99"/>
    <otu id="otu296113" label="93.4/99"/>
    <otu id="otu296116" label="89.6/99"/>
    <otu id="otu296119" label="EZQ01597.1_GCA_000632495_cytochrome_B__Candidatus_Acidianus_copahuensis_"/>
    <otu id="otu296124" label="AWR93869.1_GCA_003201835_cytochrome_B__Acidianus_brierleyi_"/>
    <otu id="otu296127" label="EWG06369.1_GCA_000565255_nickel_dependent_hydrogenase__large_subunit__partial__Candidatus_Aramenus_sulfurataquae_"/>
    <otu id="otu296138" label="ARM75297.1_GCA_002116695_hypothetical_protein_B6F84_04120__Acidianus_manzaensis_"/>
    <otu id="otu296145" label="AWR96804.1_GCA_003201765_cytochrome_B__Acidianus_sulfidivorans_JP7_"/>
    <otu id="otu296156" label="87.4/100"/>
    <otu id="otu296161" label="91.4/84"/>
    <otu id="otu296164" label="51.7/83"/>
    <otu id="otu296167" label="96.9/100"/>
    <otu id="otu296170" label="ABO08996.1_GCA_000015805_nickel_dependent_hydrogenase__large_subunit__Pyrobaculum_calidifontis_JCM_11548_"/>
    <otu id="otu296173" label="99.4/100"/>
    <otu id="otu296176" label="ACB39355.1_GCA_000019805_nickel_dependent_hydrogenase_large_subunit__Pyrobaculum_neutrophilum_V24Sta_"/>
    <otu id="otu296179" label="ABL87379.1_GCA_000015205_nickel_dependent_hydrogenase__large_subunit__Pyrobaculum_islandicum_DSM_4184_"/>
    <otu id="otu296190" label="CCC80712.1_GCA_000253055_Ni_Fe_hydrogenase_I_large_subunit__Thermoproteus_tenax_Kra_1_"/>
    <otu id="otu296197" label="70.3/100"/>
    <otu id="otu296200" label="AEA13662.1_GCA_000193375_Ni_Fe_hydrogenase_I_large_subunit__Thermoproteus_uzoniensis_768_20_"/>
    <otu id="otu296203" label="KUO88231.1_GCA_001516655_cytochrome_B__Thermoproteus_sp._JCHS_4_"/>
    <otu id="otu296214" label="AFA38944.1_GCA_000247545_Ni_Fe_hydrogenase_I_large_subunit__Pyrobaculum_oguniense_TE7_"/>
    <otu id="otu296221" label="0/10"/>
    <otu id="otu296224" label="KJR73425.1_GCA_000960885_cytochrome_B__Thermoproteus_sp._AZ2_"/>
    <otu id="otu296227" label="ADN51676.1_GCA_000148385_nickel_dependent_hydrogenase_large_subunit__Vulcanisaeta_distributa_DSM_14429_"/>
    <otu id="otu296242" label="71.3/100"/>
    <otu id="otu296245" label="99.6/100"/>
    <otu id="otu296248" label="ALU11366.1_GCA_001481685_cytochrome_B__Ignicoccus_islandicus_DSM_13165_"/>
    <otu id="otu296251" label="ABU82543.1_GCA_000017945_nickel_dependent_hydrogenase__large_subunit__Ignicoccus_hospitalis_KIN4_I_"/>
    <otu id="otu296258" label="96.9/99"/>
    <otu id="otu296261" label="58.6/100"/>
    <otu id="otu296264" label="99.9/100"/>
    <otu id="otu296267" label="93.7/100"/>
    <otu id="otu296270" label="96.7/100"/>
    <otu id="otu296273" label="AEM37950.1_GCA_000223395_nickel_dependent_hydrogenase_large_subunit__Pyrolobus_fumarii_1A_"/>
    <otu id="otu296276" label="ABM81193.1_GCA_000015145_Periplasmic_hydrogenase_large_subunit__Hyperthermus_butylicus_DSM_5456_"/>
    <otu id="otu296285" label="KSW11840.1_GCA_001462395_cytochrome_B__Pyrodictium_occultum_"/>
    <otu id="otu296288" label="ALL00697.1_GCA_001412615_Ni_Fe_hydrogenase_I_large_subunit__Pyrodictium_delaneyi_"/>
    <otu id="otu296299" label="RUM46666.1_GCA_003978665_cytochrome_B__Hyperthermus_sp._"/>
    <otu id="otu296306" label="98/100"/>
    <otu id="otu296309" label="74.6/100"/>
    <otu id="otu296312" label="RLE60882.1_GCA_003650635_cytochrome_B__Thermoprotei_archaeon_"/>
    <otu id="otu296315" label="94/100"/>
    <otu id="otu296318" label="PLJ77084.1_GCA_002855745_cytochrome_B__Thermofilum_sp._NZ13_"/>
    <otu id="otu296321" label="AKG38988.1_GCA_000993805_cytochrome_B__Thermofilum_uzonense_"/>
    <otu id="otu296332" label="77.9/100"/>
    <otu id="otu296335" label="AJB42930.1_GCA_000813245_NiFe_hydrogenase__large_subunit__Thermofilum_adornatus_1505_"/>
    <otu id="otu296338" label="ABL77997.1_GCA_000015225_nickel_dependent_hydrogenase__large_subunit__Thermofilum_pendens_Hrk_5_"/>
    <otu id="otu296353" label="TDA41440.1_GCA_004347975_cytochrome_B__Candidatus_Korarchaeota_archaeon_"/>
    <otu id="otu296372" label="95/95"/>
    <otu id="otu296377" label="99.1/99"/>
    <otu id="otu296380" label="ADB50963.1_GCA_000025265_Cytochrome_c3_hydrogenase__Conexibacter_woesei_DSM_14684_"/>
    <otu id="otu296383" label="18.6/66"/>
    <otu id="otu296386" label="22.3/81"/>
    <otu id="otu296389" label="GCA_004366205SIRW01000108.1_420303811102_4_GCA_004366205__1_ID_102_4_partial_00__Actinobacteria_bacterium_"/>
    <otu id="otu296392" label="78.5/100"/>
    <otu id="otu296395" label="GCA_003133565PKYB01000064.1_26241992557872_26_GCA_003133565_1_ID_72_26_partial_00__Solirubrobacterales_bacterium_"/>
    <otu id="otu296398" label="PZS07649.1_GCA_003244035_hydrogenase__Solirubrobacterales_bacterium_"/>
    <otu id="otu296409" label="OJU86283.1_GCA_001898095_hydrogenase__Solirubrobacterales_bacterium_70_9_"/>
    <otu id="otu296420" label="96.7/90"/>
    <otu id="otu296423" label="0/60"/>
    <otu id="otu296426" label="39.7/64"/>
    <otu id="otu296429" label="76.4/69"/>
    <otu id="otu296432" label="95/79"/>
    <otu id="otu296435" label="99.5/100"/>
    <otu id="otu296438" label="51.7/24"/>
    <otu id="otu296441" label="79.4/95"/>
    <otu id="otu296446" label="WP_028062027.1_GCF_000423665_hydrogenase__Solirubrobacter_soli_"/>
    <otu id="otu296449" label="WP_051324351.1_GCF_000425945_nickel_dependent_hydrogenase_large_subunit__Solirubrobacter_sp._URHD0082_"/>
    <otu id="otu296456" label="79.2/91"/>
    <otu id="otu296459" label="77.8/90"/>
    <otu id="otu296462" label="69.6/90"/>
    <otu id="otu296465" label="91.5/98"/>
    <otu id="otu296468" label="PZM91576.1_GCA_003242475_hydrogenase__Proteobacteria_bacterium_"/>
    <otu id="otu296471" label="90.9/100"/>
    <otu id="otu296474" label="AKU90140.1_GCA_001263175_Uptake_hydrogenase_large_subunit__Vulgatibacter_incomptus_"/>
    <otu id="otu296477" label="APR80693.1_GCA_001931535_Uptake_hydrogenase_large_subunit_protein__Minicystis_rosea_"/>
    <otu id="otu296488" label="81.7/91"/>
    <otu id="otu296491" label="GCA_004563715SIRX01000091.1_84249603984_8_GCA_004563715__1_ID_84_8_partial_00__Actinobacteria_bacterium_"/>
    <otu id="otu296494" label="CCF82582.1_GCA_000297255__Ni_Fe__hydrogenase__large_subunit__Nitrolancea_hollandica_Lb_"/>
    <otu id="otu296505" label="ACZ39904.1_GCA_000024985_nickel_dependent_hydrogenase_large_subunit__Sphaerobacter_thermophilus_DSM_20745_"/>
    <otu id="otu296512" label="RAY15711.1_GCA_003289645_hydrogenase__Actinomadura_sp._LHW63021_"/>
    <otu id="otu296523" label="82.9/67"/>
    <otu id="otu296526" label="93.3/99"/>
    <otu id="otu296529" label="PZN46782.1_GCA_003242605_hydrogenase__Actinobacteria_bacterium_"/>
    <otu id="otu296532" label="79.2/98"/>
    <otu id="otu296535" label="82.7/100"/>
    <otu id="otu296538" label="ADG89326.1_GCA_000092645_Cytochrome_c3_hydrogenase__Thermobispora_bispora_DSM_43833_"/>
    <otu id="otu296541" label="SEN60492.1_GCA_900109355_hydrogenase_large_subunit__Nonomuraea_pusilla_"/>
    <otu id="otu296548" label="29.6/53"/>
    <otu id="otu296551" label="74.5/96"/>
    <otu id="otu296554" label="88.8/96"/>
    <otu id="otu296557" label="SDK29120.1_GCA_900100395_hydrogenase_large_subunit__Nonomuraea_maritima_"/>
    <otu id="otu296560" label="WP_101785432.1_GCF_002850745_nickel_dependent_hydrogenase_large_subunit__Nonomuraea_indica_"/>
    <otu id="otu296567" label="TDB99928.1_GCA_004348345_hydrogenase__Nonomuraea_sp._KC201_"/>
    <otu id="otu296574" label="SDJ37176.1_GCA_900099965_hydrogenase_large_subunit__Nonomuraea_jiangxiensis_"/>
    <otu id="otu296589" label="WP_067133832.1_GCF_001528665_nickel_dependent_hydrogenase_large_subunit__Microtetraspora_malaysiensis_"/>
    <otu id="otu296600" label="9.2/24"/>
    <otu id="otu296603" label="95/100"/>
    <otu id="otu296606" label="88.6/99"/>
    <otu id="otu296609" label="93.4/96"/>
    <otu id="otu296612" label="78.8/95"/>
    <otu id="otu296615" label="91.6/97"/>
    <otu id="otu296618" label="89.3/100"/>
    <otu id="otu296621" label="ORV61285.1_GCA_002102185_hydrogenase__Mycobacterium_fragae_"/>
    <otu id="otu296624" label="87.1/100"/>
    <otu id="otu296627" label="KEZ35087.1_GCA_000732115_Ni_Fe_hydrogenase_I_large_subunit__Frankia_sp._CeD_"/>
    <otu id="otu296630" label="97.1/100"/>
    <otu id="otu296633" label="0/93"/>
    <otu id="otu296636" label="76.2/100"/>
    <otu id="otu296639" label="SOU59441.1_GCA_900241035_Ni_Fe_hydrogenase_I_large_subunit__Frankia_canadensis_"/>
    <otu id="otu296642" label="EIV93001.1_GCA_000262465_Ni_Fe_hydrogenase_I_large_subunit__Frankia_sp._QA3_"/>
    <otu id="otu296649" label="KJE21602.1_GCA_000948395_Ni_Fe_hydrogenase_I_large_subunit__Frankia_torreyi_"/>
    <otu id="otu296656" label="CAJ61042.1_GCA_000058485_Uptake_hydrogenase_large_subunit__Hydrogenlyase___Membrane_bound_hydrogenase_large_subunit___Frankia_alni_ACN14a_"/>
    <otu id="otu296671" label="PEG43399.1_GCA_002553585_hydrogenase__Mycolicibacterium_duvalii_"/>
    <otu id="otu296678" label="76.3/100"/>
    <otu id="otu296681" label="SFL05607.1_GCA_900114385_hydrogenase_large_subunit__Geodermatophilus_ruber_"/>
    <otu id="otu296684" label="92.7/100"/>
    <otu id="otu296687" label="SEK54975.1_GCA_900109665_hydrogenase_large_subunit__Blastococcus_sp._DSM_46786_"/>
    <otu id="otu296690" label="CCG03934.1_GCA_000284015_Ni_Fe_hydrogenase_I_large_subunit__Blastococcus_saxobsidens_DD2_"/>
    <otu id="otu296705" label="18.4/46"/>
    <otu id="otu296708" label="75.4/100"/>
    <otu id="otu296711" label="WP_127132326.1_GCF_003991205_nickel_dependent_hydrogenase_large_subunit__Georgenia_sp._SYP_B2076_"/>
    <otu id="otu296714" label="93.6/100"/>
    <otu id="otu296717" label="GCA_002919305PKFB01000022.1_2628016298122_26_GCA_002919305__1_ID_2_26_partial_00__Actinomycetales_bacterium_"/>
    <otu id="otu296720" label="96.6/100"/>
    <otu id="otu296723" label="81/92"/>
    <otu id="otu296726" label="38.1/85"/>
    <otu id="otu296729" label="76.7/65"/>
    <otu id="otu296732" label="77.7/92"/>
    <otu id="otu296735" label="SCL34016.1_GCA_900091465_hydrogenase_large_subunit__Micromonospora_rhizosphaerae_"/>
    <otu id="otu296738" label="PWU60805.1_GCA_003176745_hydrogenase__Micromonospora_globispora_"/>
    <otu id="otu296745" label="SCL29740.1_GCA_900090325_hydrogenase_large_subunit__Micromonospora_pallida_"/>
    <otu id="otu296752" label="RGC65666.1_GCA_003434305_Periplasmic__NiFeSe__hydrogenase_large_subunit__Micromonospora_sp._MW_13_"/>
    <otu id="otu296759" label="76.7/94"/>
    <otu id="otu296762" label="88.5/98"/>
    <otu id="otu296765" label="82.5/98"/>
    <otu id="otu296768" label="SCF07291.1_GCA_900091545_hydrogenase_large_subunit__Micromonospora_viridifaciens_"/>
    <otu id="otu296771" label="SCL52936.1_GCA_900090225_hydrogenase_large_subunit__Micromonospora_eburnea_"/>
    <otu id="otu296778" label="SBT43028.1_GCA_900089605_hydrogenase_large_subunit__Micromonospora_narathiwatensis_"/>
    <otu id="otu296785" label="OKI67355.1_GCA_001905095_hydrogenase__Micromonospora_sp._CB01531_"/>
    <otu id="otu296796" label="GCA_005402585BIFP01000035.1_30735588335768235_307_GCA_005402585_1_ID_35_307_partial_00__Micromonosporaceae_bacterium_KJ_029_"/>
    <otu id="otu296811" label="78.1/94"/>
    <otu id="otu296816" label="OHV56465.1_GCA_001854805_hydrogenase__Frankia_sp._BMG5.36_"/>
    <otu id="otu296819" label="90/100"/>
    <otu id="otu296822" label="ONH27767.1_GCA_001983105_hydrogenase__Frankia_asymbiotica_"/>
    <otu id="otu296825" label="OHV41553.1_GCA_001854645_hydrogenase__Frankia_sp._EUN1h_"/>
    <otu id="otu296836" label="77.2/95"/>
    <otu id="otu296839" label="WP_027944444.1_GCF_000519205_nickel_dependent_hydrogenase_large_subunit__Amycolatopsis_taiwanensis_"/>
    <otu id="otu296842" label="76.1/92"/>
    <otu id="otu296845" label="86.7/81"/>
    <otu id="otu296848" label="76.1/73"/>
    <otu id="otu296851" label="93.4/92"/>
    <otu id="otu296854" label="ROO84654.1_GCA_003751225_hydrogenase_large_subunit__Actinocorallia_herbida_"/>
    <otu id="otu296857" label="WP_106403685.1_GCF_002995495_nickel_dependent_hydrogenase_large_subunit__Actinocorallia_populi_"/>
    <otu id="otu296864" label="3.6/74"/>
    <otu id="otu296867" label="RSN09314.1_GCA_003947315_hydrogenase__Nonomuraea_sp._WAC_01424_"/>
    <otu id="otu296870" label="86.8/94"/>
    <otu id="otu296873" label="SDR20457.1_GCA_900099985_hydrogenase_large_subunit__Thermostaphylospora_chromogena_"/>
    <otu id="otu296876" label="87/100"/>
    <otu id="otu296879" label="OLT17015.1_GCA_001942465_hydrogenase__Actinomadura_sp._CNU_125_"/>
    <otu id="otu296882" label="WP_026402909.1_GCF_000425065_nickel_dependent_hydrogenase_large_subunit__Actinomadura_rifamycini_"/>
    <otu id="otu296901" label="92.1/93"/>
    <otu id="otu296904" label="60.5/91"/>
    <otu id="otu296907" label="33.5/100"/>
    <otu id="otu296912" label="TDE33386.1_GCA_004349245_hydrogenase__Actinomadura_sp._6K520_"/>
    <otu id="otu296915" label="TDB94726.1_GCA_004348575_hydrogenase__Actinomadura_sp._7K534_"/>
    <otu id="otu296922" label="TDC18209.1_GCA_004348335_hydrogenase__Actinomadura_bangladeshensis_"/>
    <otu id="otu296929" label="RFS87439.1_GCA_003432485_hydrogenase__Actinomadura_sp._LHW52907_"/>
    <otu id="otu296936" label="WP_067633005.1_GCF_001552195_nickel_dependent_hydrogenase_large_subunit__Actinomadura_latina_"/>
    <otu id="otu296947" label="79.9/81"/>
    <otu id="otu296950" label="WP_020540932.1_GCF_000379885_nickel_dependent_hydrogenase_large_subunit__Nonomuraea_coxensis_"/>
    <otu id="otu296953" label="81.6/100"/>
    <otu id="otu296956" label="0/97"/>
    <otu id="otu296959" label="WP_119728106.1_GCF_003589885_nickel_dependent_hydrogenase_large_subunit__Actinomadura_amylolytica_"/>
    <otu id="otu296962" label="SEG68848.1_GCA_900108175_hydrogenase_large_subunit__Actinomadura_echinospora_"/>
    <otu id="otu296969" label="ACZ00116.1_GCA_000024385_Cytochrome_c3_hydrogenase__Thermomonospora_curvata_DSM_43183_"/>
    <otu id="otu297000" label="PRX04638.1_GCA_003001795_UNVERIFIED_ORG__hydrogenase_large_subunit__Actinomadura_viridilutea_"/>
    <otu id="otu297007" label="93.7/99"/>
    <otu id="otu297010" label="38.5/65"/>
    <otu id="otu297013" label="64.6/57"/>
    <otu id="otu297016" label="70.8/65"/>
    <otu id="otu297019" label="49.1/29"/>
    <otu id="otu297024" label="THA24007.1_GCA_004795255_hydrogenase__Streptomyces_sp._RKND_216_"/>
    <otu id="otu297027" label="EST37353.1_GCA_000497405_hydrogenase__Streptomycetaceae_bacterium_MP113_05_"/>
    <otu id="otu297034" label="46.8/98"/>
    <otu id="otu297037" label="KEI44976.1_GCA_000710755_hydrogenase__Saccharopolyspora_rectivirgula_"/>
    <otu id="otu297040" label="80.5/99"/>
    <otu id="otu297043" label="41.7/99"/>
    <otu id="otu297046" label="RCW44645.1_GCA_003337235_hydrogenase_large_subunit__Halopolyspora_algeriensis_"/>
    <otu id="otu297049" label="EHR51783.1_GCA_000244955_Ni_Fe_hydrogenase_I_large_subunit__Saccharomonospora_marina_XMU15_"/>
    <otu id="otu297056" label="PRX50993.1_GCA_003001955_hydrogenase_large_subunit__Prauserella_shujinwangii_"/>
    <otu id="otu297071" label="87.3/85"/>
    <otu id="otu297074" label="94.7/100"/>
    <otu id="otu297077" label="84.1/100"/>
    <otu id="otu297080" label="90.4/100"/>
    <otu id="otu297083" label="RCG21376.1_GCA_003323715_hydrogenase__Candidatus_Streptomyces_philanthi_"/>
    <otu id="otu297086" label="PIG67679.1_GCA_002754675_hydrogenase_large_subunit__Streptomyces_sp._CNZ279_"/>
    <otu id="otu297093" label="WP_027740229.1_GCF_000424785_nickel_dependent_hydrogenase_large_subunit__Streptomyces_sp._CNT360_"/>
    <otu id="otu297100" label="GCA_001753705JHEJ01000067.1_29963455813345762762_2996_GCA_001753705__1_ID_62_2996_partial_00__Streptomyces_nanshensis_"/>
    <otu id="otu297107" label="SFD79181.1_GCA_900112355_hydrogenase_large_subunit__Streptomyces_aidingensis_"/>
    <otu id="otu297118" label="OEV03217.1_GCA_001751245_hydrogenase__Streptomyces_oceani_"/>
    <otu id="otu297125" label="65.9/20"/>
    <otu id="otu297128" label="0/59"/>
    <otu id="otu297131" label="80.4/21"/>
    <otu id="otu297134" label="76.5/58"/>
    <otu id="otu297137" label="CCB71524.1_GCA_000237305_Ni_Fe_hydrogenase_I_large_subunit__plasmid___Streptomyces_cattleya_NRRL_8057___DSM_46488_"/>
    <otu id="otu297140" label="WP_018567810.1_GCF_000373685_MULTISPECIES__nickel_dependent_hydrogenase_large_subunit__unclassified_Streptomyces_"/>
    <otu id="otu297147" label="74.1/47"/>
    <otu id="otu297150" label="WP_030741005.1_GCF_000719775_nickel_dependent_hydrogenase_large_subunit__Streptomyces_sp._NRRL_F_5135_"/>
    <otu id="otu297153" label="88.8/25"/>
    <otu id="otu297156" label="0/7"/>
    <otu id="otu297161" label="99.7/100"/>
    <otu id="otu297164" label="SEF16789.1_GCA_900105755_hydrogenase_large_subunit__Streptomyces_sp._Ag109_O5_10_"/>
    <otu id="otu297167" label="WP_089103628.1_GCF_002217755_nickel_dependent_hydrogenase_large_subunit__Streptomyces_hyaluromycini_"/>
    <otu id="otu297174" label="PTH83488.1_GCA_003041235_hydrogenase__Streptomyces_sp._A244_"/>
    <otu id="otu297183" label="TCS53377.1_GCA_004343515_hydrogenase_large_subunit__Streptomyces_sp._BK335_"/>
    <otu id="otu297186" label="GCA_000715615KL568949.1_191819819991125_19_GCA_000715615_1_ID_125_19_partial_00__Streptomyces_cinnabarinus_"/>
    <otu id="otu297197" label="60.4/99"/>
    <otu id="otu297200" label="89.5/98"/>
    <otu id="otu297203" label="OUC85929.1_GCA_002148965_hydrogenase__partial__Streptomyces_swartbergensis_"/>
    <otu id="otu297206" label="83.1/99"/>
    <otu id="otu297209" label="ROP92818.1_GCA_003752045_hydrogenase_large_subunit__Streptomyces_ossamyceticus_"/>
    <otu id="otu297212" label="EFL30065.1_GCA_000158955_hydrogen_quinone_oxidoreductase__Streptomyces_viridochromogenes_DSM_40736_"/>
    <otu id="otu297223" label="EPJ37104.1_GCA_000415505_putative_Periplasmic_hydrogenase_large_subunit__Streptomyces_afghaniensis_772_"/>
    <otu id="otu297242" label="77.1/24"/>
    <otu id="otu297245" label="92.6/100"/>
    <otu id="otu297248" label="RSS03602.1_GCA_003949505_hydrogenase__Streptomyces_sp._WAC00469_"/>
    <otu id="otu297251" label="WP_030183456.1_GCF_000718945_nickel_dependent_hydrogenase_large_subunit__Streptomyces_sp._NRRL_S_813_"/>
    <otu id="otu297258" label="92.4/97"/>
    <otu id="otu297261" label="74.9/94"/>
    <otu id="otu297264" label="WP_129311427.1_GCF_004124325_nickel_dependent_hydrogenase_large_subunit__Streptomyces_sp._L2_"/>
    <otu id="otu297267" label="ASN27937.1_GCA_000816465_hydrogenase__Streptomyces_pluripotens_"/>
    <otu id="otu297276" label="75/100"/>
    <otu id="otu297279" label="GCA_001315385BBHP01000130.1_417143084130_4_GCA_001315385_1_ID_130_4_partial_01__Streptomyces_misionensis_JCM_4497_"/>
    <otu id="otu297282" label="GCA_000722375KL592448.1_314223215269_3_GCA_000722375_1_ID_269_3_partial_00__Streptomyces_durhamensis_"/>
    <otu id="otu297289" label="EST19460.1_GCA_000497445_hydrogenase__Streptomyces_roseochromogenus_subsp._oscitans_DS_12.976_"/>
    <otu id="otu297308" label="TFV31421.1_GCA_004569275_hydrogenase__Streptomyces_sp._T1317_0309_"/>
    <otu id="otu297319" label="TDD48585.1_GCA_004348985_hydrogenase__Saccharopolyspora_sp._7K502_"/>
    <otu id="otu297330" label="97.3/99"/>
    <otu id="otu297335" label="84.4/96"/>
    <otu id="otu297338" label="78.3/95"/>
    <otu id="otu297341" label="ACU95872.1_GCA_000023865_Ni_Fe_hydrogenase_I_large_subunit__Saccharomonospora_viridis_DSM_43017_"/>
    <otu id="otu297344" label="85.6/98"/>
    <otu id="otu297347" label="WP_024876779.1_GCF_000527075_MULTISPECIES__nickel_dependent_hydrogenase_large_subunit__Saccharomonospora_"/>
    <otu id="otu297350" label="EID53443.1_GCA_000258175_Ni_Fe_hydrogenase_I_large_subunit__Saccharomonospora_xinjiangensis_XJ_54_"/>
    <otu id="otu297361" label="EHR59847.1_GCA_000244975_Ni_Fe_hydrogenase_I_large_subunit__Saccharomonospora_cyanea_NA_134_"/>
    <otu id="otu297368" label="79.4/42"/>
    <otu id="otu297371" label="WP_007024155.1_GCF_000231035_MULTISPECIES__nickel_dependent_hydrogenase_large_subunit__Saccharomonospora_"/>
    <otu id="otu297374" label="WP_019819110.1_GCF_000383795_nickel_dependent_hydrogenase_large_subunit__Saccharomonospora_saliphila_"/>
    <otu id="otu297385" label="73.8/86"/>
    <otu id="otu297388" label="GDY28430.1_GCA_005405885_hydrogenase__Gandjariella_thermophila_"/>
    <otu id="otu297391" label="0/67"/>
    <otu id="otu297394" label="87.5/72"/>
    <otu id="otu297397" label="73.9/64"/>
    <otu id="otu297400" label="98.5/97"/>
    <otu id="otu297403" label="0/81"/>
    <otu id="otu297406" label="55.9/96"/>
    <otu id="otu297409" label="WP_131739420.1_GCF_900659635_nickel_dependent_hydrogenase_large_subunit__Actinomadura_roseirufa_"/>
    <otu id="otu297412" label="TDC57165.1_GCA_004348515_hydrogenase__Actinomadura_sp._KC345_"/>
    <otu id="otu297419" label="SNT01220.1_GCA_900188445_hydrogenase_large_subunit__Actinomadura_meyerae_"/>
    <otu id="otu297426" label="96/86"/>
    <otu id="otu297429" label="26.1/54"/>
    <otu id="otu297432" label="80.8/56"/>
    <otu id="otu297435" label="WP_131732502.1_GCF_900659625_nickel_dependent_hydrogenase_large_subunit__Actinomadura_formosensis_"/>
    <otu id="otu297438" label="TDD83329.1_GCA_004349235_hydrogenase__Actinomadura_darangshiensis_"/>
    <otu id="otu297445" label="SNR49116.1_GCA_900188105_hydrogenase_large_subunit__Actinomadura_mexicana_"/>
    <otu id="otu297452" label="SFP60338.1_GCA_900115095_hydrogenase_large_subunit__Actinomadura_madurae_"/>
    <otu id="otu297463" label="WP_055586145.1_GCF_001418575_nickel_dependent_hydrogenase_large_subunit__Streptomyces_griseoplanus_"/>
    <otu id="otu297470" label="93.6/88"/>
    <otu id="otu297473" label="GCA_000715825KL570811.1_62522105403033_62_GCA_000715825__1_ID_33_62_partial_00__Goodfellowiella_coeruleoviolacea_"/>
    <otu id="otu297476" label="94.3/95"/>
    <otu id="otu297479" label="93.2/95"/>
    <otu id="otu297482" label="75.7/60"/>
    <otu id="otu297485" label="74.9/60"/>
    <otu id="otu297488" label="97.9/94"/>
    <otu id="otu297491" label="48.9/84"/>
    <otu id="otu297494" label="96.4/98"/>
    <otu id="otu297497" label="86.5/97"/>
    <otu id="otu297500" label="81.8/100"/>
    <otu id="otu297503" label="97.6/100"/>
    <otu id="otu297506" label="WP_010696688.1_GCF_000194155_nickel_dependent_hydrogenase_large_subunit__Saccharopolyspora_spinosa_"/>
    <otu id="otu297509" label="PFG96067.1_GCA_002564065_hydrogenase_large_subunit__Saccharopolyspora_erythraea_NRRL_2338_"/>
    <otu id="otu297516" label="WP_031511485.1_GCF_000718985_nickel_dependent_hydrogenase_large_subunit__Streptomyces_megasporus_"/>
    <otu id="otu297523" label="0/95"/>
    <otu id="otu297526" label="SEQ14732.1_GCA_900110735_hydrogenase_large_subunit__Streptomyces_radiopugnans_"/>
    <otu id="otu297529" label="GCA_002811705PDKQ01000007.1_3846486482731137_38_GCA_002811705_1_ID_1137_38_partial_00__Streptomyces_barkulensis_"/>
    <otu id="otu297540" label="94.8/100"/>
    <otu id="otu297543" label="PJF01860.1_GCA_002794255_hydrogenase__Streptomyces_carminius_"/>
    <otu id="otu297546" label="PJE98034.1_GCA_002794255_hydrogenase__Streptomyces_carminius_"/>
    <otu id="otu297557" label="KUJ66525.1_GCA_001507455_hydrogenase__Streptomyces_albus_subsp._albus_"/>
    <otu id="otu297564" label="TGB18645.1_GCA_004684805_hydrogenase__Streptomyces_palmae_"/>
    <otu id="otu297571" label="88.4/100"/>
    <otu id="otu297574" label="RAJ59955.1_GCA_003259355_hydrogenase_large_subunit__Streptomyces_sp._Amel2xB2_"/>
    <otu id="otu297577" label="OEU93688.1_GCA_001751365_hydrogenase__Streptomyces_abyssalis_"/>
    <otu id="otu297588" label="SCK52068.1_GCA_900090145_hydrogenase_large_subunit__Streptomyces_sp._WMMB_322_"/>
    <otu id="otu297595" label="WP_028432300.1_GCF_000424965_hydrogenase__Streptomyces_sp._TAA204_"/>
    <otu id="otu297602" label="TKA12796.1_GCA_005047355_hydrogenase__Streptomyces_sp._NEAU_C40_"/>
    <otu id="otu297617" label="PPT11420.1_GCA_002939475_hydrogenase__Streptomyces_cinnamoneus_"/>
    <otu id="otu297640" label="14.8/62"/>
    <otu id="otu297643" label="65.6/71"/>
    <otu id="otu297646" label="PCC70436.1_GCA_002343915_hydrogenase__Nannocystis_exedens_"/>
    <otu id="otu297649" label="PZR98109.1_GCA_003243885_hydrogenase__partial__Candidatus_Dormibacteraeota_bacterium_"/>
    <otu id="otu297658" label="QBR72556.1_GCA_004564215_hydrogenase__Beijerinckiaceae_bacterium_"/>
    <otu id="otu297661" label="WP_036262766.1_GCF_000746085_nickel_dependent_hydrogenase_large_subunit__Methylocapsa_aurea_"/>
    <otu id="otu297676" label="92.9/91"/>
    <otu id="otu297679" label="88.1/96"/>
    <otu id="otu297682" label="90.2/100"/>
    <otu id="otu297687" label="TFE67525.1_GCA_004421255_hydrogenase__Methylacidiphilum_sp._Phi_"/>
    <otu id="otu297690" label="77.4/100"/>
    <otu id="otu297693" label="KIE58221.1_GCA_000817245_hydrogenase__Methylacidiphilum_kamchatkense_Kam1_"/>
    <otu id="otu297696" label="TFE77462.1_GCA_004421195_hydrogenase__Methylacidiphilum_fumariolicum_"/>
    <otu id="otu297707" label="ACM06040.1_GCA_000021685_nickel_dependent_hydrogenase__large_subunit__Thermomicrobium_roseum_DSM_5159_"/>
    <otu id="otu297714" label="95.1/100"/>
    <otu id="otu297717" label="PZR61737.1_GCA_003244105_hydrogenase__Candidatus_Eremiobacter_sp._RRmetagenome_bin22_"/>
    <otu id="otu297720" label="97.7/100"/>
    <otu id="otu297723" label="4.6/89"/>
    <otu id="otu297726" label="GCA_003156715PMHO01000020.1_63527527545_6_GCA_003156715_1_ID_45_6_partial_00__candidate_division_WPS_2_bacterium_"/>
    <otu id="otu297729" label="83.6/100"/>
    <otu id="otu297732" label="GCA_003158175PMHJ01000034.1_1191248771266673_119_GCA_003158175_1_ID_3_119_partial_00__candidate_division_WPS_2_bacterium_"/>
    <otu id="otu297735" label="GCA_003136655PLFC01000043.1_111446128_1_GCA_003136655_1_ID_128_1_partial_10__candidate_division_WPS_2_bacterium_"/>
    <otu id="otu297746" label="24.5/100"/>
    <otu id="otu297749" label="GCA_003134035PLAE01000264.1_323378535572163_32_GCA_003134035_1_ID_163_32_partial_00__candidate_division_WPS_2_bacterium_"/>
    <otu id="otu297752" label="GCA_003158195PMHP01000244.1_323324434677236_32_GCA_003158195__1_ID_236_32_partial_01__candidate_division_WPS_2_bacterium_"/>
    <otu id="otu297771" label="AKV03375.1_GCA_001263205_Uptake_hydrogenase_large_subunit__Labilithrix_luteola_"/>
    <otu id="otu297782" label="EEF63108.1_GCA_000172555_Hydrogen_quinone_oxidoreductase__Pedosphaera_parvula_Ellin514_"/>
    <otu id="otu297789" label="94.7/68"/>
    <otu id="otu297792" label="73.4/66"/>
    <otu id="otu297795" label="84.1/66"/>
    <otu id="otu297798" label="64.9/87"/>
    <otu id="otu297801" label="TAN23854.1_GCA_004299485_hydrogenase__Acidobacteria_bacterium_"/>
    <otu id="otu297804" label="RPJ50484.1_GCA_003820595_hydrogenase__partial__Chloroflexi_bacterium_"/>
    <otu id="otu297811" label="20.9/56"/>
    <otu id="otu297814" label="10.3/62"/>
    <otu id="otu297817" label="78.4/100"/>
    <otu id="otu297820" label="GCE24294.1_GCA_003967555_hypothetical_protein_KDK_80940__Dictyobacter_kobayashii_"/>
    <otu id="otu297823" label="85/100"/>
    <otu id="otu297826" label="GCE30462.1_GCA_003967575_hydrogenase__Dictyobacter_alpinus_"/>
    <otu id="otu297829" label="GCE08433.1_GCA_003967515_hydrogenase__Dictyobacter_aurantiacus_"/>
    <otu id="otu297840" label="98/99"/>
    <otu id="otu297843" label="GCA_003169195PMQB01000436.1_445221154022249_44_GCA_003169195__1_ID_249_44_partial_00__Bryobacterales_bacterium_"/>
    <otu id="otu297846" label="GCA_003136675PLFE01000211.1_80785398033835_80_GCA_003136675__1_ID_35_80_partial_00__Bryobacterales_bacterium_"/>
    <otu id="otu297857" label="OQW30533.1_GCA_002083365_hydrogenase__Nitrospira_sp._SG_bin1_"/>
    <otu id="otu297868" label="85.4/92"/>
    <otu id="otu297871" label="WP_020720335.1_GCF_000381625_nickel_dependent_hydrogenase_large_subunit__Bryobacterales_bacterium_KBS_96_"/>
    <otu id="otu297874" label="GCA_003140295PLJR01000108.1_201321715016224_20_GCA_003140295__1_ID_224_20_partial_00__Acidobacteria_bacterium_"/>
    <otu id="otu297885" label="92.4/88"/>
    <otu id="otu297888" label="92.4/99"/>
    <otu id="otu297891" label="76.7/98"/>
    <otu id="otu297894" label="75.9/99"/>
    <otu id="otu297897" label="76.4/89"/>
    <otu id="otu297900" label="87.9/96"/>
    <otu id="otu297903" label="93.3/88"/>
    <otu id="otu297906" label="0/70"/>
    <otu id="otu297909" label="7.1/72"/>
    <otu id="otu297912" label="77.3/97"/>
    <otu id="otu297915" label="PZR71542.1_GCA_003244185_hydrogenase__partial__Candidatus_Dormibacteraeota_bacterium_"/>
    <otu id="otu297918" label="0/92"/>
    <otu id="otu297921" label="90.7/96"/>
    <otu id="otu297924" label="GCA_003162995PLUZ01000137.1_151488716275187_15_GCA_003162995_1_ID_187_15_partial_00__Methylocapsa_sp._"/>
    <otu id="otu297927" label="88.5/96"/>
    <otu id="otu297930" label="22.4/89"/>
    <otu id="otu297933" label="87.3/93"/>
    <otu id="otu297936" label="CCJ08867.1_GCA_000304315_Cytochrome_c3_hydrogenase_quinone_oxidoreductase__Methylocystis_sp._SC2_"/>
    <otu id="otu297939" label="35.6/56"/>
    <otu id="otu297942" label="93/100"/>
    <otu id="otu297945" label="GCA_003155115PMFK01000132.1_318613672249_3_GCA_003155115_1_ID_249_3_partial_00__Methylocystaceae_bacterium_"/>
    <otu id="otu297948" label="GCA_003152255PLZT01000361.1_421883999521_4_GCA_003152255_1_ID_521_4_partial_00__Methylocystaceae_bacterium_"/>
    <otu id="otu297955" label="ATQ69753.1_GCA_002752655_hydrogenase__Methylosinus_trichosporium_OB3b_"/>
    <otu id="otu297966" label="WP_016920676.1_GCF_000283235_nickel_dependent_hydrogenase_large_subunit__Methylocystis_parvus_"/>
    <otu id="otu297973" label="ARN83509.1_GCA_002117405_hydrogenase__Methylocystis_bryophila_"/>
    <otu id="otu297984" label="GCA_003136595PLEY01000077.1_22142025191_2_GCA_003136595_1_ID_191_2_partial_00__Burkholderiales_bacterium_"/>
    <otu id="otu297995" label="PZR74697.1_GCA_003244125_hydrogenase__Chthoniobacterales_bacterium_"/>
    <otu id="otu298002" label="98.7/100"/>
    <otu id="otu298005" label="PUA18915.1_GCA_003056055_hydrogenase__Glaciimonas_sp._PCH181_"/>
    <otu id="otu298008" label="AAP85818.1_GCA_000009285_putative__NiFe__hydrogenase_large_subunit__plasmid___Cupriavidus_necator_H16_"/>
    <otu id="otu298021" label="RKR45778.1_GCA_003634175__NiFe__hydrogenase_I_apoprotein_large_subunit__Paraburkholderia_sp._BL17N1_"/>
    <otu id="otu298024" label="RKE36147.1_GCA_003610295__NiFe__hydrogenase_I_apoprotein_large_subunit__Paraburkholderia_sp._BL23I1N1_"/>
    <otu id="otu298035" label="20.6/67"/>
    <otu id="otu298038" label="OLZ17853.1_GCA_001953275_hydrogenase__Sulfobacillus_thermosulfidooxidans_"/>
    <otu id="otu298043" label="93.8/100"/>
    <otu id="otu298046" label="95.7/100"/>
    <otu id="otu298049" label="GCA_003132805PKYW01000044.1_22190092079646_22_GCA_003132805_1_ID_46_22_partial_00__candidate_division_AD3_bacterium_"/>
    <otu id="otu298052" label="PZR77733.1_GCA_003244045_hydrogenase__partial__Candidatus_Dormibacter_sp._RRmetagenome_bin12_"/>
    <otu id="otu298059" label="WP_010587703.1_GCF_000255655_nickel_dependent_hydrogenase_large_subunit__Schlesneria_paludicola_"/>
    <otu id="otu298066" label="PWT80663.1_GCA_003175815_hydrogenase__Acidobacteria_bacterium_"/>
    <otu id="otu298081" label="37.7/71"/>
    <otu id="otu298084" label="AXC10343.1_GCA_003330725_Uptake_hydrogenase_large_subunit__Acidisarcina_polymorpha_"/>
    <otu id="otu298087" label="95.8/98"/>
    <otu id="otu298090" label="RZU38936.1_GCA_004217555_hydrogenase_large_subunit__Edaphobacter_modestus_"/>
    <otu id="otu298093" label="67.7/95"/>
    <otu id="otu298096" label="AEU38492.1_GCA_000178955_Cytochrome_c3_hydrogenase__Granulicella_mallensis_MP5ACTX8_"/>
    <otu id="otu298099" label="GCA_003152195PLZN01000334.1_201344215244168_20_GCA_003152195__1_ID_168_20_partial_00__Acidobacteriaceae_bacterium_"/>
    <otu id="otu298118" label="86.7/98"/>
    <otu id="otu298121" label="49.9/73"/>
    <otu id="otu298124" label="0/78"/>
    <otu id="otu298127" label="90.7/98"/>
    <otu id="otu298130" label="76.6/98"/>
    <otu id="otu298133" label="79.3/83"/>
    <otu id="otu298136" label="0/83"/>
    <otu id="otu298139" label="85.9/84"/>
    <otu id="otu298142" label="89.4/100"/>
    <otu id="otu298145" label="ABJ87478.1_GCA_000014905_Hydrogen_quinone_oxidoreductase__Candidatus_Solibacter_usitatus_Ellin6076_"/>
    <otu id="otu298148" label="SIN71083.1_GCA_900129635_hydrogenase_large_subunit__Singulisphaera_sp._GP187_"/>
    <otu id="otu298155" label="GCA_003166775PMUT01000141.1_743695757255_7_GCA_003166775__1_ID_255_7_partial_01__Acidobacteria_bacterium_"/>
    <otu id="otu298162" label="GCA_003167075PMUD01000132.1_63711787297494_63_GCA_003167075__1_ID_94_63_partial_00__Acidobacteriaceae_bacterium_"/>
    <otu id="otu298169" label="81.3/99"/>
    <otu id="otu298172" label="GCA_003139395PLIS01000326.1_131000811402204_13_GCA_003139395__1_ID_204_13_partial_01__Acidobacteriaceae_bacterium_"/>
    <otu id="otu298175" label="GCA_003164855PLUI01000202.1_948425951250_9_GCA_003164855__1_ID_250_9_partial_00__Acidobacteriaceae_bacterium_"/>
    <otu id="otu298188" label="GCA_003153585PLZZ01000189.1_18161061754824_18_GCA_003153585__1_ID_24_18_partial_00__Acidobacteria_bacterium_"/>
    <otu id="otu298191" label="GCA_003156635PMHK01000076.1_565956360978233_56_GCA_003156635__1_ID_233_56_partial_00__Acidobacteria_bacterium_"/>
    <otu id="otu298202" label="PYV57583.1_GCA_003224855_hydrogenase__Acidobacteria_bacterium_"/>
    <otu id="otu298211" label="82.4/100"/>
    <otu id="otu298214" label="GCA_003161195PMOV01000184.1_13123223_1_GCA_003161195_1_ID_23_1_partial_10__Acidobacteria_bacterium_"/>
    <otu id="otu298217" label="GCA_003134995PLDC01000024.1_25180561985226_25_GCA_003134995__1_ID_26_25_partial_00__Acidobacteriaceae_bacterium_"/>
    <otu id="otu298224" label="GCA_003156615PMHI01000675.1_161589717693187_16_GCA_003156615_1_ID_187_16_partial_00__Acidobacteriaceae_bacterium_"/>
    <otu id="otu298235" label="WP_020709996.1_GCF_000381585_nickel_dependent_hydrogenase_large_subunit__Acidobacteriaceae_bacterium_KBS_83_"/>
    <otu id="otu298242" label="WP_035359005.1_GCF_000745965_nickel_dependent_hydrogenase_large_subunit__Edaphobacter_aggregans_"/>
    <otu id="otu298253" label="OWK45309.1_GCA_002197845_Uptake_hydrogenase_large_subunit__Fimbriiglobus_ruber_"/>
    <otu id="otu298260" label="80.8/99"/>
    <otu id="otu298263" label="APW62957.1_GCA_001956985_Periplasmic__NiFeSe__hydrogenase_large_subunit__Paludisphaera_borealis_"/>
    <otu id="otu298266" label="GCA_002404095DHJA01000227.1_272170023493263_27_GCA_002404095__1_ID_263_27_partial_00__Planctomycetaceae_bacterium_UBA4732_"/>
    <otu id="otu298277" label="CDM67016.1_GCA_000820845_Ni_Fe_hydrogenase_I_large_subunit__Pyrinomonas_methylaliphatogenes_"/>
    <otu id="otu298292" label="94.2/69"/>
    <otu id="otu298295" label="95.9/98"/>
    <otu id="otu298298" label="85.1/83"/>
    <otu id="otu298301" label="86.5/84"/>
    <otu id="otu298304" label="92/84"/>
    <otu id="otu298307" label="85.1/82"/>
    <otu id="otu298310" label="99.5/99"/>
    <otu id="otu298313" label="74.5/63"/>
    <otu id="otu298316" label="76.8/47"/>
    <otu id="otu298319" label="76/33"/>
    <otu id="otu298322" label="76.4/20"/>
    <otu id="otu298325" label="47.3/42"/>
    <otu id="otu298328" label="80.5/88"/>
    <otu id="otu298331" label="78.2/96"/>
    <otu id="otu298334" label="0/61"/>
    <otu id="otu298337" label="87/63"/>
    <otu id="otu298340" label="77.2/90"/>
    <otu id="otu298343" label="56.3/73"/>
    <otu id="otu298346" label="0/69"/>
    <otu id="otu298349" label="23.4/47"/>
    <otu id="otu298352" label="87.6/99"/>
    <otu id="otu298355" label="82.5/82"/>
    <otu id="otu298358" label="0/66"/>
    <otu id="otu298361" label="29.7/7"/>
    <otu id="otu298364" label="75.3/27"/>
    <otu id="otu298367" label="79/8"/>
    <otu id="otu298372" label="93.6/97"/>
    <otu id="otu298375" label="63.4/98"/>
    <otu id="otu298378" label="GCA_003156795PMHU01000325.1_121342183_1_GCA_003156795_1_ID_183_1_partial_10__Acidimicrobiaceae_bacterium_"/>
    <otu id="otu298381" label="GCA_001311945BBCH01000116.1_121852116_1_GCA_001311945_1_ID_116_1_partial_10__Aciditerrimonas_ferrireducens_JCM_15389_"/>
    <otu id="otu298388" label="GCA_003160635PMLV01000301.1_191254713998338_19_GCA_003160635__1_ID_338_19_partial_00__Acidimicrobiaceae_bacterium_"/>
    <otu id="otu298395" label="78.7/7"/>
    <otu id="otu298398" label="0/15"/>
    <otu id="otu298401" label="87.8/100"/>
    <otu id="otu298404" label="GCA_001313625BBGF01000249.1_513202564249_5_GCA_001313625__1_ID_249_5_partial_00__Rhodococcus_koreensis_JCM_10743___NBRC_100607_"/>
    <otu id="otu298407" label="0/100"/>
    <otu id="otu298412" label="RZK71652.1_GCA_004296005_hydrogenase__Rhodococcus_sp._"/>
    <otu id="otu298415" label="RZL75799.1_GCA_004211695_hydrogenase__Rhodococcus_sp._"/>
    <otu id="otu298422" label="BAH52797.1_GCA_000010805_putative_NiFe_hydrogenase_large_subunit__Rhodococcus_opacus_B4_"/>
    <otu id="otu298433" label="SPM37524.1_GCA_900157375_Ni_Fe_hydrogenase_I_large_subunit__Mycobacterium_sp._AB57_"/>
    <otu id="otu298442" label="AYE95205.1_GCA_003614435_hydrogenase__Mycobacterium_paragordonae_"/>
    <otu id="otu298445" label="RUP02330.1_GCA_003987775_hydrogenase__Mycobacterium_sp._"/>
    <otu id="otu298460" label="GCA_003135155PLAR01000162.1_272390425703383_27_GCA_003135155__1_ID_383_27_partial_00__Mycobacterium_sp._"/>
    <otu id="otu298467" label="86.9/84"/>
    <otu id="otu298470" label="0/21"/>
    <otu id="otu298473" label="91.6/93"/>
    <otu id="otu298478" label="83.2/77"/>
    <otu id="otu298483" label="80.9/66"/>
    <otu id="otu298486" label="86.1/100"/>
    <otu id="otu298489" label="ORW82695.1_GCA_002102355_hydrogenase__Mycobacterium_sherrisii_"/>
    <otu id="otu298492" label="PLV52938.1_GCA_002865895_hydrogenase__Mycobacterium_tuberculosis_variant_microti_OV254_"/>
    <otu id="otu298499" label="0/41"/>
    <otu id="otu298502" label="0/47"/>
    <otu id="otu298505" label="85.6/89"/>
    <otu id="otu298508" label="74.7/94"/>
    <otu id="otu298511" label="ODR03437.1_GCA_001722345_hydrogenase__Mycobacterium_intermedium_"/>
    <otu id="otu298514" label="EPQ79494.1_GCA_000419315_Uptake_hydrogenase_large_subunit__Mycobacterium_marinum_str._Europe_"/>
    <otu id="otu298521" label="ORV89994.1_GCA_002102225_hydrogenase__Mycobacterium_interjectum_"/>
    <otu id="otu298528" label="ORW34470.1_GCA_002101785_hydrogenase__Mycobacterium_palustre_"/>
    <otu id="otu298537" label="ORA75735.1_GCA_002086215_hydrogenase__Mycobacterium_heidelbergense_"/>
    <otu id="otu298540" label="ORA84166.1_GCA_002086305_hydrogenase__Mycobacterium_malmoense_"/>
    <otu id="otu298555" label="74.8/82"/>
    <otu id="otu298558" label="0/72"/>
    <otu id="otu298561" label="83/99"/>
    <otu id="otu298564" label="0/76"/>
    <otu id="otu298567" label="ORV48205.1_GCA_002101635_hydrogenase__Mycobacterium_florentinum_"/>
    <otu id="otu298570" label="86.6/96"/>
    <otu id="otu298573" label="85.4/26"/>
    <otu id="otu298578" label="OBI95091.1_GCA_001672935_hydrogenase__Mycobacterium_alsense_"/>
    <otu id="otu298581" label="0/96"/>
    <otu id="otu298584" label="ASW91319.1_GCA_002285715_hydrogenase__Mycobacterium_marseillense_"/>
    <otu id="otu298587" label="OBF62593.1_GCA_001667145_hydrogenase__Mycobacterium_sp._852002_51971_SCH5477799_a_"/>
    <otu id="otu298598" label="ORA13118.1_GCA_002086125_hydrogenase__Mycobacterium_arosiense_ATCC_BAA_1401___DSM_45069_"/>
    <otu id="otu298605" label="0/9"/>
    <otu id="otu298610" label="OBK32952.1_GCA_001673415_hydrogenase__Mycobacterium_sp._1165196.3_"/>
    <otu id="otu298613" label="OBH49592.1_GCA_001667865_hydrogenase__Mycobacterium_mantenii_"/>
    <otu id="otu298620" label="0/11"/>
    <otu id="otu298623" label="0/64"/>
    <otu id="otu298630" label="TAM63398.1_GCA_004298145_hydrogenase__Mycobacterium_sp._"/>
    <otu id="otu298633" label="OBG22136.1_GCA_001667035_hydrogenase__Mycobacterium_sp._852002_51057_SCH5723018_"/>
    <otu id="otu298640" label="OBF99673.1_GCA_001667075_hydrogenase__Mycobacterium_sp._852014_52450_SCH5900713_"/>
    <otu id="otu298647" label="OBH55575.1_GCA_001667925_hydrogenase__Mycobacterium_sp._E2479_"/>
    <otu id="otu298654" label="0/14"/>
    <otu id="otu298657" label="86/100"/>
    <otu id="otu298660" label="OSC23385.1_GCA_002104765_hydrogenase__Mycobacterium_vulneris_"/>
    <otu id="otu298663" label="EJO87445.1_GCA_000222105_nickel_iron_hydrogenase_I_large_subunit__HyaB__Mycobacterium_colombiense_CECT_3035_"/>
    <otu id="otu298670" label="OBH97440.1_GCA_001667585_hydrogenase__Mycobacterium_sp._E2733_"/>
    <otu id="otu298693" label="SPM43534.1_GCA_900157365_Ni_Fe_hydrogenase_I_large_subunit__Mycobacterium_sp._AB215_"/>
    <otu id="otu298700" label="85.1/100"/>
    <otu id="otu298703" label="SPM27549.1_GCA_900157385_Ni_Fe_hydrogenase_I_large_subunit__Mycobacterium_sp._AB308_"/>
    <otu id="otu298706" label="OBF57558.1_GCA_001667185_hydrogenase__Mycobacterium_sp._852002_50816_SCH5313054_b_"/>
    <otu id="otu298719" label="ORW57521.1_GCA_002102335_hydrogenase__Mycobacterium_parmense_"/>
    <otu id="otu298722" label="ORB39294.1_GCA_002086475_hydrogenase__Mycobacterium_paraseoulense_"/>
    <otu id="otu298743" label="CQD10952.1_GCA_001373395_nickel_iron_hydrogenase_I_large_subunit__HyaB__Mycobacterium_lentiflavum_"/>
    <otu id="otu298746" label="ORW17341.1_GCA_002102255_hydrogenase__Mycobacterium_nebraskense_"/>
    <otu id="otu298753" label="ORV53995.1_GCA_002102155_hydrogenase__Mycobacterium_europaeum_"/>
    <otu id="otu298760" label="OBF05737.1_GCA_001667275_hydrogenase__Mycobacterium_sp._ACS4054_"/>
    <otu id="otu298771" label="WP_118915288.1_GCF_003515645_nickel_dependent_hydrogenase_large_subunit__Mycobacterium_shigaense_"/>
    <otu id="otu298794" label="SOX53124.1_GCA_900176255_hydrogenase__Mycobacterium_ahvazicum_"/>
    <otu id="otu298797" label="OBG32511.1_GCA_001667015_hydrogenase__Mycobacterium_sp._E3198_"/>
    <otu id="otu298804" label="WP_066909617.1_GCF_900078675_nickel_dependent_hydrogenase_large_subunit__Mycobacterium_interjectum_"/>
    <otu id="otu298811" label="OBG64179.1_GCA_001666935_hydrogenase__Mycobacterium_sp._E188_"/>
    <otu id="otu298818" label="OBI55093.1_GCA_001668725_hydrogenase__Mycobacterium_sp._E787_"/>
    <otu id="otu298825" label="OJZ67335.1_GCA_001907675_hydrogenase__Mycobacterium_paraffinicum_"/>
    <otu id="otu298832" label="ORB73769.1_GCA_002086735_hydrogenase__Mycobacterium_scrofulaceum_"/>
    <otu id="otu298839" label="ORW40936.1_GCA_002101815_hydrogenase__Mycobacterium_paraense_"/>
    <otu id="otu298846" label="ORW71072.1_GCA_002101875_hydrogenase__Mycobacterium_saskatchewanense_"/>
    <otu id="otu298857" label="OBH03983.1_GCA_001667775_hydrogenase__Mycobacterium_sp._E1747_"/>
    <otu id="otu298864" label="90.7/97"/>
    <otu id="otu298867" label="ORX15787.1_GCA_002116635_hydrogenase__Mycobacterium_szulgai_"/>
    <otu id="otu298870" label="ORV00300.1_GCA_002102025_hydrogenase__Mycobacterium_bohemicum_"/>
    <otu id="otu298885" label="89.7/93"/>
    <otu id="otu298888" label="36.9/93"/>
    <otu id="otu298895" label="VDM88133.1_GCA_900292015_Periplasmic__NiFeSe__hydrogenase_large_subunit__Mycobacterium_basiliense_"/>
    <otu id="otu298898" label="OCB40900.1_GCA_001686825_hydrogenase__Mycobacterium_malmoense_"/>
    <otu id="otu298905" label="AGP65122.1_GCA_000418535_hydrogen_quinone_oxidoreductase__Mycobacterium_intracellulare_subsp._yongonense_05_1390_"/>
    <otu id="otu298912" label="96.5/100"/>
    <otu id="otu298915" label="OBC02290.1_GCA_001665875_hydrogenase__Mycobacterium_sp._852002_40037_SCH5390672_"/>
    <otu id="otu298918" label="OBB87447.1_GCA_001665835_hydrogenase__Mycobacterium_colombiense_"/>
    <otu id="otu298929" label="OBK51128.1_GCA_001673535_hydrogenase__Mycobacterium_sp._1081908.1_"/>
    <otu id="otu298940" label="AEF40422.1_GCA_000214175_Putative_NiFe_hydrogenase_large_subunit__Hoyosella_subflava_DQS3_9A1_"/>
    <otu id="otu298949" label="77.8/99"/>
    <otu id="otu298952" label="86.3/99"/>
    <otu id="otu298955" label="KZS53478.1_GCA_001632895_hydrogenase__Mycobacterium_kansasii_"/>
    <otu id="otu298958" label="0/94"/>
    <otu id="otu298961" label="ORV63281.1_GCA_002102175_hydrogenase__Mycobacterium_gastri_"/>
    <otu id="otu298964" label="OBI94450.1_GCA_001672915_hydrogenase__Mycobacterium_sp._1245805.9_"/>
    <otu id="otu298977" label="ARG82513.1_GCA_002085815_hydrogenase__Mycobacterium_kansasii_"/>
    <otu id="otu298980" label="ORB91772.1_GCA_002086855_hydrogenase__Mycobacterium_persicum_"/>
    <otu id="otu298991" label="VBA37298.1_GCA_900566065_Periplasmic__NiFeSe__hydrogenase_large_subunit__Mycobacterium_attenuatum_"/>
    <otu id="otu299002" label="0/77"/>
    <otu id="otu299005" label="OBF79164.1_GCA_001667115_hydrogenase__Mycobacterium_sp._852002_51163_SCH5372311_"/>
    <otu id="otu299008" label="OBA81712.1_GCA_001665395_hydrogenase__Mycobacterium_sp._1164966.3_"/>
    <otu id="otu299019" label="90.1/96"/>
    <otu id="otu299022" label="61/73"/>
    <otu id="otu299025" label="78.4/99"/>
    <otu id="otu299028" label="OBI48319.1_GCA_001672775_hydrogenase__Mycobacterium_kyorinense_"/>
    <otu id="otu299031" label="GBE66530.1_GCA_003402475_hydrogenase__Mycobacterium_sp._MFM001_"/>
    <otu id="otu299038" label="ORV10331.1_GCA_002101595_hydrogenase__Mycobacterium_celatum_"/>
    <otu id="otu299045" label="ORB12356.1_GCA_002086415_hydrogenase__Mycobacterium_noviomagense_"/>
    <otu id="otu299056" label="OBK40102.1_GCA_001673405_hydrogenase__Mycobacterium_sp._1245111.1_"/>
    <otu id="otu299063" label="WP_087022269.1_GCF_900078775_nickel_dependent_hydrogenase_large_subunit__Mycolicibacterium_aurum_"/>
    <otu id="otu299070" label="86.3/88"/>
    <otu id="otu299073" label="84/7"/>
    <otu id="otu299076" label="95/21"/>
    <otu id="otu299079" label="91.2/21"/>
    <otu id="otu299082" label="0/18"/>
    <otu id="otu299085" label="WP_019928909.1_GCF_000381925_nickel_dependent_hydrogenase_large_subunit__Nocardia_sp._BMG111209_"/>
    <otu id="otu299088" label="95.3/83"/>
    <otu id="otu299091" label="91.7/51"/>
    <otu id="otu299094" label="OBA43403.1_GCA_001665695_hydrogenase__Nocardia_sp._852002_51101_SCH5132738_"/>
    <otu id="otu299097" label="61.7/20"/>
    <otu id="otu299100" label="WP_036510591.1_GCF_001613525_MULTISPECIES__nickel_dependent_hydrogenase_large_subunit__Nocardia_"/>
    <otu id="otu299103" label="WP_067887654.1_GCF_001613305_nickel_dependent_hydrogenase_large_subunit__Nocardia_vaccinii_"/>
    <otu id="otu299114" label="RMI28576.1_GCA_003696265_hydrogenase__Nocardia_stercoris_"/>
    <otu id="otu299125" label="80.1/100"/>
    <otu id="otu299128" label="77.3/99"/>
    <otu id="otu299131" label="WP_062990582.1_GCF_001612725_nickel_dependent_hydrogenase_large_subunit__Nocardia_anaemiae_"/>
    <otu id="otu299134" label="WP_040797635.1_GCF_000308595_nickel_dependent_hydrogenase_large_subunit__Nocardia_higoensis_"/>
    <otu id="otu299141" label="78.3/98"/>
    <otu id="otu299144" label="86.5/100"/>
    <otu id="otu299147" label="WP_040790584.1_GCF_000308675_nickel_dependent_hydrogenase_large_subunit__Nocardia_paucivorans_"/>
    <otu id="otu299150" label="WP_040836132.1_GCF_000308495_nickel_dependent_hydrogenase_large_subunit__Nocardia_brevicatena_"/>
    <otu id="otu299157" label="78.3/100"/>
    <otu id="otu299160" label="GCA_001613025BDBO01000120.1_181938521181120_18_GCA_001613025_1_ID_120_18_partial_00__Nocardia_jinanensis_NBRC_108249_"/>
    <otu id="otu299165" label="WP_063057721.1_GCF_001613205_nickel_dependent_hydrogenase_large_subunit__Nocardia_sienata_"/>
    <otu id="otu299168" label="WP_030520094.1_GCF_000721005_nickel_dependent_hydrogenase_large_subunit__Nocardia_rhamnosiphila_"/>
    <otu id="otu299191" label="0/98"/>
    <otu id="otu299194" label="86.4/100"/>
    <otu id="otu299197" label="WP_054812455.1_GCF_001310275_nickel_dependent_hydrogenase_large_subunit__Nocardia_arizonensis_"/>
    <otu id="otu299200" label="WP_068067233.1_GCF_001613365_nickel_dependent_hydrogenase_large_subunit__Nocardia_xishanensis_"/>
    <otu id="otu299207" label="SNY76399.1_GCA_900215415_hydrogenase_large_subunit__Nocardia_amikacinitolerans_"/>
    <otu id="otu299218" label="RBO89465.1_GCA_003315035__NiFe__hydrogenase_I_apoprotein_large_subunit__Nocardia_puris_"/>
    <otu id="otu299229" label="41.7/8"/>
    <otu id="otu299232" label="RDI61595.1_GCA_003350585__NiFe__hydrogenase_I_apoprotein_large_subunit__Nocardia_pseudobrasiliensis_"/>
    <otu id="otu299235" label="PXW31820.1_GCA_003202005_UNVERIFIED_CONTAM___NiFe__hydrogenase_I_apoprotein_large_subunit__Williamsia_faeni_"/>
    <otu id="otu299242" label="88.6/96"/>
    <otu id="otu299245" label="GAB91393.1_GCA_000298195_putative_NiFe_hydrogenase_large_subunit__Gordonia_rhizosphera_NBRC_16068_"/>
    <otu id="otu299248" label="WP_063002937.1_GCF_001612865_nickel_dependent_hydrogenase_large_subunit__Nocardia_salmonicida_"/>
    <otu id="otu299259" label="WP_068272943.1_GCF_001646865_nickel_dependent_hydrogenase_large_subunit__Rhodococcus_kunmingensis_"/>
    <otu id="otu299274" label="0/17"/>
    <otu id="otu299277" label="0/24"/>
    <otu id="otu299280" label="78/61"/>
    <otu id="otu299285" label="PZS15595.1_GCA_003243915_hydrogenase__partial__Pseudonocardiales_bacterium_"/>
    <otu id="otu299288" label="TFV77381.1_GCA_004570385_hydrogenase__Blastococcus_sp._CT_GayMR19_"/>
    <otu id="otu299295" label="87.7/70"/>
    <otu id="otu299298" label="94.4/99"/>
    <otu id="otu299301" label="84.6/66"/>
    <otu id="otu299304" label="0/16"/>
    <otu id="otu299307" label="92.4/68"/>
    <otu id="otu299312" label="93.8/95"/>
    <otu id="otu299315" label="74.8/76"/>
    <otu id="otu299318" label="AQA01168.1_GCA_001984215_hydrogenase__Mycobacterium_sp._MS1601_"/>
    <otu id="otu299323" label="ORV34127.1_GCA_002102105_hydrogenase__Mycolicibacterium_confluentis_"/>
    <otu id="otu299326" label="VEG48916.1_GCA_900637205_Ni_Fe_hydrogenase_I_large_subunit__Mycolicibacterium_chitae_"/>
    <otu id="otu299337" label="76/96"/>
    <otu id="otu299340" label="86.7/80"/>
    <otu id="otu299343" label="AHH17804.1_GCA_000523235_putative__NiFe__hydrogenase_large_subunit__Nocardia_nova_SH22a_"/>
    <otu id="otu299346" label="WP_099024739.1_GCF_002592005_nickel_dependent_hydrogenase_large_subunit__Mycobacterium_sp._CECT_8779_"/>
    <otu id="otu299353" label="78.3/77"/>
    <otu id="otu299356" label="84.3/90"/>
    <otu id="otu299359" label="88.1/100"/>
    <otu id="otu299362" label="ORA40623.1_GCA_002086575_hydrogenase__Mycobacterium_branderi_"/>
    <otu id="otu299367" label="PIJ34701.1_GCA_001881585_hydrogenase__Mycobacterium_heckeshornense_"/>
    <otu id="otu299370" label="EID11232.1_GCA_000257745_nickel_iron_hydrogenase_I_large_subunit__HyaB__Mycobacterium_xenopi_RIVM700367_"/>
    <otu id="otu299381" label="WP_045382472.1_GCF_001439515_nickel_dependent_hydrogenase_large_subunit__Mycobacterium_kyorinense_"/>
    <otu id="otu299388" label="PXX12010.1_GCA_003201655__NiFe__hydrogenase_I_apoprotein_large_subunit__Mycolicibacterium_moriokaense_"/>
    <otu id="otu299403" label="88.3/96"/>
    <otu id="otu299406" label="87.2/100"/>
    <otu id="otu299409" label="SNW18924.1_GCA_900187065_Ni_Fe_hydrogenase_I_large_subunit__Mycolicibacterium_thermoresistibile_"/>
    <otu id="otu299412" label="73.1/100"/>
    <otu id="otu299415" label="KUI20084.1_GCA_001499965_hydrogenase__Mycobacterium_sp._GA_2829_"/>
    <otu id="otu299418" label="90.8/100"/>
    <otu id="otu299421" label="ABL91387.1_GCA_000015405_Hydrogen_quinone_oxidoreductase__Mycobacterium_sp._KMS_"/>
    <otu id="otu299424" label="ORV40622.1_GCA_002102115_hydrogenase__Mycolicibacterium_doricum_"/>
    <otu id="otu299439" label="OBB18194.1_GCA_001665755_hydrogenase__Mycolicibacterium_elephantis_"/>
    <otu id="otu299450" label="PQP45377.1_GCA_002968285_hydrogenase__Mycobacterium_sp._ITM_2016_00318_"/>
    <otu id="otu299457" label="0/13"/>
    <otu id="otu299462" label="79.9/65"/>
    <otu id="otu299465" label="79.9/71"/>
    <otu id="otu299472" label="79.1/97"/>
    <otu id="otu299475" label="76.4/97"/>
    <otu id="otu299478" label="90/97"/>
    <otu id="otu299481" label="WP_040867908.1_GCF_000308575_nickel_dependent_hydrogenase_large_subunit__Nocardia_exalbida_"/>
    <otu id="otu299484" label="86.6/100"/>
    <otu id="otu299487" label="42.5/100"/>
    <otu id="otu299490" label="ODQ94861.1_GCA_001722355_hydrogenase__Mycolicibacterium_holsaticum_"/>
    <otu id="otu299493" label="OBG22904.1_GCA_001667065_hydrogenase__Mycolicibacterium_celeriflavum_"/>
    <otu id="otu299500" label="RAV13268.1_GCA_003284965_hydrogenase__Mycolicibacterium_sp._GF69_"/>
    <otu id="otu299511" label="OBF37758.1_GCA_001667505_hydrogenase__Mycobacterium_sp._ACS1612_"/>
    <otu id="otu299518" label="80.7/100"/>
    <otu id="otu299521" label="AGB22887.1_GCA_000328565_Ni_Fe_hydrogenase_I_large_subunit__Mycobacterium_sp._JS623_"/>
    <otu id="otu299524" label="WP_101949514.1_GCF_900240945_nickel_dependent_hydrogenase_large_subunit__Mycobacterium_sp._3519A_"/>
    <otu id="otu299535" label="OBI78378.1_GCA_001672895_hydrogenase__Mycobacterium_sp._E740_"/>
    <otu id="otu299542" label="0/39"/>
    <otu id="otu299545" label="AFM16897.1_GCA_000266905_Ni_Fe_hydrogenase_I_large_subunit__Mycolicibacterium_chubuense_NBB4_"/>
    <otu id="otu299548" label="85.3/100"/>
    <otu id="otu299551" label="RZT13986.1_GCA_004216875__NiFe__hydrogenase_I_apoprotein_large_subunit__Mycobacterium_sp._BK558_"/>
    <otu id="otu299554" label="KGI67874.1_GCA_000762985_hydrogenase__Mycolicibacterium_rufum_"/>
    <otu id="otu299569" label="86/84"/>
    <otu id="otu299572" label="ODQ87399.1_GCA_001722335_hydrogenase__Mycolicibacterium_flavescens_"/>
    <otu id="otu299575" label="85.7/98"/>
    <otu id="otu299578" label="KUI42710.1_GCA_001500025_hydrogenase__Mycobacterium_sp._IS_1590_"/>
    <otu id="otu299581" label="OBK77622.1_GCA_001668575_hydrogenase__Mycobacterium_sp._1164985.4_"/>
    <otu id="otu299596" label="KUI11761.1_GCA_001499905_hydrogenase__Mycobacterium_sp._GA_1285_"/>
    <otu id="otu299603" label="78.9/70"/>
    <otu id="otu299606" label="78.9/82"/>
    <otu id="otu299611" label="92.4/91"/>
    <otu id="otu299614" label="0/80"/>
    <otu id="otu299617" label="TGD84901.1_GCA_004745805_hydrogenase__Mycolicibacterium_sp._CH28_"/>
    <otu id="otu299620" label="AQT80960.1_GCA_002007745_hydrogenase__Mycolicibacterium_litorale_"/>
    <otu id="otu299627" label="GAY15029.1_GCA_002723835_hydrogenase__Mycobacterium_sp._shizuoka_1_"/>
    <otu id="otu299634" label="EHB59424.1_GCA_000230935_Cytochrome_c3_hydrogenase__Mycolicibacterium_rhodesiae_JS60_"/>
    <otu id="otu299641" label="WP_096311003.1_GCF_002335685_nickel_dependent_hydrogenase_large_subunit__Mycobacterium_sp._PYR15_"/>
    <otu id="otu299648" label="OBK75189.1_GCA_001668615_hydrogenase__Mycobacterium_sp._1274761.0_"/>
    <otu id="otu299659" label="RDH75164.1_GCA_003347205_hydrogenase__Mycolicibacterium_moriokaense_"/>
    <otu id="otu299670" label="OBA86308.1_GCA_001665255_hydrogenase__Mycobacteriaceae_bacterium_1482268.1_"/>
    <otu id="otu299677" label="0/73"/>
    <otu id="otu299680" label="45.3/93"/>
    <otu id="otu299683" label="WP_018161883.1_GCF_000380645_hydrogenase__Smaragdicoccus_niigatensis_"/>
    <otu id="otu299686" label="WP_123026181.1_GCF_003719305_nickel_dependent_hydrogenase_large_subunit__Mycolicibacterium_sp._CECT_8783_"/>
    <otu id="otu299693" label="77.4/61"/>
    <otu id="otu299698" label="WP_018600608.1_GCF_000373905_nickel_dependent_hydrogenase_large_subunit__Mycobacterium_sp._155_"/>
    <otu id="otu299701" label="ART70861.1_GCA_002157835_hydrogenase__Mycobacterium_dioxanotrophicus_"/>
    <otu id="otu299708" label="VEG42835.1_GCA_900637135_Ni_Fe_hydrogenase_I_large_subunit__Mycolicibacterium_flavescens_"/>
    <otu id="otu299723" label="WP_006241923.1_GCF_000243415_nickel_dependent_hydrogenase_large_subunit__Mycolicibacterium_tusciae_"/>
    <otu id="otu299734" label="RUP27992.1_GCA_003987785_hydrogenase__Mycolicibacterium_sp._"/>
    <otu id="otu299741" label="KRD08525.1_GCA_001428895_hydrogenase__Mycobacterium_sp._Root265_"/>
    <otu id="otu299752" label="75.3/68"/>
    <otu id="otu299755" label="77.4/72"/>
    <otu id="otu299758" label="76.3/99"/>
    <otu id="otu299763" label="88.8/94"/>
    <otu id="otu299766" label="84.3/58"/>
    <otu id="otu299769" label="CQD23046.1_GCA_001373395_nickel_iron_hydrogenase_I_large_subunit__HyaB__Mycobacterium_lentiflavum_"/>
    <otu id="otu299772" label="89.6/58"/>
    <otu id="otu299775" label="89.2/98"/>
    <otu id="otu299778" label="PEG33021.1_GCA_002553505_hydrogenase__Mycolicibacterium_agri_"/>
    <otu id="otu299781" label="PEG36386.1_GCA_002553505_hydrogenase__partial__Mycolicibacterium_agri_"/>
    <otu id="otu299788" label="PEG33277.1_GCA_002553505_hydrogenase__partial__Mycolicibacterium_agri_"/>
    <otu id="otu299799" label="WP_102142496.1_GCF_002838065_nickel_dependent_hydrogenase_large_subunit__Mycobacterium_sp._QGD_101_"/>
    <otu id="otu299806" label="76.1/80"/>
    <otu id="otu299809" label="WP_006242884.1_GCF_000243415_nickel_dependent_hydrogenase_large_subunit__Mycolicibacterium_tusciae_"/>
    <otu id="otu299812" label="PEG32921.1_GCA_002553505_hydrogenase__partial__Mycolicibacterium_agri_"/>
    <otu id="otu299825" label="87.7/100"/>
    <otu id="otu299828" label="87.6/100"/>
    <otu id="otu299831" label="OKH75048.1_GCA_001905305_hydrogenase__Mycobacterium_sp._SWH_M5_"/>
    <otu id="otu299834" label="CKH69878.1_GCA_001457595_Ni_2CFe_hydrogenase_I_large_subunit__Mycolicibacterium_smegmatis_"/>
    <otu id="otu299841" label="PRC41806.1_GCA_002980235_hydrogenase__Mycobacterium_sp._ITM_2017_0098_"/>
    <otu id="otu299848" label="9.1/99"/>
    <otu id="otu299851" label="GCA_005222675STGE01000032.1_15314988015167932_153_GCA_005222675_1_ID_32_153_partial_00__Mycolicibacterium_sp._CR10_"/>
    <otu id="otu299854" label="KRE31838.1_GCA_001428285_hydrogenase__Mycobacterium_sp._Soil538_"/>
    <otu id="otu299869" label="WP_029112613.1_GCF_000620625_nickel_dependent_hydrogenase_large_subunit__Mycobacterium_sp._URHB0044_"/>
    <otu id="otu299876" label="88.8/99"/>
    <otu id="otu299879" label="ORB19194.1_GCA_002086395_hydrogenase__Mycolicibacterium_moriokaense_"/>
    <otu id="otu299884" label="WP_099042614.1_GCF_002591975_hydrogenase__Mycobacterium_neglectum_"/>
    <otu id="otu299887" label="ORB63226.1_GCA_002086795_hydrogenase__Mycolicibacterium_tusciae_"/>
    <otu id="otu299906" label="83.5/92"/>
    <otu id="otu299909" label="OYN76567.1_GCA_002250655_hydrogenase__Mycolicibacterium_sphagni_"/>
    <otu id="otu299912" label="SCX15695.1_GCA_900100615__NiFe__hydrogenase_I_apoprotein__large_subunit__Mycobacterium_sp._UNC267MFSha1.1M11_"/>
    <otu id="otu299923" label="76.4/65"/>
    <otu id="otu299926" label="76.1/64"/>
    <otu id="otu299929" label="75.1/89"/>
    <otu id="otu299932" label="74.3/97"/>
    <otu id="otu299935" label="90.6/56"/>
    <otu id="otu299938" label="WP_017611790.1_GCF_000341025_nickel_dependent_hydrogenase_large_subunit__Nocardiopsis_salina_"/>
    <otu id="otu299941" label="0/55"/>
    <otu id="otu299944" label="RRO18661.1_GCA_003931915_hydrogenase__Saccharopolyspora_sp._H219_"/>
    <otu id="otu299947" label="GCA_001313805BBGO01000416.1_57362061416_5_GCA_001313805_1_ID_416_5_partial_01__Mycolicibacterium_hodleri_JCM_12141_"/>
    <otu id="otu299958" label="87/54"/>
    <otu id="otu299961" label="OBF21185.1_GCA_001667265_hydrogenase__Mycobacterium_sp._ACS4331_"/>
    <otu id="otu299964" label="89.7/100"/>
    <otu id="otu299967" label="OJZ64615.1_GCA_001907655_hydrogenase__Mycolicibacterium_diernhoferi_"/>
    <otu id="otu299970" label="73.3/100"/>
    <otu id="otu299973" label="ANI39471.1_GCA_001655245_hydrogenase__Mycolicibacterium_vaccae_95051_"/>
    <otu id="otu299976" label="SRX81480.1_GCA_900417285_Ni_dependent_hydrogenase_large_subunit__Rhodococcus_jostii_RHA1___Mycolicibacterium_parafortuitum_"/>
    <otu id="otu299995" label="OLL20360.1_GCA_001890475_hydrogenase__Rhodococcus_sp._M8_"/>
    <otu id="otu300002" label="75.8/56"/>
    <otu id="otu300005" label="87.2/99"/>
    <otu id="otu300008" label="79.6/43"/>
    <otu id="otu300011" label="79.8/100"/>
    <otu id="otu300014" label="WP_026536159.1_GCF_000520495_nickel_dependent_hydrogenase_large_subunit__Arthrobacter_sp._H14_"/>
    <otu id="otu300017" label="75.9/95"/>
    <otu id="otu300020" label="WP_127511242.1_GCF_004000035_nickel_dependent_hydrogenase_large_subunit__Arthrobacter_sp._LAM7117_"/>
    <otu id="otu300023" label="78.3/96"/>
    <otu id="otu300026" label="0/91"/>
    <otu id="otu300029" label="90.5/100"/>
    <otu id="otu300032" label="GAB13760.1_GCA_000238915_putative_NiFe_hydrogenase_large_subunit__Arthrobacter_globiformis_NBRC_12137_"/>
    <otu id="otu300035" label="TSE16959.1_GCA_002008315_hydrogenase__Arthrobacter_sp._KBS0703_"/>
    <otu id="otu300042" label="WP_028265803.1_GCF_000517125_nickel_dependent_hydrogenase_large_subunit__Arthrobacter_sp._MA_N2_"/>
    <otu id="otu300049" label="RAX46393.1_GCA_003287955_hydrogenase__Arthrobacter_sp._AQ5_06_"/>
    <otu id="otu300064" label="GAP55331.1_GCA_001263635_uptake_hydrogenase_large_subunit__Arthrobacter_sp._Hiyo6_"/>
    <otu id="otu300071" label="85.9/99"/>
    <otu id="otu300074" label="WP_026538776.1_GCF_000620385_nickel_dependent_hydrogenase_large_subunit__Arthrobacter_sp._9MFCol3.1_"/>
    <otu id="otu300077" label="WP_043435070.1_GCF_000520575_hydrogenase__partial__Arthrobacter_sp._I3_"/>
    <otu id="otu300088" label="93.1/100"/>
    <otu id="otu300091" label="AGT92298.1_GCA_000454045_NiFe_hydrogenase_large_subunit__Rhodococcus_erythropolis_CCM2595_"/>
    <otu id="otu300094" label="PVX66155.1_GCA_003097035__NiFe__hydrogenase_I_apoprotein_large_subunit__Rhodococcus_globerulus_"/>
    <otu id="otu300109" label="87.5/100"/>
    <otu id="otu300112" label="GCA_005049235SUMD01000004.1_39845580445760026_398_GCA_005049235__1_ID_26_398_partial_00__Rhodococcus_sp._NEAU_CX67_"/>
    <otu id="otu300115" label="SDD43218.1_GCA_900101735_hydrogenase_large_subunit__Rhodococcus_tukisamuensis_"/>
    <otu id="otu300130" label="99.2/100"/>
    <otu id="otu300133" label="QBJ96119.1_GCA_004328705_hydrogenase__Rhodococcus_sp._ABRD24_"/>
    <otu id="otu300136" label="82.2/100"/>
    <otu id="otu300139" label="PTR23601.1_GCA_003051005__NiFe__hydrogenase_I_apoprotein_large_subunit__Rhodococcus_sp._OK519_"/>
    <otu id="otu300142" label="CBH50148.1_GCA_000196695_hydrogenase_large_subunit__Rhodococcus_hoagii_103S_"/>
    <otu id="otu300157" label="PZS03147.1_GCA_003244255_hydrogenase__partial__Pseudonocardiales_bacterium_"/>
    <otu id="otu300164" label="SDX91534.1_GCA_900107175_hydrogenase_large_subunit__Modestobacter_sp._DSM_44400_"/>
    <otu id="otu300171" label="79.4/87"/>
    <otu id="otu300174" label="WP_022913693.1_GCF_000421445_nickel_dependent_hydrogenase_large_subunit__Frankia_sp._Iso899_"/>
    <otu id="otu300179" label="57.7/89"/>
    <otu id="otu300182" label="TDO36894.1_GCA_004362215__NiFe__hydrogenase_I_apoprotein_large_subunit__Actinoplanes_brasiliensis_"/>
    <otu id="otu300185" label="0/46"/>
    <otu id="otu300188" label="RSM54862.1_GCA_003947245_hydrogenase__Actinoplanes_sp._ATCC_53533_"/>
    <otu id="otu300191" label="WP_127500505.1_GCF_003999975_nickel_dependent_hydrogenase_large_subunit__Actinoplanes_sp._LAM7112_"/>
    <otu id="otu300202" label="WP_020516695.1_GCF_000379645_nickel_dependent_hydrogenase_large_subunit__Actinoplanes_globisporus_"/>
    <otu id="otu300217" label="72.4/39"/>
    <otu id="otu300220" label="83.1/95"/>
    <otu id="otu300223" label="87.8/96"/>
    <otu id="otu300226" label="82.4/99"/>
    <otu id="otu300229" label="98.6/100"/>
    <otu id="otu300232" label="REG01388.1_GCA_003387075__NiFe__hydrogenase_I_apoprotein_large_subunit__Asanoa_ferruginea_"/>
    <otu id="otu300235" label="42.9/100"/>
    <otu id="otu300238" label="SNT63505.1_GCA_900188485_hydrogenase_large_subunit__Asanoa_hainanensis_"/>
    <otu id="otu300241" label="SDZ52377.1_GCA_900107455__NiFe__hydrogenase_I_apoprotein__large_subunit__Asanoa_ishikariensis_"/>
    <otu id="otu300252" label="SCD27929.1_GCA_900091855__NiFe__hydrogenase_I_apoprotein__large_subunit__Streptomyces_sp._DvalAA_14_"/>
    <otu id="otu300259" label="KIF67873.1_GCA_000818175_hydrogenase__Streptomyces_sp._AcH_505_"/>
    <otu id="otu300266" label="0/63"/>
    <otu id="otu300269" label="82.9/69"/>
    <otu id="otu300272" label="AZS83456.1_GCA_003994395_hydrogenase__Streptomyces_griseoviridis_"/>
    <otu id="otu300275" label="ROQ70099.1_GCA_003751445__NiFe__hydrogenase_I_apoprotein_large_subunit__Streptomyces_sp._840.1_"/>
    <otu id="otu300284" label="AQU69936.1_GCA_002009175_hydrogenase__Streptomyces_niveus_"/>
    <otu id="otu300287" label="KIF75008.1_GCA_000818195_hydrogenase__Streptomyces_sp._150FB_"/>
    <otu id="otu300302" label="SNY54777.1_GCA_900215205_hydrogenase_large_subunit__Actinoplanes_atraurantiacus_"/>
    <otu id="otu300313" label="SNS53097.1_GCA_900188005__NiFe__hydrogenase_I_apoprotein__large_subunit__Actinoplanes_regularis_"/>
    <otu id="otu300320" label="72.3/99"/>
    <otu id="otu300323" label="98.9/100"/>
    <otu id="otu300326" label="OLD83104.1_GCA_001919845_hydrogenase__partial__Ktedonobacter_sp._13_1_20CM_4_53_7_"/>
    <otu id="otu300329" label="HCI78181.1_GCA_003526995_TPA__hydrogenase__partial__Ktedonobacter_sp._"/>
    <otu id="otu300336" label="31.6/74"/>
    <otu id="otu300339" label="85.8/73"/>
    <otu id="otu300342" label="53.8/90"/>
    <otu id="otu300345" label="55.3/99"/>
    <otu id="otu300348" label="GCA_000715915KL572256.1_16152161702128_16_GCA_000715915_1_ID_28_16_partial_00__Saccharopolyspora_phatthalungensis_"/>
    <otu id="otu300351" label="RYU12028.1_GCA_004168035_hydrogenase__Nocardioides_iriomotensis_"/>
    <otu id="otu300358" label="97.9/97"/>
    <otu id="otu300361" label="78.3/67"/>
    <otu id="otu300364" label="78.5/68"/>
    <otu id="otu300367" label="TCO33693.1_GCA_004342025_hydrogenase_large_subunit__Kribbella_sp._VKM_Ac_2572_"/>
    <otu id="otu300370" label="RZU15554.1_GCA_004217145_hydrogenase_large_subunit__Kribbella_soli_"/>
    <otu id="otu300377" label="75/72"/>
    <otu id="otu300380" label="TDW70042.1_GCA_004365355_hydrogenase_large_subunit__Kribbella_sp._VKM_Ac_2573_"/>
    <otu id="otu300383" label="77.9/99"/>
    <otu id="otu300386" label="TCC35560.1_GCA_004331375_hydrogenase__Kribbella_sp._YM55_"/>
    <otu id="otu300389" label="TCC03729.1_GCA_004331345_hydrogenase__Kribbella_soli_"/>
    <otu id="otu300404" label="34.5/71"/>
    <otu id="otu300407" label="TDU88590.1_GCA_004365175_hydrogenase_large_subunit__Kribbella_sp._VKM_Ac_2575_"/>
    <otu id="otu300410" label="TCM46584.1_GCA_004345365_hydrogenase_large_subunit__Kribbella_sp._VKM_Ac_2568_"/>
    <otu id="otu300427" label="77.6/47"/>
    <otu id="otu300430" label="74.8/94"/>
    <otu id="otu300433" label="ADP80740.1_GCA_000166135_Cytochrome_c3_hydrogenase__Frankia_inefficax_"/>
    <otu id="otu300436" label="84.6/98"/>
    <otu id="otu300439" label="77.7/97"/>
    <otu id="otu300444" label="82.9/97"/>
    <otu id="otu300449" label="59.2/97"/>
    <otu id="otu300452" label="REH47263.1_GCA_003387475_hydrogenase_large_subunit__Kutzneria_buriramensis_"/>
    <otu id="otu300455" label="EWM09744.1_GCA_000568255_hydrogenase_large_subunit__Kutzneria_sp._744_"/>
    <otu id="otu300462" label="RKE06398.1_GCA_003610235_hydrogenase_large_subunit__Catellatospora_citrea_"/>
    <otu id="otu300469" label="WP_020642871.1_GCF_000384295_nickel_dependent_hydrogenase_large_subunit__Amycolatopsis_balhimycina_"/>
    <otu id="otu300476" label="SEP49856.1_GCA_900110575_hydrogenase_large_subunit__Amycolatopsis_saalfeldensis_"/>
    <otu id="otu300483" label="WP_086847579.1_GCF_002155975_nickel_dependent_hydrogenase_large_subunit__Amycolatopsis_kentuckyensis_"/>
    <otu id="otu300490" label="SDX98555.1_GCA_900107045_hydrogenase_large_subunit__Amycolatopsis_xylanica_"/>
    <otu id="otu300501" label="93.3/87"/>
    <otu id="otu300504" label="GCA_003140115PLIQ01000662.1_1071518959286_10_GCA_003140115__1_ID_286_10_partial_00__Actinobacteria_bacterium_"/>
    <otu id="otu300507" label="88.3/99"/>
    <otu id="otu300510" label="69.3/87"/>
    <otu id="otu300517" label="GCA_003168255PMSU01000149.1_15142271601169_15_GCA_003168255__1_ID_69_15_partial_00__Actinobacteria_bacterium_"/>
    <otu id="otu300520" label="GCA_003161165PMOW01000162.1_221778519569249_22_GCA_003161165_1_ID_249_22_partial_00__Actinobacteria_bacterium_"/>
    <otu id="otu300527" label="GCA_003167535PMSR01000641.1_1268028328294_12_GCA_003167535_1_ID_294_12_partial_00__Actinobacteria_bacterium_"/>
    <otu id="otu300534" label="HCU97581.1_GCA_003541285_TPA__hydrogenase__partial__Actinobacteria_bacterium_"/>
    <otu id="otu300541" label="GCA_003164955PLRW01000084.1_252210123885131_25_GCA_003164955__1_ID_131_25_partial_00__Actinobacteria_bacterium_"/>
    <otu id="otu300556" label="78.9/34"/>
    <otu id="otu300559" label="77.4/95"/>
    <otu id="otu300562" label="WP_051342907.1_GCF_000429025_nickel_dependent_hydrogenase_large_subunit__Pseudonocardia_spinosispora_"/>
    <otu id="otu300565" label="92.2/100"/>
    <otu id="otu300568" label="OLT16432.1_GCA_001942415_hydrogenase__Pseudonocardia_sp._CNS_139_"/>
    <otu id="otu300571" label="74.3/100"/>
    <otu id="otu300574" label="OJY44066.1_GCA_001899645_hydrogenase__Pseudonocardia_sp._73_21_"/>
    <otu id="otu300577" label="GCA_003161205PMOU01000502.1_532964252534_5_GCA_003161205__1_ID_534_5_partial_01__Actinobacteria_bacterium_"/>
    <otu id="otu300592" label="78.4/30"/>
    <otu id="otu300595" label="80.9/17"/>
    <otu id="otu300598" label="TCO62393.1_GCA_004345645_hydrogenase_large_subunit__Actinocrispum_wychmicini_"/>
    <otu id="otu300601" label="0/19"/>
    <otu id="otu300604" label="86.6/20"/>
    <otu id="otu300607" label="92.5/99"/>
    <otu id="otu300610" label="WP_018330638.1_GCF_000379625_nickel_dependent_hydrogenase_large_subunit__Actinomycetospora_chiangmaiensis_"/>
    <otu id="otu300613" label="PVZ11833.1_GCA_003096675_hydrogenase_large_subunit__Actinomycetospora_cinnamomea_"/>
    <otu id="otu300620" label="TCK22332.1_GCA_004339565_hydrogenase_large_subunit__Pseudonocardia_endophytica_"/>
    <otu id="otu300627" label="WP_028930304.1_GCF_000423625_nickel_dependent_hydrogenase_large_subunit__Pseudonocardia_asaccharolytica_"/>
    <otu id="otu300638" label="SHK13395.1_GCA_900142365_hydrogenase_large_subunit__Pseudonocardia_thermophila_"/>
    <otu id="otu300657" label="SDM81995.1_GCA_900103775_hydrogenase_large_subunit__Allokutzneria_albata_"/>
    <otu id="otu300674" label="0/48"/>
    <otu id="otu300677" label="98.6/98"/>
    <otu id="otu300680" label="WP_052867337.1_GCF_000718305_nickel_dependent_hydrogenase_large_subunit__Streptomyces_niger_"/>
    <otu id="otu300683" label="54.1/100"/>
    <otu id="otu300686" label="WP_031053647.1_GCF_000720485_nickel_dependent_hydrogenase_large_subunit__Streptomyces_ochraceiscleroticus_"/>
    <otu id="otu300689" label="GCA_001700545MAZZ01000001.1_2434252316825249401_2434_GCA_001700545_1_ID_1_2434_partial_00__Streptomyces_minutiscleroticus_"/>
    <otu id="otu300700" label="86/49"/>
    <otu id="otu300703" label="77.5/47"/>
    <otu id="otu300706" label="OQQ14709.1_GCA_002078175_hydrogenase__Streptomyces_sp._M41_2017__"/>
    <otu id="otu300709" label="78.7/37"/>
    <otu id="otu300712" label="0/23"/>
    <otu id="otu300715" label="0/51"/>
    <otu id="otu300718" label="11.5/48"/>
    <otu id="otu300721" label="79.8/64"/>
    <otu id="otu300724" label="78.5/45"/>
    <otu id="otu300727" label="83.5/14"/>
    <otu id="otu300730" label="62/64"/>
    <otu id="otu300733" label="84.6/13"/>
    <otu id="otu300738" label="84.6/10"/>
    <otu id="otu300741" label="85.6/9"/>
    <otu id="otu300746" label="WP_026219116.1_GCF_000372745_nickel_dependent_hydrogenase_large_subunit__Streptomyces_scabrisporus_"/>
    <otu id="otu300749" label="90.1/52"/>
    <otu id="otu300754" label="WP_026251312.1_GCF_000373665_nickel_dependent_hydrogenase_large_subunit__Streptomyces_sp._BoleA5_"/>
    <otu id="otu300757" label="AXE25064.1_GCA_003325375_hydrogenase__Streptomyces_globosus_"/>
    <otu id="otu300764" label="GCA_000716195KL575254.1_13210483810662214_132_GCA_000716195_1_ID_14_132_partial_00__Streptomyces_sp._NRRL_S_50_"/>
    <otu id="otu300775" label="PJN11988.1_GCA_002803065_hydrogenase__Streptomyces_sp._CB01635_"/>
    <otu id="otu300784" label="WP_127358310.1_GCF_003999195_nickel_dependent_hydrogenase_large_subunit__Streptomyces_sp._LAM7114_"/>
    <otu id="otu300787" label="OEJ55423.1_GCA_001746455_hydrogenase__Streptomyces_agglomeratus_"/>
    <otu id="otu300800" label="0/5"/>
    <otu id="otu300803" label="81.2/10"/>
    <otu id="otu300806" label="GCA_001313525BBGA01000053.1_3718181853_3_GCA_001313525__1_ID_53_3_partial_00__Streptomyces_lavendulae_subsp._lavendulae_JCM_4055_"/>
    <otu id="otu300809" label="KJY46318.1_GCA_000966985_hydrogenase__partial__Streptomyces_sp._NRRL_S_444_"/>
    <otu id="otu300816" label="GCA_000718395JOFY01000021.1_63665546833821_63_GCA_000718395__1_ID_21_63_partial_00__Streptomyces_sp._NRRL_F_4335_"/>
    <otu id="otu300823" label="KOU56420.1_GCA_001279775_hydrogenase__Streptomyces_sp._MMG1533_"/>
    <otu id="otu300834" label="84.2/91"/>
    <otu id="otu300839" label="SEG80479.1_GCA_900107965_hydrogenase_large_subunit__Streptomyces_yanglinensis_"/>
    <otu id="otu300842" label="SHN18180.1_GCA_900142575_hydrogenase_large_subunit__Streptomyces_paucisporeus_"/>
    <otu id="otu300849" label="ROP85574.1_GCA_003751325_hydrogenase_large_subunit__Streptomyces_sp._844.5_"/>
    <otu id="otu300860" label="OQD56977.1_GCA_001896135_hydrogenase__Streptomyces_phaeoluteigriseus_"/>
    <otu id="otu300871" label="SOD82526.1_GCA_900215595_hydrogenase_large_subunit__Streptomyces_sp._1222.2_"/>
    <otu id="otu300874" label="WP_037692601.1_GCF_001550375_MULTISPECIES__nickel_dependent_hydrogenase_large_subunit__Streptomyces_"/>
    <otu id="otu300881" label="CBG75631.1_GCA_000091305_putative_hydrogenase_1_large_subunit__Streptomyces_scabiei_87.22_"/>
    <otu id="otu300906" label="97.9/98"/>
    <otu id="otu300909" label="37.2/96"/>
    <otu id="otu300914" label="GCA_000715765KL570178.1_644126196178_6_GCA_000715765__1_ID_178_6_partial_00__Streptomyces_natalensis_"/>
    <otu id="otu300917" label="ARF59029.1_GCA_002082195_hydrogenase__Streptomyces_gilvosporeus_"/>
    <otu id="otu300926" label="91.6/98"/>
    <otu id="otu300931" label="78.3/97"/>
    <otu id="otu300934" label="EJJ02691.1_GCA_000280865_cytochrome_C3_like__NiFe__hydrogenase_large_subunit__Streptomyces_auratus_AGR0001_"/>
    <otu id="otu300937" label="GCA_000715775KL570359.1_181187513659116_18_GCA_000715775_1_ID_116_18_partial_00__Streptomyces_decoyicus_"/>
    <otu id="otu300944" label="KPC60351.1_GCA_001294335_hydrogenase__Streptomyces_chattanoogensis_"/>
    <otu id="otu300951" label="WP_043268518.1_GCF_000805335_nickel_dependent_hydrogenase_large_subunit__Streptomyces_sp._CT34_"/>
    <otu id="otu300958" label="ANZ14403.1_GCA_001704275_cytochrome_C3_like__NiFe__hydrogenase_large_subunit__Streptomyces_noursei_ATCC_11455_"/>
    <otu id="otu300969" label="WP_086719680.1_GCF_002154415_nickel_dependent_hydrogenase_large_subunit__Streptomyces_angustmyceticus_"/>
    <otu id="otu300976" label="WP_031074977.1_GCF_000716335_nickel_dependent_hydrogenase_large_subunit__Streptomyces_sp._NRRL_S_118_"/>
    <otu id="otu300983" label="WP_026165451.1_GCF_000377525_MULTISPECIES__nickel_dependent_hydrogenase_large_subunit__unclassified_Streptomyces_"/>
    <otu id="otu300990" label="GCA_001315485BBHU01000148.1_316212607148_3_GCA_001315485_1_ID_148_3_partial_00__Streptomyces_phaeofaciens_JCM_4814_"/>
    <otu id="otu300997" label="95.7/98"/>
    <otu id="otu301000" label="PKV68255.1_GCA_002846355_hydrogenase_large_subunit__Streptomyces_sp._GP55_"/>
    <otu id="otu301003" label="WP_035844490.1_GCF_000744785_nickel_dependent_hydrogenase_large_subunit__Kitasatospora_azatica_"/>
    <otu id="otu301014" label="0/42"/>
    <otu id="otu301017" label="OBQ52038.1_GCA_001672315_hydrogenase__Streptomyces_sp._H_KF8_"/>
    <otu id="otu301020" label="GCA_000722305KL591426.1_43680546411_4_GCA_000722305_1_ID_11_4_partial_00__Streptomyces_sp._NRRL_B_2375_"/>
    <otu id="otu301031" label="0/34"/>
    <otu id="otu301038" label="WP_031152144.1_GCF_000725555_nickel_dependent_hydrogenase_large_subunit__Streptomyces_erythrochromogenes_"/>
    <otu id="otu301041" label="KPI30689.1_GCA_001298545_Hydrogen_quinone_oxidoreductase__Actinobacteria_bacterium_OV320_"/>
    <otu id="otu301048" label="OQR66016.1_GCA_002081495_hydrogenase__Streptomyces_sp._B9173_"/>
    <otu id="otu301055" label="KPI09761.1_GCA_001298565_Hydrogen_quinone_oxidoreductase__Actinobacteria_bacterium_OK006_"/>
    <otu id="otu301066" label="84.3/49"/>
    <otu id="otu301069" label="GCA_000722355JOIA01000960.1_315733357819_3_GCA_000722355_1_ID_819_3_partial_00__Streptomyces_sp._NRRL_F_5140_"/>
    <otu id="otu301074" label="KUN67327.1_GCA_001514145_hydrogenase__Streptomyces_canus_"/>
    <otu id="otu301077" label="WP_020124082.1_GCF_000383615_nickel_dependent_hydrogenase_large_subunit__Streptomyces_canus_"/>
    <otu id="otu301096" label="79.7/95"/>
    <otu id="otu301099" label="WP_031517107.1_GCF_000721495_nickel_dependent_hydrogenase_large_subunit__Streptomyces_sp._NRRL_F_5123_"/>
    <otu id="otu301102" label="WP_035795598.1_GCF_000744225_nickel_dependent_hydrogenase_large_subunit__Kitasatospora_mediocidica_"/>
    <otu id="otu301113" label="WP_018849710.1_GCF_000377145_nickel_dependent_hydrogenase_large_subunit__Streptomyces_sp._CNT372_"/>
    <otu id="otu301120" label="WP_034091554.1_GCF_000744705_nickel_dependent_hydrogenase_large_subunit__Streptacidiphilus_albus_"/>
    <otu id="otu301127" label="84.7/21"/>
    <otu id="otu301130" label="78.5/26"/>
    <otu id="otu301133" label="77.2/87"/>
    <otu id="otu301136" label="PLW62907.1_GCA_002866845_hydrogenase__Streptomyces_sp._DJ_"/>
    <otu id="otu301139" label="WP_037906918.1_GCF_000745345_nickel_dependent_hydrogenase_large_subunit__Streptomyces_yeochonensis_"/>
    <otu id="otu301146" label="91.2/42"/>
    <otu id="otu301151" label="WP_033820023.1_GCF_000710465_nickel_dependent_hydrogenase_large_subunit__Kitasatospora_sp._MBT63_"/>
    <otu id="otu301154" label="PKB45807.1_GCA_002813365_hydrogenase_large_subunit__Kitasatospora_sp._OK780_"/>
    <otu id="otu301161" label="EFG05410.1_GCA_000163875_Hydrogen_quinone_oxidoreductase__Streptomyces_clavuligerus_"/>
    <otu id="otu301174" label="0/27"/>
    <otu id="otu301179" label="40.6/91"/>
    <otu id="otu301186" label="KJK59363.1_GCA_000955975_hydrogenase__Saccharothrix_sp._ST_888_"/>
    <otu id="otu301189" label="AJE87130.1_GCA_000827005_cytochrome_C3_like__Streptomyces_albus_"/>
    <otu id="otu301196" label="PWI42785.1_GCA_003144095_hydrogenase__Streptomyces_sp._ICBB_8177_"/>
    <otu id="otu301203" label="SEO81425.1_GCA_900110255_hydrogenase_large_subunit__Streptomyces_rubidus_"/>
    <otu id="otu301210" label="85.2/60"/>
    <otu id="otu301215" label="WP_037604232.1_GCF_000744655_nickel_dependent_hydrogenase_large_subunit__Streptacidiphilus_rugosus_"/>
    <otu id="otu301218" label="SEL21688.1_GCA_900109465_hydrogenase_large_subunit__Streptacidiphilus_jiangxiensis_"/>
    <otu id="otu301225" label="SDO19309.1_GCA_900103985_hydrogenase_large_subunit__Streptomyces_guanduensis_"/>
    <otu id="otu301236" label="SMF45750.1_GCA_900177255_hydrogenase_large_subunit__Streptomyces_sp._Amel2xC10_"/>
    <otu id="otu301243" label="RSS62255.1_GCA_003949795_hydrogenase__Streptomyces_sp._WAC06614_"/>
    <otu id="otu301258" label="AXI77246.1_GCA_003258605_hydrogenase__Streptacidiphilus_sp._DSM_106435_"/>
    <otu id="otu301269" label="0/84"/>
    <otu id="otu301272" label="86.9/96"/>
    <otu id="otu301275" label="79.4/96"/>
    <otu id="otu301278" label="PBC65204.1_GCA_002300165_hydrogenase__Streptomyces_sp._Tue6028_"/>
    <otu id="otu301281" label="KIQ66363.1_GCA_000836635_hydrogenase__Kitasatospora_griseola_"/>
    <otu id="otu301288" label="RGD57101.1_GCA_003435025_hydrogenase__Kitasatospora_xanthocidica_"/>
    <otu id="otu301295" label="OKH90653.1_GCA_001905345_hydrogenase__Streptomyces_uncialis_"/>
    <otu id="otu301310" label="WP_097878542.1_GCF_002551335_nickel_dependent_hydrogenase_large_subunit__Streptomyces_sp._ms184_"/>
    <otu id="otu301321" label="RZU68986.1_GCA_004217515_hydrogenase_large_subunit__Actinopolyspora_sp._DSM_45956_"/>
    <otu id="otu301328" label="84.8/100"/>
    <otu id="otu301331" label="4.5/100"/>
    <otu id="otu301338" label="WP_018502886.1_GCF_000373365_nickel_dependent_hydrogenase_large_subunit__Frankia_discariae_"/>
    <otu id="otu301341" label="OHV27693.1_GCA_001854695_hydrogenase__Frankia_soli_"/>
    <otu id="otu301348" label="83.4/44"/>
    <otu id="otu301351" label="51.8/82"/>
    <otu id="otu301354" label="WP_018637289.1_GCF_000374165_nickel_dependent_hydrogenase_large_subunit__Frankia_elaeagni_"/>
    <otu id="otu301357" label="CUU57992.1_GCA_001536285_hydrogenase_large_subunit__Frankia_irregularis_"/>
    <otu id="otu301364" label="EFC81567.1_GCA_000177675_Cytochrome_c3_hydrogenase__Frankia_sp._EUN1f_"/>
    <otu id="otu301375" label="OAA24020.1_GCA_001636565_Nickel_dependent_hydrogenase__partial__Frankia_sp._EI5c_"/>
    <otu id="otu301384" label="77.6/99"/>
    <otu id="otu301387" label="84/96"/>
    <otu id="otu301390" label="78.6/96"/>
    <otu id="otu301395" label="ETK34097.1_GCA_000511135_hydrogenase__Microbispora_sp._ATCC_PTA_5024_"/>
    <otu id="otu301398" label="WP_030510840.1_GCF_000718475_nickel_dependent_hydrogenase_large_subunit__Microbispora_rosea_"/>
    <otu id="otu301405" label="SDI06387.1_GCA_900100605_hydrogenase_large_subunit__Sinosporangium_album_"/>
    <otu id="otu301412" label="WP_030917873.1_GCF_000721075_nickel_dependent_hydrogenase_large_subunit__Streptosporangium_amethystogenes_"/>
    <otu id="otu301421" label="KWX04808.1_GCA_001543895_hydrogenase__Streptomyces_thermoautotrophicus_"/>
    <otu id="otu301424" label="WP_084958682.1_GCF_002093975_nickel_dependent_hydrogenase_large_subunit__Thermoactinospora_rubra_"/>
    <otu id="otu301437" label="RCG27321.1_GCA_003323745_hydrogenase__Sphaerisporangium_album_"/>
    <otu id="otu301440" label="AWS48966.1_GCA_003203775_hydrogenase__Streptosporangium_sp.__caverna__"/>
    <otu id="otu301459" label="QBI53548.1_GCA_004323735_Periplasmic__NiFeSe__hydrogenase_large_subunit__Streptomonospora_sp._M2_"/>
    <otu id="otu301466" label="90.1/65"/>
    <otu id="otu301469" label="48.3/21"/>
    <otu id="otu301472" label="EFH88566.1_GCA_000178855_Cytochrome_c3_hydrogenase__Ktedonobacter_racemifer_DSM_44963_"/>
    <otu id="otu301475" label="GCE12785.1_GCA_003967535_hydrogenase__Tengunoibacter_tsumagoiensis_"/>
    <otu id="otu301482" label="83/29"/>
    <otu id="otu301485" label="QBD82550.1_GCA_004208415_hydrogenase__Ktedonosporobacter_rubrisoli_"/>
    <otu id="otu301488" label="95.3/100"/>
    <otu id="otu301493" label="RAQ96422.1_GCA_003268475_hydrogenase__Thermogemmatispora_tikiterensis_"/>
    <otu id="otu301496" label="WP_069804196.1_GCF_001748285_nickel_dependent_hydrogenase_large_subunit__Thermogemmatispora_onikobensis_"/>
    <otu id="otu301503" label="WP_052887524.1_GCF_000702505_nickel_dependent_hydrogenase_large_subunit__Thermogemmatispora_carboxidivorans_"/>
    <otu id="otu301530" label="95.9/93"/>
    <otu id="otu301533" label="83.2/51"/>
    <otu id="otu301538" label="91.9/93"/>
    <otu id="otu301541" label="51.6/91"/>
    <otu id="otu301544" label="32.7/71"/>
    <otu id="otu301547" label="82.3/97"/>
    <otu id="otu301550" label="92.2/99"/>
    <otu id="otu301555" label="84.2/100"/>
    <otu id="otu301558" label="65.2/100"/>
    <otu id="otu301561" label="74.1/54"/>
    <otu id="otu301566" label="1.5/37"/>
    <otu id="otu301571" label="ARU27770.1_GCA_002162135_hypothetical_protein_CBR65_10210__Cellvibrio_sp._PSBB006_"/>
    <otu id="otu301574" label="97.3/100"/>
    <otu id="otu301577" label="PXX47000.1_GCA_003201815_hydrogenase_large_subunit__Undibacterium_pigrum_"/>
    <otu id="otu301582" label="75.4/88"/>
    <otu id="otu301585" label="QAU23163.1_GCA_004114615_cytochrome_C__Dyella_sp._M7H15_1_"/>
    <otu id="otu301588" label="RUL77652.1_GCA_003977665_cytochrome_C__Dyella_sp._4M_K27_"/>
    <otu id="otu301595" label="RDD79925.1_GCA_003350925_cytochrome_C__Dyella_sp._L4_6_"/>
    <otu id="otu301610" label="BAM90364.1_GCA_000344805_cytochrome_C3_like__Bradyrhizobium_oligotrophicum_S58_"/>
    <otu id="otu301617" label="WP_089935866.1_GCF_900079095_nickel_dependent_hydrogenase_large_subunit__Candidatus_Entotheonella_palauensis_"/>
    <otu id="otu301624" label="PPC98278.1_GCA_002928515_cytochrome_C__Hyphomicrobium_sp._"/>
    <otu id="otu301631" label="99.3/100"/>
    <otu id="otu301634" label="GCA_003230735QIFZ01000098.1_22092086165_2_GCA_003230735_1_ID_165_2_partial_00__Gammaproteobacteria_bacterium_"/>
    <otu id="otu301637" label="RUM52063.1_GCA_003978585_cytochrome_C__Methylococcus_sp._"/>
    <otu id="otu301648" label="GCA_003567855PWYM01000293.1_161328715164139_16_GCA_003567855_1_ID_139_16_partial_00__Gammaproteobacteria_bacterium_"/>
    <otu id="otu301655" label="71/81"/>
    <otu id="otu301658" label="28.2/29"/>
    <otu id="otu301663" label="GCA_002327995DCWP01000068.1_1164728352111_11_GCA_002327995__1_ID_111_11_partial_00__Deltaproteobacteria_bacterium_UBA2159_"/>
    <otu id="otu301666" label="MAH64671.1_GCA_002690525_cytochrome_C__SAR324_cluster_bacterium_"/>
    <otu id="otu301675" label="WP_010548672.1_GCF_000227525_nickel_dependent_hydrogenase_large_subunit__gamma_proteobacterium_HIMB30_"/>
    <otu id="otu301678" label="73.4/100"/>
    <otu id="otu301681" label="MAT87022.1_GCA_002699245_cytochrome_C__Aestuariivita_sp._"/>
    <otu id="otu301684" label="KNG92198.1_GCA_001205715_cytochrome_C__Pseudaestuariivita_atlantica_"/>
    <otu id="otu301699" label="76/35"/>
    <otu id="otu301702" label="SLN42608.1_GCA_900172245_Periplasmic__NiFe__hydrogenase_large_subunit_precursor__Marinovum_algicola_"/>
    <otu id="otu301705" label="GCA_005222755STGD01000004.1_2825456273364_28_GCA_005222755_1_ID_4_28_partial_00__Roseomonas_sp._HF4_"/>
    <otu id="otu301720" label="84/100"/>
    <otu id="otu301725" label="SMB94678.1_GCA_900176135_nickel_dependent_hydrogenase_large_subunit__Hymenobacter_roseosalivarius_DSM_11622_"/>
    <otu id="otu301728" label="95.1/98"/>
    <otu id="otu301731" label="93.4/100"/>
    <otu id="otu301734" label="GCA_002471345DKPS01000114.1_343208333957201_34_GCA_002471345_1_ID_201_34_partial_00__Saprospiraceae_bacterium_UBA7328_"/>
    <otu id="otu301737" label="RPA69390.1_GCA_003797895_cytochrome_C__Cyclobacteriaceae_bacterium_YHN15_"/>
    <otu id="otu301746" label="38.2/97"/>
    <otu id="otu301749" label="GCA_002364325DEXV01000003.1_1982061622080361_198_GCA_002364325_1_ID_1_198_partial_00__Gillisia_sp._UBA3175_"/>
    <otu id="otu301752" label="SDB33972.1_GCA_900104375_hydrogenase_large_subunit__Flavobacteriaceae_bacterium_MAR_2010_188_"/>
    <otu id="otu301759" label="91.2/98"/>
    <otu id="otu301762" label="74.7/99"/>
    <otu id="otu301765" label="MBK77556.1_GCA_002719315_cytochrome_C__Flavobacteriaceae_bacterium_"/>
    <otu id="otu301768" label="EAR16102.1_GCA_000024125_putative_cytochrome_C3_like__NiFe__hydrogenase_large_subunit__Robiginitalea_biformata_HTCC2501_"/>
    <otu id="otu301775" label="EEG42458.1_GCA_000173095_nickel_dependent_hydrogenase_large_subunit__Flavobacteria_bacterium_MS024_2A_"/>
    <otu id="otu301794" label="75.2/98"/>
    <otu id="otu301797" label="ETW97737.1_GCA_000522425_cytochrome_C__Candidatus_Entotheonella_factor_"/>
    <otu id="otu301800" label="GCA_001683895LXQJ01000002.1_22171121898612_22_GCA_001683895__1_ID_12_22_partial_00__Luteimonas_sp._ANT_B3E_"/>
    <otu id="otu301815" label="73.9/100"/>
    <otu id="otu301818" label="RDI75840.1_GCA_003351045_NiFe_hydrogenase_I_large_subunit__Gaiella_occulta_"/>
    <otu id="otu301823" label="HBY97558.1_GCA_003520455_TPA__cytochrome_C__Chloroflexi_bacterium_"/>
    <otu id="otu301826" label="PLS79002.1_GCA_002861625_cytochrome_C__Chloroflexi_bacterium_"/>
    <otu id="otu301841" label="36.4/71"/>
    <otu id="otu301844" label="89.1/95"/>
    <otu id="otu301847" label="69.5/95"/>
    <otu id="otu301850" label="PZS01908.1_GCA_003244175_cytochrome_C__partial__Chloroflexi_bacterium_"/>
    <otu id="otu301853" label="93.3/100"/>
    <otu id="otu301856" label="PLS87711.1_GCA_002861635_cytochrome_C__Actinobacteria_bacterium_"/>
    <otu id="otu301859" label="WP_119066980.1_GCF_003568865_nickel_dependent_hydrogenase_large_subunit__Rubrobacter_indicoceani_"/>
    <otu id="otu301870" label="GCA_002050365MWYZ01000108.1_9072380742879_90_GCA_002050365_1_ID_9_90_partial_00__Acidobacteria_bacterium_28_1_"/>
    <otu id="otu301877" label="RPH79710.1_GCA_003818485_cytochrome_C__Candidatus_Rokubacteria_bacterium_"/>
    <otu id="otu301888" label="WP_089936900.1_GCF_900079095_nickel_dependent_hydrogenase_large_subunit__Candidatus_Entotheonella_palauensis_"/>
    <otu id="otu301897" label="GCA_002050455MWZA01000063.1_75128699915_7_GCA_002050455__1_ID_15_7_partial_00__Acidobacteria_bacterium_5_1_"/>
    <otu id="otu301900" label="PLS75342.1_GCA_002861595_cytochrome_C__partial__Actinobacteria_bacterium_"/>
    <otu id="otu301911" label="88.4/92"/>
    <otu id="otu301914" label="85.9/93"/>
    <otu id="otu301919" label="SFB57019.1_GCA_900111885_hydrogenase_large_subunit__Amycolatopsis_marina_"/>
    <otu id="otu301922" label="80.4/96"/>
    <otu id="otu301925" label="SDY56876.1_GCA_900107175_hydrogenase_large_subunit__Modestobacter_sp._DSM_44400_"/>
    <otu id="otu301928" label="75.2/100"/>
    <otu id="otu301931" label="RZU31784.1_GCA_004217455_hydrogenase_large_subunit__Blastococcus_saxobsidens_"/>
    <otu id="otu301934" label="91.7/100"/>
    <otu id="otu301937" label="SNR81885.1_GCA_900188025_hydrogenase_large_subunit__Blastococcus_sp._DSM_44272_"/>
    <otu id="otu301940" label="WP_100498150.1_GCF_002802985_nickel_dependent_hydrogenase_large_subunit__Geodermatophilus_chilensis_"/>
    <otu id="otu301959" label="PYJ45513.1_GCA_003218535_cytochrome_C__partial__Verrucomicrobia_bacterium_"/>
    <otu id="otu301966" label="95/99"/>
    <otu id="otu301969" label="8.6/57"/>
    <otu id="otu301972" label="KRT64431.1_GCA_001443375_cytochrome_C3_like_protein__NiFe__hydrogenase_large_subunit__hydrogenase_large_subunit__Chloroflexi_bacterium_CSP1_4_"/>
    <otu id="otu301975" label="81.9/99"/>
    <otu id="otu301978" label="GBD22210.1_GCA_002898255_Quinone_reactive_Ni_Fe_hydrogenase_large_chain__bacterium_HR28_"/>
    <otu id="otu301981" label="GBD16761.1_GCA_002898875_Periplasmic__NiFe__hydrogenase_large_subunit__bacterium_HR26_"/>
    <otu id="otu301992" label="OGO54001.1_GCA_001797035_cytochrome_C__Chloroflexi_bacterium_RBG_16_72_14_"/>
    <otu id="otu302007" label="74.3/59"/>
    <otu id="otu302012" label="77.2/47"/>
    <otu id="otu302015" label="50.3/47"/>
    <otu id="otu302020" label="WP_084510134.1_GCF_000427685_nickel_dependent_hydrogenase_large_subunit__Haloplanus_natans_"/>
    <otu id="otu302023" label="OYR45877.1_GCA_002252925_hypothetical_protein_DJ74_15690__Halorubrum_sp._Ea8_"/>
    <otu id="otu302030" label="PSP50436.1_GCA_003021745_cytochrome_C__Halobacteriales_archaeon_QH_7_69_31_"/>
    <otu id="otu302037" label="PSP88910.1_GCA_003021045_cytochrome_C__Halobacteriales_archaeon_QS_4_69_34_"/>
    <otu id="otu302044" label="SEW08689.1_GCA_900110455_hydrogenase_large_subunit__Halopiger_salifodinae_"/>
    <otu id="otu302053" label="REK19874.1_GCA_003388545_cytochrome_C__Actinobacteria_bacterium_"/>
    <otu id="otu302058" label="PLS75564.1_GCA_002861595_cytochrome_C__Actinobacteria_bacterium_"/>
    <otu id="otu302061" label="GCA_003231975QIKW01000127.1_18114111329180_18_GCA_003231975_1_ID_80_18_partial_00__Acidimicrobiia_bacterium_"/>
    <otu id="otu302080" label="AOL15462.1_GCA_001719125_cytochrome_C__Sulfolobus_sp._A20_"/>
    <otu id="otu302095" label="0/44"/>
    <otu id="otu302100" label="RLI25818.1_GCA_003662485_cytochrome_C__Candidatus_Bathyarchaeota_archaeon_"/>
    <otu id="otu302103" label="RLI13954.1_GCA_003662305_cytochrome_C__partial__Candidatus_Bathyarchaeota_archaeon_"/>
    <otu id="otu302110" label="83.2/100"/>
    <otu id="otu302115" label="RLE50110.1_GCA_003649085_cytochrome_C__Candidatus_Verstraetearchaeota_archaeon_"/>
    <otu id="otu302120" label="55.8/97"/>
    <otu id="otu302123" label="90.5/98"/>
    <otu id="otu302126" label="72.3/98"/>
    <otu id="otu302129" label="GCA_002309415DBXC01000006.1_2462600502618223_246_GCA_002309415_1_ID_3_246_partial_00__Dehalococcoidia_bacterium_UBA1222_"/>
    <otu id="otu302134" label="82.8/100"/>
    <otu id="otu302137" label="66.2/99"/>
    <otu id="otu302142" label="383500046_7 - IMC4"/>
    <otu id="otu302145" label="ODS42265.1_GCA_001742785_hypothetical_protein_MSIBF_02715__Candidatus_Altiarchaeales_archaeon_IMC4_ - IMC4"/>
    <otu id="otu302156" label="ODS38166.1_GCA_001723855_hypothetical_protein_A7316_00250__Candidatus_Altiarchaeales_archaeon_WOR_SM1_86_2_ - WOR86"/>
    <otu id="otu302159" label="MCBD01000005.1_12 - WOR79"/>
    <otu id="otu302166" label="MCBC01000067.1_52 -WOR86"/>
    <otu id="otu302177" label="97.8/100"/>
    <otu id="otu302180" label="MCBE01000232.1_3 - WORSCG"/>
    <otu id="otu302183" label="ODS37106.1_GCA_001723845_hypothetical_protein_BEH94_02235__Candidatus_Altiarchaeales_archaeon_WOR_SM1_SCG_ - WORSCG"/>
    <otu id="otu302194" label="98.5/100"/>
    <otu id="otu302197" label="75.4/80"/>
    <otu id="otu302202" label="BJP2_contig_340_5 - HURL2"/>
    <otu id="otu302205" label="BJP_V_250m_2014_2934_length_11450_cov_2691.11_4 - HURL2"/>
    <otu id="otu302212" label="90/99"/>
    <otu id="otu302217" label="0/99"/>
    <otu id="otu302220" label="NODE_405_length_23990_cov_1381.696386_7 - GA"/>
    <otu id="otu302223" label="NODE_609_length_17104_cov_1456.302129_10 -GA"/>
    <otu id="otu302230" label="NODE_1486_length_7278_cov_1372.212239_7 -GA"/>
    <otu id="otu302237" label="98.8/100"/>
    <otu id="otu302240" label="Sulflake_Alpenaf_832_length_11260_cov_628.449353_1 -LH"/>
    <otu id="otu302243" label="OQX20985.1_GCA_002083985_hypothetical_protein_BWK75_04170__Candidatus_Altiarchaeales_archaeon_A3_ - LH"/>
    <otu id="otu302258" label="86/73"/>
    <otu id="otu302261" label="80.3/72"/>
    <otu id="otu302264" label="52.4/54"/>
    <otu id="otu302269" label="PKP58292.1_GCA_002841105_hypothetical_protein_CVT88_07555__Candidatus_Altiarchaeales_archaeon_HGW_Altiarchaeales_1_ - HURL1"/>
    <otu id="otu302272" label="BJP1_contig_310_9 - HURL1"/>
    <otu id="otu302279" label="79.2/65"/>
    <otu id="otu302284" label="PKP58291.1_GCA_002841105_hypothetical_protein_CVT88_07550__Candidatus_Altiarchaeales_archaeon_HGW_Altiarchaeales_1_ - HURL1"/>
    <otu id="otu302287" label="BJP1_contig_310_8 - HURL1"/>
    <otu id="otu302294" label="BJP2_contig_340_4 - HURL2"/>
    <otu id="otu302305" label="BJP_V_140m_2014_603_length_27346_cov_2487.55_22 - HURL1"/>
    <otu id="otu302312" label="PKM91937.1_GCA_002841675_cytochrome_C__partial__Euryarchaeota_archaeon_HGW_Euryarchaeota_1_"/>
    <otu id="otu302333" label="RLG41170.1_GCA_003661265_cytochrome_C__Candidatus_Korarchaeota_archaeon_"/>
    <otu id="otu302336" label="RLG54026.1_GCA_003661365_cytochrome_C__Candidatus_Korarchaeota_archaeon_"/>
    <otu id="otu302347" label="92.3/99"/>
    <otu id="otu302350" label="95.4/99"/>
    <otu id="otu302355" label="EMR73710.1_GCA_000349625_Ni_Fe_hydrogenase_I_large_subunit__Thaumarchaeota_archaeon_SCGC_AB_539_E09_"/>
    <otu id="otu302358" label="TET71808.1_GCA_004377085_hypothetical_protein_E3J39_03855__Candidatus_Bathyarchaeota_archaeon_"/>
    <otu id="otu302365" label="RLI08992.1_GCA_003662205_hypothetical_protein_DRO42_05360__Candidatus_Bathyarchaeota_archaeon_"/>
    <otu id="otu302372" label="KYH38821.1_GCA_001593875_Ni_Fe_hydrogenase_I_large_subunit__Candidatus_Bathyarchaeota_archaeon_B23_"/>
    <otu id="otu302387" label="70.5/97"/>
    <otu id="otu302390" label="RLG36945.1_GCA_003661195_hydrogenase__partial__Methanosarcinales_archaeon_"/>
    <otu id="otu302393" label="RZN37245.1_GCA_004212135_hydrogenase__Methanophagales_archaeon_ANME_1_THS_"/>
    <otu id="otu302400" label="RLG37166.1_GCA_003661185_hydrogenase__Methanosarcinales_archaeon_"/>
    <otu id="otu302407" label="OFV66494.1_GCA_001766825__Ni_Fe__hydrogenase_large_subunit__Candidatus_Syntrophoarchaeum_butanivorans_"/>
    <otu id="otu302426" label="55.1/89"/>
    <otu id="otu302431" label="OKY77158.1_GCA_001914405_NiFe_hydrogenase_I_large_subunit_HyaB__Candidatus_Methanohalarchaeum_thermophilum_"/>
    <otu id="otu302434" label="PTD93440.1_GCA_003034855_hypothetical_protein_C9439_07710__archaeon_SCG_AAA382B04_"/>
    <otu id="otu302441" label="OFV67551.1_GCA_001766815__Ni_Fe__hydrogenase_large_subunit__Candidatus_Syntrophoarchaeum_caldarius_"/>
    <otu id="otu302448" label="95.6/100"/>
    <otu id="otu302451" label="99/100"/>
    <otu id="otu302454" label="SHL10047.1_GCA_900142135_hydrogenase_large_subunit__Desulfatibacillum_alkenivorans_DSM_16219_"/>
    <otu id="otu302457" label="86.3/100"/>
    <otu id="otu302462" label="76.4/100"/>
    <otu id="otu302467" label="RUM30881.1_GCA_003978875_cytochrome_c3_hydrogenase__Aquifex_sp._"/>
    <otu id="otu302470" label="ADC90037.1_GCA_000025605_Cytochrome_c3_hydrogenase__Thermocrinis_albus_DSM_14484_"/>
    <otu id="otu302477" label="BAI68919.1_GCA_000010785_Ni_Fe_hydrogenase_large_subunit__Hydrogenobacter_thermophilus_TK_6_"/>
    <otu id="otu302484" label="SNZ16600.1_GCA_900215655__NiFe__hydrogenase_II_apoprotein__large_subunit__Hydrogenobacter_hydrogenophilus_"/>
    <otu id="otu302491" label="HBI04091.1_GCA_003507565_TPA__cytochrome_c3_hydrogenase__Paenibacillaceae_bacterium_"/>
    <otu id="otu302502" label="92/100"/>
    <otu id="otu302505" label="RME49266.1_GCA_003694395_cytochrome_c3_hydrogenase__Chloroflexi_bacterium_"/>
    <otu id="otu302510" label="GBE54348.1_GCA_002897955_periplasmic__NiFeSe__hydrogenase_large_subunit__archaeon_BMS3Bbin15_"/>
    <otu id="otu302515" label="GCA_003935005RSFX01000005.1_117022852717_11_GCA_003935005__1_ID_17_11_partial_00__Archaeoglobi_archaeon_"/>
    <otu id="otu302520" label="GCA_002011115MTME01000055.1_417843271175_4_GCA_002011115__1_ID_175_4_partial_00__Candidatus_Hydrothermarchaeota_archaeon_JdFR_17_"/>
    <otu id="otu302523" label="GCA_002011115MTME01000273.1_12651280025_12_GCA_002011115__1_ID_5_12_partial_00__Candidatus_Hydrothermarchaeota_archaeon_JdFR_17_"/>
    <otu id="otu302554" label="95.9/100"/>
    <otu id="otu302557" label="GCA_004366975SETC01000006.1_43354533702753_43_GCA_004366975_1_ID_53_43_partial_00__Archaeoglobaceae_archaeon_"/>
    <otu id="otu302560" label="GCA_002011125MTMF01000001.1_2932615662630681_293_GCA_002011125_1_ID_1_293_partial_00__Candidatus_Hydrothermarchaeota_archaeon_JdFR_18_"/>
    <otu id="otu302569" label="OGD54065.1_GCA_001775955_hypothetical_protein_A3K80_00460__Candidatus_Bathyarchaeota_archaeon_RBG_13_38_9_"/>
    <otu id="otu302572" label="RLF12572.1_GCA_003649615_nickel_dependent_hydrogenase_large_subunit__Thermoprotei_archaeon_"/>
    <otu id="otu302583" label="88.9/38"/>
    <otu id="otu302586" label="98.8/99"/>
    <otu id="otu302589" label="93.6/99"/>
    <otu id="otu302592" label="36.3/96"/>
    <otu id="otu302595" label="84.2/97"/>
    <otu id="otu302598" label="88.1/99"/>
    <otu id="otu302601" label="95.4/98"/>
    <otu id="otu302604" label="6.6/53"/>
    <otu id="otu302607" label="86.7/96"/>
    <otu id="otu302610" label="94/99"/>
    <otu id="otu302613" label="80.6/97"/>
    <otu id="otu302616" label="98.9/97"/>
    <otu id="otu302619" label="GCA_002341865DDOV01000059.1_31559296531_3_GCA_002341865_1_ID_31_3_partial_00__Clostridium_sp._UBA2485_"/>
    <otu id="otu302624" label="82.5/100"/>
    <otu id="otu302627" label="GCA_002375935DFNF01000070.1_27214932290228_27_GCA_002375935__1_ID_28_27_partial_00__Acetothermia_bacterium_UBA3574_"/>
    <otu id="otu302630" label="GCA_002375995DFNI01000013.1_33336493505817_33_GCA_002375995__1_ID_17_33_partial_00__Acetothermia_bacterium_UBA3571_"/>
    <otu id="otu302637" label="GCA_002010365MTNL01000115.1_31485289464_3_GCA_002010365__1_ID_64_3_partial_00__Candidatus_Acetothermia_bacterium_JdFR_50_"/>
    <otu id="otu302648" label="91.5/100"/>
    <otu id="otu302651" label="76.5/99"/>
    <otu id="otu302656" label="87.3/92"/>
    <otu id="otu302661" label="38.7/100"/>
    <otu id="otu302664" label="AMD92964.1_GCA_001553625_iron_hydrogenase__Desulfomicrobium_orale_DSM_12838_"/>
    <otu id="otu302667" label="WP_084435149.1_GCF_000428825_nickel_dependent_hydrogenase_large_subunit__Desulfomicrobium_escambiense_"/>
    <otu id="otu302674" label="HCF04941.1_GCA_003530935_TPA__nickel_dependent_hydrogenase_large_subunit__Desulfomicrobiaceae_bacterium_"/>
    <otu id="otu302681" label="96.3/100"/>
    <otu id="otu302684" label="ACN14280.1_GCA_000020365_HysA__Desulfobacterium_autotrophicum_HRM2_"/>
    <otu id="otu302687" label="THB80089.1_GCA_004796375_nickel_dependent_hydrogenase_large_subunit__Desulfobacteraceae_bacterium_"/>
    <otu id="otu302698" label="41/92"/>
    <otu id="otu302701" label="KUJ95525.1_GCA_001507915_HysA__Desulfonauticus_sp._38_4375_"/>
    <otu id="otu302704" label="SDN87908.1_GCA_900104045_hydrogenase_large_subunit__Desulfonauticus_submarinus_"/>
    <otu id="otu302717" label="AMM39968.1_GCA_001577525_iron_hydrogenase__Candidatus_Desulfofervidus_auxilii_"/>
    <otu id="otu302720" label="RLB05116.1_GCA_003646745_nickel_dependent_hydrogenase_large_subunit__Deltaproteobacteria_bacterium_"/>
    <otu id="otu302731" label="RLB09970.1_GCA_003646715_nickel_dependent_hydrogenase_large_subunit__Deltaproteobacteria_bacterium_"/>
    <otu id="otu302744" label="RPF49318.1_GCA_003815015_hydrogenase_large_subunit__Thermodesulfitimonas_autotrophica_"/>
    <otu id="otu302749" label="RDV83034.1_GCA_003368535_nickel_dependent_hydrogenase_large_subunit__Ammonifex_thiophilus_"/>
    <otu id="otu302752" label="ACX52342.1_GCA_000024605_nickel_dependent_hydrogenase_large_subunit__Ammonifex_degensii_KC4_"/>
    <otu id="otu302767" label="84.9/100"/>
    <otu id="otu302770" label="GCA_002412545DHVG01000018.1_24279292938315_24_GCA_002412545_1_ID_15_24_partial_00__Elusimicrobia_bacterium_UBA5214_"/>
    <otu id="otu302773" label="PIU46259.1_GCA_002780065_nickel_dependent_hydrogenase_large_subunit__partial__Candidatus_Hydrogenedentes_bacterium_CG07_land_8_20_14_0_80_42_17_"/>
    <otu id="otu302786" label="80.4/99"/>
    <otu id="otu302789" label="57.7/97"/>
    <otu id="otu302792" label="RJX22131.1_GCA_003604975_nickel_dependent_hydrogenase_large_subunit__Candidatus_Desulforudis_sp._"/>
    <otu id="otu302795" label="ACA59554.1_GCA_000018425_nickel_dependent_hydrogenase__large_subunit__Candidatus_Desulforudis_audaxviator_MP104C_"/>
    <otu id="otu302802" label="BAF59883.1_GCA_000010565_Ni_Fe_hydrogenase_I_large_subunit__Pelotomaculum_thermopropionicum_SI_"/>
    <otu id="otu302811" label="ACX52875.1_GCA_000024605_nickel_dependent_hydrogenase_large_subunit__Ammonifex_degensii_KC4_"/>
    <otu id="otu302814" label="RDV84176.1_GCA_003368535_nickel_dependent_hydrogenase_large_subunit__Ammonifex_thiophilus_"/>
    <otu id="otu302829" label="88.6/97"/>
    <otu id="otu302832" label="53.5/94"/>
    <otu id="otu302835" label="90.5/95"/>
    <otu id="otu302840" label="64/87"/>
    <otu id="otu302843" label="97.5/100"/>
    <otu id="otu302846" label="78.6/89"/>
    <otu id="otu302849" label="84.4/91"/>
    <otu id="otu302852" label="67/100"/>
    <otu id="otu302857" label="OPJ60702.1_GCA_002029255_periplasmic__NiFeSe__hydrogenase_large_subunit__Clostridium_chromiireducens_"/>
    <otu id="otu302860" label="OEH84925.1_GCA_001742305_hypothetical_protein_BHU72_06960__Desulfuribacillus_stibiiarsenatis_"/>
    <otu id="otu302867" label="EYE87287.1_GCA_000601455_hypothetical_protein_Q428_14130__Fervidicella_metallireducens_AeB_"/>
    <otu id="otu302876" label="WP_034420157.1_GCF_000746025_Ni_Fe_hydrogenase_I_large_subunit__Thermoanaerosceptrum_fracticalcis_"/>
    <otu id="otu302879" label="98.1/100"/>
    <otu id="otu302882" label="HBV85399.1_GCA_003513495_TPA__Ni_Fe_hydrogenase_I_large_subunit__Desulfosporosinus_sp._"/>
    <otu id="otu302885" label="KJS47638.1_GCA_000961805_Ni_Fe_hydrogenase_I_large_subunit__Peptococcaceae_bacterium_BRH_c23_"/>
    <otu id="otu302900" label="AZR72946.1_GCA_003991135_Ni_Fe_hydrogenase_I_large_subunit__Anoxybacter_fermentans_"/>
    <otu id="otu302907" label="HBG04744.1_GCA_003499925_TPA__Ni_Fe_hydrogenase_I_large_subunit__Geobacter_sp._"/>
    <otu id="otu302914" label="85.7/100"/>
    <otu id="otu302917" label="GCA_003251035QKIN01000130.1_421703564371_4_GCA_003251035__1_ID_371_4_partial_00__Desulfobacteraceae_bacterium_"/>
    <otu id="otu302920" label="55.8/90"/>
    <otu id="otu302923" label="51/100"/>
    <otu id="otu302928" label="VGO17278.1_GCA_900890425_Periplasmic__NiFeSe__hydrogenase_large_subunit__Kiritimatiellales_bacterium_"/>
    <otu id="otu302931" label="VGO22620.1_GCA_900890705_Periplasmic__NiFeSe__hydrogenase_large_subunit__Kiritimatiellales_bacterium_"/>
    <otu id="otu302938" label="OGV57046.1_GCA_001804815_hypothetical_protein_A2X45_01515__Lentisphaerae_bacterium_GWF2_50_93_"/>
    <otu id="otu302945" label="RNC64340.1_GCA_003712145_Ni_Fe_hydrogenase_I_large_subunit__Desulfuromonadales_bacterium_"/>
    <otu id="otu302960" label="95/98"/>
    <otu id="otu302963" label="82.1/98"/>
    <otu id="otu302966" label="GCA_003152915PMBN01000076.1_9144311589711_9_GCA_003152915_1_ID_11_9_partial_00__Phycisphaerales_bacterium_"/>
    <otu id="otu302969" label="GCA_002402755DHGK01000311.1_543015731181_5_GCA_002402755__1_ID_181_5_partial_00__Planctomycetes_bacterium_UBA4800_"/>
    <otu id="otu302978" label="GCA_002482415DLFY01000032.1_22091639185_2_GCA_002482415__1_ID_185_2_partial_00__Phycisphaerales_bacterium_UBA7708_"/>
    <otu id="otu302981" label="87.3/100"/>
    <otu id="otu302984" label="GCA_002347125DDXG01000186.1_14168341827948_14_GCA_002347125__1_ID_48_14_partial_00__Phycisphaerales_bacterium_UBA2266_"/>
    <otu id="otu302987" label="OHB47711.1_GCA_001825665_hypothetical_protein_A2Y10_09660__Planctomycetes_bacterium_GWF2_41_51_"/>
    <otu id="otu303008" label="EAX48841.1_GCA_000169155_nickel_dependent_hydrogenase__large_subunit__Thermosinus_carboxydivorans_Nor1_"/>
    <otu id="otu303011" label="SDF64344.1_GCA_900102435_hydrogenase_large_subunit__Sporolituus_thermophilus_DSM_23256_"/>
    <otu id="otu303024" label="GAV23787.1_GCA_001950255_iron_hydrogenase__Carboxydothermus_pertinax_"/>
    <otu id="otu303027" label="ABB14004.1_GCA_000012865__Ni_Fe__hydrogenase__large_subunit__Carboxydothermus_hydrogenoformans_Z_2901_"/>
    <otu id="otu303038" label="89.9/100"/>
    <otu id="otu303043" label="GCA_002305535DBRE01000062.1_75483692573_7_GCA_002305535_1_ID_73_7_partial_00__Syntrophomonas_sp._UBA1376_"/>
    <otu id="otu303046" label="84.4/100"/>
    <otu id="otu303049" label="ADI01170.1_GCA_000092405_nickel_dependent_hydrogenase_large_subunit__Syntrophothermus_lipocalidus_DSM_12680_"/>
    <otu id="otu303052" label="92.9/100"/>
    <otu id="otu303057" label="GCA_002410325DHRK01000007.1_14916650116795835_149_GCA_002410325__1_ID_35_149_partial_00__Syntrophomonas_sp._UBA5314_"/>
    <otu id="otu303060" label="PKM78238.1_GCA_002840245_nickel_dependent_hydrogenase_large_subunit__Firmicutes_bacterium_HGW_Firmicutes_15_"/>
    <otu id="otu303069" label="GCA_001512785LFSQ01000029.1_363836139809111_36_GCA_001512785__1_ID_111_36_partial_00__Syntrophomonas_sp._DTU019_"/>
    <otu id="otu303072" label="88.2/100"/>
    <otu id="otu303075" label="GCA_002398825DHBS01000014.1_22266592810743_22_GCA_002398825__1_ID_43_22_partial_00__Syntrophomonas_sp._UBA4922_"/>
    <otu id="otu303078" label="GCA_002402575DHGD01000156.1_26275062895425_26_GCA_002402575__1_ID_25_26_partial_00__Syntrophomonas_sp._UBA4807_"/>
    <otu id="otu303103" label="GCA_003166315PMWC01000053.1_31101254372_3_GCA_003166315__1_ID_72_3_partial_00__Peptococcaceae_bacterium_"/>
    <otu id="otu303106" label="74/100"/>
    <otu id="otu303109" label="AFV10870.1_GCA_000305935_periplasmic__NiFeSe__hydrogenase_large_subunit__Thermacetogenium_phaeum_DSM_12270_"/>
    <otu id="otu303112" label="98.3/100"/>
    <otu id="otu303115" label="GCA_001513545LFTQ01000205.1_1812600140219_18_GCA_001513545__1_ID_9_18_partial_00__Clostridia_bacterium_DTU068_"/>
    <otu id="otu303120" label="GCA_002397275DHAA01000122.1_151294014355152_15_GCA_002397275__1_ID_152_15_partial_00__Thermacetogenium_sp._UBA4966_"/>
    <otu id="otu303123" label="CEO88928.1_GCA_000946815_Periplasmic__NiFeSe__hydrogenase_large_subunit__Syntrophaceticus_schinkii_"/>
    <otu id="otu303158" label="37.9/91"/>
    <otu id="otu303163" label="69.2/91"/>
    <otu id="otu303166" label="23.2/89"/>
    <otu id="otu303171" label="OGQ95328.1_GCA_001799275_cytochrome_B__Deltaproteobacteria_bacterium_RIFOXYD12_FULL_57_12_"/>
    <otu id="otu303174" label="94.1/96"/>
    <otu id="otu303177" label="CCK82075.1_GCA_000307105_HysB__periplasmic__NiFeSe__hydrogenase__large_subunit__Desulfobacula_toluolica_Tol2_"/>
    <otu id="otu303180" label="89.2/68"/>
    <otu id="otu303183" label="74/44"/>
    <otu id="otu303186" label="93.3/81"/>
    <otu id="otu303189" label="70.4/96"/>
    <otu id="otu303192" label="RJX27296.1_GCA_003605035_nickel_dependent_hydrogenase_large_subunit__Desulfurivibrio_sp._"/>
    <otu id="otu303195" label="GCA_002347185DDXK01000067.1_64450596143_6_GCA_002347185_1_ID_43_6_partial_00__Desulfobulbaceae_bacterium_UBA2262_"/>
    <otu id="otu303202" label="EAT04233.1_GCA_000168275_Nickel_dependent_hydrogenase__large_subunit__delta_proteobacterium_MLMS_1_"/>
    <otu id="otu303209" label="92.4/45"/>
    <otu id="otu303212" label="OGR08433.1_GCA_001799225_cytochrome_B__Deltaproteobacteria_bacterium_RIFOXYD12_FULL_50_9_"/>
    <otu id="otu303215" label="92.5/100"/>
    <otu id="otu303218" label="OGR05119.1_GCA_001799225_cytochrome_B__Deltaproteobacteria_bacterium_RIFOXYD12_FULL_50_9_"/>
    <otu id="otu303221" label="RJX25967.1_GCA_003605035_nickel_dependent_hydrogenase_large_subunit__Desulfurivibrio_sp._"/>
    <otu id="otu303236" label="OKY76808.1_GCA_001914235_cytochrome_B__Desulfobulbaceae_bacterium_DB1_"/>
    <otu id="otu303253" label="OGV46114.1_GCA_001804865_cytochrome_c3_hydrogenase__Lentisphaerae_bacterium_GWF2_57_35_"/>
    <otu id="otu303256" label="GCA_003152915PMBN01000107.1_23454498952_2_GCA_003152915_1_ID_52_2_partial_00__Phycisphaerales_bacterium_"/>
    <otu id="otu303267" label="GCA_001311565BBBM01000001.1_9945868474001_99_GCA_001311565__1_ID_1_99_partial_00__Desulfothermus_okinawensis_JCM_13304_"/>
    <otu id="otu303274" label="83.6/98"/>
    <otu id="otu303277" label="GCA_000404445ASML01000085.1_32114362585_3_GCA_000404445__1_ID_85_3_partial_00__BRC1_bacterium_SCGC_AAA257_C11_"/>
    <otu id="otu303282" label="82.6/100"/>
    <otu id="otu303285" label="THB78792.1_GCA_004796425_nickel_dependent_hydrogenase_large_subunit__Desulfobulbaceae_bacterium_"/>
    <otu id="otu303290" label="KMY67096.1_GCA_001184205_cytochrome_c3_hydrogenase__Desulfocarbo_indianensis_"/>
    <otu id="otu303293" label="ADK84368.1_GCA_000143965_Cytochrome_c3_hydrogenase__Desulfarculus_baarsii_DSM_2075_"/>
    <otu id="otu303304" label="77.8/95"/>
    <otu id="otu303309" label="0/40"/>
    <otu id="otu303312" label="79/93"/>
    <otu id="otu303315" label="84.3/96"/>
    <otu id="otu303318" label="GCA_003138485PLGF01000166.1_15166021811611_15_GCA_003138485_1_ID_11_15_partial_00__Verrucomicrobiales_bacterium_"/>
    <otu id="otu303321" label="GCA_002298995DBMO01000054.1_57644306593832_57_GCA_002298995__1_ID_32_57_partial_00__Desulfarculales_bacterium_UBA696_"/>
    <otu id="otu303328" label="87.7/97"/>
    <otu id="otu303331" label="GCA_002753105PDZT01000113.1_4475362673_4_GCA_002753105__1_ID_3_4_partial_00__Deltaproteobacteria_bacterium_YD0425bin50_"/>
    <otu id="otu303334" label="GCA_002753225PDZS01000019.1_31528235433748_31_GCA_002753225__1_ID_48_31_partial_00__Deltaproteobacteria_bacterium_YD0425bin51_"/>
    <otu id="otu303347" label="KPA18410.1_GCA_001292585_iron_hydrogenase__Candidatus_Magnetomorum_sp._HK_1_"/>
    <otu id="otu303350" label="ETR72489.1_GCA_000516475_hydrogenase_large_subunit__Candidatus_Magnetoglobus_multicellularis_str._Araruama_"/>
    <otu id="otu303361" label="90.3/98"/>
    <otu id="otu303364" label="75.7/100"/>
    <otu id="otu303367" label="GCA_003251035QKIN01000058.1_1911602275_1_GCA_003251035__1_ID_275_1_partial_00__Desulfobacteraceae_bacterium_"/>
    <otu id="otu303370" label="WP_054690851.1_GCF_001311845_nickel_dependent_hydrogenase_large_subunit__Desulfosarcina_cetonica_"/>
    <otu id="otu303377" label="RJR32791.1_GCA_003599615_nickel_dependent_hydrogenase_large_subunit__Desulfobacteraceae_bacterium_"/>
    <otu id="otu303388" label="RJP30894.1_GCA_003598175_nickel_dependent_hydrogenase_large_subunit__Candidatus_Omnitrophica_bacterium_"/>
    <otu id="otu303407" label="GCA_002436065DIXP01000022.1_636365147103_6_GCA_002436065_1_ID_103_6_partial_00__Chloroflexi_bacterium_UBA6077_"/>
    <otu id="otu303414" label="77.9/92"/>
    <otu id="otu303419" label="GCA_003250215QKHA01000187.1_551426650226_5_GCA_003250215__1_ID_226_5_partial_00__Malonomonas_rubra_"/>
    <otu id="otu303422" label="51.2/68"/>
    <otu id="otu303425" label="43.2/67"/>
    <otu id="otu303428" label="PLX94709.1_GCA_002869635_nickel_dependent_hydrogenase_large_subunit__Desulfuromonas_sp._"/>
    <otu id="otu303433" label="KIH75963.1_GCA_000820505_hypothetical_protein_GFER_13725__Geoalkalibacter_ferrihydriticus_DSM_17813_"/>
    <otu id="otu303436" label="OHB32058.1_GCA_001825565_hypothetical_protein_A2X84_12395__Desulfuromonadaceae_bacterium_GWC2_58_13_"/>
    <otu id="otu303447" label="OEU74104.1_GCA_001751155_hypothetical_protein_BA874_10330__Desulfuromonadales_bacterium_C00003068_"/>
    <otu id="otu303460" label="GCA_003165595PLWQ01000041.1_28388214038928_28_GCA_003165595__1_ID_28_28_partial_00__Fibrobacteres_bacterium_"/>
    <otu id="otu303463" label="88.3/95"/>
    <otu id="otu303466" label="79.5/85"/>
    <otu id="otu303469" label="82.8/88"/>
    <otu id="otu303472" label="91.5/96"/>
    <otu id="otu303477" label="GCA_003246895QKCL01000006.1_29241302569549_29_GCA_003246895_1_ID_49_29_partial_00__Spirochaetes_bacterium_"/>
    <otu id="otu303480" label="96.4/100"/>
    <otu id="otu303483" label="PKL15825.1_GCA_002839285_nickel_dependent_hydrogenase_large_subunit__Spirochaetae_bacterium_HGW_Spirochaetae_5_"/>
    <otu id="otu303488" label="GCA_002418835DIEX01000011.1_11112311212468616_111_GCA_002418835__1_ID_16_111_partial_00__Spirochaetia_bacterium_UBA5763_"/>
    <otu id="otu303491" label="GCA_002425885DINC01000115.1_420283596345_4_GCA_002425885_1_ID_345_4_partial_00__Spirochaetia_bacterium_UBA5550_"/>
    <otu id="otu303506" label="PKL39785.1_GCA_002839375_nickel_dependent_hydrogenase_large_subunit__Spirochaetae_bacterium_HGW_Spirochaetae_1_"/>
    <otu id="otu303515" label="OHD68704.1_GCA_001829495_hypothetical_protein_A2W19_12890__Spirochaetes_bacterium_RBG_16_49_21_"/>
    <otu id="otu303518" label="OHD64064.1_GCA_001829455_hypothetical_protein_A2176_08610__Spirochaetes_bacterium_RBG_13_51_14_"/>
    <otu id="otu303529" label="GCA_002328585DCUV01000032.1_918353199185_9_GCA_002328585__1_ID_5_9_partial_00__Spirochaetia_bacterium_UBA2205_"/>
    <otu id="otu303536" label="96.8/100"/>
    <otu id="otu303539" label="TAL38052.1_GCA_004297825_nickel_dependent_hydrogenase_large_subunit__Spirochaetes_bacterium_"/>
    <otu id="otu303542" label="GCA_002407865DHPI01000065.1_13715907316064162_137_GCA_002407865__1_ID_62_137_partial_00__Spirochaetia_bacterium_UBA5368_"/>
    <otu id="otu303565" label="71.7/100"/>
    <otu id="otu303568" label="35.9/89"/>
    <otu id="otu303571" label="GCA_003170555PMZC01000053.1_151894320508165_15_GCA_003170555__1_ID_165_15_partial_00__Deltaproteobacteria_bacterium_"/>
    <otu id="otu303574" label="RKY89513.1_GCA_003644825_nickel_dependent_hydrogenase_large_subunit__candidate_division_KSB1_bacterium_"/>
    <otu id="otu303583" label="GCA_002304935DBPS01000040.1_103971659872145_103_GCA_002304935__1_ID_45_103_partial_00__Actinobacteria_bacterium_UBA1414_"/>
    <otu id="otu303586" label="5.1/71"/>
    <otu id="otu303589" label="TET49217.1_GCA_004376115_nickel_dependent_hydrogenase_large_subunit__partial__Actinobacteria_bacterium_"/>
    <otu id="otu303592" label="GCA_003155275PMCC01000062.1_2476203293_2_GCA_003155275__1_ID_93_2_partial_00__Actinobacteria_bacterium_"/>
    <otu id="otu303615" label="92.6/98"/>
    <otu id="otu303618" label="33/87"/>
    <otu id="otu303621" label="82.8/77"/>
    <otu id="otu303624" label="92.4/74"/>
    <otu id="otu303627" label="88.3/82"/>
    <otu id="otu303630" label="94/82"/>
    <otu id="otu303633" label="75.9/74"/>
    <otu id="otu303636" label="87.4/75"/>
    <otu id="otu303639" label="68.4/77"/>
    <otu id="otu303642" label="96.5/99"/>
    <otu id="otu303645" label="GCA_002376005DFNJ01000013.1_44462784774135_44_GCA_002376005_1_ID_35_44_partial_00__Firmicutes_bacterium_UBA3570_"/>
    <otu id="otu303652" label="GCA_003568075PWXW01000035.1_420343569122_4_GCA_003568075__1_ID_122_4_partial_00__Actinobacteria_bacterium_"/>
    <otu id="otu303655" label="GCA_003567835PWYO01000041.1_27192254271_2_GCA_003567835_1_ID_271_2_partial_00__Actinobacteria_bacterium_"/>
    <otu id="otu303662" label="GCA_003562565PWUL01000118.1_417463281186_4_GCA_003562565__1_ID_186_4_partial_00__Actinobacteria_bacterium_"/>
    <otu id="otu303673" label="96/100"/>
    <otu id="otu303678" label="GCA_003563175PWSP01000027.1_13127871434631_13_GCA_003563175_1_ID_31_13_partial_00__Dehalococcoidia_bacterium_"/>
    <otu id="otu303681" label="GCA_003562475PWUU01000096.1_20194092096841_20_GCA_003562475_1_ID_41_20_partial_00__Dehalococcoidia_bacterium_"/>
    <otu id="otu303688" label="94.6/100"/>
    <otu id="otu303691" label="RLC65075.1_GCA_003647945_nickel_dependent_hydrogenase_large_subunit__Chloroflexi_bacterium_"/>
    <otu id="otu303696" label="GCA_000464595ARPL01000033.1_105972753133_10_GCA_000464595_1_ID_33_10_partial_00__Dehalococcoidia_bacterium_SCGC_AB_539_J10_"/>
    <otu id="otu303699" label="47.3/100"/>
    <otu id="otu303702" label="OGN95387.1_GCA_001796515_iron_hydrogenase__Chloroflexi_bacterium_RBG_13_51_36_"/>
    <otu id="otu303705" label="OGN91469.1_GCA_001795015_iron_hydrogenase__Chloroflexi_bacterium_RBG_13_50_10_"/>
    <otu id="otu303728" label="TET39026.1_GCA_004376075_nickel_dependent_hydrogenase_large_subunit__Dehalococcoidia_bacterium_"/>
    <otu id="otu303735" label="GCA_002352365DEIJ01000048.1_74525608489_7_GCA_002352365__1_ID_89_7_partial_00__Dehalococcoidia_bacterium_UBA2777_"/>
    <otu id="otu303742" label="89/94"/>
    <otu id="otu303745" label="SPF31454.1_GCA_900290365_Periplasmic__NiFe__hydrogenase_large_subunit__Syntrophobacter_sp._SbD1_"/>
    <otu id="otu303748" label="RLC93813.1_GCA_003650185_nickel_dependent_hydrogenase_large_subunit__Chloroflexi_bacterium_"/>
    <otu id="otu303759" label="97.9/100"/>
    <otu id="otu303762" label="81.3/98"/>
    <otu id="otu303767" label="GCA_003564955PXDV01000115.1_122917433_1_GCA_003564955_1_ID_3_1_partial_00__Desulfobacteraceae_bacterium_"/>
    <otu id="otu303774" label="GCA_003141235PLLL01000103.1_106055761451_10_GCA_003141235__1_ID_51_10_partial_00__Dehalococcoidia_bacterium_"/>
    <otu id="otu303777" label="OGO44429.1_GCA_001796935_iron_hydrogenase__Chloroflexi_bacterium_RBG_16_60_22_"/>
    <otu id="otu303784" label="OGO17133.1_GCA_001796755_iron_hydrogenase__Chloroflexi_bacterium_RBG_16_50_11_"/>
    <otu id="otu303797" label="GCA_002479415DLMZ01000055.1_38330033456235_38_GCA_002479415_1_ID_35_38_partial_00__Firmicutes_bacterium_UBA7523_"/>
    <otu id="otu303800" label="RQD75502.1_GCA_003838135_nickel_dependent_hydrogenase_large_subunit__Candidatus_Syntrophonatronum_acetioxidans_"/>
    <otu id="otu303811" label="90.1/100"/>
    <otu id="otu303814" label="KPK92281.1_GCA_001304105_iron_hydrogenase__Deltaproteobacteria_bacterium_SM23_61_"/>
    <otu id="otu303819" label="RLA85887.1_GCA_003646585_nickel_dependent_hydrogenase_large_subunit__Deltaproteobacteria_bacterium_"/>
    <otu id="otu303822" label="93.3/94"/>
    <otu id="otu303825" label="RLA98647.1_GCA_003646665_nickel_dependent_hydrogenase_large_subunit__Deltaproteobacteria_bacterium_"/>
    <otu id="otu303828" label="26.8/49"/>
    <otu id="otu303831" label="RLA78599.1_GCA_003646545_nickel_dependent_hydrogenase_large_subunit__Deltaproteobacteria_bacterium_"/>
    <otu id="otu303834" label="84.7/100"/>
    <otu id="otu303837" label="RLB02848.1_GCA_003646705_nickel_dependent_hydrogenase_large_subunit__Deltaproteobacteria_bacterium_"/>
    <otu id="otu303842" label="RLB21743.1_GCA_003646875_nickel_dependent_hydrogenase_large_subunit__Deltaproteobacteria_bacterium_"/>
    <otu id="otu303845" label="RLB08261.1_GCA_003646745_nickel_dependent_hydrogenase_large_subunit__Deltaproteobacteria_bacterium_"/>
    <otu id="otu303880" label="85.2/92"/>
    <otu id="otu303883" label="RKX96702.1_GCA_003645695_nickel_dependent_hydrogenase_large_subunit__Spirochaetes_bacterium_"/>
    <otu id="otu303886" label="TKJ29384.1_GCA_005223035_nickel_dependent_hydrogenase_large_subunit__Chloroflexi_bacterium_B3_Chlor_"/>
    <otu id="otu303897" label="60.3/92"/>
    <otu id="otu303900" label="0/56"/>
    <otu id="otu303903" label="45.3/98"/>
    <otu id="otu303906" label="44/97"/>
    <otu id="otu303913" label="TKJ46173.1_GCA_005223085_nickel_dependent_hydrogenase_large_subunit__Candidatus_Aerophobetes_bacterium_Ae_b3b_"/>
    <otu id="otu303916" label="TET29383.1_GCA_004376485_nickel_dependent_hydrogenase_large_subunit__Candidatus_Aerophobetes_bacterium_"/>
    <otu id="otu303925" label="RLE14079.1_GCA_003648865_nickel_dependent_hydrogenase_large_subunit__Candidatus_Aerophobetes_bacterium_"/>
    <otu id="otu303928" label="RLE15519.1_GCA_003648845_nickel_dependent_hydrogenase_large_subunit__Candidatus_Aerophobetes_bacterium_"/>
    <otu id="otu303939" label="PIU83035.1_GCA_002780205_nickel_dependent_hydrogenase_large_subunit__Elusimicrobia_bacterium_CG06_land_8_20_14_3_00_38_11_"/>
    <otu id="otu303946" label="OIO74900.1_GCA_001871125_iron_hydrogenase__Elusimicrobia_bacterium_CG1_02_37_114_"/>
    <otu id="otu303955" label="KPJ68512.1_GCA_001302865_iron_hydrogenase__Coxiella_sp._DG_40_"/>
    <otu id="otu303958" label="KPK74792.1_GCA_001303695_iron_hydrogenase__Phycisphaerae_bacterium_SM23_30_"/>
    <otu id="otu303971" label="GCA_002299555DBOL01000029.1_72799928154869_72_GCA_002299555__1_ID_69_72_partial_00__Candidatus_Aminicenantes_bacterium_UBA647_"/>
    <otu id="otu303976" label="GCA_003152875PMBF01000016.1_171722618785108_17_GCA_003152875__1_ID_108_17_partial_00__Ignavibacteriae_bacterium_"/>
    <otu id="otu303981" label="GCA_003560035PWJL01000275.1_1301589373_1_GCA_003560035__1_ID_373_1_partial_00__Ignavibacteriales_bacterium_"/>
    <otu id="otu303984" label="GCA_003562775PWTU01000356.1_929505996618323_92_GCA_003562775__1_ID_323_92_partial_00__Ignavibacteriales_bacterium_"/>
    <otu id="otu304007" label="83.1/69"/>
    <otu id="otu304012" label="RKY15795.1_GCA_003645725_nickel_dependent_hydrogenase_large_subunit__Planctomycetes_bacterium_"/>
    <otu id="otu304015" label="RKY14120.1_GCA_003645725_nickel_dependent_hydrogenase_large_subunit__Planctomycetes_bacterium_"/>
    <otu id="otu304022" label="RLG71273.1_GCA_003661645_nickel_dependent_hydrogenase_large_subunit__Euryarchaeota_archaeon_"/>
    <otu id="otu304035" label="45/84"/>
    <otu id="otu304038" label="84.3/86"/>
    <otu id="otu304043" label="GCA_900696645CAADGV010000015.1_84876636615_8_GCA_900696645_1_ID_15_8_partial_00__uncultured_Chlorobi_bacterium_"/>
    <otu id="otu304046" label="OGB63911.1_GCA_001771055_iron_hydrogenase__Caldithrix_sp._RBG_13_44_9_"/>
    <otu id="otu304053" label="GCA_002367275DFBE01000077.1_11105191206926_11_GCA_002367275_1_ID_26_11_partial_00__Dehalococcoidia_bacterium_UBA3088_"/>
    <otu id="otu304060" label="83.9/88"/>
    <otu id="otu304065" label="AKG52815.1_GCA_001005265__Ni_Fe__hydrogenase_group_1_large_subunit__Dehalogenimonas_sp._WBC_2_"/>
    <otu id="otu304068" label="50.4/100"/>
    <otu id="otu304071" label="TFG46393.1_GCA_004525235_nickel_dependent_hydrogenase_large_subunit__Dehalococcoidia_bacterium_"/>
    <otu id="otu304074" label="ADJ25361.1_GCA_000143165_nickel_dependent_hydrogenase_large_subunit__Dehalogenimonas_lykanthroporepellens_BL_DC_9_"/>
    <otu id="otu304085" label="GCA_003141235PLLL01000032.1_24232872486769_24_GCA_003141235__1_ID_69_24_partial_00__Dehalococcoidia_bacterium_"/>
    <otu id="otu304096" label="79.8/91"/>
    <otu id="otu304099" label="GCA_003246035QKBP01000025.1_31237279642_3_GCA_003246035__1_ID_42_3_partial_00__Desulfuromonadaceae_bacterium_"/>
    <otu id="otu304102" label="GCA_002436065DIXP01000050.1_22183171989768_22_GCA_002436065__1_ID_68_22_partial_00__Chloroflexi_bacterium_UBA6077_"/>
    <otu id="otu304121" label="91/96"/>
    <otu id="otu304124" label="60/89"/>
    <otu id="otu304131" label="GCA_003154635PMDX01000048.1_427584332261_4_GCA_003154635_1_ID_261_4_partial_00__Actinobacteria_bacterium_"/>
    <otu id="otu304134" label="OFW55523.1_GCA_001768645_iron_hydrogenase__Actinobacteria_bacterium_RBG_13_55_18_"/>
    <otu id="otu304141" label="RJP27731.1_GCA_003598015_nickel_dependent_hydrogenase_large_subunit__Actinobacteria_bacterium_"/>
    <otu id="otu304152" label="RLG93699.1_GCA_003661975_nickel_dependent_hydrogenase_large_subunit__Candidatus_Bathyarchaeota_archaeon_"/>
    <otu id="otu304157" label="55.3/98"/>
    <otu id="otu304164" label="GCA_003229755QIFJ01000078.1_7549570514_7_GCA_003229755_1_ID_4_7_partial_00__Proteobacteria_bacterium_"/>
    <otu id="otu304167" label="GCA_003228585QIEJ01000245.1_13116031316227_13_GCA_003228585_1_ID_27_13_partial_00__Proteobacteria_bacterium_"/>
    <otu id="otu304174" label="GBE15803.1_GCA_002897695_periplasmic__NiFe__hydrogenase_large_subunit_precursor__bacterium_BMS3Abin14_"/>
    <otu id="otu304183" label="OGW40353.1_GCA_001805125_iron_hydrogenase__Nitrospirae_bacterium_RBG_13_39_12_"/>
    <otu id="otu304186" label="PIY87455.1_GCA_002785245_nickel_dependent_hydrogenase_large_subunit__Nitrospirae_bacterium_CG_4_10_14_0_8_um_filter_41_23_"/>
    <otu id="otu304197" label="83.5/100"/>
    <otu id="otu304200" label="29.7/93"/>
    <otu id="otu304203" label="OEU46904.1_GCA_001751075_iron_hydrogenase__Desulfobacterales_bacterium_S7086C20_"/>
    <otu id="otu304206" label="RLB81021.1_GCA_003647275_nickel_dependent_hydrogenase_large_subunit__Deltaproteobacteria_bacterium_"/>
    <otu id="otu304213" label="RLB96208.1_GCA_003647325_nickel_dependent_hydrogenase_large_subunit__Deltaproteobacteria_bacterium_"/>
    <otu id="otu304228" label="91.1/100"/>
    <otu id="otu304233" label="98.4/100"/>
    <otu id="otu304238" label="SHN84992.1_GCA_900143285_hydrogenase_large_subunit__Desulfitobacterium_chlororespirans_DSM_11544_"/>
    <otu id="otu304241" label="WP_018211358.1_GCF_000378805_nickel_dependent_hydrogenase_large_subunit__Desulfitobacterium_hafniense_"/>
    <otu id="otu304250" label="KJS82502.1_GCA_000802045_iron_hydrogenase__Peptococcaceae_bacterium_BICA1_8_"/>
    <otu id="otu304253" label="KJS19860.1_GCA_000961765_iron_hydrogenase__Clostridiaceae_bacterium_BRH_c20a_"/>
    <otu id="otu304266" label="GAW90924.1_GCA_002207765_iron_hydrogenase__Calderihabitans_maritimus_"/>
    <otu id="otu304269" label="89/99"/>
    <otu id="otu304272" label="SMB93106.1_GCA_900176005_hydrogenase_large_subunit__Thermanaeromonas_toyohensis_ToBE_"/>
    <otu id="otu304275" label="50.4/93"/>
    <otu id="otu304278" label="KKM09578.1_GCA_000987045_iron_hydrogenase__Clostridiales_bacterium_PH28_bin88_"/>
    <otu id="otu304281" label="GCA_002339345DDKM01000090.1_64481605823_6_GCA_002339345__1_ID_23_6_partial_00__Firmicutes_bacterium_UBA2598_"/>
    <otu id="otu304300" label="86.5/93"/>
    <otu id="otu304303" label="1.5/47"/>
    <otu id="otu304306" label="GAW32809.1_GCA_002049395_iron_hydrogenase__Carboxydocella_sp._JDF658_"/>
    <otu id="otu304311" label="KLU59742.1_GCA_001029295_periplasmic__NiFe__hydrogenase_large_subunit_precursor__Peptococcaceae_bacterium_CEB3_"/>
    <otu id="otu304314" label="76.5/98"/>
    <otu id="otu304317" label="96.8/98"/>
    <otu id="otu304320" label="74.5/98"/>
    <otu id="otu304325" label="WP_020491267.1_GCF_000372005_nickel_dependent_hydrogenase_large_subunit__Dehalobacter_sp._FTH1_"/>
    <otu id="otu304328" label="AFV05852.1_GCA_000305815_Hup_type_Ni_Fe_hydrogenase_large_subunit__Dehalobacter_sp._CF_"/>
    <otu id="otu304335" label="RNC29025.1_GCA_001515265_Periplasmic__NiFe__hydrogenase_large_subunit__Candidatus_Dichloromethanomonas_elyunquensis_"/>
    <otu id="otu304342" label="KUO59474.1_GCA_001516055_iron_hydrogenase__Gracilibacter_sp._BRH_c7a_"/>
    <otu id="otu304351" label="KLU66489.1_GCA_001029285_periplasmic__NiFe__hydrogenase_large_subunit_precursor__Desulfosporosinus_acididurans_"/>
    <otu id="otu304354" label="89.5/100"/>
    <otu id="otu304357" label="OLN32306.1_GCA_001936615_Uptake_hydrogenase_large_subunit__Desulfosporosinus_sp._OL_"/>
    <otu id="otu304360" label="93.5/98"/>
    <otu id="otu304363" label="85.7/78"/>
    <otu id="otu304366" label="GCA_002404215DHJG01000234.1_191472916291159_19_GCA_002404215_1_ID_159_19_partial_00__Desulfosporosinus_sp._UBA4726_"/>
    <otu id="otu304369" label="71.7/78"/>
    <otu id="otu304372" label="SPF34148.1_GCA_900290375_membrane_bound_H2_uptake__NiFe__hydrogenase__Group_1___large_subunit__Candidatus_Desulfosporosinus_infrequens_"/>
    <otu id="otu304375" label="ODA41796.1_GCA_001707885__NiFe__hydrogenase__group_1__large_subunit__Desulfosporosinus_sp._BG_"/>
    <otu id="otu304388" label="83.8/100"/>
    <otu id="otu304391" label="AET66587.1_GCA_000235605_Ni_Fe_hydrogenase_I_large_subunit__Desulfosporosinus_orientis_DSM_765_"/>
    <otu id="otu304394" label="76.6/100"/>
    <otu id="otu304397" label="HBV88948.1_GCA_003513495_TPA__nickel_dependent_hydrogenase_large_subunit__Desulfosporosinus_sp._"/>
    <otu id="otu304400" label="EHQ87992.1_GCA_000244895_Ni_Fe_hydrogenase_I_large_subunit__Desulfosporosinus_youngiae_DSM_17734_"/>
    <otu id="otu304411" label="KGK91638.1_GCA_000765145_iron_hydrogenase__Desulfosporosinus_sp._HMP52_"/>
    <otu id="otu304442" label="ADG81145.1_GCA_000092945_nickel_dependent_hydrogenase_large_subunit__Thermincola_potens_JR_"/>
    <otu id="otu304463" label="14.3/89"/>
    <otu id="otu304466" label="ADG81632.1_GCA_000092945_nickel_dependent_hydrogenase_large_subunit__Thermincola_potens_JR_"/>
    <otu id="otu304471" label="GCA_002339745DDKP01000176.1_313332880109_3_GCA_002339745__1_ID_109_3_partial_00__Firmicutes_bacterium_UBA2595_"/>
    <otu id="otu304474" label="PKM80329.1_GCA_002840275_nickel_dependent_hydrogenase_large_subunit__Firmicutes_bacterium_HGW_Firmicutes_14_"/>
    <otu id="otu304485" label="PKM43610.1_GCA_002840165_nickel_dependent_hydrogenase_large_subunit__Firmicutes_bacterium_HGW_Firmicutes_8_"/>
    <otu id="otu304500" label="GCA_002408345DHRX01000035.1_2121327541_2_GCA_002408345_1_ID_1_2_partial_00__Firmicutes_bacterium_UBA5301_"/>
    <otu id="otu304507" label="31/88"/>
    <otu id="otu304514" label="91.6/100"/>
    <otu id="otu304521" label="BAK44398.1_GCA_000270285_Ni_Fe_hydrogenase_I_large_subunit__Eggerthella_sp._YY7918_"/>
    <otu id="otu304524" label="94.9/100"/>
    <otu id="otu304527" label="VEH00540.1_GCA_900637575_Periplasmic__NiFe__hydrogenase_large_subunit_precursor__Slackia_heliotrinireducens_"/>
    <otu id="otu304530" label="68.6/66"/>
    <otu id="otu304533" label="RDB59050.1_GCA_003340315_nickel_dependent_hydrogenase_large_subunit__Slackia_isoflavoniconvertens_"/>
    <otu id="otu304536" label="88.6/49"/>
    <otu id="otu304539" label="76.5/49"/>
    <otu id="otu304542" label="RNL39832.1_GCA_003725995_nickel_dependent_hydrogenase_large_subunit__Slackia_equolifaciens_"/>
    <otu id="otu304545" label="84.5/100"/>
    <otu id="otu304548" label="GCA_900556505USPG01000287.1_21631800287_2_GCA_900556505_1_ID_287_2_partial_00__uncultured_Slackia_sp._"/>
    <otu id="otu304553" label="GCA_900555495USLD01000098.1_126166398_1_GCA_900555495_1_ID_98_1_partial_00__uncultured_Slackia_sp._"/>
    <otu id="otu304556" label="GCA_900553775USEZ01000100.1_214753112100_2_GCA_900553775_1_ID_100_2_partial_00__uncultured_Slackia_sp._"/>
    <otu id="otu304571" label="EJZ84139.1_GCA_000296445_hypothetical_protein_HMPREF9451_00852__Slackia_piriformis_YIT_12062_"/>
    <otu id="otu304590" label="GCA_900314665OMWF01000149.1_427254425173_4_GCA_900314665_1_ID_173_4_partial_00__uncultured_actinobacterium_"/>
    <otu id="otu304597" label="PKQ36742.1_GCA_002841355_nickel_dependent_hydrogenase_large_subunit__Actinobacteria_bacterium_HGW_Actinobacteria_1_"/>
    <otu id="otu304608" label="GCA_002423585DIWS01000013.1_1251315691331526_125_GCA_002423585__1_ID_6_125_partial_00__Actinobacteria_bacterium_UBA6100_"/>
    <otu id="otu304611" label="GCA_002347725DDXA01000003.1_10192882944861_101_GCA_002347725__1_ID_1_101_partial_00__Actinobacteria_bacterium_UBA2272_"/>
    <otu id="otu304618" label="81.7/100"/>
    <otu id="otu304621" label="GAV31086.1_GCA_001950395_periplasmic__NiFe__hydrogenase_large_subunit_precursor__Coriobacteriaceae_bacterium_EMTCatB1_"/>
    <otu id="otu304626" label="PKQ36486.1_GCA_002841355_nickel_dependent_hydrogenase_large_subunit__Actinobacteria_bacterium_HGW_Actinobacteria_1_"/>
    <otu id="otu304629" label="PKQ20718.1_GCA_002841295_nickel_dependent_hydrogenase_large_subunit__Actinobacteria_bacterium_HGW_Actinobacteria_6_"/>
    <otu id="otu304648" label="69.6/100"/>
    <otu id="otu304653" label="92/78"/>
    <otu id="otu304656" label="78.8/78"/>
    <otu id="otu304659" label="70.3/79"/>
    <otu id="otu304662" label="RMG60072.1_GCA_003696505_nickel_dependent_hydrogenase_large_subunit__Deltaproteobacteria_bacterium_"/>
    <otu id="otu304665" label="OGP19870.1_GCA_001797445_hypothetical_protein_A2X90_11025__Deltaproteobacteria_bacterium_GWA2_65_63_"/>
    <otu id="otu304674" label="TFH32473.1_GCA_004526095_nickel_dependent_hydrogenase_large_subunit__Deltaproteobacteria_bacterium_"/>
    <otu id="otu304677" label="OIP33001.1_GCA_001873935_hypothetical_protein_AUK27_11680__Deltaproteobacteria_bacterium_CG2_30_66_27_"/>
    <otu id="otu304688" label="RJP22434.1_GCA_003598145_nickel_dependent_hydrogenase_large_subunit__Deltaproteobacteria_bacterium_"/>
    <otu id="otu304695" label="PWB63946.1_GCA_003105225_nickel_dependent_hydrogenase_large_subunit__Deltaproteobacteria_bacterium_"/>
    <otu id="otu304702" label="89.6/100"/>
    <otu id="otu304705" label="99/96"/>
    <otu id="otu304708" label="70.9/35"/>
    <otu id="otu304711" label="22.8/35"/>
    <otu id="otu304716" label="OGW49359.1_GCA_001805085_hypothetical_protein_A2078_07850__Nitrospirae_bacterium_GWC2_57_9_"/>
    <otu id="otu304719" label="HCC55278.1_GCA_003517965_TPA__nickel_dependent_hydrogenase_large_subunit__Desulfobulbaceae_bacterium_"/>
    <otu id="otu304726" label="OGQ45702.1_GCA_001798355_hypothetical_protein_A2W63_02060__Deltaproteobacteria_bacterium_RIFCSPLOWO2_02_44_9_"/>
    <otu id="otu304733" label="PIV66223.1_GCA_002781345_hydrogenase_2_large_subunit__Nitrospirae_bacterium_CG01_land_8_20_14_3_00_44_22_"/>
    <otu id="otu304740" label="RJQ39382.1_GCA_003599795_nickel_dependent_hydrogenase_large_subunit__Nitrospiraceae_bacterium_"/>
    <otu id="otu304749" label="GCA_003251795QKEI01000139.1_519433532298_5_GCA_003251795__1_ID_298_5_partial_00__Candidatus_Muproteobacteria_bacterium_"/>
    <otu id="otu304752" label="OGQ74108.1_GCA_001798545_hydrogenase_2_large_subunit__Deltaproteobacteria_bacterium_RIFCSPLOWO2_12_FULL_57_22_"/>
    <otu id="otu304775" label="70.5/18"/>
    <otu id="otu304778" label="86.6/68"/>
    <otu id="otu304781" label="88.9/90"/>
    <otu id="otu304788" label="GCA_002452895DKFN01000016.1_1721689233507_17_GCA_002452895_1_ID_7_17_partial_00__Sulfurimonas_sp._UBA6795_"/>
    <otu id="otu304793" label="KYJ87481.1_GCA_001595645_hydrogenase_2_large_subunit__Sulfurovum_riftiae_"/>
    <otu id="otu304796" label="BAF72603.1_GCA_000010345_Ni_Fe_hydrogenase__large_subunit__Sulfurovum_sp._NBC37_1_"/>
    <otu id="otu304809" label="OQX58971.1_GCA_002085085_hydrogenase_2_large_subunit__Helicobacteraceae_bacterium_4484_230_"/>
    <otu id="otu304812" label="90.2/99"/>
    <otu id="otu304815" label="62.7/92"/>
    <otu id="otu304818" label="TET88856.1_GCA_004377245_nickel_dependent_hydrogenase_large_subunit__Sulfurovum_sp._"/>
    <otu id="otu304821" label="RLA71313.1_GCA_003643825_hydrogenase_2_large_subunit__Epsilonproteobacteria_bacterium_"/>
    <otu id="otu304828" label="82.7/83"/>
    <otu id="otu304831" label="83.5/77"/>
    <otu id="otu304834" label="92.3/77"/>
    <otu id="otu304837" label="77.7/88"/>
    <otu id="otu304840" label="OZA03866.1_GCA_002282015_hydrogenase_2_large_subunit__Sulfuricurvum_sp._17_40_25_"/>
    <otu id="otu304843" label="PHR57904.1_GCA_002733885_hydrogenase_2_large_subunit__Arcobacter_sp._"/>
    <otu id="otu304850" label="99.1/100"/>
    <otu id="otu304853" label="GCA_003235195QJWX01000118.1_633615055177_6_GCA_003235195__1_ID_177_6_partial_00__Epsilonproteobacteria_bacterium_"/>
    <otu id="otu304856" label="EIF51300.1_GCA_000296775_nickel_dependent_hydrogenase_large_subunit__Sulfurovum_sp._AR_"/>
    <otu id="otu304867" label="GCA_003245815QKCD01000050.1_1088341052854_10_GCA_003245815_1_ID_54_10_partial_00__Sulfuricurvum_sp._"/>
    <otu id="otu304876" label="GCA_003246185QKBB01000007.1_1189991069388_11_GCA_003246185_1_ID_88_11_partial_00__Helicobacteraceae_bacterium_"/>
    <otu id="otu304879" label="GCA_003246185QKBB01000084.1_2147184141_2_GCA_003246185_1_ID_41_2_partial_00__Helicobacteraceae_bacterium_"/>
    <otu id="otu304906" label="PSV28424.1_GCA_003026105_hydrogenase_2_large_subunit__Photobacterium_sp._GB_56_"/>
    <otu id="otu304909" label="KPA50990.1_GCA_001293185_hydrogenase_2_large_subunit__Photobacterium_leiognathi_subsp._mandapamensis_"/>
    <otu id="otu304916" label="93/99"/>
    <otu id="otu304919" label="85.1/96"/>
    <otu id="otu304922" label="85.3/95"/>
    <otu id="otu304927" label="ADU65820.1_GCA_000177635_nickel_dependent_hydrogenase_large_subunit__Desulfurispirillum_indicum_S5_"/>
    <otu id="otu304930" label="ADH85599.1_GCA_000092205_nickel_dependent_hydrogenase_large_subunit__Desulfurivibrio_alkaliphilus_AHT_2_"/>
    <otu id="otu304937" label="85.4/95"/>
    <otu id="otu304940" label="RXJ82039.1_GCA_004116465_hydrogenase_2_large_subunit__Arcobacter_sp._F2176_"/>
    <otu id="otu304945" label="78.8/96"/>
    <otu id="otu304948" label="85.5/100"/>
    <otu id="otu304951" label="RDU56647.1_GCA_003364295_hydrogenase_2_large_subunit__Helicobacter_sp._MIT_99_5507_"/>
    <otu id="otu304954" label="88.8/100"/>
    <otu id="otu304959" label="89/82"/>
    <otu id="otu304962" label="72.4/77"/>
    <otu id="otu304965" label="92.9/95"/>
    <otu id="otu304968" label="RDU64928.1_GCA_003364195_hydrogenase_2_large_subunit__Helicobacter_sp._MIT_17_337_"/>
    <otu id="otu304971" label="PAF46069.1_GCA_002272875_hydrogenase_2_large_subunit__Helicobacter_sp._11S02629_2_"/>
    <otu id="otu304980" label="83.6/99"/>
    <otu id="otu304985" label="74.4/93"/>
    <otu id="otu304988" label="WP_006564409.1_GCF_900196985_nickel_dependent_hydrogenase_large_subunit__Helicobacter_suis_"/>
    <otu id="otu304991" label="CRI35212.1_GCA_001283065_Quinone_reactive_Ni_Fe_hydrogenase_large_chain__Helicobacter_heilmannii_"/>
    <otu id="otu305000" label="WP_104750249.1_GCF_900197855_nickel_dependent_hydrogenase_large_subunit__Helicobacter_cynogastricus_"/>
    <otu id="otu305003" label="73.8/99"/>
    <otu id="otu305006" label="81.4/99"/>
    <otu id="otu305009" label="89.8/99"/>
    <otu id="otu305012" label="WP_104687221.1_GCF_900196995_nickel_dependent_hydrogenase_large_subunit__Helicobacter_felis_"/>
    <otu id="otu305015" label="WP_120952283.1_GCF_003660355_nickel_dependent_hydrogenase_large_subunit__Helicobacter_sp._L8_"/>
    <otu id="otu305022" label="WP_104752975.1_GCF_900197685_nickel_dependent_hydrogenase_large_subunit__Helicobacter_baculiformis_"/>
    <otu id="otu305029" label="WP_121020709.1_GCF_003660395_nickel_dependent_hydrogenase_large_subunit__Helicobacter_sp._L2_"/>
    <otu id="otu305046" label="AFI04490.1_GCA_000259255_nickel_dependent_hydrogenase__large_subunit__Helicobacter_cetorum_MIT_00_7128_"/>
    <otu id="otu305049" label="94.6/99"/>
    <otu id="otu305052" label="45.8/76"/>
    <otu id="otu305055" label="WP_011577655.1_GCF_900197745_nickel_dependent_hydrogenase_large_subunit__Helicobacter_acinonychis_"/>
    <otu id="otu305058" label="84.7/69"/>
    <otu id="otu305061" label="85.4/55"/>
    <otu id="otu305064" label="0/35"/>
    <otu id="otu305067" label="ADU41068.1_GCA_000178935_quinone_reactive_Ni_Fe_hydrogenase_large_chain__Helicobacter_pylori_35A_"/>
    <otu id="otu305070" label="EJC57948.1_GCA_000275505_quinone_reactive_Ni_Fe_hydrogenase_large_chain__Helicobacter_pylori_Hp_P_2b_"/>
    <otu id="otu305077" label="WP_100954169.1_GCF_002832115_nickel_dependent_hydrogenase_large_subunit__Helicobacter_pylori_"/>
    <otu id="otu305084" label="SQJ05015.1_GCA_900478295_hydrogenase_large_chain__Helicobacter_pylori_NCTC_11637___CCUG_17874___ATCC_43504_"/>
    <otu id="otu305095" label="ADU84599.1_GCA_000185245_nickel_dependent_hydrogenase__large_subunit__Helicobacter_pylori_SouthAfrica7_"/>
    <otu id="otu305110" label="87.6/97"/>
    <otu id="otu305113" label="75/97"/>
    <otu id="otu305116" label="92.8/97"/>
    <otu id="otu305119" label="76.5/97"/>
    <otu id="otu305122" label="PAF53737.1_GCA_002272795_hydrogenase_2_large_subunit__Helicobacter_sp._13S00482_2_"/>
    <otu id="otu305125" label="PAF52548.1_GCA_002272785_hydrogenase_2_large_subunit__Helicobacter_sp._13S00477_4_"/>
    <otu id="otu305132" label="PAF42005.1_GCA_002272835_hydrogenase_2_large_subunit__Helicobacter_sp._11S03491_1_"/>
    <otu id="otu305139" label="0/85"/>
    <otu id="otu305142" label="PAF47682.1_GCA_002272895_hydrogenase_2_large_subunit__Helicobacter_sp._12S02232_10_"/>
    <otu id="otu305145" label="PAF41763.1_GCA_002272825_hydrogenase_2_large_subunit__Helicobacter_sp._11S02596_1_"/>
    <otu id="otu305156" label="PAF46649.1_GCA_002272865_hydrogenase_2_large_subunit__Helicobacter_sp._12S02634_8_"/>
    <otu id="otu305171" label="ETD24856.1_GCA_000507845_hypothetical_protein_HMPREF2086_00190__Helicobacter_macacae_MIT_99_5501_"/>
    <otu id="otu305178" label="WP_104698081.1_GCF_900199585_MULTISPECIES__nickel_dependent_hydrogenase_large_subunit__unclassified_Helicobacter_"/>
    <otu id="otu305187" label="CUU39694.1_GCA_001460635_Quinone_reactive_Ni_Fe_hydrogenase_large_chain__Helicobacter_typhlonius_"/>
    <otu id="otu305192" label="AAP76654.1_GCA_000007905_Ni_Fe_hydrogenase_alpha_subunit__Helicobacter_hepaticus_ATCC_51449_"/>
    <otu id="otu305197" label="WP_121727231.1_GCF_003670275_nickel_dependent_hydrogenase_large_subunit__Helicobacter_sp._48519_"/>
    <otu id="otu305200" label="STP09652.1_GCA_900451115_Ni_Fe_hydrogenase_alpha_subunit__Helicobacter_cinaedi_"/>
    <otu id="otu305223" label="VEG80861.1_GCA_900637325_Quinone_reactive_Ni_Fe_hydrogenase_large_chain__Wolinella_succinogenes_"/>
    <otu id="otu305230" label="97.6/96"/>
    <otu id="otu305233" label="EEO25716.1_GCA_000158455_putative_membrane_bound_hydrogenase_1_large_subunit__Helicobacter_winghamensis_ATCC_BAA_430_"/>
    <otu id="otu305236" label="56/55"/>
    <otu id="otu305239" label="19.7/54"/>
    <otu id="otu305244" label="VEJ08188.1_GCA_900638355_Ni_Fe_hydrogenase_alpha_subunit__Helicobacter_pullorum_"/>
    <otu id="otu305247" label="RAX51614.1_GCA_003288905_hydrogenase_2_large_subunit__Helicobacter_sp._11_8110_"/>
    <otu id="otu305254" label="WP_026944262.1_GCF_000687535_nickel_dependent_hydrogenase_large_subunit__Helicobacter_rodentium_"/>
    <otu id="otu305263" label="RDU61673.1_GCA_003364315_hydrogenase_2_large_subunit__Helicobacter_ganmani_"/>
    <otu id="otu305266" label="GCA_000765675JRPA02000018.1_21480321636_2_GCA_000765675_1_ID_36_2_partial_00__Helicobacter_sp._MIT_05_5294_"/>
    <otu id="otu305293" label="DAB33679.1_GCA_002742765_TPA__hydrogenase_2_large_subunit__Sulfurospirillum_sp._UBA12182_"/>
    <otu id="otu305300" label="GAX87534.1_GCA_002335445_quinone_reactive_Ni_Fe_hydrogenase_large_subunit__Lebetimonas_natsushimae_"/>
    <otu id="otu305317" label="GCA_002441265DJVQ01000010.1_1088981057148_10_GCA_002441265__1_ID_48_10_partial_00__Syntrophaceae_bacterium_UBA6252_"/>
    <otu id="otu305320" label="78.8/75"/>
    <otu id="otu305323" label="85.3/78"/>
    <otu id="otu305326" label="35.9/79"/>
    <otu id="otu305329" label="91.3/96"/>
    <otu id="otu305332" label="87.6/96"/>
    <otu id="otu305337" label="SEM45399.1_GCA_900109885__NiFe__hydrogenase_I_apoprotein__large_subunit__Syntrophus_gentianae_"/>
    <otu id="otu305340" label="OPY87350.1_GCA_002068025_Quinone_reactive_Ni_Fe_hydrogenase_large_chain__Syntrophus_sp._PtaU1.Bin208_"/>
    <otu id="otu305347" label="GCA_002402875DHGR01000005.1_22991975151_2_GCA_002402875_1_ID_151_2_partial_00__Syntrophaceae_bacterium_UBA4793_"/>
    <otu id="otu305354" label="94.5/100"/>
    <otu id="otu305357" label="GCA_003142295PLLV01000155.1_16146811635778_16_GCA_003142295__1_ID_78_16_partial_00__Syntrophaceae_bacterium_"/>
    <otu id="otu305360" label="GCA_003153775PMBI01000095.1_17177401941649_17_GCA_003153775_1_ID_49_17_partial_00__Syntrophaceae_bacterium_"/>
    <otu id="otu305373" label="PKN33051.1_GCA_002841865_hydrogenase_2_large_subunit__Deltaproteobacteria_bacterium_HGW_Deltaproteobacteria_19_"/>
    <otu id="otu305376" label="GCA_001603855LVAB01000604.1_39802653475_3_GCA_001603855__1_ID_475_3_partial_00__Syntrophobacterales_bacterium_Delta_03_"/>
    <otu id="otu305387" label="88.5/94"/>
    <otu id="otu305390" label="88.6/73"/>
    <otu id="otu305393" label="80.2/67"/>
    <otu id="otu305396" label="19.3/40"/>
    <otu id="otu305399" label="85.4/43"/>
    <otu id="otu305402" label="93.1/92"/>
    <otu id="otu305409" label="GCA_002403175DHHG01000165.1_318423518128_3_GCA_002403175_1_ID_128_3_partial_00__Syntrophaceae_bacterium_UBA4778_"/>
    <otu id="otu305412" label="GCA_002403175DHHG01000028.1_41616329299_4_GCA_002403175__1_ID_99_4_partial_00__Syntrophaceae_bacterium_UBA4778_"/>
    <otu id="otu305419" label="OPY89692.1_GCA_002068035_Quinone_reactive_Ni_Fe_hydrogenase_large_chain__Syntrophaceae_bacterium_PtaU1.Bin231_"/>
    <otu id="otu305426" label="GCA_003142535PLMQ01000050.1_5963669653457_59_GCA_003142535__1_ID_7_59_partial_00__Syntrophaceae_bacterium_"/>
    <otu id="otu305433" label="PKN51926.1_GCA_002840555_hydrogenase_2_large_subunit__Deltaproteobacteria_bacterium_HGW_Deltaproteobacteria_13_"/>
    <otu id="otu305440" label="69.9/68"/>
    <otu id="otu305443" label="90.8/74"/>
    <otu id="otu305446" label="85.5/95"/>
    <otu id="otu305449" label="GCA_001683985MAEO01000181.1_534931450990149_53_GCA_001683985__1_ID_149_53_partial_00__Smithella_sp._M82_"/>
    <otu id="otu305452" label="GCA_002382135DFZV01000063.1_16154441712072_16_GCA_002382135__1_ID_72_16_partial_00__Smithella_sp._UBA4047_"/>
    <otu id="otu305459" label="GCA_003152715PMAX01000124.1_525331954995127_52_GCA_003152715_1_ID_127_52_partial_00__Syntrophaceae_bacterium_"/>
    <otu id="otu305466" label="GCA_002479215DLME01000098.1_619263602284_6_GCA_002479215__1_ID_284_6_partial_00__Syntrophaceae_bacterium_UBA7544_"/>
    <otu id="otu305477" label="GCA_003142875PLNV01000076.1_16169711864780_16_GCA_003142875__1_ID_80_16_partial_00__Syntrophaceae_bacterium_"/>
    <otu id="otu305484" label="HCS77204.1_GCA_003531355_TPA__hydrogenase_2_large_subunit__Syntrophaceae_bacterium_"/>
    <otu id="otu305491" label="PKN70550.1_GCA_002840565_hydrogenase_2_large_subunit__Deltaproteobacteria_bacterium_HGW_Deltaproteobacteria_12_"/>
    <otu id="otu305502" label="GCA_002403385DHHR01000036.1_44003567316_4_GCA_002403385_1_ID_16_4_partial_00__Syntrophaceae_bacterium_UBA4767_"/>
    <otu id="otu305517" label="0/8"/>
    <otu id="otu305524" label="OSS42619.1_GCA_002119425_Uptake_hydrogenase_large_subunit__Desulfurella_amilsii_"/>
    <otu id="otu305527" label="SDC78884.1_GCA_900101285_quinone_reactive_Ni_Fe_hydrogenase_large_subunit__Desulfurella_multipotens_"/>
    <otu id="otu305534" label="97.8/95"/>
    <otu id="otu305537" label="WP_035589590.1_GCF_000744435_nickel_dependent_hydrogenase_large_subunit__Hippea_jasoniae_"/>
    <otu id="otu305540" label="32.3/92"/>
    <otu id="otu305543" label="96.9/98"/>
    <otu id="otu305546" label="AEA34063.1_GCA_000194135_Cytochrome_c3_hydrogenase__Hippea_maritima_DSM_10411_"/>
    <otu id="otu305549" label="WP_025270233.1_GCF_000526195_nickel_dependent_hydrogenase_large_subunit__Hippea_sp._KM1_"/>
    <otu id="otu305556" label="WP_022670762.1_GCF_000420385_nickel_dependent_hydrogenase_large_subunit__Hippea_alviniae_"/>
    <otu id="otu305571" label="87.8/44"/>
    <otu id="otu305576" label="WP_026174944.1_GCF_000376265_nickel_dependent_hydrogenase_large_subunit__Thermus_igniterrae_"/>
    <otu id="otu305581" label="GCA_003556805PWQI01000208.1_403847340161396_40_GCA_003556805_1_ID_396_40_partial_00__Trueperaceae_bacterium_"/>
    <otu id="otu305584" label="GCA_003565315PXCN01000738.1_313373025595_3_GCA_003565315__1_ID_595_3_partial_00__Trueperaceae_bacterium_"/>
    <otu id="otu305597" label="GCA_003158855PMLJ01000027.1_7533970632_7_GCA_003158855_1_ID_2_7_partial_00__Acidimicrobiaceae_bacterium_"/>
    <otu id="otu305602" label="WP_038119021.1_GCF_000526255_nickel_dependent_hydrogenase_large_subunit__Verrucomicrobia_bacterium_LP2A_"/>
    <otu id="otu305605" label="90.5/99"/>
    <otu id="otu305608" label="75.5/97"/>
    <otu id="otu305611" label="87/69"/>
    <otu id="otu305614" label="64.4/47"/>
    <otu id="otu305617" label="59.3/46"/>
    <otu id="otu305620" label="85.4/48"/>
    <otu id="otu305623" label="95.3/79"/>
    <otu id="otu305626" label="76/90"/>
    <otu id="otu305629" label="64.6/73"/>
    <otu id="otu305632" label="GCA_003561815PWVP01000080.1_316513372204_3_GCA_003561815_1_ID_204_3_partial_00__Epsilonproteobacteria_bacterium_"/>
    <otu id="otu305635" label="GCA_002049495LLYS01000003.1_19319307819479611_193_GCA_002049495_1_ID_11_193_partial_00__Epsilonproteobacteria_bacterium_tcs_49_"/>
    <otu id="otu305646" label="ADV45348.1_GCA_000186245_nickel_dependent_hydrogenase_large_subunit__Nitratifractor_salsuginis_DSM_16511_"/>
    <otu id="otu305649" label="86.8/100"/>
    <otu id="otu305652" label="GCA_002421845DISL01000073.1_15143091605196_15_GCA_002421845_1_ID_96_15_partial_00__Epsilonproteobacteria_bacterium_UBA6211_"/>
    <otu id="otu305657" label="74.8/100"/>
    <otu id="otu305660" label="OPX27250.1_GCA_002049955_hydrogenase_2_large_subunit__Campylobacteraceae_bacterium_4484_166_"/>
    <otu id="otu305663" label="KIM10264.1_GCA_000830175_hydrogenase_2_large_subunit__Sulfurovum_sp._FS08_3_"/>
    <otu id="otu305670" label="GCA_003252535QKDN01000058.1_87324907255_8_GCA_003252535_1_ID_55_8_partial_00__Epsilonproteobacteria_bacterium_"/>
    <otu id="otu305687" label="PIU35417.1_GCA_002779275_hydrogenase_2_large_subunit__Sulfurimonas_sp._CG07_land_8_20_14_0_80_36_56_"/>
    <otu id="otu305690" label="56.2/99"/>
    <otu id="otu305693" label="PHQ64681.1_GCA_002732645_hydrogenase_2_large_subunit__Sulfurimonas_sp._"/>
    <otu id="otu305696" label="EHP30755.1_GCA_000242915_quinone_reactive_Ni_Fe_hydrogenase__large_chain__Sulfurimonas_gotlandica_GD1_"/>
    <otu id="otu305715" label="99.2/98"/>
    <otu id="otu305718" label="60.6/53"/>
    <otu id="otu305721" label="85.8/93"/>
    <otu id="otu305724" label="85.6/76"/>
    <otu id="otu305727" label="74.3/72"/>
    <otu id="otu305730" label="74.2/71"/>
    <otu id="otu305735" label="57.7/94"/>
    <otu id="otu305738" label="GCA_001655195LPNY01000122.1_566067462410168_56_GCA_001655195_1_ID_168_56_partial_00__Arcobacter_sp._EP1_"/>
    <otu id="otu305741" label="90.4/92"/>
    <otu id="otu305744" label="60.6/95"/>
    <otu id="otu305749" label="RXK05556.1_GCA_004116565_hydrogenase_2_large_subunit__Arcobacter_ebronensis_"/>
    <otu id="otu305752" label="RXJ63321.1_GCA_004116345_hydrogenase_2_large_subunit__Arcobacter_anaerophilus_"/>
    <otu id="otu305759" label="PLY07563.1_GCA_002869565_hydrogenase_2_large_subunit__Arcobacter_sp._"/>
    <otu id="otu305766" label="48.7/85"/>
    <otu id="otu305769" label="92.8/99"/>
    <otu id="otu305772" label="88/100"/>
    <otu id="otu305775" label="RXJ88870.1_GCA_004118855_hydrogenase_2_large_subunit__Arcobacter_sp._CECT_8983_"/>
    <otu id="otu305778" label="RXK13911.1_GCA_004116625_hydrogenase_2_large_subunit__Haloarcobacter_mediterraneus_"/>
    <otu id="otu305785" label="AXH12731.1_GCA_003346815__Ni_Fe__hydrogenase__large_subunit__Arcobacter_bivalviorum_"/>
    <otu id="otu305792" label="WP_072681922.1_GCF_001895145_nickel_dependent_hydrogenase_large_subunit__Arcobacter_sp._LA11_"/>
    <otu id="otu305807" label="79.7/100"/>
    <otu id="otu305810" label="PLY08964.1_GCA_002869535_hydrogenase_2_large_subunit__Arcobacter_sp._"/>
    <otu id="otu305813" label="RXJ82035.1_GCA_004116465_hydrogenase_2_large_subunit__Arcobacter_sp._F2176_"/>
    <otu id="otu305824" label="BAK73783.1_GCA_000284235_Ni_Fe_hydrogenase_large_subunit__Arcobacter_sp._L_"/>
    <otu id="otu305831" label="30.9/79"/>
    <otu id="otu305836" label="80.9/99"/>
    <otu id="otu305839" label="RXJ88163.1_GCA_004116495_hydrogenase_2_large_subunit__Arcobacter_sp._CECT_8985_"/>
    <otu id="otu305842" label="MAC82530.1_GCA_002684455_hydrogenase_2_large_subunit__Arcobacter_sp._"/>
    <otu id="otu305851" label="WP_108061279.1_GCF_003049765_nickel_dependent_hydrogenase_large_subunit__Arcobacter_lekithochrous_"/>
    <otu id="otu305854" label="GCA_002470185DKNG01000258.1_53686542867_5_GCA_002470185__1_ID_67_5_partial_00__Arcobacter_sp._UBA7394_"/>
    <otu id="otu305865" label="PUE66508.1_GCA_003063245_hydrogenase_2_large_subunit__Pseudoarcobacter_caeni_"/>
    <otu id="otu305876" label="SNV29988.1_GCA_900187115_Quinone_reactive_Ni_Fe_hydrogenase_large_chain__Arcobacter_butzleri_"/>
    <otu id="otu305883" label="93.9/100"/>
    <otu id="otu305886" label="WP_034218516.1_GCF_000522465_nickel_dependent_hydrogenase_large_subunit__Arcobacter_cibarius_"/>
    <otu id="otu305889" label="52.1/100"/>
    <otu id="otu305892" label="RBQ31467.1_GCA_003316685_hydrogenase_2_large_subunit__Arcobacter_sp._FW59_"/>
    <otu id="otu305895" label="WP_026803705.1_GCF_000585115_nickel_dependent_hydrogenase_large_subunit__Arcobacter_lanthieri_"/>
    <otu id="otu305910" label="RXJ83943.1_GCA_004116535_hydrogenase_2_large_subunit__Arcobacter_cloacae_"/>
    <otu id="otu305917" label="QEP34147.1_GCA_004214795__Ni_Fe__hydrogenase__large_subunit__Arcobacter_pacificus_"/>
    <otu id="otu305928" label="83.9/98"/>
    <otu id="otu305933" label="BAF70074.1_GCA_000010325_Ni_Fe_hydrogenase__large_subunit__Nitratiruptor_sp._SB155_2_"/>
    <otu id="otu305936" label="SMC09793.1_GCA_900176045_quinone_reactive_Ni_Fe_hydrogenase_large_subunit__Nitratiruptor_tergarcus_DSM_16512_"/>
    <otu id="otu305943" label="SFP30237.1_GCA_900115615__NiFe__hydrogenase_I_apoprotein__large_subunit__Hydrogenimonas_thermophila_"/>
    <otu id="otu305954" label="89.6/98"/>
    <otu id="otu305957" label="GCA_003245815QKCD01000116.1_19154401717379_19_GCA_003245815__1_ID_79_19_partial_00__Sulfuricurvum_sp._"/>
    <otu id="otu305962" label="GCA_002327465DCWB01000009.1_10113101304015_10_GCA_002327465_1_ID_15_10_partial_00__Sulfuricurvum_sp._UBA2173_"/>
    <otu id="otu305965" label="GCA_003251515QKFF01000074.1_53828555888_5_GCA_003251515__1_ID_88_5_partial_00__Sulfuricurvum_sp._"/>
    <otu id="otu305982" label="83.1/97"/>
    <otu id="otu305989" label="38.5/98"/>
    <otu id="otu305992" label="GCA_002424475DIKI01000002.1_3128044298044_31_GCA_002424475_1_ID_4_31_partial_00__Sulfurovum_sp._UBA5622_"/>
    <otu id="otu305995" label="84.3/92"/>
    <otu id="otu305998" label="74.9/86"/>
    <otu id="otu306001" label="RUM69335.1_GCA_003978375_hydrogenase_2_large_subunit__Sulfurovum_sp._"/>
    <otu id="otu306004" label="83.9/92"/>
    <otu id="otu306007" label="OQX59280.1_GCA_002085085_hydrogenase_2_large_subunit__Helicobacteraceae_bacterium_4484_230_"/>
    <otu id="otu306010" label="OQX75318.1_GCA_002085305_hydrogenase_2_large_subunit__Epsilonproteobacteria_bacterium_4484_65_"/>
    <otu id="otu306021" label="89/100"/>
    <otu id="otu306024" label="KYJ87765.1_GCA_001595645_hydrogenase_2_large_subunit__Sulfurovum_riftiae_"/>
    <otu id="otu306027" label="BAF72612.1_GCA_000010345_Ni_Fe_hydrogenase__large_subunit__Sulfurovum_sp._NBC37_1_"/>
    <otu id="otu306042" label="RUM66515.1_GCA_003978455_hydrogenase_2_large_subunit__Sulfurospirillum_sp._"/>
    <otu id="otu306049" label="GCA_003245995QKBS01000164.1_11172818_1_GCA_003245995__1_ID_18_1_partial_10__Helicobacteraceae_bacterium_"/>
    <otu id="otu306056" label="GCA_003246185QKBB01000045.1_17168541863268_17_GCA_003246185__1_ID_68_17_partial_00__Helicobacteraceae_bacterium_"/>
    <otu id="otu306063" label="PHM17906.1_GCA_002633015_hydrogenase_2_large_subunit__Sulfuricurvum_sp._PD_MW2_"/>
    <otu id="otu306074" label="BBG66392.1_GCA_003945285_quinone_reactive_Ni_Fe_hydrogenase_large_chain__Hydrogenimonas_sp._"/>
    <otu id="otu306081" label="GCA_002428055DIZY01000018.1_251856920314120_25_GCA_002428055__1_ID_120_25_partial_00__Helicobacteraceae_bacterium_UBA6016_"/>
    <otu id="otu306088" label="94.7/99"/>
    <otu id="otu306093" label="81.4/100"/>
    <otu id="otu306096" label="WP_029520216.1_GCF_000703045_nickel_dependent_hydrogenase_large_subunit__Persephonella_sp._IF05_L8_"/>
    <otu id="otu306099" label="SNZ07022.1_GCA_900215515__NiFe__hydrogenase_I_apoprotein__large_subunit__Persephonella_hydrogeniphila_"/>
    <otu id="otu306106" label="ACO03535.1_GCA_000021565_uptake_hydrogenase_large_subunit__Hydrogenlyase__Membrane_bound_hydrogenase_large_subunit___Persephonella_marina_EX_H1_"/>
    <otu id="otu306113" label="95.5/99"/>
    <otu id="otu306118" label="WP_028949938.1_GCF_000619805_nickel_dependent_hydrogenase_large_subunit__Sulfurihydrogenibium_subterraneum_"/>
    <otu id="otu306121" label="ACN99030.1_GCA_000021545__Ni_Fe__hydrogenase__large_subunit__Sulfurihydrogenibium_azorense_Az_Fu1_"/>
    <otu id="otu306128" label="97.2/100"/>
    <otu id="otu306131" label="RMA97857.1_GCA_003688665__NiFe__hydrogenase_I_apoprotein_large_subunit__Hydrogenothermus_marinus_"/>
    <otu id="otu306134" label="RUM50436.1_GCA_003978675_hydrogenase_2_large_subunit__Hydrogenothermus_sp._"/>
    <otu id="otu306173" label="95.2/96"/>
    <otu id="otu306176" label="GCA_000526155JAFN01000001.1_1117128034712820231_1117_GCA_000526155__1_ID_1_1117_partial_00__Deferrisoma_camini_S3R1_"/>
    <otu id="otu306181" label="RZD14675.1_GCA_004195035_nickel_dependent_hydrogenase_large_subunit__Candidatus_Acidulodesulfobacterium_ferriphilum_"/>
    <otu id="otu306184" label="GCA_003232385QIJE01000024.1_29296673135811_29_GCA_003232385_1_ID_11_29_partial_00__bacterium_"/>
    <otu id="otu306199" label="91/23"/>
    <otu id="otu306204" label="83.6/96"/>
    <otu id="otu306207" label="71.2/59"/>
    <otu id="otu306210" label="85.7/54"/>
    <otu id="otu306213" label="93.1/73"/>
    <otu id="otu306216" label="66.7/16"/>
    <otu id="otu306219" label="95.6/10"/>
    <otu id="otu306222" label="88.5/46"/>
    <otu id="otu306225" label="91.4/9"/>
    <otu id="otu306228" label="69.7/12"/>
    <otu id="otu306231" label="94.5/97"/>
    <otu id="otu306234" label="14/99"/>
    <otu id="otu306239" label="36/99"/>
    <otu id="otu306242" label="96.2/100"/>
    <otu id="otu306245" label="AZA14344.1_GCA_003813965_Hydrogenase_1_large_chain__Corynebacterium_choanis_"/>
    <otu id="otu306250" label="ALA66823.1_GCA_001274895_hydrogenase_2_large_subunit__Corynebacterium_lactis_RW2_5_"/>
    <otu id="otu306253" label="ASE57480.1_GCA_002209185_nickel_dependent_hydrogenase_large_subunit__Corynebacterium_jeikeium_"/>
    <otu id="otu306266" label="87.4/30"/>
    <otu id="otu306269" label="75.4/30"/>
    <otu id="otu306272" label="59.6/30"/>
    <otu id="otu306277" label="GCA_900120415FQLW01000006.1_831178251195735_83_GCA_900120415__1_ID_5_83_partial_00__Urmitella_timonensis_"/>
    <otu id="otu306280" label="GCA_900552865USAW01000127.1_322183966127_3_GCA_900552865__1_ID_127_3_partial_00__uncultured_Actinomyces_sp._"/>
    <otu id="otu306289" label="WP_022865058.1_GCF_000420065_nickel_dependent_hydrogenase_large_subunit__Varibaculum_cambriense_"/>
    <otu id="otu306292" label="PLA52659.1_GCA_002848005_nickel_dependent_hydrogenase_large_subunit__Varibaculum_cambriense_"/>
    <otu id="otu306303" label="GCA_900557685USTW01000070.1_52675441770_5_GCA_900557685__1_ID_70_5_partial_00__uncultured_Actinomyces_sp._"/>
    <otu id="otu306310" label="WP_071129706.1_GCF_900106855_nickel_dependent_hydrogenase_large_subunit__Varibaculum_massiliense_"/>
    <otu id="otu306317" label="EFL93390.1_GCA_000146285_Nickel_dependent_hydrogenase__Mobiluncus_curtisii_subsp._curtisii_ATCC_35241_"/>
    <otu id="otu306330" label="GCA_002413345DHWU01000007.1_37406954244616_37_GCA_002413345_1_ID_16_37_partial_00__Propionibacteriaceae_bacterium_UBA5174_"/>
    <otu id="otu306335" label="GCA_002428365DIVW01000050.1_4042714444566_40_GCA_002428365_1_ID_6_40_partial_00__Propionibacteriaceae_bacterium_UBA6122_"/>
    <otu id="otu306338" label="PKQ31446.1_GCA_002841335_hydrogenase_2_large_subunit__Actinobacteria_bacterium_HGW_Actinobacteria_2_"/>
    <otu id="otu306359" label="WP_018502767.1_GCF_000373365_nickel_dependent_hydrogenase_large_subunit__Frankia_discariae_"/>
    <otu id="otu306362" label="OHV23076.1_GCA_001854695_hydrogenase__Frankia_soli_"/>
    <otu id="otu306369" label="85.2/100"/>
    <otu id="otu306372" label="OAA19799.1_GCA_001636565_hydrogenase_large_subunit__Frankia_sp._EI5c_"/>
    <otu id="otu306375" label="94.1/100"/>
    <otu id="otu306378" label="WP_018637732.1_GCF_000374165_nickel_dependent_hydrogenase_large_subunit__Frankia_elaeagni_"/>
    <otu id="otu306383" label="EFC80541.1_GCA_000177675_nickel_dependent_hydrogenase_large_subunit__Frankia_sp._EUN1f_"/>
    <otu id="otu306386" label="CUU56883.1_GCA_001536285_hydrogenase_large_subunit__Frankia_irregularis_"/>
    <otu id="otu306405" label="GCA_003164955PLRW01000247.1_119131006132736347_119_GCA_003164955__1_ID_347_119_partial_00__Actinobacteria_bacterium_"/>
    <otu id="otu306420" label="OFW65196.1_GCA_001767675_hydrogenase__Actinobacteria_bacterium_RBG_16_67_15_"/>
    <otu id="otu306423" label="GCA_002404155DHJC01000073.1_79718207353864_79_GCA_002404155_1_ID_64_79_partial_00__Chloroflexi_bacterium_UBA4730_"/>
    <otu id="otu306430" label="GBD84722.1_GCA_002897675_hydrogenase_1_large_chain__bacterium_BMS3Abin02_"/>
    <otu id="otu306443" label="49.2/59"/>
    <otu id="otu306446" label="86.1/99"/>
    <otu id="otu306449" label="6/48"/>
    <otu id="otu306452" label="59.3/61"/>
    <otu id="otu306457" label="91/99"/>
    <otu id="otu306462" label="47.5/74"/>
    <otu id="otu306465" label="73.6/39"/>
    <otu id="otu306468" label="8.8/48"/>
    <otu id="otu306471" label="89.9/94"/>
    <otu id="otu306474" label="GCA_002347965DDYN01000045.1_991331085441_9_GCA_002347965_1_ID_41_9_partial_00__Nitrospirae_bacterium_UBA2233_"/>
    <otu id="otu306477" label="71.4/98"/>
    <otu id="otu306484" label="88.7/100"/>
    <otu id="otu306487" label="OGU14273.1_GCA_001802645_hydrogenase_2_large_subunit__Geobacteraceae_bacterium_GWC2_53_11_"/>
    <otu id="otu306490" label="GCA_003151775PLYK01000021.1_91798268152660_91_GCA_003151775_1_ID_60_91_partial_00__Geobacter_sp._"/>
    <otu id="otu306497" label="RII29534.1_GCA_003574895_hydrogenase_2_large_subunit__Geobacter_sp._"/>
    <otu id="otu306504" label="RNC68044.1_GCA_003712145_hydrogenase_2_large_subunit__Desulfuromonadales_bacterium_"/>
    <otu id="otu306511" label="OFZ22302.1_GCA_001769835_hydrogenase_2_large_subunit__Bdellovibrionales_bacterium_GWB1_55_8_"/>
    <otu id="otu306522" label="92.4/98"/>
    <otu id="otu306525" label="74.3/39"/>
    <otu id="otu306528" label="70.1/90"/>
    <otu id="otu306531" label="85.5/96"/>
    <otu id="otu306536" label="33.3/92"/>
    <otu id="otu306539" label="PIE42704.1_GCA_002747055_hydrogenase_2_large_subunit__Gammaproteobacteria_bacterium_"/>
    <otu id="otu306542" label="92.3/100"/>
    <otu id="otu306549" label="89.7/99"/>
    <otu id="otu306552" label="80.2/99"/>
    <otu id="otu306557" label="44.8/97"/>
    <otu id="otu306560" label="AAU38968.1_GCA_000007745_HyaB_protein___Mannheimia__succiniciproducens_MBEL55E_"/>
    <otu id="otu306563" label="ABR74640.1_GCA_000017245_nickel_dependent_hydrogenase_large_subunit__Actinobacillus_succinogenes_130Z_"/>
    <otu id="otu306570" label="73.9/39"/>
    <otu id="otu306573" label="77.2/7"/>
    <otu id="otu306576" label="VEG69318.1_GCA_900637275_Hydrogenase_2_large_chain_precursor___Pasteurella__aerogenes_"/>
    <otu id="otu306581" label="36.5/17"/>
    <otu id="otu306584" label="86.3/65"/>
    <otu id="otu306587" label="WP_040975353.1_GCF_000827595_hydrogenase_2_large_subunit__Necropsobacter_massiliensis_"/>
    <otu id="otu306590" label="TCP94704.1_GCA_004340985__NiFe__hydrogenase_I_apoprotein_large_subunit__Cricetibacter_osteomyelitidis_"/>
    <otu id="otu306597" label="OOF44189.1_GCA_001998965_hydrogenase_2_large_subunit__Pasteurellaceae_bacterium_CCUG17206_"/>
    <otu id="otu306606" label="76.8/98"/>
    <otu id="otu306609" label="10.8/50"/>
    <otu id="otu306612" label="HBO39351.1_GCA_003532755_TPA__hydrogenase_2_large_subunit__Pasteurellaceae_bacterium_"/>
    <otu id="otu306615" label="79/100"/>
    <otu id="otu306618" label="SQH64916.1_GCA_900476035_Hydrogenase_2_large_chain_precursor__Aggregatibacter_segnis_ATCC_33393_"/>
    <otu id="otu306621" label="WP_049375952.1_GCF_003390455_hydrogenase_2_large_subunit__Haemophilus_parainfluenzae_"/>
    <otu id="otu306632" label="TDQ59087.1_GCA_004363295__NiFe__hydrogenase_II_apoprotein_large_subunit__Mesocricetibacter_intestinalis_"/>
    <otu id="otu306639" label="SNV85615.1_GCA_900186995_hydrogenase_2__large_subunit__Haemophilus_pittmaniae_"/>
    <otu id="otu306656" label="SUU66424.1_GCA_900444975_hydrogenase_2_large_subunit__Actinobacillus_pleuropneumoniae_"/>
    <otu id="otu306659" label="86.4/63"/>
    <otu id="otu306662" label="81.8/62"/>
    <otu id="otu306665" label="OOH90577.1_GCA_002002485_hydrogenase_2_large_subunit__Pasteurellaceae_bacterium_15_036681_"/>
    <otu id="otu306668" label="SUT92943.1_GCA_900444965_hydrogenase_2_large_subunit___Actinobacillus__rossii_"/>
    <otu id="otu306675" label="VFY92741.1_GCA_900773985_hydrogenase_2_large_subunit__Actinobacillus_porcinus_"/>
    <otu id="otu306694" label="55.6/95"/>
    <otu id="otu306699" label="0/79"/>
    <otu id="otu306704" label="0/90"/>
    <otu id="otu306707" label="EKT53470.1_GCA_000314895_hydrogenase_2_large_subunit__Providencia_sneebia_DSM_19967_"/>
    <otu id="otu306710" label="EKT60790.1_GCA_000314855_hydrogenase_2_large_subunit__Providencia_burhodogranariea_DSM_19968_"/>
    <otu id="otu306717" label="SQH14554.1_GCA_900475855_Hydrogenase_2_large_chain_precursor__Providencia_heimbachae_"/>
    <otu id="otu306724" label="0/65"/>
    <otu id="otu306727" label="HCI95802.1_GCA_003530475_TPA__hydrogenase_2_large_subunit__Providencia_sp._"/>
    <otu id="otu306730" label="GCA_002416295DICO01000016.1_75800938179611_75_GCA_002416295__1_ID_11_75_partial_00__Providencia_rettgeri_"/>
    <otu id="otu306741" label="KLN46936.1_GCA_001027325_hydrogenase_2_large_subunit__Providencia_rettgeri_"/>
    <otu id="otu306750" label="72.1/97"/>
    <otu id="otu306753" label="94.2/94"/>
    <otu id="otu306758" label="39.9/13"/>
    <otu id="otu306761" label="85.9/85"/>
    <otu id="otu306764" label="71.9/86"/>
    <otu id="otu306767" label="GCA_002380895DFWL01000015.1_12116361333921_12_GCA_002380895__1_ID_21_12_partial_00__Enterobacteriaceae_bacterium_UBA4135_"/>
    <otu id="otu306770" label="WP_027275754.1_GCF_000439085_hydrogenase_2_large_subunit__Leminorella_grimontii_"/>
    <otu id="otu306777" label="90.6/98"/>
    <otu id="otu306780" label="GCA_002377245DFPL01000127.1_641675870223_6_GCA_002377245_1_ID_223_6_partial_00__Enterobacteriaceae_bacterium_UBA3516_"/>
    <otu id="otu306783" label="GCA_002295215DBFX01000039.1_49490845078759_49_GCA_002295215_1_ID_59_49_partial_00__Enterobacteriaceae_bacterium_UBA869_"/>
    <otu id="otu306796" label="CEC41332.1_GCA_000983855_hydrogenase_2_large_subunit__Salmonella_enterica_subsp._enterica_serovar_Paratyphi_A_"/>
    <otu id="otu306801" label="HCI38845.1_GCA_003522735_TPA__hydrogenase_2_large_subunit__Salmonella_bongori_"/>
    <otu id="otu306804" label="SUG13229.1_GCA_900456195_hydrogenase_2_large_subunit__Salmonella_enterica_subsp._arizonae_"/>
    <otu id="otu306819" label="RYL18237.1_GCA_004152635_hydrogenase_2_large_subunit__Citrobacter_freundii_"/>
    <otu id="otu306826" label="VEA50229.1_GCA_900635635_hydrogenase_2_large_subunit__Escherichia_coli_"/>
    <otu id="otu306835" label="OBU03790.1_GCA_001676055_hydrogenase_2_large_subunit__Morganella_psychrotolerans_"/>
    <otu id="otu306840" label="AWC94015.1_GCA_003071325_hydrogenase_2_large_subunit__Morganella_morganii_"/>
    <otu id="otu306843" label="HAE76442.1_GCA_003446855_TPA__hydrogenase_2_large_subunit__Morganella_sp.__in__Bacteria__"/>
    <otu id="otu306858" label="QBH98128.1_GCA_004295645_hydrogenase_2_large_subunit__Pragia_sp._CF_458_"/>
    <otu id="otu306873" label="WP_042871724.1_GCF_000406125_hydrogenase_2_large_subunit__Dickeya_sp._NCPPB_569_"/>
    <otu id="otu306882" label="91.1/92"/>
    <otu id="otu306887" label="GCA_002358165DEOJ01000021.1_88847598645933_88_GCA_002358165__1_ID_33_88_partial_00__Enterobacteriaceae_bacterium_UBA3421_"/>
    <otu id="otu306890" label="71.8/100"/>
    <otu id="otu306893" label="GCA_002362795DEUZ01000011.1_68689407064012_68_GCA_002362795__1_ID_12_68_partial_00__Enterobacteriaceae_bacterium_UBA3249_"/>
    <otu id="otu306896" label="77/100"/>
    <otu id="otu306899" label="GCA_002388125DGLW01000032.1_66686197031914_66_GCA_002388125__1_ID_14_66_partial_00__Enterobacteriaceae_bacterium_UBA4534_"/>
    <otu id="otu306902" label="GCA_002345315DDVL01000009.1_76743187601814_76_GCA_002345315__1_ID_14_76_partial_00__Enterobacteriaceae_bacterium_UBA2313_"/>
    <otu id="otu306923" label="ARX36184.1_GCA_002180235_hydrogenase_2_large_subunit__Proteus_mirabilis_"/>
    <otu id="otu306930" label="HCH50428.1_GCA_003523365_TPA__hydrogenase_2_large_subunit__Proteus_sp._"/>
    <otu id="otu306933" label="WP_036932955.1_GCF_002894405_MULTISPECIES__hydrogenase_2_large_subunit__Proteus_"/>
    <otu id="otu306940" label="EEG84707.1_GCA_000155835_Nickel_dependent_hydrogenase__Proteus_penneri_ATCC_35198_"/>
    <otu id="otu306951" label="WP_109408037.1_GCF_003144375_hydrogenase_2_large_subunit__Proteus_genomosp._4_"/>
    <otu id="otu306958" label="OAT25850.1_GCA_001654855_uptake_hydrogenase_large_subunit__Cosenzaea_myxofaciens_ATCC_19692_"/>
    <otu id="otu306969" label="86.3/94"/>
    <otu id="otu306972" label="81.1/100"/>
    <otu id="otu306975" label="TCL02958.1_GCA_004346745__NiFe__hydrogenase_II_apoprotein_large_subunit__Sodalis_sp._159R_"/>
    <otu id="otu306978" label="95.8/100"/>
    <otu id="otu306983" label="CAG74138.1_GCA_000011605_hydrogenase_2_large_subunit__Pectobacterium_atrosepticum_SCRI1043_"/>
    <otu id="otu306986" label="AHG18513.1_GCA_000520015_hydrogenase_2_large_subunit__Chania_multitudinisentens_RB_25_"/>
    <otu id="otu306993" label="PVZ87833.1_GCA_003097335_hydrogenase_2_large_subunit__Serratia_sp._S1B_"/>
    <otu id="otu307006" label="74.7/100"/>
    <otu id="otu307009" label="SQA37036.1_GCA_900460505_hydrogenase_2_large_subunit__Yersinia_enterocolitica_"/>
    <otu id="otu307012" label="PNM26276.1_GCA_002082245_hydrogenase_2_large_subunit__Yersinia_enterocolitica_"/>
    <otu id="otu307019" label="CRY67675.1_GCA_001244635_hydrogenase_2_large_subunit__Yersinia_pekkanenii_"/>
    <otu id="otu307038" label="84.4/99"/>
    <otu id="otu307041" label="97.6/99"/>
    <otu id="otu307046" label="HCH54612.1_GCA_003522325_TPA__hydrogenase_2_large_subunit__Aeromonas_sp._"/>
    <otu id="otu307049" label="53.6/99"/>
    <otu id="otu307052" label="ATU97704.1_GCA_002764135_hydrogenase_2_large_subunit__Aeromonas_salmonicida_"/>
    <otu id="otu307055" label="OHY92279.1_GCA_001858225_hydrogenase_2_large_subunit__Aeromonas_sobria_"/>
    <otu id="otu307066" label="GCA_001748325BDGY01000050.1_29291103081350_29_GCA_001748325__1_ID_50_29_partial_00__Aeromonas_veronii_"/>
    <otu id="otu307073" label="86.2/100"/>
    <otu id="otu307076" label="AGH74354.1_GCA_000348565_hydrogenase_2_large_subunit__Edwardsiella_piscicida_C07_087_"/>
    <otu id="otu307079" label="GCA_002379545DFUA01000006.1_43835553859_4_GCA_002379545_1_ID_59_4_partial_00__Hafnia_paralvei_"/>
    <otu id="otu307096" label="AVQ86300.1_GCA_003019855_hydrogenase_2_large_subunit__Plesiomonas_shigelloides_"/>
    <otu id="otu307099" label="WP_042044499.1_GCF_000820125_hydrogenase_2_large_subunit__Aeromonas_simiae_"/>
    <otu id="otu307114" label="TCS36748.1_GCA_004341165_hydrogenase_large_subunit__Reinekea_marinisedimentorum_"/>
    <otu id="otu307121" label="47.2/95"/>
    <otu id="otu307124" label="3.5/25"/>
    <otu id="otu307127" label="RMF17779.1_GCA_003695085_hydrogenase_2_large_subunit__Gammaproteobacteria_bacterium_"/>
    <otu id="otu307132" label="RWW96882.1_GCA_004028165_hydrogenase_2_large_subunit__Endozoicomonadaceae_bacterium_GTF_13_"/>
    <otu id="otu307135" label="86.9/100"/>
    <otu id="otu307138" label="RDE19819.1_GCA_003345655_hydrogenase_2_large_subunit__Motiliproteus_coralliicola_"/>
    <otu id="otu307141" label="OMH32114.1_GCA_001968815_hydrogenase_2_large_subunit__Motiliproteus_sp._MSK22_1_"/>
    <otu id="otu307158" label="WP_029132834.1_GCF_000428045_nickel_dependent_hydrogenase_large_subunit__Sedimenticola_selenatireducens_"/>
    <otu id="otu307161" label="AKH19114.1_GCA_001007875_hydrogenase_2_large_subunit__Sedimenticola_thiotaurini_"/>
    <otu id="otu307176" label="RKZ35524.1_GCA_003645165_hydrogenase_2_large_subunit__Gammaproteobacteria_bacterium_"/>
    <otu id="otu307185" label="60.7/86"/>
    <otu id="otu307190" label="93.9/95"/>
    <otu id="otu307193" label="41.1/65"/>
    <otu id="otu307196" label="93.1/99"/>
    <otu id="otu307199" label="OAN47922.1_GCA_001650635_hydrogenase_2_large_subunit__Magnetospirillum_moscoviense_"/>
    <otu id="otu307204" label="KIM00298.1_GCA_000829825_Uptake_hydrogenase_large_subunit__Magnetospirillum_magnetotacticum_MS_1_"/>
    <otu id="otu307207" label="BAE50451.1_GCA_000009985_Ni_Fe_hydrogenase_I_large_subunit__Magnetospirillum_magneticum_AMB_1_"/>
    <otu id="otu307218" label="ARJ67906.1_GCA_002105535_hydrogenase_2_large_subunit__Magnetospirillum_sp._ME_1_"/>
    <otu id="otu307225" label="CUW40978.1_GCA_001511835_hydrogenase_2__large_subunit__Magnetospirillum_sp._XM_1_"/>
    <otu id="otu307232" label="OAN50667.1_GCA_001650715_hydrogenase_2_large_subunit__Magnetospirillum_marisnigri_"/>
    <otu id="otu307239" label="GCA_002347615DDYH01000062.1_20195682127147_20_GCA_002347615__1_ID_47_20_partial_00__Gallionellaceae_bacterium_UBA2239_"/>
    <otu id="otu307246" label="90.8/86"/>
    <otu id="otu307249" label="93.7/67"/>
    <otu id="otu307252" label="67.8/22"/>
    <otu id="otu307255" label="85/58"/>
    <otu id="otu307260" label="14.4/32"/>
    <otu id="otu307263" label="95.4/68"/>
    <otu id="otu307266" label="91.2/70"/>
    <otu id="otu307269" label="BAL26084.1_GCA_000349945_hydrogenase_1__nickel_dependent_hydrogenase__large_subunit__Azoarcus_sp._KH32C_"/>
    <otu id="otu307274" label="GBG02744.1_GCA_003112695_hydrogenase_2_large_subunit__Azospira_sp._I13_"/>
    <otu id="otu307277" label="RZT90212.1_GCA_004217225_hydrogenase_large_subunit__Azospira_oryzae_"/>
    <otu id="otu307288" label="79.4/60"/>
    <otu id="otu307291" label="77.8/57"/>
    <otu id="otu307294" label="GCA_002396525DGYB01000003.1_44000571239_4_GCA_002396525_1_ID_39_4_partial_00__Dechloromonas_sp._UBA5017_"/>
    <otu id="otu307297" label="78.3/58"/>
    <otu id="otu307300" label="AAZ48698.1_GCA_000012425_Nickel_dependent_hydrogenase__large_subunit__Dechloromonas_aromatica_RCB_"/>
    <otu id="otu307303" label="WP_027457220.1_GCF_000519045_nickel_dependent_hydrogenase_large_subunit__Dechloromonas_agitata_"/>
    <otu id="otu307314" label="74.2/92"/>
    <otu id="otu307317" label="GCA_002345845DDWF01000137.1_630134734250_6_GCA_002345845__1_ID_250_6_partial_00__Betaproteobacteria_bacterium_UBA2293_"/>
    <otu id="otu307320" label="44/55"/>
    <otu id="otu307323" label="PKO35274.1_GCA_002840765_hydrogenase_2_large_subunit__Betaproteobacteria_bacterium_HGW_Betaproteobacteria_7_"/>
    <otu id="otu307326" label="PKO90186.1_GCA_002842345_hydrogenase_2_large_subunit__Betaproteobacteria_bacterium_HGW_Betaproteobacteria_12_"/>
    <otu id="otu307347" label="87.4/15"/>
    <otu id="otu307350" label="43.8/15"/>
    <otu id="otu307355" label="EXI90664.1_GCA_000585075_Hydrogenase_2_large_chain_precursor__Candidatus_Accumulibacter_sp._BA_93_"/>
    <otu id="otu307358" label="100/99"/>
    <otu id="otu307361" label="KFB76867.1_GCA_000584975_Hydrogenase_2_large_chain_precursor__Candidatus_Accumulibacter_sp._SK_02_"/>
    <otu id="otu307366" label="38.3/26"/>
    <otu id="otu307369" label="77.3/100"/>
    <otu id="otu307372" label="TLD45259.1_GCA_005524045_Hydrogenase_2_large_chain__Candidatus_Accumulibacter_sp._"/>
    <otu id="otu307375" label="EXI85159.1_GCA_000585095_Hydrogenase_2_large_chain_precursor__Candidatus_Accumulibacter_sp._BA_94_"/>
    <otu id="otu307382" label="80.7/26"/>
    <otu id="otu307385" label="SBT03795.1_GCA_900089955_hydrogenase_2__large_subunit__Candidatus_Accumulibacter_aalborgensis_"/>
    <otu id="otu307388" label="ACV35577.1_GCA_000024165_nickel_dependent_hydrogenase_large_subunit__Candidatus_Accumulibacter_phosphatis_clade_IIA_str._UW_1_"/>
    <otu id="otu307399" label="KFB71762.1_GCA_000585035_Hydrogenase_2_large_chain_precursor__Candidatus_Accumulibacter_sp._BA_91_"/>
    <otu id="otu307414" label="RDE49281.1_GCA_003332265_nickel_dependent_hydrogenase_large_subunit__Candidatus_Accumulibacter_phosphatis_"/>
    <otu id="otu307421" label="EXI80954.1_GCA_000585055_Hydrogenase_2_large_chain_precursor__Candidatus_Accumulibacter_sp._BA_92_"/>
    <otu id="otu307428" label="GCA_000987445LBIU01000600.1_414923195478_4_GCA_000987445__1_ID_478_4_partial_00__Candidatus_Accumulibacter_phosphatis_"/>
    <otu id="otu307439" label="OJW52248.1_GCA_001897745_hydrogenase_2_large_subunit__Candidatus_Accumulibacter_sp._66_26_"/>
    <otu id="otu307446" label="97.8/98"/>
    <otu id="otu307449" label="67.3/97"/>
    <otu id="otu307456" label="89.8/91"/>
    <otu id="otu307459" label="87.5/81"/>
    <otu id="otu307462" label="96.1/100"/>
    <otu id="otu307465" label="PIW06537.1_GCA_002781645_hydrogenase_2_large_subunit__Comamonadaceae_bacterium_CG17_big_fil_post_rev_8_21_14_2_50_60_13_"/>
    <otu id="otu307468" label="85.8/100"/>
    <otu id="otu307473" label="72/100"/>
    <otu id="otu307476" label="PIQ50730.1_GCA_002786915_hydrogenase_2_large_subunit__Comamonadaceae_bacterium_CG12_big_fil_rev_8_21_14_0_65_59_15_"/>
    <otu id="otu307479" label="PJB44480.1_GCA_002789915_hydrogenase_2_large_subunit__Comamonadaceae_bacterium_CG_4_9_14_3_um_filter_60_33_"/>
    <otu id="otu307486" label="OGB58126.1_GCA_001771065_hydrogenase_2_large_subunit__Burkholderiales_bacterium_RIFOXYD12_FULL_59_19_"/>
    <otu id="otu307493" label="GCA_002381045DFWT01000061.1_118526102324_11_GCA_002381045__1_ID_4_11_partial_00__Rhodoferax_sp._UBA4127_"/>
    <otu id="otu307504" label="GCA_003133245PKWM01000051.1_182178826_1_GCA_003133245__1_ID_26_1_partial_00__Rhodoferax_sp._"/>
    <otu id="otu307511" label="ABD71789.1_GCA_000013605_nickel_dependent_hydrogenase__large_subunit__Rhodoferax_ferrireducens_T118_"/>
    <otu id="otu307518" label="76.2/86"/>
    <otu id="otu307521" label="BAO29822.1_GCA_000828635_nickel_dependent_hydrogenase_large_subunit__Sulfuritalea_hydrogenivorans_sk43H_"/>
    <otu id="otu307524" label="OGB33120.1_GCA_001770935_hydrogenase_2_large_subunit__Burkholderiales_bacterium_RIFCSPLOWO2_12_FULL_61_40_"/>
    <otu id="otu307535" label="OHC67385.1_GCA_001828925_hydrogenase_2_large_subunit__Rhodocyclales_bacterium_GWA2_65_20_"/>
    <otu id="otu307542" label="91.2/100"/>
    <otu id="otu307545" label="79.3/100"/>
    <otu id="otu307548" label="RLJ61650.1_GCA_003663955_hydrogenase_large_subunit__Sulfurisoma_sediminicola_"/>
    <otu id="otu307551" label="WP_126444283.1_GCF_003966565_nickel_dependent_hydrogenase_large_subunit__Sterolibacteriaceae_bacterium_J5B_"/>
    <otu id="otu307558" label="WP_131110631.1_GCF_004323595_nickel_dependent_hydrogenase_large_subunit__Sterolibacteriaceae_bacterium_M52_"/>
    <otu id="otu307571" label="OIP08815.1_GCA_001872285_hydrogenase_2_large_subunit__Betaproteobacteria_bacterium_CG2_30_68_42_"/>
    <otu id="otu307574" label="79.1/100"/>
    <otu id="otu307577" label="PWB43688.1_GCA_003105015_hydrogenase_2_large_subunit__Rhodocyclales_bacterium_"/>
    <otu id="otu307580" label="PKO69899.1_GCA_002840845_hydrogenase_2_large_subunit__Betaproteobacteria_bacterium_HGW_Betaproteobacteria_14_"/>
    <otu id="otu307601" label="TCJ16277.1_GCA_004337445_nickel_dependent_hydrogenase_large_subunit__Thiobacillaceae_bacterium_LSR1_"/>
    <otu id="otu307604" label="97/100"/>
    <otu id="otu307607" label="WP_126460272.1_GCF_003967275_hydrogenase_2_large_subunit__Sulfuritortus_calidifontis_"/>
    <otu id="otu307610" label="GCA_002339725DDKN01000011.1_37329373467958_37_GCA_002339725__1_ID_58_37_partial_00__Thiobacillus_sp._UBA2597_"/>
    <otu id="otu307625" label="85.1/99"/>
    <otu id="otu307628" label="HAF45042.1_GCA_003445795_TPA__hydrogenase_2_large_subunit__Gallionellaceae_bacterium_"/>
    <otu id="otu307633" label="BAN34606.1_GCA_000297055_nickel_dependent_hydrogenase_large_subunit__Sulfuricella_denitrificans_skB26_"/>
    <otu id="otu307638" label="69.5/99"/>
    <otu id="otu307641" label="OWW18709.1_GCA_002211445_hydrogenase_2_large_subunit__Noviherbaspirillum_denitrificans_"/>
    <otu id="otu307644" label="KIF81038.1_GCA_000818395_hydrogenase_2_large_subunit__Noviherbaspirillum_autotrophicum_"/>
    <otu id="otu307651" label="WP_136417694.1_GCF_004804275_nickel_dependent_hydrogenase_large_subunit__Herbaspirillum_sp._ST_5_3_"/>
    <otu id="otu307670" label="BAV34426.1_GCA_002355735_hydrogenase_2_large_subunit__Sulfuricaulis_limicola_"/>
    <otu id="otu307687" label="PKP69647.1_GCA_002842855_hydrogenase_2_large_subunit__Alphaproteobacteria_bacterium_HGW_Alphaproteobacteria_4_"/>
    <otu id="otu307694" label="GCA_003133345PKXB01000021.1_13114011310753_13_GCA_003133345__1_ID_53_13_partial_00__Rhizobiales_bacterium_"/>
    <otu id="otu307697" label="GCA_003152455PMAF01000093.1_393557637282284_39_GCA_003152455_1_ID_284_39_partial_00__Rhizobiales_bacterium_"/>
    <otu id="otu307706" label="RUQ33932.1_GCA_003989085_hydrogenase_2_large_subunit__Candidatus_Competibacteraceae_bacterium_"/>
    <otu id="otu307709" label="GCA_002321995DCNP01000019.1_13126671437312_13_GCA_002321995_1_ID_12_13_partial_00__Competibacteraceae_bacterium_UBA1593_"/>
    <otu id="otu307732" label="OGP72183.1_GCA_001797785_hydrogenase_2_large_subunit__Deltaproteobacteria_bacterium_RBG_13_60_28_"/>
    <otu id="otu307741" label="29.7/15"/>
    <otu id="otu307744" label="94.3/35"/>
    <otu id="otu307747" label="59.3/36"/>
    <otu id="otu307750" label="88.7/97"/>
    <otu id="otu307755" label="AVD71028.1_GCA_002952055_hydrogenase_2_large_subunit__Desulfobulbus_oralis_"/>
    <otu id="otu307758" label="WP_028583198.1_GCF_000429965_hydrogenase_2_large_subunit__Desulfobulbus_mediterraneus_"/>
    <otu id="otu307765" label="PLX47229.1_GCA_002868945_hydrogenase_2_large_subunit__Desulfobulbaceae_bacterium_"/>
    <otu id="otu307772" label="TES94325.1_GCA_004375635_nickel_dependent_hydrogenase_large_subunit__Desulfobacteraceae_bacterium_"/>
    <otu id="otu307779" label="82.6/97"/>
    <otu id="otu307782" label="TDB30077.1_GCA_004348915_nickel_dependent_hydrogenase_large_subunit__Deltaproteobacteria_bacterium_"/>
    <otu id="otu307785" label="GCA_002347185DDXK01000064.1_759037606131_7_GCA_002347185__1_ID_131_7_partial_00__Desulfobulbaceae_bacterium_UBA2262_"/>
    <otu id="otu307796" label="GCA_002421565DIKC01000193.1_210842784115_2_GCA_002421565_1_ID_115_2_partial_00__Desulfobulbaceae_bacterium_UBA5628_"/>
    <otu id="otu307803" label="OIP61510.1_GCA_001873285_hydrogenase_2_large_subunit__Nitrospirae_bacterium_CG2_30_53_67_"/>
    <otu id="otu307814" label="GCA_002256485NNSG01000003.1_22828532728702723_228_GCA_002256485_1_ID_23_228_partial_00__Candidatus_Marinimicrobia_bacterium_408169_"/>
    <otu id="otu307821" label="85/98"/>
    <otu id="otu307828" label="GCA_003134995PLDC01000017.1_21174971919729_21_GCA_003134995_1_ID_29_21_partial_00__Acidobacteriaceae_bacterium_"/>
    <otu id="otu307831" label="GCA_003134435PLBE01000062.1_39420604376085_39_GCA_003134435_1_ID_85_39_partial_00__Acidobacteriaceae_bacterium_"/>
    <otu id="otu307838" label="HBY63964.1_GCA_003513885_TPA__hydrogenase_2_large_subunit__Solibacterales_bacterium_"/>
    <otu id="otu307845" label="GCA_003158745PMLC01000148.1_22246432634685_22_GCA_003158745_1_ID_85_22_partial_00__Acidobacteria_bacterium_"/>
    <otu id="otu307858" label="PWB63948.1_GCA_003105225_hydrogenase_2_large_subunit__Deltaproteobacteria_bacterium_"/>
    <otu id="otu307861" label="RJP21947.1_GCA_003598145_nickel_dependent_hydrogenase_large_subunit__Deltaproteobacteria_bacterium_"/>
    <otu id="otu307876" label="83.9/64"/>
    <otu id="otu307879" label="80.3/63"/>
    <otu id="otu307882" label="87/97"/>
    <otu id="otu307887" label="93.2/99"/>
    <otu id="otu307890" label="49.7/13"/>
    <otu id="otu307893" label="86.1/32"/>
    <otu id="otu307896" label="96.2/99"/>
    <otu id="otu307899" label="94.3/100"/>
    <otu id="otu307902" label="ESQ09392.1_GCA_000495595_hydrogenase_2_large_subunit__uncultured_Desulfofustis_sp._PB_SRB1_"/>
    <otu id="otu307905" label="95.4/100"/>
    <otu id="otu307908" label="PID41162.1_GCA_002747405_hydrogenase_2_large_subunit__Proteobacteria_bacterium_"/>
    <otu id="otu307911" label="SHH75375.1_GCA_900130015_hydrogenase_large_subunit__Desulfofustis_glycolicus_DSM_9705_"/>
    <otu id="otu307922" label="THB73344.1_GCA_004796425_nickel_dependent_hydrogenase_large_subunit__Desulfobulbaceae_bacterium_"/>
    <otu id="otu307929" label="GCA_003251035QKIN01000456.1_3125429542_3_GCA_003251035__1_ID_2_3_partial_00__Desulfobacteraceae_bacterium_"/>
    <otu id="otu307936" label="RPH42398.1_GCA_003818175_nickel_dependent_hydrogenase_large_subunit__Desulfobulbaceae_bacterium_"/>
    <otu id="otu307943" label="94/67"/>
    <otu id="otu307946" label="76/15"/>
    <otu id="otu307949" label="84.3/56"/>
    <otu id="otu307952" label="78.8/97"/>
    <otu id="otu307955" label="79.6/88"/>
    <otu id="otu307960" label="GCA_003249645QKIH01000033.1_79892069090698_79_GCA_003249645_1_ID_98_79_partial_00__Desulfobulbaceae_bacterium_"/>
    <otu id="otu307963" label="PID76322.1_GCA_002747805_hydrogenase_2_large_subunit__Deltaproteobacteria_bacterium_"/>
    <otu id="otu307970" label="PIE68495.1_GCA_002748865_hydrogenase_2_large_subunit__Deltaproteobacteria_bacterium_"/>
    <otu id="otu307979" label="54.5/100"/>
    <otu id="otu307982" label="CAG35304.1_GCA_000025945_probable_Ni_Fe_hydrogenase__large_subunit__Desulfotalea_psychrophila_LSv54_"/>
    <otu id="otu307985" label="TKB09935.1_GCA_005116575_nickel_dependent_hydrogenase_large_subunit__Desulforhopalus_sp._IMCC35007_"/>
    <otu id="otu307992" label="PHR27886.1_GCA_002733995_hydrogenase_2_large_subunit__Desulfotalea_sp._"/>
    <otu id="otu308003" label="PID74501.1_GCA_002746735_hydrogenase_2_large_subunit__Desulfobacterales_bacterium_"/>
    <otu id="otu308012" label="GCA_002352445DEIL01000300.1_312882988101_3_GCA_002352445__1_ID_101_3_partial_00__Desulfobulbaceae_bacterium_UBA2775_"/>
    <otu id="otu308015" label="OEU58826.1_GCA_001750925_hydrogenase_2_large_subunit__Desulfobulbaceae_bacterium_S3730MH12_"/>
    <otu id="otu308026" label="69.1/70"/>
    <otu id="otu308029" label="34/69"/>
    <otu id="otu308032" label="87.4/76"/>
    <otu id="otu308035" label="SHO48220.1_GCA_900143695_hydrogenase_large_subunit__Desulfopila_aestuarii_DSM_18488_"/>
    <otu id="otu308038" label="75.4/99"/>
    <otu id="otu308041" label="TKB17213.1_GCA_005116655_nickel_dependent_hydrogenase_large_subunit__Desulfopila_sp._IMCC35005_"/>
    <otu id="otu308044" label="33.1/82"/>
    <otu id="otu308047" label="TKB42515.1_GCA_005116675_nickel_dependent_hydrogenase_large_subunit__Desulfopila_sp._IMCC35004_"/>
    <otu id="otu308050" label="OGR18085.1_GCA_001799365_hydrogenase_2_large_subunit__Desulfobacterales_bacterium_GWB2_56_26_"/>
    <otu id="otu308065" label="TKB27129.1_GCA_005116645_nickel_dependent_hydrogenase_large_subunit__Desulfopila_sp._IMCC35006_"/>
    <otu id="otu308072" label="KJR99685.1_GCA_000961725_hydrogenase_2_large_subunit__Desulfobulbaceae_bacterium_BRH_c16a_"/>
    <otu id="otu308087" label="KGO34847.1_GCA_000769715_hydrogenase_2_large_subunit__Desulfobulbus_sp._Tol_SR_"/>
    <otu id="otu308094" label="HBI16458.1_GCA_003508005_TPA__hydrogenase_2_large_subunit__Desulfobulbaceae_bacterium_"/>
    <otu id="otu308101" label="95.5/100"/>
    <otu id="otu308104" label="OKY75351.1_GCA_001914235_hydrogenase_2_large_subunit__Desulfobulbaceae_bacterium_DB1_"/>
    <otu id="otu308109" label="GCA_002327225DCUN01000034.1_273245934126181_27_GCA_002327225_1_ID_181_27_partial_01__Desulfobulbaceae_bacterium_UBA2213_"/>
    <otu id="otu308112" label="GCA_002424635DIKT01000064.1_35354883718815_35_GCA_002424635__1_ID_15_35_partial_00__Desulfobulbaceae_bacterium_UBA5611_"/>
    <otu id="otu308129" label="OQX11427.1_GCA_002083975_hydrogenase_2_large_subunit__Desulfobulbaceae_bacterium_A2_"/>
    <otu id="otu308132" label="OQX11147.1_GCA_002083975_hydrogenase_2_large_subunit__Desulfobulbaceae_bacterium_A2_"/>
    <otu id="otu308143" label="GBE13235.1_GCA_002897975_hydrogenase_2_large_chain_precursor__bacterium_BMS3Abin13_"/>
    <otu id="otu308150" label="OCC16321.1_GCA_001687335__Ni_Fe__hydrogenase__large_subunit__Dissulfuribacter_thermophilus_"/>
    <otu id="otu308163" label="BAT71937.1_GCA_001547735_hydrogenase_large_subunit__Thermosulfidibacter_takaii_ABI70S6_"/>
    <otu id="otu308168" label="27/100"/>
    <otu id="otu308171" label="TCK06593.1_GCA_004339575_hydrogenase_large_subunit__Phorcysia_thermohydrogeniphila_"/>
    <otu id="otu308174" label="RUM42765.1_GCA_003978805_hydrogenase_2_large_subunit__Desulfurobacterium_sp._"/>
    <otu id="otu308183" label="20.8/100"/>
    <otu id="otu308186" label="ADY73108.1_GCA_000191045_Cytochrome_c3_hydrogenase__Desulfurobacterium_thermolithotrophum_DSM_11699_"/>
    <otu id="otu308189" label="ADU97088.1_GCA_000185805_nickel_dependent_hydrogenase_large_subunit__Thermovibrio_ammonificans_HB_1_"/>
    <otu id="otu308196" label="RKQ63996.1_GCA_003633715_hydrogenase_large_subunit__Thermovibrio_guaymasensis_"/>
    <otu id="otu308217" label="WP_022854121.1_GCF_000421585_nickel_dependent_hydrogenase_large_subunit__Thermodesulfatator_atlanticus_"/>
    <otu id="otu308222" label="OAG26904.1_GCA_001642325_hydrogenase_2_large_subunit__Thermodesulfatator_autotrophicus_"/>
    <otu id="otu308225" label="AEH44173.1_GCA_000217795_nickel_dependent_hydrogenase_large_subunit__Thermodesulfatator_indicus_DSM_15286_"/>
    <otu id="otu308242" label="83.5/86"/>
    <otu id="otu308245" label="90.8/99"/>
    <otu id="otu308250" label="BAU23726.1_GCA_001548275_hydrogenase_2_large_subunit__Caldimicrobium_thiodismutans_"/>
    <otu id="otu308253" label="GCA_002441555DJWK01000018.1_6310248116_6_GCA_002441555__1_ID_6_6_partial_00__Thermodesulfobacteriaceae_bacterium_UBA6232_"/>
    <otu id="otu308260" label="AIH04186.1_GCA_000734015_hydrogenase_2_large_subunit__Thermodesulfobacterium_commune_DSM_2178_"/>
    <otu id="otu308269" label="WP_038054863.1_GCF_000746255_nickel_dependent_hydrogenase_large_subunit__Thermodesulfobacterium_hydrogeniphilum_"/>
    <otu id="otu308272" label="97.8/99"/>
    <otu id="otu308275" label="AEH22983.1_GCA_000215975_Cytochrome_c3_hydrogenase__Thermodesulfobacterium_geofontis_OPF15_"/>
    <otu id="otu308280" label="PMP68427.1_GCA_002877985_hydrogenase_2_large_subunit__Thermodesulfobacterium_geofontis_"/>
    <otu id="otu308285" label="RKX56906.1_GCA_003641595_hydrogenase_2_large_subunit__Thermodesulfobacteria_bacterium_"/>
    <otu id="otu308288" label="RKX63697.1_GCA_003641645_hydrogenase_2_large_subunit__Thermodesulfobacteria_bacterium_"/>
    <otu id="otu308311" label="RKX60019.1_GCA_003641595_hydrogenase_2_large_subunit__Thermodesulfobacteria_bacterium_"/>
    <otu id="otu308324" label="OGV66435.1_GCA_001804885_hydrogenase_2_large_subunit__Lentisphaerae_bacterium_RIFOXYA12_FULL_48_11_"/>
    <otu id="otu308329" label="74.1/100"/>
    <otu id="otu308332" label="AJY70529.1_GCA_000961035_hydrogenase_2_large_subunit__Geobacter_sulfurreducens_"/>
    <otu id="otu308335" label="AJE02774.1_GCA_000817955_hydrogenase_2_large_subunit__Geobacter_pickeringii_"/>
    <otu id="otu308342" label="RNC67528.1_GCA_003712145_nickel_dependent_hydrogenase_large_subunit__Desulfuromonadales_bacterium_"/>
    <otu id="otu308361" label="87.9/98"/>
    <otu id="otu308364" label="98.9/99"/>
    <otu id="otu308367" label="82.9/90"/>
    <otu id="otu308370" label="96/98"/>
    <otu id="otu308373" label="91.5/99"/>
    <otu id="otu308376" label="36/17"/>
    <otu id="otu308379" label="92.1/97"/>
    <otu id="otu308386" label="5.6/25"/>
    <otu id="otu308389" label="67.5/49"/>
    <otu id="otu308394" label="AAC06861.1_GCA_000008625_hydrogenase_large_subunit__Aquifex_aeolicus_VF5_"/>
    <otu id="otu308397" label="RUM30619.1_GCA_003978875_hydrogenase_1_large_subunit__Aquifex_sp._"/>
    <otu id="otu308404" label="ADC89740.1_GCA_000025605_nickel_dependent_hydrogenase_large_subunit__Thermocrinis_albus_DSM_14484_"/>
    <otu id="otu308411" label="AHE96106.1_GCA_000512735_hydrogenase_2_large_subunit__Thermocrinis_ruber_"/>
    <otu id="otu308418" label="EDP75720.1_GCA_000171895_hydrogenase_large_subunit__Hydrogenivirga_sp._128_5_R1_1_"/>
    <otu id="otu308427" label="SDE83705.1_GCA_900101845_hydrogenase_large_subunit__Sporomusa_acidovorans_"/>
    <otu id="otu308432" label="WP_110954419.1_GCF_900086705_nickel_dependent_hydrogenase_large_subunit__Massilibacillus_massiliensis_"/>
    <otu id="otu308437" label="GCA_900315155OMYB01000025.1_33612553719_3_GCA_900315155_1_ID_19_3_partial_00__uncultured_Selenomonadales_bacterium_"/>
    <otu id="otu308440" label="GCA_002448495DJYL01000018.1_2102929364_2_GCA_002448495_1_ID_4_2_partial_00__Selenomonas_ruminantium_"/>
    <otu id="otu308465" label="ANU66149.1_GCA_001688905_hydrogenase_2_large_subunit__Burkholderiales_bacterium_YL45_"/>
    <otu id="otu308468" label="91.9/100"/>
    <otu id="otu308471" label="HAV39321.1_GCA_003484605_TPA__hydrogenase_2_large_subunit__Sutterellaceae_bacterium_"/>
    <otu id="otu308476" label="GCA_900554375USHK01000106.1_26492418106_2_GCA_900554375__1_ID_106_2_partial_00__uncultured_Sutterella_sp._"/>
    <otu id="otu308479" label="EFL83469.1_GCA_000144975_membrane_bound_hydrogenase_1_large_subunit__Burkholderiales_bacterium_1_1_47_"/>
    <otu id="otu308496" label="94.8/96"/>
    <otu id="otu308499" label="91/98"/>
    <otu id="otu308502" label="89.7/87"/>
    <otu id="otu308505" label="81.1/94"/>
    <otu id="otu308508" label="84.3/100"/>
    <otu id="otu308517" label="GCA_900544255UQUM01000014.1_42436134538514_42_GCA_900544255__1_ID_14_42_partial_00__uncultured_Sutterella_sp._"/>
    <otu id="otu308522" label="GCA_900538905UPZS01000023.1_21589336423_2_GCA_900538905_1_ID_23_2_partial_00__uncultured_Sutterella_sp._"/>
    <otu id="otu308525" label="GCA_900541435UQJM01000003.1_1171334131351883_117_GCA_900541435__1_ID_3_117_partial_00__uncultured_Sutterella_sp._"/>
    <otu id="otu308536" label="GCA_900538855UQAA01000010.1_14150531682810_14_GCA_900538855__1_ID_10_14_partial_00__uncultured_Sutterella_sp._"/>
    <otu id="otu308543" label="45/95"/>
    <otu id="otu308546" label="OLA89304.1_GCA_001917215_hydrogenase__Sutterella_sp._63_29_"/>
    <otu id="otu308551" label="GCA_004555755SFHE01000054.1_11108091257524_11_GCA_004555755_1_ID_24_11_partial_00__Sutterella_wadsworthensis_"/>
    <otu id="otu308554" label="BBF23611.1_GCA_003609995_uptake_hydrogenase_large_subunit__Sutterella_megalosphaeroides_"/>
    <otu id="otu308569" label="GCA_900554675USIM01000049.1_64143590649_6_GCA_900554675_1_ID_49_6_partial_00__uncultured_Sutterella_sp._"/>
    <otu id="otu308576" label="GCA_900544345UQUR01000002.1_1891966751984412_189_GCA_900544345__1_ID_2_189_partial_00__uncultured_Sutterella_sp._"/>
    <otu id="otu308583" label="72.6/87"/>
    <otu id="otu308586" label="GCA_900544315UQUW01000006.1_2223612253756_22_GCA_900544315_1_ID_6_22_partial_00__uncultured_Sutterella_sp._"/>
    <otu id="otu308589" label="GCA_900546995URFF01000052.1_12104411220452_12_GCA_900546995_1_ID_52_12_partial_00__uncultured_Sutterella_sp._"/>
    <otu id="otu308600" label="GCA_900543805UQTE01000003.1_2935148369143_29_GCA_900543805_1_ID_3_29_partial_00__uncultured_Sutterella_sp._"/>
    <otu id="otu308607" label="78.1/93"/>
    <otu id="otu308610" label="EFW02846.1_GCA_000186505_hydrogenase_large_subunit__Sutterella_wadsworthensis_3_1_45B_"/>
    <otu id="otu308613" label="95.2/100"/>
    <otu id="otu308616" label="GCA_002404465DHJT01000030.1_15134291519812_15_GCA_002404465_1_ID_12_15_partial_00__Sutterella_sp._UBA4713_"/>
    <otu id="otu308619" label="76.7/100"/>
    <otu id="otu308622" label="GCA_900542805UQOW01000005.1_3836814385835_38_GCA_900542805__1_ID_5_38_partial_00__uncultured_Sutterella_sp._"/>
    <otu id="otu308625" label="GCA_900544335UQUS01000001.1_8988968907371_89_GCA_900544335_1_ID_1_89_partial_00__uncultured_Sutterella_sp._"/>
    <otu id="otu308644" label="95.1/99"/>
    <otu id="otu308647" label="GCA_900315045OMXR01000028.1_12153601711163_12_GCA_900315045_1_ID_63_12_partial_00__uncultured_Sutterella_sp._"/>
    <otu id="otu308652" label="GCA_900539275UQBI01000007.1_1913727154997_19_GCA_900539275__1_ID_7_19_partial_00__uncultured_Sutterella_sp._"/>
    <otu id="otu308655" label="GCA_900314415OMVG01000208.1_211902956401_2_GCA_900314415_1_ID_401_2_partial_00__uncultured_Sutterella_sp._"/>
    <otu id="otu308674" label="85.7/99"/>
    <otu id="otu308679" label="GCA_002347615DDYH01000041.1_57571245892674_57_GCA_002347615__1_ID_74_57_partial_00__Gallionellaceae_bacterium_UBA2239_"/>
    <otu id="otu308682" label="CUW37731.1_GCA_001511835_hydrogenase_1__large_subunit__Magnetospirillum_sp._XM_1_"/>
    <otu id="otu308689" label="72.6/93"/>
    <otu id="otu308692" label="96.4/99"/>
    <otu id="otu308695" label="53.8/59"/>
    <otu id="otu308698" label="31.1/64"/>
    <otu id="otu308701" label="81.1/99"/>
    <otu id="otu308706" label="77.8/89"/>
    <otu id="otu308709" label="86/99"/>
    <otu id="otu308714" label="82.4/97"/>
    <otu id="otu308717" label="74.4/45"/>
    <otu id="otu308728" label="54.7/96"/>
    <otu id="otu308733" label="RRD01037.1_GCA_003858655_nickel_dependent_hydrogenase_large_subunit__Amphritea_balenae_"/>
    <otu id="otu308736" label="SEQ41832.1_GCA_900111095_hydrogenase_large_subunit__Amphritea_atlantica_"/>
    <otu id="otu308743" label="WP_028302021.1_GCF_000422425_nickel_dependent_hydrogenase_large_subunit__Oceanospirillum_beijerinckii_"/>
    <otu id="otu308750" label="KEA65593.1_GCA_000705555_Uptake_hydrogenase_large_subunit__Marinobacterium_sp._AK27_"/>
    <otu id="otu308759" label="73.9/79"/>
    <otu id="otu308764" label="75.6/42"/>
    <otu id="otu308767" label="50.7/20"/>
    <otu id="otu308770" label="76.9/78"/>
    <otu id="otu308773" label="42/30"/>
    <otu id="otu308776" label="75.4/9"/>
    <otu id="otu308779" label="73.3/10"/>
    <otu id="otu308782" label="WP_028999751.1_GCF_000430725_nickel_dependent_hydrogenase_large_subunit__Azohydromonas_australica_"/>
    <otu id="otu308785" label="67.5/97"/>
    <otu id="otu308788" label="WP_029463216.1_GCF_000696225_nickel_dependent_hydrogenase_large_subunit__Serpentinomonas_raichei_"/>
    <otu id="otu308791" label="RJP70924.1_GCA_003599455_nickel_dependent_hydrogenase_large_subunit__Comamonadaceae_bacterium_"/>
    <otu id="otu308802" label="RZS57876.1_GCA_004216565_hydrogenase_large_subunit__Leptothrix_mobilis_"/>
    <otu id="otu308809" label="82.3/58"/>
    <otu id="otu308812" label="72.4/29"/>
    <otu id="otu308817" label="ASM77620.1_GCA_002222655_Hydrogenase__acceptor__hydrogenase_2_large_subunit__Vitreoscilla_filiformis_"/>
    <otu id="otu308820" label="WP_088278949.1_GCF_002198735_nickel_dependent_hydrogenase_large_subunit__Ideonella_sp._A_288_"/>
    <otu id="otu308827" label="WP_022981892.1_GCF_000333615_nickel_dependent_hydrogenase_large_subunit__Ideonella_sp._B508_1_"/>
    <otu id="otu308834" label="74.2/89"/>
    <otu id="otu308837" label="WP_028309978.1_GCF_000482785_nickel_dependent_hydrogenase_large_subunit__Derxia_gummosa_"/>
    <otu id="otu308840" label="AWI52503.1_GCA_003100395_hydrogenase_1_large_subunit__Aquabacterium_olei_"/>
    <otu id="otu308855" label="PJC21380.1_GCA_002789135_hydrogenase_2_large_subunit__Comamonadaceae_bacterium_CG_4_9_14_0_8_um_filter_57_21_"/>
    <otu id="otu308862" label="WP_114968379.1_GCF_003347515_nickel_dependent_hydrogenase_large_subunit__Rhodoferax_sp._OTU1_"/>
    <otu id="otu308871" label="OWR00757.1_GCA_002205845_hydrogenase_2_large_subunit__Pelomonas_puraquae_"/>
    <otu id="otu308874" label="RTL46777.1_GCA_003963005_nickel_dependent_hydrogenase_large_subunit__Burkholderiales_bacterium_"/>
    <otu id="otu308885" label="WP_047491739.1_GCF_000799305_nickel_dependent_hydrogenase_large_subunit__Methylibium_sp._CF059_"/>
    <otu id="otu308894" label="HBR98802.1_GCA_003511825_TPA__hydrogenase_1_large_subunit__Gammaproteobacteria_bacterium_"/>
    <otu id="otu308897" label="88.5/100"/>
    <otu id="otu308900" label="AYQ57687.1_GCA_003711265_Ni_Fe_hydrogenase_large_subunit__Bathymodiolus_thermophilus_thioautotrophic_gill_symbiont_"/>
    <otu id="otu308905" label="WP_010646702.1_GCF_000297135_nickel_dependent_hydrogenase_large_subunit__endosymbiont_of_Bathymodiolus_sp._"/>
    <otu id="otu308908" label="SEI02907.1_GCA_001298715_hydrogenase_2_large_subunit__Bathymodiolus_azoricus_thioautotrophic_gill_symbiont_"/>
    <otu id="otu308927" label="84.7/98"/>
    <otu id="otu308930" label="29.5/98"/>
    <otu id="otu308933" label="ESQ85279.1_GCA_000495815_hydrogenase_2_large_subunit__Asticcacaulis_sp._AC466_"/>
    <otu id="otu308936" label="WP_029356678.1_GCF_000702305_nickel_dependent_hydrogenase_large_subunit__Bosea_sp._117_"/>
    <otu id="otu308945" label="QBZ82761.1_GCA_004786015_Ni_Fe_hydrogenase_I_large_subunit__Hydrogenovibrio_crunogenus_"/>
    <otu id="otu308948" label="19.2/72"/>
    <otu id="otu308951" label="WP_029908155.1_GCF_000711315_nickel_dependent_hydrogenase_large_subunit__Hydrogenovibrio_marinus_"/>
    <otu id="otu308954" label="WP_029939087.1_GCF_000711305_MULTISPECIES__nickel_dependent_hydrogenase_large_subunit__Piscirickettsiaceae_"/>
    <otu id="otu308979" label="RVT83236.1_GCA_004005435_nickel_dependent_hydrogenase_large_subunit__Rhodobacteraceae_bacterium_CCMM004_"/>
    <otu id="otu308982" label="SEG62058.1_GCA_900108225_hydrogenase_large_subunit__Thalassococcus_halodurans_"/>
    <otu id="otu308993" label="99.3/99"/>
    <otu id="otu308996" label="GCA_002298335DBNK01000036.1_56542915609018_56_GCA_002298335__1_ID_18_56_partial_00__Thalassolituus_sp._UBA674_"/>
    <otu id="otu309001" label="92.5/90"/>
    <otu id="otu309004" label="RLW64659.1_GCA_003676145_hydrogenase_2_large_subunit__gamma_proteobacterium_symbiont_of_Stewartia_floridana_"/>
    <otu id="otu309009" label="ODB99536.1_GCA_001709035_hydrogenase__Candidatus_Thiodiazotropha_endoloripes_"/>
    <otu id="otu309012" label="ODB98347.1_GCA_001708975_hydrogenase__Candidatus_Thiodiazotropha_endoloripes_"/>
    <otu id="otu309023" label="72.4/98"/>
    <otu id="otu309026" label="PVV19026.1_GCA_003094555_hydrogenase_2_large_subunit__gamma_proteobacterium_symbiont_of_Ctena_orbiculata_"/>
    <otu id="otu309029" label="PUB80714.1_GCA_003058525_hydrogenase_2_large_subunit__gamma_proteobacterium_symbiont_of_Ctena_orbiculata_"/>
    <otu id="otu309048" label="96.2/88"/>
    <otu id="otu309051" label="AQR64665.1_GCA_002002905_hydrogenase_2_large_subunit__Aquaspirillum_sp._LM1_"/>
    <otu id="otu309056" label="GCA_001657385LYSZ01000017.1_6111931298310_6_GCA_001657385_1_ID_10_6_partial_00__Parvularcula_sp._BBD_1991_13_"/>
    <otu id="otu309059" label="GCA_002428935DIYG01000080.1_73818560863_7_GCA_002428935__1_ID_63_7_partial_00__Halieaceae_bacterium_UBA6060_"/>
    <otu id="otu309074" label="75.4/39"/>
    <otu id="otu309077" label="77.1/58"/>
    <otu id="otu309080" label="87.3/90"/>
    <otu id="otu309083" label="79.9/90"/>
    <otu id="otu309086" label="GCA_005239635SBBQ01000021.1_29351093690268_29_GCA_005239635__1_ID_68_29_partial_00__Uliginosibacterium_gangwonense_"/>
    <otu id="otu309089" label="SMF97742.1_GCA_900155475_hydrogenase_large_subunit__Methylomagnum_ishizawai_"/>
    <otu id="otu309096" label="88.3/100"/>
    <otu id="otu309099" label="84.5/99"/>
    <otu id="otu309102" label="75.1/26"/>
    <otu id="otu309109" label="OHC68684.1_GCA_001828935_hydrogenase__Rhodocyclales_bacterium_RIFCSPLOWO2_02_FULL_63_24_"/>
    <otu id="otu309112" label="GCA_003158255PMIH01000115.1_171469616495266_17_GCA_003158255_1_ID_266_17_partial_00__Rhodocyclaceae_bacterium_"/>
    <otu id="otu309121" label="THF65324.1_GCA_004801305_nickel_dependent_hydrogenase_large_subunit__Azoarcus_sp._CC_YHH848_"/>
    <otu id="otu309124" label="91.4/100"/>
    <otu id="otu309127" label="PTD97819.1_GCA_003034845_hydrogenase_2_large_subunit__Thauera_sp._D20_"/>
    <otu id="otu309130" label="AUL98917.1_GCA_002863805_hydrogenase_2_large_subunit__Rhodocyclaceae_bacterium_"/>
    <otu id="otu309147" label="WP_026685892.1_GCF_000429665_nickel_dependent_hydrogenase_large_subunit__Azovibrio_restrictus_"/>
    <otu id="otu309150" label="GCA_002340095DDKS01000035.1_1398961169238_13_GCA_002340095_1_ID_38_13_partial_00__Betaproteobacteria_bacterium_UBA2592_"/>
    <otu id="otu309161" label="GCA_002425245DILW01000164.1_29299213171728_29_GCA_002425245_1_ID_28_29_partial_00__Betaproteobacteria_bacterium_UBA5582_"/>
    <otu id="otu309168" label="49.9/98"/>
    <otu id="otu309171" label="GCA_002345845DDWF01000137.1_211653818328250_21_GCA_002345845__1_ID_250_21_partial_00__Betaproteobacteria_bacterium_UBA2293_"/>
    <otu id="otu309174" label="PKO35289.1_GCA_002840765_hydrogenase_2_large_subunit__Betaproteobacteria_bacterium_HGW_Betaproteobacteria_7_"/>
    <otu id="otu309189" label="GCA_002327405DCVO01000092.1_16119041369410_16_GCA_002327405__1_ID_10_16_partial_00__Thiobacillus_sp._UBA2186_"/>
    <otu id="otu309196" label="86.4/60"/>
    <otu id="otu309199" label="86.8/95"/>
    <otu id="otu309202" label="87.4/88"/>
    <otu id="otu309205" label="GCA_001939945MOEB01000009.1_282720228995322_28_GCA_001939945__1_ID_322_28_partial_00__Rhodocista_sp._MIMtkB3_"/>
    <otu id="otu309208" label="89.6/95"/>
    <otu id="otu309211" label="69.3/74"/>
    <otu id="otu309214" label="52.5/65"/>
    <otu id="otu309217" label="94.7/97"/>
    <otu id="otu309222" label="SNB65517.1_GCA_900187365_hydrogenase_large_subunit__Rhodoblastus_acidophilus_"/>
    <otu id="otu309225" label="PPQ26911.1_GCA_002937075_hydrogenase_2_large_subunit__Rhodoblastus_sphagnicola_"/>
    <otu id="otu309232" label="68.2/88"/>
    <otu id="otu309235" label="52.7/97"/>
    <otu id="otu309238" label="PPQ29787.1_GCA_002937075_hydrogenase_2_large_subunit__Rhodoblastus_sphagnicola_"/>
    <otu id="otu309241" label="SNB77384.1_GCA_900187365_hydrogenase_large_subunit__Rhodoblastus_acidophilus_"/>
    <otu id="otu309248" label="56.7/93"/>
    <otu id="otu309251" label="82.6/96"/>
    <otu id="otu309254" label="87.3/97"/>
    <otu id="otu309259" label="90/98"/>
    <otu id="otu309262" label="89.4/98"/>
    <otu id="otu309265" label="BAM91831.1_GCA_000344805_uptake_hydrogenase_large_subunit_precursor__Bradyrhizobium_oligotrophicum_S58_"/>
    <otu id="otu309268" label="GCA_900465605UBJK01000007.1_19016097216276217_190_GCA_900465605_1_ID_17_190_partial_00__Rhizobiales_bacterium_"/>
    <otu id="otu309277" label="AGB73470.1_GCA_000330885_uptake_hydrogenase_large_subunit_HupL__plasmid___Rhizobium_tropici_CIAT_899_"/>
    <otu id="otu309280" label="61/44"/>
    <otu id="otu309283" label="WP_018240255.1_GCF_000378985_nickel_dependent_hydrogenase_large_subunit__Ensifer_sp._BR816_"/>
    <otu id="otu309286" label="74.3/44"/>
    <otu id="otu309289" label="THK33747.1_GCA_004827385_nickel_dependent_hydrogenase_large_subunit__Ensifer_sp._MPMI2T_"/>
    <otu id="otu309292" label="WP_022718972.1_GCF_000419765_nickel_dependent_hydrogenase_large_subunit__Rhizobium_mongolense_"/>
    <otu id="otu309311" label="ANT54423.1_GCA_001686985_hydrogenase__plasmid___Mesorhizobium_amorphae_CCNWGS0123_"/>
    <otu id="otu309318" label="WP_112693884.1_GCF_900465635_nickel_dependent_hydrogenase_large_subunit__Rhizobiales_bacterium_"/>
    <otu id="otu309325" label="WP_028738633.1_GCF_000518785_MULTISPECIES__nickel_dependent_hydrogenase_large_subunit__Rhizobium_"/>
    <otu id="otu309332" label="43.2/90"/>
    <otu id="otu309335" label="QGM44371.1_GCA_004802635_hydrogenase_1_large_subunit__Methylocystis_heyeri_"/>
    <otu id="otu309338" label="0.7/57"/>
    <otu id="otu309341" label="WP_036283932.1_GCF_000188155_nickel_dependent_hydrogenase_large_subunit__Methylocystis_sp._ATCC_49242_"/>
    <otu id="otu309344" label="CCJ07788.1_GCA_000304315_Uptake_hydrogenase_large_subunit__Methylocystis_sp._SC2_"/>
    <otu id="otu309367" label="95.6/99"/>
    <otu id="otu309370" label="ABD89306.1_GCA_000013745_nickel_dependent_hydrogenase__large_subunit__Rhodopseudomonas_palustris_BisB18_"/>
    <otu id="otu309373" label="TBW40033.1_GCA_004328075_nickel_dependent_hydrogenase_large_subunit__Siculibacillus_lacustris_"/>
    <otu id="otu309384" label="92.7/95"/>
    <otu id="otu309387" label="74.5/82"/>
    <otu id="otu309390" label="11.4/76"/>
    <otu id="otu309393" label="88.7/99"/>
    <otu id="otu309398" label="88.8/97"/>
    <otu id="otu309403" label="91/100"/>
    <otu id="otu309406" label="74.2/100"/>
    <otu id="otu309411" label="RXH03476.1_GCA_004114425_nickel_dependent_hydrogenase_large_subunit__Bradyrhizobium_vignae_"/>
    <otu id="otu309414" label="WP_028348763.1_GCF_000472965_nickel_dependent_hydrogenase_large_subunit__Bradyrhizobium_elkanii_"/>
    <otu id="otu309421" label="CCE11068.1_GCA_000239815_Uptake_hydrogenase_large_subunit_precursor__Bradyrhizobium_sp._STM_3843_"/>
    <otu id="otu309428" label="91.8/100"/>
    <otu id="otu309431" label="CAL75562.1_GCA_000026145_Uptake_hydrogenase_large_subunit_precursor__Bradyrhizobium_sp._ORS_278_"/>
    <otu id="otu309434" label="RTM04723.1_GCA_003963395_nickel_dependent_hydrogenase_large_subunit__Bradyrhizobiaceae_bacterium_"/>
    <otu id="otu309445" label="ARN81867.1_GCA_002117405_hydrogenase_2_large_subunit__Methylocystis_bryophila_"/>
    <otu id="otu309454" label="GCA_003155115PMFK01000185.1_222413425924102_22_GCA_003155115_1_ID_102_22_partial_00__Methylocystaceae_bacterium_"/>
    <otu id="otu309457" label="GCA_003152255PLZT01000280.1_83642549822_8_GCA_003152255__1_ID_22_8_partial_00__Methylocystaceae_bacterium_"/>
    <otu id="otu309468" label="PWB80063.1_GCA_003105285_hydrogenase_2_large_subunit__Methylocystaceae_bacterium_"/>
    <otu id="otu309477" label="ATQ67056.1_GCA_002752655_nickel_dependent_hydrogenase_large_subunit__Methylosinus_trichosporium_OB3b_"/>
    <otu id="otu309480" label="WP_018266919.1_GCF_000379125_nickel_dependent_hydrogenase_large_subunit__Methylosinus_sp._LW4_"/>
    <otu id="otu309493" label="RAI37592.1_GCA_003258805_hydrogenase_2_large_subunit__Rhodoplanes_elegans_"/>
    <otu id="otu309496" label="87.7/96"/>
    <otu id="otu309499" label="18.1/70"/>
    <otu id="otu309502" label="CAE26406.1_GCA_000195775_hydrogenase_large_chain__Rhodopseudomonas_palustris_CGA009_"/>
    <otu id="otu309507" label="BAR99756.1_GCA_001548155_uptake_hydrogenase_large_subunit__Blastochloris_viridis_"/>
    <otu id="otu309510" label="BBF93991.1_GCA_003966715_uptake_hydrogenase_large_subunit__Blastochloris_sp._GI_"/>
    <otu id="otu309521" label="EJW11480.1_GCA_000293785_Uptake_hydrogenase_large_subunit__Rhodovulum_sp._PH10_"/>
    <otu id="otu309536" label="91.2/96"/>
    <otu id="otu309539" label="KPL52965.1_GCA_001305515_hydrogenase__Prosthecomicrobium_hirschii_"/>
    <otu id="otu309542" label="WP_137042926.1_GCF_005153485_nickel_dependent_hydrogenase_large_subunit__Pseudolabrys_sp._FHR47_"/>
    <otu id="otu309553" label="SEH35361.1_GCA_900108475_hydrogenase_large_subunit__Phaeospirillum_fulvum_"/>
    <otu id="otu309564" label="84.2/78"/>
    <otu id="otu309567" label="WP_026783388.1_GCF_000425185_nickel_dependent_hydrogenase_large_subunit__Pleomorphomonas_koreensis_"/>
    <otu id="otu309570" label="GCA_002298965DBMN01000371.1_549356725116_5_GCA_002298965_1_ID_116_5_partial_00__Rhizobiales_bacterium_UBA697_"/>
    <otu id="otu309587" label="KJB94140.1_GCA_000936425_hydrogenase_2_large_subunit__Skermanella_aerolata_KACC_11604_"/>
    <otu id="otu309590" label="EWY38112.1_GCA_000576635_hydrogenase_2_large_subunit__Skermanella_stibiiresistens_SB22_"/>
    <otu id="otu309601" label="90.8/97"/>
    <otu id="otu309604" label="PKO79587.1_GCA_002842325_hydrogenase_2_large_subunit__Betaproteobacteria_bacterium_HGW_Betaproteobacteria_13_"/>
    <otu id="otu309609" label="CAL96403.1_GCA_000061505_probable_ferredoxin_hydrogenase__large_chain__Azoarcus_sp._BH72_"/>
    <otu id="otu309612" label="TDN49554.1_GCA_004361735_hydrogenase_large_subunit__Azoarcus_indigens_"/>
    <otu id="otu309637" label="GCA_003252085QKDM01000098.1_315983388591_3_GCA_003252085__1_ID_591_3_partial_00__Thiotrichales_bacterium_"/>
    <otu id="otu309640" label="RCX32853.1_GCA_003337735_hydrogenase_large_subunit__Thioalbus_denitrificans_"/>
    <otu id="otu309651" label="98.9/98"/>
    <otu id="otu309654" label="48.7/75"/>
    <otu id="otu309657" label="72.6/94"/>
    <otu id="otu309660" label="48.1/100"/>
    <otu id="otu309663" label="TAN52185.1_GCA_004299145_nickel_dependent_hydrogenase_large_subunit__Methylococcaceae_bacterium_"/>
    <otu id="otu309668" label="PZN75811.1_GCA_003242955_hydrogenase_1_large_subunit__Candidatus_Methyloumidiphilus_alinensis_"/>
    <otu id="otu309671" label="PZN82172.1_GCA_003242955_hydrogenase_1_large_subunit__Candidatus_Methyloumidiphilus_alinensis_"/>
    <otu id="otu309682" label="WP_045225403.1_GCF_000934725_nickel_dependent_hydrogenase_large_subunit__Methyloterricola_oryzae_"/>
    <otu id="otu309689" label="88.8/98"/>
    <otu id="otu309692" label="75.7/98"/>
    <otu id="otu309695" label="WP_026610556.1_GCF_000427385_nickel_dependent_hydrogenase_large_subunit__Methylocaldum_szegediense_"/>
    <otu id="otu309698" label="BBA32830.1_GCA_003584645_nickel_dependent_hydrogenase_large_subunit__Methylocaldum_marinum_"/>
    <otu id="otu309705" label="WP_077732682.1_GCF_002005105_MULTISPECIES__nickel_dependent_hydrogenase_large_subunit__unclassified_Methylocaldum_"/>
    <otu id="otu309716" label="AAU90583.1_GCA_000008325_nickel_iron_hydrogenase__large_subunit__Methylococcus_capsulatus_str._Bath_"/>
    <otu id="otu309727" label="94.4/100"/>
    <otu id="otu309730" label="EXJ15239.1_GCA_000585215_Uptake_hydrogenase_large_subunit__Imhoffiella_purpurea_"/>
    <otu id="otu309733" label="EGV32883.1_GCA_000224065_Cytochrome_c3_hydrogenase__Thiorhodococcus_drewsii_AZ1_"/>
    <otu id="otu309744" label="49.8/89"/>
    <otu id="otu309747" label="HCS90198.1_GCA_003525925_TPA__nickel_dependent_hydrogenase_large_subunit__Chromatiaceae_bacterium_"/>
    <otu id="otu309752" label="EGV20327.1_GCA_000223985_Cytochrome_c3_hydrogenase__Thiocapsa_marina_5811_"/>
    <otu id="otu309755" label="CRI66415.1_GCA_001499735_Uptake_hydrogenase__large_subunit__Thiocapsa_sp._KS1_"/>
    <otu id="otu309770" label="AGA91914.1_GCA_000327045_Ni_Fe_hydrogenase_I_large_subunit__Thioflavicoccus_mobilis_8321_"/>
    <otu id="otu309777" label="OQW92712.1_GCA_002083935_hydrogenase_2_large_subunit__Beggiatoa_sp._IS2_"/>
    <otu id="otu309784" label="OUD15531.1_GCA_002149925_hydrogenase__Thioflexothrix_psekupsii_"/>
    <otu id="otu309791" label="GCA_003252455QKED01000118.1_23222872407424_23_GCA_003252455_1_ID_24_23_partial_00__Gammaproteobacteria_bacterium_"/>
    <otu id="otu309798" label="89.1/94"/>
    <otu id="otu309801" label="KPJ82314.1_GCA_001303245_hydrogenase__Gammaproteobacteria_bacterium_SG8_30_"/>
    <otu id="otu309806" label="88.6/93"/>
    <otu id="otu309809" label="0/68"/>
    <otu id="otu309812" label="96.8/96"/>
    <otu id="otu309815" label="RMF84601.1_GCA_003696005_nickel_dependent_hydrogenase_large_subunit__Nitrospirae_bacterium_"/>
    <otu id="otu309818" label="PJB94955.1_GCA_002789415_hydrogenase_2_large_subunit__Nitrospirae_bacterium_CG_4_9_14_0_8_um_filter_70_14_"/>
    <otu id="otu309825" label="GCA_003235885QJXA01000207.1_211875520548116_21_GCA_003235885__1_ID_116_21_partial_00__Gammaproteobacteria_bacterium_"/>
    <otu id="otu309832" label="91.6/99"/>
    <otu id="otu309835" label="PLX56907.1_GCA_002868855_hydrogenase_2_large_subunit__Chromatiales_bacterium_"/>
    <otu id="otu309838" label="KPK60294.1_GCA_001303285_hydrogenase__Gammaproteobacteria_bacterium_SG8_31_"/>
    <otu id="otu309849" label="GCA_001657305LYSX01000008.1_16619547919727243_166_GCA_001657305_1_ID_43_166_partial_00__Ectothiorhodospiraceae_bacterium_BBD_1991_15_"/>
    <otu id="otu309876" label="75.5/37"/>
    <otu id="otu309879" label="76.8/93"/>
    <otu id="otu309882" label="72.1/44"/>
    <otu id="otu309885" label="WP_027414715.1_GCF_000430625_nickel_dependent_hydrogenase_large_subunit__Aneurinibacillus_terranovensis_"/>
    <otu id="otu309888" label="56.7/88"/>
    <otu id="otu309895" label="85.1/98"/>
    <otu id="otu309898" label="PTQ52424.1_GCA_003050565__Ni_Fe_uptake_hydrogenase_large_subunit__Brockia_lithotrophica_"/>
    <otu id="otu309901" label="PTQ51665.1_GCA_003050565__Ni_Fe__uptake_hydrogenase__large_subunit__Brockia_lithotrophica_"/>
    <otu id="otu309910" label="PTQ56157.1_GCA_003050645_Uptake_hydrogenase_large_subunit__Candidatus_Carbobacillus_altaicus_"/>
    <otu id="otu309913" label="OAR05498.1_GCA_001653195_hydrogenase__Hydrogenibacillus_schlegelii_"/>
    <otu id="otu309926" label="49.8/88"/>
    <otu id="otu309929" label="86/85"/>
    <otu id="otu309932" label="64.6/89"/>
    <otu id="otu309935" label="92/94"/>
    <otu id="otu309938" label="RYL93615.1_GCA_004153195_nickel_dependent_hydrogenase_large_subunit__Sporolactobacillus_sp._THM19_2_"/>
    <otu id="otu309943" label="GCA_002480735DLCS01000175.1_12110831279813_12_GCA_002480735_1_ID_13_12_partial_00__Bacillaceae_bacterium_UBA7792_"/>
    <otu id="otu309946" label="WP_075980402.1_GCF_900117315_nickel_dependent_hydrogenase_large_subunit__Bacillus_massilionigeriensis_"/>
    <otu id="otu309957" label="90.5/91"/>
    <otu id="otu309962" label="OIJ15781.1_GCA_001865995_hydrogenase__Anaerobacillus_arseniciselenatis_"/>
    <otu id="otu309965" label="OIJ10665.1_GCA_001866075_hydrogenase__Anaerobacillus_isosaccharinicus_"/>
    <otu id="otu309972" label="43.4/21"/>
    <otu id="otu309975" label="SFG22484.1_GCA_900113175_hydrogenase_large_subunit__Planifilum_fulgidum_"/>
    <otu id="otu309978" label="66.7/21"/>
    <otu id="otu309981" label="86.2/97"/>
    <otu id="otu309984" label="89.9/99"/>
    <otu id="otu309989" label="WP_062200285.1_GCF_001375675_nickel_dependent_hydrogenase_large_subunit__Massilibacterium_senegalense_"/>
    <otu id="otu309994" label="TCZ78243.1_GCA_004344915_nickel_dependent_hydrogenase_large_subunit__Paenibacillus_sp._18JY21_1_"/>
    <otu id="otu309997" label="WP_028552966.1_GCF_000686845_nickel_dependent_hydrogenase_large_subunit__Paenibacillus_sp._UNC451MF_"/>
    <otu id="otu310008" label="73.6/100"/>
    <otu id="otu310013" label="GCD82755.1_GCA_003865195_hydrogenase_2_large_subunit__Parageobacillus_thermoglucosidasius_"/>
    <otu id="otu310016" label="TCL48031.1_GCA_004341205_hydrogenase_large_subunit__Thermolongibacillus_altinsuensis_"/>
    <otu id="otu310023" label="EZP77461.1_GCA_000632515_nickel_dependent_hydrogenase_large_subunit__Parageobacillus_genomosp._1_"/>
    <otu id="otu310034" label="33.9/95"/>
    <otu id="otu310037" label="WP_005587574.1_GCF_000510645_nickel_dependent_hydrogenase_large_subunit__Thermicanus_aegyptius_"/>
    <otu id="otu310040" label="KEF37295.1_GCA_000708505_Ni_Fe_hydrogenase_I_large_subunit__Bacillus_azotoformans_MEV2011_"/>
    <otu id="otu310053" label="41.3/90"/>
    <otu id="otu310056" label="WP_066313207.1_GCF_001510715_nickel_dependent_hydrogenase_large_subunit__Bacillus_sp._FJAT_29814_"/>
    <otu id="otu310061" label="RID84140.1_GCA_003570705_nickel_dependent_hydrogenase_large_subunit__Bacillus_zeae_"/>
    <otu id="otu310064" label="WP_071459887.1_GCF_900111815_nickel_dependent_hydrogenase_large_subunit__Bacillus_mediterraneensis_"/>
    <otu id="otu310075" label="HAQ08479.1_GCA_003457145_TPA__hydrogenase_2_large_subunit__Bacillus_bacterium_"/>
    <otu id="otu310098" label="27.5/93"/>
    <otu id="otu310101" label="GCA_002360295DEQI01000079.1_97429915040_9_GCA_002360295__1_ID_40_9_partial_00__Planococcaceae_bacterium_UBA3370_"/>
    <otu id="otu310104" label="WP_071394477.1_GCF_900104575_nickel_dependent_hydrogenase_large_subunit__Bacillus_tuaregi_"/>
    <otu id="otu310115" label="53.6/90"/>
    <otu id="otu310118" label="WP_019241710.1_GCF_000321185_MULTISPECIES__nickel_dependent_hydrogenase_large_subunit__Bacillus_"/>
    <otu id="otu310121" label="WP_042351922.1_GCF_000380245_nickel_dependent_hydrogenase_large_subunit__Bacillus_massiliogorillae_"/>
    <otu id="otu310132" label="RSK27297.1_GCA_003944835_nickel_dependent_hydrogenase_large_subunit__Bacillus_sp._HMF5848_"/>
    <otu id="otu310143" label="WP_048601334.1_GCF_001049895_nickel_dependent_hydrogenase_large_subunit__Rubeoparvulum_massiliense_"/>
    <otu id="otu310154" label="OEH86648.1_GCA_001742305_hydrogenase__Desulfuribacillus_stibiiarsenatis_"/>
    <otu id="otu310167" label="OEH84628.1_GCA_001742305_hydrogenase__Desulfuribacillus_stibiiarsenatis_"/>
    <otu id="otu310170" label="PKM78617.1_GCA_002840245_hydrogenase_2_large_subunit__Firmicutes_bacterium_HGW_Firmicutes_15_"/>
    <otu id="otu310177" label="GAW31187.1_GCA_002049395_hydrogenase__Carboxydocella_sp._JDF658_"/>
    <otu id="otu310186" label="KLU67685.1_GCA_001029285_hydrogenase_1_large_chain__Desulfosporosinus_acididurans_"/>
    <otu id="otu310191" label="TGE33385.1_GCA_004766055_nickel_dependent_hydrogenase_large_subunit__Desulfosporosinus_sp._Sb_LF_"/>
    <otu id="otu310194" label="93.1/98"/>
    <otu id="otu310197" label="KLU66699.1_GCA_001029285_hydrogenase_1_large_chain__Desulfosporosinus_acididurans_"/>
    <otu id="otu310200" label="38.5/95"/>
    <otu id="otu310205" label="AET69556.1_GCA_000235605_Ni_Fe_hydrogenase_I_large_subunit__Desulfosporosinus_orientis_DSM_765_"/>
    <otu id="otu310208" label="ODA40973.1_GCA_001707885__NiFe__hydrogenase__group_1__large_subunit__Desulfosporosinus_sp._BG_"/>
    <otu id="otu310215" label="92.7/99"/>
    <otu id="otu310220" label="WP_026183782.1_GCF_000378805_nickel_dependent_hydrogenase_large_subunit__Desulfitobacterium_hafniense_"/>
    <otu id="otu310223" label="SHN77865.1_GCA_900143285_hydrogenase_large_subunit__Desulfitobacterium_chlororespirans_DSM_11544_"/>
    <otu id="otu310232" label="KUO59917.1_GCA_001516055_hydrogenase__Gracilibacter_sp._BRH_c7a_"/>
    <otu id="otu310237" label="AFV05691.1_GCA_000305815_Hup_type_Ni_Fe_hydrogenase_large_subunit__Dehalobacter_sp._CF_"/>
    <otu id="otu310240" label="WP_026156348.1_GCF_000372005_nickel_dependent_hydrogenase_large_subunit__Dehalobacter_sp._FTH1_"/>
    <otu id="otu310283" label="85.1/23"/>
    <otu id="otu310286" label="79.9/92"/>
    <otu id="otu310289" label="78.6/50"/>
    <otu id="otu310294" label="ADC90045.1_GCA_000025605_nickel_dependent_hydrogenase_large_subunit__Thermocrinis_albus_DSM_14484_"/>
    <otu id="otu310297" label="88.2/63"/>
    <otu id="otu310300" label="RLJ69868.1_GCA_003664005_hydrogenase_large_subunit__Hydrogenivirga_caldilitoris_"/>
    <otu id="otu310303" label="AAC07046.1_GCA_000008625_hydrogenase_large_subunit__Aquifex_aeolicus_VF5_"/>
    <otu id="otu310316" label="42.1/63"/>
    <otu id="otu310319" label="GCA_001442855LDXU01000006.1_1131173541190906_113_GCA_001442855__1_ID_6_113_partial_00__Candidatus_Thermokryptus_mobilis_"/>
    <otu id="otu310322" label="CUT04577.1_GCA_001536065_hydrogenase_large_subunit__Candidatus_Chrysopegis_kryptomonas_"/>
    <otu id="otu310329" label="GCA_001442925LDXX01000003.1_2182353572370933_218_GCA_001442925_1_ID_3_218_partial_00__Candidatus_Kryptonium_thompsoni_"/>
    <otu id="otu310340" label="BAS26506.1_GCA_001544015_hydrogenase_2_large_subunit__Limnochorda_pilosa_"/>
    <otu id="otu310349" label="TCP63718.1_GCA_004341395_hydrogenase_large_subunit__Heliophilum_fasciatum_"/>
    <otu id="otu310352" label="7.5/16"/>
    <otu id="otu310357" label="ABZ82825.1_GCA_000019165_uptake__ni_fe__hydrogenase__large_subunit__Heliobacterium_modesticaldum_Ice1_"/>
    <otu id="otu310360" label="TCP61795.1_GCA_004341395_hydrogenase_large_subunit__Heliophilum_fasciatum_"/>
    <otu id="otu310367" label="ABZ84052.1_GCA_000019165_uptake__ni_fe__hydrogenase__large_subunit__Heliobacterium_modesticaldum_Ice1_"/>
    <otu id="otu310386" label="89.8/98"/>
    <otu id="otu310391" label="78.2/14"/>
    <otu id="otu310394" label="93.5/96"/>
    <otu id="otu310397" label="86.5/90"/>
    <otu id="otu310400" label="96.5/91"/>
    <otu id="otu310403" label="86/91"/>
    <otu id="otu310412" label="40.1/100"/>
    <otu id="otu310415" label="GCA_002471185DKPL01000042.1_21237352545334_21_GCA_002471185_1_ID_34_21_partial_00__Bacteroides_sp._UBA7335_"/>
    <otu id="otu310420" label="EJZ63279.1_GCA_000296465_hypothetical_protein_HMPREF9448_01928__Barnesiella_intestinihominis_YIT_11860_"/>
    <otu id="otu310425" label="OUN70854.1_GCA_002161555_hydrogenase_2_large_subunit__Barnesiella_sp._An55_"/>
    <otu id="otu310428" label="AHF13227.1_GCA_000512915_hydrogenase_2_large_subunit__Barnesiella_viscericola_DSM_18177_"/>
    <otu id="otu310443" label="GCA_900538555UPYI01000017.1_26233972511517_26_GCA_900538555__1_ID_17_26_partial_00__uncultured_Porphyromonadaceae_bacterium_"/>
    <otu id="otu310450" label="HAC20913.1_GCA_003447595_TPA__hydrogenase_2_large_subunit__Porphyromonadaceae_bacterium_"/>
    <otu id="otu310457" label="94.2/91"/>
    <otu id="otu310460" label="HBT97727.1_GCA_003509305_TPA__hydrogenase_1_large_subunit__Desulfobulbaceae_bacterium_"/>
    <otu id="otu310463" label="91.9/92"/>
    <otu id="otu310466" label="11.8/81"/>
    <otu id="otu310469" label="WP_106828409.1_GCF_900292045_nickel_dependent_hydrogenase_large_subunit__Parabacteroides_sp._Marseille_P4001_"/>
    <otu id="otu310472" label="WP_085537677.1_GCF_900178525_nickel_dependent_hydrogenase_large_subunit__Massilibacteroides_vaginae_"/>
    <otu id="otu310481" label="85.1/78"/>
    <otu id="otu310484" label="78.6/78"/>
    <otu id="otu310487" label="GCA_900541965UQLN01000003.1_4334950733_4_GCA_900541965__1_ID_3_4_partial_00__uncultured_Parabacteroides_sp._"/>
    <otu id="otu310492" label="GCA_900552465URZO01000017.1_33438844560517_33_GCA_900552465_1_ID_17_33_partial_00__uncultured_Parabacteroides_sp._"/>
    <otu id="otu310495" label="RDU51086.1_GCA_003363715_nickel_dependent_hydrogenase_large_subunit__Parabacteroides_acidifaciens_"/>
    <otu id="otu310508" label="WP_021862410.1_GCF_900624885_nickel_dependent_hydrogenase_large_subunit__Parabacteroides_johnsonii_"/>
    <otu id="otu310511" label="GCA_002319995DCJU01000002.1_72864588824218_72_GCA_002319995_1_ID_18_72_partial_00__Parabacteroides_merdae_"/>
    <otu id="otu310524" label="PAF59325.1_GCA_002272965_nickel_dependent_hydrogenase_large_subunit__Parabacteroides_sp._AT13_"/>
    <otu id="otu310527" label="79.6/98"/>
    <otu id="otu310532" label="GCA_002320525DCJN01000025.1_1010376120977_10_GCA_002320525_1_ID_7_10_partial_00__Parabacteroides_goldsteinii_"/>
    <otu id="otu310535" label="66.3/100"/>
    <otu id="otu310538" label="RHS01249.1_GCA_003479515_nickel_dependent_hydrogenase_large_subunit__Parabacteroides_sp._AF14_59_"/>
    <otu id="otu310541" label="WP_075558070.1_GCF_900128505_nickel_dependent_hydrogenase_large_subunit__Parabacteroides_timonensis_"/>
    <otu id="otu310554" label="SEF93350.1_GCA_900108035_hydrogenase_large_subunit__Parabacteroides_chinchillae_"/>
    <otu id="otu310557" label="RHJ95175.1_GCA_003472765_nickel_dependent_hydrogenase_large_subunit__Bacteroides_sp._AM07_16_"/>
    <otu id="otu310594" label="GCA_003232425QIJK01000037.1_31288633060244_31_GCA_003232425__1_ID_44_31_partial_00__Bacteroidetes_bacterium_"/>
    <otu id="otu310599" label="66.5/100"/>
    <otu id="otu310602" label="RUA08874.1_GCA_003973375_hydrogenase_1_large_subunit__Flavobacteriia_bacterium_"/>
    <otu id="otu310605" label="AMC11033.1_GCA_001543325_hydrogenase__Lutibacter_profundi_"/>
    <otu id="otu310612" label="PCH51843.1_GCA_002400505_hydrogenase_2_large_subunit__Flavobacteriaceae_bacterium_"/>
    <otu id="otu310623" label="92.9/99"/>
    <otu id="otu310626" label="82.7/98"/>
    <otu id="otu310631" label="87.5/75"/>
    <otu id="otu310634" label="88.7/92"/>
    <otu id="otu310639" label="74.2/33"/>
    <otu id="otu310642" label="SEL85430.1_GCA_900109365_hydrogenase_large_subunit__Parapedobacter_koreensis_"/>
    <otu id="otu310645" label="77/33"/>
    <otu id="otu310648" label="SFC31705.1_GCA_900112255_hydrogenase_large_subunit__Flexibacter_flexilis_DSM_6793_"/>
    <otu id="otu310651" label="AWM12770.1_GCA_003148385_hydrogenase_1_large_subunit__Flavobacterium_sediminis_"/>
    <otu id="otu310662" label="21.2/89"/>
    <otu id="otu310665" label="GCA_002484105DLJF01000001.1_2222350392367758_222_GCA_002484105_1_ID_8_222_partial_00__Flavobacteriales_bacterium_UBA7623_"/>
    <otu id="otu310668" label="GCA_002337005DDFD01000029.1_752586994116_7_GCA_002337005_1_ID_116_7_partial_00__Flavobacteriales_bacterium_UBA1937_"/>
    <otu id="otu310679" label="SNR68216.1_GCA_900188235_hydrogenase_large_subunit__Lutibacter_agarilyticus_"/>
    <otu id="otu310690" label="74.6/92"/>
    <otu id="otu310693" label="GCA_002352665DEIV01000057.1_877209453110_8_GCA_002352665__1_ID_110_8_partial_00__Flavobacteriaceae_bacterium_UBA2765_"/>
    <otu id="otu310696" label="46/96"/>
    <otu id="otu310701" label="PIY13338.1_GCA_002784145_hydrogenase_2_large_subunit__Flavobacteriaceae_bacterium_CG_4_10_14_3_um_filter_33_47_"/>
    <otu id="otu310704" label="GCA_002441545DJWL01000172.1_981859921145_9_GCA_002441545__1_ID_145_9_partial_00__Flavobacteriaceae_bacterium_UBA6231_"/>
    <otu id="otu310715" label="HCE53864.1_GCA_003516285_TPA__hydrogenase_1_large_subunit__Lutibacter_sp._"/>
    <otu id="otu310718" label="OGS70030.1_GCA_001800975_hydrogenase__Flavobacteria_bacterium_RIFCSPLOWO2_12_FULL_35_11_"/>
    <otu id="otu310725" label="82.9/100"/>
    <otu id="otu310728" label="PHS54379.1_GCA_002733285_hydrogenase_2_large_subunit__Lutibacter_sp._"/>
    <otu id="otu310733" label="GCA_004195315SDWL01000011.1_1081039839165_10_GCA_004195315_1_ID_165_10_partial_00__Lutibacter_sp._"/>
    <otu id="otu310738" label="SNR67733.1_GCA_900188355_hydrogenase_large_subunit__Lutibacter_flavus_"/>
    <otu id="otu310741" label="TEW72529.1_GCA_004378585_nickel_dependent_hydrogenase_large_subunit__Gramella_jeungdoensis_"/>
    <otu id="otu310768" label="REE80825.1_GCA_003384935_hydrogenase_large_subunit__Lutibacter_oceani_"/>
    <otu id="otu310775" label="85.3/90"/>
    <otu id="otu310778" label="88.9/94"/>
    <otu id="otu310781" label="SFS64919.1_GCA_900116115_hydrogenase_large_subunit__Lutibacter_maritimus_"/>
    <otu id="otu310784" label="RXP44944.1_GCA_004121075_nickel_dependent_hydrogenase_large_subunit__Lutibacter_sp._HS1_25_"/>
    <otu id="otu310793" label="87/96"/>
    <otu id="otu310796" label="74.3/95"/>
    <otu id="otu310799" label="THD66286.1_GCA_004799345_nickel_dependent_hydrogenase_large_subunit__Robertkochia_marina_"/>
    <otu id="otu310802" label="50.3/96"/>
    <otu id="otu310805" label="RIV47240.1_GCA_003584135_nickel_dependent_hydrogenase_large_subunit__Muricauda_sp._72_"/>
    <otu id="otu310808" label="WP_127019557.1_GCF_003992615_nickel_dependent_hydrogenase_large_subunit__Muricauda_beolgyonensis_"/>
    <otu id="otu310819" label="74.6/99"/>
    <otu id="otu310822" label="GCA_003252035QKDQ01000189.1_423054038184_4_GCA_003252035__1_ID_184_4_partial_00__Bacteroidetes_bacterium_"/>
    <otu id="otu310825" label="WP_088340226.1_GCF_002198115_nickel_dependent_hydrogenase_large_subunit__Robiginitalea_sediminis_"/>
    <otu id="otu310838" label="PIV50083.1_GCA_002781025_hydrogenase_2_large_subunit__Flavobacteriaceae_bacterium_CG02_land_8_20_14_3_00_34_13_"/>
    <otu id="otu310841" label="79.5/100"/>
    <otu id="otu310844" label="PJB12092.1_GCA_002790195_hydrogenase_2_large_subunit__Flavobacteriales_bacterium_CG_4_9_14_3_um_filter_40_17_"/>
    <otu id="otu310847" label="PKP43044.1_GCA_002841025_hydrogenase_2_large_subunit__Bacteroidetes_bacterium_HGW_Bacteroidetes_13_"/>
    <otu id="otu310874" label="88.1/81"/>
    <otu id="otu310877" label="RLD83744.1_GCA_003648585_hydrogenase_1_large_subunit__Bacteroidetes_bacterium_"/>
    <otu id="otu310880" label="KGE85669.1_GCA_000759025_hydrogenase__Phaeodactylibacter_xiamenensis_"/>
    <otu id="otu310891" label="RLD25487.1_GCA_003648305_hydrogenase_1_large_subunit__Bacteroidetes_bacterium_"/>
    <otu id="otu310898" label="65.5/89"/>
    <otu id="otu310901" label="HBH06109.1_GCA_003499525_TPA__hydrogenase_1_large_subunit__Flavobacteriales_bacterium_"/>
    <otu id="otu310906" label="GCA_003229895QIFT01000195.1_41962370189_4_GCA_003229895_1_ID_89_4_partial_00__Flammeovirgaceae_bacterium_"/>
    <otu id="otu310909" label="RLD21557.1_GCA_003648295_hydrogenase_1_large_subunit__Bacteroidetes_bacterium_"/>
    <otu id="otu310928" label="GCA_002344975DDUV01000126.1_3187735953_3_GCA_002344975_1_ID_3_3_partial_00__Saprospiraceae_bacterium_UBA2329_"/>
    <otu id="otu310939" label="GCA_003228395QIDJ01000389.1_398927076_3_GCA_003228395__1_ID_6_3_partial_00__Flammeovirgaceae_bacterium_"/>
    <otu id="otu310950" label="86.2/96"/>
    <otu id="otu310953" label="PTM12278.1_GCA_003045895_hydrogenase_2_large_subunit__Bacteroidetes_bacterium_"/>
    <otu id="otu310956" label="AEE49707.1_GCA_000212735_Cytochrome_c3_hydrogenase__Haliscomenobacter_hydrossis_DSM_1100_"/>
    <otu id="otu310963" label="84.7/96"/>
    <otu id="otu310968" label="63.7/99"/>
    <otu id="otu310973" label="75.3/100"/>
    <otu id="otu310976" label="RFM36970.1_GCA_003412465_nickel_dependent_hydrogenase_large_subunit__Chitinophaga_sp._K20C18050901_"/>
    <otu id="otu310979" label="SFW79768.1_GCA_900119105_hydrogenase_large_subunit__Chitinophaga_sancti_"/>
    <otu id="otu310986" label="OMP76716.1_GCA_001975825_hydrogenase_2_large_subunit___Flexibacter__sp._ATCC_35208_"/>
    <otu id="otu310993" label="93.4/98"/>
    <otu id="otu311002" label="14.4/90"/>
    <otu id="otu311005" label="OYU94671.1_GCA_002256395_hydrogenase_2_large_subunit__Bacteroidetes_bacterium_B1_2017__"/>
    <otu id="otu311008" label="GCA_002336115DDEN01000061.1_2292457712474953_229_GCA_002336115__1_ID_3_229_partial_00__Chitinophagaceae_bacterium_UBA1953_"/>
    <otu id="otu311015" label="GCA_002337125DDFJ01000004.1_1996236970723714314_1996_GCA_002337125__1_ID_4_1996_partial_00__Chitinophagaceae_bacterium_UBA1931_"/>
    <otu id="otu311022" label="OYU55480.1_GCA_002256435_hydrogenase_2_large_subunit__Chitinophagaceae_bacterium_BSSC1_"/>
    <otu id="otu311029" label="BAU53510.1_GCA_002355435_Hydrogenase_1_large_chain__Mucilaginibacter_gotjawali_"/>
    <otu id="otu311036" label="ASU33130.1_GCA_002257585_hydrogenase_2_large_subunit__Mucilaginibacter_sp._BJC16_A31_"/>
    <otu id="otu311047" label="GCA_002400415DGQP01000007.1_34838608938781313_348_GCA_002400415_1_ID_13_348_partial_00__Chitinophagaceae_bacterium_UBA4411_"/>
    <otu id="otu311054" label="OWY20577.1_GCA_002212985_hydrogenase_2_large_subunit__Sphingobacteriales_bacterium_TSM_CSS_"/>
    <otu id="otu311067" label="HBK88895.1_GCA_003504855_TPA__hydrogenase_1_large_subunit__Cytophagales_bacterium_"/>
    <otu id="otu311070" label="GCA_002344065DDTK01000010.1_14104391215412_14_GCA_002344065__1_ID_12_14_partial_00__Flammeovirgaceae_bacterium_UBA2366_"/>
    <otu id="otu311085" label="92/90"/>
    <otu id="otu311090" label="OGH07715.1_GCA_001781945_hydrogenase__Candidatus_Lambdaproteobacteria_bacterium_RIFOXYD1_FULL_56_27_"/>
    <otu id="otu311093" label="OGG93104.1_GCA_001783695_hydrogenase__Candidatus_Lambdaproteobacteria_bacterium_RIFOXYD2_FULL_50_16_"/>
    <otu id="otu311102" label="GCA_002415855DIAS01000012.1_29372658139_2_GCA_002415855_1_ID_139_2_partial_00__Bacteroidales_bacterium_UBA5072_"/>
    <otu id="otu311105" label="GCA_003157075PMIL01000278.1_7829810019323_7_GCA_003157075_1_ID_323_7_partial_00__Bacteroidales_bacterium_"/>
    <otu id="otu311120" label="86.8/12"/>
    <otu id="otu311123" label="87.6/9"/>
    <otu id="otu311126" label="12.5/9"/>
    <otu id="otu311129" label="84.9/82"/>
    <otu id="otu311132" label="72.5/28"/>
    <otu id="otu311137" label="72.8/45"/>
    <otu id="otu311140" label="12.4/45"/>
    <otu id="otu311143" label="88/92"/>
    <otu id="otu311146" label="37.8/85"/>
    <otu id="otu311151" label="99.9/99"/>
    <otu id="otu311154" label="86.5/87"/>
    <otu id="otu311157" label="41.2/37"/>
    <otu id="otu311160" label="93.7/97"/>
    <otu id="otu311163" label="71.2/74"/>
    <otu id="otu311166" label="86.1/95"/>
    <otu id="otu311169" label="91.7/96"/>
    <otu id="otu311172" label="WP_109488634.1_GCF_003131205_nickel_dependent_hydrogenase_large_subunit__Occallatibacter_savannae_"/>
    <otu id="otu311175" label="GCA_002314435DCFV01000047.1_77930964230_7_GCA_002314435__1_ID_30_7_partial_00__Acidobacteriaceae_bacterium_UBA1795_"/>
    <otu id="otu311182" label="SPE22628.1_GCA_900290245_hydrogenase_1__large_subunit__Candidatus_Sulfotelmatomonas_gaucii_"/>
    <otu id="otu311189" label="GCA_003165935PMXB01000226.1_283713338845347_28_GCA_003165935__1_ID_347_28_partial_00__Acidobacteriaceae_bacterium_"/>
    <otu id="otu311196" label="GCA_003138515PLGG01000032.1_61573595907413_61_GCA_003138515_1_ID_13_61_partial_00__Acidobacteriaceae_bacterium_"/>
    <otu id="otu311203" label="GCA_003165075PLSM01000055.1_586459166303158_58_GCA_003165075_1_ID_158_58_partial_00__Acidobacteriaceae_bacterium_"/>
    <otu id="otu311212" label="GCA_003151985PLZC01000280.1_324354147324_3_GCA_003151985_1_ID_324_3_partial_00__Acidobacteriaceae_bacterium_"/>
    <otu id="otu311215" label="79.2/100"/>
    <otu id="otu311218" label="GCA_003159355PLPA01000307.1_32300973180979_32_GCA_003159355__1_ID_79_32_partial_00__Acidobacteriaceae_bacterium_"/>
    <otu id="otu311221" label="85.9/97"/>
    <otu id="otu311224" label="92.1/94"/>
    <otu id="otu311227" label="58.8/99"/>
    <otu id="otu311232" label="GCA_003138115PLFN01000444.1_242413525847269_24_GCA_003138115__1_ID_269_24_partial_00__Granulicella_sp._"/>
    <otu id="otu311235" label="GCA_003133205PKWK01000179.1_607136373075179_60_GCA_003133205_1_ID_179_60_partial_00__Granulicella_sp._"/>
    <otu id="otu311242" label="GCA_003142015PLOI01000081.1_171918720899166_17_GCA_003142015__1_ID_166_17_partial_00__Acidobacteriaceae_bacterium_"/>
    <otu id="otu311249" label="79.5/73"/>
    <otu id="otu311252" label="74/96"/>
    <otu id="otu311255" label="GCA_003163175PLVM01000054.1_650996817112_6_GCA_003163175_1_ID_112_6_partial_00__Acidobacteriaceae_bacterium_"/>
    <otu id="otu311258" label="46.5/97"/>
    <otu id="otu311261" label="GCA_003139795PLGM01000111.1_81011911831232_8_GCA_003139795_1_ID_232_8_partial_00__Acidobacteriaceae_bacterium_"/>
    <otu id="otu311264" label="GCA_003165095PLSH01000162.1_597373075370133_59_GCA_003165095_1_ID_133_59_partial_01__Acidobacteriaceae_bacterium_"/>
    <otu id="otu311275" label="GCA_003142935PLOG01000207.1_15165541826655_15_GCA_003142935__1_ID_55_15_partial_00__Acidobacteriaceae_bacterium_"/>
    <otu id="otu311286" label="86.2/78"/>
    <otu id="otu311289" label="GCA_003132365PKXM01000701.1_29462658301_2_GCA_003132365_1_ID_301_2_partial_00__Acidobacteriaceae_bacterium_"/>
    <otu id="otu311292" label="40.9/98"/>
    <otu id="otu311295" label="GCA_003140705PLKU01000474.1_431394851405_4_GCA_003140705_1_ID_405_4_partial_00__Acidobacteriaceae_bacterium_"/>
    <otu id="otu311298" label="GCA_003138365PLFY01000057.1_62670726878427_62_GCA_003138365_1_ID_27_62_partial_00__Acidobacteriaceae_bacterium_"/>
    <otu id="otu311325" label="GCA_003151435PLXP01000029.1_263391535627117_26_GCA_003151435__1_ID_117_26_partial_00__Acidobacteriaceae_bacterium_"/>
    <otu id="otu311332" label="RMH68224.1_GCA_003697105_nickel_dependent_hydrogenase_large_subunit__Gemmatimonadetes_bacterium_"/>
    <otu id="otu311339" label="APF19047.1_GCA_001886815_hydrogenase_large_subunit__Caldithrix_abyssi_DSM_13497_"/>
    <otu id="otu311348" label="GCA_002298155DBME01000315.1_10906510783336_10_GCA_002298155__1_ID_336_10_partial_00__Holophagaceae_bacterium_UBA706_"/>
    <otu id="otu311351" label="GCA_003158505PMJK01000160.1_1197611147991_11_GCA_003158505__1_ID_91_11_partial_00__Holophagaceae_bacterium_"/>
    <otu id="otu311362" label="94.1/82"/>
    <otu id="otu311365" label="42.4/80"/>
    <otu id="otu311368" label="GCA_003247385QJZN01000064.1_625614276258_6_GCA_003247385__1_ID_258_6_partial_00__Ignavibacteria_bacterium_"/>
    <otu id="otu311371" label="GCA_002483395DLHV01000157.1_20197922145652_20_GCA_002483395_1_ID_52_20_partial_00__Chloracidobacterium_sp._UBA7659_"/>
    <otu id="otu311378" label="HBR57013.1_GCA_003511985_TPA__hydrogenase_1_large_subunit__partial__Blastocatellia_bacterium_"/>
    <otu id="otu311389" label="PYQ44057.1_GCA_003223595_hydrogenase_1_large_subunit__Acidobacteria_bacterium_"/>
    <otu id="otu311396" label="GCA_003135315PLBD01000177.1_418583573158_4_GCA_003135315__1_ID_158_4_partial_00__Acidobacteriaceae_bacterium_"/>
    <otu id="otu311405" label="26.1/91"/>
    <otu id="otu311408" label="87.5/11"/>
    <otu id="otu311413" label="OGD29812.1_GCA_001773825_hydrogenase__Candidatus_Aminicenantes_bacterium_RBG_13_63_10_"/>
    <otu id="otu311416" label="GCA_003154255PMCY01000188.1_31301302237_3_GCA_003154255_1_ID_37_3_partial_00__Candidatus_Aminicenantes_bacterium_"/>
    <otu id="otu311423" label="GCA_003162215PMMO01000132.1_32318173353283_32_GCA_003162215__1_ID_83_32_partial_00__Ignavibacteriae_bacterium_"/>
    <otu id="otu311432" label="GCA_003249975QKHR01000612.1_324364154742_3_GCA_003249975_1_ID_742_3_partial_00__Ignavibacteria_bacterium_"/>
    <otu id="otu311435" label="HCV41857.1_GCA_003541875_TPA__hydrogenase_1_large_subunit__Bacteroidetes_bacterium_"/>
    <otu id="otu311448" label="GCA_003247385QJZN01000124.1_416543372325_4_GCA_003247385_1_ID_325_4_partial_00__Ignavibacteria_bacterium_"/>
    <otu id="otu311451" label="GCA_900696645CAADGV010000009.1_4410558239_4_GCA_900696645__1_ID_9_4_partial_00__uncultured_Chlorobi_bacterium_"/>
    <otu id="otu311466" label="89.3/96"/>
    <otu id="otu311469" label="52.3/25"/>
    <otu id="otu311472" label="TAK17443.1_GCA_004297655_nickel_dependent_hydrogenase_large_subunit__Acidobacteria_bacterium_"/>
    <otu id="otu311475" label="PJA98106.1_GCA_002790365_hydrogenase_2_large_subunit__Ignavibacteriales_bacterium_CG_4_9_14_3_um_filter_30_11_"/>
    <otu id="otu311482" label="86/95"/>
    <otu id="otu311485" label="OIO20505.1_GCA_001871325_hydrogenase__Ignavibacteria_bacterium_CG1_02_37_35_"/>
    <otu id="otu311488" label="87/99"/>
    <otu id="otu311491" label="GBD87201.1_GCA_002898075_uptake_hydrogenase_large_subunit__bacterium_BMS3Abin03_"/>
    <otu id="otu311494" label="64.2/44"/>
    <otu id="otu311497" label="RMD50653.1_GCA_003693835_nickel_dependent_hydrogenase_large_subunit__Ignavibacteria_bacterium_"/>
    <otu id="otu311500" label="34.8/53"/>
    <otu id="otu311503" label="GBD90733.1_GCA_002898175_hydrogenase_1_large_chain__bacterium_BMS3Abin04_"/>
    <otu id="otu311506" label="GCA_003233515QILV01000182.1_41999371747_4_GCA_003233515__1_ID_47_4_partial_00__Ignavibacteria_bacterium_"/>
    <otu id="otu311533" label="86.7/78"/>
    <otu id="otu311536" label="86/92"/>
    <otu id="otu311539" label="OFY49246.1_GCA_001769215_hydrogenase__Bacteroidetes_bacterium_GWF2_41_31_"/>
    <otu id="otu311542" label="GCA_003353955PIVJ01000007.1_1177189436560_11_GCA_003353955_1_ID_560_11_partial_00__Bacteroidetes_bacterium_"/>
    <otu id="otu311553" label="PLX14956.1_GCA_002869315_hydrogenase_2_large_subunit__Marinilabiliales_bacterium_"/>
    <otu id="otu311556" label="PLX04981.1_GCA_002869365_hydrogenase_2_large_subunit__Marinilabiliales_bacterium_"/>
    <otu id="otu311563" label="88.7/85"/>
    <otu id="otu311566" label="PLW98223.1_GCA_002869465_hydrogenase_2_large_subunit__Marinilabiliales_bacterium_"/>
    <otu id="otu311569" label="RLD89444.1_GCA_003648625_hydrogenase_1_large_subunit__Bacteroidetes_bacterium_"/>
    <otu id="otu311588" label="52.6/8"/>
    <otu id="otu311591" label="84.3/10"/>
    <otu id="otu311594" label="GCA_002753255PDZZ01000263.1_43581529097_4_GCA_002753255__1_ID_97_4_partial_00__Candidatus_Lambdaproteobacteria_bacterium_"/>
    <otu id="otu311597" label="TFH39492.1_GCA_004526055_nickel_dependent_hydrogenase_large_subunit__Bacteroidia_bacterium_"/>
    <otu id="otu311606" label="GCA_003233295QILJ01000241.1_834495167107_8_GCA_003233295__1_ID_107_8_partial_00__Ignavibacteria_bacterium_"/>
    <otu id="otu311611" label="PKP10181.1_GCA_002840905_hydrogenase_2_large_subunit__Bacteroidetes_bacterium_HGW_Bacteroidetes_4_"/>
    <otu id="otu311614" label="PLX13485.1_GCA_002869305_hydrogenase_2_large_subunit__Marinilabiliales_bacterium_"/>
    <otu id="otu311633" label="96.1/98"/>
    <otu id="otu311640" label="OGD12968.1_GCA_001775715_hydrogenase__Candidatus_Aminicenantes_bacterium_RBG_16_66_30_"/>
    <otu id="otu311645" label="RPJ02394.1_GCA_003820495_nickel_dependent_hydrogenase_large_subunit__Candidatus_Aminicenantes_bacterium_"/>
    <otu id="otu311648" label="RPJ02058.1_GCA_003820495_nickel_dependent_hydrogenase_large_subunit__Candidatus_Aminicenantes_bacterium_"/>
    <otu id="otu311659" label="RMG32054.1_GCA_003696825_nickel_dependent_hydrogenase_large_subunit__Euryarchaeota_archaeon_"/>
    <otu id="otu311666" label="40/95"/>
    <otu id="otu311669" label="GBE27725.1_GCA_002898015_uptake_hydrogenase_large_subunit__bacterium_BMS3Bbin03_"/>
    <otu id="otu311672" label="RQW02963.1_GCA_003854955_nickel_dependent_hydrogenase_large_subunit__Calditrichaeota_bacterium_"/>
    <otu id="otu311691" label="97.7/96"/>
    <otu id="otu311696" label="GCA_003142615PLMW01000067.1_11116281335565_11_GCA_003142615_1_ID_65_11_partial_00__Opitutae_bacterium_"/>
    <otu id="otu311699" label="GCA_003142955PLOH01000055.1_11124331416011_11_GCA_003142955_1_ID_11_11_partial_00__Opitutae_bacterium_"/>
    <otu id="otu311710" label="RPJ30276.1_GCA_003820635_nickel_dependent_hydrogenase_large_subunit__Verrucomicrobiaceae_bacterium_"/>
    <otu id="otu311713" label="RPJ33139.1_GCA_003820635_nickel_dependent_hydrogenase_large_subunit__Verrucomicrobiaceae_bacterium_"/>
    <otu id="otu311722" label="RFC45124.1_GCA_003402695_hydrogenase_large_subunit__Verrucomicrobia_bacterium_"/>
    <otu id="otu311725" label="SDS44419.1_GCA_900104925_hydrogenase_large_subunit__Opitutus_sp._GAS368_"/>
    <otu id="otu311748" label="GCA_003353925PIVN01000059.1_547936514673_5_GCA_003353925_1_ID_673_5_partial_00__Proteobacteria_bacterium_"/>
    <otu id="otu311751" label="93.2/91"/>
    <otu id="otu311754" label="9.9/72"/>
    <otu id="otu311757" label="68.7/83"/>
    <otu id="otu311760" label="85.8/85"/>
    <otu id="otu311763" label="GCA_003162425PMOK01000197.1_9986111582113_9_GCA_003162425_1_ID_113_9_partial_00__Bryobacterales_bacterium_"/>
    <otu id="otu311766" label="79.9/99"/>
    <otu id="otu311769" label="RMF71931.1_GCA_003695625_nickel_dependent_hydrogenase_large_subunit__Acidobacteria_bacterium_"/>
    <otu id="otu311772" label="KDA54329.1_GCA_000687145_hydrogenase__Thermoanaerobaculum_aquaticum_"/>
    <otu id="otu311783" label="HBY63438.1_GCA_003513885_TPA__hydrogenase_1_large_subunit__Solibacterales_bacterium_"/>
    <otu id="otu311790" label="96.1/99"/>
    <otu id="otu311793" label="95.8/96"/>
    <otu id="otu311796" label="73.8/95"/>
    <otu id="otu311799" label="GCA_003142415PLMH01000146.1_15134841520883_15_GCA_003142415__1_ID_83_15_partial_00__Acidobacteria_bacterium_"/>
    <otu id="otu311804" label="29.1/94"/>
    <otu id="otu311807" label="GCA_003134435PLBE01000195.1_262864430365230_26_GCA_003134435__1_ID_230_26_partial_00__Acidobacteriaceae_bacterium_"/>
    <otu id="otu311810" label="GCA_003131315PKUV01000165.1_12936211083153_12_GCA_003131315__1_ID_153_12_partial_00__Acidobacteriaceae_bacterium_"/>
    <otu id="otu311817" label="GCA_003152795PMBA01000423.1_322403961436_3_GCA_003152795_1_ID_436_3_partial_00__Acidobacteriaceae_bacterium_"/>
    <otu id="otu311828" label="GCA_003139975PLHN01000523.1_544736194286_5_GCA_003139975_1_ID_286_5_partial_00__Acidobacteriaceae_bacterium_"/>
    <otu id="otu311835" label="GCA_003154055PMCH01000068.1_13113741309536_13_GCA_003154055__1_ID_36_13_partial_00__Acidobacteriaceae_bacterium_"/>
    <otu id="otu311848" label="GCA_003168995PMQR01000584.1_526684389828_5_GCA_003168995__1_ID_828_5_partial_00__Bryobacterales_bacterium_"/>
    <otu id="otu311851" label="GCA_003136215PLDO01000279.1_428914612477_4_GCA_003136215_1_ID_477_4_partial_00__Bryobacterales_bacterium_"/>
    <otu id="otu311868" label="78.9/84"/>
    <otu id="otu311871" label="64.6/93"/>
    <otu id="otu311874" label="92.3/96"/>
    <otu id="otu311877" label="RMF06254.1_GCA_003695105_nickel_dependent_hydrogenase_large_subunit__Candidatus_Marinimicrobia_bacterium_"/>
    <otu id="otu311880" label="OIO64087.1_GCA_001872685_hydrogenase__partial__Candidatus_Marinimicrobia_bacterium_CG1_02_48_14_"/>
    <otu id="otu311889" label="GCA_002434835DJKZ01000052.1_20187232044744_20_GCA_002434835__1_ID_44_20_partial_00__Candidatus_Marinimicrobia_bacterium_UBA6529_"/>
    <otu id="otu311894" label="GCA_002256485NNSG01000003.1_21327121327293723_213_GCA_002256485_1_ID_23_213_partial_00__Candidatus_Marinimicrobia_bacterium_408169_"/>
    <otu id="otu311897" label="GCA_002501165DLRS01000131.1_327234444195_3_GCA_002501165_1_ID_195_3_partial_00__Candidatus_Marinimicrobia_bacterium_UBA7882_"/>
    <otu id="otu311912" label="ACF15111.1_GCA_000020525_nickel_dependent_hydrogenase_large_subunit__Chloroherpeton_thalassium_ATCC_35110_"/>
    <otu id="otu311919" label="84.9/98"/>
    <otu id="otu311926" label="0.6/9"/>
    <otu id="otu311929" label="ACF45900.1_GCA_000020625_nickel_dependent_hydrogenase_large_subunit__Prosthecochloris_aestuarii_DSM_271_"/>
    <otu id="otu311932" label="76.9/9"/>
    <otu id="otu311935" label="RNA65090.1_GCA_003344365_nickel_dependent_hydrogenase_large_subunit__Prosthecochloris_sp._ZM_2_"/>
    <otu id="otu311938" label="97/90"/>
    <otu id="otu311941" label="74.6/86"/>
    <otu id="otu311944" label="GCA_004028745RAZP01000001.1_3128507302251_31_GCA_004028745_1_ID_1_31_partial_00__Prosthecochloris_sp._"/>
    <otu id="otu311947" label="PWW81785.1_GCA_003182595_hydrogenase_2_large_subunit__Prosthecochloris_marina_"/>
    <otu id="otu311954" label="ACE04513.1_GCA_000020545_nickel_dependent_hydrogenase_large_subunit__Chlorobium_phaeobacteroides_BS1_"/>
    <otu id="otu311969" label="ARM31083.1_GCA_002113825_hydrogenase_2_large_subunit__Prosthecochloris_sp._HL_130_GSB_"/>
    <otu id="otu311976" label="ASQ90707.1_GCA_002240205_hydrogenase_2_large_subunit__Prosthecochloris_sp._GSB1_"/>
    <otu id="otu311983" label="53.2/96"/>
    <otu id="otu311988" label="ACF11699.1_GCA_000020505_nickel_dependent_hydrogenase_large_subunit__Chlorobaculum_parvum_NCIB_8327_"/>
    <otu id="otu311991" label="44.9/100"/>
    <otu id="otu311994" label="RXK88487.1_GCA_004118635_nickel_dependent_hydrogenase_large_subunit__Chlorobaculum_sp._24CR_"/>
    <otu id="otu311997" label="AOS83958.1_GCA_001747405_hydrogenase__Chlorobaculum_limnaeum_"/>
    <otu id="otu312010" label="81.3/100"/>
    <otu id="otu312013" label="24.1/95"/>
    <otu id="otu312016" label="ABB24306.1_GCA_000012485_hydrogenase_large_chain__Pelodictyon_luteolum_DSM_273_"/>
    <otu id="otu312019" label="ACF44087.1_GCA_000020645_nickel_dependent_hydrogenase_large_subunit__Pelodictyon_phaeoclathratiforme_BU_1_"/>
    <otu id="otu312026" label="WP_076790629.1_GCF_001975465_nickel_dependent_hydrogenase_large_subunit__Chlorobium_sp._KB01_"/>
    <otu id="otu312033" label="ACD89935.1_GCA_000020465_nickel_dependent_hydrogenase_large_subunit__Chlorobium_limicola_DSM_245_"/>
    <otu id="otu312068" label="WP_129682265.1_GCF_004138175_nickel_dependent_hydrogenase_large_subunit__Chloroflexales_bacterium_ZM16_3_"/>
    <otu id="otu312071" label="58.8/26"/>
    <otu id="otu312074" label="PKO23975.1_GCA_002842085_hydrogenase_2_large_subunit__Chloroflexi_bacterium_HGW_Chloroflexi_1_"/>
    <otu id="otu312077" label="86.5/91"/>
    <otu id="otu312080" label="18.3/25"/>
    <otu id="otu312083" label="51/54"/>
    <otu id="otu312086" label="80.5/66"/>
    <otu id="otu312089" label="GCA_003252035QKDQ01000024.1_315863325101_3_GCA_003252035__1_ID_101_3_partial_00__Bacteroidetes_bacterium_"/>
    <otu id="otu312092" label="GCA_002412765DHVR01000009.1_2019483212227_20_GCA_002412765_1_ID_7_20_partial_00__Leptolinea_sp._UBA5203_"/>
    <otu id="otu312099" label="74.9/49"/>
    <otu id="otu312102" label="OJX38945.1_GCA_001899005_hydrogenase__Chloroflexi_bacterium_44_23_"/>
    <otu id="otu312105" label="24.8/50"/>
    <otu id="otu312108" label="GCA_002403095DHHC01000034.1_25179341967322_25_GCA_002403095_1_ID_22_25_partial_00__Leptolinea_sp._UBA4782_"/>
    <otu id="otu312113" label="GCA_001603775LUZW01000152.1_310782817168_3_GCA_001603775__1_ID_168_3_partial_00__Anaerolineales_bacterium_Chloro_03_"/>
    <otu id="otu312116" label="GCA_001603795LUZX01000013.1_2122186113_2_GCA_001603795_1_ID_13_2_partial_00__Anaerolineales_bacterium_Chloro_04_"/>
    <otu id="otu312135" label="99.8/99"/>
    <otu id="otu312138" label="GCA_002383325DFYJ01000151.1_52460420293_5_GCA_002383325_1_ID_93_5_partial_00__Candidatus_Aminicenantes_bacterium_UBA4085_"/>
    <otu id="otu312141" label="99.7/98"/>
    <otu id="otu312144" label="31/92"/>
    <otu id="otu312147" label="GCA_002441005DJWO01000009.1_6680833825725_66_GCA_002441005_1_ID_5_66_partial_00__Candidatus_Aminicenantes_bacterium_UBA6228_"/>
    <otu id="otu312150" label="HAR35741.1_GCA_003476685_TPA__hydrogenase_2_large_subunit__Acidobacteria_bacterium_"/>
    <otu id="otu312157" label="RFT16604.1_GCA_003426165_Group_1__NiFe__hydrogenase_large_subunit__Candidatus_Saccharicenans_subterraneum_"/>
    <otu id="otu312172" label="GCA_002383615DFYN01000010.1_106243798255_10_GCA_002383615_1_ID_55_10_partial_00__Anaerolineaceae_bacterium_UBA4081_"/>
    <otu id="otu312189" label="67.2/9"/>
    <otu id="otu312192" label="90.3/7"/>
    <otu id="otu312195" label="72/15"/>
    <otu id="otu312198" label="82.9/17"/>
    <otu id="otu312201" label="63.8/37"/>
    <otu id="otu312204" label="88.6/76"/>
    <otu id="otu312207" label="83.5/9"/>
    <otu id="otu312210" label="96.7/63"/>
    <otu id="otu312213" label="77.6/7"/>
    <otu id="otu312216" label="12/7"/>
    <otu id="otu312219" label="73.4/7"/>
    <otu id="otu312222" label="92.2/59"/>
    <otu id="otu312225" label="95.3/64"/>
    <otu id="otu312228" label="85.3/69"/>
    <otu id="otu312231" label="SKA28303.1_GCA_900167455_hydrogenase_large_subunit__Enhydrobacter_aerosaccus_"/>
    <otu id="otu312234" label="77.5/100"/>
    <otu id="otu312237" label="80.2/100"/>
    <otu id="otu312240" label="OCX45192.1_GCA_001705075_hydrogenase__Acidiferrobacter_thiooxydans_"/>
    <otu id="otu312245" label="ACK78532.1_GCA_000021485__Ni_Fe__hydrogenase__large_subunit__Acidithiobacillus_ferrooxidans_ATCC_23270_"/>
    <otu id="otu312248" label="RNF59540.1_GCA_003721225_nickel_dependent_hydrogenase_large_subunit__Acidithiobacillus_sulfuriphilus_"/>
    <otu id="otu312259" label="THD08113.1_GCA_004798955_hydrogenase_2_large_subunit__Metallibacterium_scheffleri_"/>
    <otu id="otu312270" label="GCA_002376325DFMR01000106.1_11959611359181_11_GCA_002376325__1_ID_181_11_partial_00__Proteobacteria_bacterium_UBA3588_"/>
    <otu id="otu312279" label="PKM45866.1_GCA_002840095_hydrogenase_2_large_subunit__Gammaproteobacteria_bacterium_HGW_Gammaproteobacteria_1_"/>
    <otu id="otu312282" label="WP_127477817.1_GCF_004001245_nickel_dependent_hydrogenase_large_subunit__Sulfurivermis_fontis_"/>
    <otu id="otu312295" label="GCA_003235645QJVP01000020.1_423854154205_4_GCA_003235645_1_ID_205_4_partial_00__Betaproteobacteria_bacterium_"/>
    <otu id="otu312298" label="GCA_002451065DKBC01000114.1_975769339267_9_GCA_002451065__1_ID_267_9_partial_00__Betaproteobacteria_bacterium_UBA6910_"/>
    <otu id="otu312309" label="TCV80092.1_GCA_004346685_hydrogenase_large_subunit__Sulfurirhabdus_autotrophica_"/>
    <otu id="otu312316" label="85.9/60"/>
    <otu id="otu312319" label="82.4/47"/>
    <otu id="otu312322" label="54.8/51"/>
    <otu id="otu312325" label="AOV16560.1_GCA_001753165_hydrogenase__Acidihalobacter_prosperus_"/>
    <otu id="otu312332" label="97.4/98"/>
    <otu id="otu312335" label="GCA_002436485DJMK01000208.1_42385412124_4_GCA_002436485_1_ID_24_4_partial_00__Proteobacteria_bacterium_UBA6492_"/>
    <otu id="otu312338" label="TDY00062.1_GCA_004366735_hydrogenase_large_subunit__Thiohalophilus_thiocyanatoxydans_"/>
    <otu id="otu312345" label="82/78"/>
    <otu id="otu312348" label="BAU48726.1_GCA_002355415_hydrogenase_2_large_subunit__Sulfurifustis_variabilis_"/>
    <otu id="otu312351" label="GCA_002451215DKBM01000035.1_504495746714113_50_GCA_002451215__1_ID_113_50_partial_00__Proteobacteria_bacterium_UBA6900_"/>
    <otu id="otu312362" label="TAM43995.1_GCA_004298065_nickel_dependent_hydrogenase_large_subunit__Gammaproteobacteria_bacterium_"/>
    <otu id="otu312373" label="GCA_002632355NSJJ01000014.1_3329865316347_33_GCA_002632355_1_ID_7_33_partial_00__Sulfuricella_denitrificans_"/>
    <otu id="otu312382" label="ARU32327.1_GCA_002162035_hydrogenase_2_large_subunit__Sulfuriferula_sp._AH1_"/>
    <otu id="otu312387" label="GCB02061.1_GCA_003851125_uptake_hydrogenase_large_subunit__Sulfuriferula_multivorans_"/>
    <otu id="otu312390" label="HAN56024.1_GCA_003455595_TPA__hydrogenase_2_large_subunit__Betaproteobacteria_bacterium_"/>
    <otu id="otu312409" label="86.8/98"/>
    <otu id="otu312412" label="90.3/97"/>
    <otu id="otu312417" label="46.3/100"/>
    <otu id="otu312420" label="ADE11850.1_GCA_000025705_nickel_dependent_hydrogenase_large_subunit__Sideroxydans_lithotrophicus_ES_1_"/>
    <otu id="otu312425" label="GCA_002381565DFWZ01000006.1_76777397950844_76_GCA_002381565__1_ID_44_76_partial_00__Gallionella_sp._UBA4121_"/>
    <otu id="otu312428" label="OGS96610.1_GCA_001801175_hydrogenase__Gallionellales_bacterium_RIFCSPLOWO2_02_FULL_57_47_"/>
    <otu id="otu312439" label="HAF43909.1_GCA_003445795_TPA__hydrogenase_2_large_subunit__Gallionellaceae_bacterium_"/>
    <otu id="otu312446" label="OGS73407.1_GCA_001801085_hydrogenase__Gallionellales_bacterium_GWA2_60_142_"/>
    <otu id="otu312453" label="90.4/99"/>
    <otu id="otu312456" label="0/57"/>
    <otu id="otu312459" label="GCA_003153155PLWV01000008.1_18316363916541726_183_GCA_003153155_1_ID_26_183_partial_00__Gallionella_sp._"/>
    <otu id="otu312462" label="GCA_002429165DIYV01000138.1_116843861552_11_GCA_002429165_1_ID_52_11_partial_00__Gallionella_sp._UBA6045_"/>
    <otu id="otu312469" label="GCA_002403995DHIV01000019.1_1291801139_1_GCA_002403995__1_ID_139_1_partial_00__Gallionella_sp._UBA4737_"/>
    <otu id="otu312484" label="89.4/94"/>
    <otu id="otu312487" label="OIO76991.1_GCA_001871525_hydrogenase__Hydrogenophilaceae_bacterium_CG1_02_62_390_"/>
    <otu id="otu312490" label="50.8/55"/>
    <otu id="otu312493" label="89.3/99"/>
    <otu id="otu312496" label="80.6/99"/>
    <otu id="otu312499" label="GCA_002450925DKAU01000041.1_30257782753259_30_GCA_002450925_1_ID_59_30_partial_00__Thiobacillus_sp._UBA6918_"/>
    <otu id="otu312502" label="GCA_002421825DISR01000068.1_1471224937_1_GCA_002421825__1_ID_37_1_partial_00__Thiobacillus_sp._UBA6205_"/>
    <otu id="otu312511" label="GCA_002360535DEQR01000024.1_37291803097310_37_GCA_002360535__1_ID_10_37_partial_00__Thiobacillus_sp._UBA3361_"/>
    <otu id="otu312514" label="91.3/92"/>
    <otu id="otu312517" label="83.4/92"/>
    <otu id="otu312520" label="TCJ11853.1_GCA_004337445_nickel_dependent_hydrogenase_large_subunit__Thiobacillaceae_bacterium_LSR1_"/>
    <otu id="otu312523" label="42.2/100"/>
    <otu id="otu312526" label="RPJ10519.1_GCA_003820095_nickel_dependent_hydrogenase_large_subunit__Deltaproteobacteria_bacterium_"/>
    <otu id="otu312529" label="OYY94717.1_GCA_002281555_hydrogenase_2_large_subunit__Hydrogenophilales_bacterium_28_61_23_"/>
    <otu id="otu312542" label="78.5/77"/>
    <otu id="otu312545" label="75.4/64"/>
    <otu id="otu312548" label="83.7/85"/>
    <otu id="otu312551" label="72.8/100"/>
    <otu id="otu312554" label="OJW37409.1_GCA_001897705_hydrogenase__Thiobacillus_sp._65_69_"/>
    <otu id="otu312557" label="OJZ16873.1_GCA_001899775_hydrogenase__Thiobacillus_sp._65_29_"/>
    <otu id="otu312564" label="OJW57006.1_GCA_001897675_hydrogenase__Thiobacillus_sp._65_1059_"/>
    <otu id="otu312571" label="WP_018508052.1_GCF_000373385_nickel_dependent_hydrogenase_large_subunit__Thiobacillus_thioparus_"/>
    <otu id="otu312578" label="73.9/81"/>
    <otu id="otu312583" label="GCA_002403375DHHQ01000025.1_73793118107415_73_GCA_002403375_1_ID_15_73_partial_00__Thiobacillus_denitrificans_"/>
    <otu id="otu312586" label="OHE60322.1_GCA_001831015_hydrogenase__Thiobacillus_sp._GWE1_62_9_"/>
    <otu id="otu312593" label="OGU21384.1_GCA_001802655_hydrogenase__Hydrogenophilales_bacterium_RIFOXYD1_FULL_62_11_"/>
    <otu id="otu312604" label="86/98"/>
    <otu id="otu312607" label="77.5/96"/>
    <otu id="otu312610" label="75.1/97"/>
    <otu id="otu312613" label="AAZ97328.1_GCA_000012745_Ni_Fe_hydrogenase_large_chain__Thiobacillus_denitrificans_ATCC_25259_"/>
    <otu id="otu312616" label="OYZ26350.1_GCA_002256995_hydrogenase_2_large_subunit__Hydrogenophilales_bacterium_16_64_40_"/>
    <otu id="otu312623" label="74.7/97"/>
    <otu id="otu312626" label="OJZ16942.1_GCA_001899765_hydrogenase__Thiobacillus_sp._63_78_"/>
    <otu id="otu312629" label="OYW39852.1_GCA_002279795_hydrogenase_2_large_subunit__Hydrogenophilales_bacterium_12_61_10_"/>
    <otu id="otu312640" label="WP_018077111.1_GCF_000376425_nickel_dependent_hydrogenase_large_subunit__Thiobacillus_denitrificans_"/>
    <otu id="otu312663" label="GCA_003251535QKFD01000028.1_1179979757109_11_GCA_003251535_1_ID_109_11_partial_00__Chromatiales_bacterium_"/>
    <otu id="otu312678" label="75.5/25"/>
    <otu id="otu312681" label="89.9/70"/>
    <otu id="otu312684" label="RLA07532.1_GCA_003645455_hydrogenase_1_large_subunit__Gammaproteobacteria_bacterium_"/>
    <otu id="otu312687" label="80/70"/>
    <otu id="otu312690" label="19.6/79"/>
    <otu id="otu312693" label="92.7/81"/>
    <otu id="otu312696" label="73.6/82"/>
    <otu id="otu312699" label="98.2/100"/>
    <otu id="otu312702" label="77.6/100"/>
    <otu id="otu312705" label="MBL39170.1_GCA_002722315_hydrogenase_2_large_subunit__Xanthomonadales_bacterium_"/>
    <otu id="otu312708" label="83.7/100"/>
    <otu id="otu312711" label="GCA_003562715PWTY01000001.1_2728247338_2_GCA_003562715__1_ID_38_2_partial_00__Gammaproteobacteria_bacterium_"/>
    <otu id="otu312716" label="GCA_003560975PWJA01000031.1_331264877166_3_GCA_003560975__1_ID_166_3_partial_00__Gammaproteobacteria_bacterium_"/>
    <otu id="otu312721" label="GCA_003561495PWWM01000007.1_1195501129569_11_GCA_003561495_1_ID_69_11_partial_00__Gammaproteobacteria_bacterium_"/>
    <otu id="otu312724" label="GCA_003556345PWRD01000239.1_23582103204_2_GCA_003556345__1_ID_204_2_partial_00__Gammaproteobacteria_bacterium_"/>
    <otu id="otu312743" label="RFP68650.1_GCA_003417465_nickel_dependent_hydrogenase_large_subunit__Wenzhouxiangella_sp._15190_"/>
    <otu id="otu312752" label="93.3/97"/>
    <otu id="otu312755" label="52.5/98"/>
    <otu id="otu312758" label="GCA_003136595PLEY01000070.1_373791739719158_37_GCA_003136595__1_ID_158_37_partial_00__Burkholderiales_bacterium_"/>
    <otu id="otu312761" label="GCA_003137095PLET01000098.1_32285793032175_32_GCA_003137095_1_ID_75_32_partial_00__Gammaproteobacteria_bacterium_"/>
    <otu id="otu312768" label="GCA_003164785PLUE01000048.1_37363513809351_37_GCA_003164785_1_ID_51_37_partial_00__Gammaproteobacteria_bacterium_"/>
    <otu id="otu312775" label="74.7/28"/>
    <otu id="otu312780" label="GCA_003135335PLBG01000059.1_38404734220955_38_GCA_003135335_1_ID_55_38_partial_00__Gammaproteobacteria_bacterium_"/>
    <otu id="otu312783" label="GCA_003139015PLHS01000145.1_217923528185_2_GCA_003139015__1_ID_185_2_partial_00__Gammaproteobacteria_bacterium_"/>
    <otu id="otu312790" label="77.3/28"/>
    <otu id="otu312793" label="GCA_003142815PLNP01000040.1_22191032084552_22_GCA_003142815__1_ID_52_22_partial_00__Rhodanobacteraceae_bacterium_"/>
    <otu id="otu312796" label="GCA_003152515PMAH01000143.1_1412735144777_14_GCA_003152515__1_ID_7_14_partial_00__Gammaproteobacteria_bacterium_"/>
    <otu id="otu312819" label="WP_026340838.1_GCF_000381825_nickel_dependent_hydrogenase_large_subunit__Thioalkalivibrio_sp._ALJT_"/>
    <otu id="otu312822" label="38.8/100"/>
    <otu id="otu312825" label="GCA_003554085PWFP01000312.1_12831410053440_12_GCA_003554085_1_ID_440_12_partial_00__Thioalkalivibrio_sp._"/>
    <otu id="otu312830" label="AGA33717.1_GCA_000321415_Uptake_hydrogenase_large_subunit__Thioalkalivibrio_nitratireducens_DSM_14787_"/>
    <otu id="otu312833" label="81/100"/>
    <otu id="otu312836" label="GCA_003563455PWRV01000278.1_4363653751_4_GCA_003563455__1_ID_1_4_partial_00__Thioalkalivibrio_sp._"/>
    <otu id="otu312839" label="92.8/100"/>
    <otu id="otu312842" label="GCA_003562515PWUR01000045.1_212723011287_2_GCA_003562515_1_ID_287_2_partial_00__Thioalkalivibrio_sp._"/>
    <otu id="otu312845" label="GCA_003550945PULL01000315.1_111665194_1_GCA_003550945_1_ID_194_1_partial_10__Thioalkalivibrio_sp._"/>
    <otu id="otu312868" label="43.2/98"/>
    <otu id="otu312871" label="EGZ50867.1_GCA_000227725_Cytochrome_c3_hydrogenase__Thiorhodospira_sibirica_ATCC_700588_"/>
    <otu id="otu312876" label="ACL72352.1_GCA_000021985_Ni_Fe_hydrogenase_large_chain__Thioalkalivibrio_sulfidiphilus_HL_EbGr7_"/>
    <otu id="otu312879" label="OOG22442.1_GCA_002000365_hydrogenase_2_large_subunit__Thioalkalivibrio_denitrificans_"/>
    <otu id="otu312898" label="0/31"/>
    <otu id="otu312901" label="72.2/95"/>
    <otu id="otu312904" label="GCA_002298965DBMN01000310.1_446286373324_4_GCA_002298965__1_ID_324_4_partial_00__Rhizobiales_bacterium_UBA697_"/>
    <otu id="otu312909" label="GCA_002337085DDFH01000003.1_3423693683711017_342_GCA_002337085_1_ID_7_342_partial_00__Hyphomonadaceae_bacterium_UBA1933_"/>
    <otu id="otu312912" label="GCA_002336965DDEY01000009.1_45399924172559_45_GCA_002336965__1_ID_59_45_partial_00__Hyphomonadaceae_bacterium_UBA1942_"/>
    <otu id="otu312923" label="PHR60608.1_GCA_002733805_hydrogenase_2_large_subunit__Robiginitomaculum_sp._"/>
    <otu id="otu312936" label="70.4/85"/>
    <otu id="otu312939" label="93.2/85"/>
    <otu id="otu312942" label="40.5/97"/>
    <otu id="otu312945" label="31.8/96"/>
    <otu id="otu312952" label="RPH98892.1_GCA_003818425_nickel_dependent_hydrogenase_large_subunit__Xanthomonadales_bacterium_"/>
    <otu id="otu312955" label="GCA_003247795QJYC01000169.1_99850115984_9_GCA_003247795__1_ID_4_9_partial_00__Oceanospirillales_bacterium_"/>
    <otu id="otu312962" label="PLX35482.1_GCA_002869085_hydrogenase_2_large_subunit__Rhizobiales_bacterium_"/>
    <otu id="otu312969" label="68.5/96"/>
    <otu id="otu312972" label="EEW25312.1_GCA_000176015_nickel_dependent_hydrogenase_large_subunit__Rhodobacter_sp._SW2_"/>
    <otu id="otu312975" label="ARE38819.1_GCA_002079305_Uptake_hydrogenase_large_subunit__Rhodovulum_sp._P5_"/>
    <otu id="otu312986" label="GCA_000759655KN173890.1_3783251030_3_GCA_000759655_1_ID_30_3_partial_00__Acidicaldus_organivorans_"/>
    <otu id="otu312993" label="WP_102224202.1_GCF_002871005_nickel_dependent_hydrogenase_large_subunit__Defluviimonas_sp._MS2_2_"/>
    <otu id="otu313000" label="78.5/97"/>
    <otu id="otu313003" label="RAI29997.1_GCA_003258835_hydrogenase_2_large_subunit__Rhodobium_orientis_"/>
    <otu id="otu313006" label="92.6/97"/>
    <otu id="otu313009" label="PLX36259.1_GCA_002869065_hydrogenase_2_large_subunit__Rhizobiales_bacterium_"/>
    <otu id="otu313014" label="EHR72123.1_GCA_000244995_Ni_Fe_hydrogenase_I_large_subunit__Burkholderiales_bacterium_JOSHI_001_"/>
    <otu id="otu313017" label="91.4/87"/>
    <otu id="otu313020" label="0/87"/>
    <otu id="otu313023" label="WP_128000478.1_GCF_004011805_nickel_dependent_hydrogenase_large_subunit__Piscinibacter_defluvii_"/>
    <otu id="otu313026" label="WP_088282580.1_GCF_002198735_nickel_dependent_hydrogenase_large_subunit__Ideonella_sp._A_288_"/>
    <otu id="otu313033" label="ODV03411.1_GCA_001725505_hydrogenase__Rubrivivax_sp._SCN_70_15_"/>
    <otu id="otu313056" label="RIA56154.1_GCA_003550175_hydrogenase_large_subunit__Dichotomicrobium_thermohalophilum_"/>
    <otu id="otu313073" label="BAZ94656.1_GCA_002356355_Ni_Fe_hydrogenase_I_large_subunit__Thiohalobacter_thiocyanaticus_"/>
    <otu id="otu313076" label="MAT64951.1_GCA_002699185_hydrogenase_2_large_subunit__Gammaproteobacteria_bacterium_"/>
    <otu id="otu313091" label="93.5/77"/>
    <otu id="otu313096" label="84.2/96"/>
    <otu id="otu313103" label="WP_068315292.1_GCF_001558155_nickel_dependent_hydrogenase_large_subunit__Pseudoruegeria_sabulilitoris_"/>
    <otu id="otu313106" label="WP_068111180.1_GCF_001509585_nickel_dependent_hydrogenase_large_subunit__Pseudoruegeria_marinistellae_"/>
    <otu id="otu313113" label="PIE06640.1_GCA_002746935_hydrogenase_2_large_subunit__Rhodobacterales_bacterium_"/>
    <otu id="otu313124" label="OEJ66918.1_GCA_001746755_hydrogenase__Magnetovibrio_blakemorei_"/>
    <otu id="otu313127" label="PHS78444.1_GCA_002732845_hydrogenase_2_large_subunit__Rhodospirillaceae_bacterium_"/>
    <otu id="otu313134" label="SMH33738.1_GCA_900177545_hydrogenase_large_subunit__Maritimibacter_sp._HL_12_"/>
    <otu id="otu313145" label="RME16070.1_GCA_003694465_nickel_dependent_hydrogenase_large_subunit__Alphaproteobacteria_bacterium_"/>
    <otu id="otu313154" label="RLA28607.1_GCA_003646345_hydrogenase_1_large_subunit__Gammaproteobacteria_bacterium_"/>
    <otu id="otu313157" label="RLA29508.1_GCA_003645495_hydrogenase_1_large_subunit__Gammaproteobacteria_bacterium_"/>
    <otu id="otu313172" label="90.7/17"/>
    <otu id="otu313175" label="84.8/18"/>
    <otu id="otu313178" label="77.3/17"/>
    <otu id="otu313181" label="55.3/17"/>
    <otu id="otu313184" label="84.9/97"/>
    <otu id="otu313187" label="95.5/98"/>
    <otu id="otu313190" label="GCA_003566435PXDH01000353.1_317053438154_3_GCA_003566435_1_ID_154_3_partial_00__Gammaproteobacteria_bacterium_"/>
    <otu id="otu313195" label="SFJ09286.1_GCA_900113955_hydrogenase_large_subunit__Celeribacter_neptunius_"/>
    <otu id="otu313200" label="RWR45414.1_GCA_004022265_nickel_dependent_hydrogenase_large_subunit__Sinirhodobacter_ferrireducens_"/>
    <otu id="otu313203" label="AOZ68874.1_GCA_001856665_hydrogenase__Rhodobacter_sp._LPB0142_"/>
    <otu id="otu313218" label="26.6/95"/>
    <otu id="otu313221" label="OUD13891.1_GCA_002149925_hydrogenase__Thioflexothrix_psekupsii_"/>
    <otu id="otu313224" label="EIJ41968.1_GCA_000245015_Ni_Fe_hydrogenase_I_large_subunit__Beggiatoa_alba_B18LD_"/>
    <otu id="otu313235" label="85.3/18"/>
    <otu id="otu313242" label="KHF24231.1_GCA_000787395__Ni_Fe__uptake_hydrogenase_HupSL__subunit_L__Solemya_velum_gill_symbiont_"/>
    <otu id="otu313245" label="OOZ40008.1_GCA_002021095_hydrogenase__Solemya_elarraichensis_gill_symbiont_"/>
    <otu id="otu313254" label="72.2/100"/>
    <otu id="otu313259" label="PCJ84874.1_GCA_002746365_hydrogenase_2_large_subunit__Thiotrichaceae_bacterium_"/>
    <otu id="otu313262" label="RKZ68501.1_GCA_003646155_hydrogenase_1_large_subunit__Gammaproteobacteria_bacterium_"/>
    <otu id="otu313269" label="RKZ68886.1_GCA_003646155_hydrogenase_1_large_subunit__Gammaproteobacteria_bacterium_"/>
    <otu id="otu313276" label="RDH83939.1_GCA_003349885_hydrogenase_1_large_subunit__endosymbiont_of_Galathealinum_brachiosum_"/>
    <otu id="otu313287" label="OQW95684.1_GCA_002083935_hydrogenase_2_large_subunit__Beggiatoa_sp._IS2_"/>
    <otu id="otu313298" label="BAP57612.1_GCA_000828835_nickel_dependent_hydrogenase_large_subunit__Thioploca_ingrica_"/>
    <otu id="otu313305" label="79.9/100"/>
    <otu id="otu313308" label="RKZ63533.1_GCA_003646135_hydrogenase_1_large_subunit__Gammaproteobacteria_bacterium_"/>
    <otu id="otu313313" label="OAD20280.1_GCA_001640045_nickel_dependent_hydrogenase_large_subunit__Candidatus_Thiomargarita_nelsonii_"/>
    <otu id="otu313316" label="RKZ72615.1_GCA_003645255_hydrogenase_1_large_subunit__Gammaproteobacteria_bacterium_"/>
    <otu id="otu313331" label="81.8/18"/>
    <otu id="otu313334" label="91.1/19"/>
    <otu id="otu313341" label="OGT88572.1_GCA_001801995_hydrogenase__Gammaproteobacteria_bacterium_RIFOXYD12_FULL_61_37_"/>
    <otu id="otu313344" label="WP_078120374.1_GCF_002009425_nickel_dependent_hydrogenase_large_subunit__Chromatiaceae_bacterium_2141T.STBD.0c.01a_"/>
    <otu id="otu313351" label="SEH08888.1_GCA_900099115_Uptake_hydrogenase_large_subunit__Thiotrichales_bacterium_HS_08_"/>
    <otu id="otu313358" label="6.9/17"/>
    <otu id="otu313361" label="OOZ40478.1_GCA_002020875_hydrogenase__Solemya_pervernicosa_gill_symbiont_"/>
    <otu id="otu313364" label="95.2/94"/>
    <otu id="otu313367" label="80/95"/>
    <otu id="otu313374" label="GCA_003246615QJZT01000215.1_28882609153_2_GCA_003246615_1_ID_153_2_partial_00__Candidatus_Thiodiazotropha_endolucinida_"/>
    <otu id="otu313377" label="GCA_003249565QKIP01000263.1_318553576514_3_GCA_003249565_1_ID_514_3_partial_00__Candidatus_Thiodiazotropha_endolucinida_"/>
    <otu id="otu313388" label="0/89"/>
    <otu id="otu313391" label="ODB99177.1_GCA_001709035_hydrogenase__Candidatus_Thiodiazotropha_endoloripes_"/>
    <otu id="otu313394" label="ODB97957.1_GCA_001708975_hydrogenase__Candidatus_Thiodiazotropha_endoloripes_"/>
    <otu id="otu313401" label="RLW66648.1_GCA_003676145_hydrogenase_2_large_subunit__gamma_proteobacterium_symbiont_of_Stewartia_floridana_"/>
    <otu id="otu313408" label="86.8/97"/>
    <otu id="otu313411" label="PVV18312.1_GCA_003094555_hydrogenase_2_large_subunit__gamma_proteobacterium_symbiont_of_Ctena_orbiculata_"/>
    <otu id="otu313414" label="87.1/97"/>
    <otu id="otu313417" label="PUB81901.1_GCA_003058525_hydrogenase_2_large_subunit__gamma_proteobacterium_symbiont_of_Ctena_orbiculata_"/>
    <otu id="otu313420" label="PUB73245.1_GCA_003058495_hydrogenase_2_large_subunit__gamma_proteobacterium_symbiont_of_Ctena_orbiculata_"/>
    <otu id="otu313441" label="KRT55410.1_GCA_001443665_Ni_Fe_hydrogenase_I_large_subunit__endosymbiont_of_Ridgeia_piscesae_"/>
    <otu id="otu313446" label="RDH89619.1_GCA_003349935_hydrogenase_1_large_subunit__endosymbiont_of_Seepiophila_jonesi_"/>
    <otu id="otu313449" label="RLJ17797.1_GCA_003660235_hydrogenase_1_large_subunit__bacterium_endosymbiont_of_Escarpia_laminata_"/>
    <otu id="otu313466" label="23.8/97"/>
    <otu id="otu313469" label="PUE05302.1_GCA_003062345_hydrogenase_2_large_subunit__Candidatus_Sedimenticola_endophacoides_"/>
    <otu id="otu313472" label="PLY11990.1_GCA_002869585_hydrogenase_2_large_subunit__Sedimenticola_sp._"/>
    <otu id="otu313481" label="WP_029133715.1_GCF_000428045_nickel_dependent_hydrogenase_large_subunit__Sedimenticola_selenatireducens_"/>
    <otu id="otu313484" label="AKH19523.1_GCA_001007875_hydrogenase__Sedimenticola_thiotaurini_"/>
    <otu id="otu313509" label="GCA_002425225DILV01000018.1_13514735914908040_135_GCA_002425225_1_ID_40_135_partial_00__Thiothrix_sp._UBA5583_"/>
    <otu id="otu313514" label="SEA69670.1_GCA_900107695_hydrogenase_large_subunit__Thiothrix_caldifontis_"/>
    <otu id="otu313517" label="EIJ32939.1_GCA_000260135_nickel_dependent_hydrogenase_large_subunit__Thiothrix_nivea_DSM_5205_"/>
    <otu id="otu313540" label="82/74"/>
    <otu id="otu313543" label="CCQ72247.1_GCA_000968135_NiFe_hydrogenase__large_subunit__Magnetospira_sp._QH_2_"/>
    <otu id="otu313550" label="GCA_003252085QKDM01000116.1_1059767724357_10_GCA_003252085_1_ID_357_10_partial_00__Thiotrichales_bacterium_"/>
    <otu id="otu313553" label="RCX26546.1_GCA_003337735_hydrogenase_large_subunit__Thioalbus_denitrificans_"/>
    <otu id="otu313560" label="90.3/96"/>
    <otu id="otu313565" label="GCA_003157035PMIF01000218.1_969768712208_9_GCA_003157035__1_ID_208_9_partial_00__Rhodocyclaceae_bacterium_"/>
    <otu id="otu313568" label="GCA_003158255PMIH01000288.1_767658510210_7_GCA_003158255_1_ID_210_7_partial_00__Rhodocyclaceae_bacterium_"/>
    <otu id="otu313577" label="PKO70259.1_GCA_002840845_hydrogenase_2_large_subunit__Betaproteobacteria_bacterium_HGW_Betaproteobacteria_14_"/>
    <otu id="otu313582" label="PWB41052.1_GCA_003105015_hydrogenase_2_large_subunit__Rhodocyclales_bacterium_"/>
    <otu id="otu313585" label="OQY69041.1_GCA_002066955_hydrogenase_2_large_subunit__Rhodocyclaceae_bacterium_UTPRO2_"/>
    <otu id="otu313612" label="87.7/7"/>
    <otu id="otu313615" label="56.7/7"/>
    <otu id="otu313618" label="OIO55599.1_GCA_001872725_hydrogenase__Proteobacteria_bacterium_CG1_02_64_396_"/>
    <otu id="otu313621" label="RZV38353.1_GCA_004282875_nickel_dependent_hydrogenase_large_subunit__Chromatiales_bacterium_"/>
    <otu id="otu313628" label="74.5/91"/>
    <otu id="otu313631" label="84.2/88"/>
    <otu id="otu313634" label="69.3/79"/>
    <otu id="otu313637" label="88.6/98"/>
    <otu id="otu313640" label="GCA_003561775PWVR01000304.1_212042943294_2_GCA_003561775_1_ID_294_2_partial_00__Chromatiaceae_bacterium_"/>
    <otu id="otu313645" label="GCA_003562815PWTO01000089.1_42398418282_4_GCA_003562815__1_ID_82_4_partial_00__Chromatiaceae_bacterium_"/>
    <otu id="otu313648" label="WP_058558124.1_GCF_001469165_nickel_dependent_hydrogenase_large_subunit__Thiohalocapsa_sp._ML1_"/>
    <otu id="otu313659" label="AGA92012.1_GCA_000327045_Ni_Fe_hydrogenase_I_large_subunit__Thioflavicoccus_mobilis_8321_"/>
    <otu id="otu313666" label="91.2/93"/>
    <otu id="otu313669" label="ADC62958.1_GCA_000025485_nickel_dependent_hydrogenase_large_subunit__Allochromatium_vinosum_DSM_180_"/>
    <otu id="otu313672" label="72.2/97"/>
    <otu id="otu313677" label="GCA_002423035DIUM01000108.1_454735449084108_45_GCA_002423035_1_ID_108_45_partial_00__Thiocapsa_sp._UBA6158_"/>
    <otu id="otu313682" label="CRI63491.1_GCA_001499735_Uptake_hydrogenase__large_subunit__Thiocapsa_sp._KS1_"/>
    <otu id="otu313685" label="EGV20369.1_GCA_000223985_Cytochrome_c3_hydrogenase__Thiocapsa_marina_5811_"/>
    <otu id="otu313696" label="89.6/97"/>
    <otu id="otu313699" label="AUB84418.1_GCA_002813775_hydrogenase_2_large_subunit__Candidatus_Thiodictyon_syntrophicum_"/>
    <otu id="otu313702" label="WP_020508075.1_GCF_000379525_nickel_dependent_hydrogenase_large_subunit__Lamprocystis_purpurea_"/>
    <otu id="otu313721" label="97.9/88"/>
    <otu id="otu313726" label="WP_020503980.1_GCF_000379525_nickel_dependent_hydrogenase_large_subunit__Lamprocystis_purpurea_"/>
    <otu id="otu313731" label="EXJ16094.1_GCA_000585215_Uptake_hydrogenase_large_subunit__Imhoffiella_purpurea_"/>
    <otu id="otu313734" label="EGV33622.1_GCA_000224065_Cytochrome_c3_hydrogenase__Thiorhodococcus_drewsii_AZ1_"/>
    <otu id="otu313745" label="AGA89616.1_GCA_000327045_Ni_Fe_hydrogenase_I_large_subunit__Thioflavicoccus_mobilis_8321_"/>
    <otu id="otu313764" label="GCA_002347615DDYH01000004.1_57593906116532_57_GCA_002347615__1_ID_32_57_partial_00__Gallionellaceae_bacterium_UBA2239_"/>
    <otu id="otu313771" label="PJB96471.1_GCA_002789415_hydrogenase_2_large_subunit__Nitrospirae_bacterium_CG_4_9_14_0_8_um_filter_70_14_"/>
    <otu id="otu313788" label="RMG65901.1_GCA_003696445_nickel_dependent_hydrogenase_large_subunit__Calditrichaeota_bacterium_"/>
    <otu id="otu313791" label="GBC83860.1_GCA_002898535_Uptake_hydrogenase_large_subunit__bacterium_HR11_"/>
    <otu id="otu313806" label="ODA44358.1_GCA_001707915_Ni_Fe_hydrogenase__large_subunit__Thermodesulfovibrio_sp._N1_"/>
    <otu id="otu313811" label="GCA_002339325DDKK01000001.1_50407714244131_50_GCA_002339325__1_ID_31_50_partial_00__Nitrospiraceae_bacterium_UBA2600_"/>
    <otu id="otu313814" label="WP_028842875.1_GCF_000482825_nickel_dependent_hydrogenase_large_subunit__Thermodesulfovibrio_islandicus_"/>
    <otu id="otu313827" label="WP_028845527.1_GCF_000423865_nickel_dependent_hydrogenase_large_subunit__Thermodesulfovibrio_thiophilus_"/>
    <otu id="otu313830" label="PMP72554.1_GCA_002878055_hydrogenase_2_large_subunit__Thermodesulfovibrio_aggregans_"/>
    <otu id="otu313849" label="91.9/95"/>
    <otu id="otu313852" label="OHC04644.1_GCA_001828605_hydrogenase__Planctomycetes_bacterium_RIFCSPLOWO2_12_FULL_50_35_"/>
    <otu id="otu313857" label="85.3/61"/>
    <otu id="otu313860" label="GCA_003235845QJXD01000540.1_5196936751062_5_GCA_003235845__1_ID_1062_5_partial_00__Deltaproteobacteria_bacterium_"/>
    <otu id="otu313863" label="21.3/29"/>
    <otu id="otu313866" label="RPH63748.1_GCA_003818285_nickel_dependent_hydrogenase_large_subunit__partial__Myxococcaceae_bacterium_"/>
    <otu id="otu313871" label="13/81"/>
    <otu id="otu313874" label="OFW48679.1_GCA_001767525_hydrogenase__Acidobacteria_bacterium_RIFCSPLOWO2_12_FULL_68_19_"/>
    <otu id="otu313877" label="GCA_003157675PMKG01000286.1_97692939887_9_GCA_003157675__1_ID_87_9_partial_00__Acidobacteria_bacterium_"/>
    <otu id="otu313884" label="GCA_003152095PLZI01000082.1_14104791218535_14_GCA_003152095__1_ID_35_14_partial_00__Acidobacteria_bacterium_"/>
    <otu id="otu313899" label="8.6/25"/>
    <otu id="otu313906" label="31.3/97"/>
    <otu id="otu313909" label="GCA_003153455PLYS01000008.1_41712342164_4_GCA_003153455__1_ID_64_4_partial_00__Betaproteobacteria_bacterium_"/>
    <otu id="otu313912" label="GCA_003152455PMAF01000045.1_52299400881_5_GCA_003152455_1_ID_81_5_partial_00__Rhizobiales_bacterium_"/>
    <otu id="otu313919" label="GCA_003164375PLTE01000047.1_128097980666_12_GCA_003164375__1_ID_66_12_partial_00__Rhizobiales_bacterium_"/>
    <otu id="otu313926" label="GCA_002479255DLMJ01000047.1_12413420713591328_124_GCA_002479255_1_ID_28_124_partial_00__bacterium_UBP10_UBA7539_"/>
    <otu id="otu313935" label="24.6/98"/>
    <otu id="otu313938" label="KPK17127.1_GCA_001303415_hydrogenase__Myxococcales_bacterium_SG8_38_"/>
    <otu id="otu313941" label="KPK53872.1_GCA_001303365_hydrogenase__Myxococcales_bacterium_SG8_38_1_"/>
    <otu id="otu313950" label="RLB44022.1_GCA_003647025_hydrogenase_1_large_subunit__Deltaproteobacteria_bacterium_"/>
    <otu id="otu313955" label="TFH32565.1_GCA_004525945_nickel_dependent_hydrogenase_large_subunit__Myxococcales_bacterium_"/>
    <otu id="otu313958" label="RZV55612.1_GCA_004283055_nickel_dependent_hydrogenase_large_subunit__Deltaproteobacteria_bacterium_"/>
    <otu id="otu313993" label="83.2/80"/>
    <otu id="otu313996" label="30.3/64"/>
    <otu id="otu314001" label="46.8/91"/>
    <otu id="otu314006" label="91.4/99"/>
    <otu id="otu314009" label="78.4/89"/>
    <otu id="otu314012" label="71/95"/>
    <otu id="otu314015" label="84.1/85"/>
    <otu id="otu314018" label="AJF07733.1_GCA_000827125_hydrogenase__Geoalkalibacter_subterraneus_"/>
    <otu id="otu314021" label="GCA_003250785QKJT01000082.1_528594550253_5_GCA_003250785__1_ID_253_5_partial_01__Desulfuromonas_sp._"/>
    <otu id="otu314028" label="77.4/62"/>
    <otu id="otu314031" label="82.4/75"/>
    <otu id="otu314034" label="PLX83511.1_GCA_002868845_hydrogenase_2_large_subunit__Desulfuromonas_sp._"/>
    <otu id="otu314037" label="OHB28644.1_GCA_001825565_hydrogenase__Desulfuromonadaceae_bacterium_GWC2_58_13_"/>
    <otu id="otu314044" label="ALC14879.1_GCA_001278055_periplasmically_oriented__membrane_bound__NiFe__hydrogenase_large_subunit__Desulfuromonas_soudanensis_"/>
    <otu id="otu314055" label="72.6/78"/>
    <otu id="otu314058" label="WP_027713781.1_GCF_000472285_nickel_dependent_hydrogenase_large_subunit__Desulfuromonas_sp._TF_"/>
    <otu id="otu314061" label="AMV73873.1_GCA_001611275_periplasmically_oriented__membrane_bound__NiFe__hydrogenase_large_subunit__Desulfuromonas_sp._DDH964_"/>
    <otu id="otu314072" label="GCA_003250235QKGY01000458.1_859587661391_8_GCA_003250235_1_ID_391_8_partial_00__Desulfuromonadaceae_bacterium_"/>
    <otu id="otu314079" label="PLX92385.1_GCA_002869635_hydrogenase_2_large_subunit__Desulfuromonas_sp._"/>
    <otu id="otu314086" label="GCA_002345625DDWE01000101.1_19174151911862_19_GCA_002345625__1_ID_62_19_partial_00__Desulfuromonadaceae_bacterium_UBA2294_"/>
    <otu id="otu314093" label="87.1/93"/>
    <otu id="otu314096" label="78.7/98"/>
    <otu id="otu314101" label="GCA_002424625DIKR01000022.1_417073419112_4_GCA_002424625__1_ID_112_4_partial_00__Desulfuromonadaceae_bacterium_UBA5613_"/>
    <otu id="otu314104" label="PKN11298.1_GCA_002841765_hydrogenase_2_large_subunit__Deltaproteobacteria_bacterium_HGW_Deltaproteobacteria_4_"/>
    <otu id="otu314113" label="60.5/100"/>
    <otu id="otu314116" label="PLX80437.1_GCA_002868905_hydrogenase_2_large_subunit__Desulfuromonas_sp._"/>
    <otu id="otu314121" label="PLX79604.1_GCA_002868925_hydrogenase_2_large_subunit__Desulfuromonas_sp._"/>
    <otu id="otu314124" label="PLY03360.1_GCA_002869615_hydrogenase_2_large_subunit__Desulfuromonas_sp._"/>
    <otu id="otu314137" label="PNU21793.1_GCA_002898515_hydrogenase_2_large_subunit__Geothermobacter_sp._HR_1_"/>
    <otu id="otu314140" label="89.2/100"/>
    <otu id="otu314143" label="PLY10972.1_GCA_002869605_hydrogenase_2_large_subunit__Desulfuromonas_sp._"/>
    <otu id="otu314146" label="PLY12795.1_GCA_002869605_hydrogenase_2_large_subunit__Desulfuromonas_sp._"/>
    <otu id="otu314165" label="51.1/85"/>
    <otu id="otu314170" label="PLX85797.1_GCA_002868865_hydrogenase_2_large_subunit__Desulfuromonas_sp._"/>
    <otu id="otu314173" label="WP_020678214.1_GCF_000384395_nickel_dependent_hydrogenase_large_subunit__Geopsychrobacter_electrodiphilus_"/>
    <otu id="otu314180" label="SHJ51269.1_GCA_900142125_hydrogenase_large_subunit__Malonomonas_rubra_DSM_5091_"/>
    <otu id="otu314197" label="87.8/99"/>
    <otu id="otu314200" label="GCA_002402635DHGE01000087.1_83941565347_8_GCA_002402635__1_ID_47_8_partial_00__Deferribacterales_bacterium_UBA4806_"/>
    <otu id="otu314207" label="15.6/99"/>
    <otu id="otu314212" label="GCA_002452335DKFJ01000009.1_4339033407334_43_GCA_002452335_1_ID_4_43_partial_00__Deferribacteraceae_bacterium_UBA6799_"/>
    <otu id="otu314215" label="70.1/100"/>
    <otu id="otu314218" label="GCA_002452405DKFP01000014.1_41845232545402514_418_GCA_002452405__1_ID_14_418_partial_00__Deferribacteraceae_bacterium_UBA6793_"/>
    <otu id="otu314221" label="TCK62123.1_GCA_004339245_hydrogenase_large_subunit__Seleniivibrio_woodruffii_"/>
    <otu id="otu314232" label="PLX71337.1_GCA_002869145_hydrogenase_2_large_subunit__Denitrovibrio_sp._"/>
    <otu id="otu314239" label="ADD69246.1_GCA_000025725_nickel_dependent_hydrogenase_large_subunit__Denitrovibrio_acetiphilus_DSM_12809_"/>
    <otu id="otu314246" label="93.5/100"/>
    <otu id="otu314249" label="WP_022851572.1_GCF_000421105_nickel_dependent_hydrogenase_large_subunit__Geovibrio_sp._L21_Ace_BES_"/>
    <otu id="otu314254" label="QAR32081.1_GCA_004087915_nickel_dependent_hydrogenase_large_subunit__Geovibrio_thiophilus_"/>
    <otu id="otu314257" label="GCA_001603805LUZY01000014.1_13615524315694314_136_GCA_001603805_1_ID_14_136_partial_00__Deferribacterales_bacterium_Deferri_01_"/>
    <otu id="otu314276" label="83.3/98"/>
    <otu id="otu314279" label="87.5/99"/>
    <otu id="otu314282" label="81.3/82"/>
    <otu id="otu314285" label="52/78"/>
    <otu id="otu314290" label="GCA_000711225JOMG01000002.1_2324260219426039062_2324_GCA_000711225_1_ID_2_2324_partial_00__Pelobacter_seleniigenes_DSM_18267_"/>
    <otu id="otu314293" label="PLX99139.1_GCA_002869665_hydrogenase_2_large_subunit__Desulfuromonas_sp._"/>
    <otu id="otu314300" label="GCA_002338145DDHP01000086.1_45436964540863_45_GCA_002338145__1_ID_63_45_partial_00__Deferribacteraceae_bacterium_UBA1873_"/>
    <otu id="otu314307" label="AEI14334.1_GCA_000218625_Cytochrome_c3_hydrogenase__Flexistipes_sinusarabici_DSM_4947_"/>
    <otu id="otu314314" label="ADR18012.1_GCA_000183405_nickel_dependent_hydrogenase_large_subunit__Calditerrivibrio_nitroreducens_DSM_19672_"/>
    <otu id="otu314321" label="BAI79588.1_GCA_000010985_Ni_Fe_hydrogenase__large_subunit__Deferribacter_desulfuricans_SSM1_"/>
    <otu id="otu314340" label="RMG93320.1_GCA_003696525_nickel_dependent_hydrogenase_large_subunit__Candidatus_Dadabacteria_bacterium_"/>
    <otu id="otu314343" label="GCA_000526155JAFN01000001.1_3716421789042196111_3716_GCA_000526155__1_ID_1_3716_partial_00__Deferrisoma_camini_S3R1_"/>
    <otu id="otu314352" label="GCA_003251655QKES01000342.1_31535324458_3_GCA_003251655_1_ID_58_3_partial_01__Deferrisoma_camini_"/>
    <otu id="otu314357" label="PLX41169.1_GCA_002869015_hydrogenase_2_large_subunit__Deltaproteobacteria_bacterium_"/>
    <otu id="otu314360" label="TAL16941.1_GCA_004322275_nickel_dependent_hydrogenase_large_subunit__bacterium_"/>
    <otu id="otu314379" label="93.5/97"/>
    <otu id="otu314386" label="PTV90283.1_GCA_003053505__NiFe__hydrogenase_large_subunit_hydrogenase_large_subunit__Geobacter_sp._DSM_2909_"/>
    <otu id="otu314391" label="GCA_002419385DIFZ01000030.1_24265882829728_24_GCA_002419385__1_ID_28_24_partial_00__Geobacter_sp._UBA5735_"/>
    <otu id="otu314394" label="GCA_003314535POSG01000019.1_21344305319_2_GCA_003314535_1_ID_19_2_partial_00__Geobacter_sp._"/>
    <otu id="otu314405" label="ABQ25079.1_GCA_000016745_nickel_dependent_hydrogenase__large_subunit__Geobacter_uraniireducens_Rf4_"/>
    <otu id="otu314414" label="GAM08729.1_GCA_000813145_uptake_hydrogenase_large_subunit__Geobacter_sp._OR_1_"/>
    <otu id="otu314417" label="85/56"/>
    <otu id="otu314420" label="75.7/51"/>
    <otu id="otu314423" label="87.7/99"/>
    <otu id="otu314426" label="HBG06375.1_GCA_003499925_TPA__hydrogenase_1_large_subunit__Geobacter_sp._"/>
    <otu id="otu314431" label="TGU74263.1_GCA_004791675_nickel_dependent_hydrogenase_large_subunit__Geomonas_terrae_"/>
    <otu id="otu314434" label="19.9/88"/>
    <otu id="otu314437" label="HBG07067.1_GCA_003499925_TPA__hydrogenase_1_large_subunit__Geobacter_sp._"/>
    <otu id="otu314440" label="HBA88394.1_GCA_003490025_TPA__hydrogenase_2_large_subunit__Geobacter_sp._"/>
    <otu id="otu314459" label="80.5/97"/>
    <otu id="otu314462" label="23.4/89"/>
    <otu id="otu314465" label="GCA_002382705DFZL01000021.1_31314253312211_31_GCA_002382705__1_ID_11_31_partial_00__Geobacter_sp._UBA4057_"/>
    <otu id="otu314468" label="GCA_002298925DBMM01000060.1_302617927876125_30_GCA_002298925__1_ID_125_30_partial_00__Geobacter_sp._UBA698_"/>
    <otu id="otu314475" label="GCA_002322035DCNF01000102.1_12107771247474_12_GCA_002322035__1_ID_74_12_partial_00__Geobacter_sp._UBA1603_"/>
    <otu id="otu314482" label="OGU16028.1_GCA_001802645_hydrogenase__Geobacteraceae_bacterium_GWC2_53_11_"/>
    <otu id="otu314493" label="GCA_002419465DIGE01000016.1_2002174642191641_200_GCA_002419465_1_ID_1_200_partial_00__Geobacter_sp._UBA5730_"/>
    <otu id="otu314496" label="GCA_002423105DIUT01000027.1_17016982317152361_170_GCA_002423105__1_ID_61_170_partial_00__Geobacter_sp._UBA6151_"/>
    <otu id="otu314503" label="46.6/86"/>
    <otu id="otu314508" label="ACD95771.1_GCA_000020385_nickel_dependent_hydrogenase_large_subunit__Geobacter_lovleyi_SZ_"/>
    <otu id="otu314511" label="SKA12068.1_GCA_900167465_hydrogenase_large_subunit__Geobacter_thiogenes_"/>
    <otu id="otu314518" label="72.4/100"/>
    <otu id="otu314521" label="OGR25953.1_GCA_001799505_hydrogenase__Desulfuromonadales_bacterium_GWD2_54_10_"/>
    <otu id="otu314524" label="RII31468.1_GCA_003574895_hydrogenase_2_large_subunit__Geobacter_sp._"/>
    <otu id="otu314547" label="ABQ24758.1_GCA_000016745_nickel_dependent_hydrogenase__large_subunit__Geobacter_uraniireducens_Rf4_"/>
    <otu id="otu314568" label="RII25586.1_GCA_003574885_hydrogenase_2_large_subunit__Geobacter_sp._"/>
    <otu id="otu314571" label="57.1/70"/>
    <otu id="otu314574" label="75.4/70"/>
    <otu id="otu314577" label="AJY69859.1_GCA_000961035_hydrogenase__Geobacter_sulfurreducens_"/>
    <otu id="otu314580" label="ABB33544.1_GCA_000012925_periplasmically_oriented__membrane_bound__NiFe__hydrogenase__large_subunit__Geobacter_metallireducens_GS_15_"/>
    <otu id="otu314587" label="RNC71866.1_GCA_003712145_nickel_dependent_hydrogenase_large_subunit__Desulfuromonadales_bacterium_"/>
    <otu id="otu314606" label="76.1/8"/>
    <otu id="otu314609" label="84.8/72"/>
    <otu id="otu314612" label="GCA_002418215DIDQ01000096.1_646856370305114_64_GCA_002418215_1_ID_114_64_partial_00__Anaerolineales_bacterium_UBA5796_"/>
    <otu id="otu314615" label="51.1/83"/>
    <otu id="otu314618" label="RPF46735.1_GCA_003815015_hydrogenase_large_subunit__Thermodesulfitimonas_autotrophica_"/>
    <otu id="otu314621" label="94.5/84"/>
    <otu id="otu314624" label="TDA66640.1_GCA_004347695_nickel_dependent_hydrogenase_large_subunit__Chloroflexi_bacterium_"/>
    <otu id="otu314627" label="99.2/96"/>
    <otu id="otu314630" label="PKM69772.1_GCA_002841515_hydrogenase_2_large_subunit__Firmicutes_bacterium_HGW_Firmicutes_19_"/>
    <otu id="otu314633" label="81.3/62"/>
    <otu id="otu314636" label="89.5/62"/>
    <otu id="otu314641" label="PKO06542.1_GCA_002842045_hydrogenase_2_large_subunit__Chloroflexi_bacterium_HGW_Chloroflexi_3_"/>
    <otu id="otu314644" label="PKO10322.1_GCA_002840735_hydrogenase_2_large_subunit__Chloroflexi_bacterium_HGW_Chloroflexi_2_"/>
    <otu id="otu314651" label="MAT44369.1_GCA_002702705_hydrogenase_2_large_subunit__Anaerolineaceae_bacterium_"/>
    <otu id="otu314658" label="PKO15828.1_GCA_002840755_hydrogenase_2_large_subunit__Chloroflexi_bacterium_HGW_Chloroflexi_10_"/>
    <otu id="otu314681" label="98.2/99"/>
    <otu id="otu314684" label="GCA_002325605DCSM01000009.1_883241006095_8_GCA_002325605_1_ID_95_8_partial_00__Chloroflexaceae_bacterium_UBA1466_"/>
    <otu id="otu314689" label="RME79103.1_GCA_003694775_nickel_dependent_hydrogenase_large_subunit__Chloroflexi_bacterium_"/>
    <otu id="otu314692" label="RME42436.1_GCA_003695385_nickel_dependent_hydrogenase_large_subunit__Caldilineae_bacterium_"/>
    <otu id="otu314711" label="RLC80850.1_GCA_003648065_hydrogenase_1_large_subunit__Chloroflexi_bacterium_"/>
    <otu id="otu314720" label="TFG72052.1_GCA_004525435_nickel_dependent_hydrogenase_large_subunit__Anaerolineales_bacterium_"/>
    <otu id="otu314723" label="GCA_002298885DBMK01000163.1_321453905285_3_GCA_002298885_1_ID_285_3_partial_00__Anaerolineaceae_bacterium_UBA700_"/>
    <otu id="otu314734" label="40/57"/>
    <otu id="otu314739" label="ABQ90699.1_GCA_000016665_nickel_dependent_hydrogenase__large_subunit__Roseiflexus_sp._RS_1_"/>
    <otu id="otu314742" label="ABU59201.1_GCA_000017805_nickel_dependent_hydrogenase_large_subunit__Roseiflexus_castenholzii_DSM_13941_"/>
    <otu id="otu314751" label="WP_129684921.1_GCF_004138175_nickel_dependent_hydrogenase_large_subunit__Chloroflexales_bacterium_ZM16_3_"/>
    <otu id="otu314754" label="WP_129629486.1_GCF_004138135_nickel_dependent_hydrogenase_large_subunit__Candidatus_Oscillochloris_fontis_"/>
    <otu id="otu314771" label="GCA_003164045PLRU01000060.1_66620076372579_66_GCA_003164045__1_ID_79_66_partial_00__candidate_division_WPS_2_bacterium_"/>
    <otu id="otu314776" label="OGN86905.1_GCA_001794945_hydrogenase__Chloroflexi_bacterium_GWC2_73_18_"/>
    <otu id="otu314781" label="13.4/50"/>
    <otu id="otu314784" label="GCA_003164035PLRS01000072.1_172152323232123_17_GCA_003164035__1_ID_123_17_partial_00__Bryobacterales_bacterium_"/>
    <otu id="otu314787" label="92/83"/>
    <otu id="otu314790" label="RJP73704.1_GCA_003599535_nickel_dependent_hydrogenase_large_subunit__candidate_division_Zixibacteria_bacterium_"/>
    <otu id="otu314793" label="13.5/64"/>
    <otu id="otu314796" label="91.1/81"/>
    <otu id="otu314799" label="89.4/95"/>
    <otu id="otu314802" label="78.9/87"/>
    <otu id="otu314805" label="55.5/14"/>
    <otu id="otu314810" label="74.9/17"/>
    <otu id="otu314813" label="90.8/17"/>
    <otu id="otu314816" label="SEF91828.1_GCA_900108185_hydrogenase_large_subunit__Bryocella_elongata_"/>
    <otu id="otu314819" label="GCA_003159855PLPS01000096.1_15115571327296_15_GCA_003159855__1_ID_96_15_partial_00__Granulicella_sp._"/>
    <otu id="otu314826" label="WP_026441619.1_GCF_000688455_nickel_dependent_hydrogenase_large_subunit__Acidobacterium_ailaaui_"/>
    <otu id="otu314833" label="WP_050058595.1_GCF_001006305_nickel_dependent_hydrogenase_large_subunit__Silvibacterium_bohemicum_"/>
    <otu id="otu314840" label="ACO31874.1_GCA_000022565_nickel_dependent_hydrogenase__large_subunit__Acidobacterium_capsulatum_ATCC_51196_"/>
    <otu id="otu314849" label="GCA_003167515PMSS01000097.1_111198213766429_11_GCA_003167515__1_ID_429_11_partial_00__Acidobacterium_sp._"/>
    <otu id="otu314852" label="GCA_003166955PMUI01000107.1_161904520832126_16_GCA_003166955__1_ID_126_16_partial_00__Acidobacterium_sp._"/>
    <otu id="otu314865" label="GCA_003138975PLHQ01000060.1_961667878189_9_GCA_003138975_1_ID_189_9_partial_00__Acidobacteriaceae_bacterium_"/>
    <otu id="otu314870" label="GCA_003134895PLCU01000219.1_311102822238_3_GCA_003134895__1_ID_238_3_partial_00__Acidobacteriaceae_bacterium_"/>
    <otu id="otu314873" label="SPF33285.1_GCA_900290255__NiFe__hydrogenase__Group_1___large_subunit__Candidatus_Sulfotelmatobacter_kueseliae_"/>
    <otu id="otu314888" label="GCA_003169195PMQB01000280.1_41597330944_4_GCA_003169195_1_ID_44_4_partial_00__Bryobacterales_bacterium_"/>
    <otu id="otu314897" label="83.4/90"/>
    <otu id="otu314900" label="GCA_003161195PMOV01000315.1_42491420056_4_GCA_003161195__1_ID_56_4_partial_00__Acidobacteria_bacterium_"/>
    <otu id="otu314903" label="58.5/62"/>
    <otu id="otu314906" label="GCA_003164075PLRZ01000027.1_62726443526_6_GCA_003164075__1_ID_26_6_partial_00__Bryobacterales_bacterium_"/>
    <otu id="otu314909" label="29.9/66"/>
    <otu id="otu314912" label="71.8/59"/>
    <otu id="otu314915" label="GCA_003138975PLHQ01000045.1_323004030192_3_GCA_003138975_1_ID_192_3_partial_00__Acidobacteriaceae_bacterium_"/>
    <otu id="otu314918" label="GCA_003139095PLHW01000045.1_1194721120252_11_GCA_003139095__1_ID_52_11_partial_00__Acidobacteriaceae_bacterium_"/>
    <otu id="otu314925" label="GCA_003166935PMUL01000116.1_622423972325_6_GCA_003166935__1_ID_325_6_partial_00__Acidobacteriaceae_bacterium_"/>
    <otu id="otu314940" label="GCA_003167215PMTV01000040.1_11812166712337629_118_GCA_003167215__1_ID_29_118_partial_00__Acidobacteria_bacterium_"/>
    <otu id="otu314959" label="75.1/100"/>
    <otu id="otu314962" label="GCA_003132905PKZC01000362.1_117266897575_11_GCA_003132905__1_ID_75_11_partial_00__Bryobacterales_bacterium_"/>
    <otu id="otu314965" label="GCA_003136675PLFE01000140.1_535566857380133_53_GCA_003136675__1_ID_133_53_partial_00__Bryobacterales_bacterium_"/>
    <otu id="otu314988" label="OGO57309.1_GCA_001797035_hydrogenase__Chloroflexi_bacterium_RBG_16_72_14_"/>
    <otu id="otu314995" label="87/29"/>
    <otu id="otu314998" label="GCA_003231615QIIQ01000222.1_5275044141_5_GCA_003231615__1_ID_1_5_partial_00__Nitrospirae_bacterium_"/>
    <otu id="otu315003" label="85.3/67"/>
    <otu id="otu315006" label="85.9/98"/>
    <otu id="otu315009" label="AFM26389.1_GCA_000266945_Ni_Fe_hydrogenase_I_large_subunit__Desulfomonile_tiedjei_DSM_6799_"/>
    <otu id="otu315014" label="89.5/94"/>
    <otu id="otu315019" label="SMC85417.1_GCA_900176365__NiFe__hydrogenase_large_subunit__Desulfobacterium_vacuolatum_DSM_3385_"/>
    <otu id="otu315022" label="47.7/100"/>
    <otu id="otu315025" label="QBH12091.1_GCA_004319545_nickel_dependent_hydrogenase_large_subunit__Desulfobacter_hydrogenophilus_"/>
    <otu id="otu315028" label="WP_022666958.1_GCF_000420085_nickel_dependent_hydrogenase_large_subunit__Desulfospira_joergensenii_"/>
    <otu id="otu315039" label="84.4/95"/>
    <otu id="otu315044" label="41.4/93"/>
    <otu id="otu315047" label="28.4/35"/>
    <otu id="otu315052" label="WP_028320012.1_GCF_000422285_nickel_dependent_hydrogenase_large_subunit__Desulfatiglans_anilini_"/>
    <otu id="otu315055" label="PNV86575.1_GCA_002899795_hydrogenase_2_large_subunit__Desulfobacteraceae_bacterium_"/>
    <otu id="otu315062" label="RJR54344.1_GCA_003599615_nickel_dependent_hydrogenase_large_subunit__Desulfobacteraceae_bacterium_"/>
    <otu id="otu315069" label="RJP74969.1_GCA_003599865_nickel_dependent_hydrogenase_large_subunit__Desulfobacteraceae_bacterium_"/>
    <otu id="otu315076" label="HAO21045.1_GCA_003456735_TPA__hydrogenase_2_large_subunit__Desulfobacteraceae_bacterium_"/>
    <otu id="otu315085" label="WP_028324338.1_GCF_000429925_nickel_dependent_hydrogenase_large_subunit__Desulfatirhabdium_butyrativorans_"/>
    <otu id="otu315088" label="GCA_002382065DFZE01000096.1_151996921609288_15_GCA_002382065__1_ID_288_15_partial_00__Desulfobacteraceae_bacterium_UBA4064_"/>
    <otu id="otu315105" label="RLB96547.1_GCA_003647365_hydrogenase_2_large_subunit__Deltaproteobacteria_bacterium_"/>
    <otu id="otu315110" label="WP_083453244.1_GCF_001293685_nickel_dependent_hydrogenase_large_subunit__Desulfatitalea_tepidiphila_"/>
    <otu id="otu315113" label="KJS28460.1_GCA_000961655_hydrogenase_2_large_subunit__Desulfatitalea_sp._BRH_c12_"/>
    <otu id="otu315132" label="79.5/72"/>
    <otu id="otu315137" label="87.2/53"/>
    <otu id="otu315140" label="46.1/26"/>
    <otu id="otu315143" label="94.9/98"/>
    <otu id="otu315148" label="WP_027188779.1_GCF_000430005_nickel_dependent_hydrogenase_large_subunit__Desulfovibrio_cuneatus_"/>
    <otu id="otu315155" label="OUO50573.1_GCA_002159665_hydrogenase_2_large_subunit__Desulfovibrio_sp._An276_"/>
    <otu id="otu315158" label="GCA_002369295DFDR01000218.1_7736190404_7_GCA_002369295_1_ID_4_7_partial_00__Desulfovibrionaceae_bacterium_UBA3823_"/>
    <otu id="otu315165" label="SFV74230.1_GCA_900116045__Ni_Fe__hydrogenase__group_1__large_subunit__Desulfovibrio_piger_"/>
    <otu id="otu315176" label="AAS96398.1_GCA_000195755_periplasmic__NiFe__hydrogenase__large_subunit__isozyme_1__Desulfovibrio_vulgaris_str._Hildenborough_"/>
    <otu id="otu315183" label="66.9/27"/>
    <otu id="otu315186" label="81.2/52"/>
    <otu id="otu315191" label="WP_027175156.1_GCF_000422565_nickel_dependent_hydrogenase_large_subunit__Desulfovibrio_aminophilus_"/>
    <otu id="otu315196" label="SNR74544.1_GCA_900188225__NiFe__hydrogenase_large_subunit__Desulfovibrio_mexicanus_"/>
    <otu id="otu315199" label="PKN07447.1_GCA_002840405_hydrogenase_2_large_subunit__Deltaproteobacteria_bacterium_HGW_Deltaproteobacteria_8_"/>
    <otu id="otu315210" label="SDN31471.1_GCA_900104045__NiFe__hydrogenase_large_subunit__Desulfonauticus_submarinus_"/>
    <otu id="otu315217" label="EGJ51424.1_GCA_000212675_Cytochrome_c3_hydrogenase__Desulfocurvibacter_africanus_subsp._africanus_str._Walvis_Bay_"/>
    <otu id="otu315228" label="GCA_003246415QKAJ01000381.1_428434525246_4_GCA_003246415__1_ID_246_4_partial_00__Desulfovibrio_sp._"/>
    <otu id="otu315237" label="GCA_003563615PWUN01000211.1_26732373115_2_GCA_003563615__1_ID_115_2_partial_00__Desulfonatronovibrio_sp._"/>
    <otu id="otu315242" label="WP_028574549.1_GCF_000686525_nickel_dependent_hydrogenase_large_subunit__Desulfonatronovibrio_hydrogenovorans_"/>
    <otu id="otu315245" label="WP_045211090.1_GCF_000934755_nickel_dependent_hydrogenase_large_subunit__Desulfonatronovibrio_magnus_"/>
    <otu id="otu315262" label="89/96"/>
    <otu id="otu315265" label="67.4/62"/>
    <otu id="otu315268" label="96.6/91"/>
    <otu id="otu315273" label="GCA_003561905PWXN01000344.1_2423206328_2_GCA_003561905__1_ID_28_2_partial_00__Syntrophobacteraceae_bacterium_"/>
    <otu id="otu315276" label="GCA_003566995PXBG01000151.1_61634576509735_61_GCA_003566995_1_ID_35_61_partial_00__Syntrophobacteraceae_bacterium_"/>
    <otu id="otu315283" label="ABK18626.1_GCA_000014965_nickel_dependent_hydrogenase__large_subunit__Syntrophobacter_fumaroxidans_MPOB_"/>
    <otu id="otu315290" label="93.5/99"/>
    <otu id="otu315293" label="82.7/99"/>
    <otu id="otu315296" label="QCQ21808.1_GCA_005377625_nickel_dependent_hydrogenase_large_subunit__Desulfoglaeba_alkanexedens_ALDC_"/>
    <otu id="otu315299" label="SMC27223.1_GCA_900176285__NiFe__hydrogenase_large_subunit__Desulfacinum_hydrothermale_DSM_13146_"/>
    <otu id="otu315306" label="ROQ89524.1_GCA_003751385__NiFe__hydrogenase_large_subunit__Desulfosoma_caldarium_"/>
    <otu id="otu315317" label="OIP92069.1_GCA_001873705_hydrogenase_2_large_subunit__Syntrophobacteraceae_bacterium_CG2_30_61_12_"/>
    <otu id="otu315324" label="HBZ57434.1_GCA_003521005_TPA__nickel_dependent_hydrogenase_large_subunit__Syntrophobacteraceae_bacterium_"/>
    <otu id="otu315341" label="KMY67145.1_GCA_001184205_hydrogenase_2_large_subunit__Desulfocarbo_indianensis_"/>
    <otu id="otu315346" label="GCA_002011845MTPF01000055.1_322483903288_3_GCA_002011845_1_ID_288_3_partial_00__Desulfarculaceae_bacterium_JdFR_96_"/>
    <otu id="otu315349" label="GCA_002011835MTPE01000498.1_213072962270_2_GCA_002011835_1_ID_270_2_partial_00__Desulfarculaceae_bacterium_JdFR_95_"/>
    <otu id="otu315386" label="GCA_002011085MTMB01000002.1_2482487822505094_248_GCA_002011085_1_ID_4_248_partial_00__Candidatus_Geothermarchaeota_archaeon_JdFR_14_"/>
    <otu id="otu315389" label="81.9/100"/>
    <otu id="otu315392" label="RLI85323.1_GCA_003663055_cytochrome_c3_hydrogenase__Archaeoglobales_archaeon_"/>
    <otu id="otu315397" label="AAB89864.1_GCA_000008665_F420_nonreducing_hydrogenase__vhtA___Archaeoglobus_fulgidus_DSM_4304_"/>
    <otu id="otu315400" label="80.4/100"/>
    <otu id="otu315403" label="ADC65001.1_GCA_000025505_Cytochrome_c3_hydrogenase__Ferroglobus_placidus_DSM_10642_"/>
    <otu id="otu315406" label="GCA_002010215MTMY01000018.1_41337893550414_41_GCA_002010215_1_ID_14_41_partial_00__Archaeoglobus_sp._JdFR_37_"/>
    <otu id="otu315453" label="AWR96793.1_GCA_003201765_Ni_Fe_hydrogenase_I_large_subunit__Acidianus_sulfidivorans_JP7_"/>
    <otu id="otu315460" label="AWR95895.1_GCA_003201835_Ni_Fe_hydrogenase_I_large_subunit__Acidianus_brierleyi_"/>
    <otu id="otu315467" label="EWG06347.1_GCA_000565255__NiFe__hydrogenase_large_subunit__HyaB__Candidatus_Aramenus_sulfurataquae_"/>
  </otus>
  <trees id="trees296010" otus="otus296009">
    <tree about="#tree296011" id="tree296011" label="[1]Tree1" xsi:type="nex:FloatTree">
      <meta content="angle:0.0 scaleX:3481.1292 scaleY:111.20012 flipH:0 flipV:0 leftMargin:720 rightMargin:720 topMargin:355 bottomMargin:355;" datatype="xsd:string" id="meta315486" property="trans" xsi:type="nex:LiteralMeta"/>
      <meta content="" datatype="xsd:string" id="meta315485" property="collapsed" xsi:type="nex:LiteralMeta"/>
      <meta content="false" datatype="xsd:boolean" id="meta315484" property="radiallabels" xsi:type="nex:LiteralMeta"/>
      <meta content="true" datatype="xsd:boolean" id="meta315483" property="sparselabels" xsi:type="nex:LiteralMeta"/>
      <meta content="true" datatype="xsd:boolean" id="meta315482" property="toscale" xsi:type="nex:LiteralMeta"/>
      <meta content="RectangularPhylogram" datatype="xsd:string" id="meta315481" property="drawer" xsi:type="nex:LiteralMeta"/>
      <meta content="true" datatype="xsd:boolean" id="meta315480" property="embellished" xsi:type="nex:LiteralMeta"/>
      <meta content="node296014" datatype="xsd:string" id="meta315479" property="root" xsi:type="nex:LiteralMeta"/>
      <meta content=" fg=0 0 0 w=1 sh=1 dr=1 lc=0 0 0 lk=null lx=0 ly=0 ll=11 lv=1;" datatype="xsd:string" id="meta296013" property="default_edge_format" xsi:type="nex:LiteralMeta"/>
      <meta content=" nh=2 nw=2 fg=0 0 0 bg=255 255 255 w=1 sh=0 fx=1 lc=0 0 0 lk=null lx=0 ly=0 ll=3 lv=1;" datatype="xsd:string" id="meta296012" property="default_node_format" xsi:type="nex:LiteralMeta"/>
      <node about="#node296014" id="node296014">
        <meta content=" x=0.0 y=895.5716;" datatype="xsd:string" id="meta296015" property="format" xsi:type="nex:LiteralMeta"/>
      </node>
      <node about="#node296016" id="node296016" label="EZQ01606.1_GCA_000632495_Ni_Fe_hydrogenase_I_large_subunit__Candidatus_Acidianus_copahuensis_" otu="otu296017">
        <meta content=" x=0.22643325 y=1.0 ll=7;" datatype="xsd:string" id="meta296018" property="format" xsi:type="nex:LiteralMeta"/>
      </node>
      <node about="#node296019" id="node296019" label="GCA_000389735APJY01000001.1_2772457942473261_277_GCA_000389735_1_ID_1_277_partial_00__Sulfolobales_archaeon_Acd1_" otu="otu296020">
        <meta content=" x=0.14527196 y=2.0 ll=7;" datatype="xsd:string" id="meta296021" property="format" xsi:type="nex:LiteralMeta"/>
      </node>
      <node about="#node296022" id="node296022" label="94/72" otu="otu296023">
        <meta content=" x=0.06531818 y=1790.1432 ll=7;" datatype="xsd:string" id="meta296024" property="format" xsi:type="nex:LiteralMeta"/>
      </node>
      <node about="#node296025" id="node296025" label="27.6/72" otu="otu296026">
        <meta content=" x=0.086423494 y=1566.2863 ll=7;" datatype="xsd:string" id="meta296027" property="format" xsi:type="nex:LiteralMeta"/>
      </node>
      <node about="#node296028" id="node296028" label="88/72" otu="otu296029">
        <meta content=" x=0.1178259 y=1119.5726 ll=7;" datatype="xsd:string" id="meta296030" property="format" xsi:type="nex:LiteralMeta"/>
      </node>
      <node about="#node296031" id="node296031" label="90.3/72" otu="otu296032">
        <meta content=" x=0.17029701 y=227.14525 ll=7;" datatype="xsd:string" id="meta296033" property="format" xsi:type="nex:LiteralMeta"/>
      </node>
      <node about="#node296034" id="node296034" label="ARM75330.1_GCA_002116695_Ni_Fe_hydrogenase_I_large_subunit__Acidianus_manzaensis_" otu="otu296035">
        <meta content=" x=0.20879114 y=3.0 ll=7;" datatype="xsd:string" id="meta296036" property="format" xsi:type="nex:LiteralMeta"/>
      </node>
      <node about="#node296037" id="node296037" label="100/100" otu="otu296038">
        <meta content=" x=1.457927 y=451.2905 ll=7;" datatype="xsd:string" id="meta296039" property="format" xsi:type="nex:LiteralMeta"/>
      </node>
      <node about="#node296040" id="node296040" label="80.2/77" otu="otu296041">
        <meta content=" x=1.4993953 y=212.8312 ll=7;" datatype="xsd:string" id="meta296042" property="format" xsi:type="nex:LiteralMeta"/>
      </node>
      <node about="#node296043" id="node296043" label="94.3/93" otu="otu296044">
        <meta content=" x=1.6671728 y=15.607422 ll=7;" datatype="xsd:string" id="meta296045" property="format" xsi:type="nex:LiteralMeta"/>
      </node>
      <node about="#node296046" id="node296046" label="100/100" otu="otu296038">
        <meta content=" x=2.9186087 y=7.71875 ll=7;" datatype="xsd:string" id="meta296047" property="format" xsi:type="nex:LiteralMeta"/>
      </node>
      <node about="#node296048" id="node296048" label="75.9/92" otu="otu296049">
        <meta content=" x=2.9335864 y=6.4375 ll=7;" datatype="xsd:string" id="meta296050" property="format" xsi:type="nex:LiteralMeta"/>
      </node>
      <node about="#node296051" id="node296051" label="99.8/100" otu="otu296052">
        <meta content=" x=3.0684867 y=4.875 ll=7;" datatype="xsd:string" id="meta296053" property="format" xsi:type="nex:LiteralMeta"/>
      </node>
      <node about="#node296054" id="node296054" label="EZQ01989.1_GCA_000632495_Ni_Fe_hydrogenase_I_large_subunit__Candidatus_Acidianus_copahuensis_" otu="otu296055">
        <meta content=" x=3.2143774 y=4.0 ll=7;" datatype="xsd:string" id="meta296056" property="format" xsi:type="nex:LiteralMeta"/>
      </node>
      <node about="#node296057" id="node296057" label="27.6/100" otu="otu296058">
        <meta content=" x=3.08409 y=5.75 ll=7;" datatype="xsd:string" id="meta296059" property="format" xsi:type="nex:LiteralMeta"/>
      </node>
      <node about="#node296060" id="node296060" label="AWR96054.1_GCA_003201835_Ni_Fe_hydrogenase_I_large_subunit__Acidianus_brierleyi_" otu="otu296061">
        <meta content=" x=3.1125998 y=5.0 ll=7;" datatype="xsd:string" id="meta296062" property="format" xsi:type="nex:LiteralMeta"/>
      </node>
      <node about="#node296063" id="node296063" label="62.4/100" otu="otu296064">
        <meta content=" x=3.1086414 y=6.5 ll=7;" datatype="xsd:string" id="meta296065" property="format" xsi:type="nex:LiteralMeta"/>
      </node>
      <node about="#node296066" id="node296066" label="EHP70067.1_GCA_000243315_Ni_Fe_hydrogenase_I_large_subunit__Metallosphaera_yellowstonensis_MK1_" otu="otu296067">
        <meta content=" x=3.127538 y=6.0 ll=7;" datatype="xsd:string" id="meta296068" property="format" xsi:type="nex:LiteralMeta"/>
      </node>
      <node about="#node296069" id="node296069" label="QCO29390.1_GCA_005222525_Ni_Fe_hydrogenase_I_large_subunit__Metallosphaera_prunae_" otu="otu296070">
        <meta content=" x=3.1393507 y=7.0 ll=7;" datatype="xsd:string" id="meta296071" property="format" xsi:type="nex:LiteralMeta"/>
      </node>
      <node about="#node296084" id="node296084" label="AOL15438.1_GCA_001719125_Ni_Fe_hydrogenase_I_large_subunit__Sulfolobus_sp._A20_" otu="otu296085">
        <meta content=" x=2.995953 y=8.0 ll=7;" datatype="xsd:string" id="meta296086" property="format" xsi:type="nex:LiteralMeta"/>
      </node>
      <node about="#node296091" id="node296091" label="SAI84836.1_GCA_900079115_Ni_Fe_hydrogenase_I_large_subunit__Sulfolobus_solfataricus_" otu="otu296092">
        <meta content=" x=2.9731495 y=9.0 ll=7;" datatype="xsd:string" id="meta296093" property="format" xsi:type="nex:LiteralMeta"/>
      </node>
      <node about="#node296098" id="node296098" label="97.4/100" otu="otu296099">
        <meta content=" x=1.9146764 y=23.496094 ll=7;" datatype="xsd:string" id="meta296100" property="format" xsi:type="nex:LiteralMeta"/>
      </node>
      <node about="#node296101" id="node296101" label="93.2/100" otu="otu296102">
        <meta content=" x=1.994905 y=17.007812 ll=7;" datatype="xsd:string" id="meta296103" property="format" xsi:type="nex:LiteralMeta"/>
      </node>
      <node about="#node296104" id="node296104" label="100/100" otu="otu296038">
        <meta content=" x=2.282526 y=11.96875 ll=7;" datatype="xsd:string" id="meta296105" property="format" xsi:type="nex:LiteralMeta"/>
      </node>
      <node about="#node296106" id="node296106" label="GCA_000389735APJY01000004.1_2819566214554_28_GCA_000389735__1_ID_4_28_partial_00__Sulfolobales_archaeon_Acd1_" otu="otu296107">
        <meta content=" x=2.3433385 y=10.0 ll=7;" datatype="xsd:string" id="meta296108" property="format" xsi:type="nex:LiteralMeta"/>
      </node>
      <node about="#node296109" id="node296109" label="89.5/99" otu="otu296110">
        <meta content=" x=2.3256211 y=13.9375 ll=7;" datatype="xsd:string" id="meta296111" property="format" xsi:type="nex:LiteralMeta"/>
      </node>
      <node about="#node296112" id="node296112" label="93.4/99" otu="otu296113">
        <meta content=" x=2.346933 y=12.875 ll=7;" datatype="xsd:string" id="meta296114" property="format" xsi:type="nex:LiteralMeta"/>
      </node>
      <node about="#node296115" id="node296115" label="89.6/99" otu="otu296116">
        <meta content=" x=2.364876 y=11.75 ll=7;" datatype="xsd:string" id="meta296117" property="format" xsi:type="nex:LiteralMeta"/>
      </node>
      <node about="#node296118" id="node296118" label="EZQ01597.1_GCA_000632495_cytochrome_B__Candidatus_Acidianus_copahuensis_" otu="otu296119">
        <meta content=" x=2.4317 y=11.0 ll=7;" datatype="xsd:string" id="meta296120" property="format" xsi:type="nex:LiteralMeta"/>
      </node>
      <node about="#node296121" id="node296121" label="93.2/100" otu="otu296102">
        <meta content=" x=2.3980634 y=12.5 ll=7;" datatype="xsd:string" id="meta296122" property="format" xsi:type="nex:LiteralMeta"/>
      </node>
      <node about="#node296123" id="node296123" label="AWR93869.1_GCA_003201835_cytochrome_B__Acidianus_brierleyi_" otu="otu296124">
        <meta content=" x=2.406772 y=12.0 ll=7;" datatype="xsd:string" id="meta296125" property="format" xsi:type="nex:LiteralMeta"/>
      </node>
      <node about="#node296126" id="node296126" label="EWG06369.1_GCA_000565255_nickel_dependent_hydrogenase__large_subunit__partial__Candidatus_Aramenus_sulfurataquae_" otu="otu296127">
        <meta content=" x=2.5660217 y=13.0 ll=7;" datatype="xsd:string" id="meta296128" property="format" xsi:type="nex:LiteralMeta"/>
      </node>
      <node about="#node296137" id="node296137" label="ARM75297.1_GCA_002116695_hypothetical_protein_B6F84_04120__Acidianus_manzaensis_" otu="otu296138">
        <meta content=" x=2.3573408 y=14.0 ll=7;" datatype="xsd:string" id="meta296139" property="format" xsi:type="nex:LiteralMeta"/>
      </node>
      <node about="#node296144" id="node296144" label="AWR96804.1_GCA_003201765_cytochrome_B__Acidianus_sulfidivorans_JP7_" otu="otu296145">
        <meta content=" x=2.3340204 y=15.0 ll=7;" datatype="xsd:string" id="meta296146" property="format" xsi:type="nex:LiteralMeta"/>
      </node>
      <node about="#node296155" id="node296155" label="87.4/100" otu="otu296156">
        <meta content=" x=2.0849068 y=22.046875 ll=7;" datatype="xsd:string" id="meta296157" property="format" xsi:type="nex:LiteralMeta"/>
      </node>
      <node about="#node296158" id="node296158" label="100/100" otu="otu296038">
        <meta content=" x=2.2073536 y=20.59375 ll=7;" datatype="xsd:string" id="meta296159" property="format" xsi:type="nex:LiteralMeta"/>
      </node>
      <node about="#node296160" id="node296160" label="91.4/84" otu="otu296161">
        <meta content=" x=2.2290494 y=19.1875 ll=7;" datatype="xsd:string" id="meta296162" property="format" xsi:type="nex:LiteralMeta"/>
      </node>
      <node about="#node296163" id="node296163" label="51.7/83" otu="otu296164">
        <meta content=" x=2.2444994 y=17.875 ll=7;" datatype="xsd:string" id="meta296165" property="format" xsi:type="nex:LiteralMeta"/>
      </node>
      <node about="#node296166" id="node296166" label="96.9/100" otu="otu296167">
        <meta content=" x=2.2948563 y=16.75 ll=7;" datatype="xsd:string" id="meta296168" property="format" xsi:type="nex:LiteralMeta"/>
      </node>
      <node about="#node296169" id="node296169" label="ABO08996.1_GCA_000015805_nickel_dependent_hydrogenase__large_subunit__Pyrobaculum_calidifontis_JCM_11548_" otu="otu296170">
        <meta content=" x=2.3421168 y=16.0 ll=7;" datatype="xsd:string" id="meta296171" property="format" xsi:type="nex:LiteralMeta"/>
      </node>
      <node about="#node296172" id="node296172" label="99.4/100" otu="otu296173">
        <meta content=" x=2.3480504 y=17.5 ll=7;" datatype="xsd:string" id="meta296174" property="format" xsi:type="nex:LiteralMeta"/>
      </node>
      <node about="#node296175" id="node296175" label="ACB39355.1_GCA_000019805_nickel_dependent_hydrogenase_large_subunit__Pyrobaculum_neutrophilum_V24Sta_" otu="otu296176">
        <meta content=" x=2.3570337 y=17.0 ll=7;" datatype="xsd:string" id="meta296177" property="format" xsi:type="nex:LiteralMeta"/>
      </node>
      <node about="#node296178" id="node296178" label="ABL87379.1_GCA_000015205_nickel_dependent_hydrogenase__large_subunit__Pyrobaculum_islandicum_DSM_4184_" otu="otu296179">
        <meta content=" x=2.4199047 y=18.0 ll=7;" datatype="xsd:string" id="meta296180" property="format" xsi:type="nex:LiteralMeta"/>
      </node>
      <node about="#node296189" id="node296189" label="CCC80712.1_GCA_000253055_Ni_Fe_hydrogenase_I_large_subunit__Thermoproteus_tenax_Kra_1_" otu="otu296190">
        <meta content=" x=2.2620609 y=19.0 ll=7;" datatype="xsd:string" id="meta296191" property="format" xsi:type="nex:LiteralMeta"/>
      </node>
      <node about="#node296196" id="node296196" label="70.3/100" otu="otu296197">
        <meta content=" x=2.2367136 y=20.5 ll=7;" datatype="xsd:string" id="meta296198" property="format" xsi:type="nex:LiteralMeta"/>
      </node>
      <node about="#node296199" id="node296199" label="AEA13662.1_GCA_000193375_Ni_Fe_hydrogenase_I_large_subunit__Thermoproteus_uzoniensis_768_20_" otu="otu296200">
        <meta content=" x=2.2565105 y=20.0 ll=7;" datatype="xsd:string" id="meta296201" property="format" xsi:type="nex:LiteralMeta"/>
      </node>
      <node about="#node296202" id="node296202" label="KUO88231.1_GCA_001516655_cytochrome_B__Thermoproteus_sp._JCHS_4_" otu="otu296203">
        <meta content=" x=2.2367158 y=21.0 ll=7;" datatype="xsd:string" id="meta296204" property="format" xsi:type="nex:LiteralMeta"/>
      </node>
      <node about="#node296213" id="node296213" label="AFA38944.1_GCA_000247545_Ni_Fe_hydrogenase_I_large_subunit__Pyrobaculum_oguniense_TE7_" otu="otu296214">
        <meta content=" x=2.2631497 y=22.0 ll=7;" datatype="xsd:string" id="meta296215" property="format" xsi:type="nex:LiteralMeta"/>
      </node>
      <node about="#node296220" id="node296220" label="0/10" otu="otu296221">
        <meta content=" x=2.1081717 y=23.5 ll=7;" datatype="xsd:string" id="meta296222" property="format" xsi:type="nex:LiteralMeta"/>
      </node>
      <node about="#node296223" id="node296223" label="KJR73425.1_GCA_000960885_cytochrome_B__Thermoproteus_sp._AZ2_" otu="otu296224">
        <meta content=" x=2.1917026 y=23.0 ll=7;" datatype="xsd:string" id="meta296225" property="format" xsi:type="nex:LiteralMeta"/>
      </node>
      <node about="#node296226" id="node296226" label="ADN51676.1_GCA_000148385_nickel_dependent_hydrogenase_large_subunit__Vulcanisaeta_distributa_DSM_14429_" otu="otu296227">
        <meta content=" x=2.220027 y=24.0 ll=7;" datatype="xsd:string" id="meta296228" property="format" xsi:type="nex:LiteralMeta"/>
      </node>
      <node about="#node296241" id="node296241" label="71.3/100" otu="otu296242">
        <meta content=" x=1.977332 y=29.984375 ll=7;" datatype="xsd:string" id="meta296243" property="format" xsi:type="nex:LiteralMeta"/>
      </node>
      <node about="#node296244" id="node296244" label="99.6/100" otu="otu296245">
        <meta content=" x=2.1406088 y=25.5 ll=7;" datatype="xsd:string" id="meta296246" property="format" xsi:type="nex:LiteralMeta"/>
      </node>
      <node about="#node296247" id="node296247" label="ALU11366.1_GCA_001481685_cytochrome_B__Ignicoccus_islandicus_DSM_13165_" otu="otu296248">
        <meta content=" x=2.2360637 y=25.0 ll=7;" datatype="xsd:string" id="meta296249" property="format" xsi:type="nex:LiteralMeta"/>
      </node>
      <node about="#node296250" id="node296250" label="ABU82543.1_GCA_000017945_nickel_dependent_hydrogenase__large_subunit__Ignicoccus_hospitalis_KIN4_I_" otu="otu296251">
        <meta content=" x=2.202153 y=26.0 ll=7;" datatype="xsd:string" id="meta296252" property="format" xsi:type="nex:LiteralMeta"/>
      </node>
      <node about="#node296257" id="node296257" label="96.9/99" otu="otu296258">
        <meta content=" x=2.0919957 y=34.46875 ll=7;" datatype="xsd:string" id="meta296259" property="format" xsi:type="nex:LiteralMeta"/>
      </node>
      <node about="#node296260" id="node296260" label="58.6/100" otu="otu296261">
        <meta content=" x=2.114789 y=31.9375 ll=7;" datatype="xsd:string" id="meta296262" property="format" xsi:type="nex:LiteralMeta"/>
      </node>
      <node about="#node296263" id="node296263" label="99.9/100" otu="otu296264">
        <meta content=" x=2.2691157 y=29.75 ll=7;" datatype="xsd:string" id="meta296265" property="format" xsi:type="nex:LiteralMeta"/>
      </node>
      <node about="#node296266" id="node296266" label="93.7/100" otu="otu296267">
        <meta content=" x=2.3331811 y=28.5 ll=7;" datatype="xsd:string" id="meta296268" property="format" xsi:type="nex:LiteralMeta"/>
      </node>
      <node about="#node296269" id="node296269" label="96.7/100" otu="otu296270">
        <meta content=" x=2.3957655 y=27.5 ll=7;" datatype="xsd:string" id="meta296271" property="format" xsi:type="nex:LiteralMeta"/>
      </node>
      <node about="#node296272" id="node296272" label="AEM37950.1_GCA_000223395_nickel_dependent_hydrogenase_large_subunit__Pyrolobus_fumarii_1A_" otu="otu296273">
        <meta content=" x=2.4857533 y=27.0 ll=7;" datatype="xsd:string" id="meta296274" property="format" xsi:type="nex:LiteralMeta"/>
      </node>
      <node about="#node296275" id="node296275" label="ABM81193.1_GCA_000015145_Periplasmic_hydrogenase_large_subunit__Hyperthermus_butylicus_DSM_5456_" otu="otu296276">
        <meta content=" x=2.4824855 y=28.0 ll=7;" datatype="xsd:string" id="meta296277" property="format" xsi:type="nex:LiteralMeta"/>
      </node>
      <node about="#node296282" id="node296282" label="99.4/100" otu="otu296173">
        <meta content=" x=2.4080932 y=29.5 ll=7;" datatype="xsd:string" id="meta296283" property="format" xsi:type="nex:LiteralMeta"/>
      </node>
      <node about="#node296284" id="node296284" label="KSW11840.1_GCA_001462395_cytochrome_B__Pyrodictium_occultum_" otu="otu296285">
        <meta content=" x=2.4584494 y=29.0 ll=7;" datatype="xsd:string" id="meta296286" property="format" xsi:type="nex:LiteralMeta"/>
      </node>
      <node about="#node296287" id="node296287" label="ALL00697.1_GCA_001412615_Ni_Fe_hydrogenase_I_large_subunit__Pyrodictium_delaneyi_" otu="otu296288">
        <meta content=" x=2.449541 y=30.0 ll=7;" datatype="xsd:string" id="meta296289" property="format" xsi:type="nex:LiteralMeta"/>
      </node>
      <node about="#node296298" id="node296298" label="RUM46666.1_GCA_003978665_cytochrome_B__Hyperthermus_sp._" otu="otu296299">
        <meta content=" x=2.3427334 y=31.0 ll=7;" datatype="xsd:string" id="meta296300" property="format" xsi:type="nex:LiteralMeta"/>
      </node>
      <node about="#node296305" id="node296305" label="98/100" otu="otu296306">
        <meta content=" x=2.1673102 y=34.125 ll=7;" datatype="xsd:string" id="meta296307" property="format" xsi:type="nex:LiteralMeta"/>
      </node>
      <node about="#node296308" id="node296308" label="74.6/100" otu="otu296309">
        <meta content=" x=2.1734216 y=32.75 ll=7;" datatype="xsd:string" id="meta296310" property="format" xsi:type="nex:LiteralMeta"/>
      </node>
      <node about="#node296311" id="node296311" label="RLE60882.1_GCA_003650635_cytochrome_B__Thermoprotei_archaeon_" otu="otu296312">
        <meta content=" x=2.2256901 y=32.0 ll=7;" datatype="xsd:string" id="meta296313" property="format" xsi:type="nex:LiteralMeta"/>
      </node>
      <node about="#node296314" id="node296314" label="94/100" otu="otu296315">
        <meta content=" x=2.2004535 y=33.5 ll=7;" datatype="xsd:string" id="meta296316" property="format" xsi:type="nex:LiteralMeta"/>
      </node>
      <node about="#node296317" id="node296317" label="PLJ77084.1_GCA_002855745_cytochrome_B__Thermofilum_sp._NZ13_" otu="otu296318">
        <meta content=" x=2.2380338 y=33.0 ll=7;" datatype="xsd:string" id="meta296319" property="format" xsi:type="nex:LiteralMeta"/>
      </node>
      <node about="#node296320" id="node296320" label="AKG38988.1_GCA_000993805_cytochrome_B__Thermofilum_uzonense_" otu="otu296321">
        <meta content=" x=2.222147 y=34.0 ll=7;" datatype="xsd:string" id="meta296322" property="format" xsi:type="nex:LiteralMeta"/>
      </node>
      <node about="#node296331" id="node296331" label="77.9/100" otu="otu296332">
        <meta content=" x=2.17572 y=35.5 ll=7;" datatype="xsd:string" id="meta296333" property="format" xsi:type="nex:LiteralMeta"/>
      </node>
      <node about="#node296334" id="node296334" label="AJB42930.1_GCA_000813245_NiFe_hydrogenase__large_subunit__Thermofilum_adornatus_1505_" otu="otu296335">
        <meta content=" x=2.2126334 y=35.0 ll=7;" datatype="xsd:string" id="meta296336" property="format" xsi:type="nex:LiteralMeta"/>
      </node>
      <node about="#node296337" id="node296337" label="ABL77997.1_GCA_000015225_nickel_dependent_hydrogenase__large_subunit__Thermofilum_pendens_Hrk_5_" otu="otu296338">
        <meta content=" x=2.2073166 y=36.0 ll=7;" datatype="xsd:string" id="meta296339" property="format" xsi:type="nex:LiteralMeta"/>
      </node>
      <node about="#node296352" id="node296352" label="TDA41440.1_GCA_004347975_cytochrome_B__Candidatus_Korarchaeota_archaeon_" otu="otu296353">
        <meta content=" x=2.3269265 y=37.0 ll=7;" datatype="xsd:string" id="meta296354" property="format" xsi:type="nex:LiteralMeta"/>
      </node>
      <node about="#node296371" id="node296371" label="95/95" otu="otu296372">
        <meta content=" x=1.65235 y=410.055 ll=7;" datatype="xsd:string" id="meta296373" property="format" xsi:type="nex:LiteralMeta"/>
      </node>
      <node about="#node296374" id="node296374" label="100/100" otu="otu296038">
        <meta content=" x=2.1355805 y=204.34685 ll=7;" datatype="xsd:string" id="meta296375" property="format" xsi:type="nex:LiteralMeta"/>
      </node>
      <node about="#node296376" id="node296376" label="99.1/99" otu="otu296377">
        <meta content=" x=2.2902095 y=39.4375 ll=7;" datatype="xsd:string" id="meta296378" property="format" xsi:type="nex:LiteralMeta"/>
      </node>
      <node about="#node296379" id="node296379" label="ADB50963.1_GCA_000025265_Cytochrome_c3_hydrogenase__Conexibacter_woesei_DSM_14684_" otu="otu296380">
        <meta content=" x=2.3576715 y=38.0 ll=7;" datatype="xsd:string" id="meta296381" property="format" xsi:type="nex:LiteralMeta"/>
      </node>
      <node about="#node296382" id="node296382" label="18.6/66" otu="otu296383">
        <meta content=" x=2.3088524 y=40.875 ll=7;" datatype="xsd:string" id="meta296384" property="format" xsi:type="nex:LiteralMeta"/>
      </node>
      <node about="#node296385" id="node296385" label="22.3/81" otu="otu296386">
        <meta content=" x=2.3192847 y=39.75 ll=7;" datatype="xsd:string" id="meta296387" property="format" xsi:type="nex:LiteralMeta"/>
      </node>
      <node about="#node296388" id="node296388" label="GCA_004366205SIRW01000108.1_420303811102_4_GCA_004366205__1_ID_102_4_partial_00__Actinobacteria_bacterium_" otu="otu296389">
        <meta content=" x=2.3865576 y=39.0 ll=7;" datatype="xsd:string" id="meta296390" property="format" xsi:type="nex:LiteralMeta"/>
      </node>
      <node about="#node296391" id="node296391" label="78.5/100" otu="otu296392">
        <meta content=" x=2.3469324 y=40.5 ll=7;" datatype="xsd:string" id="meta296393" property="format" xsi:type="nex:LiteralMeta"/>
      </node>
      <node about="#node296394" id="node296394" label="GCA_003133565PKYB01000064.1_26241992557872_26_GCA_003133565_1_ID_72_26_partial_00__Solirubrobacterales_bacterium_" otu="otu296395">
        <meta content=" x=2.3619168 y=40.0 ll=7;" datatype="xsd:string" id="meta296396" property="format" xsi:type="nex:LiteralMeta"/>
      </node>
      <node about="#node296397" id="node296397" label="PZS07649.1_GCA_003244035_hydrogenase__Solirubrobacterales_bacterium_" otu="otu296398">
        <meta content=" x=2.3569484 y=41.0 ll=7;" datatype="xsd:string" id="meta296399" property="format" xsi:type="nex:LiteralMeta"/>
      </node>
      <node about="#node296408" id="node296408" label="OJU86283.1_GCA_001898095_hydrogenase__Solirubrobacterales_bacterium_70_9_" otu="otu296409">
        <meta content=" x=2.37503 y=42.0 ll=7;" datatype="xsd:string" id="meta296410" property="format" xsi:type="nex:LiteralMeta"/>
      </node>
      <node about="#node296419" id="node296419" label="96.7/90" otu="otu296420">
        <meta content=" x=2.2397933 y=369.2562 ll=7;" datatype="xsd:string" id="meta296421" property="format" xsi:type="nex:LiteralMeta"/>
      </node>
      <node about="#node296422" id="node296422" label="0/60" otu="otu296423">
        <meta content=" x=2.2397962 y=186.68501 ll=7;" datatype="xsd:string" id="meta296424" property="format" xsi:type="nex:LiteralMeta"/>
      </node>
      <node about="#node296425" id="node296425" label="39.7/64" otu="otu296426">
        <meta content=" x=2.246865 y=165.7683 ll=7;" datatype="xsd:string" id="meta296427" property="format" xsi:type="nex:LiteralMeta"/>
      </node>
      <node about="#node296428" id="node296428" label="76.4/69" otu="otu296429">
        <meta content=" x=2.2583878 y=151.53659 ll=7;" datatype="xsd:string" id="meta296430" property="format" xsi:type="nex:LiteralMeta"/>
      </node>
      <node about="#node296431" id="node296431" label="95/79" otu="otu296432">
        <meta content=" x=2.2860196 y=127.213806 ll=7;" datatype="xsd:string" id="meta296433" property="format" xsi:type="nex:LiteralMeta"/>
      </node>
      <node about="#node296434" id="node296434" label="99.5/100" otu="otu296435">
        <meta content=" x=2.3371553 y=87.927605 ll=7;" datatype="xsd:string" id="meta296436" property="format" xsi:type="nex:LiteralMeta"/>
      </node>
      <node about="#node296437" id="node296437" label="51.7/24" otu="otu296438">
        <meta content=" x=2.3436725 y=51.484375 ll=7;" datatype="xsd:string" id="meta296439" property="format" xsi:type="nex:LiteralMeta"/>
      </node>
      <node about="#node296440" id="node296440" label="79.4/95" otu="otu296441">
        <meta content=" x=2.3527162 y=46.640625 ll=7;" datatype="xsd:string" id="meta296442" property="format" xsi:type="nex:LiteralMeta"/>
      </node>
      <node about="#node296443" id="node296443" label="100/100" otu="otu296038">
        <meta content=" x=2.4605558 y=43.5 ll=7;" datatype="xsd:string" id="meta296444" property="format" xsi:type="nex:LiteralMeta"/>
      </node>
      <node about="#node296445" id="node296445" label="WP_028062027.1_GCF_000423665_hydrogenase__Solirubrobacter_soli_" otu="otu296446">
        <meta content=" x=2.5058098 y=43.0 ll=7;" datatype="xsd:string" id="meta296447" property="format" xsi:type="nex:LiteralMeta"/>
      </node>
      <node about="#node296448" id="node296448" label="WP_051324351.1_GCF_000425945_nickel_dependent_hydrogenase_large_subunit__Solirubrobacter_sp._URHD0082_" otu="otu296449">
        <meta content=" x=2.4605587 y=44.0 ll=7;" datatype="xsd:string" id="meta296450" property="format" xsi:type="nex:LiteralMeta"/>
      </node>
      <node about="#node296455" id="node296455" label="79.2/91" otu="otu296456">
        <meta content=" x=2.361701 y=49.78125 ll=7;" datatype="xsd:string" id="meta296457" property="format" xsi:type="nex:LiteralMeta"/>
      </node>
      <node about="#node296458" id="node296458" label="77.8/90" otu="otu296459">
        <meta content=" x=2.372057 y=48.5625 ll=7;" datatype="xsd:string" id="meta296460" property="format" xsi:type="nex:LiteralMeta"/>
      </node>
      <node about="#node296461" id="node296461" label="69.6/90" otu="otu296462">
        <meta content=" x=2.3790863 y=47.125 ll=7;" datatype="xsd:string" id="meta296463" property="format" xsi:type="nex:LiteralMeta"/>
      </node>
      <node about="#node296464" id="node296464" label="91.5/98" otu="otu296465">
        <meta content=" x=2.4034076 y=45.75 ll=7;" datatype="xsd:string" id="meta296466" property="format" xsi:type="nex:LiteralMeta"/>
      </node>
      <node about="#node296467" id="node296467" label="PZM91576.1_GCA_003242475_hydrogenase__Proteobacteria_bacterium_" otu="otu296468">
        <meta content=" x=2.4980419 y=45.0 ll=7;" datatype="xsd:string" id="meta296469" property="format" xsi:type="nex:LiteralMeta"/>
      </node>
      <node about="#node296470" id="node296470" label="90.9/100" otu="otu296471">
        <meta content=" x=2.4291778 y=46.5 ll=7;" datatype="xsd:string" id="meta296472" property="format" xsi:type="nex:LiteralMeta"/>
      </node>
      <node about="#node296473" id="node296473" label="AKU90140.1_GCA_001263175_Uptake_hydrogenase_large_subunit__Vulgatibacter_incomptus_" otu="otu296474">
        <meta content=" x=2.4836555 y=46.0 ll=7;" datatype="xsd:string" id="meta296475" property="format" xsi:type="nex:LiteralMeta"/>
      </node>
      <node about="#node296476" id="node296476" label="APR80693.1_GCA_001931535_Uptake_hydrogenase_large_subunit_protein__Minicystis_rosea_" otu="otu296477">
        <meta content=" x=2.4652946 y=47.0 ll=7;" datatype="xsd:string" id="meta296478" property="format" xsi:type="nex:LiteralMeta"/>
      </node>
      <node about="#node296487" id="node296487" label="81.7/91" otu="otu296488">
        <meta content=" x=2.3885913 y=48.5 ll=7;" datatype="xsd:string" id="meta296489" property="format" xsi:type="nex:LiteralMeta"/>
      </node>
      <node about="#node296490" id="node296490" label="GCA_004563715SIRX01000091.1_84249603984_8_GCA_004563715__1_ID_84_8_partial_00__Actinobacteria_bacterium_" otu="otu296491">
        <meta content=" x=2.4560003 y=48.0 ll=7;" datatype="xsd:string" id="meta296492" property="format" xsi:type="nex:LiteralMeta"/>
      </node>
      <node about="#node296493" id="node296493" label="CCF82582.1_GCA_000297255__Ni_Fe__hydrogenase__large_subunit__Nitrolancea_hollandica_Lb_" otu="otu296494">
        <meta content=" x=2.4324863 y=49.0 ll=7;" datatype="xsd:string" id="meta296495" property="format" xsi:type="nex:LiteralMeta"/>
      </node>
      <node about="#node296504" id="node296504" label="ACZ39904.1_GCA_000024985_nickel_dependent_hydrogenase_large_subunit__Sphaerobacter_thermophilus_DSM_20745_" otu="otu296505">
        <meta content=" x=2.3913395 y=50.0 ll=7;" datatype="xsd:string" id="meta296506" property="format" xsi:type="nex:LiteralMeta"/>
      </node>
      <node about="#node296511" id="node296511" label="RAY15711.1_GCA_003289645_hydrogenase__Actinomadura_sp._LHW63021_" otu="otu296512">
        <meta content=" x=2.4092226 y=51.0 ll=7;" datatype="xsd:string" id="meta296513" property="format" xsi:type="nex:LiteralMeta"/>
      </node>
      <node about="#node296522" id="node296522" label="82.9/67" otu="otu296523">
        <meta content=" x=2.3588965 y=56.328125 ll=7;" datatype="xsd:string" id="meta296524" property="format" xsi:type="nex:LiteralMeta"/>
      </node>
      <node about="#node296525" id="node296525" label="93.3/99" otu="otu296526">
        <meta content=" x=2.3800168 y=53.65625 ll=7;" datatype="xsd:string" id="meta296527" property="format" xsi:type="nex:LiteralMeta"/>
      </node>
      <node about="#node296528" id="node296528" label="PZN46782.1_GCA_003242605_hydrogenase__Actinobacteria_bacterium_" otu="otu296529">
        <meta content=" x=2.4148493 y=52.0 ll=7;" datatype="xsd:string" id="meta296530" property="format" xsi:type="nex:LiteralMeta"/>
      </node>
      <node about="#node296531" id="node296531" label="79.2/98" otu="otu296532">
        <meta content=" x=2.3970988 y=55.3125 ll=7;" datatype="xsd:string" id="meta296533" property="format" xsi:type="nex:LiteralMeta"/>
      </node>
      <node about="#node296534" id="node296534" label="82.7/100" otu="otu296535">
        <meta content=" x=2.4098606 y=53.5 ll=7;" datatype="xsd:string" id="meta296536" property="format" xsi:type="nex:LiteralMeta"/>
      </node>
      <node about="#node296537" id="node296537" label="ADG89326.1_GCA_000092645_Cytochrome_c3_hydrogenase__Thermobispora_bispora_DSM_43833_" otu="otu296538">
        <meta content=" x=2.4245923 y=53.0 ll=7;" datatype="xsd:string" id="meta296539" property="format" xsi:type="nex:LiteralMeta"/>
      </node>
      <node about="#node296540" id="node296540" label="SEN60492.1_GCA_900109355_hydrogenase_large_subunit__Nonomuraea_pusilla_" otu="otu296541">
        <meta content=" x=2.4362552 y=54.0 ll=7;" datatype="xsd:string" id="meta296542" property="format" xsi:type="nex:LiteralMeta"/>
      </node>
      <node about="#node296547" id="node296547" label="29.6/53" otu="otu296548">
        <meta content=" x=2.4066348 y=57.125 ll=7;" datatype="xsd:string" id="meta296549" property="format" xsi:type="nex:LiteralMeta"/>
      </node>
      <node about="#node296550" id="node296550" label="74.5/96" otu="otu296551">
        <meta content=" x=2.4114742 y=56.25 ll=7;" datatype="xsd:string" id="meta296552" property="format" xsi:type="nex:LiteralMeta"/>
      </node>
      <node about="#node296553" id="node296553" label="88.8/96" otu="otu296554">
        <meta content=" x=2.4234579 y=55.5 ll=7;" datatype="xsd:string" id="meta296555" property="format" xsi:type="nex:LiteralMeta"/>
      </node>
      <node about="#node296556" id="node296556" label="SDK29120.1_GCA_900100395_hydrogenase_large_subunit__Nonomuraea_maritima_" otu="otu296557">
        <meta content=" x=2.44387 y=55.0 ll=7;" datatype="xsd:string" id="meta296558" property="format" xsi:type="nex:LiteralMeta"/>
      </node>
      <node about="#node296559" id="node296559" label="WP_101785432.1_GCF_002850745_nickel_dependent_hydrogenase_large_subunit__Nonomuraea_indica_" otu="otu296560">
        <meta content=" x=2.4480906 y=56.0 ll=7;" datatype="xsd:string" id="meta296561" property="format" xsi:type="nex:LiteralMeta"/>
      </node>
      <node about="#node296566" id="node296566" label="TDB99928.1_GCA_004348345_hydrogenase__Nonomuraea_sp._KC201_" otu="otu296567">
        <meta content=" x=2.4196806 y=57.0 ll=7;" datatype="xsd:string" id="meta296568" property="format" xsi:type="nex:LiteralMeta"/>
      </node>
      <node about="#node296573" id="node296573" label="SDJ37176.1_GCA_900099965_hydrogenase_large_subunit__Nonomuraea_jiangxiensis_" otu="otu296574">
        <meta content=" x=2.4173217 y=58.0 ll=7;" datatype="xsd:string" id="meta296575" property="format" xsi:type="nex:LiteralMeta"/>
      </node>
      <node about="#node296588" id="node296588" label="WP_067133832.1_GCF_001528665_nickel_dependent_hydrogenase_large_subunit__Microtetraspora_malaysiensis_" otu="otu296589">
        <meta content=" x=2.3921344 y=59.0 ll=7;" datatype="xsd:string" id="meta296590" property="format" xsi:type="nex:LiteralMeta"/>
      </node>
      <node about="#node296599" id="node296599" label="9.2/24" otu="otu296600">
        <meta content=" x=2.3477733 y=124.370834 ll=7;" datatype="xsd:string" id="meta296601" property="format" xsi:type="nex:LiteralMeta"/>
      </node>
      <node about="#node296602" id="node296602" label="95/100" otu="otu296603">
        <meta content=" x=2.3754594 y=105.80176 ll=7;" datatype="xsd:string" id="meta296604" property="format" xsi:type="nex:LiteralMeta"/>
      </node>
      <node about="#node296605" id="node296605" label="88.6/99" otu="otu296606">
        <meta content=" x=2.389781 y=86.12109 ll=7;" datatype="xsd:string" id="meta296607" property="format" xsi:type="nex:LiteralMeta"/>
      </node>
      <node about="#node296608" id="node296608" label="93.4/96" otu="otu296609">
        <meta content=" x=2.4136925 y=72.24219 ll=7;" datatype="xsd:string" id="meta296610" property="format" xsi:type="nex:LiteralMeta"/>
      </node>
      <node about="#node296611" id="node296611" label="78.8/95" otu="otu296612">
        <meta content=" x=2.429417 y=65.69531 ll=7;" datatype="xsd:string" id="meta296613" property="format" xsi:type="nex:LiteralMeta"/>
      </node>
      <node about="#node296614" id="node296614" label="91.6/97" otu="otu296615">
        <meta content=" x=2.4470928 y=63.640625 ll=7;" datatype="xsd:string" id="meta296616" property="format" xsi:type="nex:LiteralMeta"/>
      </node>
      <node about="#node296617" id="node296617" label="89.3/100" otu="otu296618">
        <meta content=" x=2.4676726 y=61.28125 ll=7;" datatype="xsd:string" id="meta296619" property="format" xsi:type="nex:LiteralMeta"/>
      </node>
      <node about="#node296620" id="node296620" label="ORV61285.1_GCA_002102185_hydrogenase__Mycobacterium_fragae_" otu="otu296621">
        <meta content=" x=2.5308373 y=60.0 ll=7;" datatype="xsd:string" id="meta296622" property="format" xsi:type="nex:LiteralMeta"/>
      </node>
      <node about="#node296623" id="node296623" label="87.1/100" otu="otu296624">
        <meta content=" x=2.4855413 y=62.5625 ll=7;" datatype="xsd:string" id="meta296625" property="format" xsi:type="nex:LiteralMeta"/>
      </node>
      <node about="#node296626" id="node296626" label="KEZ35087.1_GCA_000732115_Ni_Fe_hydrogenase_I_large_subunit__Frankia_sp._CeD_" otu="otu296627">
        <meta content=" x=2.497341 y=61.0 ll=7;" datatype="xsd:string" id="meta296628" property="format" xsi:type="nex:LiteralMeta"/>
      </node>
      <node about="#node296629" id="node296629" label="97.1/100" otu="otu296630">
        <meta content=" x=2.5058222 y=64.125 ll=7;" datatype="xsd:string" id="meta296631" property="format" xsi:type="nex:LiteralMeta"/>
      </node>
      <node about="#node296632" id="node296632" label="0/93" otu="otu296633">
        <meta content=" x=2.505825 y=63.25 ll=7;" datatype="xsd:string" id="meta296634" property="format" xsi:type="nex:LiteralMeta"/>
      </node>
      <node about="#node296635" id="node296635" label="76.2/100" otu="otu296636">
        <meta content=" x=2.5096548 y=62.5 ll=7;" datatype="xsd:string" id="meta296637" property="format" xsi:type="nex:LiteralMeta"/>
      </node>
      <node about="#node296638" id="node296638" label="SOU59441.1_GCA_900241035_Ni_Fe_hydrogenase_I_large_subunit__Frankia_canadensis_" otu="otu296639">
        <meta content=" x=2.529683 y=62.0 ll=7;" datatype="xsd:string" id="meta296640" property="format" xsi:type="nex:LiteralMeta"/>
      </node>
      <node about="#node296641" id="node296641" label="EIV93001.1_GCA_000262465_Ni_Fe_hydrogenase_I_large_subunit__Frankia_sp._QA3_" otu="otu296642">
        <meta content=" x=2.5135436 y=63.0 ll=7;" datatype="xsd:string" id="meta296643" property="format" xsi:type="nex:LiteralMeta"/>
      </node>
      <node about="#node296648" id="node296648" label="KJE21602.1_GCA_000948395_Ni_Fe_hydrogenase_I_large_subunit__Frankia_torreyi_" otu="otu296649">
        <meta content=" x=2.5174744 y=64.0 ll=7;" datatype="xsd:string" id="meta296650" property="format" xsi:type="nex:LiteralMeta"/>
      </node>
      <node about="#node296655" id="node296655" label="CAJ61042.1_GCA_000058485_Uptake_hydrogenase_large_subunit__Hydrogenlyase___Membrane_bound_hydrogenase_large_subunit___Frankia_alni_ACN14a_" otu="otu296656">
        <meta content=" x=2.5096896 y=65.0 ll=7;" datatype="xsd:string" id="meta296657" property="format" xsi:type="nex:LiteralMeta"/>
      </node>
      <node about="#node296670" id="node296670" label="PEG43399.1_GCA_002553585_hydrogenase__Mycolicibacterium_duvalii_" otu="otu296671">
        <meta content=" x=2.4744554 y=66.0 ll=7;" datatype="xsd:string" id="meta296672" property="format" xsi:type="nex:LiteralMeta"/>
      </node>
      <node about="#node296677" id="node296677" label="76.3/100" otu="otu296678">
        <meta content=" x=2.435205 y=67.75 ll=7;" datatype="xsd:string" id="meta296679" property="format" xsi:type="nex:LiteralMeta"/>
      </node>
      <node about="#node296680" id="node296680" label="SFL05607.1_GCA_900114385_hydrogenase_large_subunit__Geodermatophilus_ruber_" otu="otu296681">
        <meta content=" x=2.480133 y=67.0 ll=7;" datatype="xsd:string" id="meta296682" property="format" xsi:type="nex:LiteralMeta"/>
      </node>
      <node about="#node296683" id="node296683" label="92.7/100" otu="otu296684">
        <meta content=" x=2.4472835 y=68.5 ll=7;" datatype="xsd:string" id="meta296685" property="format" xsi:type="nex:LiteralMeta"/>
      </node>
      <node about="#node296686" id="node296686" label="SEK54975.1_GCA_900109665_hydrogenase_large_subunit__Blastococcus_sp._DSM_46786_" otu="otu296687">
        <meta content=" x=2.4512618 y=68.0 ll=7;" datatype="xsd:string" id="meta296688" property="format" xsi:type="nex:LiteralMeta"/>
      </node>
      <node about="#node296689" id="node296689" label="CCG03934.1_GCA_000284015_Ni_Fe_hydrogenase_I_large_subunit__Blastococcus_saxobsidens_DD2_" otu="otu296690">
        <meta content=" x=2.4551535 y=69.0 ll=7;" datatype="xsd:string" id="meta296691" property="format" xsi:type="nex:LiteralMeta"/>
      </node>
      <node about="#node296704" id="node296704" label="18.4/46" otu="otu296705">
        <meta content=" x=2.417722 y=78.78906 ll=7;" datatype="xsd:string" id="meta296706" property="format" xsi:type="nex:LiteralMeta"/>
      </node>
      <node about="#node296707" id="node296707" label="75.4/100" otu="otu296708">
        <meta content=" x=2.4236054 y=72.265625 ll=7;" datatype="xsd:string" id="meta296709" property="format" xsi:type="nex:LiteralMeta"/>
      </node>
      <node about="#node296710" id="node296710" label="WP_127132326.1_GCF_003991205_nickel_dependent_hydrogenase_large_subunit__Georgenia_sp._SYP_B2076_" otu="otu296711">
        <meta content=" x=2.4737613 y=70.0 ll=7;" datatype="xsd:string" id="meta296712" property="format" xsi:type="nex:LiteralMeta"/>
      </node>
      <node about="#node296713" id="node296713" label="93.6/100" otu="otu296714">
        <meta content=" x=2.4428523 y=74.53125 ll=7;" datatype="xsd:string" id="meta296715" property="format" xsi:type="nex:LiteralMeta"/>
      </node>
      <node about="#node296716" id="node296716" label="GCA_002919305PKFB01000022.1_2628016298122_26_GCA_002919305__1_ID_2_26_partial_00__Actinomycetales_bacterium_" otu="otu296717">
        <meta content=" x=2.4652798 y=71.0 ll=7;" datatype="xsd:string" id="meta296718" property="format" xsi:type="nex:LiteralMeta"/>
      </node>
      <node about="#node296719" id="node296719" label="96.6/100" otu="otu296720">
        <meta content=" x=2.465087 y=78.0625 ll=7;" datatype="xsd:string" id="meta296721" property="format" xsi:type="nex:LiteralMeta"/>
      </node>
      <node about="#node296722" id="node296722" label="81/92" otu="otu296723">
        <meta content=" x=2.469103 y=76.125 ll=7;" datatype="xsd:string" id="meta296724" property="format" xsi:type="nex:LiteralMeta"/>
      </node>
      <node about="#node296725" id="node296725" label="38.1/85" otu="otu296726">
        <meta content=" x=2.472805 y=74.125 ll=7;" datatype="xsd:string" id="meta296727" property="format" xsi:type="nex:LiteralMeta"/>
      </node>
      <node about="#node296728" id="node296728" label="76.7/65" otu="otu296729">
        <meta content=" x=2.4773195 y=73.25 ll=7;" datatype="xsd:string" id="meta296730" property="format" xsi:type="nex:LiteralMeta"/>
      </node>
      <node about="#node296731" id="node296731" label="77.7/92" otu="otu296732">
        <meta content=" x=2.4812455 y=72.5 ll=7;" datatype="xsd:string" id="meta296733" property="format" xsi:type="nex:LiteralMeta"/>
      </node>
      <node about="#node296734" id="node296734" label="SCL34016.1_GCA_900091465_hydrogenase_large_subunit__Micromonospora_rhizosphaerae_" otu="otu296735">
        <meta content=" x=2.5054734 y=72.0 ll=7;" datatype="xsd:string" id="meta296736" property="format" xsi:type="nex:LiteralMeta"/>
      </node>
      <node about="#node296737" id="node296737" label="PWU60805.1_GCA_003176745_hydrogenase__Micromonospora_globispora_" otu="otu296738">
        <meta content=" x=2.4851468 y=73.0 ll=7;" datatype="xsd:string" id="meta296739" property="format" xsi:type="nex:LiteralMeta"/>
      </node>
      <node about="#node296744" id="node296744" label="SCL29740.1_GCA_900090325_hydrogenase_large_subunit__Micromonospora_pallida_" otu="otu296745">
        <meta content=" x=2.4812436 y=74.0 ll=7;" datatype="xsd:string" id="meta296746" property="format" xsi:type="nex:LiteralMeta"/>
      </node>
      <node about="#node296751" id="node296751" label="RGC65666.1_GCA_003434305_Periplasmic__NiFeSe__hydrogenase_large_subunit__Micromonospora_sp._MW_13_" otu="otu296752">
        <meta content=" x=2.4805284 y=75.0 ll=7;" datatype="xsd:string" id="meta296753" property="format" xsi:type="nex:LiteralMeta"/>
      </node>
      <node about="#node296758" id="node296758" label="76.7/94" otu="otu296759">
        <meta content=" x=2.4730983 y=78.125 ll=7;" datatype="xsd:string" id="meta296760" property="format" xsi:type="nex:LiteralMeta"/>
      </node>
      <node about="#node296761" id="node296761" label="88.5/98" otu="otu296762">
        <meta content=" x=2.4809833 y=77.25 ll=7;" datatype="xsd:string" id="meta296763" property="format" xsi:type="nex:LiteralMeta"/>
      </node>
      <node about="#node296764" id="node296764" label="82.5/98" otu="otu296765">
        <meta content=" x=2.4849038 y=76.5 ll=7;" datatype="xsd:string" id="meta296766" property="format" xsi:type="nex:LiteralMeta"/>
      </node>
      <node about="#node296767" id="node296767" label="SCF07291.1_GCA_900091545_hydrogenase_large_subunit__Micromonospora_viridifaciens_" otu="otu296768">
        <meta content=" x=2.5092719 y=76.0 ll=7;" datatype="xsd:string" id="meta296769" property="format" xsi:type="nex:LiteralMeta"/>
      </node>
      <node about="#node296770" id="node296770" label="SCL52936.1_GCA_900090225_hydrogenase_large_subunit__Micromonospora_eburnea_" otu="otu296771">
        <meta content=" x=2.4849062 y=77.0 ll=7;" datatype="xsd:string" id="meta296772" property="format" xsi:type="nex:LiteralMeta"/>
      </node>
      <node about="#node296777" id="node296777" label="SBT43028.1_GCA_900089605_hydrogenase_large_subunit__Micromonospora_narathiwatensis_" otu="otu296778">
        <meta content=" x=2.4809856 y=78.0 ll=7;" datatype="xsd:string" id="meta296779" property="format" xsi:type="nex:LiteralMeta"/>
      </node>
      <node about="#node296784" id="node296784" label="OKI67355.1_GCA_001905095_hydrogenase__Micromonospora_sp._CB01531_" otu="otu296785">
        <meta content=" x=2.4769866 y=79.0 ll=7;" datatype="xsd:string" id="meta296786" property="format" xsi:type="nex:LiteralMeta"/>
      </node>
      <node about="#node296795" id="node296795" label="GCA_005402585BIFP01000035.1_30735588335768235_307_GCA_005402585_1_ID_35_307_partial_00__Micromonosporaceae_bacterium_KJ_029_" otu="otu296796">
        <meta content=" x=2.4650896 y=80.0 ll=7;" datatype="xsd:string" id="meta296797" property="format" xsi:type="nex:LiteralMeta"/>
      </node>
      <node about="#node296810" id="node296810" label="78.1/94" otu="otu296811">
        <meta content=" x=2.4236927 y=85.3125 ll=7;" datatype="xsd:string" id="meta296812" property="format" xsi:type="nex:LiteralMeta"/>
      </node>
      <node about="#node296813" id="node296813" label="99.5/100" otu="otu296435">
        <meta content=" x=2.4603465 y=81.75 ll=7;" datatype="xsd:string" id="meta296814" property="format" xsi:type="nex:LiteralMeta"/>
      </node>
      <node about="#node296815" id="node296815" label="OHV56465.1_GCA_001854805_hydrogenase__Frankia_sp._BMG5.36_" otu="otu296816">
        <meta content=" x=2.4603493 y=81.0 ll=7;" datatype="xsd:string" id="meta296817" property="format" xsi:type="nex:LiteralMeta"/>
      </node>
      <node about="#node296818" id="node296818" label="90/100" otu="otu296819">
        <meta content=" x=2.4680493 y=82.5 ll=7;" datatype="xsd:string" id="meta296820" property="format" xsi:type="nex:LiteralMeta"/>
      </node>
      <node about="#node296821" id="node296821" label="ONH27767.1_GCA_001983105_hydrogenase__Frankia_asymbiotica_" otu="otu296822">
        <meta content=" x=2.4680521 y=82.0 ll=7;" datatype="xsd:string" id="meta296823" property="format" xsi:type="nex:LiteralMeta"/>
      </node>
      <node about="#node296824" id="node296824" label="OHV41553.1_GCA_001854645_hydrogenase__Frankia_sp._EUN1h_" otu="otu296825">
        <meta content=" x=2.4718797 y=83.0 ll=7;" datatype="xsd:string" id="meta296826" property="format" xsi:type="nex:LiteralMeta"/>
      </node>
      <node about="#node296835" id="node296835" label="77.2/95" otu="otu296836">
        <meta content=" x=2.4276664 y=88.875 ll=7;" datatype="xsd:string" id="meta296837" property="format" xsi:type="nex:LiteralMeta"/>
      </node>
      <node about="#node296838" id="node296838" label="WP_027944444.1_GCF_000519205_nickel_dependent_hydrogenase_large_subunit__Amycolatopsis_taiwanensis_" otu="otu296839">
        <meta content=" x=2.4730415 y=84.0 ll=7;" datatype="xsd:string" id="meta296840" property="format" xsi:type="nex:LiteralMeta"/>
      </node>
      <node about="#node296841" id="node296841" label="76.1/92" otu="otu296842">
        <meta content=" x=2.4327056 y=93.75 ll=7;" datatype="xsd:string" id="meta296843" property="format" xsi:type="nex:LiteralMeta"/>
      </node>
      <node about="#node296844" id="node296844" label="86.7/81" otu="otu296845">
        <meta content=" x=2.4409637 y=90.375 ll=7;" datatype="xsd:string" id="meta296846" property="format" xsi:type="nex:LiteralMeta"/>
      </node>
      <node about="#node296847" id="node296847" label="76.1/73" otu="otu296848">
        <meta content=" x=2.4469926 y=86.6875 ll=7;" datatype="xsd:string" id="meta296849" property="format" xsi:type="nex:LiteralMeta"/>
      </node>
      <node about="#node296850" id="node296850" label="93.4/92" otu="otu296851">
        <meta content=" x=2.4733932 y=85.5 ll=7;" datatype="xsd:string" id="meta296852" property="format" xsi:type="nex:LiteralMeta"/>
      </node>
      <node about="#node296853" id="node296853" label="ROO84654.1_GCA_003751225_hydrogenase_large_subunit__Actinocorallia_herbida_" otu="otu296854">
        <meta content=" x=2.5004861 y=85.0 ll=7;" datatype="xsd:string" id="meta296855" property="format" xsi:type="nex:LiteralMeta"/>
      </node>
      <node about="#node296856" id="node296856" label="WP_106403685.1_GCF_002995495_nickel_dependent_hydrogenase_large_subunit__Actinocorallia_populi_" otu="otu296857">
        <meta content=" x=2.5180175 y=86.0 ll=7;" datatype="xsd:string" id="meta296858" property="format" xsi:type="nex:LiteralMeta"/>
      </node>
      <node about="#node296863" id="node296863" label="3.6/74" otu="otu296864">
        <meta content=" x=2.453191 y=87.875 ll=7;" datatype="xsd:string" id="meta296865" property="format" xsi:type="nex:LiteralMeta"/>
      </node>
      <node about="#node296866" id="node296866" label="RSN09314.1_GCA_003947315_hydrogenase__Nonomuraea_sp._WAC_01424_" otu="otu296867">
        <meta content=" x=2.4980106 y=87.0 ll=7;" datatype="xsd:string" id="meta296868" property="format" xsi:type="nex:LiteralMeta"/>
      </node>
      <node about="#node296869" id="node296869" label="86.8/94" otu="otu296870">
        <meta content=" x=2.4680207 y=88.75 ll=7;" datatype="xsd:string" id="meta296871" property="format" xsi:type="nex:LiteralMeta"/>
      </node>
      <node about="#node296872" id="node296872" label="SDR20457.1_GCA_900099985_hydrogenase_large_subunit__Thermostaphylospora_chromogena_" otu="otu296873">
        <meta content=" x=2.505747 y=88.0 ll=7;" datatype="xsd:string" id="meta296874" property="format" xsi:type="nex:LiteralMeta"/>
      </node>
      <node about="#node296875" id="node296875" label="87/100" otu="otu296876">
        <meta content=" x=2.4808328 y=89.5 ll=7;" datatype="xsd:string" id="meta296877" property="format" xsi:type="nex:LiteralMeta"/>
      </node>
      <node about="#node296878" id="node296878" label="OLT17015.1_GCA_001942465_hydrogenase__Actinomadura_sp._CNU_125_" otu="otu296879">
        <meta content=" x=2.4847357 y=89.0 ll=7;" datatype="xsd:string" id="meta296880" property="format" xsi:type="nex:LiteralMeta"/>
      </node>
      <node about="#node296881" id="node296881" label="WP_026402909.1_GCF_000425065_nickel_dependent_hydrogenase_large_subunit__Actinomadura_rifamycini_" otu="otu296882">
        <meta content=" x=2.480835 y=90.0 ll=7;" datatype="xsd:string" id="meta296883" property="format" xsi:type="nex:LiteralMeta"/>
      </node>
      <node about="#node296900" id="node296900" label="92.1/93" otu="otu296901">
        <meta content=" x=2.4570434 y=94.0625 ll=7;" datatype="xsd:string" id="meta296902" property="format" xsi:type="nex:LiteralMeta"/>
      </node>
      <node about="#node296903" id="node296903" label="60.5/91" otu="otu296904">
        <meta content=" x=2.4723995 y=93.125 ll=7;" datatype="xsd:string" id="meta296905" property="format" xsi:type="nex:LiteralMeta"/>
      </node>
      <node about="#node296906" id="node296906" label="33.5/100" otu="otu296907">
        <meta content=" x=2.4778545 y=92.25 ll=7;" datatype="xsd:string" id="meta296908" property="format" xsi:type="nex:LiteralMeta"/>
      </node>
      <node about="#node296909" id="node296909" label="99.8/100" otu="otu296052">
        <meta content=" x=2.523916 y=91.5 ll=7;" datatype="xsd:string" id="meta296910" property="format" xsi:type="nex:LiteralMeta"/>
      </node>
      <node about="#node296911" id="node296911" label="TDE33386.1_GCA_004349245_hydrogenase__Actinomadura_sp._6K520_" otu="otu296912">
        <meta content=" x=2.5316443 y=91.0 ll=7;" datatype="xsd:string" id="meta296913" property="format" xsi:type="nex:LiteralMeta"/>
      </node>
      <node about="#node296914" id="node296914" label="TDB94726.1_GCA_004348575_hydrogenase__Actinomadura_sp._7K534_" otu="otu296915">
        <meta content=" x=2.5239189 y=92.0 ll=7;" datatype="xsd:string" id="meta296916" property="format" xsi:type="nex:LiteralMeta"/>
      </node>
      <node about="#node296921" id="node296921" label="TDC18209.1_GCA_004348335_hydrogenase__Actinomadura_bangladeshensis_" otu="otu296922">
        <meta content=" x=2.4821312 y=93.0 ll=7;" datatype="xsd:string" id="meta296923" property="format" xsi:type="nex:LiteralMeta"/>
      </node>
      <node about="#node296928" id="node296928" label="RFS87439.1_GCA_003432485_hydrogenase__Actinomadura_sp._LHW52907_" otu="otu296929">
        <meta content=" x=2.4827218 y=94.0 ll=7;" datatype="xsd:string" id="meta296930" property="format" xsi:type="nex:LiteralMeta"/>
      </node>
      <node about="#node296935" id="node296935" label="WP_067633005.1_GCF_001552195_nickel_dependent_hydrogenase_large_subunit__Actinomadura_latina_" otu="otu296936">
        <meta content=" x=2.4668646 y=95.0 ll=7;" datatype="xsd:string" id="meta296937" property="format" xsi:type="nex:LiteralMeta"/>
      </node>
      <node about="#node296946" id="node296946" label="79.9/81" otu="otu296947">
        <meta content=" x=2.4401515 y=97.125 ll=7;" datatype="xsd:string" id="meta296948" property="format" xsi:type="nex:LiteralMeta"/>
      </node>
      <node about="#node296949" id="node296949" label="WP_020540932.1_GCF_000379885_nickel_dependent_hydrogenase_large_subunit__Nonomuraea_coxensis_" otu="otu296950">
        <meta content=" x=2.4850247 y=96.0 ll=7;" datatype="xsd:string" id="meta296951" property="format" xsi:type="nex:LiteralMeta"/>
      </node>
      <node about="#node296952" id="node296952" label="81.6/100" otu="otu296953">
        <meta content=" x=2.467696 y=98.25 ll=7;" datatype="xsd:string" id="meta296954" property="format" xsi:type="nex:LiteralMeta"/>
      </node>
      <node about="#node296955" id="node296955" label="0/97" otu="otu296956">
        <meta content=" x=2.467698 y=97.5 ll=7;" datatype="xsd:string" id="meta296957" property="format" xsi:type="nex:LiteralMeta"/>
      </node>
      <node about="#node296958" id="node296958" label="WP_119728106.1_GCF_003589885_nickel_dependent_hydrogenase_large_subunit__Actinomadura_amylolytica_" otu="otu296959">
        <meta content=" x=2.4884112 y=97.0 ll=7;" datatype="xsd:string" id="meta296960" property="format" xsi:type="nex:LiteralMeta"/>
      </node>
      <node about="#node296961" id="node296961" label="SEG68848.1_GCA_900108175_hydrogenase_large_subunit__Actinomadura_echinospora_" otu="otu296962">
        <meta content=" x=2.4915528 y=98.0 ll=7;" datatype="xsd:string" id="meta296963" property="format" xsi:type="nex:LiteralMeta"/>
      </node>
      <node about="#node296968" id="node296968" label="ACZ00116.1_GCA_000024385_Cytochrome_c3_hydrogenase__Thermomonospora_curvata_DSM_43183_" otu="otu296969">
        <meta content=" x=2.5187886 y=99.0 ll=7;" datatype="xsd:string" id="meta296970" property="format" xsi:type="nex:LiteralMeta"/>
      </node>
      <node about="#node296999" id="node296999" label="PRX04638.1_GCA_003001795_UNVERIFIED_ORG__hydrogenase_large_subunit__Actinomadura_viridilutea_" otu="otu297000">
        <meta content=" x=2.433205 y=100.0 ll=7;" datatype="xsd:string" id="meta297001" property="format" xsi:type="nex:LiteralMeta"/>
      </node>
      <node about="#node297006" id="node297006" label="93.7/99" otu="otu297007">
        <meta content=" x=2.3980103 y=125.48242 ll=7;" datatype="xsd:string" id="meta297008" property="format" xsi:type="nex:LiteralMeta"/>
      </node>
      <node about="#node297009" id="node297009" label="38.5/65" otu="otu297010">
        <meta content=" x=2.4048064 y=117.96484 ll=7;" datatype="xsd:string" id="meta297011" property="format" xsi:type="nex:LiteralMeta"/>
      </node>
      <node about="#node297012" id="node297012" label="64.6/57" otu="otu297013">
        <meta content=" x=2.4111001 y=109.21875 ll=7;" datatype="xsd:string" id="meta297014" property="format" xsi:type="nex:LiteralMeta"/>
      </node>
      <node about="#node297015" id="node297015" label="70.8/65" otu="otu297016">
        <meta content=" x=2.4155626 y=106.4375 ll=7;" datatype="xsd:string" id="meta297017" property="format" xsi:type="nex:LiteralMeta"/>
      </node>
      <node about="#node297018" id="node297018" label="49.1/29" otu="otu297019">
        <meta content=" x=2.421634 y=102.8125 ll=7;" datatype="xsd:string" id="meta297020" property="format" xsi:type="nex:LiteralMeta"/>
      </node>
      <node about="#node297021" id="node297021" label="99.9/100" otu="otu296264">
        <meta content=" x=2.4788868 y=101.5 ll=7;" datatype="xsd:string" id="meta297022" property="format" xsi:type="nex:LiteralMeta"/>
      </node>
      <node about="#node297023" id="node297023" label="THA24007.1_GCA_004795255_hydrogenase__Streptomyces_sp._RKND_216_" otu="otu297024">
        <meta content=" x=2.4883099 y=101.0 ll=7;" datatype="xsd:string" id="meta297025" property="format" xsi:type="nex:LiteralMeta"/>
      </node>
      <node about="#node297026" id="node297026" label="EST37353.1_GCA_000497405_hydrogenase__Streptomycetaceae_bacterium_MP113_05_" otu="otu297027">
        <meta content=" x=2.4814112 y=102.0 ll=7;" datatype="xsd:string" id="meta297028" property="format" xsi:type="nex:LiteralMeta"/>
      </node>
      <node about="#node297033" id="node297033" label="46.8/98" otu="otu297034">
        <meta content=" x=2.43372 y=104.125 ll=7;" datatype="xsd:string" id="meta297035" property="format" xsi:type="nex:LiteralMeta"/>
      </node>
      <node about="#node297036" id="node297036" label="KEI44976.1_GCA_000710755_hydrogenase__Saccharopolyspora_rectivirgula_" otu="otu297037">
        <meta content=" x=2.477871 y=103.0 ll=7;" datatype="xsd:string" id="meta297038" property="format" xsi:type="nex:LiteralMeta"/>
      </node>
      <node about="#node297039" id="node297039" label="80.5/99" otu="otu297040">
        <meta content=" x=2.4512482 y=105.25 ll=7;" datatype="xsd:string" id="meta297041" property="format" xsi:type="nex:LiteralMeta"/>
      </node>
      <node about="#node297042" id="node297042" label="41.7/99" otu="otu297043">
        <meta content=" x=2.4641218 y=104.5 ll=7;" datatype="xsd:string" id="meta297044" property="format" xsi:type="nex:LiteralMeta"/>
      </node>
      <node about="#node297045" id="node297045" label="RCW44645.1_GCA_003337235_hydrogenase_large_subunit__Halopolyspora_algeriensis_" otu="otu297046">
        <meta content=" x=2.5062232 y=104.0 ll=7;" datatype="xsd:string" id="meta297047" property="format" xsi:type="nex:LiteralMeta"/>
      </node>
      <node about="#node297048" id="node297048" label="EHR51783.1_GCA_000244955_Ni_Fe_hydrogenase_I_large_subunit__Saccharomonospora_marina_XMU15_" otu="otu297049">
        <meta content=" x=2.4894538 y=105.0 ll=7;" datatype="xsd:string" id="meta297050" property="format" xsi:type="nex:LiteralMeta"/>
      </node>
      <node about="#node297055" id="node297055" label="PRX50993.1_GCA_003001955_hydrogenase_large_subunit__Prauserella_shujinwangii_" otu="otu297056">
        <meta content=" x=2.4781778 y=106.0 ll=7;" datatype="xsd:string" id="meta297057" property="format" xsi:type="nex:LiteralMeta"/>
      </node>
      <node about="#node297070" id="node297070" label="87.3/85" otu="otu297071">
        <meta content=" x=2.4270053 y=110.0625 ll=7;" datatype="xsd:string" id="meta297072" property="format" xsi:type="nex:LiteralMeta"/>
      </node>
      <node about="#node297073" id="node297073" label="94.7/100" otu="otu297074">
        <meta content=" x=2.4456832 y=109.125 ll=7;" datatype="xsd:string" id="meta297075" property="format" xsi:type="nex:LiteralMeta"/>
      </node>
      <node about="#node297076" id="node297076" label="84.1/100" otu="otu297077">
        <meta content=" x=2.4602196 y=108.25 ll=7;" datatype="xsd:string" id="meta297078" property="format" xsi:type="nex:LiteralMeta"/>
      </node>
      <node about="#node297079" id="node297079" label="90.4/100" otu="otu297080">
        <meta content=" x=2.4825869 y=107.5 ll=7;" datatype="xsd:string" id="meta297081" property="format" xsi:type="nex:LiteralMeta"/>
      </node>
      <node about="#node297082" id="node297082" label="RCG21376.1_GCA_003323715_hydrogenase__Candidatus_Streptomyces_philanthi_" otu="otu297083">
        <meta content=" x=2.491909 y=107.0 ll=7;" datatype="xsd:string" id="meta297084" property="format" xsi:type="nex:LiteralMeta"/>
      </node>
      <node about="#node297085" id="node297085" label="PIG67679.1_GCA_002754675_hydrogenase_large_subunit__Streptomyces_sp._CNZ279_" otu="otu297086">
        <meta content=" x=2.4968467 y=108.0 ll=7;" datatype="xsd:string" id="meta297087" property="format" xsi:type="nex:LiteralMeta"/>
      </node>
      <node about="#node297092" id="node297092" label="WP_027740229.1_GCF_000424785_nickel_dependent_hydrogenase_large_subunit__Streptomyces_sp._CNT360_" otu="otu297093">
        <meta content=" x=2.4711816 y=109.0 ll=7;" datatype="xsd:string" id="meta297094" property="format" xsi:type="nex:LiteralMeta"/>
      </node>
      <node about="#node297099" id="node297099" label="GCA_001753705JHEJ01000067.1_29963455813345762762_2996_GCA_001753705__1_ID_62_2996_partial_00__Streptomyces_nanshensis_" otu="otu297100">
        <meta content=" x=2.4511414 y=110.0 ll=7;" datatype="xsd:string" id="meta297101" property="format" xsi:type="nex:LiteralMeta"/>
      </node>
      <node about="#node297106" id="node297106" label="SFD79181.1_GCA_900112355_hydrogenase_large_subunit__Streptomyces_aidingensis_" otu="otu297107">
        <meta content=" x=2.4394379 y=111.0 ll=7;" datatype="xsd:string" id="meta297108" property="format" xsi:type="nex:LiteralMeta"/>
      </node>
      <node about="#node297117" id="node297117" label="OEV03217.1_GCA_001751245_hydrogenase__Streptomyces_oceani_" otu="otu297118">
        <meta content=" x=2.4745202 y=112.0 ll=7;" datatype="xsd:string" id="meta297119" property="format" xsi:type="nex:LiteralMeta"/>
      </node>
      <node about="#node297124" id="node297124" label="65.9/20" otu="otu297125">
        <meta content=" x=2.4141335 y=126.71094 ll=7;" datatype="xsd:string" id="meta297126" property="format" xsi:type="nex:LiteralMeta"/>
      </node>
      <node about="#node297127" id="node297127" label="0/59" otu="otu297128">
        <meta content=" x=2.414136 y=121.421875 ll=7;" datatype="xsd:string" id="meta297129" property="format" xsi:type="nex:LiteralMeta"/>
      </node>
      <node about="#node297130" id="node297130" label="80.4/21" otu="otu297131">
        <meta content=" x=2.4180925 y=115.65625 ll=7;" datatype="xsd:string" id="meta297132" property="format" xsi:type="nex:LiteralMeta"/>
      </node>
      <node about="#node297133" id="node297133" label="76.5/58" otu="otu297134">
        <meta content=" x=2.4219763 y=113.5 ll=7;" datatype="xsd:string" id="meta297135" property="format" xsi:type="nex:LiteralMeta"/>
      </node>
      <node about="#node297136" id="node297136" label="CCB71524.1_GCA_000237305_Ni_Fe_hydrogenase_I_large_subunit__plasmid___Streptomyces_cattleya_NRRL_8057___DSM_46488_" otu="otu297137">
        <meta content=" x=2.4546506 y=113.0 ll=7;" datatype="xsd:string" id="meta297138" property="format" xsi:type="nex:LiteralMeta"/>
      </node>
      <node about="#node297139" id="node297139" label="WP_018567810.1_GCF_000373685_MULTISPECIES__nickel_dependent_hydrogenase_large_subunit__unclassified_Streptomyces_" otu="otu297140">
        <meta content=" x=2.4417896 y=114.0 ll=7;" datatype="xsd:string" id="meta297141" property="format" xsi:type="nex:LiteralMeta"/>
      </node>
      <node about="#node297146" id="node297146" label="74.1/47" otu="otu297147">
        <meta content=" x=2.4220958 y=117.8125 ll=7;" datatype="xsd:string" id="meta297148" property="format" xsi:type="nex:LiteralMeta"/>
      </node>
      <node about="#node297149" id="node297149" label="WP_030741005.1_GCF_000719775_nickel_dependent_hydrogenase_large_subunit__Streptomyces_sp._NRRL_F_5135_" otu="otu297150">
        <meta content=" x=2.4381723 y=115.0 ll=7;" datatype="xsd:string" id="meta297151" property="format" xsi:type="nex:LiteralMeta"/>
      </node>
      <node about="#node297152" id="node297152" label="88.8/25" otu="otu297153">
        <meta content=" x=2.429937 y=120.625 ll=7;" datatype="xsd:string" id="meta297154" property="format" xsi:type="nex:LiteralMeta"/>
      </node>
      <node about="#node297155" id="node297155" label="0/7" otu="otu297156">
        <meta content=" x=2.4299395 y=118.375 ll=7;" datatype="xsd:string" id="meta297157" property="format" xsi:type="nex:LiteralMeta"/>
      </node>
      <node about="#node297158" id="node297158" label="0/7" otu="otu297156">
        <meta content=" x=2.4299424 y=117.25 ll=7;" datatype="xsd:string" id="meta297159" property="format" xsi:type="nex:LiteralMeta"/>
      </node>
      <node about="#node297160" id="node297160" label="99.7/100" otu="otu297161">
        <meta content=" x=2.4667346 y=116.5 ll=7;" datatype="xsd:string" id="meta297162" property="format" xsi:type="nex:LiteralMeta"/>
      </node>
      <node about="#node297163" id="node297163" label="SEF16789.1_GCA_900105755_hydrogenase_large_subunit__Streptomyces_sp._Ag109_O5_10_" otu="otu297164">
        <meta content=" x=2.4667366 y=116.0 ll=7;" datatype="xsd:string" id="meta297165" property="format" xsi:type="nex:LiteralMeta"/>
      </node>
      <node about="#node297166" id="node297166" label="WP_089103628.1_GCF_002217755_nickel_dependent_hydrogenase_large_subunit__Streptomyces_hyaluromycini_" otu="otu297167">
        <meta content=" x=2.4667373 y=117.0 ll=7;" datatype="xsd:string" id="meta297168" property="format" xsi:type="nex:LiteralMeta"/>
      </node>
      <node about="#node297173" id="node297173" label="PTH83488.1_GCA_003041235_hydrogenase__Streptomyces_sp._A244_" otu="otu297174">
        <meta content=" x=2.4338202 y=118.0 ll=7;" datatype="xsd:string" id="meta297175" property="format" xsi:type="nex:LiteralMeta"/>
      </node>
      <node about="#node297180" id="node297180" label="92.7/100" otu="otu296684">
        <meta content=" x=2.433841 y=119.5 ll=7;" datatype="xsd:string" id="meta297181" property="format" xsi:type="nex:LiteralMeta"/>
      </node>
      <node about="#node297182" id="node297182" label="TCS53377.1_GCA_004343515_hydrogenase_large_subunit__Streptomyces_sp._BK335_" otu="otu297183">
        <meta content=" x=2.433844 y=119.0 ll=7;" datatype="xsd:string" id="meta297184" property="format" xsi:type="nex:LiteralMeta"/>
      </node>
      <node about="#node297185" id="node297185" label="GCA_000715615KL568949.1_191819819991125_19_GCA_000715615_1_ID_125_19_partial_00__Streptomyces_cinnabarinus_" otu="otu297186">
        <meta content=" x=2.433844 y=120.0 ll=7;" datatype="xsd:string" id="meta297187" property="format" xsi:type="nex:LiteralMeta"/>
      </node>
      <node about="#node297196" id="node297196" label="60.4/99" otu="otu297197">
        <meta content=" x=2.4338129 y=122.875 ll=7;" datatype="xsd:string" id="meta297198" property="format" xsi:type="nex:LiteralMeta"/>
      </node>
      <node about="#node297199" id="node297199" label="89.5/98" otu="otu297200">
        <meta content=" x=2.442959 y=121.75 ll=7;" datatype="xsd:string" id="meta297201" property="format" xsi:type="nex:LiteralMeta"/>
      </node>
      <node about="#node297202" id="node297202" label="OUC85929.1_GCA_002148965_hydrogenase__partial__Streptomyces_swartbergensis_" otu="otu297203">
        <meta content=" x=2.4456916 y=121.0 ll=7;" datatype="xsd:string" id="meta297204" property="format" xsi:type="nex:LiteralMeta"/>
      </node>
      <node about="#node297205" id="node297205" label="83.1/99" otu="otu297206">
        <meta content=" x=2.454792 y=122.5 ll=7;" datatype="xsd:string" id="meta297207" property="format" xsi:type="nex:LiteralMeta"/>
      </node>
      <node about="#node297208" id="node297208" label="ROP92818.1_GCA_003752045_hydrogenase_large_subunit__Streptomyces_ossamyceticus_" otu="otu297209">
        <meta content=" x=2.4642434 y=122.0 ll=7;" datatype="xsd:string" id="meta297210" property="format" xsi:type="nex:LiteralMeta"/>
      </node>
      <node about="#node297211" id="node297211" label="EFL30065.1_GCA_000158955_hydrogen_quinone_oxidoreductase__Streptomyces_viridochromogenes_DSM_40736_" otu="otu297212">
        <meta content=" x=2.4693964 y=123.0 ll=7;" datatype="xsd:string" id="meta297213" property="format" xsi:type="nex:LiteralMeta"/>
      </node>
      <node about="#node297222" id="node297222" label="EPJ37104.1_GCA_000415505_putative_Periplasmic_hydrogenase_large_subunit__Streptomyces_afghaniensis_772_" otu="otu297223">
        <meta content=" x=2.433816 y=124.0 ll=7;" datatype="xsd:string" id="meta297224" property="format" xsi:type="nex:LiteralMeta"/>
      </node>
      <node about="#node297241" id="node297241" label="77.1/24" otu="otu297242">
        <meta content=" x=2.4181275 y=127.1875 ll=7;" datatype="xsd:string" id="meta297243" property="format" xsi:type="nex:LiteralMeta"/>
      </node>
      <node about="#node297244" id="node297244" label="92.6/100" otu="otu297245">
        <meta content=" x=2.430512 y=125.5 ll=7;" datatype="xsd:string" id="meta297246" property="format" xsi:type="nex:LiteralMeta"/>
      </node>
      <node about="#node297247" id="node297247" label="RSS03602.1_GCA_003949505_hydrogenase__Streptomyces_sp._WAC00469_" otu="otu297248">
        <meta content=" x=2.4509008 y=125.0 ll=7;" datatype="xsd:string" id="meta297249" property="format" xsi:type="nex:LiteralMeta"/>
      </node>
      <node about="#node297250" id="node297250" label="WP_030183456.1_GCF_000718945_nickel_dependent_hydrogenase_large_subunit__Streptomyces_sp._NRRL_S_813_" otu="otu297251">
        <meta content=" x=2.4343092 y=126.0 ll=7;" datatype="xsd:string" id="meta297252" property="format" xsi:type="nex:LiteralMeta"/>
      </node>
      <node about="#node297257" id="node297257" label="92.4/97" otu="otu297258">
        <meta content=" x=2.4300008 y=128.875 ll=7;" datatype="xsd:string" id="meta297259" property="format" xsi:type="nex:LiteralMeta"/>
      </node>
      <node about="#node297260" id="node297260" label="74.9/94" otu="otu297261">
        <meta content=" x=2.4338822 y=127.5 ll=7;" datatype="xsd:string" id="meta297262" property="format" xsi:type="nex:LiteralMeta"/>
      </node>
      <node about="#node297263" id="node297263" label="WP_129311427.1_GCF_004124325_nickel_dependent_hydrogenase_large_subunit__Streptomyces_sp._L2_" otu="otu297264">
        <meta content=" x=2.445377 y=127.0 ll=7;" datatype="xsd:string" id="meta297265" property="format" xsi:type="nex:LiteralMeta"/>
      </node>
      <node about="#node297266" id="node297266" label="ASN27937.1_GCA_000816465_hydrogenase__Streptomyces_pluripotens_" otu="otu297267">
        <meta content=" x=2.4417174 y=128.0 ll=7;" datatype="xsd:string" id="meta297268" property="format" xsi:type="nex:LiteralMeta"/>
      </node>
      <node about="#node297273" id="node297273" label="95/100" otu="otu296603">
        <meta content=" x=2.445714 y=130.25 ll=7;" datatype="xsd:string" id="meta297274" property="format" xsi:type="nex:LiteralMeta"/>
      </node>
      <node about="#node297275" id="node297275" label="75/100" otu="otu297276">
        <meta content=" x=2.4495745 y=129.5 ll=7;" datatype="xsd:string" id="meta297277" property="format" xsi:type="nex:LiteralMeta"/>
      </node>
      <node about="#node297278" id="node297278" label="GCA_001315385BBHP01000130.1_417143084130_4_GCA_001315385_1_ID_130_4_partial_01__Streptomyces_misionensis_JCM_4497_" otu="otu297279">
        <meta content=" x=2.4613755 y=129.0 ll=7;" datatype="xsd:string" id="meta297280" property="format" xsi:type="nex:LiteralMeta"/>
      </node>
      <node about="#node297281" id="node297281" label="GCA_000722375KL592448.1_314223215269_3_GCA_000722375_1_ID_269_3_partial_00__Streptomyces_durhamensis_" otu="otu297282">
        <meta content=" x=2.453453 y=130.0 ll=7;" datatype="xsd:string" id="meta297283" property="format" xsi:type="nex:LiteralMeta"/>
      </node>
      <node about="#node297288" id="node297288" label="EST19460.1_GCA_000497445_hydrogenase__Streptomyces_roseochromogenus_subsp._oscitans_DS_12.976_" otu="otu297289">
        <meta content=" x=2.461502 y=131.0 ll=7;" datatype="xsd:string" id="meta297290" property="format" xsi:type="nex:LiteralMeta"/>
      </node>
      <node about="#node297307" id="node297307" label="TFV31421.1_GCA_004569275_hydrogenase__Streptomyces_sp._T1317_0309_" otu="otu297308">
        <meta content=" x=2.4640431 y=132.0 ll=7;" datatype="xsd:string" id="meta297309" property="format" xsi:type="nex:LiteralMeta"/>
      </node>
      <node about="#node297318" id="node297318" label="TDD48585.1_GCA_004348985_hydrogenase__Saccharopolyspora_sp._7K502_" otu="otu297319">
        <meta content=" x=2.475826 y=133.0 ll=7;" datatype="xsd:string" id="meta297320" property="format" xsi:type="nex:LiteralMeta"/>
      </node>
      <node about="#node297329" id="node297329" label="97.3/99" otu="otu297330">
        <meta content=" x=2.3845117 y=142.93991 ll=7;" datatype="xsd:string" id="meta297331" property="format" xsi:type="nex:LiteralMeta"/>
      </node>
      <node about="#node297332" id="node297332" label="99.5/100" otu="otu296435">
        <meta content=" x=2.4350681 y=137.1875 ll=7;" datatype="xsd:string" id="meta297333" property="format" xsi:type="nex:LiteralMeta"/>
      </node>
      <node about="#node297334" id="node297334" label="84.4/96" otu="otu297335">
        <meta content=" x=2.4443548 y=135.875 ll=7;" datatype="xsd:string" id="meta297336" property="format" xsi:type="nex:LiteralMeta"/>
      </node>
      <node about="#node297337" id="node297337" label="78.3/95" otu="otu297338">
        <meta content=" x=2.4482543 y=134.75 ll=7;" datatype="xsd:string" id="meta297339" property="format" xsi:type="nex:LiteralMeta"/>
      </node>
      <node about="#node297340" id="node297340" label="ACU95872.1_GCA_000023865_Ni_Fe_hydrogenase_I_large_subunit__Saccharomonospora_viridis_DSM_43017_" otu="otu297341">
        <meta content=" x=2.456034 y=134.0 ll=7;" datatype="xsd:string" id="meta297342" property="format" xsi:type="nex:LiteralMeta"/>
      </node>
      <node about="#node297343" id="node297343" label="85.6/98" otu="otu297344">
        <meta content=" x=2.4564977 y=135.5 ll=7;" datatype="xsd:string" id="meta297345" property="format" xsi:type="nex:LiteralMeta"/>
      </node>
      <node about="#node297346" id="node297346" label="WP_024876779.1_GCF_000527075_MULTISPECIES__nickel_dependent_hydrogenase_large_subunit__Saccharomonospora_" otu="otu297347">
        <meta content=" x=2.4720795 y=135.0 ll=7;" datatype="xsd:string" id="meta297348" property="format" xsi:type="nex:LiteralMeta"/>
      </node>
      <node about="#node297349" id="node297349" label="EID53443.1_GCA_000258175_Ni_Fe_hydrogenase_I_large_subunit__Saccharomonospora_xinjiangensis_XJ_54_" otu="otu297350">
        <meta content=" x=2.4641056 y=136.0 ll=7;" datatype="xsd:string" id="meta297351" property="format" xsi:type="nex:LiteralMeta"/>
      </node>
      <node about="#node297360" id="node297360" label="EHR59847.1_GCA_000244975_Ni_Fe_hydrogenase_I_large_subunit__Saccharomonospora_cyanea_NA_134_" otu="otu297361">
        <meta content=" x=2.4443576 y=137.0 ll=7;" datatype="xsd:string" id="meta297362" property="format" xsi:type="nex:LiteralMeta"/>
      </node>
      <node about="#node297367" id="node297367" label="79.4/42" otu="otu297368">
        <meta content=" x=2.4417331 y=138.5 ll=7;" datatype="xsd:string" id="meta297369" property="format" xsi:type="nex:LiteralMeta"/>
      </node>
      <node about="#node297370" id="node297370" label="WP_007024155.1_GCF_000231035_MULTISPECIES__nickel_dependent_hydrogenase_large_subunit__Saccharomonospora_" otu="otu297371">
        <meta content=" x=2.4457448 y=138.0 ll=7;" datatype="xsd:string" id="meta297372" property="format" xsi:type="nex:LiteralMeta"/>
      </node>
      <node about="#node297373" id="node297373" label="WP_019819110.1_GCF_000383795_nickel_dependent_hydrogenase_large_subunit__Saccharomonospora_saliphila_" otu="otu297374">
        <meta content=" x=2.445589 y=139.0 ll=7;" datatype="xsd:string" id="meta297375" property="format" xsi:type="nex:LiteralMeta"/>
      </node>
      <node about="#node297384" id="node297384" label="73.8/86" otu="otu297385">
        <meta content=" x=2.397671 y=148.69232 ll=7;" datatype="xsd:string" id="meta297386" property="format" xsi:type="nex:LiteralMeta"/>
      </node>
      <node about="#node297387" id="node297387" label="GDY28430.1_GCA_005405885_hydrogenase__Gandjariella_thermophila_" otu="otu297388">
        <meta content=" x=2.4611511 y=140.0 ll=7;" datatype="xsd:string" id="meta297389" property="format" xsi:type="nex:LiteralMeta"/>
      </node>
      <node about="#node297390" id="node297390" label="0/67" otu="otu297391">
        <meta content=" x=2.3976734 y=157.38464 ll=7;" datatype="xsd:string" id="meta297392" property="format" xsi:type="nex:LiteralMeta"/>
      </node>
      <node about="#node297393" id="node297393" label="87.5/72" otu="otu297394">
        <meta content=" x=2.4059422 y=150.76929 ll=7;" datatype="xsd:string" id="meta297395" property="format" xsi:type="nex:LiteralMeta"/>
      </node>
      <node about="#node297396" id="node297396" label="73.9/64" otu="otu297397">
        <meta content=" x=2.409325 y=146.09375 ll=7;" datatype="xsd:string" id="meta297398" property="format" xsi:type="nex:LiteralMeta"/>
      </node>
      <node about="#node297399" id="node297399" label="98.5/97" otu="otu297400">
        <meta content=" x=2.4449303 y=144.1875 ll=7;" datatype="xsd:string" id="meta297401" property="format" xsi:type="nex:LiteralMeta"/>
      </node>
      <node about="#node297402" id="node297402" label="0/81" otu="otu297403">
        <meta content=" x=2.4449327 y=142.25 ll=7;" datatype="xsd:string" id="meta297404" property="format" xsi:type="nex:LiteralMeta"/>
      </node>
      <node about="#node297405" id="node297405" label="55.9/96" otu="otu297406">
        <meta content=" x=2.4532292 y=141.5 ll=7;" datatype="xsd:string" id="meta297407" property="format" xsi:type="nex:LiteralMeta"/>
      </node>
      <node about="#node297408" id="node297408" label="WP_131739420.1_GCF_900659635_nickel_dependent_hydrogenase_large_subunit__Actinomadura_roseirufa_" otu="otu297409">
        <meta content=" x=2.506953 y=141.0 ll=7;" datatype="xsd:string" id="meta297410" property="format" xsi:type="nex:LiteralMeta"/>
      </node>
      <node about="#node297411" id="node297411" label="TDC57165.1_GCA_004348515_hydrogenase__Actinomadura_sp._KC345_" otu="otu297412">
        <meta content=" x=2.4694202 y=142.0 ll=7;" datatype="xsd:string" id="meta297413" property="format" xsi:type="nex:LiteralMeta"/>
      </node>
      <node about="#node297418" id="node297418" label="SNT01220.1_GCA_900188445_hydrogenase_large_subunit__Actinomadura_meyerae_" otu="otu297419">
        <meta content=" x=2.4640076 y=143.0 ll=7;" datatype="xsd:string" id="meta297420" property="format" xsi:type="nex:LiteralMeta"/>
      </node>
      <node about="#node297425" id="node297425" label="96/86" otu="otu297426">
        <meta content=" x=2.4745963 y=146.125 ll=7;" datatype="xsd:string" id="meta297427" property="format" xsi:type="nex:LiteralMeta"/>
      </node>
      <node about="#node297428" id="node297428" label="26.1/54" otu="otu297429">
        <meta content=" x=2.4813838 y=145.25 ll=7;" datatype="xsd:string" id="meta297430" property="format" xsi:type="nex:LiteralMeta"/>
      </node>
      <node about="#node297431" id="node297431" label="80.8/56" otu="otu297432">
        <meta content=" x=2.4872427 y=144.5 ll=7;" datatype="xsd:string" id="meta297433" property="format" xsi:type="nex:LiteralMeta"/>
      </node>
      <node about="#node297434" id="node297434" label="WP_131732502.1_GCF_900659625_nickel_dependent_hydrogenase_large_subunit__Actinomadura_formosensis_" otu="otu297435">
        <meta content=" x=2.515489 y=144.0 ll=7;" datatype="xsd:string" id="meta297436" property="format" xsi:type="nex:LiteralMeta"/>
      </node>
      <node about="#node297437" id="node297437" label="TDD83329.1_GCA_004349235_hydrogenase__Actinomadura_darangshiensis_" otu="otu297438">
        <meta content=" x=2.487245 y=145.0 ll=7;" datatype="xsd:string" id="meta297439" property="format" xsi:type="nex:LiteralMeta"/>
      </node>
      <node about="#node297444" id="node297444" label="SNR49116.1_GCA_900188105_hydrogenase_large_subunit__Actinomadura_mexicana_" otu="otu297445">
        <meta content=" x=2.4832988 y=146.0 ll=7;" datatype="xsd:string" id="meta297446" property="format" xsi:type="nex:LiteralMeta"/>
      </node>
      <node about="#node297451" id="node297451" label="SFP60338.1_GCA_900115095_hydrogenase_large_subunit__Actinomadura_madurae_" otu="otu297452">
        <meta content=" x=2.4855263 y=147.0 ll=7;" datatype="xsd:string" id="meta297453" property="format" xsi:type="nex:LiteralMeta"/>
      </node>
      <node about="#node297462" id="node297462" label="WP_055586145.1_GCF_001418575_nickel_dependent_hydrogenase_large_subunit__Streptomyces_griseoplanus_" otu="otu297463">
        <meta content=" x=2.4462988 y=148.0 ll=7;" datatype="xsd:string" id="meta297464" property="format" xsi:type="nex:LiteralMeta"/>
      </node>
      <node about="#node297469" id="node297469" label="93.6/88" otu="otu297470">
        <meta content=" x=2.4224186 y=155.44482 ll=7;" datatype="xsd:string" id="meta297471" property="format" xsi:type="nex:LiteralMeta"/>
      </node>
      <node about="#node297472" id="node297472" label="GCA_000715825KL570811.1_62522105403033_62_GCA_000715825__1_ID_33_62_partial_00__Goodfellowiella_coeruleoviolacea_" otu="otu297473">
        <meta content=" x=2.4505272 y=149.0 ll=7;" datatype="xsd:string" id="meta297474" property="format" xsi:type="nex:LiteralMeta"/>
      </node>
      <node about="#node297475" id="node297475" label="94.3/95" otu="otu297476">
        <meta content=" x=2.439305 y=161.88965 ll=7;" datatype="xsd:string" id="meta297477" property="format" xsi:type="nex:LiteralMeta"/>
      </node>
      <node about="#node297478" id="node297478" label="93.2/95" otu="otu297479">
        <meta content=" x=2.455325 y=160.7793 ll=7;" datatype="xsd:string" id="meta297480" property="format" xsi:type="nex:LiteralMeta"/>
      </node>
      <node about="#node297481" id="node297481" label="75.7/60" otu="otu297482">
        <meta content=" x=2.4592302 y=159.5586 ll=7;" datatype="xsd:string" id="meta297483" property="format" xsi:type="nex:LiteralMeta"/>
      </node>
      <node about="#node297484" id="node297484" label="74.9/60" otu="otu297485">
        <meta content=" x=2.4629745 y=158.11719 ll=7;" datatype="xsd:string" id="meta297486" property="format" xsi:type="nex:LiteralMeta"/>
      </node>
      <node about="#node297487" id="node297487" label="97.9/94" otu="otu297488">
        <meta content=" x=2.4790483 y=156.73438 ll=7;" datatype="xsd:string" id="meta297489" property="format" xsi:type="nex:LiteralMeta"/>
      </node>
      <node about="#node297490" id="node297490" label="48.9/84" otu="otu297491">
        <meta content=" x=2.4908304 y=155.46875 ll=7;" datatype="xsd:string" id="meta297492" property="format" xsi:type="nex:LiteralMeta"/>
      </node>
      <node about="#node297493" id="node297493" label="96.4/98" otu="otu297494">
        <meta content=" x=2.5108833 y=153.9375 ll=7;" datatype="xsd:string" id="meta297495" property="format" xsi:type="nex:LiteralMeta"/>
      </node>
      <node about="#node297496" id="node297496" label="86.5/97" otu="otu297497">
        <meta content=" x=2.5188172 y=152.375 ll=7;" datatype="xsd:string" id="meta297498" property="format" xsi:type="nex:LiteralMeta"/>
      </node>
      <node about="#node297499" id="node297499" label="81.8/100" otu="otu297500">
        <meta content=" x=2.5278044 y=151.25 ll=7;" datatype="xsd:string" id="meta297501" property="format" xsi:type="nex:LiteralMeta"/>
      </node>
      <node about="#node297502" id="node297502" label="97.6/100" otu="otu297503">
        <meta content=" x=2.5587568 y=150.5 ll=7;" datatype="xsd:string" id="meta297504" property="format" xsi:type="nex:LiteralMeta"/>
      </node>
      <node about="#node297505" id="node297505" label="WP_010696688.1_GCF_000194155_nickel_dependent_hydrogenase_large_subunit__Saccharopolyspora_spinosa_" otu="otu297506">
        <meta content=" x=2.574217 y=150.0 ll=7;" datatype="xsd:string" id="meta297507" property="format" xsi:type="nex:LiteralMeta"/>
      </node>
      <node about="#node297508" id="node297508" label="PFG96067.1_GCA_002564065_hydrogenase_large_subunit__Saccharopolyspora_erythraea_NRRL_2338_" otu="otu297509">
        <meta content=" x=2.591131 y=151.0 ll=7;" datatype="xsd:string" id="meta297510" property="format" xsi:type="nex:LiteralMeta"/>
      </node>
      <node about="#node297515" id="node297515" label="WP_031511485.1_GCF_000718985_nickel_dependent_hydrogenase_large_subunit__Streptomyces_megasporus_" otu="otu297516">
        <meta content=" x=2.5327022 y=152.0 ll=7;" datatype="xsd:string" id="meta297517" property="format" xsi:type="nex:LiteralMeta"/>
      </node>
      <node about="#node297522" id="node297522" label="0/95" otu="otu297523">
        <meta content=" x=2.51882 y=153.5 ll=7;" datatype="xsd:string" id="meta297524" property="format" xsi:type="nex:LiteralMeta"/>
      </node>
      <node about="#node297525" id="node297525" label="SEQ14732.1_GCA_900110735_hydrogenase_large_subunit__Streptomyces_radiopugnans_" otu="otu297526">
        <meta content=" x=2.5266268 y=153.0 ll=7;" datatype="xsd:string" id="meta297527" property="format" xsi:type="nex:LiteralMeta"/>
      </node>
      <node about="#node297528" id="node297528" label="GCA_002811705PDKQ01000007.1_3846486482731137_38_GCA_002811705_1_ID_1137_38_partial_00__Streptomyces_barkulensis_" otu="otu297529">
        <meta content=" x=2.5188222 y=154.0 ll=7;" datatype="xsd:string" id="meta297530" property="format" xsi:type="nex:LiteralMeta"/>
      </node>
      <node about="#node297539" id="node297539" label="94.8/100" otu="otu297540">
        <meta content=" x=2.5266333 y=155.5 ll=7;" datatype="xsd:string" id="meta297541" property="format" xsi:type="nex:LiteralMeta"/>
      </node>
      <node about="#node297542" id="node297542" label="PJF01860.1_GCA_002794255_hydrogenase__Streptomyces_carminius_" otu="otu297543">
        <meta content=" x=2.5266361 y=155.0 ll=7;" datatype="xsd:string" id="meta297544" property="format" xsi:type="nex:LiteralMeta"/>
      </node>
      <node about="#node297545" id="node297545" label="PJE98034.1_GCA_002794255_hydrogenase__Streptomyces_carminius_" otu="otu297546">
        <meta content=" x=2.5266361 y=156.0 ll=7;" datatype="xsd:string" id="meta297547" property="format" xsi:type="nex:LiteralMeta"/>
      </node>
[truncated: 2,105,382 more chars]
