# Supplementary material for: Genetic diversity in terrestrial subsurface ecosystems impacted by geological degassing
Source: Nat Commun. 2022 Jan 12;13:284. doi: 10.1038/s41467-021-27783-7 (PMC8755723; doi:10.1038/s41467-021-27783-7)
Supplement: Supplementary file 10 — Dataset 7-19 [file 41467_2021_27783_MOESM10_ESM.zip › SupplementaryData_7-19_Bornemann_et_al_mantle_degassing/SupplementaryData_15_gene_phylogeny_VGT_peptidase_family_M103.nexml]

<?xml version="1.0" encoding="UTF-8"?><nex:nexml xmlns:nex="http://www.nexml.org/2009" xmlns="http://www.nexml.org/2009" xmlns:rdf="http://www.w3.org/1999/02/22-rdf-syntax-ns#" xmlns:xsd="http://www.w3.org/2001/XMLSchema#" xmlns:xsi="http://www.w3.org/2001/XMLSchema-instance" generator="org.nexml.model.impl.DocumentImpl" version="0.9">
  <otus id="otus212032">
    <otu id="otu212040" label="RLE03961.1_GCA_003648765_hypothetical_protein_DRJ11_02560__Candidatus_Aminicenantes_bacterium_"/>
    <otu id="otu212043" label="GCA_002010725MTOP01000057.1_1419732212647_14_GCA_002010725_-1_ID_7_14_partial_00__Candidatus_Aminicenantes_bacterium_JdFR-80_"/>
    <otu id="otu212046" label="99.9/100"/>
    <otu id="otu212049" label="89.9/100"/>
    <otu id="otu212052" label="GCA_003568385PWXX01000146.1_87053827961_8_GCA_003568385_-1_ID_61_8_partial_01__Bacteroidetes_bacterium_"/>
    <otu id="otu212055" label="GCA_003554865PWHJ01000101.1_9921110743177_9_GCA_003554865_-1_ID_177_9_partial_00__Bacteroidetes_bacterium_"/>
    <otu id="otu212062" label="100/100"/>
    <otu id="otu212065" label="85.1/6"/>
    <otu id="otu212068" label="38.4/6"/>
    <otu id="otu212071" label="97.1/69"/>
    <otu id="otu212074" label="91.8/70"/>
    <otu id="otu212077" label="86.1/98"/>
    <otu id="otu212082" label="OLE76765.1_GCA_001920645_hypothetical_protein_AUG02_03680__Chloroflexi_bacterium_13_1_20CM_2_70_9_"/>
    <otu id="otu212085" label="GCA_002404155DHJC01000068.1_25162171761762_25_GCA_002404155_1_ID_62_25_partial_00__Chloroflexi_bacterium_UBA4730_"/>
    <otu id="otu212092" label="PYT08788.1_GCA_003223995_hypothetical_protein_DMF49_04265__partial__Acidobacteria_bacterium_"/>
    <otu id="otu212101" label="RAO99464.1_GCA_003265365_hypothetical_protein_PW5551_02940__Petrotoga_sp._9PW.55.5.1_"/>
    <otu id="otu212104" label="95.7/100"/>
    <otu id="otu212107" label="TGG87029.1_GCA_004768445_TldD_PmbA_family_protein__Geotoga_petraea_"/>
    <otu id="otu212110" label="PWJ87528.1_GCA_003148465_microcin-processing_peptidase_2__Oceanotoga_teriensis_"/>
    <otu id="otu212125" label="35/8"/>
    <otu id="otu212128" label="EFQ23870.1_GCA_000165795_peptidase_U62_modulator_of_DNA_gyrase__Aminomonas_paucivorans_DSM_12260_"/>
    <otu id="otu212131" label="30.3/9"/>
    <otu id="otu212136" label="91.2/100"/>
    <otu id="otu212139" label="GCA_002296525DBIA01000017.1_20119453919594837_201_GCA_002296525_1_ID_37_201_partial_00__Candidatus_Microthrix_sp._UBA814_"/>
    <otu id="otu212142" label="MBO65761.1_GCA_002724355_peptidase_U62__Actinobacteria_bacterium_"/>
    <otu id="otu212149" label="GCA_002448715DJZU01000053.1_32331053454736_32_GCA_002448715_-1_ID_36_32_partial_01__Candidatus_Microthrix_sp._UBA6944_"/>
    <otu id="otu212158" label="96.2/93"/>
    <otu id="otu212161" label="84.5/59"/>
    <otu id="otu212164" label="21.8/21"/>
    <otu id="otu212167" label="87.8/39"/>
    <otu id="otu212170" label="TFF96850.1_GCA_004524265_TldD_PmbA_family_protein__Candidatus_Lokiarchaeota_archaeon_"/>
    <otu id="otu212173" label="68.7/94"/>
    <otu id="otu212176" label="92.2/100"/>
    <otu id="otu212179" label="OLS12984.1_GCA_001940655_peptidase_U62_modulator_of_DNA_gyrase__Candidatus_Lokiarchaeota_archaeon_CR_4_"/>
    <otu id="otu212182" label="99.8/99"/>
    <otu id="otu212185" label="83/55"/>
    <otu id="otu212188" label="TFF97223.1_GCA_004524265_TldD_PmbA_family_protein__Candidatus_Lokiarchaeota_archaeon_"/>
    <otu id="otu212193" label="TFF84393.1_GCA_004524155_TldD_PmbA_family_protein__Candidatus_Lokiarchaeota_archaeon_"/>
    <otu id="otu212196" label="TFG15745.1_GCA_004524725_TldD_PmbA_family_protein__Candidatus_Lokiarchaeota_archaeon_"/>
    <otu id="otu212207" label="37.4/18"/>
    <otu id="otu212210" label="9.7/11"/>
    <otu id="otu212215" label="TKJ21151.1_GCA_005223125_hypothetical_protein_CEE43_10760__Candidatus_Lokiarchaeota_archaeon_Loki_b32_"/>
    <otu id="otu212218" label="99.4/100"/>
    <otu id="otu212221" label="TES96969.1_GCA_004375715_TldD_PmbA_family_protein__Candidatus_Lokiarchaeota_archaeon_"/>
    <otu id="otu212224" label="TKJ27775.1_GCA_005222975_TLDD_-_like_protein__Candidatus_Lokiarchaeota_archaeon_Loki_b31_"/>
    <otu id="otu212235" label="TFG08823.1_GCA_004524425_TldD_PmbA_family_protein__Candidatus_Lokiarchaeota_archaeon_"/>
    <otu id="otu212242" label="98.5/100"/>
    <otu id="otu212245" label="TFG02333.1_GCA_004524385_TldD_PmbA_family_protein__Candidatus_Lokiarchaeota_archaeon_"/>
    <otu id="otu212248" label="TFG23126.1_GCA_004524535_TldD_PmbA_family_protein__Candidatus_Lokiarchaeota_archaeon_"/>
    <otu id="otu212267" label="KXH77690.1_GCA_001563325_hypothetical_protein_AM324_12185__Candidatus_Thorarchaeota_archaeon_SMTZ1-83_"/>
    <otu id="otu212280" label="PNV78351.1_GCA_002899815_hypothetical_protein_C0200_01490__Candidatus_Korarchaeota_archaeon_"/>
    <otu id="otu212283" label="RDD53975.1_GCA_003344655_TldD_PmbA_family_protein__Candidatus_Korarchaeota_archaeon_NZ13-K_"/>
    <otu id="otu212296" label="OGS43560.1_GCA_001800675_hypothetical_protein_A3K76_05935__Euryarchaeota_archaeon_RBG_13_57_23_"/>
    <otu id="otu212299" label="OGS51585.1_GCA_001800715_hypothetical_protein_A3K75_01895__Euryarchaeota_archaeon_RBG_13_61_15_"/>
    <otu id="otu212310" label="RLI34343.1_GCA_003662645_TldD_PmbA_family_protein__partial__Candidatus_Bathyarchaeota_archaeon_"/>
    <otu id="otu212317" label="14.3/13"/>
    <otu id="otu212320" label="87.8/75"/>
    <otu id="otu212323" label="81.7/22"/>
    <otu id="otu212326" label="86.2/13"/>
    <otu id="otu212329" label="83.4/33"/>
    <otu id="otu212332" label="45.8/88"/>
    <otu id="otu212335" label="95.8/82"/>
    <otu id="otu212338" label="43.3/85"/>
    <otu id="otu212341" label="RLE54491.1_GCA_003649185_hypothetical_protein_DRJ30_05110__Candidatus_Verstraetearchaeota_archaeon_"/>
    <otu id="otu212344" label="GCA_003560455PWIL01000094.1_421553537145_4_GCA_003560455_-1_ID_145_4_partial_00__Mollicutes_bacterium_"/>
    <otu id="otu212351" label="96.5/100"/>
    <otu id="otu212356" label="OFV67613.1_GCA_001766815_peptidase_C69__Candidatus_Syntrophoarchaeum_caldarius_"/>
    <otu id="otu212359" label="OFV66201.1_GCA_001766825_peptidase_C69__Candidatus_Syntrophoarchaeum_butanivorans_"/>
    <otu id="otu212366" label="99.6/100"/>
    <otu id="otu212369" label="RLG35768.1_GCA_003661185_TldD_PmbA_family_protein__Methanosarcinales_archaeon_"/>
    <otu id="otu212372" label="98.8/100"/>
    <otu id="otu212375" label="RZN43911.1_GCA_004212135_TldD_PmbA_family_protein__Methanophagales_archaeon_ANME-1-THS_"/>
    <otu id="otu212378" label="6.2/83"/>
    <otu id="otu212381" label="54.3/100"/>
    <otu id="otu212386" label="PXF50483.1_GCA_003194435_TldD_PmbA_family_protein__Methanophagales_archaeon_"/>
    <otu id="otu212389" label="RLG35971.1_GCA_003661165_TldD_PmbA_family_protein__Methanosarcinales_archaeon_"/>
    <otu id="otu212396" label="93.5/100"/>
    <otu id="otu212399" label="RCV64469.1_GCA_003336485_TldD_protein__Methanophagales_archaeon_"/>
    <otu id="otu212402" label="RLG29217.1_GCA_003661125_TldD_PmbA_family_protein__Methanosarcinales_archaeon_"/>
    <otu id="otu212413" label="PXF50327.1_GCA_003194425_TldD_PmbA_family_protein__Methanophagales_archaeon_"/>
    <otu id="otu212436" label="20.8/73"/>
    <otu id="otu212439" label="99.8/100"/>
    <otu id="otu212442" label="37.2/91"/>
    <otu id="otu212445" label="0.2/50"/>
    <otu id="otu212448" label="GCA_003229935QIGD01000112.1_211512497112_2_GCA_003229935_-1_ID_112_2_partial_00__Euryarchaeota_archaeon_"/>
    <otu id="otu212451" label="94.4/96"/>
    <otu id="otu212454" label="GCA_003229275QIDC01000009.1_134417179_1_GCA_003229275_1_ID_9_1_partial_00__Euryarchaeota_archaeon_"/>
    <otu id="otu212457" label="GCA_002011125MTMF01000002.1_6890594919439_68_GCA_002011125_-1_ID_9_68_partial_00__Candidatus_Hydrothermarchaeota_archaeon_JdFR-18_"/>
    <otu id="otu212468" label="RLG58248.1_GCA_003661425_TldD_PmbA_family_protein__Candidatus_Hydrothermarchaeota_archaeon_"/>
    <otu id="otu212477" label="RMF89920.1_GCA_003695745_TldD_PmbA_family_protein__Euryarchaeota_archaeon_"/>
    <otu id="otu212482" label="GBE18918.1_GCA_002923215_protease_TldD__archaeon_BMS3Abin16_"/>
    <otu id="otu212485" label="GCA_003230355QIDD01000091.1_2883222991_2_GCA_003230355_-1_ID_91_2_partial_00__Euryarchaeota_archaeon_"/>
    <otu id="otu212500" label="52.5/83"/>
    <otu id="otu212505" label="83.6/100"/>
    <otu id="otu212508" label="86.5/97"/>
    <otu id="otu212511" label="93/89"/>
    <otu id="otu212514" label="0/12"/>
    <otu id="otu212517" label="98.4/99"/>
    <otu id="otu212520" label="97.1/99"/>
    <otu id="otu212523" label="ADI37271.1_GCA_000006175_peptidase_U62_modulator_of_DNA_gyrase__Methanococcus_voltae_A3_"/>
    <otu id="otu212526" label="98.7/100"/>
    <otu id="otu212529" label="ABR54703.1_GCA_000017165_peptidase_U62_modulator_of_DNA_gyrase__Methanococcus_vannielii_SB_"/>
    <otu id="otu212532" label="99.2/100"/>
    <otu id="otu212535" label="28.3/100"/>
    <otu id="otu212538" label="AVB76730.1_GCA_002945325_protease_TldD__Methanococcus_maripaludis_"/>
    <otu id="otu212541" label="ABO34406.1_GCA_000016125_peptidase_U62__modulator_of_DNA_gyrase__Methanococcus_maripaludis_C5_"/>
    <otu id="otu212548" label="ABX01999.1_GCA_000018485_peptidase_U62_modulator_of_DNA_gyrase__Methanococcus_maripaludis_C6_"/>
    <otu id="otu212563" label="WP_157205754.1_GCF_000376965_TldD_PmbA_family_protein__Methanothermococcus_thermolithotrophicus_"/>
    <otu id="otu212570" label="GBF36830.1_GCA_004310395_TldD_protein__Methanofervidicoccus_abyssi_"/>
    <otu id="otu212577" label="ABR56142.1_GCA_000017185_peptidase_U62_modulator_of_DNA_gyrase__Methanococcus_aeolicus_Nankai-3_"/>
    <otu id="otu212584" label="AEH06907.1_GCA_000179575_peptidase_U62_modulator_of_DNA_gyrase__Methanothermococcus_okinawensis_IH1_"/>
    <otu id="otu212593" label="AEF95741.1_GCA_000214415_peptidase_U62_modulator_of_DNA_gyrase__Methanotorris_igneus_Kol_5_"/>
    <otu id="otu212596" label="EHP84190.1_GCA_000243455_peptidase_U62_modulator_of_DNA_gyrase__Methanotorris_formicicus_Mc-S-70_"/>
    <otu id="otu212607" label="78.7/93"/>
    <otu id="otu212610" label="ADG13646.1_GCA_000092305_peptidase_U62_modulator_of_DNA_gyrase__Methanocaldococcus_infernus_ME_"/>
    <otu id="otu212615" label="97.9/93"/>
    <otu id="otu212618" label="72.2/91"/>
    <otu id="otu212621" label="87.5/93"/>
    <otu id="otu212624" label="WP_004589828.1_GCF_000371805_TldD_PmbA_family_protein__Methanocaldococcus_villosus_"/>
    <otu id="otu212627" label="ACV25295.1_GCA_000023985_peptidase_U62_modulator_of_DNA_gyrase__Methanocaldococcus_fervens_AG86_"/>
    <otu id="otu212634" label="ADC70284.1_GCA_000025525_peptidase_U62_modulator_of_DNA_gyrase__Methanocaldococcus_sp._FS406-22_"/>
    <otu id="otu212641" label="AAB99001.1_GCA_000091665_conserved_hypothetical_protein__Methanocaldococcus_jannaschii_DSM_2661_"/>
    <otu id="otu212648" label="ACX73030.1_GCA_000024625_peptidase_U62_modulator_of_DNA_gyrase__Methanocaldococcus_vulcanius_M7_"/>
    <otu id="otu212663" label="98.6/100"/>
    <otu id="otu212666" label="ADP78048.1_GCA_000166095_peptidase_U62_modulator_of_DNA_gyrase__Methanothermus_fervidus_DSM_2088_"/>
    <otu id="otu212669" label="88.4/99"/>
    <otu id="otu212672" label="92.3/98"/>
    <otu id="otu212675" label="99.7/100"/>
    <otu id="otu212678" label="93.8/98"/>
    <otu id="otu212681" label="76.8/91"/>
    <otu id="otu212686" label="84.8/95"/>
    <otu id="otu212689" label="75/92"/>
    <otu id="otu212692" label="61.3/88"/>
    <otu id="otu212695" label="90.5/91"/>
    <otu id="otu212698" label="75.1/91"/>
    <otu id="otu212701" label="RAP49870.1_GCA_003266075_hypothetical_protein_BZ136_02625__Methanosphaera_sp._rholeuAM74_"/>
    <otu id="otu212704" label="ABC56803.1_GCA_000012545_predicted_zinc_metalloprotease__Methanosphaera_stadtmanae_DSM_3091_"/>
    <otu id="otu212711" label="PAV07876.1_GCA_002287195_hypothetical_protein_ASJ82_06710__Methanosphaera_cuniculi_"/>
    <otu id="otu212718" label="RAP44734.1_GCA_003266175_hypothetical_protein_BZ134_02865__Methanosphaera_sp._SHI1033_"/>
    <otu id="otu212725" label="OED30054.1_GCA_001729965_hypothetical_protein_NL43_04875__Methanosphaera_sp._WGK6_"/>
    <otu id="otu212734" label="RAP46994.1_GCA_003266105_hypothetical_protein_BZ135_02825__Methanosphaera_sp._rholeuAM6_"/>
    <otu id="otu212737" label="GCA_002509725DALW01000049.1_639605339114_6_GCA_002509725_-1_ID_114_6_partial_00__Methanobacteriaceae_archaeon_UBA541_"/>
    <otu id="otu212750" label="AWX32506.1_GCA_003268005_hypothetical_protein_AW729_05045__Methanosphaera_sp._BMS_"/>
    <otu id="otu212753" label="85.5/100"/>
    <otu id="otu212756" label="RAP54139.1_GCA_003266065_hypothetical_protein_BZ137_03860__Methanosphaera_sp._rholeuAM130_"/>
    <otu id="otu212759" label="RAP51309.1_GCA_003266145_hypothetical_protein_BZ133_03370__Methanosphaera_sp._SHI613_"/>
    <otu id="otu212774" label="AXV37082.1_GCA_003491285_hypothetical_protein_CIT01_02120__Methanobacterium_sp._BRmetb2_"/>
    <otu id="otu212781" label="88.4/94"/>
    <otu id="otu212784" label="99.3/100"/>
    <otu id="otu212787" label="50.3/99"/>
    <otu id="otu212790" label="95.2/100"/>
    <otu id="otu212793" label="GCA_003166335PMWA01000028.1_484529546686100_48_GCA_003166335_-1_ID_100_48_partial_00__Methanobacterium_sp._"/>
    <otu id="otu212798" label="GCA_002495805DAGY01000009.1_29328469028605113_293_GCA_002495805_1_ID_13_293_partial_00__Methanobacterium_sp._UBA419_"/>
    <otu id="otu212801" label="78.2/100"/>
    <otu id="otu212804" label="GCA_002495625DAGC01000003.1_1551529261542247_155_GCA_002495625_1_ID_7_155_partial_00__Methanobacterium_sp._UBA375_"/>
    <otu id="otu212807" label="GCA_002502855DAQK01000015.1_26230652436337_26_GCA_002502855_-1_ID_37_26_partial_00__Methanobacterium_sp._UBA279_"/>
    <otu id="otu212824" label="30.4/91"/>
    <otu id="otu212827" label="96.7/100"/>
    <otu id="otu212830" label="GCA_002496805DALO01000002.1_3653768183781911_365_GCA_002496805_1_ID_1_365_partial_00__Methanobacterium_sp._UBA353_"/>
    <otu id="otu212833" label="OPX57836.1_GCA_002067065_protease_TldD__Methanobacterium_sp._PtaB.Bin024_"/>
    <otu id="otu212840" label="AUB58492.1_GCA_002813675_hypothetical_protein_BK008_09330__Methanobacterium_sp._MZ-A1_"/>
    <otu id="otu212847" label="29.9/87"/>
    <otu id="otu212850" label="59.4/100"/>
    <otu id="otu212853" label="90.4/100"/>
    <otu id="otu212856" label="CDG64780.1_GCA_000499765_putative_protein_MTH_856__Methanobacterium_sp._MB1_"/>
    <otu id="otu212859" label="85.3/100"/>
    <otu id="otu212862" label="AIS32335.1_GCA_000762265_peptidase_U62_family__Methanobacterium_formicicum_"/>
    <otu id="otu212865" label="AXV39422.1_GCA_003491305_hypothetical_protein_CIT02_03395__Methanobacterium_sp._BAmetb5_"/>
    <otu id="otu212876" label="EKQ52769.1_GCA_000309865_putative_Zn-dependent_protease-like_protein__Methanobacterium_sp._Maddingley_MBC34_"/>
    <otu id="otu212883" label="EKF84888.1_GCA_000302455_peptidase_U62_modulator_of_DNA_gyrase__Methanobacterium_formicicum_DSM_3637_"/>
    <otu id="otu212898" label="81.7/100"/>
    <otu id="otu212901" label="96.9/100"/>
    <otu id="otu212904" label="ADZ10184.1_GCA_000191585_peptidase_U62_modulator_of_DNA_gyrase__Methanobacterium_lacus_"/>
    <otu id="otu212907" label="85.2/100"/>
    <otu id="otu212912" label="GCA_003202615QKNT01000329.1_26952080256_2_GCA_003202615_-1_ID_256_2_partial_00__Methanobacterium_sp._"/>
    <otu id="otu212915" label="WP_048192327.1_GCF_000744455_TldD_PmbA_family_protein__Methanobacterium_sp._SMA-27_"/>
    <otu id="otu212922" label="59/100"/>
    <otu id="otu212925" label="GCA_003162115PMMV01000065.1_75306668884_7_GCA_003162115_1_ID_84_7_partial_00__Methanobacterium_sp._"/>
    <otu id="otu212928" label="70.1/100"/>
    <otu id="otu212931" label="GCA_003151535PLXT01000124.1_875298911141_8_GCA_003151535_-1_ID_141_8_partial_00__Methanobacterium_sp._"/>
    <otu id="otu212934" label="84/100"/>
    <otu id="otu212937" label="GCA_003164415PLTK01000115.1_650806462238_6_GCA_003164415_-1_ID_238_6_partial_00__Methanobacterium_sp._"/>
    <otu id="otu212940" label="GCA_003141035PLKI01000167.1_16132441462632_16_GCA_003141035_1_ID_32_16_partial_00__Methanobacterium_sp._"/>
    <otu id="otu212963" label="97/100"/>
    <otu id="otu212966" label="SCG85257.1_GCA_900095295_Metalloprotease_MTH_856__Methanobacterium_congolense_"/>
    <otu id="otu212969" label="87.1/100"/>
    <otu id="otu212972" label="AEG17691.1_GCA_000214725_peptidase_U62_modulator_of_DNA_gyrase__Methanobacterium_paludis_"/>
    <otu id="otu212975" label="GCA_002498385DAHH01000016.1_72744277573111_72_GCA_002498385_-1_ID_11_72_partial_00__Methanobacterium_sp._UBA410_"/>
    <otu id="otu212994" label="90.9/100"/>
    <otu id="otu212997" label="99.5/99"/>
    <otu id="otu213000" label="89.1/99"/>
    <otu id="otu213003" label="OEC87006.1_GCA_001729285_hypothetical_protein_A9507_08875__Methanobacterium_sp._A39_"/>
    <otu id="otu213006" label="WP_048080793.1_GCF_000745485_MULTISPECIES__TldD_PmbA_family_protein__Methanobacterium_"/>
    <otu id="otu213013" label="GCA_002509665DADN01000291.1_131272514098301_13_GCA_002509665_-1_ID_301_13_partial_00__Methanobacterium_sp._UBA8_"/>
    <otu id="otu213022" label="GCA_002505765DAVZ01000060.1_53195456853_5_GCA_002505765_1_ID_53_5_partial_00__Methanobacterium_sp._UBA176_"/>
    <otu id="otu213025" label="GCA_002494885DACV01000007.1_2212253502267238_221_GCA_002494885_-1_ID_8_221_partial_00__Methanobacterium_sp._UBA44_"/>
    <otu id="otu213044" label="41.2/86"/>
    <otu id="otu213047" label="91.9/100"/>
    <otu id="otu213050" label="81.1/100"/>
    <otu id="otu213055" label="PKL67734.1_GCA_002839705_hypothetical_protein_CVV28_03100__Methanobacteriales_archaeon_HGW-Methanobacteriales-1_"/>
    <otu id="otu213058" label="GCA_002509745DAWK01000091.1_35341403551374_35_GCA_002509745_-1_ID_74_35_partial_00__Methanobacteriaceae_archaeon_UBA349_"/>
    <otu id="otu213065" label="96.3/100"/>
    <otu id="otu213068" label="GCA_003558085PWMT01000053.1_181824319616137_18_GCA_003558085_1_ID_137_18_partial_00__Methanobacteriaceae_archaeon_"/>
    <otu id="otu213071" label="RJS48757.1_GCA_003600755_hypothetical_protein_CIT03_06410__Methanobacterium_sp._"/>
    <otu id="otu213082" label="GCA_002504725DATN01000002.1_4244639544653278_424_GCA_002504725_1_ID_8_424_partial_00__Methanobacteriaceae_archaeon_UBA587_"/>
    <otu id="otu213091" label="59.7/92"/>
    <otu id="otu213094" label="66.7/93"/>
    <otu id="otu213097" label="42.9/96"/>
    <otu id="otu213100" label="KZX10363.1_GCA_001639295_metalloprotease_TldD__Methanobrevibacter_curvatus_"/>
    <otu id="otu213103" label="98/100"/>
    <otu id="otu213106" label="35.2/87"/>
    <otu id="otu213109" label="GCA_002496065DAII01000009.1_13136794_1_GCA_002496065_1_ID_94_1_partial_10__Methanobrevibacter_sp._UBA586_"/>
    <otu id="otu213112" label="86.4/100"/>
    <otu id="otu213115" label="96.8/100"/>
    <otu id="otu213118" label="97.6/100"/>
    <otu id="otu213123" label="ALT69583.1_GCA_001477655_hypothetical_protein_sm9_1816__Methanobrevibacter_millerae_"/>
    <otu id="otu213126" label="12.7/92"/>
    <otu id="otu213129" label="GCA_900317865ONIK01000011.1_16137171508795_16_GCA_900317865_1_ID_95_16_partial_00__uncultured_Methanobrevibacter_sp._"/>
    <otu id="otu213132" label="GCA_900319535ONOR01000054.1_52715408529_5_GCA_900319535_1_ID_29_5_partial_00__uncultured_Methanobrevibacter_sp._"/>
    <otu id="otu213143" label="WP_042691357.1_GCF_900289035_TldD_PmbA_family_protein__Methanobrevibacter_oralis_"/>
    <otu id="otu213150" label="94.6/100"/>
    <otu id="otu213153" label="78.7/68"/>
    <otu id="otu213156" label="87/84"/>
    <otu id="otu213159" label="94.5/100"/>
    <otu id="otu213162" label="GCA_900319985ONQL01000017.1_14151101648020_14_GCA_900319985_1_ID_20_14_partial_00__uncultured_Methanobrevibacter_sp._"/>
    <otu id="otu213167" label="GCA_900314695OMWD01000013.1_70821758354515_70_GCA_900314695_-1_ID_15_70_partial_00__uncultured_Methanobrevibacter_sp._"/>
    <otu id="otu213170" label="GCA_900320955ONUN01000032.1_14121781354867_14_GCA_900320955_1_ID_67_14_partial_00__uncultured_Methanobrevibacter_sp._"/>
    <otu id="otu213181" label="74.7/77"/>
    <otu id="otu213184" label="GCA_900314615OMWA01000011.1_90961089747855_90_GCA_900314615_-1_ID_55_90_partial_00__uncultured_Methanobrevibacter_sp._"/>
    <otu id="otu213187" label="GCA_900318035ONJC01000014.1_13101991156921_13_GCA_900318035_-1_ID_21_13_partial_00__uncultured_Methanobrevibacter_sp._"/>
    <otu id="otu213198" label="PWB86862.1_GCA_003111625_metalloprotease_TldD__Methanobrevibacter_thaueri_"/>
    <otu id="otu213205" label="30.7/96"/>
    <otu id="otu213208" label="92.4/100"/>
    <otu id="otu213211" label="AMD17996.1_GCA_001548675_hypothetical_protein_TL18_08125__Methanobrevibacter_sp._YE315_"/>
    <otu id="otu213214" label="RPF51497.1_GCA_003814835_TldD_protein__Methanobrevibacter_gottschalkii_DSM_11977_"/>
    <otu id="otu213223" label="GCA_002498445DAHN01000051.1_3833877352475_38_GCA_002498445_-1_ID_5_38_partial_00__Methanobrevibacter_sp._UBA212_"/>
    <otu id="otu213226" label="GCA_900316895ONER01000019.1_13133141468486_13_GCA_900316895_1_ID_86_13_partial_00__uncultured_Methanobrevibacter_sp._"/>
    <otu id="otu213247" label="ABQ87071.1_GCA_000016525_Zn_metalloprotease__TldD__Methanobrevibacter_smithii_ATCC_35061_"/>
    <otu id="otu213250" label="WP_094516285.1_GCF_002252585_TldD_PmbA_family_protein__Methanobrevibacter_smithii_"/>
    <otu id="otu213265" label="PWB86649.1_GCA_003111605_metalloprotease_TldD__Methanobrevibacter_woesei_"/>
    <otu id="otu213276" label="87.5/99"/>
    <otu id="otu213279" label="2.7/83"/>
    <otu id="otu213284" label="GCA_900315655OMZW01000038.1_13134191478645_13_GCA_900315655_-1_ID_45_13_partial_00__uncultured_Methanobrevibacter_sp._"/>
    <otu id="otu213287" label="67.9/100"/>
    <otu id="otu213290" label="AGN16391.1_GCA_000404165_peptidase_U62_family__Methanobrevibacter_sp._AbM4_"/>
    <otu id="otu213293" label="98.3/100"/>
    <otu id="otu213296" label="OWT32384.1_GCA_002208625_hypothetical_protein_BGI41_07940__Methanobrevibacter_sp._87.7_"/>
    <otu id="otu213299" label="WP_042706891.1_GCF_000621965_TldD_PmbA_family_protein__Methanobrevibacter_wolinii_"/>
    <otu id="otu213316" label="GCA_002505605DAVP01000013.1_283422047_2_GCA_002505605_1_ID_7_2_partial_00__Methanobrevibacter_sp._UBA187_"/>
    <otu id="otu213319" label="99/99"/>
    <otu id="otu213322" label="AMK15740.1_GCA_001563245_peptidase_U62_family__Methanobrevibacter_olleyae_"/>
    <otu id="otu213325" label="84.4/99"/>
    <otu id="otu213328" label="GCA_004553595SFKZ01000004.1_373677238142141_37_GCA_004553595_1_ID_141_37_partial_00__Methanobrevibacter_ruminantium_"/>
    <otu id="otu213331" label="98.4/100"/>
    <otu id="otu213334" label="ADC47577.1_GCA_000024185_peptidase_U62_family__Methanobrevibacter_ruminantium_M1_"/>
    <otu id="otu213337" label="GCA_900321995ONYG01000157.1_429664336239_4_GCA_900321995_1_ID_239_4_partial_00__uncultured_Methanobrevibacter_sp._"/>
    <otu id="otu213360" label="GCA_002495685DAGJ01000021.1_23324280824417812_233_GCA_002495685_-1_ID_12_233_partial_00__Methanobrevibacter_sp._UBA412_"/>
    <otu id="otu213373" label="KZX14988.1_GCA_001639285_metalloprotease_TldD__Methanobrevibacter_cuticularis_"/>
    <otu id="otu213378" label="RBQ24115.1_GCA_003315655_hypothetical_protein_ALNOE001_05020__Methanobrevibacter_sp._NOE_"/>
    <otu id="otu213383" label="OQD58485.1_GCA_002072215_hypothetical_protein_MBBAR_14c00160__Methanobrevibacter_arboriphilus_JCM_13429___DSM_1125_"/>
    <otu id="otu213386" label="WP_042703439.1_GCF_000513315_TldD_PmbA_family_protein__Methanobrevibacter_arboriphilus_"/>
    <otu id="otu213405" label="KZX17333.1_GCA_001639265_metalloprotease_TldD__Methanobrevibacter_filiformis_"/>
    <otu id="otu213422" label="67.1/100"/>
    <otu id="otu213425" label="SCM57738.1_GCA_900095815_Metalloprotease_MTH_856__Methanothermobacter_wolfeii_"/>
    <otu id="otu213428" label="ADL58841.1_GCA_000145295_predicted_zinc_metalloprotease__Methanothermobacter_marburgensis_str._Marburg_"/>
    <otu id="otu213435" label="BAM70018.1_GCA_000828575_zinc_metalloproteinase__Methanothermobacter_sp._CaT2_"/>
    <otu id="otu213448" label="BAW31628.1_GCA_003584625_zinc_metalloproteinase__Methanothermobacter_sp._MT-2_"/>
    <otu id="otu213451" label="86.3/100"/>
    <otu id="otu213454" label="KUK00816.1_GCA_001507955_Uncharacterized_protein_XD44_1119__Methanobacteriaceae_archaeon_41_258_"/>
    <otu id="otu213457" label="RAO79470.1_GCA_003264935_TldD_PmbA_family_protein__Methanothermobacter_tenebrarum_"/>
    <otu id="otu213488" label="99.5/100"/>
    <otu id="otu213491" label="97.8/100"/>
    <otu id="otu213494" label="89.2/87"/>
    <otu id="otu213497" label="48.7/95"/>
    <otu id="otu213502" label="RLG16277.1_GCA_003660925_TldD_PmbA_family_protein__partial__Nanoarchaeota_archaeon_"/>
    <otu id="otu213505" label="RLG16486.1_GCA_003660925_TldD_PmbA_family_protein__Nanoarchaeota_archaeon_"/>
    <otu id="otu213514" label="RZN63823.1_GCA_004212075_TldD_PmbA_family_protein__Candidatus_Methanoliparum_thermophilum_"/>
    <otu id="otu213517" label="RZN70175.1_GCA_004212085_TldD_PmbA_family_protein__Candidatus_Methanolliviera_hydrocarbonicum_"/>
    <otu id="otu213530" label="GCA_003935005RSFX01000020.1_98175950313_9_GCA_003935005_-1_ID_13_9_partial_00__Archaeoglobi_archaeon_"/>
    <otu id="otu213535" label="AGK61665.1_GCA_000385565_putative_Zn-dependent_protease_and_their_inactivated-like_protein__Archaeoglobus_sulfaticallidus_PM70-1_"/>
    <otu id="otu213538" label="92.5/50"/>
    <otu id="otu213541" label="68.5/7"/>
    <otu id="otu213544" label="60.5/7"/>
    <otu id="otu213549" label="ADB58084.1_GCA_000025285_peptidase_U62_modulator_of_DNA_gyrase__Archaeoglobus_profundus_DSM_5631_"/>
    <otu id="otu213552" label="RLI84168.1_GCA_003663025_TldD_PmbA_family_protein__Archaeoglobales_archaeon_"/>
    <otu id="otu213561" label="84.9/100"/>
    <otu id="otu213564" label="RLF99063.1_GCA_003660665_TldD_PmbA_family_protein__Thaumarchaeota_archaeon_"/>
    <otu id="otu213567" label="RLI83240.1_GCA_003662925_TldD_PmbA_family_protein__Archaeoglobales_archaeon_"/>
    <otu id="otu213574" label="95.3/100"/>
    <otu id="otu213577" label="AAB90585.1_GCA_000008665_conserved_hypothetical_protein__Archaeoglobus_fulgidus_DSM_4304_"/>
    <otu id="otu213580" label="GCA_004366995SETD01000023.1_31519279616_3_GCA_004366995_1_ID_16_3_partial_00__Archaeoglobaceae_archaeon_"/>
    <otu id="otu213595" label="RLI89368.1_GCA_003663055_TldD_PmbA_family_protein__Archaeoglobales_archaeon_"/>
    <otu id="otu213602" label="GCA_002010045MTMJ01000117.1_74103539224_7_GCA_002010045_-1_ID_24_7_partial_00__Archaeoglobus_sp._JdFR-22_"/>
    <otu id="otu213621" label="50.3/88"/>
    <otu id="otu213626" label="95.3/98"/>
    <otu id="otu213629" label="89.6/84"/>
    <otu id="otu213632" label="87.6/50"/>
    <otu id="otu213635" label="90.2/56"/>
    <otu id="otu213638" label="30.9/25"/>
    <otu id="otu213641" label="14.6/48"/>
    <otu id="otu213644" label="95.6/91"/>
    <otu id="otu213649" label="GCA_001940805MSGU01000102.1_151672118058102_15_GCA_001940805_1_ID_102_15_partial_00__Methanocorpusculaceae_archaeon_Phil4_"/>
    <otu id="otu213654" label="97.2/100"/>
    <otu id="otu213657" label="GCA_002506085DAWV01000005.1_56567775810821_56_GCA_002506085_-1_ID_21_56_partial_00__Methanocorpusculaceae_archaeon_UBA425_"/>
    <otu id="otu213660" label="ABN06949.1_GCA_000015765_peptidase_U62__modulator_of_DNA_gyrase__Methanocorpusculum_labreanum_Z_"/>
    <otu id="otu213667" label="RBQ24847.1_GCA_003315675_hypothetical_protein_ALMCE001_09730__Methanocorpusculum_sp._MCE_"/>
    <otu id="otu213680" label="0/61"/>
    <otu id="otu213683" label="RQD79698.1_GCA_003838185_TldD_PmbA_family_protein__Methanocalculus_sp._MSAO_Arc1_"/>
    <otu id="otu213686" label="93.3/100"/>
    <otu id="otu213689" label="KUK69573.1_GCA_001508455_Peptidase_U62_modulator_of_DNA_gyrase__Methanocalculus_sp._52_23_"/>
    <otu id="otu213692" label="GCA_002496395DAJQ01000046.1_22106344327_2_GCA_002496395_1_ID_27_2_partial_00__Methanocorpusculaceae_archaeon_UBA456_"/>
    <otu id="otu213703" label="RQD82263.1_GCA_003838065_TldD_PmbA_family_protein__Methanocalculus_sp._MSAO_Arc2_"/>
    <otu id="otu213714" label="79/99"/>
    <otu id="otu213717" label="GCA_002499905DANP01000010.1_66695557088621_66_GCA_002499905_-1_ID_21_66_partial_00__Methanolinea_sp._UBA277_"/>
    <otu id="otu213724" label="PKL59371.1_GCA_002839625_TldD_PmbA_family_protein__partial__Methanomicrobiales_archaeon_HGW-Methanomicrobiales-4_"/>
    <otu id="otu213727" label="91.8/100"/>
    <otu id="otu213730" label="PWR73758.1_GCA_003173355_TldD_PmbA_family_protein__Methanospirillum_lacunae_"/>
    <otu id="otu213733" label="GCA_003251955QKDV01000185.1_11336130_1_GCA_003251955_1_ID_130_1_partial_10__Methanospirillum_hungatei_"/>
    <otu id="otu213744" label="97.7/100"/>
    <otu id="otu213747" label="ABD40727.1_GCA_000013445_peptidase_U62__modulator_of_DNA_gyrase__Methanospirillum_hungatei_JF-1_"/>
    <otu id="otu213750" label="PWR71793.1_GCA_003173335_TldD_PmbA_family_protein__Methanospirillum_stamsii_"/>
    <otu id="otu213769" label="97.7/99"/>
    <otu id="otu213772" label="KQC04446.1_GCA_001412355_peptidase_U62__Methanoculleus_sp._SDB_"/>
    <otu id="otu213777" label="45.6/100"/>
    <otu id="otu213782" label="ADN34988.1_GCA_000147875_peptidase_U62_modulator_of_DNA_gyrase__Methanolacinia_petrolearia_DSM_11571_"/>
    <otu id="otu213785" label="WP_048148634.1_GCF_000784355_TldD_PmbA_family_protein__Methanolacinia_paynteri_"/>
    <otu id="otu213792" label="WP_042705331.1_GCF_000711215_TldD_PmbA_family_protein__Methanomicrobium_mobile_"/>
    <otu id="otu213799" label="EHQ35183.1_GCA_000243255_peptidase_U62_modulator_of_DNA_gyrase__Methanoplanus_limicola_DSM_2279_"/>
    <otu id="otu213814" label="89.2/90"/>
    <otu id="otu213817" label="92.7/99"/>
    <otu id="otu213824" label="WP_007314979.1_GCF_000235685_TldD_PmbA_family_protein__Methanolinea_tarda_"/>
    <otu id="otu213827" label="38.8/100"/>
    <otu id="otu213830" label="GCA_002498825DAJA01000117.1_171602117352111_17_GCA_002498825_-1_ID_111_17_partial_00__Methanolinea_sp._UBA437_"/>
    <otu id="otu213835" label="OPX70480.1_GCA_002067115_protease_TldD__Methanoregulaceae_archaeon_PtaB.Bin009_"/>
    <otu id="otu213838" label="95.4/100"/>
    <otu id="otu213841" label="OPX67662.1_GCA_002067095_protease_TldD__Methanoregulaceae_archaeon_PtaB.Bin056_"/>
    <otu id="otu213844" label="OPX71838.1_GCA_002067155_protease_TldD__Methanoregulaceae_archaeon_PtaB.Bin152_"/>
    <otu id="otu213863" label="GCA_002509495DAEV01000086.1_64965629628_6_GCA_002509495_1_ID_28_6_partial_00__Methanolinea_sp._UBA473_"/>
    <otu id="otu213870" label="73.5/100"/>
    <otu id="otu213873" label="GCA_002503825DASP01000002.1_16215641015774116_162_GCA_002503825_1_ID_16_162_partial_00__Methanoregulaceae_archaeon_UBA467_"/>
    <otu id="otu213878" label="KQC10262.1_GCA_001412335_peptidase_U62__Methanolinea_sp._SDB_"/>
    <otu id="otu213881" label="GCA_002509485DAWO01000082.1_343472036051107_34_GCA_002509485_-1_ID_107_34_partial_00__Methanolinea_sp._UBA477_"/>
    <otu id="otu213896" label="94.2/100"/>
    <otu id="otu213901" label="40.8/87"/>
    <otu id="otu213904" label="GCA_003136075PNBP01000057.1_32229212427019_32_GCA_003136075_-1_ID_19_32_partial_00__Methanoregula_sp._"/>
    <otu id="otu213907" label="79.2/100"/>
    <otu id="otu213910" label="0/42"/>
    <otu id="otu213913" label="PKL69744.1_GCA_002839675_TldD_PmbA_family_protein__Methanomicrobiales_archaeon_HGW-Methanomicrobiales-1_"/>
    <otu id="otu213916" label="42.7/99"/>
    <otu id="otu213919" label="97.5/99"/>
    <otu id="otu213922" label="PKL65899.1_GCA_002839605_TldD_PmbA_family_protein__Methanomicrobiales_archaeon_HGW-Methanomicrobiales-3_"/>
    <otu id="otu213927" label="AGB01374.1_GCA_000327485_putative_Zn-dependent_protease-like_protein__Methanoregula_formicica_SMSP_"/>
    <otu id="otu213930" label="PKG33515.1_GCA_002835825_TldD_PmbA_family_protein__Methanoregula_sp._"/>
    <otu id="otu213943" label="86.2/98"/>
    <otu id="otu213946" label="2.2/82"/>
    <otu id="otu213949" label="OPX64211.1_GCA_002067035_protease_TldD__Methanoregula_sp._PtaB.Bin085_"/>
    <otu id="otu213952" label="GCA_003157895PMKW01000058.1_1276238954126_12_GCA_003157895_-1_ID_126_12_partial_00__Methanoregula_sp._"/>
    <otu id="otu213959" label="RPI40427.1_GCA_003819845_TldD_PmbA_family_protein__Methanoregulaceae_archaeon_"/>
    <otu id="otu213966" label="GCA_002506785DAYG01000047.1_14813489913623042_148_GCA_002506785_1_ID_42_148_partial_00__Methanoregula_sp._UBA452_"/>
    <otu id="otu213981" label="95.6/100"/>
    <otu id="otu213984" label="84.7/100"/>
    <otu id="otu213987" label="57/100"/>
    <otu id="otu213990" label="GCA_002495065DADT01000060.1_31050238129_3_GCA_002495065_1_ID_29_3_partial_00__Methanoregula_sp._UBA471_"/>
    <otu id="otu213993" label="GCA_002495055DADR01000041.1_5958412597436_59_GCA_002495055_1_ID_6_59_partial_00__Methanoregula_sp._UBA247_"/>
    <otu id="otu214000" label="GCA_003141335PLLR01000064.1_71653986672949_71_GCA_003141335_1_ID_49_71_partial_00__Methanoregula_sp._"/>
    <otu id="otu214007" label="GCA_003154335PMDE01000054.1_50441074543842_50_GCA_003154335_-1_ID_42_50_partial_00__Methanoregula_sp._"/>
    <otu id="otu214024" label="GCA_002502735DAQC01000005.1_10911303511437512_109_GCA_002502735_1_ID_12_109_partial_00__Methanoregula_sp._UBA64_"/>
    <otu id="otu214027" label="36.9/98"/>
    <otu id="otu214030" label="ABS56904.1_GCA_000017625_peptidase_U62__modulator_of_DNA_gyrase__Methanoregula_boonei_6A8_"/>
    <otu id="otu214033" label="GCA_003170075PMZU01000038.1_45481854952576_45_GCA_003170075_1_ID_76_45_partial_00__Methanoregula_sp._"/>
    <otu id="otu214048" label="OPY38577.1_GCA_002067895_protease_TldD__Methanoregula_sp._PtaU1.Bin051_"/>
    <otu id="otu214063" label="ACL17957.1_GCA_000021965_peptidase_U62_modulator_of_DNA_gyrase__Methanosphaerula_palustris_E1-9c_"/>
    <otu id="otu214074" label="WP_067046535.1_GCF_001571385_TldD_PmbA_family_protein__Methanofollis_ethanolicus_"/>
    <otu id="otu214077" label="TAJ45778.1_GCA_004297185_TldD_PmbA_family_protein__Methanofollis_sp._FWC-SCC2_"/>
    <otu id="otu214084" label="EJG07996.1_GCA_000275865_peptidase_U62_modulator_of_DNA_gyrase__Methanofollis_liminatans_DSM_4140_"/>
    <otu id="otu214097" label="90.7/99"/>
    <otu id="otu214100" label="GCA_002503105DAQY01000096.1_18155631689141_18_GCA_002503105_-1_ID_41_18_partial_00__Methanomicrobiaceae_archaeon_UBA206_"/>
    <otu id="otu214105" label="GCA_002497965DAFR01000029.1_17137511507956_17_GCA_002497965_-1_ID_56_17_partial_00__Methanomicrobiaceae_archaeon_UBA436_"/>
    <otu id="otu214108" label="69.4/98"/>
    <otu id="otu214111" label="91.5/99"/>
    <otu id="otu214114" label="GCA_001896715MPOY01000212.1_320223350176_3_GCA_001896715_-1_ID_176_3_partial_00__Methanoculleus_sp._EBM-46_"/>
    <otu id="otu214117" label="98.1/100"/>
    <otu id="otu214120" label="GCA_002499455DALN01000035.1_11100971142853_11_GCA_002499455_1_ID_53_11_partial_00__Methanoculleus_sp._UBA77_"/>
    <otu id="otu214123" label="GCA_002506585DAXW01000003.1_1511813951827233_151_GCA_002506585_-1_ID_3_151_partial_00__Methanoculleus_sp._UBA430_"/>
    <otu id="otu214134" label="86.6/82"/>
    <otu id="otu214137" label="78.6/90"/>
    <otu id="otu214140" label="94.4/100"/>
    <otu id="otu214147" label="24.2/74"/>
    <otu id="otu214150" label="91.7/100"/>
    <otu id="otu214153" label="85.8/100"/>
    <otu id="otu214156" label="GCA_001315965BBBH01000068.1_148801917268_14_GCA_001315965_-1_ID_68_14_partial_00__Methanoculleus_chikugoensis_JCM_10825_"/>
    <otu id="otu214159" label="SCL75348.1_GCA_900095385_protease_TldD__Methanoculleus_chikugoensis_"/>
    <otu id="otu214166" label="WP_067078135.1_GCF_001602375_TldD_PmbA_family_protein__Methanoculleus_horonobensis_"/>
    <otu id="otu214173" label="ABN56211.1_GCA_000015825_peptidase_U62__modulator_of_DNA_gyrase__Methanoculleus_marisnigri_JR1_"/>
    <otu id="otu214180" label="KLK88967.1_GCA_001017125_peptidase_U62__Methanoculleus_sediminis_"/>
    <otu id="otu214187" label="GCA_002498065DAFZ01000107.1_98440976869_9_GCA_002498065_1_ID_69_9_partial_00__Methanoculleus_sp._UBA208_"/>
    <otu id="otu214194" label="PKL56687.1_GCA_002839575_TldD_PmbA_family_protein__Methanomicrobiales_archaeon_HGW-Methanomicrobiales-6_"/>
    <otu id="otu214201" label="90/98"/>
    <otu id="otu214206" label="GCA_002499755DANC01000041.1_12312319712453156_123_GCA_002499755_-1_ID_56_123_partial_00__Methanoculleus_sp._UBA291_"/>
    <otu id="otu214209" label="GCA_002501655DANY01000037.1_2806213454_2_GCA_002501655_-1_ID_54_2_partial_00__Methanoculleus_sp._UBA303_"/>
    <otu id="otu214216" label="45.6/83"/>
    <otu id="otu214219" label="97.5/100"/>
    <otu id="otu214222" label="PKL63367.1_GCA_002839645_TldD_PmbA_family_protein__Methanomicrobiales_archaeon_HGW-Methanomicrobiales-2_"/>
    <otu id="otu214225" label="GCA_002503885DASQ01000027.1_23213772270569_23_GCA_002503885_-1_ID_69_23_partial_00__Methanoculleus_marisnigri_"/>
    <otu id="otu214234" label="GCA_900025055FIZL01000066.1_62526225395066_62_GCA_900025055_1_ID_66_62_partial_00__uncultured_Methanoculleus_sp._"/>
    <otu id="otu214237" label="CCJ35079.1_GCA_000304355_peptidase_U62__modulator_of_DNA_gyrase__Methanoculleus_bourgensis_MS2_"/>
    <otu id="otu214256" label="WP_066958726.1_GCF_001571405_TldD_PmbA_family_protein__Methanoculleus_thermophilus_"/>
    <otu id="otu214275" label="RXE56945.1_GCA_004102725_peptidase_U62__Methanoculleus_taiwanensis_"/>
    <otu id="otu214286" label="GCA_002503135DARA01000030.1_42799413311_4_GCA_002503135_-1_ID_11_4_partial_00__Methanomicrobiaceae_archaeon_UBA207_"/>
    <otu id="otu214293" label="95.1/91"/>
    <otu id="otu214296" label="31.6/15"/>
    <otu id="otu214299" label="92.3/100"/>
    <otu id="otu214304" label="PHP46266.1_GCA_002254825_PmbA_TldD_family_protein__Methanosarcinales_archaeon_ex4572_44_"/>
    <otu id="otu214307" label="99.5/98"/>
    <otu id="otu214310" label="94.6/98"/>
    <otu id="otu214313" label="RZN15056.1_GCA_004212095_TldD_PmbA_family_protein__Methanosarcinales_archaeon_"/>
    <otu id="otu214316" label="RZB28553.1_GCA_004193545_TldD_protein__Candidatus_Argoarchaeum_ethanivorans_"/>
    <otu id="otu214323" label="RLG24099.1_GCA_003661075_TldD_PmbA_family_protein__partial__Methanosarcinales_archaeon_"/>
    <otu id="otu214334" label="94.8/99"/>
    <otu id="otu214337" label="PPA79372.1_GCA_002926195_protease_TldD__ANME-2_cluster_archaeon_HR1_"/>
    <otu id="otu214342" label="86.9/100"/>
    <otu id="otu214345" label="TAN35371.1_GCA_004298585_TldD_PmbA_family_protein__Candidatus_Methanoperedens_sp._"/>
    <otu id="otu214348" label="97.4/100"/>
    <otu id="otu214351" label="PWB52000.1_GCA_003104905_TldD_PmbA_family_protein__Candidatus_Methanoperedenaceae_archaeon_"/>
    <otu id="otu214354" label="WP_097300435.1_GCF_002487355_TldD_PmbA_family_protein__Candidatus_Methanoperedens_sp._BLZ2_"/>
    <otu id="otu214365" label="84.2/99"/>
    <otu id="otu214368" label="34.5/87"/>
    <otu id="otu214371" label="PKL53765.1_GCA_002839545_TldD_PmbA_family_protein__Candidatus_Methanoperedenaceae_archaeon_HGW-Methanoperedenaceae-1_"/>
    <otu id="otu214374" label="GCA_002496325DAJM01000020.1_26182691959459_26_GCA_002496325_-1_ID_59_26_partial_00__Candidatus_Methanoperedens_sp._UBA453_"/>
    <otu id="otu214381" label="SNQ60086.1_GCA_900196725_PmbA_TldD_family_protein__Candidatus_Methanoperedens_nitroreducens_"/>
    <otu id="otu214400" label="99.6/99"/>
    <otu id="otu214403" label="38.6/17"/>
    <otu id="otu214406" label="TDQ69385.1_GCA_004363215_TldD_protein__Methanimicrococcus_blatticola_"/>
    <otu id="otu214411" label="AKB24639.1_GCA_000970045_TldD_protein__part_of_TldE_TldD_proteolytic_complex__Methanosarcina_sp._MTP4_"/>
    <otu id="otu214414" label="97.5/95"/>
    <otu id="otu214419" label="GCA_003157235PMJC01000483.1_672468586472_6_GCA_003157235_1_ID_472_6_partial_00__Methanosarcina_sp._"/>
    <otu id="otu214422" label="GCA_003164755PLUB01000083.1_26369523829287_26_GCA_003164755_1_ID_87_26_partial_00__Methanosarcina_sp._"/>
    <otu id="otu214429" label="84.8/80"/>
    <otu id="otu214432" label="14.3/84"/>
    <otu id="otu214435" label="OEU43715.1_GCA_001714685_PmbA_TldD_family_protein__Methanosarcina_sp._Ant1_"/>
    <otu id="otu214440" label="82.4/100"/>
    <otu id="otu214445" label="AKB72434.1_GCA_000970245_TldD_protein__part_of_TldE_TldD_proteolytic_complex__Methanosarcina_mazei_C16_"/>
    <otu id="otu214448" label="AKB77880.1_GCA_000970285_TldD_protein__part_of_TldE_TldD_proteolytic_complex__Methanosarcina_horonobensis_HB-1___JCM_15518_"/>
    <otu id="otu214455" label="GCA_003249335QKJI01000026.1_32955427114_3_GCA_003249335_1_ID_14_3_partial_01__Methanosarcina_acetivorans_"/>
    <otu id="otu214462" label="0/99"/>
    <otu id="otu214465" label="AAM06658.1_GCA_000007345_PmbA_TldD_family_protein__Methanosarcina_acetivorans_C2A_"/>
    <otu id="otu214468" label="GCA_003249335QKJI01000082.1_11106874_1_GCA_003249335_1_ID_74_1_partial_10__Methanosarcina_acetivorans_"/>
    <otu id="otu214483" label="99.1/96"/>
    <otu id="otu214486" label="12/72"/>
    <otu id="otu214489" label="87/91"/>
    <otu id="otu214492" label="77.1/92"/>
    <otu id="otu214495" label="3.8/66"/>
    <otu id="otu214498" label="97.3/100"/>
    <otu id="otu214501" label="GCA_002509325DADO01000109.1_541895529137_5_GCA_002509325_-1_ID_137_5_partial_00__Methanosarcina_sp._UBA402_"/>
    <otu id="otu214504" label="GCA_002508475DAMN01000042.1_26356673700743_26_GCA_002508475_1_ID_43_26_partial_00__Methanosarcina_sp._UBA392_"/>
    <otu id="otu214513" label="AYK14110.1_GCA_001304615_TldD_PmbA_family_protein__Methanosarcina_flavescens_"/>
    <otu id="otu214516" label="BAW29518.1_GCA_003584605_PmbA_TldD_family_protein__Methanosarcina_thermophila_"/>
    <otu id="otu214527" label="RXA16945.1_GCA_004099695_TldD_PmbA_family_protein__Methanosarcina_sp._MSH10X1_"/>
    <otu id="otu214534" label="0/70"/>
    <otu id="otu214537" label="GCA_002505485DAVG01000088.1_97439877652_9_GCA_002505485_-1_ID_52_9_partial_00__Methanosarcina_sp._UBA5_"/>
    <otu id="otu214540" label="89.8/100"/>
    <otu id="otu214543" label="PAV12773.1_GCA_002287235_PmbA_TldD_family_protein__Methanosarcina_spelaei_"/>
    <otu id="otu214546" label="75.2/100"/>
    <otu id="otu214549" label="AKB80668.1_GCA_000970305_TldD_protein__part_of_TldE_TldD_proteolytic_complex__Methanosarcina_barkeri_3_"/>
    <otu id="otu214552" label="GCA_002508465DAQQ01000218.1_67675901295_6_GCA_002508465_1_ID_95_6_partial_00__Methanosarcina_sp._UBA7_"/>
    <otu id="otu214571" label="AKB44565.1_GCA_000969905_TldD_protein__part_of_TldE_TldD_proteolytic_complex__Methanosarcina_vacuolata_Z-761_"/>
    <otu id="otu214578" label="82.3/97"/>
    <otu id="otu214581" label="GCA_002496565DAKJ01000015.1_44424984383825_44_GCA_002496565_-1_ID_25_44_partial_00__Methanosarcina_sp._UBA289_"/>
    <otu id="otu214586" label="AKB50456.1_GCA_000969985_TldD_protein__part_of_TldE_TldD_proteolytic_complex__Methanosarcina_barkeri_str._Wiesmoor_"/>
    <otu id="otu214589" label="AKJ37202.1_GCA_001027005_peptidase_U62_family__Methanosarcina_barkeri_CM1_"/>
    <otu id="otu214620" label="80.3/100"/>
    <otu id="otu214623" label="94.2/98"/>
    <otu id="otu214626" label="ADE36536.1_GCA_000025865_peptidase_U62_modulator_of_DNA_gyrase__Methanohalophilus_mahii_DSM_5219_"/>
    <otu id="otu214629" label="91.9/99"/>
    <otu id="otu214632" label="ABE51830.1_GCA_000013725_peptidase_U62_family_protein__Methanococcoides_burtonii_DSM_6242_"/>
    <otu id="otu214635" label="83.9/98"/>
    <otu id="otu214638" label="AKB85327.1_GCA_000970325_TldD_protein__part_of_TldE_TldD_proteolytic_complex__Methanococcoides_methylutens_MM1_"/>
    <otu id="otu214641" label="81.6/100"/>
    <otu id="otu214644" label="93.8/100"/>
    <otu id="otu214647" label="KGK99791.1_GCA_000765475_PmbA_TldD_family_protein__Methanococcoides_methylutens_"/>
    <otu id="otu214650" label="WP_135611551.1_GCF_900774055_TldD_PmbA_family_protein__Methanococcoides_sp._AM1_"/>
    <otu id="otu214657" label="WP_135604868.1_GCF_900774285_TldD_PmbA_family_protein__Methanococcoides_sp._NM1_"/>
    <otu id="otu214676" label="92.1/100"/>
    <otu id="otu214683" label="15.2/82"/>
    <otu id="otu214686" label="GCA_003565715PXAV01000063.1_91101912350163_9_GCA_003565715_1_ID_163_9_partial_00__Methanosarcinaceae_archaeon_"/>
    <otu id="otu214689" label="SFM57900.1_GCA_900114835_TldD_protein__Methanolobus_profundi_"/>
    <otu id="otu214696" label="86.1/83"/>
    <otu id="otu214699" label="0/82"/>
    <otu id="otu214702" label="98.9/100"/>
    <otu id="otu214705" label="ETA69040.1_GCA_000504205_putative_Zn-dependent_protease-like_protein__Methanolobus_tindarius_DSM_2278_"/>
    <otu id="otu214708" label="SDF26454.1_GCA_900100715_TldD_protein__Methanolobus_vulcani_"/>
    <otu id="otu214715" label="WP_094227693.1_GCF_002243045_TldD_PmbA_family_protein__Methanolobus_psychrotolerans_"/>
    <otu id="otu214722" label="GCA_002507205DAZF01000056.1_2423175433_2_GCA_002507205_1_ID_33_2_partial_00__Methanolobus_sp._UBA32_"/>
    <otu id="otu214733" label="74.2/88"/>
    <otu id="otu214738" label="AFV23019.1_GCA_000306725_PmbA_TldD_family_protein__Methanolobus_psychrophilus_R15_"/>
    <otu id="otu214741" label="GCA_002501695DANZ01000072.1_20224862381718_20_GCA_002501695_-1_ID_18_20_partial_00__Methanolobus_sp._UBA474_"/>
    <otu id="otu214750" label="KXS42109.1_GCA_001577565_PmbA_TldD_family_protein__Methanolobus_sp._T82-4_"/>
    <otu id="otu214753" label="TGC11511.1_GCA_004745425_TldD_PmbA_family_protein__Methanolobus_sp._SY-01_"/>
    <otu id="otu214770" label="GCA_001896725MPPA01000031.1_83966669799735_83_GCA_001896725_-1_ID_35_83_partial_00__Methanococcoides_sp._EBM-47_"/>
    <otu id="otu214773" label="31.7/49"/>
    <otu id="otu214776" label="GCA_002508425DAKU01000174.1_2993233358_2_GCA_002508425_-1_ID_58_2_partial_00__Methanosarcinaceae_archaeon_UBA470_"/>
    <otu id="otu214781" label="AGB49878.1_GCA_000328665_putative_Zn-dependent_protease-like_protein__Methanomethylovorans_hollandica_DSM_15978_"/>
    <otu id="otu214784" label="OPY21900.1_GCA_002067275_protease_TldD__Methanomethylovorans_sp._PtaU1.Bin093_"/>
    <otu id="otu214815" label="46.8/16"/>
    <otu id="otu214820" label="90.8/53"/>
    <otu id="otu214823" label="85.3/53"/>
    <otu id="otu214826" label="89.8/56"/>
    <otu id="otu214829" label="RZN42985.1_GCA_004211975_TldD_PmbA_family_protein__Methanosarcinales_archaeon_"/>
    <otu id="otu214832" label="GCA_002503595DASC01000001.1_9916010503102_9_GCA_002503595_-1_ID_102_9_partial_00__Methanosarcinales_archaeon_UBA203_"/>
    <otu id="otu214841" label="PXF59634.1_GCA_003194445_TldD_PmbA_family_protein__ANME-2_cluster_archaeon_"/>
    <otu id="otu214844" label="RLG27306.1_GCA_003661105_TldD_PmbA_family_protein__partial__Methanosarcinales_archaeon_"/>
    <otu id="otu214855" label="KAB3542724.1_GCA_003336385_TldD_PmbA_family_protein__partial__ANME-2_cluster_archaeon_"/>
    <otu id="otu214862" label="GCA_002506015DAWR01000059.1_1092281061661_10_GCA_002506015_-1_ID_61_10_partial_00__Methanosarcinales_archaeon_UBA261_"/>
    <otu id="otu214871" label="99.1/100"/>
    <otu id="otu214874" label="OPX77432.1_GCA_002067795_protease_TldD__Methanosaeta_sp._PtaB.Bin039_"/>
    <otu id="otu214877" label="ABK14387.1_GCA_000014945_peptidase_U62__modulator_of_DNA_gyrase__Methanosaeta_thermophila_PT_"/>
    <otu id="otu214884" label="46.7/72"/>
    <otu id="otu214889" label="GCA_002506335DAXJ01000014.1_91780277934348_91_GCA_002506335_-1_ID_48_91_partial_00__Methanosaeta_sp._UBA114_"/>
    <otu id="otu214892" label="63.9/99"/>
    <otu id="otu214895" label="GCA_003162615PMNG01000174.1_39344123572839_39_GCA_003162615_1_ID_39_39_partial_00__Methanothrix_sp._"/>
    <otu id="otu214898" label="99.8/98"/>
    <otu id="otu214901" label="59.1/97"/>
    <otu id="otu214906" label="OYV08817.1_GCA_002256595_TldD_protein__Methanosaeta_sp._NSP1_"/>
    <otu id="otu214909" label="GCA_002505805DAWB01000165.1_43411473391_4_GCA_002505805_1_ID_91_4_partial_00__Methanosaeta_sp._UBA80_"/>
    <otu id="otu214916" label="46.5/97"/>
    <otu id="otu214919" label="AEB69257.1_GCA_000204415_TldD_PmbA_family_protein__Methanosaeta_concilii_GP6_"/>
    <otu id="otu214922" label="OPY52205.1_GCA_002067705_protease_TldD__Methanosaeta_sp._PtaU1.Bin112_"/>
    <otu id="otu214933" label="87.2/99"/>
    <otu id="otu214938" label="OPX77286.1_GCA_002067755_protease_TldD__Methanosaeta_sp._PtaB.Bin018_"/>
    <otu id="otu214941" label="OPX77385.1_GCA_002067755_protease_TldD__Methanosaeta_sp._PtaB.Bin018_"/>
    <otu id="otu214948" label="RQW81522.1_GCA_003857025_TldD_PmbA_family_protein__Methanothrix_sp._"/>
    <otu id="otu214969" label="GCA_002501765DAOG01000044.1_450396355104_4_GCA_002501765_1_ID_104_4_partial_00__Methanosaeta_sp._UBA204_"/>
    <otu id="otu214974" label="GCA_002502785DAQG01000028.1_810128114509_8_GCA_002502785_-1_ID_9_8_partial_00__Methanosaeta_harundinacea_"/>
    <otu id="otu214977" label="64.9/95"/>
    <otu id="otu214980" label="96.4/100"/>
    <otu id="otu214983" label="GCA_002506535DAXT01000025.1_76862468756814_76_GCA_002506535_-1_ID_14_76_partial_00__Methanosaeta_harundinacea_"/>
    <otu id="otu214986" label="95/100"/>
    <otu id="otu214989" label="GCA_001602645LUYE01000003.1_24257362705812_24_GCA_001602645_-1_ID_12_24_partial_00__Methanosarcinales_archaeon_Methan_01_"/>
    <otu id="otu214994" label="AET65375.1_GCA_000235565_Peptidase_U62__modulator_of_DNA_gyrase__Methanosaeta_harundinacea_6Ac_"/>
    <otu id="otu214997" label="GCA_001603685LUZO01000410.1_640474685409_6_GCA_001603685_-1_ID_409_6_partial_01__Bacteroidales_bacterium_Bact_23_"/>
    <otu id="otu215012" label="KUK45401.1_GCA_001509375_Peptidase_U62__modulator_of_DNA_gyrase__Methanosaeta_harundinacea_"/>
    <otu id="otu215053" label="92.9/100"/>
    <otu id="otu215056" label="OUJ19246.1_GCA_002153915_Zn-dependent_protease_component_of_TldD_TldE_system__Methanonatronarchaeum_thermophilum_"/>
    <otu id="otu215059" label="GCA_003555005PWHS01000101.1_4255338968_4_GCA_003555005_-1_ID_8_4_partial_00__Methanonatronarchaeia_archaeon_"/>
    <otu id="otu215066" label="83.1/100"/>
    <otu id="otu215069" label="OKY77575.1_GCA_001914405_Zn-dependent_protease_component_of_TldD_TldE_system__Candidatus_Methanohalarchaeum_thermophilum_"/>
    <otu id="otu215072" label="PTD94536.1_GCA_003034855_hypothetical_protein_C9439_01600__archaeon_SCG-AAA382B04_"/>
    <otu id="otu215091" label="85.5/81"/>
    <otu id="otu215094" label="85/93"/>
    <otu id="otu215097" label="EWG08097.1_GCA_000565255_peptidase_U62_modulator_of_DNA_gyrase__Candidatus_Aramenus_sulfurataquae_"/>
    <otu id="otu215100" label="54.9/86"/>
    <otu id="otu215103" label="96.6/100"/>
    <otu id="otu215110" label="GCA_003567995PWYC01000046.1_121194413323141_12_GCA_003567995_-1_ID_141_12_partial_00__Dehalococcoidia_bacterium_"/>
    <otu id="otu215113" label="GCA_003567655PWZA01000157.1_121014011519135_12_GCA_003567655_-1_ID_135_12_partial_00__Dehalococcoidia_bacterium_"/>
    <otu id="otu215120" label="95.8/100"/>
    <otu id="otu215123" label="GCA_003553085PUPH01000031.1_37479154929423_37_GCA_003553085_-1_ID_23_37_partial_00__Thermoplasmata_archaeon_"/>
    <otu id="otu215126" label="GCA_003551065PULU01000143.1_43115450622_4_GCA_003551065_-1_ID_22_4_partial_00__Thermoplasmata_archaeon_"/>
    <otu id="otu215139" label="62.3/63"/>
    <otu id="otu215142" label="77/62"/>
    <otu id="otu215145" label="79.9/100"/>
    <otu id="otu215148" label="68.1/100"/>
    <otu id="otu215151" label="RLE59223.1_GCA_003650635_TldD_PmbA_family_protein__Thermoprotei_archaeon_"/>
    <otu id="otu215154" label="RLF25261.1_GCA_003650925_TldD_PmbA_family_protein__Thermoprotei_archaeon_"/>
    <otu id="otu215163" label="RJS75105.1_GCA_003601635_TldD_PmbA_family_protein__Candidatus_Bathyarchaeota_archaeon_"/>
    <otu id="otu215166" label="RLI25726.1_GCA_003662455_TldD_PmbA_family_protein__Candidatus_Bathyarchaeota_archaeon_"/>
    <otu id="otu215177" label="RLE93472.1_GCA_003649445_TldD_PmbA_family_protein__Thermoprotei_archaeon_"/>
    <otu id="otu215184" label="RLE87362.1_GCA_003650785_TldD_PmbA_family_protein__Thermoprotei_archaeon_"/>
    <otu id="otu215191" label="RLE96376.1_GCA_003649495_TldD_PmbA_family_protein__partial__Thermoprotei_archaeon_"/>
    <otu id="otu215204" label="88.4/82"/>
    <otu id="otu215207" label="6.7/53"/>
    <otu id="otu215210" label="7.3/57"/>
    <otu id="otu215213" label="KON30835.1_GCA_001273375_hypothetical_protein_AC480_00235__miscellaneous_Crenarchaeota_group_archaeon_SMTZ1-55_"/>
    <otu id="otu215216" label="OFX15083.1_GCA_001768965_hypothetical_protein_A3K71_07110__archaeon_RBG_16_50_20_"/>
    <otu id="otu215223" label="95.8/99"/>
    <otu id="otu215226" label="RLF67481.1_GCA_003663585_TldD_PmbA_family_protein__Thermoplasmata_archaeon_"/>
    <otu id="otu215229" label="RLG88466.1_GCA_003661885_TldD_PmbA_family_protein__Thermoprotei_archaeon_"/>
    <otu id="otu215240" label="RLI64328.1_GCA_003662835_TldD_PmbA_family_protein__Candidatus_Thorarchaeota_archaeon_"/>
    <otu id="otu215249" label="RLG80511.1_GCA_003661805_TldD_PmbA_family_protein__partial__Thermoprotei_archaeon_"/>
    <otu id="otu215252" label="RLG80700.1_GCA_003661805_TldD_PmbA_family_protein__partial__Thermoprotei_archaeon_"/>
    <otu id="otu215271" label="98.2/99"/>
    <otu id="otu215274" label="54.1/86"/>
    <otu id="otu215277" label="RMF06174.1_GCA_003695045_TldD_PmbA_family_protein__Candidatus_Woesearchaeota_archaeon_"/>
    <otu id="otu215280" label="PIN70669.1_GCA_002762705_hypothetical_protein_COV93_00475__Candidatus_Woesearchaeota_archaeon_CG11_big_fil_rev_8_21_14_0_20_43_8_"/>
    <otu id="otu215289" label="OQX19042.1_GCA_002083985_hypothetical_protein_BWK75_06070__Candidatus_Altiarchaeales_archaeon_A3_ - LH"/>
    <otu id="otu215294" label="CG_SAG_2014_w16S_AYZSC_12_length_5807_cov_51.3981_8 - CG"/>
    <otu id="otu215297" label="PIV27955.1_GCA_002785505_hypothetical_protein_COS36_03875__Candidatus_Altiarchaeum_sp._CG03_land_8_20_14_0_80_32_618_ - CG"/>
    <otu id="otu215320" label="98.5/99"/>
    <otu id="otu215323" label="92.8/99"/>
    <otu id="otu215326" label="32.7/83"/>
    <otu id="otu215331" label="RLE77901.1_GCA_003649295_TldD_PmbA_family_protein__Thermoprotei_archaeon_"/>
    <otu id="otu215334" label="94.9/99"/>
    <otu id="otu215337" label="13.2/77"/>
    <otu id="otu215340" label="RLE59606.1_GCA_003649225_TldD_PmbA_family_protein__Thermoprotei_archaeon_"/>
    <otu id="otu215345" label="RLF02362.1_GCA_003649515_TldD_PmbA_family_protein__Thermoprotei_archaeon_"/>
    <otu id="otu215348" label="RLE63028.1_GCA_003650675_TldD_PmbA_family_protein__Thermoprotei_archaeon_"/>
    <otu id="otu215359" label="RLE93513.1_GCA_003649445_TldD_PmbA_family_protein__Thermoprotei_archaeon_"/>
    <otu id="otu215370" label="94.2/99"/>
    <otu id="otu215373" label="RLG66183.1_GCA_003661565_TldD_PmbA_family_protein__archaeon_"/>
    <otu id="otu215376" label="RLG51292.1_GCA_003661385_TldD_PmbA_family_protein__Candidatus_Korarchaeota_archaeon_"/>
    <otu id="otu215389" label="RLE55015.1_GCA_003649185_TldD_PmbA_family_protein__Candidatus_Verstraetearchaeota_archaeon_"/>
    <otu id="otu215392" label="RLF89878.1_GCA_003660555_TldD_PmbA_family_protein__partial__Thermococci_archaeon_"/>
    <otu id="otu215405" label="47.3/93"/>
    <otu id="otu215408" label="63/94"/>
    <otu id="otu215411" label="0/48"/>
    <otu id="otu215414" label="GCA_002494765DACJ01000039.1_105553690248_10_GCA_002494765_1_ID_48_10_partial_00__Euryarchaeota_archaeon_UBA186_"/>
    <otu id="otu215419" label="CAJ37744.1_GCA_000063445_putative_peptidase__U62_family___Methanocella_arvoryzae_MRE50_"/>
    <otu id="otu215422" label="78/100"/>
    <otu id="otu215425" label="BAI61097.1_GCA_000011005_peptidase_U62_family_protein__Methanocella_paludicola_SANAE_"/>
    <otu id="otu215428" label="AFD00665.1_GCA_000251105_putative_Zn-dependent_protease__Methanocella_conradii_HZ254_"/>
    <otu id="otu215443" label="TET89352.1_GCA_004377185_TldD_PmbA_family_protein__Methanomassiliicoccales_archaeon_"/>
    <otu id="otu215452" label="83.4/100"/>
    <otu id="otu215455" label="RZD44740.1_GCA_004195635_hypothetical_protein_CXT69_04415__partial__Euryarchaeota_archaeon_"/>
    <otu id="otu215460" label="RZD46511.1_GCA_004195545_TldD_PmbA_family_protein__Euryarchaeota_archaeon_"/>
    <otu id="otu215465" label="MBK29206.1_GCA_002719475_peptidase_U62__Euryarchaeota_archaeon_"/>
    <otu id="otu215468" label="GCA_002505935DAWL01000075.1_759057344183_7_GCA_002505935_-1_ID_183_7_partial_00__Euryarchaeota_archaeon_UBA226_"/>
    <otu id="otu215483" label="90.8/100"/>
    <otu id="otu215486" label="98.4/98"/>
    <otu id="otu215489" label="73.2/19"/>
    <otu id="otu215492" label="89.1/18"/>
    <otu id="otu215495" label="97/97"/>
    <otu id="otu215500" label="MAK42445.1_GCA_002692775_peptidase_U62__Euryarchaeota_archaeon_"/>
    <otu id="otu215503" label="MAT86141.1_GCA_002699425_peptidase_U62__Euryarchaeota_archaeon_"/>
    <otu id="otu215512" label="94.9/100"/>
    <otu id="otu215515" label="77.7/79"/>
    <otu id="otu215518" label="71.6/79"/>
    <otu id="otu215521" label="90.8/89"/>
    <otu id="otu215524" label="0/72"/>
    <otu id="otu215527" label="0/77"/>
    <otu id="otu215532" label="95.6/92"/>
    <otu id="otu215535" label="92.9/93"/>
    <otu id="otu215538" label="0/9"/>
    <otu id="otu215541" label="75.6/47"/>
    <otu id="otu215546" label="GCA_002495045DADQ01000016.1_1296821047051_12_GCA_002495045_-1_ID_51_12_partial_01__Euryarchaeota_archaeon_UBA41_"/>
    <otu id="otu215549" label="GCA_002507425DAZU01000088.1_14201462158550_14_GCA_002507425_1_ID_50_14_partial_00__Euryarchaeota_archaeon_UBA53_"/>
    <otu id="otu215556" label="RJV01906.1_GCA_003602415_TldD_PmbA_family_protein__Candidatus_Poseidoniales_archaeon_"/>
    <otu id="otu215563" label="92.9/19"/>
    <otu id="otu215566" label="MAV03621.1_GCA_002701145_peptidase_U62__Euryarchaeota_archaeon_"/>
    <otu id="otu215569" label="RJU89293.1_GCA_003602535_TldD_PmbA_family_protein__Candidatus_Poseidoniales_archaeon_"/>
    <otu id="otu215580" label="MAH90422.1_GCA_002689345_peptidase_U62__Euryarchaeota_archaeon_"/>
    <otu id="otu215587" label="26.2/65"/>
    <otu id="otu215590" label="MAK96305.1_GCA_002694245_peptidase_U62__Euryarchaeota_archaeon_"/>
    <otu id="otu215593" label="MBS72850.1_GCA_002727515_peptidase_U62__Euryarchaeota_archaeon_"/>
    <otu id="otu215604" label="GCA_002496175DAIQ01000175.1_10129471438676_10_GCA_002496175_1_ID_76_10_partial_00__Euryarchaeota_archaeon_UBA85_"/>
    <otu id="otu215611" label="GCA_002498185DAGO01000119.1_1173876_1_GCA_002498185_1_ID_76_1_partial_10__Euryarchaeota_archaeon_UBA10_"/>
    <otu id="otu215618" label="0/80"/>
    <otu id="otu215621" label="MAX45966.1_GCA_002710205_peptidase_U62__Euryarchaeota_archaeon_"/>
    <otu id="otu215624" label="MBS83587.1_GCA_002727695_peptidase_U62__Euryarchaeota_archaeon_"/>
    <otu id="otu215635" label="MBB70602.1_GCA_002709705_peptidase_U62__Euryarchaeota_archaeon_"/>
    <otu id="otu215642" label="MBJ61823.1_GCA_002719055_peptidase_U62__Euryarchaeota_archaeon_"/>
    <otu id="otu215649" label="MAI04327.1_GCA_002689565_peptidase_U62__Euryarchaeota_archaeon_"/>
    <otu id="otu215656" label="MBJ63725.1_GCA_002720115_peptidase_U62__Euryarchaeota_archaeon_"/>
    <otu id="otu215663" label="74.7/100"/>
    <otu id="otu215666" label="RZD40147.1_GCA_004195515_TldD_PmbA_family_protein__Euryarchaeota_archaeon_"/>
    <otu id="otu215669" label="GCA_002503295DARJ01000164.1_56388708018_5_GCA_002503295_1_ID_18_5_partial_00__Euryarchaeota_archaeon_UBA441_"/>
    <otu id="otu215684" label="GCA_002499015DAJY01000098.1_13131191455864_13_GCA_002499015_-1_ID_64_13_partial_00__Euryarchaeota_archaeon_UBA242_"/>
    <otu id="otu215691" label="82.7/51"/>
    <otu id="otu215696" label="59.8/68"/>
    <otu id="otu215699" label="MBP66467.1_GCA_002726845_peptidase_U62__Euryarchaeota_archaeon_"/>
    <otu id="otu215702" label="75.1/95"/>
    <otu id="otu215705" label="MAL04948.1_GCA_002692685_peptidase_U62__Rhodobiaceae_bacterium_"/>
    <otu id="otu215708" label="79.6/94"/>
    <otu id="otu215711" label="90.1/79"/>
    <otu id="otu215714" label="GCA_002497405DACZ01000097.1_1267170652_1_GCA_002497405_1_ID_52_1_partial_00__Euryarchaeota_archaeon_UBA63_"/>
    <otu id="otu215717" label="82.7/77"/>
    <otu id="otu215720" label="0/28"/>
    <otu id="otu215725" label="MAR23282.1_GCA_002698145_peptidase_U62__Euryarchaeota_archaeon_"/>
    <otu id="otu215728" label="GCA_002502215DAPT01000075.1_32794423314_3_GCA_002502215_1_ID_14_3_partial_00__Euryarchaeota_archaeon_UBA124_"/>
    <otu id="otu215735" label="MBJ13865.1_GCA_002719815_hypothetical_protein_CMB70_00645__Euryarchaeota_archaeon_"/>
    <otu id="otu215742" label="MAY04960.1_GCA_002706065_peptidase_U62__Euryarchaeota_archaeon_"/>
    <otu id="otu215753" label="0/94"/>
    <otu id="otu215756" label="MBO64569.1_GCA_002724175_peptidase_U62__Euryarchaeota_archaeon_"/>
    <otu id="otu215759" label="GCA_002503015DAQV01000026.1_21236452508419_21_GCA_002503015_1_ID_19_21_partial_00__Euryarchaeota_archaeon_UBA461_"/>
    <otu id="otu215778" label="RJU95990.1_GCA_003602665_TldD_PmbA_family_protein__partial__Candidatus_Poseidoniales_archaeon_"/>
    <otu id="otu215785" label="94.7/99"/>
    <otu id="otu215788" label="62/99"/>
    <otu id="otu215793" label="83.3/100"/>
    <otu id="otu215796" label="MAU74090.1_GCA_002701025_peptidase_U62__Euryarchaeota_archaeon_"/>
    <otu id="otu215801" label="MAR94126.1_GCA_002697705_peptidase_U62__Euryarchaeota_archaeon_"/>
    <otu id="otu215804" label="RJU80998.1_GCA_003602575_TldD_PmbA_family_protein__Candidatus_Poseidoniales_archaeon_"/>
    <otu id="otu215815" label="89.6/100"/>
    <otu id="otu215818" label="RPG75967.1_GCA_002168805_TldD_PmbA_family_protein__Euryarchaeota_archaeon_TMED248_"/>
    <otu id="otu215821" label="GCA_002502415DAOU01000155.1_440345476107_4_GCA_002502415_1_ID_107_4_partial_00__Euryarchaeota_archaeon_UBA131_"/>
    <otu id="otu215834" label="86.1/95"/>
    <otu id="otu215837" label="74.9/94"/>
    <otu id="otu215840" label="88.1/98"/>
    <otu id="otu215843" label="GCA_002496955DALZ01000082.1_17189282038211_17_GCA_002496955_-1_ID_11_17_partial_00__Euryarchaeota_archaeon_UBA128_"/>
    <otu id="otu215846" label="97.6/94"/>
    <otu id="otu215849" label="92.3/94"/>
    <otu id="otu215852" label="GCA_002506025DAWS01000143.1_222563427076134_22_GCA_002506025_-1_ID_134_22_partial_00__Euryarchaeota_archaeon_UBA111_"/>
    <otu id="otu215855" label="96.3/94"/>
    <otu id="otu215858" label="DAC60447.1_GCA_003672275_TPA__TldD_PmbA_family_protein__Candidatus_Poseidoniales_archaeon_"/>
    <otu id="otu215861" label="DAC29106.1_GCA_003672545_TPA__TldD_PmbA_family_protein__partial__Candidatus_Poseidoniales_archaeon_"/>
    <otu id="otu215872" label="GCA_002505355DAUW01000131.1_4042572440148_40_GCA_002505355_-1_ID_8_40_partial_00__Euryarchaeota_archaeon_UBA229_"/>
    <otu id="otu215883" label="DAC53987.1_GCA_003672325_TPA__TldD_PmbA_family_protein__Candidatus_Poseidoniales_archaeon_"/>
    <otu id="otu215890" label="GCA_002494865DACX01000038.1_438975339112_4_GCA_002494865_-1_ID_112_4_partial_00__Euryarchaeota_archaeon_UBA548_"/>
    <otu id="otu215899" label="MAH08407.1_GCA_002688825_peptidase_U62__Euryarchaeota_archaeon_"/>
    <otu id="otu215902" label="GCA_002494685DACK01000118.1_151449115933174_15_GCA_002494685_-1_ID_174_15_partial_00__Euryarchaeota_archaeon_UBA90_"/>
    <otu id="otu215917" label="78.7/76"/>
    <otu id="otu215920" label="97.8/99"/>
    <otu id="otu215925" label="EHR76247.1_GCA_000246735_peptidase_U62__putative_microcin-like_modulator_of_DNA_gyrase__uncultured_Candidatus_Poseidoniales_archaeon_"/>
    <otu id="otu215928" label="DAC44695.1_GCA_003672405_TPA__TldD_PmbA_family_protein__Candidatus_Poseidoniales_archaeon_"/>
    <otu id="otu215935" label="76.3/99"/>
    <otu id="otu215938" label="GCA_002495535DAFX01000095.1_24290743051678_24_GCA_002495535_-1_ID_78_24_partial_00__Euryarchaeota_archaeon_UBA433_"/>
    <otu id="otu215943" label="RJU96350.1_GCA_003602645_TldD_PmbA_family_protein__Candidatus_Poseidoniales_archaeon_"/>
    <otu id="otu215946" label="GCA_002502605DAPR01000020.1_12130371447935_12_GCA_002502605_1_ID_35_12_partial_00__Euryarchaeota_archaeon_UBA258_"/>
    <otu id="otu215961" label="69.6/77"/>
    <otu id="otu215964" label="52.8/100"/>
    <otu id="otu215967" label="85.9/100"/>
    <otu id="otu215970" label="RJU82170.1_GCA_003602605_TldD_PmbA_family_protein__partial__Candidatus_Poseidoniales_archaeon_"/>
    <otu id="otu215973" label="GCA_002506275DAXG01000042.1_45568635830510_45_GCA_002506275_1_ID_10_45_partial_00__Euryarchaeota_archaeon_UBA259_"/>
    <otu id="otu215980" label="GCA_002499545DAME01000014.1_12149581640041_12_GCA_002499545_1_ID_41_12_partial_00__Euryarchaeota_archaeon_UBA88_"/>
    <otu id="otu215987" label="94.3/100"/>
    <otu id="otu215990" label="GCA_002499705DAMU01000037.1_1179512_1_GCA_002499705_1_ID_12_1_partial_10__Euryarchaeota_archaeon_UBA91_"/>
    <otu id="otu215993" label="RJU91605.1_GCA_003602455_TldD_PmbA_family_protein__partial__Candidatus_Poseidoniales_archaeon_"/>
    <otu id="otu216024" label="MBQ69886.1_GCA_002726495_peptidase_U62__Euryarchaeota_archaeon_"/>
    <otu id="otu216027" label="GCA_002505405DAVD01000037.1_18121358521502143_181_GCA_002505405_1_ID_43_181_partial_00__Euryarchaeota_archaeon_UBA255_"/>
    <otu id="otu216034" label="88.2/99"/>
    <otu id="otu216037" label="80.4/96"/>
    <otu id="otu216040" label="1.6/60"/>
    <otu id="otu216043" label="77.7/98"/>
    <otu id="otu216046" label="60.8/98"/>
    <otu id="otu216051" label="GCA_002494645DACE01000010.1_5765582670246_57_GCA_002494645_-1_ID_6_57_partial_00__Euryarchaeota_archaeon_UBA256_"/>
    <otu id="otu216054" label="RJU90873.1_GCA_003602475_TldD_PmbA_family_protein__Candidatus_Poseidoniales_archaeon_"/>
    <otu id="otu216061" label="DAC55753.1_GCA_003672845_TPA__TldD_PmbA_family_protein__Candidatus_Poseidoniales_archaeon_"/>
    <otu id="otu216068" label="92.5/100"/>
    <otu id="otu216071" label="MBO95612.1_GCA_002725275_peptidase_U62__Euryarchaeota_archaeon_"/>
    <otu id="otu216074" label="GCA_002495105DADV01000014.1_18215342297614_18_GCA_002495105_-1_ID_14_18_partial_00__Euryarchaeota_archaeon_UBA11_"/>
    <otu id="otu216085" label="RJU95618.1_GCA_003602405_TldD_PmbA_family_protein__Candidatus_Poseidoniales_archaeon_"/>
    <otu id="otu216092" label="70.2/100"/>
    <otu id="otu216095" label="GCA_002499205DAKR01000019.1_21311573146_2_GCA_002499205_1_ID_146_2_partial_00__Euryarchaeota_archaeon_UBA442_"/>
    <otu id="otu216098" label="GCA_002502295DANX01000027.1_87117863770_8_GCA_002502295_1_ID_70_8_partial_00__Euryarchaeota_archaeon_UBA561_"/>
    <otu id="otu216111" label="GCA_002495645DAGF01000076.1_649876429109_6_GCA_002495645_-1_ID_109_6_partial_00__Euryarchaeota_archaeon_UBA549_"/>
    <otu id="otu216116" label="MAF93382.1_GCA_002686495_peptidase_U62__Candidatus_Woesearchaeota_archaeon_"/>
    <otu id="otu216121" label="RJU95271.1_GCA_003602395_TldD_PmbA_family_protein__Candidatus_Poseidoniales_archaeon_"/>
    <otu id="otu216124" label="MAH40997.1_GCA_002689105_peptidase_U62__Verrucomicrobiales_bacterium_"/>
    <otu id="otu216151" label="MBI19946.1_GCA_002718195_hypothetical_protein_CMB73_05160__Euryarchaeota_archaeon_"/>
    <otu id="otu216170" label="RLF30657.1_GCA_003649745_TldD_PmbA_family_protein__Thermoplasmata_archaeon_"/>
    <otu id="otu216173" label="EMR74403.1_GCA_000349645_putative_Zn-dependent_protease-like_protein__Thermoplasmatales_archaeon_SCGC_AB-539-N05_"/>
    <otu id="otu216182" label="PKQ27792.1_GCA_002843005_TldD_PmbA_family_protein__Actinobacteria_bacterium_HGW-Actinobacteria-3_"/>
    <otu id="otu216185" label="78.5/99"/>
    <otu id="otu216188" label="PJB21191.1_GCA_002790055_TldD_PmbA_family_protein__Euryarchaeota_archaeon_CG_4_9_14_3_um_filter_38_12_"/>
    <otu id="otu216191" label="RLF71529.1_GCA_003650025_TldD_PmbA_family_protein__partial__Thermoplasmata_archaeon_"/>
    <otu id="otu216218" label="32.3/70"/>
    <otu id="otu216225" label="AFN04416.1_GCA_000275605_TLDD_-_like_protein__Pyrococcus_furiosus_COM1_"/>
    <otu id="otu216228" label="90.8/98"/>
    <otu id="otu216231" label="86.7/66"/>
    <otu id="otu216234" label="CAB49152.1_GCA_000195935_tldD-like_modulator_of_DNA_gyrase__tldD_protein_homolog__Pyrococcus_abyssi_GE5_"/>
    <otu id="otu216237" label="87.4/66"/>
    <otu id="otu216240" label="AEC51681.1_GCA_000211475_tldd_protein__Pyrococcus_sp._NA2_"/>
    <otu id="otu216243" label="BAA29318.1_GCA_000011105_504aa_long_hypothetical_tldd_protein__Pyrococcus_horikoshii_OT3_"/>
    <otu id="otu216254" label="CUX77159.1_GCA_900012635_TldD_protein__part_of_TldE_TldD_proteolytic_complex__Thermococcus_chitonophagus_"/>
    <otu id="otu216265" label="86.7/98"/>
    <otu id="otu216268" label="90.3/99"/>
    <otu id="otu216273" label="ASJ02125.1_GCA_002214585_TLDD_-_like_protein__Thermococcus_profundus_"/>
    <otu id="otu216278" label="EEB73752.1_GCA_000151205_zinc-dependent_protease__TldD_PmbA_family__Thermococcus_sp._AM4_"/>
    <otu id="otu216281" label="AJC71406.1_GCA_000816105_TLDD_-_like_protein__Thermococcus_guaymasensis_DSM_11113_"/>
    <otu id="otu216294" label="ASI99996.1_GCA_002214385_TLDD_-_like_protein__Thermococcus_gorgonarius_"/>
    <otu id="otu216297" label="WP_010479260.1_GCF_000258515_TldD_PmbA_family_protein__Thermococcus_zilligii_"/>
    <otu id="otu216308" label="95.5/99"/>
    <otu id="otu216311" label="89.2/99"/>
    <otu id="otu216314" label="WP_048149612.1_GCF_000966265_TldD_PmbA_family_protein__Palaeococcus_ferrophilus_"/>
    <otu id="otu216319" label="GCA_002009975MTLP01000012.1_1741663691677362_174_GCA_002009975_1_ID_2_174_partial_00__Thermococcus_sp._JdFR-02_"/>
    <otu id="otu216322" label="93.3/86"/>
    <otu id="otu216325" label="17.8/81"/>
    <otu id="otu216328" label="89.6/86"/>
    <otu id="otu216331" label="AIF68660.1_GCA_000725425_TLDD_-_like_protein__Palaeococcus_pacificus_DY20341_"/>
    <otu id="otu216338" label="5.9/81"/>
    <otu id="otu216341" label="ACS89993.1_GCA_000022545_Zinc-dependent_protease__TldD_PmbA_family__Thermococcus_sibiricus_MM_739_"/>
    <otu id="otu216344" label="RLF87450.1_GCA_003660515_TldD_PmbA_family_protein__Thermococci_archaeon_"/>
    <otu id="otu216351" label="83.9/99"/>
    <otu id="otu216354" label="WP_042700281.1_GCF_000430485_TldD_PmbA_family_protein__Thermococcus_sp._PK_"/>
    <otu id="otu216359" label="EHR78887.1_GCA_000246985_TLDD_-_like_protein__Thermococcus_litoralis_DSM_5473_"/>
    <otu id="otu216362" label="ALV62662.1_GCA_001484685_TldD_protein__part_of_TldE_TldD_proteolytic_complex__Thermococcus_sp._2319x1_"/>
    <otu id="otu216377" label="KPU63574.1_GCA_001317345_TLDD_-_like_protein__Thermococcus_sp._EP1_"/>
    <otu id="otu216388" label="AHF80817.1_GCA_000517445_Zinc-dependent_protease__TldD_PmbA_family__Thermococcus_paralvinellae_"/>
    <otu id="otu216395" label="ADT84434.1_GCA_000151105_TldD_protein__Thermococcus_barophilus_MP_"/>
    <otu id="otu216412" label="AEH25570.1_GCA_000215995_zinc-dependent_protease__Pyrococcus_yayanosii_CH1_"/>
    <otu id="otu216415" label="80.4/52"/>
    <otu id="otu216418" label="61.5/40"/>
    <otu id="otu216421" label="90.9/52"/>
    <otu id="otu216424" label="84.9/37"/>
    <otu id="otu216431" label="BAD86358.1_GCA_000009965_zinc-dependent_protease__TldD_PmbA_family__Thermococcus_kodakarensis_KOD1_"/>
    <otu id="otu216434" label="GCA_001315905BBBE01000001.1_6974177314183511_697_GCA_001315905_1_ID_1_697_partial_00__Thermococcus_peptonophilus_OG-1___JCM_9653_"/>
    <otu id="otu216443" label="AIU69078.1_GCA_000769655_TLDD_-_like_protein__Thermococcus_eurythermalis_"/>
    <otu id="otu216446" label="WP_099210012.1_GCF_900198835_TldD_PmbA_family_protein__Thermococcus_sp._EXT12c_"/>
    <otu id="otu216457" label="79.6/93"/>
    <otu id="otu216460" label="AFL95471.1_GCA_000265525_putative_modulator_of_DNA_gyrase__PmbA_TldD_protein-like_protein_1__Thermococcus_cleftensis_"/>
    <otu id="otu216463" label="AEK73544.1_GCA_000221185_zinc-dependent_protease__Thermococcus_sp._4557_"/>
    <otu id="otu216474" label="28/37"/>
    <otu id="otu216479" label="ASJ07956.1_GCA_002214505_TLDD_-_like_protein__Thermococcus_siculi_"/>
    <otu id="otu216482" label="ASJ06040.1_GCA_002214485_TLDD_-_like_protein__Thermococcus_pacificus_"/>
    <otu id="otu216489" label="95.4/93"/>
    <otu id="otu216494" label="ASJ05316.1_GCA_002214465_TLDD_-_like_protein__Thermococcus_barossii_"/>
    <otu id="otu216497" label="ASJ14973.1_GCA_002214565_TLDD_-_like_protein__Thermococcus_radiotolerans_"/>
    <otu id="otu216504" label="ASJ13272.1_GCA_002214545_TLDD_-_like_protein__Thermococcus_thioreducens_"/>
    <otu id="otu216521" label="ACJ16944.1_GCA_000018365_zinc-dependent_protease__Thermococcus_onnurineus_NA1_"/>
    <otu id="otu216524" label="ANF22604.1_GCA_001647085_TLDD_-_like_protein__Thermococcus_piezophilus_"/>
    <otu id="otu216535" label="ASI99174.1_GCA_002214365_TLDD_-_like_protein__Thermococcus_celer_"/>
    <otu id="otu216560" label="83.8/100"/>
    <otu id="otu216563" label="GCA_003558335PWMA01000159.1_211442915790158_21_GCA_003558335_-1_ID_158_21_partial_01__Arc_I_group_archaeon_"/>
    <otu id="otu216566" label="KYC51374.1_GCA_001587575_protease_TldD__Candidatus_Methanofastidiosum_methylthiophilus_"/>
    <otu id="otu216573" label="KYC52192.1_GCA_001587675_protease_TldD__Candidatus_Methanofastidiosum_methylthiophilus_"/>
    <otu id="otu216590" label="RLE14152.1_GCA_003648865_hypothetical_protein_DRI96_01845__partial__Candidatus_Aerophobetes_bacterium_"/>
    <otu id="otu216597" label="GCA_003559755PWKM01000288.1_429674328157_4_GCA_003559755_-1_ID_157_4_partial_00__Planctomycetes_bacterium_"/>
    <otu id="otu216600" label="95.9/100"/>
    <otu id="otu216603" label="KKO18094.1_GCA_000987375_peptidase__Candidatus_Brocadia_fulgida_"/>
    <otu id="otu216606" label="KHE93203.1_GCA_000786775_hypothetical_protein_SCABRO_01041__Candidatus_Scalindua_brodae_"/>
    <otu id="otu216617" label="GCA_005239945SBAY01000338.1_7920710580310_7_GCA_005239945_-1_ID_310_7_partial_00__Nitrospira_sp._"/>
    <otu id="otu216652" label="96.4/97"/>
    <otu id="otu216657" label="GCA_004561455SFVR01000132.1_18194642089460_18_GCA_004561455_1_ID_60_18_partial_00__bacterium_"/>
    <otu id="otu216660" label="RZT95774.1_GCA_004217115_TldD_protein__Ancylomarina_subtilis_"/>
    <otu id="otu216669" label="80.7/100"/>
    <otu id="otu216672" label="76.5/99"/>
    <otu id="otu216675" label="PIS30863.1_GCA_002774355_metalloprotease_TldD__Candidatus_Marinimicrobia_bacterium_CG08_land_8_20_14_0_20_45_22_"/>
    <otu id="otu216678" label="RKY57873.1_GCA_003645845_metalloprotease_TldD__partial__Candidatus_Marinimicrobia_bacterium_"/>
    <otu id="otu216685" label="RKY53232.1_GCA_003645835_metalloprotease_TldD__partial__Candidatus_Marinimicrobia_bacterium_"/>
    <otu id="otu216696" label="GCA_000402135AQSS01000025.1_30275812910425_30_GCA_000402135_1_ID_25_30_partial_00__Marinimicrobia_bacterium_JGI_0000059-D20_"/>
    <otu id="otu216699" label="GCA_000402155AQSR01000037.1_15164461796937_15_GCA_000402155_-1_ID_37_15_partial_00__Marinimicrobia_bacterium_JGI_0000059-E23_"/>
    <otu id="otu216706" label="GCA_002347855DDYE01000008.1_781015651030919_78_GCA_002347855_-1_ID_9_78_partial_00__Candidatus_Marinimicrobia_bacterium_UBA2242_"/>
    <otu id="otu216721" label="77.7/85"/>
    <otu id="otu216726" label="83/75"/>
    <otu id="otu216729" label="85.4/32"/>
    <otu id="otu216732" label="0/25"/>
    <otu id="otu216735" label="84.8/33"/>
    <otu id="otu216738" label="90.4/77"/>
    <otu id="otu216741" label="92.9/88"/>
    <otu id="otu216744" label="87.1/90"/>
    <otu id="otu216747" label="93/83"/>
    <otu id="otu216750" label="98.6/93"/>
    <otu id="otu216753" label="89.8/90"/>
    <otu id="otu216756" label="91.3/88"/>
    <otu id="otu216759" label="49.7/60"/>
    <otu id="otu216762" label="89.7/93"/>
    <otu id="otu216765" label="84.7/86"/>
    <otu id="otu216768" label="88.7/66"/>
    <otu id="otu216771" label="64.6/51"/>
    <otu id="otu216774" label="88.1/90"/>
    <otu id="otu216777" label="83.5/71"/>
    <otu id="otu216780" label="92.4/93"/>
    <otu id="otu216783" label="84.8/92"/>
    <otu id="otu216786" label="93.5/89"/>
    <otu id="otu216789" label="45.9/81"/>
    <otu id="otu216792" label="93.6/90"/>
    <otu id="otu216797" label="81.8/100"/>
    <otu id="otu216800" label="GCA_002448815DKAJ01000009.1_2502723042737461_250_GCA_002448815_1_ID_1_250_partial_00__Micavibrio_sp._UBA6929_"/>
    <otu id="otu216803" label="GCA_003153235PLXM01000139.1_505790859401187_50_GCA_003153235_1_ID_187_50_partial_00__Rhodospirillales_bacterium_"/>
    <otu id="otu216810" label="MBK66680.1_GCA_002720935_metalloprotease_TldD__Rickettsiales_bacterium_"/>
    <otu id="otu216819" label="MBB24235.1_GCA_002708995_metalloprotease_TldD__Geminicoccus_sp._"/>
    <otu id="otu216822" label="MAV47953.1_GCA_002700865_metalloprotease_TldD__Rhodospirillaceae_bacterium_"/>
    <otu id="otu216833" label="99/100"/>
    <otu id="otu216836" label="PCI59763.1_GCA_002401685_metalloprotease_TldD__Kordiimonadales_bacterium_"/>
    <otu id="otu216839" label="WP_020400753.1_GCF_000375545_metalloprotease_TldD__Kordiimonas_gwangyangensis_"/>
    <otu id="otu216850" label="94.7/94"/>
    <otu id="otu216853" label="RMF66223.1_GCA_003696035_metalloprotease_TldD__Alphaproteobacteria_bacterium_"/>
    <otu id="otu216856" label="RMD88175.1_GCA_003694205_metalloprotease_TldD__Alphaproteobacteria_bacterium_"/>
    <otu id="otu216867" label="90.5/90"/>
    <otu id="otu216874" label="79.7/87"/>
    <otu id="otu216879" label="RKQ69274.1_GCA_003634015_TldD_protein__Litorimonas_taeanensis_"/>
    <otu id="otu216882" label="GCA_000428525AUAC01000002.1_7798177938192081_779_GCA_000428525_1_ID_1_779_partial_00__Hellea_balneolensis_DSM_19091_"/>
    <otu id="otu216889" label="42.8/87"/>
    <otu id="otu216892" label="GCA_003233025QIKS01000070.1_118024944213_11_GCA_003233025_-1_ID_13_11_partial_00__Hellea_balneolensis_"/>
    <otu id="otu216897" label="PHS39735.1_GCA_002733385_metalloprotease_TldD__Robiginitomaculum_sp._"/>
    <otu id="otu216902" label="PHQ59163.1_GCA_002732605_metalloprotease_TldD__Robiginitomaculum_sp._"/>
    <otu id="otu216905" label="PHS77090.1_GCA_002732905_metalloprotease_TldD__Robiginitomaculum_sp._"/>
    <otu id="otu216924" label="RZV42632.1_GCA_004283035_metalloprotease_TldD__Acidimicrobiales_bacterium_"/>
    <otu id="otu216931" label="67.8/97"/>
    <otu id="otu216934" label="90.8/99"/>
    <otu id="otu216937" label="31.5/92"/>
    <otu id="otu216942" label="TGY94871.1_GCA_004793635_metalloprotease_TldD__Marinicauda_pacifica_"/>
    <otu id="otu216945" label="TGY87184.1_GCA_004793685_metalloprotease_TldD__Marinicauda_algicola_"/>
    <otu id="otu216952" label="88.7/100"/>
    <otu id="otu216955" label="74.4/100"/>
    <otu id="otu216958" label="SDM22369.1_GCA_900103475_TldD_protein__Maricaulis_salignorans_"/>
    <otu id="otu216961" label="89.4/92"/>
    <otu id="otu216964" label="79.9/92"/>
    <otu id="otu216967" label="ABI66528.1_GCA_000014745_microcin-processing_peptidase_2__Unknown_type_peptidase__MEROPS_family_U62__Maricaulis_maris_MCS10_"/>
    <otu id="otu216970" label="RKR00468.1_GCA_003634045_TldD_protein__Maricaulis_maris_"/>
    <otu id="otu216977" label="96.3/92"/>
    <otu id="otu216980" label="MAZ90544.1_GCA_002707795_metalloprotease_TldD__Maricaulis_sp._"/>
    <otu id="otu216983" label="MAK63905.1_GCA_002694345_metalloprotease_TldD__Maricaulis_sp._"/>
    <otu id="otu216998" label="PIW31950.1_GCA_002783385_metalloprotease_TldD__Rhodobacterales_bacterium_CG15_BIG_FIL_POST_REV_8_21_14_020_59_13_"/>
    <otu id="otu217009" label="41.7/92"/>
    <otu id="otu217012" label="GCA_002325265DCRT01000025.1_60564675787946_60_GCA_002325265_-1_ID_46_60_partial_00__Alphaproteobacteria_bacterium_UBA1485_"/>
    <otu id="otu217015" label="GCA_002336965DDEY01000015.1_75808548227511_75_GCA_002336965_1_ID_11_75_partial_00__Hyphomonadaceae_bacterium_UBA1942_"/>
    <otu id="otu217026" label="WP_022698579.1_GCF_000412185_metalloprotease_TldD__Euryhalocaulis_caribicus_"/>
    <otu id="otu217039" label="WP_031552337.1_GCF_000733125_metalloprotease_TldD__Parvularcula_oceani_"/>
    <otu id="otu217042" label="93.7/98"/>
    <otu id="otu217045" label="54.9/98"/>
    <otu id="otu217048" label="GCA_001657385LYSZ01000002.1_44546369946511732_445_GCA_001657385_-1_ID_32_445_partial_00__Parvularcula_sp._BBD_1991-13_"/>
    <otu id="otu217053" label="PQA87933.1_GCA_002943565_metalloprotease_TldD__Marinicaulis_flavus_"/>
    <otu id="otu217056" label="GCA_002388885DGNI01000154.1_314472964145_3_GCA_002388885_1_ID_145_3_partial_00__Parvularculaceae_bacterium_UBA4496_"/>
    <otu id="otu217067" label="OFX00145.1_GCA_001767925_metalloprotease_TldD__Alphaproteobacteria_bacterium_RIFCSPHIGHO2_12_FULL_63_12_"/>
    <otu id="otu217086" label="99.2/95"/>
    <otu id="otu217089" label="86.6/73"/>
    <otu id="otu217092" label="56.7/65"/>
    <otu id="otu217095" label="92.6/77"/>
    <otu id="otu217098" label="87.4/51"/>
    <otu id="otu217101" label="89.4/52"/>
    <otu id="otu217104" label="66.3/100"/>
    <otu id="otu217107" label="GCA_002632265NQOV01000007.1_15318698018840411_153_GCA_002632265_-1_ID_11_153_partial_00__Rickettsiaceae_bacterium_MC1_"/>
    <otu id="otu217110" label="88.5/100"/>
    <otu id="otu217113" label="GCA_002403435DHHT01000035.1_49453064673033_49_GCA_002403435_-1_ID_33_49_partial_00__Rhizobiales_bacterium_UBA4765_"/>
    <otu id="otu217116" label="AMN44812.1_GCA_001579845_C69_family_peptidase__Rhodoplanes_sp._Z2-YC6860_"/>
    <otu id="otu217127" label="94.1/99"/>
    <otu id="otu217130" label="83.5/100"/>
    <otu id="otu217133" label="73.7/98"/>
    <otu id="otu217136" label="96/97"/>
    <otu id="otu217139" label="80.3/90"/>
    <otu id="otu217144" label="45.2/78"/>
    <otu id="otu217147" label="43.4/78"/>
    <otu id="otu217150" label="AQS42098.1_GCA_002005325_Protease_TldD__Candidatus_Tokpelaia_hoelldoblerii_"/>
    <otu id="otu217153" label="RCL02972.1_GCA_003331105_TldD_protein__Candidatus_Tokpelaia_sp._JSC161_"/>
    <otu id="otu217160" label="RCL03946.1_GCA_003331045_TldD_protein__Candidatus_Tokpelaia_sp._JSC189_"/>
    <otu id="otu217169" label="EJF90534.1_GCA_000278275_hypothetical_protein_ME5_00935__Bartonella_tamiae_Th239_"/>
    <otu id="otu217172" label="94.8/100"/>
    <otu id="otu217175" label="ALE04058.1_GCA_001281405_TldD_protein__part_of_proposed_TldE_TldD_proteolytic_complex__Bartonella_ancashensis_"/>
    <otu id="otu217178" label="94.7/96"/>
    <otu id="otu217181" label="87.6/45"/>
    <otu id="otu217184" label="73.6/44"/>
    <otu id="otu217187" label="91.4/100"/>
    <otu id="otu217190" label="96.2/100"/>
    <otu id="otu217193" label="56.4/100"/>
    <otu id="otu217196" label="ENN93352.1_GCA_000385395_TldD_protein__Bartonella_bovis_m02_"/>
    <otu id="otu217201" label="EJF88222.1_GCA_000278255_hypothetical_protein_ME3_01218__Bartonella_melophagi_K-2C_"/>
    <otu id="otu217204" label="ENN91455.1_GCA_000385435_TldD_protein__Bartonella_schoenbuchensis_m07a_"/>
    <otu id="otu217215" label="AQX19387.1_GCA_002022505_microcin-processing_peptidase_2__MEROPS_family_U62__Bartonella_sp._WD16.2_"/>
    <otu id="otu217224" label="68.7/93"/>
    <otu id="otu217227" label="79/93"/>
    <otu id="otu217230" label="OPB31971.1_GCA_002022445_microcin-processing_peptidase_2__Unknown_type_peptidase__MEROPS_family_U62__Bartonella_sp._AR_15-3_"/>
    <otu id="otu217233" label="WP_013544779.1_GCF_000518185_metalloprotease_TldD__Bartonella_clarridgeiae_"/>
    <otu id="otu217240" label="AQX28982.1_GCA_002022665_microcin-processing_peptidase_2__MEROPS_family_U62__Bartonella_sp._JB63_"/>
    <otu id="otu217247" label="KEC54227.1_GCA_000706645_hypothetical_protein_O99_01108__Bartonella_rochalimae_ATCC_BAA-1498_"/>
    <otu id="otu217260" label="EYS94953.1_GCA_000607245_hypothetical_protein_X470_00463__Bartonella_bacilliformis_Peru-18_"/>
    <otu id="otu217263" label="KEG19923.1_GCA_000709795_hypothetical_protein_H710_00517__Bartonella_bacilliformis_Ver097_"/>
    <otu id="otu217274" label="87.3/94"/>
    <otu id="otu217277" label="61.7/92"/>
    <otu id="otu217280" label="51.1/96"/>
    <otu id="otu217283" label="EJF82003.1_GCA_000278155_hypothetical_protein_MCS_00428__Bartonella_doshiae_NCTC_12862___ATCC_700133_"/>
    <otu id="otu217286" label="35.2/45"/>
    <otu id="otu217289" label="75.3/46"/>
    <otu id="otu217292" label="88.3/71"/>
    <otu id="otu217299" label="KEC55365.1_GCA_000706625_hypothetical_protein_O9A_00645__Bartonella_koehlerae_C-29_"/>
    <otu id="otu217302" label="WP_019220565.1_GCF_000312545_metalloprotease_TldD__Bartonella_senegalensis_"/>
    <otu id="otu217309" label="ATP12050.1_GCA_002735245_metalloprotease_TldD__Bartonella_henselae_"/>
    <otu id="otu217316" label="77.2/60"/>
    <otu id="otu217319" label="42.4/98"/>
    <otu id="otu217322" label="90.5/100"/>
    <otu id="otu217325" label="EJF85777.1_GCA_000278195_hypothetical_protein_MCW_00764__Bartonella_washoeensis_085-0475_"/>
    <otu id="otu217328" label="CAF25857.1_GCA_000046685_tldD_protein__Bartonella_quintana_str._Toulouse_"/>
    <otu id="otu217335" label="EJF93017.1_GCA_000278295_hypothetical_protein_ME9_01459__Bartonella_taylorii_8TBB_"/>
    <otu id="otu217342" label="AGF75479.1_GCA_000341385_TldD_protein__Bartonella_vinsonii_subsp._berkhoffii_str._Winnie_"/>
    <otu id="otu217353" label="76.5/100"/>
    <otu id="otu217356" label="PIT69513.1_GCA_002778015_metalloprotease_TldD__Bartonella_tribocorum_"/>
    <otu id="otu217359" label="VEJ40082.1_GCA_900638615_protease_TldD__Bartonella_elizabethae_"/>
    <otu id="otu217370" label="WP_012754825.1_GCF_000518085_metalloprotease_TldD__Bartonella_grahamii_"/>
    <otu id="otu217381" label="WP_007346933.1_GCF_000312605_metalloprotease_TldD__Bartonella_rattimassiliensis_"/>
    <otu id="otu217388" label="EJF75296.1_GCA_000280015_hypothetical_protein_MEC_00772__Bartonella_alsatica_IBS_382_"/>
    <otu id="otu217399" label="AGF74246.1_GCA_000341355_TldD_protein__Bartonella_australis_Aust_NH1_"/>
    <otu id="otu217418" label="RLQ87450.1_GCA_003668555_metalloprotease_TldD__Notoacmeibacter_ruber_"/>
    <otu id="otu217425" label="80.3/95"/>
    <otu id="otu217428" label="83.5/93"/>
    <otu id="otu217431" label="90.6/74"/>
    <otu id="otu217434" label="92.1/81"/>
    <otu id="otu217437" label="97.1/97"/>
    <otu id="otu217440" label="SFI37310.1_GCA_900113935_TldD_protein__Aquamicrobium_aerolatum_DSM_21857_"/>
    <otu id="otu217443" label="WP_024589069.1_GCF_000497755_metalloprotease_TldD__Aliihoeflea_sp._2WW_"/>
    <otu id="otu217450" label="OCX15171.1_GCA_001705425_metalloprotease_TldD__Mesorhizobium_sp._UASWS1009_"/>
    <otu id="otu217457" label="62.5/73"/>
    <otu id="otu217460" label="74.8/95"/>
    <otu id="otu217463" label="86.7/88"/>
    <otu id="otu217466" label="72.3/88"/>
    <otu id="otu217469" label="RUM97229.1_GCA_003934165_metalloprotease_TldD__Pseudaminobacter_sp._CB3_"/>
    <otu id="otu217472" label="KQZ16274.1_GCA_001427285_protease_TldD__Mesorhizobium_sp._Root552_"/>
    <otu id="otu217479" label="OQM74748.1_GCA_002075885_metalloprotease_TldD__Pseudaminobacter_manganicus_"/>
    <otu id="otu217486" label="WP_019169820.1_GCF_000304395_metalloprotease_TldD__Pseudaminobacter_salicylatoxidans_"/>
    <otu id="otu217493" label="97.7/98"/>
    <otu id="otu217496" label="0/36"/>
    <otu id="otu217499" label="0/93"/>
    <otu id="otu217502" label="91.1/96"/>
    <otu id="otu217505" label="THF55829.1_GCA_004801285_metalloprotease_TldD__Mesorhizobium_composti_"/>
    <otu id="otu217508" label="0/75"/>
    <otu id="otu217511" label="78/88"/>
    <otu id="otu217514" label="TGW13151.1_GCA_004792335_metalloprotease_TldD__Mesorhizobium_sp._M2D.F.Ca.ET.145.01.1.1_"/>
    <otu id="otu217517" label="TIP49088.1_GCA_004963095_metalloprotease_TldD__Mesorhizobium_sp._"/>
    <otu id="otu217524" label="AZO33661.1_GCA_003952425_metalloprotease_TldD__Mesorhizobium_sp._M2A.F.Ca.ET.046.03.2.1_"/>
    <otu id="otu217535" label="WP_027164655.1_GCF_000427725_metalloprotease_TldD__Mesorhizobium_sp._WSM3224_"/>
    <otu id="otu217542" label="TIT37489.1_GCA_004965505_metalloprotease_TldD__partial__Mesorhizobium_sp._"/>
    <otu id="otu217551" label="0/17"/>
    <otu id="otu217554" label="85.3/85"/>
    <otu id="otu217557" label="0/53"/>
    <otu id="otu217560" label="76.3/92"/>
    <otu id="otu217563" label="ESY92475.1_GCA_000502415_peptidase_C69__Mesorhizobium_sp._LNHC229A00_"/>
    <otu id="otu217566" label="TIO07166.1_GCA_004962245_metalloprotease_TldD__Mesorhizobium_sp._"/>
    <otu id="otu217573" label="TIS55334.1_GCA_004962755_metalloprotease_TldD__Mesorhizobium_sp._"/>
    <otu id="otu217580" label="RWO63585.1_GCA_004021705_metalloprotease_TldD__Mesorhizobium_sp._"/>
    <otu id="otu217587" label="RWJ32473.1_GCA_004021035_metalloprotease_TldD__Mesorhizobium_sp._"/>
    <otu id="otu217594" label="85.8/70"/>
    <otu id="otu217597" label="ANT50557.1_GCA_001686985_metalloprotease_TldD__Mesorhizobium_amorphae_CCNWGS0123_"/>
    <otu id="otu217600" label="0/58"/>
    <otu id="otu217603" label="PBC24048.1_GCA_002295115_metalloprotease_TldD__Mesorhizobium_sp._WSM4311_"/>
    <otu id="otu217606" label="82.1/65"/>
    <otu id="otu217609" label="0/60"/>
    <otu id="otu217612" label="6.5/78"/>
    <otu id="otu217615" label="WP_027022947.1_GCF_000425965_metalloprotease_TldD__Mesorhizobium_sp._URHA0056_"/>
    <otu id="otu217618" label="AMX99460.1_GCA_001618845_metalloprotease_TldD__Mesorhizobium_ciceri_biovar_biserrulae_"/>
    <otu id="otu217625" label="SDA58918.1_GCA_900103325_microcin-processing_peptidase_2._Unknown_type_peptidase._MEROPS_family_U62__Mesorhizobium_qingshengii_"/>
    <otu id="otu217632" label="RVA41036.1_GCA_003998225_metalloprotease_TldD__Mesorhizobium_sp._M7A.F.Ca.CA.004.10.1.1_"/>
    <otu id="otu217663" label="GCA_005222875STFY01000002.1_1531639101653252_153_GCA_005222875_-1_ID_2_153_partial_00__Mesorhizobium_sp._GR13_"/>
    <otu id="otu217670" label="WP_164749731.1_GCF_004000215_metalloprotease_TldD__Phyllobacteriaceae_bacterium_Z3-1_"/>
    <otu id="otu217685" label="GCA_900469345UBWZ01000008.1_31934324834466317_319_GCA_900469345_-1_ID_17_319_partial_00__Rhizobiales_bacterium_"/>
    <otu id="otu217688" label="WP_112649273.1_GCF_900465755_metalloprotease_TldD__Rhizobiales_bacterium_"/>
    <otu id="otu217695" label="PTM98479.1_GCA_003046475_microcin-processing_peptidase_2__Mycoplana_dimorpha_"/>
    <otu id="otu217708" label="85/99"/>
    <otu id="otu217711" label="41.1/97"/>
    <otu id="otu217714" label="26.5/98"/>
    <otu id="otu217719" label="KQQ91152.1_GCA_001423245_protease_TldD__Aureimonas_sp._Leaf324_"/>
    <otu id="otu217722" label="WP_062231617.1_GCF_001463925_metalloprotease_TldD__Aureimonas_sp._N4_"/>
    <otu id="otu217731" label="KQT88065.1_GCA_001425575_protease_TldD__Aurantimonas_sp._Leaf443_"/>
    <otu id="otu217734" label="KHJ56020.1_GCA_000800175_protease_TldD__Aureimonas_altamirensis_"/>
    <otu id="otu217747" label="SMD07718.1_GCA_900176465_microcin-processing_peptidase_2._Unknown_type_peptidase._MEROPS_family_U62__Fulvimarina_manganoxydans_"/>
    <otu id="otu217750" label="92.8/100"/>
    <otu id="otu217753" label="EAU39656.1_GCA_000153705_hypothetical_protein_FP2506_13189__Fulvimarina_pelagi_HTCC2506_"/>
    <otu id="otu217756" label="RFC64555.1_GCA_003403015_metalloprotease_TldD__Fulvimarina_endophytica_"/>
    <otu id="otu217773" label="TFF17761.1_GCA_004519335_metalloprotease_TldD__Jiella_endophytica_"/>
    <otu id="otu217778" label="ORE97447.1_GCA_002088275_peptidase_U62_modulator_of_DNA_gyrase__Aurantimonas_sp._22II-16-19i_"/>
    <otu id="otu217781" label="MAU97602.1_GCA_002700095_metalloprotease_TldD__Fulvimarina_sp._"/>
    <otu id="otu217796" label="SJZ71679.1_GCA_900167365_microcin-processing_peptidase_2._Unknown_type_peptidase._MEROPS_family_U62__Consotaella_salsifontis_"/>
    <otu id="otu217807" label="WP_075997861.1_GCF_001953055_metalloprotease_TldD__Salaquimonas_pukyongi_"/>
    <otu id="otu217820" label="SHE73406.1_GCA_900129325_microcin-processing_peptidase_2._Unknown_type_peptidase._MEROPS_family_U62__Kaistia_soli_DSM_19436_"/>
    <otu id="otu217823" label="WP_029075760.1_GCF_000423225_metalloprotease_TldD__Kaistia_adipata_"/>
    <otu id="otu217834" label="84.5/37"/>
    <otu id="otu217839" label="WP_075216997.1_GCF_001927285_metalloprotease_TldD__Mongoliimonas_terrestris_"/>
    <otu id="otu217844" label="75.8/91"/>
    <otu id="otu217847" label="77.6/91"/>
    <otu id="otu217850" label="0/74"/>
    <otu id="otu217853" label="WP_026782130.1_GCF_000425185_metalloprotease_TldD__Pleomorphomonas_koreensis_"/>
    <otu id="otu217856" label="TDX22739.1_GCA_004366315_microcin-processing_peptidase_2__Pleomorphomonas_sp._CF100_"/>
    <otu id="otu217863" label="WP_026790919.1_GCF_000422965_metalloprotease_TldD__Pleomorphomonas_oryzae_"/>
    <otu id="otu217870" label="SCM76659.1_GCA_900095415_putative_peptidase__uncultured_Pleomorphomonas_sp._"/>
    <otu id="otu217877" label="PKR87675.1_GCA_002844595_metalloprotease_TldD__Pleomorphomonas_diazotrophica_"/>
    <otu id="otu217888" label="86.8/96"/>
    <otu id="otu217891" label="PCJ88819.1_GCA_002746425_metalloprotease_TldD__Rhizobiales_bacterium_"/>
    <otu id="otu217894" label="GCA_003233195QILE01000028.1_1295361096911_12_GCA_003233195_1_ID_11_12_partial_00__Rhizobiales_bacterium_"/>
    <otu id="otu217909" label="62.2/65"/>
    <otu id="otu217912" label="WP_018700430.1_GCF_000374525_metalloprotease_TldD__Amorphus_coralli_"/>
    <otu id="otu217915" label="92.7/100"/>
    <otu id="otu217918" label="WP_067341025.1_GCF_001696545_metalloprotease_TldD__Stappia_indica_"/>
    <otu id="otu217921" label="98.2/97"/>
    <otu id="otu217924" label="38.3/92"/>
    <otu id="otu217927" label="46.5/95"/>
    <otu id="otu217930" label="77.2/96"/>
    <otu id="otu217933" label="OJJ13185.1_GCA_001890945_metalloprotease_TldD__Alphaproteobacteria_bacterium_AO1-B_"/>
    <otu id="otu217936" label="ASP37116.1_GCA_002237595_metalloprotease_TldD__Labrenzia_sp._VG12_"/>
    <otu id="otu217943" label="CTQ52655.1_GCA_001404055_protease_TldD__Labrenzia_alba_"/>
    <otu id="otu217950" label="AMN54794.1_GCA_001579905_protease_TldD__Labrenzia_sp._CP4_"/>
    <otu id="otu217957" label="PVB63071.1_GCA_003075075_metalloprotease_TldD__Labrenzia_sp._011_"/>
    <otu id="otu217978" label="WP_068318591.1_GCF_001561995_metalloprotease_TldD__Pseudovibrio_hongkongensis_"/>
    <otu id="otu217981" label="94.1/100"/>
    <otu id="otu217984" label="WP_028482516.1_GCF_000422785_metalloprotease_TldD__Nesiotobacter_exalbescens_"/>
    <otu id="otu217987" label="WP_063293732.1_GCF_900143565_MULTISPECIES__metalloprotease_TldD__unclassified_Pseudovibrio_"/>
    <otu id="otu218002" label="GCA_002298965DBMN01000110.1_1178509277115_11_GCA_002298965_1_ID_115_11_partial_00__Rhizobiales_bacterium_UBA697_"/>
    <otu id="otu218013" label="0/37"/>
    <otu id="otu218016" label="30.7/50"/>
    <otu id="otu218019" label="MBL70173.1_GCA_002721725_metalloprotease_TldD__Rhodobiaceae_bacterium_"/>
    <otu id="otu218022" label="GCA_002340345DDLW01000378.1_191887720313221_19_GCA_002340345_-1_ID_221_19_partial_00__Alphaproteobacteria_bacterium_UBA2562_"/>
    <otu id="otu218029" label="84.3/91"/>
    <otu id="otu218032" label="ANK82491.1_GCA_001664005_metalloprotease_TldD__Rhizobiales_bacterium_NRL2_"/>
    <otu id="otu218035" label="80.1/92"/>
    <otu id="otu218040" label="PKQ06607.1_GCA_002841195_metalloprotease_TldD__Alphaproteobacteria_bacterium_HGW-Alphaproteobacteria-11_"/>
    <otu id="otu218045" label="86/100"/>
    <otu id="otu218048" label="93.2/100"/>
    <otu id="otu218051" label="PKP76336.1_GCA_002842875_metalloprotease_TldD__Alphaproteobacteria_bacterium_HGW-Alphaproteobacteria-3_"/>
    <otu id="otu218054" label="PKQ02581.1_GCA_002842905_metalloprotease_TldD__partial__Alphaproteobacteria_bacterium_HGW-Alphaproteobacteria-12_"/>
    <otu id="otu218061" label="GCA_002314065DCBV01000035.1_53844441312_5_GCA_002314065_1_ID_12_5_partial_00__Rhodobiaceae_bacterium_UBA1098_"/>
    <otu id="otu218068" label="MAM95561.1_GCA_002694985_metalloprotease_TldD__Parvibaculum_sp._"/>
    <otu id="otu218081" label="MBG51497.1_GCA_002715765_metalloprotease_TldD__Rhodobiaceae_bacterium_"/>
    <otu id="otu218086" label="PCJ69428.1_GCA_002746275_metalloprotease_TldD__Rhodobiaceae_bacterium_"/>
    <otu id="otu218089" label="AWY99769.1_GCA_003330885_metalloprotease_TldD__Rhodobiaceae_bacterium_"/>
    <otu id="otu218116" label="7.7/83"/>
    <otu id="otu218119" label="56.6/95"/>
    <otu id="otu218126" label="GCA_002390425DGPL01000020.1_13413211413355923_134_GCA_002390425_1_ID_23_134_partial_00__Kordiimonadaceae_bacterium_UBA4441_"/>
    <otu id="otu218129" label="89/100"/>
    <otu id="otu218132" label="PHZ85614.1_GCA_002740695_metalloprotease_TldD__Emcibacter_congregatus_"/>
    <otu id="otu218137" label="PCI34316.1_GCA_002401455_metalloprotease_TldD__Alphaproteobacteria_bacterium_"/>
    <otu id="otu218140" label="87.2/100"/>
    <otu id="otu218143" label="PCJ33496.1_GCA_002402225_metalloprotease_TldD__Alphaproteobacteria_bacterium_"/>
    <otu id="otu218146" label="PCJ40572.1_GCA_002749135_metalloprotease_TldD__Alphaproteobacteria_bacterium_"/>
    <otu id="otu218165" label="GCA_002380195DFVX01000035.1_33271562864655_33_GCA_002380195_1_ID_55_33_partial_00__Kordiimonadaceae_bacterium_UBA4149_"/>
    <otu id="otu218172" label="RIK92530.1_GCA_003577275_metalloprotease_TldD__Proteobacteria_bacterium_"/>
    <otu id="otu218179" label="83.3/96"/>
    <otu id="otu218184" label="93.6/100"/>
    <otu id="otu218187" label="PZN97428.1_GCA_003241875_metalloprotease_TldD__Alphaproteobacteria_bacterium_"/>
    <otu id="otu218190" label="KPF77999.1_GCA_001295935_protease_TldD__alpha_proteobacterium_AAP81b_"/>
    <otu id="otu218197" label="97.9/100"/>
    <otu id="otu218200" label="91.8/45"/>
    <otu id="otu218203" label="91.3/42"/>
    <otu id="otu218206" label="87.3/22"/>
    <otu id="otu218209" label="97.7/89"/>
    <otu id="otu218214" label="86.1/85"/>
    <otu id="otu218219" label="91.8/96"/>
    <otu id="otu218222" label="76.7/44"/>
    <otu id="otu218227" label="WP_066763857.1_GCF_001661915_metalloprotease_TldD__Croceicoccus_pelagius_"/>
    <otu id="otu218230" label="WP_066554563.1_GCF_001634625_metalloprotease_TldD__Croceicoccus_sp._H4_"/>
    <otu id="otu218237" label="WP_026091602.1_GCF_000331245_metalloprotease_TldD__Blastomonas_sp._AAP53_"/>
    <otu id="otu218244" label="87.9/41"/>
    <otu id="otu218247" label="65/76"/>
    <otu id="otu218250" label="92.6/100"/>
    <otu id="otu218253" label="96.7/96"/>
    <otu id="otu218256" label="88.2/96"/>
    <otu id="otu218261" label="WP_133366634.1_GCF_004358425_metalloprotease_TldD__Qipengyuania_sediminis_"/>
    <otu id="otu218264" label="95.4/97"/>
    <otu id="otu218267" label="72.8/88"/>
    <otu id="otu218270" label="29.2/63"/>
    <otu id="otu218273" label="21.8/82"/>
    <otu id="otu218276" label="RZP17801.1_GCA_004213435_metalloprotease_TldD__Erythrobacter_sp._"/>
    <otu id="otu218279" label="BBI19741.1_GCA_004296255_peptidase_C69__Erythrobacter_flavus_"/>
    <otu id="otu218286" label="GCA_002377055DFPC01000036.1_36340483546936_36_GCA_002377055_-1_ID_36_36_partial_00__Erythrobacteraceae_bacterium_UBA3525_"/>
    <otu id="otu218293" label="KWV95039.1_GCA_001542855_metalloprotease_TldD__Erythrobacter_sp._AP23_"/>
    <otu id="otu218300" label="MBL45563.1_GCA_002723655_metalloprotease_TldD__Sphingomonadaceae_bacterium_"/>
    <otu id="otu218313" label="PZT88216.1_GCA_003248395_metalloprotease_TldD__Citromicrobium_sp._"/>
    <otu id="otu218316" label="90.3/100"/>
    <otu id="otu218321" label="SFO85908.1_GCA_900115585_TldD_protein__Erythrobacter_nanhaisediminis_"/>
    <otu id="otu218324" label="WP_100259930.1_GCF_002795865_metalloprotease_TldD__Erythrobacter_seohaensis_"/>
    <otu id="otu218333" label="EDL49596.1_GCA_000181515_peptidase_U62__modulator_of_DNA_gyrase__Erythrobacter_sp._SD-21_"/>
    <otu id="otu218336" label="WP_040964648.1_GCF_000756795_metalloprotease_TldD__Erythrobacter_vulgaris_"/>
    <otu id="otu218355" label="74.3/99"/>
    <otu id="otu218358" label="GCA_001626465LUNP01000003.1_2529768311894_25_GCA_001626465_1_ID_4_25_partial_00__Erythrobacter_sp._REDSEA-S22_B4_"/>
    <otu id="otu218361" label="OBX19343.1_GCA_001678665_metalloprotease_TldD__Erythrobacter_sp._QSSC1-22B_"/>
    <otu id="otu218374" label="RIV75816.1_GCA_003581645_metalloprotease_TldD__Altererythrobacter_sp._Ery1_"/>
    <otu id="otu218377" label="RXZ64528.1_GCA_004135625_metalloprotease_TldD__Altererythrobacter_sp._AY-3R_"/>
    <otu id="otu218388" label="86.7/83"/>
    <otu id="otu218391" label="WP_126176795.1_GCF_003958625_metalloprotease_TldD__Altererythrobacter_rigui_"/>
    <otu id="otu218394" label="GCA_002478575DLOX01000208.1_64941615573_6_GCA_002478575_-1_ID_73_6_partial_01__Sphingomonadales_bacterium_UBA7473_"/>
    <otu id="otu218405" label="82.4/64"/>
    <otu id="otu218408" label="82.2/96"/>
    <otu id="otu218411" label="74.1/99"/>
    <otu id="otu218414" label="PKB19202.1_GCA_002813245_TldD_protein__Novosphingobium_kunmingense_"/>
    <otu id="otu218417" label="GCA_002440635DJUW01000030.1_4436077374953_44_GCA_002440635_1_ID_3_44_partial_00__Novosphingobium_sp._UBA6272_"/>
    <otu id="otu218424" label="87/94"/>
    <otu id="otu218427" label="34.3/78"/>
    <otu id="otu218430" label="69.3/72"/>
    <otu id="otu218433" label="87.9/94"/>
    <otu id="otu218438" label="GAD48668.1_GCA_000466945_peptidase_U62_family_protein__Novosphingobium_tardaugens_NBRC_16725_"/>
    <otu id="otu218441" label="OCC23827.1_GCA_001625325_metalloprotease_TldD__Altererythrobacter_sp._MH-B5_"/>
    <otu id="otu218448" label="RZK00103.1_GCA_004211435_metalloprotease_TldD__Novosphingobium_sp._"/>
    <otu id="otu218457" label="CCA91195.1_GCA_000253255_TldD_protein__Novosphingobium_sp._PP1Y_"/>
    <otu id="otu218460" label="CDO38594.1_GCA_001368935_putative_peptidase_TldD__Novosphingobium_sp._KN65.2_"/>
    <otu id="otu218471" label="87.9/86"/>
    <otu id="otu218474" label="11.6/57"/>
    <otu id="otu218479" label="32.8/100"/>
    <otu id="otu218482" label="TCM17140.1_GCA_004341845_TldD_protein__Novosphingobium_sp._PhB165_"/>
    <otu id="otu218485" label="TCM43263.1_GCA_004341305_TldD_protein__Novosphingobium_sp._ST904_"/>
    <otu id="otu218492" label="77.5/100"/>
    <otu id="otu218495" label="TCU55871.1_GCA_004342985_TldD_protein__Novosphingobium_sp._PhB57_"/>
    <otu id="otu218498" label="WP_086493551.1_GCF_002149965_metalloprotease_TldD__Novosphingobium_panipatense_"/>
    <otu id="otu218509" label="KTR84009.1_GCA_001476695_protease_TldD__Novosphingobium_barchaimii_"/>
    <otu id="otu218518" label="SFF91802.1_GCA_900113255_TldD_protein__Novosphingobium_sp._CF614_"/>
    <otu id="otu218521" label="WP_067738532.1_GCF_001590985_metalloprotease_TldD__Novosphingobium_naphthalenivorans_"/>
    <otu id="otu218536" label="PLK27473.1_GCA_002855555_metalloprotease_TldD__Novosphingobium_sp._TH158_"/>
    <otu id="otu218547" label="WP_126173173.1_GCF_003958635_metalloprotease_TldD__Altererythrobacter_xinjiangensis_"/>
    <otu id="otu218562" label="91/97"/>
    <otu id="otu218565" label="89.4/100"/>
    <otu id="otu218568" label="RXR30007.1_GCA_004122115_metalloprotease_TldD__Sphingobium_sp._CHR27_"/>
    <otu id="otu218571" label="RZV49476.1_GCA_004282935_metalloprotease_TldD__Sphingomonadaceae_bacterium_"/>
    <otu id="otu218578" label="44.3/93"/>
    <otu id="otu218583" label="MAC12611.1_GCA_002683755_metalloprotease_TldD__Sphingorhabdus_sp._"/>
    <otu id="otu218586" label="WP_028971408.1_GCF_000420305_metalloprotease_TldD__Sphingopyxis_baekryungensis_"/>
    <otu id="otu218593" label="APG61765.1_GCA_001889025_metalloprotease_TldD__Sphingopyxis_sp._LPB0140_"/>
    <otu id="otu218610" label="SIO14829.1_GCA_900128895_microcin-processing_peptidase_2._Unknown_type_peptidase._MEROPS_family_U62__Sphingorhabdus_marina_DSM_22363_"/>
    <otu id="otu218615" label="OAO03876.1_GCA_001650955_metalloprotease_TldD__Sphingomonadales_bacterium_EhC05_"/>
    <otu id="otu218618" label="0/71"/>
    <otu id="otu218621" label="AMO73398.1_GCA_001586275_metalloprotease_TldD__Sphingorhabdus_sp._M41_"/>
    <otu id="otu218624" label="GCA_002354635DELZ01000001.1_3784111714126074_378_GCA_002354635_-1_ID_4_378_partial_00__Sphingomonadales_bacterium_UBA2683_"/>
    <otu id="otu218643" label="28.6/45"/>
    <otu id="otu218648" label="78.9/94"/>
    <otu id="otu218651" label="TDN85634.1_GCA_004361835_microcin-processing_peptidase_2__Stakelama_pacifica_"/>
    <otu id="otu218654" label="92.2/98"/>
    <otu id="otu218657" label="OSZ69810.1_GCA_002127225_metalloprotease_TldD__Sphingomonas_sp._IBVSS2_"/>
    <otu id="otu218660" label="86.8/98"/>
    <otu id="otu218663" label="85.3/96"/>
    <otu id="otu218666" label="35.4/91"/>
    <otu id="otu218669" label="AQR74360.1_GCA_002002925_metalloprotease_TldD__Sphingomonas_sp._LM7_"/>
    <otu id="otu218672" label="98/98"/>
    <otu id="otu218675" label="WP_066798248.1_GCF_001591025_metalloprotease_TldD__Sphingomonas_soli_"/>
    <otu id="otu218678" label="RYD55726.1_GCA_004144195_metalloprotease_TldD__partial__Sphingomonadales_bacterium_"/>
    <otu id="otu218689" label="TGX53468.1_GCA_004792685_metalloprotease_TldD__Sphingomonas_gei_"/>
    <otu id="otu218696" label="WP_029936784.1_GCF_000712135_metalloprotease_TldD__Sphingomonas_sp._UNC305MFCol5.2_"/>
    <otu id="otu218711" label="92.9/89"/>
    <otu id="otu218720" label="KQN86979.1_GCA_001421965_protease_TldD__Sphingomonas_sp._Leaf67_"/>
    <otu id="otu218723" label="KQM87114.1_GCA_001421585_protease_TldD__Sphingomonas_sp._Leaf23_"/>
    <otu id="otu218730" label="KQN23227.1_GCA_001421765_protease_TldD__Sphingomonas_sp._Leaf32_"/>
    <otu id="otu218737" label="KQN24874.1_GCA_001421785_protease_TldD__Sphingomonas_sp._Leaf33_"/>
    <otu id="otu218744" label="90.3/30"/>
    <otu id="otu218747" label="85.7/30"/>
    <otu id="otu218750" label="55.3/30"/>
    <otu id="otu218753" label="QBM77039.1_GCA_004354345_metalloprotease_TldD__Sphingomonas_sp._AAP5_"/>
    <otu id="otu218758" label="OWK31698.1_GCA_002197665_metalloprotease_TldD__Sphingomonas_mucosissima_"/>
    <otu id="otu218761" label="WP_085809923.1_GCF_002117915_metalloprotease_TldD__Sphingomonas_sp._TZW2008_"/>
    <otu id="otu218774" label="RZM33190.1_GCA_004211655_metalloprotease_TldD__Sphingomonas_sp._"/>
    <otu id="otu218777" label="WP_010161600.1_GCF_000242835_metalloprotease_TldD__Sphingomonas_sp._PAMC_26617_"/>
    <otu id="otu218788" label="PTS89920.1_GCA_003061185_metalloprotease_TldD__Sphingomonas_sp._HMWF008_"/>
    <otu id="otu218805" label="ALC13883.1_GCA_001278035_protease_TldD__Sphingopyxis_sp._113P3_"/>
    <otu id="otu218808" label="78.4/67"/>
    <otu id="otu218811" label="0/55"/>
    <otu id="otu218814" label="61.3/58"/>
    <otu id="otu218817" label="73.6/65"/>
    <otu id="otu218820" label="BBB09918.1_GCA_003609815_C69_family_peptidase__Sphingopyxis_sp._EG6_"/>
    <otu id="otu218823" label="RYD42096.1_GCA_004143965_metalloprotease_TldD__partial__Sphingomonadales_bacterium_"/>
    <otu id="otu218830" label="85.2/97"/>
    <otu id="otu218833" label="90.5/98"/>
    <otu id="otu218836" label="KTE79067.1_GCA_001468495_protease_TldD__Sphingopyxis_sp._A083_"/>
    <otu id="otu218839" label="KTE49806.1_GCA_001468365_protease_TldD__Sphingopyxis_sp._H071_"/>
    <otu id="otu218846" label="KTE21100.1_GCA_001468265_protease_TldD__Sphingopyxis_sp._H050_"/>
    <otu id="otu218857" label="PQM26092.1_GCA_002993885_metalloprotease_TldD__Sphingopyxis_lindanitolerans_"/>
    <otu id="otu218864" label="RYD41680.1_GCA_004143965_metalloprotease_TldD__partial__Sphingomonadales_bacterium_"/>
    <otu id="otu218883" label="GCA_002422945DITW01000059.1_67535465504294_67_GCA_002422945_1_ID_94_67_partial_00__Sphingomonadales_bacterium_UBA6174_"/>
    <otu id="otu218890" label="81.9/57"/>
    <otu id="otu218895" label="WP_022690314.1_GCF_000333335_peptidase_C69__partial__Sphingomonas-like_bacterium_B12_"/>
    <otu id="otu218898" label="WP_019834277.1_GCF_000383095_metalloprotease_TldD__Sphingomonas_sp._PR090111-T3T-6A_"/>
    <otu id="otu218905" label="PTQ10767.1_GCA_003050615_metalloprotease_TldD__Sphingomonas_oleivorans_"/>
    <otu id="otu218916" label="71.8/42"/>
    <otu id="otu218919" label="SFS05456.1_GCA_900113315_TldD_protein__Sphingomonas_jatrophae_"/>
    <otu id="otu218922" label="WP_116090456.1_GCF_003391115_metalloprotease_TldD__Sphingomonas_crusticola_"/>
    <otu id="otu218935" label="RVT90797.1_GCA_004005865_metalloprotease_TldD__Sphingomonas_sp._CCP-7_"/>
    <otu id="otu218938" label="RYD86458.1_GCA_004193535_metalloprotease_TldD__partial__Sphingomonadales_bacterium_"/>
    <otu id="otu218951" label="WP_106640450.1_GCF_003012815_metalloprotease_TldD__Sphingosinicella_vermicomposti_"/>
    <otu id="otu218954" label="GCA_002344055DDTH01000006.1_6066402656416896_606_GCA_002344055_1_ID_6_606_partial_00__Sphingomonadales_bacterium_UBA2369_"/>
    <otu id="otu218969" label="61.3/100"/>
    <otu id="otu218974" label="OUR77714.1_GCA_002163135_metalloprotease_TldD__Alphaproteobacteria_bacterium_46_93_T64_"/>
    <otu id="otu218977" label="WP_025898140.1_GCF_000616095_metalloprotease_TldD__Sneathiella_glossodoripedis_"/>
    <otu id="otu218984" label="SLN33225.1_GCA_900172325_protease_TldD__Oceanibacterium_hippocampi_"/>
    <otu id="otu219003" label="83.4/52"/>
    <otu id="otu219006" label="95.3/89"/>
    <otu id="otu219009" label="5.7/78"/>
    <otu id="otu219012" label="32.9/51"/>
    <otu id="otu219015" label="83.8/65"/>
    <otu id="otu219020" label="MAO56416.1_GCA_002696205_metalloprotease_TldD__Rhodospirillaceae_bacterium_"/>
    <otu id="otu219023" label="HAD87820.1_GCA_003448315_TPA__metalloprotease_TldD__partial__Rhodospirillaceae_bacterium_"/>
    <otu id="otu219030" label="89.7/100"/>
    <otu id="otu219033" label="GCA_001510075LFEN01000064.1_64142557264_6_GCA_001510075_-1_ID_64_6_partial_00__Alphaproteobacteria_bacterium_casp-alpha2_"/>
    <otu id="otu219036" label="PPR73037.1_GCA_002938315_Metalloprotease_TldD__Alphaproteobacteria_bacterium_MarineAlpha3_Bin2_"/>
    <otu id="otu219047" label="GCA_003229555QIEO01000222.1_319202408120_3_GCA_003229555_-1_ID_120_3_partial_01__Alphaproteobacteria_bacterium_"/>
    <otu id="otu219054" label="95.5/100"/>
    <otu id="otu219059" label="MBB54195.1_GCA_002709525_metalloprotease_TldD__Magnetovibrio_sp._"/>
    <otu id="otu219062" label="GCA_002378125DFRF01000085.1_32102353590_3_GCA_002378125_1_ID_90_3_partial_00__Rhodospirillaceae_bacterium_UBA3470_"/>
    <otu id="otu219069" label="MBM10441.1_GCA_002721825_metalloprotease_TldD__Magnetovibrio_sp._"/>
    <otu id="otu219080" label="GCA_002389385DGOK01000034.1_78798218125437_78_GCA_002389385_1_ID_37_78_partial_00__Rhodospirillaceae_bacterium_UBA4468_"/>
    <otu id="otu219087" label="60.5/82"/>
    <otu id="otu219090" label="TCS60640.1_GCA_004341725_TldD_protein__Varunaivibrio_sulfuroxidans_"/>
    <otu id="otu219093" label="OEJ67536.1_GCA_001746755_metalloprotease_TldD__Magnetovibrio_blakemorei_"/>
    <otu id="otu219108" label="89.2/44"/>
    <otu id="otu219113" label="70.7/98"/>
    <otu id="otu219118" label="MBD22003.1_GCA_002712335_metalloprotease_TldD__Rhodospirillaceae_bacterium_"/>
    <otu id="otu219121" label="MBI76234.1_GCA_002719885_metalloprotease_TldD__Rhodospirillaceae_bacterium_"/>
    <otu id="otu219128" label="MBB44171.1_GCA_002709075_metalloprotease_TldD__Rhodospirillaceae_bacterium_"/>
    <otu id="otu219137" label="MAM67955.1_GCA_002693105_metalloprotease_TldD__Rhodospirillaceae_bacterium_"/>
    <otu id="otu219142" label="79/100"/>
    <otu id="otu219145" label="GCA_002295635DBHK01000027.1_31632842032985316_316_GCA_002295635_-1_ID_16_316_partial_00__Alphaproteobacteria_bacterium_UBA830_"/>
    <otu id="otu219148" label="RZO39122.1_GCA_004213075_metalloprotease_TldD__Rhodospirillaceae_bacterium_"/>
    <otu id="otu219155" label="MAL63506.1_GCA_002692905_metalloprotease_TldD__partial__Alphaproteobacteria_bacterium_"/>
    <otu id="otu219170" label="8.2/39"/>
    <otu id="otu219177" label="RCK44301.1_GCA_003326795_protease_TldD__Thalassospira_profundimaris_"/>
    <otu id="otu219180" label="WP_033069171.1_GCF_000763295_metalloprotease_TldD__Thalassospira_australica_"/>
    <otu id="otu219187" label="GCA_003151375PLXI01000235.1_2850227119_2_GCA_003151375_1_ID_19_2_partial_00__Rhizobiales_bacterium_"/>
    <otu id="otu219194" label="PKU23746.1_GCA_002845745_metalloprotease_TldD__Telmatospirillum_siberiense_"/>
    <otu id="otu219211" label="77/44"/>
    <otu id="otu219214" label="92.4/68"/>
    <otu id="otu219217" label="93.6/87"/>
    <otu id="otu219220" label="91.2/92"/>
    <otu id="otu219225" label="33.1/44"/>
    <otu id="otu219228" label="93.1/76"/>
    <otu id="otu219231" label="79.1/38"/>
    <otu id="otu219234" label="74.6/36"/>
    <otu id="otu219237" label="88.4/78"/>
    <otu id="otu219240" label="94.9/90"/>
    <otu id="otu219243" label="98.7/92"/>
    <otu id="otu219246" label="MAR50534.1_GCA_002702465_metalloprotease_TldD__Rhodobacteraceae_bacterium_"/>
    <otu id="otu219249" label="PQM69921.1_GCA_002695745_metalloprotease_TldD__Rhodobacterales_bacterium_"/>
    <otu id="otu219256" label="EPX80708.1_GCA_000442275_TldD_protein__part_of_proposed_TldE_TldD_proteolytic_complex__Litoreibacter_arenae_DSM_19593_"/>
    <otu id="otu219263" label="76.5/94"/>
    <otu id="otu219266" label="SMX22695.1_GCA_900184815_protease_TldD__Boseongicola_aestuarii_"/>
    <otu id="otu219269" label="RYH10695.1_GCA_004146235_metalloprotease_TldD__Tropicimonas_sp._IMCC6043_"/>
    <otu id="otu219280" label="EKE73554.1_GCA_000299875_protein_TldD__Celeribacter_baekdonensis_B30_"/>
    <otu id="otu219287" label="96.9/96"/>
    <otu id="otu219290" label="21.5/74"/>
    <otu id="otu219293" label="92/97"/>
    <otu id="otu219296" label="KRS10769.1_GCA_001441615_protease_TldD__Roseovarius_atlanticus_"/>
    <otu id="otu219299" label="SLN48274.1_GCA_900172365_protease_TldD__Roseovarius_gaetbuli_"/>
    <otu id="otu219306" label="WP_028287614.1_GCF_000688295_metalloprotease_TldD__Pseudooceanicola_nanhaiensis_"/>
    <otu id="otu219313" label="OUS22288.1_GCA_002162885_metalloprotease_TldD__Rhodobacterales_bacterium_59_46_T64_"/>
    <otu id="otu219324" label="OIP82600.1_GCA_001873585_metalloprotease_TldD__Rhodobacterales_bacterium_CG2_30_65_12_"/>
    <otu id="otu219331" label="SEG25960.1_GCA_900108275_TldD_protein__Jhaorihella_thermophila_"/>
    <otu id="otu219338" label="100/99"/>
    <otu id="otu219341" label="67.5/69"/>
    <otu id="otu219344" label="PCJ73670.1_GCA_002746395_metalloprotease_TldD__Rhodobacteraceae_bacterium_"/>
    <otu id="otu219347" label="OUS05110.1_GCA_002162875_metalloprotease_TldD__Rhodobacterales_bacterium_52_120_T64_"/>
    <otu id="otu219354" label="GCA_002367255DFBD01000201.1_945856012124_9_GCA_002367255_1_ID_124_9_partial_00__Rhodobacterales_bacterium_UBA3089_"/>
    <otu id="otu219365" label="WP_085907359.1_GCF_002118285_metalloprotease_TldD__Kiloniella_majae_"/>
    <otu id="otu219372" label="92.4/87"/>
    <otu id="otu219375" label="84.7/84"/>
    <otu id="otu219378" label="23.3/42"/>
    <otu id="otu219381" label="94.7/84"/>
    <otu id="otu219384" label="30.8/61"/>
    <otu id="otu219389" label="MAZ98539.1_GCA_002708305_metalloprotease_TldD__Rhodospirillaceae_bacterium_"/>
    <otu id="otu219394" label="MAQ77692.1_GCA_002701455_metalloprotease_TldD__Rhodospirillaceae_bacterium_"/>
    <otu id="otu219399" label="MAI15737.1_GCA_002690995_metalloprotease_TldD__Rhodospirillaceae_bacterium_"/>
    <otu id="otu219402" label="MBU98916.1_GCA_002730675_metalloprotease_TldD__Rhodospirillaceae_bacterium_"/>
    <otu id="otu219417" label="GCA_002238645MPMT01000084.1_32877431667_3_GCA_002238645_-1_ID_67_3_partial_00__Alphaproteobacteria_bacterium_bin52_"/>
    <otu id="otu219424" label="MAK76838.1_GCA_002694075_metalloprotease_TldD__Nisaea_sp._"/>
    <otu id="otu219435" label="MAJ35769.1_GCA_002691725_metalloprotease_TldD__SAR116_cluster_bacterium_"/>
    <otu id="otu219438" label="GCA_001510185LFEU01000022.1_68672216866022_68_GCA_001510185_1_ID_22_68_partial_00__Alphaproteobacteria_bacterium_casp-alpha9_"/>
    <otu id="otu219449" label="39.2/100"/>
    <otu id="otu219452" label="GCA_002299005DBMZ01000137.1_54682612451_5_GCA_002299005_-1_ID_51_5_partial_00__Alphaproteobacteria_bacterium_UBA685_"/>
    <otu id="otu219455" label="RCL80229.1_GCA_003332015_metalloprotease_TldD__SAR116_cluster_bacterium_"/>
    <otu id="otu219464" label="GCA_002378945DFSM01000004.1_34389604039919_34_GCA_002378945_-1_ID_19_34_partial_00__Alphaproteobacteria_bacterium_UBA3437_"/>
    <otu id="otu219467" label="88.6/100"/>
    <otu id="otu219470" label="EHI49247.1_GCA_000238815_putative_Zn-dependent_protease-like_protein__SAR116_cluster_alpha_proteobacterium_HIMB100_"/>
    <otu id="otu219475" label="HCD62900.1_GCA_003517255_TPA__metalloprotease_TldD__Alphaproteobacteria_bacterium_"/>
    <otu id="otu219480" label="MBL82077.1_GCA_002721775_metalloprotease_TldD__Rhodospirillaceae_bacterium_"/>
    <otu id="otu219483" label="GCA_002348585DEBO01000158.1_330024441131_3_GCA_002348585_1_ID_131_3_partial_00__Alphaproteobacteria_bacterium_UBA2954_"/>
    <otu id="otu219506" label="85.6/100"/>
    <otu id="otu219509" label="94.7/100"/>
    <otu id="otu219512" label="GCA_001510215LFEV01000042.1_43482492142_4_GCA_001510215_1_ID_42_4_partial_00__Alphaproteobacteria_bacterium_casp-alpha10_"/>
    <otu id="otu219517" label="54.2/84"/>
    <otu id="otu219520" label="HAE09427.1_GCA_003446405_TPA__metalloprotease_TldD__Alphaproteobacteria_bacterium_"/>
    <otu id="otu219523" label="85.2/85"/>
    <otu id="otu219526" label="GCA_001510215LFEV01000073.1_33325013394073_33_GCA_001510215_-1_ID_73_33_partial_00__Alphaproteobacteria_bacterium_casp-alpha10_"/>
    <otu id="otu219529" label="GCA_002378605DFSK01000002.1_11137174_1_GCA_002378605_1_ID_74_1_partial_10__Alphaproteobacteria_bacterium_UBA3439_"/>
    <otu id="otu219542" label="GCA_003282865QBYK01000008.1_8607175108_8_GCA_003282865_1_ID_8_8_partial_00__SAR116_cluster_bacterium_AG-325-I21_"/>
    <otu id="otu219545" label="GCA_003212345QCPZ01000002.1_2217944193832_22_GCA_003212345_1_ID_2_22_partial_00__SAR116_cluster_bacterium_AG-447-A06_"/>
    <otu id="otu219560" label="79.9/97"/>
    <otu id="otu219563" label="45.9/88"/>
    <otu id="otu219568" label="GCA_002323575DCQV01000108.1_24571896185_2_GCA_002323575_-1_ID_185_2_partial_00__Alphaproteobacteria_bacterium_UBA1509_"/>
    <otu id="otu219571" label="63.8/100"/>
    <otu id="otu219574" label="MAB18381.1_GCA_002683535_metalloprotease_TldD__SAR116_cluster_bacterium_"/>
    <otu id="otu219577" label="HBP73409.1_GCA_003523885_TPA__metalloprotease_TldD__Alphaproteobacteria_bacterium_"/>
    <otu id="otu219588" label="RZO32923.1_GCA_004212735_metalloprotease_TldD__SAR116_cluster_bacterium_"/>
    <otu id="otu219595" label="ADE39364.1_GCA_000024465_peptidase_U62_modulator_of_DNA_gyrase__Candidatus_Puniceispirillum_marinum_IMCC1322_"/>
    <otu id="otu219620" label="MAQ08132.1_GCA_002698075_metalloprotease_TldD__SAR116_cluster_bacterium_"/>
    <otu id="otu219623" label="GCA_003210055QCNS01000006.1_5144202456506_51_GCA_003210055_-1_ID_6_51_partial_00__SAR116_cluster_bacterium_AG-426-I14_"/>
    <otu id="otu219636" label="GCA_002423205DIUZ01000026.1_36840537640680921_368_GCA_002423205_-1_ID_21_368_partial_00__Micavibrio_sp._UBA6145_"/>
    <otu id="otu219639" label="GCA_002423185DIUX01000002.1_8289123129137454_828_GCA_002423185_1_ID_4_828_partial_00__Micavibrio_sp._UBA6147_"/>
    <otu id="otu219654" label="70.2/47"/>
    <otu id="otu219657" label="91.8/65"/>
    <otu id="otu219660" label="83.6/62"/>
    <otu id="otu219669" label="82.9/100"/>
    <otu id="otu219672" label="MBF86569.1_GCA_002715265_metalloprotease_TldD__Pelagibacterales_bacterium_"/>
    <otu id="otu219675" label="96.1/100"/>
    <otu id="otu219678" label="MAC41472.1_GCA_002684605_metalloprotease_TldD__Pelagibacterales_bacterium_"/>
    <otu id="otu219683" label="MBJ85083.1_GCA_002720535_metalloprotease_TldD__Pelagibacterales_bacterium_"/>
    <otu id="otu219686" label="PPR16271.1_GCA_002937655_Metalloprotease_TldD__Alphaproteobacteria_bacterium_MarineAlpha9_Bin3_"/>
    <otu id="otu219701" label="PPR29228.1_GCA_002937675_Metalloprotease_TldD__Alphaproteobacteria_bacterium_MarineAlpha9_Bin1_"/>
    <otu id="otu219710" label="76.1/100"/>
    <otu id="otu219713" label="OUX15913.1_GCA_002168775_metalloprotease_TldD__Rickettsiales_bacterium_TMED251_"/>
    <otu id="otu219718" label="MBV68234.1_GCA_002732015_metalloprotease_TldD__Pelagibacterales_bacterium_"/>
    <otu id="otu219721" label="PPR25529.1_GCA_002937625_Metalloprotease_TldD__Alphaproteobacteria_bacterium_MarineAlpha9_Bin4_"/>
    <otu id="otu219734" label="MAJ24586.1_GCA_002689905_metalloprotease_TldD__Rickettsiales_bacterium_"/>
    <otu id="otu219737" label="OUU63349.1_GCA_002170595_metalloprotease_TldD__Alphaproteobacteria_bacterium_TMED62_"/>
    <otu id="otu219756" label="MBE24276.1_GCA_002712995_metalloprotease_TldD__Rhodospirillaceae_bacterium_"/>
    <otu id="otu219761" label="MBT06458.1_GCA_002728255_metalloprotease_TldD__Rhodospirillaceae_bacterium_"/>
    <otu id="otu219764" label="GCA_002450395DJZG01000021.1_429734412223_4_GCA_002450395_-1_ID_223_4_partial_01__Opitutales_bacterium_UBA6958_"/>
    <otu id="otu219775" label="83.2/100"/>
    <otu id="otu219778" label="16/93"/>
    <otu id="otu219781" label="PPR36760.1_GCA_002937585_Metalloprotease_TldD__Alphaproteobacteria_bacterium_MarineAlpha9_Bin6_"/>
    <otu id="otu219784" label="PPR18862.1_GCA_002938115_Metalloprotease_TldD__Alphaproteobacteria_bacterium_MarineAlpha9_Bin7_"/>
    <otu id="otu219791" label="MBD86885.1_GCA_002712985_metalloprotease_TldD__Rhodospirillaceae_bacterium_"/>
    <otu id="otu219806" label="HAX91775.1_GCA_003486725_TPA__metalloprotease_TldD__Rhodospirillaceae_bacterium_"/>
    <otu id="otu219813" label="94.2/63"/>
    <otu id="otu219820" label="PWC71361.1_GCA_003115995_protease_TldD__Azospirillum_sp._TSH58_"/>
    <otu id="otu219823" label="78.9/100"/>
    <otu id="otu219826" label="QCO14280.1_GCA_005222205_metalloprotease_TldD__Azospirillum_brasilense_"/>
    <otu id="otu219829" label="WP_014240857.1_GCF_000404045_MULTISPECIES__metalloprotease_TldD__Azospirillum_"/>
    <otu id="otu219842" label="76/100"/>
    <otu id="otu219845" label="PWC37597.1_GCA_003116095_protease_TldD__Azospirillum_sp._TSO35-2_"/>
    <otu id="otu219848" label="ALG71259.1_GCA_001305595_protease_TldD__Azospirillum_thiophilum_"/>
    <otu id="otu219855" label="PWC88947.1_GCA_003116065_protease_TldD__Azospirillum_sp._TSO5_"/>
    <otu id="otu219868" label="GCA_001939945MOEB01000061.1_161969121127291_16_GCA_001939945_-1_ID_291_16_partial_00__Rhodocista_sp._MIMtkB3_"/>
    <otu id="otu219871" label="WP_119678829.1_GCF_003568845_metalloprotease_TldD__Indioceanicola_profundi_"/>
    <otu id="otu219886" label="68.4/52"/>
    <otu id="otu219889" label="GCA_900216465OBKE01014908.1_1351220503_1_GCA_900216465_1_ID_20503_1_partial_10__bacterium_"/>
    <otu id="otu219892" label="GCA_002334985DDBY01000021.1_74329576866_7_GCA_002334985_1_ID_66_7_partial_00__Micavibrio_sp._UBA2020_"/>
    <otu id="otu219907" label="71.4/75"/>
    <otu id="otu219910" label="89.9/92"/>
    <otu id="otu219915" label="39.9/97"/>
    <otu id="otu219922" label="PXZ00340.1_GCA_003202795_metalloprotease_TldD__Commensalibacter_sp._ESL0284_"/>
    <otu id="otu219927" label="EHD13310.1_GCA_000231445_peptidase_U62_modulator_of_DNA_gyrase__Commensalibacter_intestini_A911_"/>
    <otu id="otu219930" label="EUK18020.1_GCA_000527695_peptidase__modulator_of_DNA_gyrase__Commensalibacter_sp._MX01_"/>
    <otu id="otu219941" label="87.9/100"/>
    <otu id="otu219944" label="89.1/100"/>
    <otu id="otu219947" label="PHI96861.1_GCA_002592045_metalloprotease_TldD__Parasaccharibacter_apium_"/>
    <otu id="otu219950" label="AHK71078.1_GCA_000583855_putative_protein_TldD__Gluconobacter_oxydans_DSM_3504_"/>
    <otu id="otu219957" label="58.2/100"/>
    <otu id="otu219960" label="WP_010666097.1_GCF_000379545_metalloprotease_TldD__Acetobacter_aceti_"/>
    <otu id="otu219965" label="72.2/100"/>
    <otu id="otu219968" label="ASC05741.1_GCA_002202135_Metalloprotease_TldD_like_protein__Acetobacter_pasteurianus_subsp._pasteurianus_"/>
    <otu id="otu219971" label="KXV72514.1_GCA_001581075_protease_TldD__Acetobacter_cerevisiae_"/>
    <otu id="otu219978" label="OUI89180.1_GCA_002153485_protease_TldD__Acetobacter_sp._DmW_043_"/>
    <otu id="otu219999" label="84.5/100"/>
    <otu id="otu220004" label="OYV91024.1_GCA_002279355_metalloprotease_TldD__Acidiphilium_sp._37-60-79_"/>
    <otu id="otu220007" label="SIQ03819.1_GCA_900156265_TldD_protein__Acidiphilium_rubrum_"/>
    <otu id="otu220014" label="OYV53026.1_GCA_002255495_metalloprotease_TldD__Rhodospirillales_bacterium_20-60-12_"/>
    <otu id="otu220025" label="SHF21239.1_GCA_900129125_microcin-processing_peptidase_2._Unknown_type_peptidase._MEROPS_family_U62__Acidocella_aminolytica_101___DSM_11237_"/>
    <otu id="otu220028" label="WP_026439038.1_GCF_000687875_metalloprotease_TldD__Acidocella_facilis_"/>
    <otu id="otu220035" label="81.4/100"/>
    <otu id="otu220042" label="OYV26026.1_GCA_002255455_metalloprotease_TldD__Acidocella_sp._20-63-7_"/>
    <otu id="otu220045" label="GCA_003164135PLSD01000061.1_32278782931436_32_GCA_003164135_1_ID_36_32_partial_00__Acetobacteraceae_bacterium_"/>
    <otu id="otu220052" label="GCA_003137135PLFB01000108.1_15189932042966_15_GCA_003137135_-1_ID_66_15_partial_00__Acetobacteraceae_bacterium_"/>
    <otu id="otu220059" label="OYV41761.1_GCA_002255195_metalloprotease_TldD__Rhodospirillales_bacterium_20-64-7_"/>
    <otu id="otu220078" label="16.8/36"/>
    <otu id="otu220081" label="GCA_000759655KN173873.1_21363280211_2_GCA_000759655_-1_ID_11_2_partial_00__Acidicaldus_organivorans_"/>
    <otu id="otu220084" label="73.9/42"/>
    <otu id="otu220087" label="95.8/91"/>
    <otu id="otu220090" label="71.8/78"/>
    <otu id="otu220093" label="WP_114912452.1_GCF_003352165_metalloprotease_TldD__Acidibrevibacterium_fodinaquatile_"/>
    <otu id="otu220096" label="87.5/94"/>
    <otu id="otu220099" label="GCA_003164455PLTJ01000174.1_2624208478_2_GCA_003164455_-1_ID_78_2_partial_00__Acetobacteraceae_bacterium_"/>
    <otu id="otu220104" label="PPQ40158.1_GCA_002937115_metalloprotease_TldD__Rhodopila_globiformis_"/>
    <otu id="otu220107" label="HBK04971.1_GCA_003506895_TPA__metalloprotease_TldD__Acetobacteraceae_bacterium_"/>
    <otu id="otu220122" label="65.3/91"/>
    <otu id="otu220125" label="53.6/96"/>
    <otu id="otu220128" label="OJW25654.1_GCA_001898425_metalloprotease_TldD__Rhodospirillales_bacterium_69-11_"/>
    <otu id="otu220131" label="GCA_003133265PKWQ01000340.1_141116112600402_14_GCA_003133265_1_ID_402_14_partial_00__Acetobacteraceae_bacterium_"/>
    <otu id="otu220138" label="GCA_003151425PLXO01000067.1_1091341057350_10_GCA_003151425_1_ID_50_10_partial_00__Acetobacteraceae_bacterium_"/>
    <otu id="otu220149" label="OJY70302.1_GCA_001899585_metalloprotease_TldD__Rhodospirillales_bacterium_70-18_"/>
    <otu id="otu220164" label="98.9/99"/>
    <otu id="otu220167" label="PPR28424.1_GCA_002937575_Metalloprotease_TldD__Alphaproteobacteria_bacterium_MarineAlpha10_Bin1_"/>
    <otu id="otu220170" label="MBE03994.1_GCA_002714015_metalloprotease_TldD__Gammaproteobacteria_bacterium_"/>
    <otu id="otu220181" label="WP_119300359.1_GCF_003574735_metalloprotease_TldD__Rhodospirillaceae_bacterium_SYSU_D60009_"/>
    <otu id="otu220192" label="90.1/76"/>
    <otu id="otu220197" label="WP_027287247.1_GCF_000515255_metalloprotease_TldD__Rhodovibrio_salinarum_"/>
    <otu id="otu220200" label="SDG40413.1_GCA_900100655_TldD_protein__Limimonas_halophila_"/>
    <otu id="otu220207" label="WP_119265025.1_GCF_003574685_metalloprotease_TldD__Rhodospirillaceae_bacterium_SYSU_D60007_"/>
    <otu id="otu220222" label="97.3/96"/>
    <otu id="otu220225" label="PPR60372.1_GCA_002937995_Metalloprotease_TldD__Alphaproteobacteria_bacterium_MarineAlpha3_Bin7_"/>
    <otu id="otu220228" label="34.2/84"/>
    <otu id="otu220231" label="MBO32495.1_GCA_002725625_metalloprotease_TldD__Rhodospirillaceae_bacterium_"/>
    <otu id="otu220234" label="PPR55859.1_GCA_002938035_hypothetical_protein_CFH07_02049__partial__Alphaproteobacteria_bacterium_MarineAlpha3_Bin6_"/>
    <otu id="otu220249" label="90.3/66"/>
    <otu id="otu220252" label="15.2/85"/>
    <otu id="otu220257" label="MAR79036.1_GCA_002701885_metalloprotease_TldD__Rhodospirillaceae_bacterium_"/>
    <otu id="otu220262" label="MBL41879.1_GCA_002722055_metalloprotease_TldD__Rhodospirillaceae_bacterium_"/>
    <otu id="otu220265" label="PPR78550.1_GCA_002938125_Metalloprotease_TldD__Alphaproteobacteria_bacterium_MarineAlpha2_Bin1_"/>
    <otu id="otu220278" label="GCA_003282175QBZX01000005.1_9181031824765_91_GCA_003282175_-1_ID_5_91_partial_00__Pelagibacteraceae_bacterium_AG-337-G06_"/>
    <otu id="otu220281" label="82.1/99"/>
    <otu id="otu220284" label="GCA_003213535QCMU01000013.1_1398621131013_13_GCA_003213535_1_ID_13_13_partial_00__Pelagibacteraceae_bacterium_AG-422-M16_"/>
    <otu id="otu220287" label="GCA_003213715QCMN01000018.1_64915636318_6_GCA_003213715_1_ID_18_6_partial_00__Pelagibacteraceae_bacterium_AG-422-B15_"/>
    <otu id="otu220302" label="93.2/91"/>
    <otu id="otu220309" label="45.2/93"/>
    <otu id="otu220314" label="35.1/59"/>
    <otu id="otu220317" label="OUU51141.1_GCA_002167215_metalloprotease_TldD__Pelagibacteraceae_bacterium_TMED65_"/>
    <otu id="otu220320" label="19/36"/>
    <otu id="otu220323" label="MBC10435.1_GCA_002711515_metalloprotease_TldD__Rickettsiales_bacterium_"/>
    <otu id="otu220326" label="45.3/83"/>
    <otu id="otu220329" label="78.5/83"/>
    <otu id="otu220332" label="MAJ66833.1_GCA_002689845_metalloprotease_TldD__Rickettsiales_bacterium_"/>
    <otu id="otu220339" label="MAZ46828.1_GCA_002707285_metalloprotease_TldD__Rickettsiales_bacterium_"/>
    <otu id="otu220342" label="MAI60292.1_GCA_002689325_metalloprotease_TldD__Rickettsiales_bacterium_"/>
    <otu id="otu220349" label="MAI28889.1_GCA_002690875_metalloprotease_TldD__Rickettsiales_bacterium_"/>
    <otu id="otu220362" label="PDH56072.1_GCA_002457065_metalloprotease_TldD__alpha_proteobacterium_MED-G10_"/>
    <otu id="otu220367" label="MAW97413.1_GCA_002711025_metalloprotease_TldD__Alphaproteobacteria_bacterium_"/>
    <otu id="otu220370" label="MBD22189.1_GCA_002712255_metalloprotease_TldD__Alphaproteobacteria_bacterium_"/>
    <otu id="otu220393" label="PPR36939.1_GCA_002937725_Metalloprotease_TldD__Alphaproteobacteria_bacterium_MarineAlpha8_Bin1_"/>
    <otu id="otu220400" label="92.4/94"/>
    <otu id="otu220403" label="62.6/90"/>
    <otu id="otu220406" label="MAI85132.1_GCA_002691145_metalloprotease_TldD__Rickettsiales_bacterium_"/>
    <otu id="otu220409" label="MAY89940.1_GCA_002710765_metalloprotease_TldD__Rickettsiales_bacterium_"/>
    <otu id="otu220416" label="OUW73108.1_GCA_002169685_metalloprotease_TldD__Rickettsiales_bacterium_TMED211_"/>
    <otu id="otu220429" label="MBD74887.1_GCA_002713965_metalloprotease_TldD__Rickettsiales_bacterium_"/>
    <otu id="otu220432" label="MBK93218.1_GCA_002720775_metalloprotease_TldD__Rickettsiales_bacterium_"/>
    <otu id="otu220449" label="GCA_003283025QBYC01000002.1_9586544879562_95_GCA_003283025_-1_ID_2_95_partial_00__Pelagibacteraceae_bacterium_AG-325-C03_"/>
    <otu id="otu220452" label="8.6/84"/>
    <otu id="otu220455" label="ARJ48887.1_GCA_002101295_metalloprotease_TldD__Candidatus_Pelagibacter_sp._RS40_"/>
    <otu id="otu220458" label="81/88"/>
    <otu id="otu220461" label="OCW75860.1_GCA_001704065_protease_TldD__partial__Pelagibacteraceae_bacterium_GOM-A1_"/>
    <otu id="otu220464" label="GCA_003211555QCSH01000002.1_4438812402242_44_GCA_003211555_1_ID_2_44_partial_00__Pelagibacteraceae_bacterium_AG-470-G21_"/>
    <otu id="otu220481" label="OUV89404.1_GCA_002171085_metalloprotease_TldD__Pelagibacteraceae_bacterium_TMED146_"/>
    <otu id="otu220484" label="MAK12482.1_GCA_002692055_metalloprotease_TldD__Candidatus_Pelagibacter_sp._"/>
    <otu id="otu220497" label="GCA_000371745AQUH01000001.1_4031469328961_40_GCA_000371745_1_ID_1_40_partial_00__alpha_proteobacterium_SCGC_AAA280-B11_"/>
    <otu id="otu220500" label="72/100"/>
    <otu id="otu220503" label="GCA_000510845AZOF01000010.1_117101852857_11_GCA_000510845_1_ID_57_11_partial_00__alpha_proteobacterium_SCGC_AAA028-D10_"/>
    <otu id="otu220506" label="GCA_000419465ATTB01000001.1_3118426111_3_GCA_000419465_-1_ID_1_3_partial_00__alpha_proteobacterium_SCGC_AAA028-C07_"/>
    <otu id="otu220531" label="MAV62448.1_GCA_002704345_metalloprotease_TldD__Rhodobiaceae_bacterium_"/>
    <otu id="otu220534" label="GCA_000438945AUSD01000598.1_2324077255014_23_GCA_000438945_-1_ID_4_23_partial_00__Proteobacteria_bacterium_JGI_0000113-P07_"/>
    <otu id="otu220543" label="MAC08872.1_GCA_002683015_metalloprotease_TldD__Rhodobiaceae_bacterium_"/>
    <otu id="otu220546" label="GCA_003278145QCGV01000001.1_2472577942592121_247_GCA_003278145_-1_ID_1_247_partial_00__OCS116_cluster_bacterium_AG-390-A19_"/>
    <otu id="otu220559" label="MBL08000.1_GCA_002721015_metalloprotease_TldD__Rhodobiaceae_bacterium_"/>
    <otu id="otu220562" label="MBV45027.1_GCA_002731945_metalloprotease_TldD__Rhodobiaceae_bacterium_"/>
    <otu id="otu220587" label="90.6/100"/>
    <otu id="otu220590" label="MBD26011.1_GCA_002712165_metalloprotease_TldD__partial__Candidatus_Marinimicrobia_bacterium_"/>
    <otu id="otu220593" label="PHX99982.1_GCA_002737725_metalloprotease_TldD__Rhodospirillaceae_bacterium_"/>
    <otu id="otu220600" label="MBP01751.1_GCA_002725755_metalloprotease_TldD__Rhodospirillaceae_bacterium_"/>
    <otu id="otu220611" label="87.7/82"/>
    <otu id="otu220614" label="75.3/83"/>
    <otu id="otu220617" label="96.9/95"/>
    <otu id="otu220620" label="HCR85904.1_GCA_003531345_TPA__metalloprotease_TldD__Alphaproteobacteria_bacterium_"/>
    <otu id="otu220623" label="GCA_002422795DITJ01000054.1_63980541945_6_GCA_002422795_1_ID_45_6_partial_00__Alphaproteobacteria_bacterium_UBA6187_"/>
    <otu id="otu220630" label="68/88"/>
    <otu id="otu220633" label="GCA_002238685MPMV01000013.1_32360373746452_32_GCA_002238685_-1_ID_52_32_partial_00__bacterium_EF100-94H03_bin56_"/>
    <otu id="otu220636" label="AZL15325.1_GCA_003932735_metalloprotease_TldD__Rickettsiales_endosymbiont_of_Stachyamoeba_lipophora_"/>
    <otu id="otu220647" label="85.8/78"/>
    <otu id="otu220650" label="90.9/86"/>
    <otu id="otu220653" label="OYZ38201.1_GCA_002257235_metalloprotease_TldD__Alphaproteobacteria_bacterium_16-39-46_"/>
    <otu id="otu220656" label="PIR31841.1_GCA_002787615_metalloprotease_TldD__Alphaproteobacteria_bacterium_CG11_big_fil_rev_8_21_14_0_20_44_7_"/>
    <otu id="otu220663" label="91.5/91"/>
    <otu id="otu220666" label="48.9/70"/>
    <otu id="otu220671" label="59.5/81"/>
    <otu id="otu220674" label="GCA_900553035USCC01000007.1_7514865667_7_GCA_900553035_1_ID_7_7_partial_00__uncultured_Rhodospirillaceae_bacterium_"/>
    <otu id="otu220677" label="99.3/99"/>
    <otu id="otu220680" label="94.7/91"/>
    <otu id="otu220683" label="GCA_002393065DGGW01000037.1_15151311654971_15_GCA_002393065_-1_ID_71_15_partial_00__Alphaproteobacteria_bacterium_UBA3864_"/>
    <otu id="otu220686" label="GCA_002438565DJPN01000040.1_14157931721724_14_GCA_002438565_-1_ID_24_14_partial_00__Alphaproteobacteria_bacterium_UBA6411_"/>
    <otu id="otu220693" label="90.8/91"/>
    <otu id="otu220696" label="84.4/90"/>
    <otu id="otu220699" label="GCA_002440235DJRZ01000044.1_899491137367_8_GCA_002440235_1_ID_67_8_partial_00__Alphaproteobacteria_bacterium_UBA6347_"/>
    <otu id="otu220702" label="GCA_002439085DJSW01000007.1_13011114711257112_130_GCA_002439085_1_ID_12_130_partial_00__Alphaproteobacteria_bacterium_UBA6324_"/>
    <otu id="otu220709" label="GCA_900550445URSF01000029.1_31900333029_3_GCA_900550445_1_ID_29_3_partial_00__uncultured_Rhodospirillaceae_bacterium_"/>
    <otu id="otu220724" label="GCA_900551215URVE01000015.1_78276969715_7_GCA_900551215_-1_ID_15_7_partial_00__uncultured_Rhodospirillaceae_bacterium_"/>
    <otu id="otu220731" label="GCA_003252195QKFK01000197.1_23111750235_2_GCA_003252195_-1_ID_235_2_partial_00__Rhodospirillales_bacterium_"/>
    <otu id="otu220738" label="93/100"/>
    <otu id="otu220741" label="PZP87301.1_GCA_003241645_metalloprotease_TldD__Azospirillum_brasilense_"/>
    <otu id="otu220746" label="GCA_002291925DBAY01000071.1_105715725025_10_GCA_002291925_-1_ID_25_10_partial_00__Alphaproteobacteria_bacterium_UBA998_"/>
    <otu id="otu220749" label="GCA_002423155DIUV01000012.1_3840436418753_38_GCA_002423155_1_ID_3_38_partial_00__Alphaproteobacteria_bacterium_UBA6149_"/>
    <otu id="otu220776" label="39.2/93"/>
    <otu id="otu220781" label="ABD46076.1_GCA_000013165_TldD_protein__Neorickettsia_sennetsu_str._Miyayama_"/>
    <otu id="otu220786" label="79.6/100"/>
    <otu id="otu220795" label="ASI48010.1_GCA_002214625_metalloprotease_TldD__Anaplasma_ovis_str._Haibei_"/>
    <otu id="otu220800" label="AXW84496.1_GCA_003515675_metalloprotease_TldD__Anaplasma_marginale_"/>
    <otu id="otu220803" label="ACZ49650.1_GCA_000024505_putative_DNA_gyrase_control_protein_TldD__Anaplasma_centrale_str._Israel_"/>
    <otu id="otu220814" label="SBO31682.1_GCA_900088605_protease_TldD__Anaplasma_phagocytophilum_"/>
    <otu id="otu220821" label="KJV69282.1_GCA_000964795_modulator_of_DNA_gyrase_family_protein__Candidatus_Neoehrlichia_lotoris_str._RAC413_"/>
    <otu id="otu220830" label="AAZ68151.1_GCA_000012565_microcin-processing_peptidase_2__Unknown_type_peptidase__MEROPS_family_U62__Ehrlichia_canis_str._Jake_"/>
    <otu id="otu220833" label="CAH57815.1_GCA_000026005_TldD_protein__Ehrlichia_ruminantium_str._Welgevonden_"/>
    <otu id="otu220846" label="18.2/52"/>
    <otu id="otu220849" label="48.3/82"/>
    <otu id="otu220852" label="96.2/96"/>
    <otu id="otu220855" label="43/93"/>
    <otu id="otu220858" label="75.7/63"/>
    <otu id="otu220861" label="84.7/94"/>
    <otu id="otu220864" label="0/90"/>
    <otu id="otu220867" label="WP_025264016.1_GCF_000530755_metalloprotease_TldD__Wolbachia_endosymbiont_of_Onchocerca_volvulus_"/>
    <otu id="otu220870" label="AAW71315.1_GCA_000008385_Predicted_Zn-dependent_protease__TldD_ortholog__Wolbachia_endosymbiont_strain_TRS_of_Brugia_malayi_"/>
    <otu id="otu220879" label="CAQ55058.1_GCA_000073005_tldD_protein__Wolbachia_endosymbiont_of_Culex_quinquefasciatus_Pel_"/>
    <otu id="otu220882" label="OCA06758.1_GCA_001439985_modulator_of_DNA_gyrase_family_protein__Wolbachia_endosymbiont_of_Trichogramma_pretiosum_"/>
    <otu id="otu220893" label="74.4/63"/>
    <otu id="otu220896" label="93.9/95"/>
    <otu id="otu220899" label="RDD34192.1_GCA_003344345_metalloprotease_TldD__Wolbachia_endosymbiont_of_Cylisticus_convexus_"/>
    <otu id="otu220902" label="CDR79497.1_GCA_000953315_tldD_protein_hypothetical_protein_protease_TldD_Predicted_Zn-dependent_proteases_and_their_inactivated_homologs_Putative_modulator_of_DNA_gyrase__Wolbachia_endosymbiont_of_Drosophila_simulans_wAu_"/>
    <otu id="otu220909" label="OAL97814.1_GCA_001648025_metalloprotease_TldD__Wolbachia_endosymbiont_of_Dactylopius_coccus_"/>
    <otu id="otu220920" label="TVS87931.1_GCA_002379155_metalloprotease_TldD__Wolbachia_pipientis_"/>
    <otu id="otu220927" label="BAO99405.1_GCA_000829315_tldD_protein__Wolbachia_endosymbiont_of_Cimex_lectularius_"/>
    <otu id="otu220934" label="APR98143.1_GCA_001931755_metalloprotease_TldD__Wolbachia_endosymbiont_of_Folsomia_candida_"/>
    <otu id="otu220941" label="HCE59792.1_GCA_003516275_TPA__metalloprotease_TldD__partial__Wolbachia_sp._"/>
    <otu id="otu220948" label="OEY86616.1_GCA_001752665_metalloprotease_TldD__Wolbachia_pipientis_"/>
    <otu id="otu220963" label="ARN85149.1_GCA_002117145_protease_TldD__Candidatus_Nucleicultrix_amoebiphila_FS5_"/>
    <otu id="otu220974" label="78.2/89"/>
    <otu id="otu220981" label="PCI02731.1_GCA_002401135_metalloprotease_TldD__Zetaproteobacteria_bacterium_"/>
    <otu id="otu220984" label="WP_038247455.1_GCF_000744415_metalloprotease_TldD__Ghiorsea_bivora_"/>
    <otu id="otu220991" label="RMG90901.1_GCA_003695905_metalloprotease_TldD__Zetaproteobacteria_bacterium_"/>
    <otu id="otu220998" label="RYX98440.1_GCA_004172975_DUF1343_domain-containing_protein__partial__bacterium_"/>
    <otu id="otu221009" label="81.5/90"/>
    <otu id="otu221018" label="EAV47127.1_GCA_000168995_Peptidase_U62__modulator_of_DNA_gyrase__Methylophilales_bacterium_HTCC2181_"/>
    <otu id="otu221021" label="GCA_002384685DGAZ01000047.1_10810778010921334_108_GCA_002384685_-1_ID_34_108_partial_00__Methylophilales_bacterium_UBA4017_"/>
    <otu id="otu221028" label="HCK04320.1_GCA_003529625_TPA__metalloprotease_TldD__Methylophilaceae_bacterium_"/>
    <otu id="otu221037" label="EDZ64275.1_GCA_000156155_peptidase_U62__modulator_of_DNA_gyrase__beta_proteobacterium_KB13_"/>
    <otu id="otu221040" label="AKO64293.1_GCA_001044335_protease_TldD__Methylophilales_bacterium_MBRSF5_"/>
    <otu id="otu221051" label="GCA_003353785PIVX01000001.1_848819889637183_84_GCA_003353785_-1_ID_183_84_partial_00__Gammaproteobacteria_bacterium_"/>
    <otu id="otu221062" label="OGT69162.1_GCA_001801745_metalloprotease_TldD__Gammaproteobacteria_bacterium_RIFCSPLOWO2_02_FULL_38_11_"/>
    <otu id="otu221069" label="84.6/91"/>
    <otu id="otu221072" label="89.2/92"/>
    <otu id="otu221079" label="MBM22822.1_GCA_002721635_metalloprotease_TldD__Gammaproteobacteria_bacterium_"/>
    <otu id="otu221082" label="GCA_002453985DKHZ01000169.1_30245422587081_30_GCA_002453985_-1_ID_81_30_partial_00__Proteobacteria_bacterium_UBA6731_"/>
    <otu id="otu221089" label="MAR60132.1_GCA_002697925_metalloprotease_TldD__Gammaproteobacteria_bacterium_"/>
    <otu id="otu221096" label="PIP80316.1_GCA_002770795_metalloprotease_TldD__Gammaproteobacteria_bacterium_CG22_combo_CG10-13_8_21_14_all_40_8_"/>
    <otu id="otu221103" label="37.2/87"/>
    <otu id="otu221108" label="11.6/99"/>
    <otu id="otu221111" label="MBK47273.1_GCA_002720195_metalloprotease_TldD__Gammaproteobacteria_bacterium_"/>
    <otu id="otu221118" label="MAR77376.1_GCA_002698665_metalloprotease_TldD__Gammaproteobacteria_bacterium_"/>
    <otu id="otu221121" label="MBV19822.1_GCA_002731895_metalloprotease_TldD__Cytophagia_bacterium_"/>
    <otu id="otu221128" label="6.6/72"/>
    <otu id="otu221131" label="MAQ73468.1_GCA_002701705_metalloprotease_TldD__Gammaproteobacteria_bacterium_"/>
    <otu id="otu221134" label="MBJ40778.1_GCA_002718845_metalloprotease_TldD__Gammaproteobacteria_bacterium_"/>
    <otu id="otu221149" label="MBS55732.1_GCA_002728355_metalloprotease_TldD__Gammaproteobacteria_bacterium_"/>
    <otu id="otu221156" label="RLA06536.1_GCA_003645455_metalloprotease_TldD__Gammaproteobacteria_bacterium_"/>
    <otu id="otu221171" label="39/37"/>
    <otu id="otu221174" label="85.9/81"/>
    <otu id="otu221177" label="GCA_002238665MPMU01000006.1_3236838382808_32_GCA_002238665_1_ID_8_32_partial_00__Gammaproteobacteria_bacterium_bin55_"/>
    <otu id="otu221180" label="61.3/82"/>
    <otu id="otu221183" label="96.9/99"/>
    <otu id="otu221188" label="OGT50008.1_GCA_001802455_metalloprotease_TldD__Gammaproteobacteria_bacterium_RIFCSPHIGHO2_12_FULL_39_24_"/>
    <otu id="otu221193" label="66.5/100"/>
    <otu id="otu221196" label="PJA02891.1_GCA_002793195_metalloprotease_TldD__Gammaproteobacteria_bacterium_CG_4_10_14_0_2_um_filter_38_22_"/>
    <otu id="otu221199" label="OGT40253.1_GCA_001801815_metalloprotease_TldD__Gammaproteobacteria_bacterium_RIFCSPHIGHO2_12_FULL_36_30_"/>
    <otu id="otu221206" label="OGT44139.1_GCA_001801565_metalloprotease_TldD__Gammaproteobacteria_bacterium_RIFCSPHIGHO2_12_FULL_40_19_"/>
    <otu id="otu221217" label="OGT47956.1_GCA_001802485_metalloprotease_TldD__Gammaproteobacteria_bacterium_RIFCSPHIGHO2_12_FULL_41_15_"/>
    <otu id="otu221226" label="23.9/99"/>
    <otu id="otu221229" label="86.6/100"/>
    <otu id="otu221234" label="GCA_002473165DKSD01000068.1_4342200436456_43_GCA_002473165_1_ID_6_43_partial_00__Succinatimonas_sp._UBA7265_"/>
    <otu id="otu221237" label="HAH70622.1_GCA_003449835_TPA__metalloprotease_TldD__Succinivibrionaceae_bacterium_"/>
    <otu id="otu221248" label="GCA_900316375ONCS01000014.1_52532795472192_52_GCA_900316375_-1_ID_92_52_partial_00__uncultured_Succinatimonas_sp._"/>
    <otu id="otu221251" label="GCA_900316175ONCB01000019.1_860647506112_8_GCA_900316175_1_ID_112_8_partial_00__uncultured_Succinatimonas_sp._"/>
    <otu id="otu221258" label="88.3/100"/>
    <otu id="otu221261" label="SFS70373.1_GCA_900116345_TldD_protein__Succinivibrio_dextrinosolvens_"/>
    <otu id="otu221264" label="GCA_900539535UQCN01000001.1_2532748862763281_253_GCA_900539535_-1_ID_1_253_partial_00__uncultured_Succinatimonas_sp._"/>
    <otu id="otu221279" label="GCA_900548485URKL01000001.1_1712657140991_17_GCA_900548485_-1_ID_1_17_partial_00__uncultured_Succinatimonas_sp._"/>
    <otu id="otu221286" label="49.4/100"/>
    <otu id="otu221289" label="EFY07214.1_GCA_000188195_TldD_PmbA_family_protein__Succinatimonas_hippei_YIT_12066_"/>
    <otu id="otu221292" label="SPT69089.1_GCA_900445225_protease_TldD__Anaerobiospirillum_thomasii_"/>
    <otu id="otu221311" label="91.8/61"/>
    <otu id="otu221314" label="GCA_900319705ONPL01000077.1_53697514247_5_GCA_900319705_-1_ID_47_5_partial_00__uncultured_proteobacterium_"/>
    <otu id="otu221317" label="MAZ44549.1_GCA_002708265_metalloprotease_TldD__Legionellales_bacterium_"/>
    <otu id="otu221332" label="RMH39967.1_GCA_003696665_metalloprotease_TldD__Gammaproteobacteria_bacterium_"/>
    <otu id="otu221339" label="81.9/75"/>
    <otu id="otu221342" label="89.6/88"/>
    <otu id="otu221345" label="74.4/76"/>
    <otu id="otu221348" label="90/58"/>
    <otu id="otu221351" label="75.7/38"/>
    <otu id="otu221354" label="94.6/72"/>
    <otu id="otu221357" label="17.8/50"/>
    <otu id="otu221360" label="78.2/54"/>
    <otu id="otu221363" label="83.2/44"/>
    <otu id="otu221366" label="75.6/86"/>
    <otu id="otu221369" label="88.6/91"/>
    <otu id="otu221372" label="88/76"/>
    <otu id="otu221375" label="76.6/88"/>
    <otu id="otu221378" label="87.4/97"/>
    <otu id="otu221383" label="98.2/100"/>
    <otu id="otu221386" label="GCA_003551545PUMV01000265.1_7945710896186_7_GCA_003551545_-1_ID_186_7_partial_00__Thioalkalivibrio_sp._"/>
    <otu id="otu221389" label="WP_018946517.1_GCF_000377885_metalloprotease_TldD__Thioalkalivibrio_sp._AKL17_"/>
    <otu id="otu221398" label="WP_018941214.1_GCF_000377845_metalloprotease_TldD__Thioalkalivibrio_sp._AKL11_"/>
    <otu id="otu221401" label="37.4/98"/>
    <otu id="otu221406" label="22.9/100"/>
    <otu id="otu221409" label="WP_018861982.1_GCF_000377205_MULTISPECIES__metalloprotease_TldD__unclassified_Thioalkalivibrio_"/>
    <otu id="otu221412" label="WP_018863547.1_GCF_000377265_MULTISPECIES__metalloprotease_TldD__Thioalkalivibrio_"/>
    <otu id="otu221419" label="WP_019024944.1_GCF_000381325_MULTISPECIES__metalloprotease_TldD__unclassified_Thioalkalivibrio_"/>
    <otu id="otu221428" label="82.6/98"/>
    <otu id="otu221431" label="77/98"/>
    <otu id="otu221434" label="WP_026289374.1_GCF_000377905_metalloprotease_TldD__Thioalkalivibrio_sp._ALMg11_"/>
    <otu id="otu221437" label="WP_038053716.1_GCF_000745395_metalloprotease_TldD__Thioalkalivibrio_sp._ALJ1_"/>
    <otu id="otu221444" label="WP_018876926.1_GCF_000377405_metalloprotease_TldD__Thioalkalivibrio_sp._ALE31_"/>
    <otu id="otu221451" label="WP_018872169.1_GCF_000377345_metalloprotease_TldD__Thioalkalivibrio_sp._ALJ16_"/>
    <otu id="otu221474" label="85.7/72"/>
    <otu id="otu221477" label="91.9/72"/>
    <otu id="otu221480" label="WP_020394388.1_GCF_000371925_metalloprotease_TldD__Thiolinea_disciformis_"/>
    <otu id="otu221485" label="GCA_002425225DILV01000003.1_6462500639488_64_GCA_002425225_1_ID_8_64_partial_00__Thiothrix_sp._UBA5583_"/>
    <otu id="otu221490" label="SEA33955.1_GCA_900107695_TldD_protein__Thiothrix_caldifontis_"/>
    <otu id="otu221493" label="EIJ36408.1_GCA_000260135_microcin-processing_peptidase_2__Thiothrix_nivea_DSM_5205_"/>
    <otu id="otu221508" label="PIE00273.1_GCA_002746895_metalloprotease_TldD__Thiothrix_nivea_"/>
    <otu id="otu221515" label="SKA72551.1_GCA_900167255_TldD_protein__Thiothrix_eikelboomii_"/>
    <otu id="otu221522" label="95.1/100"/>
    <otu id="otu221527" label="64.1/99"/>
    <otu id="otu221530" label="WP_026744666.1_GCF_000419525_metalloprotease_TldD__Leucothrix_mucor_"/>
    <otu id="otu221533" label="76.2/100"/>
    <otu id="otu221536" label="PID46621.1_GCA_002747455_metalloprotease_TldD__Proteobacteria_bacterium_"/>
    <otu id="otu221539" label="PWQ98207.1_GCA_003172875_metalloprotease_TldD__Leucothrix_pacifica_"/>
    <otu id="otu221550" label="RVU84792.1_GCA_004010795_metalloprotease_TldD__Leucothrix_sp._C3212_"/>
    <otu id="otu221557" label="TCJ84690.1_GCA_004339015_microcin-processing_peptidase_2__Cocleimonas_flava_"/>
    <otu id="otu221572" label="ACL73347.1_GCA_000021985_TldD_protein__Thioalkalivibrio_sulfidiphilus_HL-EbGr7_"/>
    <otu id="otu221581" label="KOR30191.1_GCA_001276625_protease_TldD__Achromatium_sp._WMS1_"/>
    <otu id="otu221584" label="GCA_001044195LFCU01000073.1_29324523390973_29_GCA_001044195_-1_ID_73_29_partial_00__Candidatus_Achromatium_palustre_"/>
    <otu id="otu221595" label="87/79"/>
    <otu id="otu221600" label="GCA_002386945DGKH01000021.1_49403184175762_49_GCA_002386945_1_ID_62_49_partial_00__Proteobacteria_bacterium_UBA4575_"/>
    <otu id="otu221603" label="GCA_002338385DDIE01000001.1_14109771241659_14_GCA_002338385_-1_ID_59_14_partial_00__Proteobacteria_bacterium_UBA1858_"/>
    <otu id="otu221610" label="MBB71941.1_GCA_002709565_metalloprotease_TldD__Legionellales_bacterium_"/>
    <otu id="otu221621" label="86.7/84"/>
    <otu id="otu221630" label="80.8/99"/>
    <otu id="otu221633" label="85.7/97"/>
    <otu id="otu221636" label="75.1/14"/>
    <otu id="otu221639" label="90.1/15"/>
    <otu id="otu221644" label="CUT17520.1_GCA_001460935_peptidase_TldD__bacterium_2013Arg42i_"/>
    <otu id="otu221647" label="WP_092401584.1_GCF_900078745_MULTISPECIES__metalloprotease_TldD__unclassified_Bacteria__miscellaneous__"/>
    <otu id="otu221654" label="87/99"/>
    <otu id="otu221657" label="WP_102283318.1_GCF_900240305_metalloprotease_TldD__Ottowia_sp._Marseille-P4747_"/>
    <otu id="otu221662" label="82.4/91"/>
    <otu id="otu221665" label="96.1/96"/>
    <otu id="otu221668" label="63.5/89"/>
    <otu id="otu221671" label="88.9/96"/>
    <otu id="otu221674" label="83.2/74"/>
    <otu id="otu221677" label="89/76"/>
    <otu id="otu221680" label="83.1/38"/>
    <otu id="otu221683" label="82/40"/>
    <otu id="otu221686" label="65.7/31"/>
    <otu id="otu221689" label="TAN09611.1_GCA_004299095_metalloprotease_TldD__Burkholderiaceae_bacterium_"/>
    <otu id="otu221692" label="70.9/42"/>
    <otu id="otu221695" label="77/79"/>
    <otu id="otu221702" label="37.4/95"/>
    <otu id="otu221705" label="86.9/97"/>
    <otu id="otu221710" label="WP_029554270.1_GCF_000193225_metalloprotease_TldD__Verminephrobacter_aporrectodeae_"/>
    <otu id="otu221713" label="ABM57938.1_GCA_000015565_microcin-processing_peptidase_2._Unknown_type_peptidase._MEROPS_family_U62__Verminephrobacter_eiseniae_EF01-2_"/>
    <otu id="otu221722" label="91.6/96"/>
    <otu id="otu221725" label="0/91"/>
    <otu id="otu221728" label="KRC19486.1_GCA_001428665_protease_TldD__Acidovorax_sp._Root219_"/>
    <otu id="otu221731" label="RZJ08757.1_GCA_004210805_metalloprotease_TldD__Acidovorax_sp._"/>
    <otu id="otu221738" label="GCA_001464865LNEG01000145.1_964477931145_9_GCA_001464865_-1_ID_145_9_partial_00__Burkholderiales_bacterium_Ga0074133_"/>
    <otu id="otu221745" label="0/89"/>
    <otu id="otu221748" label="RMA60728.1_GCA_003688355_microcin-processing_peptidase_2__Acidovorax_sp._100_"/>
    <otu id="otu221751" label="ODS79949.1_GCA_001724795_metalloprotease_TldD__Acidovorax_sp._SCN_65-28_"/>
    <otu id="otu221766" label="GCA_002377855DFQQ01000027.1_1451629221644061_145_GCA_002377855_1_ID_1_145_partial_00__Acidovorax_delafieldii_"/>
    <otu id="otu221773" label="PIF91698.1_GCA_002754495_microcin-processing_peptidase_2__Acidovorax_sp._62_"/>
    <otu id="otu221780" label="0/76"/>
    <otu id="otu221783" label="SER08762.1_GCA_900111115_TldD_protein__Giesbergeria_anulus_"/>
    <otu id="otu221786" label="WP_027994331.1_GCF_000688255_metalloprotease_TldD__Simplicispira_psychrophila_"/>
    <otu id="otu221797" label="76.5/60"/>
    <otu id="otu221800" label="77.2/76"/>
    <otu id="otu221803" label="WP_042428654.1_GCF_000739995_metalloprotease_TldD__Comamonas_granuli_"/>
    <otu id="otu221806" label="SFU32131.1_GCA_900116825_microcin-processing_peptidase_2._Unknown_type_peptidase._MEROPS_family_U62__Acidovorax_caeni_"/>
    <otu id="otu221813" label="88.5/95"/>
    <otu id="otu221816" label="68.9/80"/>
    <otu id="otu221819" label="GCA_002331945DCZU01000026.1_542255685188_5_GCA_002331945_-1_ID_188_5_partial_00__Alicycliphilus_sp._UBA2076_"/>
    <otu id="otu221822" label="WP_119965300.1_GCF_003604195_metalloprotease_TldD__Simplicispira_lacusdiani_"/>
    <otu id="otu221829" label="GAD23807.1_GCA_000400995_peptidase_u62_modulator_of_DNA_gyrase__Acidovorax_sp._MR-S7_"/>
    <otu id="otu221846" label="OGB47602.1_GCA_001770955_metalloprotease_TldD__Burkholderiales_bacterium_RIFCSPLOWO2_12_FULL_65_40_"/>
    <otu id="otu221849" label="HAU57538.1_GCA_003484805_TPA__metalloprotease_TldD__partial__Comamonadaceae_bacterium_"/>
    <otu id="otu221864" label="WP_119013069.1_GCF_003568725_metalloprotease_TldD__Simplicispira_metamorpha_"/>
    <otu id="otu221871" label="SDC86283.1_GCA_900102625_microcin-processing_peptidase_2._Unknown_type_peptidase._MEROPS_family_U62__Acidovorax_valerianellae_"/>
    <otu id="otu221878" label="89.3/79"/>
    <otu id="otu221881" label="92.3/56"/>
    <otu id="otu221888" label="WP_120971896.1_GCF_900564145_metalloprotease_TldD__Comamonas_sp._lk_"/>
    <otu id="otu221893" label="RGE45931.1_GCA_003569915_metalloprotease_TldD__Comamonas_testosteroni_"/>
    <otu id="otu221898" label="0/95"/>
    <otu id="otu221901" label="KOC21965.1_GCA_001266835_protease_TldD__Comamonas_testosteroni_"/>
    <otu id="otu221904" label="WP_003051333.1_GCF_001406795_MULTISPECIES__metalloprotease_TldD__Comamonas_"/>
    <otu id="otu221911" label="PIG07612.1_GCA_002754475_microcin-processing_peptidase_2__Comamonas_sp._26_"/>
    <otu id="otu221926" label="WP_066482926.1_GCF_001544075_metalloprotease_TldD__Comamonas_terrae_"/>
    <otu id="otu221933" label="44.2/26"/>
    <otu id="otu221936" label="GCA_001969245CP019171.1_1516170222017036801_1516_GCA_001969245_1_ID_1_1516_partial_00__Delftia_acidovorans_"/>
    <otu id="otu221939" label="WP_027017134.1_GCF_000429845_metalloprotease_TldD__Comamonas_composti_"/>
    <otu id="otu221950" label="82.5/95"/>
    <otu id="otu221953" label="ROR22746.1_GCA_003752175_microcin-processing_peptidase_2__Comamonas_sp._BIGb0124_"/>
    <otu id="otu221956" label="PWB17687.1_GCA_003105075_metalloprotease_TldD__Comamonas_sp._JNW_"/>
    <otu id="otu221971" label="87.2/90"/>
    <otu id="otu221974" label="38.5/90"/>
    <otu id="otu221979" label="70.2/86"/>
    <otu id="otu221982" label="GCA_002327945DCVY01000191.1_95796728058_9_GCA_002327945_-1_ID_58_9_partial_00__Acidovorax_delafieldii_"/>
    <otu id="otu221985" label="OYZ66544.1_GCA_002257135_metalloprotease_TldD__Acidovorax_sp._24-64-9_"/>
    <otu id="otu221992" label="ART47303.1_GCA_002157165_metalloprotease_TldD__Acidovorax_carolinensis_"/>
    <otu id="otu221999" label="REG15710.1_GCA_003387115_microcin-processing_peptidase_2__Simplicispira_sp._110_"/>
    <otu id="otu222006" label="EER58552.1_GCA_000175235_microcin-processing_peptidase_2__Acidovorax_delafieldii_2AN_"/>
    <otu id="otu222017" label="80.4/69"/>
    <otu id="otu222020" label="87.5/90"/>
    <otu id="otu222023" label="58.6/54"/>
    <otu id="otu222028" label="96.3/97"/>
    <otu id="otu222031" label="QBM26857.1_GCA_004353865_protease_TldD__Hydrogenophaga_pseudoflava_"/>
    <otu id="otu222034" label="84.8/100"/>
    <otu id="otu222037" label="OGB14007.1_GCA_001770905_metalloprotease_TldD__Burkholderiales_bacterium_RIFCSPLOWO2_02_FULL_67_64_"/>
    <otu id="otu222040" label="WP_068167319.1_GCF_001592305_metalloprotease_TldD__Hydrogenophaga_taeniospiralis_"/>
    <otu id="otu222051" label="97.6/99"/>
    <otu id="otu222054" label="PUE61735.1_GCA_003063415_metalloprotease_TldD__Limnohabitans_sp._2KL-17_"/>
    <otu id="otu222057" label="91.9/89"/>
    <otu id="otu222060" label="WP_090047758.1_GCF_001269345_metalloprotease_TldD__Limnohabitans_sp._2KL-27_"/>
    <otu id="otu222063" label="86.6/57"/>
    <otu id="otu222066" label="76.5/52"/>
    <otu id="otu222069" label="84.5/52"/>
    <otu id="otu222072" label="PUE27170.1_GCA_003063525_metalloprotease_TldD__Limnohabitans_sp._MMS-10A-160_"/>
    <otu id="otu222075" label="PVE43919.1_GCA_001270065_metalloprotease_TldD__Limnohabitans_planktonicus_II-D5_"/>
    <otu id="otu222082" label="PUE42152.1_GCA_003063665_metalloprotease_TldD__Limnohabitans_sp._Hippo3_"/>
    <otu id="otu222091" label="ALK89690.1_GCA_001412535_protease_TldD__Limnohabitans_sp._63ED37-2_"/>
    <otu id="otu222094" label="OYU32865.1_GCA_002255935_metalloprotease_TldD__Comamonadaceae_bacterium_PBBC2_"/>
    <otu id="otu222117" label="39.6/51"/>
    <otu id="otu222120" label="92.4/86"/>
    <otu id="otu222123" label="73.1/78"/>
    <otu id="otu222126" label="RPE67683.1_GCA_003843835_microcin-processing_peptidase_2__Tibeticola_sediminis_"/>
    <otu id="otu222129" label="PKO61351.1_GCA_002842265_metalloprotease_TldD__Betaproteobacteria_bacterium_HGW-Betaproteobacteria-18_"/>
    <otu id="otu222136" label="PJB43219.1_GCA_002789915_metalloprotease_TldD__Comamonadaceae_bacterium_CG_4_9_14_3_um_filter_60_33_"/>
    <otu id="otu222143" label="31.5/50"/>
    <otu id="otu222146" label="84.4/49"/>
    <otu id="otu222151" label="71.9/98"/>
    <otu id="otu222154" label="86.8/99"/>
    <otu id="otu222157" label="88.3/99"/>
    <otu id="otu222160" label="OYU44683.1_GCA_002256095_metalloprotease_TldD__Burkholderiales_bacterium_PBB4_"/>
    <otu id="otu222163" label="19/97"/>
    <otu id="otu222166" label="65.2/97"/>
    <otu id="otu222169" label="ARV20132.1_GCA_002163715_Metalloprotease_TldD__Curvibacter_sp._AEP1-3_"/>
    <otu id="otu222172" label="TAH11148.1_GCA_004293725_metalloprotease_TldD__Curvibacter_sp._"/>
    <otu id="otu222179" label="OYQ39127.1_GCA_002251855_metalloprotease_TldD__Rhodoferax_sp._TH121_"/>
    <otu id="otu222190" label="APW44082.1_GCA_001955715_metalloprotease_TldD__Rhodoferax_saidenbachensis_"/>
    <otu id="otu222197" label="RFO95863.1_GCA_003415675_metalloprotease_TldD__Rhodoferax_sp._IMCC26218_"/>
    <otu id="otu222204" label="OGB33269.1_GCA_001770935_metalloprotease_TldD__Burkholderiales_bacterium_RIFCSPLOWO2_12_FULL_61_40_"/>
    <otu id="otu222211" label="WP_114970084.1_GCF_003347515_metalloprotease_TldD__Rhodoferax_sp._OTU1_"/>
    <otu id="otu222218" label="90.8/85"/>
    <otu id="otu222221" label="ABD71078.1_GCA_000013605_microcin-processing_peptidase_2._Unknown_type_peptidase._MEROPS_family_U62__Rhodoferax_ferrireducens_T118_"/>
    <otu id="otu222224" label="GCA_002381045DFWT01000120.1_111452245_1_GCA_002381045_1_ID_245_1_partial_10__Rhodoferax_sp._UBA4127_"/>
    <otu id="otu222243" label="81.7/90"/>
    <otu id="otu222246" label="97.8/92"/>
    <otu id="otu222249" label="ARU03811.1_GCA_002158865_metalloprotease_TldD__Comamonas_serinivorans_"/>
    <otu id="otu222252" label="WP_019574080.1_GCF_000381265_metalloprotease_TldD__Curvibacter_lanceolatus_"/>
    <otu id="otu222261" label="PUE13691.1_GCA_003063375_metalloprotease_TldD__Limnohabitans_sp._MMS-10A-178_"/>
    <otu id="otu222264" label="GCA_000428325ATZS02000041.1_55572255868539_55_GCA_000428325_-1_ID_39_55_partial_00__beta_proteobacterium_SCGC_AAA027-I06_"/>
    <otu id="otu222281" label="APW39722.1_GCA_001955695_metalloprotease_TldD__Rhodoferax_koreense_"/>
    <otu id="otu222284" label="PVY02062.1_GCA_003097105_microcin-processing_peptidase_2__Rhodoferax_sp._YR267_"/>
    <otu id="otu222299" label="RZT48242.1_GCA_004217005_microcin-processing_peptidase_2__Variovorax_sp._BK119_"/>
    <otu id="otu222306" label="75.1/27"/>
    <otu id="otu222309" label="75.7/29"/>
    <otu id="otu222314" label="84.4/100"/>
    <otu id="otu222317" label="SEA99576.1_GCA_900107745_microcin-processing_peptidase_2._Unknown_type_peptidase._MEROPS_family_U62__Variovorax_sp._YR216_"/>
    <otu id="otu222320" label="TCM91975.1_GCA_004341865_microcin-processing_peptidase_2__Variovorax_sp._BK151_"/>
    <otu id="otu222327" label="WP_048440201.1_GCF_001044395_metalloprotease_TldD__Caenimonas_sp._SL110_"/>
    <otu id="otu222334" label="KQP14157.1_GCA_001422405_protease_TldD__Pseudorhodoferax_sp._Leaf267_"/>
    <otu id="otu222341" label="PHM21700.1_GCA_002633085_metalloprotease_TldD__Curvibacter_sp._PD_MW3_"/>
    <otu id="otu222352" label="93.3/75"/>
    <otu id="otu222355" label="86/75"/>
    <otu id="otu222358" label="OYT89098.1_GCA_002255925_metalloprotease_TldD__Burkholderiales_bacterium_PBB6_"/>
    <otu id="otu222361" label="78.4/100"/>
    <otu id="otu222364" label="EHR68971.1_GCA_000244995_putative_Zn-dependent_protease-like_protein__Burkholderiales_bacterium_JOSHI_001_"/>
    <otu id="otu222367" label="GCL66232.1_GCA_005403045_peptidase_C69__Aquabacterium_pictum_"/>
    <otu id="otu222380" label="WP_029001554.1_GCF_000430725_metalloprotease_TldD__Azohydromonas_australica_"/>
    <otu id="otu222383" label="WP_066342752.1_GCF_001571085_metalloprotease_TldD__Azohydromonas_lata_"/>
    <otu id="otu222400" label="OGA82520.1_GCA_001770725_metalloprotease_TldD__Burkholderiales_bacterium_RIFCSPHIGHO2_01_FULL_63_240_"/>
    <otu id="otu222403" label="WP_058086621.1_GCF_001447195_metalloprotease_TldD__Aquabacterium_parvum_"/>
    <otu id="otu222422" label="84.1/94"/>
    <otu id="otu222427" label="49.7/99"/>
    <otu id="otu222432" label="WP_018150907.1_GCF_000376945_metalloprotease_TldD__Leeia_oryzae_"/>
    <otu id="otu222435" label="RQW29784.1_GCA_003856275_metalloprotease_TldD__Rhodobacteraceae_bacterium_CH30_"/>
    <otu id="otu222442" label="88.2/100"/>
    <otu id="otu222445" label="TCP11627.1_GCA_004345725_microcin-processing_peptidase_2__Crenobacter_luteus_"/>
    <otu id="otu222448" label="SCK26212.1_GCA_900090205_TldD_protein__Vogesella_sp._LIG4_"/>
    <otu id="otu222459" label="RCS56753.1_GCA_003335215_metalloprotease_TldD__Parvibium_lacunae_"/>
    <otu id="otu222466" label="89.5/98"/>
    <otu id="otu222469" label="GCA_003136595PLEY01000187.1_627230373769115_62_GCA_003136595_-1_ID_115_62_partial_00__Burkholderiales_bacterium_"/>
    <otu id="otu222472" label="GCA_002293615DBDN01000052.1_43068453115_4_GCA_002293615_-1_ID_15_4_partial_00__Betaproteobacteria_bacterium_UBA931_"/>
    <otu id="otu222487" label="84.1/14"/>
    <otu id="otu222492" label="68.4/30"/>
    <otu id="otu222495" label="AGS06988.1_GCA_000441555_peptidase__Candidatus_Profftella_armatura_"/>
    <otu id="otu222498" label="93.4/93"/>
    <otu id="otu222501" label="83.4/78"/>
    <otu id="otu222504" label="87/87"/>
    <otu id="otu222507" label="72.6/61"/>
    <otu id="otu222510" label="23.5/36"/>
    <otu id="otu222513" label="86.9/84"/>
    <otu id="otu222516" label="78.7/79"/>
    <otu id="otu222519" label="RJX33485.1_GCA_003605115_metalloprotease_TldD__Oxalobacter_sp._"/>
    <otu id="otu222522" label="SFL98934.1_GCA_900114705_TldD_protein__Rugamonas_rubra_"/>
    <otu id="otu222529" label="53.4/84"/>
    <otu id="otu222534" label="OYO26606.1_GCA_002250505_metalloprotease_TldD__Janthinobacterium_sp._PC23-8_"/>
    <otu id="otu222537" label="82.9/97"/>
    <otu id="otu222540" label="AYM74958.1_GCA_003667705_metalloprotease_TldD__Janthinobacterium_agaricidamnosum_"/>
    <otu id="otu222543" label="WP_058050878.1_GCF_001445815_MULTISPECIES__metalloprotease_TldD__unclassified_Janthinobacterium_"/>
    <otu id="otu222554" label="30.7/93"/>
    <otu id="otu222557" label="OEZ96086.1_GCA_001758785_metalloprotease_TldD__Duganella_phyllosphaerae_"/>
    <otu id="otu222560" label="RJG11492.1_GCA_003590855_metalloprotease_TldD__Massilia_sp._K1S02-61_"/>
    <otu id="otu222575" label="68/46"/>
    <otu id="otu222578" label="86.5/64"/>
    <otu id="otu222583" label="GCA_003133225PKWL01000113.1_10115461300679_10_GCA_003133225_-1_ID_79_10_partial_00__Janthinobacterium_sp._"/>
    <otu id="otu222586" label="WP_017878629.1_GCF_000344615_metalloprotease_TldD__Janthinobacterium_sp._CG3_"/>
    <otu id="otu222593" label="97.4/99"/>
    <otu id="otu222596" label="90.4/89"/>
    <otu id="otu222599" label="0/86"/>
    <otu id="otu222602" label="74.8/89"/>
    <otu id="otu222605" label="39.2/97"/>
    <otu id="otu222610" label="GCA_002428015DIZW01000056.1_337895249123_3_GCA_002428015_-1_ID_123_3_partial_00__Oxalobacteraceae_bacterium_UBA6018_"/>
    <otu id="otu222613" label="CUU31514.1_GCA_001485665_TldD_protein__part_of_TldE_TldD_proteolytic_complex__Janthinobacterium_sp._CG23_2_"/>
    <otu id="otu222620" label="RSZ55609.1_GCA_003953935_metalloprotease_TldD__Massilia_sp._SOD_"/>
    <otu id="otu222627" label="PWF54925.1_GCA_003011895_metalloprotease_TldD__Massilia_glaciei_"/>
    <otu id="otu222634" label="PIL41312.1_GCA_002760665_metalloprotease_TldD__Massilia_psychrophila_"/>
    <otu id="otu222641" label="SHH21469.1_GCA_900129765_TldD_protein__Massilia_sp._CF038_"/>
    <otu id="otu222648" label="PIL45194.1_GCA_002760655_metalloprotease_TldD__Massilia_eurypsychrophila_"/>
    <otu id="otu222659" label="HAT33159.1_GCA_003482555_TPA__metalloprotease_TldD__Janthinobacterium_sp._"/>
    <otu id="otu222670" label="CDG84919.1_GCA_000723165_modulator_of_DNA_gyrase_family_protein__Janthinobacterium_agaricidamnosum_NBRC_102515___DSM_9628_"/>
    <otu id="otu222679" label="83.8/46"/>
    <otu id="otu222682" label="88.1/43"/>
    <otu id="otu222685" label="TFW32740.1_GCA_004614195_metalloprotease_TldD__Massilia_sp._ONC3_"/>
    <otu id="otu222688" label="WP_036173406.1_GCF_000745265_metalloprotease_TldD__Massilia_sp._9096_"/>
    <otu id="otu222695" label="89.3/100"/>
    <otu id="otu222698" label="SFC04299.1_GCA_900112225_microcin-processing_peptidase_2._Unknown_type_peptidase._MEROPS_family_U62__Massilia_yuzhufengensis_"/>
    <otu id="otu222701" label="WP_027866907.1_GCF_000427785_metalloprotease_TldD__Massilia_alkalitolerans_"/>
    <otu id="otu222712" label="93/95"/>
    <otu id="otu222715" label="29.7/79"/>
    <otu id="otu222718" label="0/78"/>
    <otu id="otu222721" label="0/79"/>
    <otu id="otu222724" label="95.3/95"/>
    <otu id="otu222727" label="90.7/96"/>
    <otu id="otu222730" label="GCA_002354135DEKZ01000268.1_32116357668_3_GCA_002354135_1_ID_68_3_partial_00__Massilia_sp._UBA2709_"/>
    <otu id="otu222733" label="HBI68129.1_GCA_003507615_TPA__metalloprotease_TldD__Massilia_sp._"/>
    <otu id="otu222740" label="THC43880.1_GCA_004798585_metalloprotease_TldD__Massilia_sp._Mn16-1_5_"/>
    <otu id="otu222747" label="GCA_005222695STGG01000055.1_9149651642555_9_GCA_005222695_-1_ID_55_9_partial_00__Massilia_sp._HP4_"/>
    <otu id="otu222758" label="OIJ41167.1_GCA_001866515_modulator_of_DNA_gyrase_family_protein__Massilia_timonae_"/>
    <otu id="otu222761" label="AWL04408.1_GCA_003143515_metalloprotease_TldD__Massilia_oculi_"/>
    <otu id="otu222768" label="GCA_002339265DDKG01000231.1_469298422266_4_GCA_002339265_-1_ID_266_4_partial_00__Massilia_sp._UBA2604_"/>
    <otu id="otu222779" label="WP_020651578.1_GCF_000382345_metalloprotease_TldD__Massilia_niastensis_"/>
    <otu id="otu222786" label="OON64145.1_GCA_002007115_metalloprotease_TldD__Massilia_sp._KIM_"/>
    <otu id="otu222801" label="76.6/70"/>
    <otu id="otu222804" label="82.5/70"/>
    <otu id="otu222807" label="87.3/83"/>
    <otu id="otu222810" label="77.3/90"/>
    <otu id="otu222813" label="76.3/76"/>
    <otu id="otu222816" label="32.3/68"/>
    <otu id="otu222821" label="67.6/89"/>
    <otu id="otu222824" label="74.5/97"/>
    <otu id="otu222827" label="78.8/95"/>
    <otu id="otu222830" label="86.7/99"/>
    <otu id="otu222833" label="72.6/94"/>
    <otu id="otu222836" label="93.6/99"/>
    <otu id="otu222839" label="77.7/100"/>
    <otu id="otu222842" label="82.2/100"/>
    <otu id="otu222845" label="KRB85027.1_GCA_001428545_protease_TldD__Noviherbaspirillum_sp._Root189_"/>
    <otu id="otu222850" label="KIF80659.1_GCA_000818395_protease_TldD__Noviherbaspirillum_autotrophicum_"/>
    <otu id="otu222853" label="WP_136419462.1_GCF_004804275_metalloprotease_TldD__Herbaspirillum_sp._ST_5-3_"/>
    <otu id="otu222864" label="OWW19707.1_GCA_002211445_metalloprotease_TldD__Noviherbaspirillum_denitrificans_"/>
    <otu id="otu222871" label="RZI41250.1_GCA_003918735_metalloprotease_TldD__Herbaspirillum_sp._HC18_"/>
    <otu id="otu222878" label="74.4/94"/>
    <otu id="otu222881" label="HCY64778.1_GCA_003537575_TPA__metalloprotease_TldD__Oxalobacteraceae_bacterium_"/>
    <otu id="otu222884" label="RJG05571.1_GCA_003590875_metalloprotease_TldD__Herbaspirillum_sp._K2R10-39_"/>
    <otu id="otu222895" label="WP_019141558.1_GCF_000312045_metalloprotease_TldD__Noviherbaspirillum_massiliense_"/>
    <otu id="otu222902" label="TFW09667.1_GCA_004570315_metalloprotease_TldD__Oxalobacteraceae_bacterium_OM1_"/>
    <otu id="otu222911" label="RQO35810.1_GCA_003852535_metalloprotease_TldD__Herminiimonas_sp._KBW02_"/>
    <otu id="otu222922" label="CAL61049.1_GCA_000026125_Protein_tldD_homolog__Herminiimonas_arsenicoxydans_"/>
    <otu id="otu222925" label="GCA_001464355LNEU01000016.1_12614049114195116_126_GCA_001464355_-1_ID_16_126_partial_00__Burkholderiales_bacterium_Ga0077544_"/>
    <otu id="otu222932" label="WP_076592039.1_GCF_900130075_metalloprotease_TldD__Herminiimonas_arsenitoxidans_"/>
    <otu id="otu222939" label="RBA23779.1_GCA_003293745_putative_Zn-dependent_proteases_and_their_inactivated_-like_protein__Herminiimonas_fonticola_"/>
    <otu id="otu222946" label="GCA_002384815DGBN01000029.1_55594256088554_55_GCA_002384815_-1_ID_54_55_partial_00__Oxalobacteraceae_bacterium_UBA4003_"/>
    <otu id="otu222961" label="OGB24166.1_GCA_001770855_metalloprotease_TldD__Burkholderiales_bacterium_RIFCSPLOWO2_02_FULL_57_36_"/>
    <otu id="otu222972" label="88.1/100"/>
    <otu id="otu222975" label="EJN06410.1_GCA_000282575_putative_Zn-dependent_protease-like_protein__Herbaspirillum_sp._YR522_"/>
    <otu id="otu222980" label="WP_050468088.1_GCF_001571165_metalloprotease_TldD__Herbaspirillum_chlorophenolicum_"/>
    <otu id="otu222983" label="WP_079215820.1_GCF_002025725_metalloprotease_TldD__Herbaspirillum_robiniae_"/>
    <otu id="otu222994" label="QBP74808.1_GCA_004367745_metalloprotease_TldD__Herbaspirillum_huttiense_"/>
    <otu id="otu223003" label="WP_050461242.1_GCF_001189915_metalloprotease_TldD__Herbaspirillum_autotrophicum_"/>
    <otu id="otu223008" label="TFI07139.1_GCA_004563925_metalloprotease_TldD__Herbaspirillum_sp._3R11_"/>
    <otu id="otu223011" label="ASU38038.1_GCA_002257565_metalloprotease_TldD__Herbaspirillum_sp._meg3_"/>
    <otu id="otu223030" label="RXZ38039.1_GCA_004134995_metalloprotease_TldD__Oxalobacteraceae_bacterium_CAVE-383_"/>
    <otu id="otu223037" label="88.4/98"/>
    <otu id="otu223042" label="89/99"/>
    <otu id="otu223045" label="0/69"/>
    <otu id="otu223050" label="GCA_002325825DCSW01000055.1_641465606107_6_GCA_002325825_-1_ID_107_6_partial_00__Collimonas_sp._UBA1456_"/>
    <otu id="otu223055" label="PFH11055.1_GCA_002564105_TldD_protein__Collimonas_sp._PA-H2_"/>
    <otu id="otu223058" label="AMP03608.1_GCA_001584185_modulator_of_DNA_gyrase_family_protein__Collimonas_pratensis_"/>
    <otu id="otu223069" label="AMP08952.1_GCA_001584205_modulator_of_DNA_gyrase_family_protein__Collimonas_arenae_"/>
    <otu id="otu223076" label="AMO96639.1_GCA_001584145_modulator_of_DNA_gyrase_family_protein__Collimonas_fungivorans_"/>
    <otu id="otu223083" label="SFB12983.1_GCA_900111995_TldD_protein__Collimonas_sp._OK607_"/>
    <otu id="otu223090" label="PUA16762.1_GCA_003056055_metalloprotease_TldD__Glaciimonas_sp._PCH181_"/>
    <otu id="otu223101" label="GCA_002415335DHXL01000396.1_13887146_1_GCA_002415335_1_ID_146_1_partial_10__Oxalobacteraceae_bacterium_UBA5157_"/>
    <otu id="otu223108" label="82.8/87"/>
    <otu id="otu223111" label="PXX37352.1_GCA_003201815_microcin-processing_peptidase_2__Undibacterium_pigrum_"/>
    <otu id="otu223114" label="89.2/100"/>
    <otu id="otu223117" label="RTQ19165.1_GCA_003970805_metalloprotease_TldD__Undibacterium_sp._S11R28_"/>
    <otu id="otu223120" label="GCA_002482715DLGN01000183.1_252295983_2_GCA_002482715_1_ID_83_2_partial_00__Oxalobacteraceae_bacterium_UBA7693_"/>
    <otu id="otu223137" label="AXA92123.1_GCA_003293715_metalloprotease_TldD__Massilia_sp._YMA4_"/>
    <otu id="otu223140" label="74.2/100"/>
    <otu id="otu223143" label="QBI03350.1_GCA_004322755_metalloprotease_TldD__Massilia_albidiflava_"/>
    <otu id="otu223146" label="QCP13578.1_GCA_005280315_metalloprotease_TldD__Massilia_umbonata_"/>
    <otu id="otu223161" label="71.2/39"/>
    <otu id="otu223164" label="83.8/38"/>
    <otu id="otu223169" label="RZU21057.1_GCA_004217275_TldD_protein__Duganella_sp._BK054_"/>
    <otu id="otu223172" label="WP_028100692.1_GCF_000425385_metalloprotease_TldD__Pseudoduganella_violaceinigra_"/>
    <otu id="otu223179" label="77.9/80"/>
    <otu id="otu223182" label="SFV10715.1_GCA_900116645_TldD_protein__Massilia_namucuonensis_"/>
    <otu id="otu223185" label="PTW27240.1_GCA_003053665_microcin-processing_peptidase_2__Massilia_sp._GV045_"/>
    <otu id="otu223196" label="87.3/43"/>
    <otu id="otu223199" label="75.3/35"/>
    <otu id="otu223202" label="77.7/43"/>
    <otu id="otu223205" label="47.4/42"/>
    <otu id="otu223208" label="SEN55678.1_GCA_900110275_TldD_protein__Duganella_sp._CF517_"/>
    <otu id="otu223211" label="TFW19096.1_GCA_004614165_metalloprotease_TldD__Duganella_sp._DN04_"/>
    <otu id="otu223218" label="87.2/96"/>
    <otu id="otu223221" label="SDK21887.1_GCA_900100205_TldD_protein__Duganella_sp._OV510_"/>
    <otu id="otu223224" label="20/95"/>
    <otu id="otu223227" label="SHN16835.1_GCA_900143065_TldD_protein__Duganella_sacchari_"/>
    <otu id="otu223230" label="SEM42897.1_GCA_900109645_TldD_protein__Duganella_sp._CF402_"/>
    <otu id="otu223245" label="RED87036.1_GCA_003385995_TldD_protein__Duganella_sp._GV023_"/>
    <otu id="otu223252" label="WP_020705232.1_GCF_000381565_metalloprotease_TldD__Oxalobacteraceae_bacterium_AB_14_"/>
    <otu id="otu223271" label="WP_025918070.1_GCF_000622895_metalloprotease_TldD__Herminiimonas_sp._CN_"/>
    <otu id="otu223282" label="19.3/28"/>
    <otu id="otu223287" label="EEO28484.1_GCA_000158475_hypothetical_protein_OFAG_01637__Oxalobacter_formigenes_HOxBLS_"/>
    <otu id="otu223290" label="EEO30648.1_GCA_000158495_TldD_PmbA_family_protein__Oxalobacter_formigenes_OXCC13_"/>
    <otu id="otu223301" label="OXL15656.1_GCA_002224225_metalloprotease_TldD__Polynucleobacter_cosmopolitanus_"/>
    <otu id="otu223304" label="SNC64921.1_GCA_900187875_TldD_protein__Polynucleobacter_victoriensis_"/>
    <otu id="otu223311" label="95.9/89"/>
    <otu id="otu223314" label="21.8/13"/>
    <otu id="otu223317" label="72.9/14"/>
    <otu id="otu223320" label="78.2/14"/>
    <otu id="otu223323" label="0/13"/>
    <otu id="otu223326" label="0/14"/>
    <otu id="otu223329" label="99.7/99"/>
    <otu id="otu223332" label="87.1/99"/>
    <otu id="otu223335" label="0/54"/>
    <otu id="otu223338" label="79.9/55"/>
    <otu id="otu223341" label="74.8/73"/>
    <otu id="otu223348" label="CCD29199.1_GCA_000227585_peptidase_U62_modulator_of_DNA_gyrase__Candidatus_Glomeribacter_gigasporarum_BEG34_"/>
    <otu id="otu223351" label="10.6/75"/>
    <otu id="otu223354" label="WP_065378930.1_GCF_001684025_metalloprotease_TldD__Candidatus_Glomeribacter_gigasporarum_"/>
    <otu id="otu223359" label="GCA_001684155LXRH01000315.1_12382143_1_GCA_001684155_1_ID_143_1_partial_10__Candidatus_Glomeribacter_gigasporarum_"/>
    <otu id="otu223362" label="GCA_001684155LXRH01000015.1_859937468525_8_GCA_001684155_-1_ID_525_8_partial_00__Candidatus_Glomeribacter_gigasporarum_"/>
    <otu id="otu223377" label="WP_026922161.1_GCF_000424705_metalloprotease_TldD__Glomeribacter_sp._1016415_"/>
    <otu id="otu223384" label="RKP51028.1_GCA_003628145_metalloprotease_TldD__Paraburkholderia_sp._7MK8-2_"/>
    <otu id="otu223391" label="71.9/65"/>
    <otu id="otu223394" label="PLZ03282.1_GCA_002870125_metalloprotease_TldD__Burkholderia_sp._WAC0059_"/>
    <otu id="otu223397" label="89.8/98"/>
    <otu id="otu223400" label="RQN35078.1_GCA_003849695_metalloprotease_TldD__Paraburkholderia_tropica_"/>
    <otu id="otu223405" label="TDG08861.1_GCA_004353905_metalloprotease_TldD__Paraburkholderia_sp._CNPSo_3008_"/>
    <otu id="otu223408" label="WP_042262427.1_GCF_000739775_metalloprotease_TldD__Paraburkholderia_heleia_"/>
    <otu id="otu223427" label="92.2/99"/>
    <otu id="otu223430" label="76.2/97"/>
    <otu id="otu223433" label="78.7/99"/>
    <otu id="otu223436" label="76.2/99"/>
    <otu id="otu223439" label="90.2/100"/>
    <otu id="otu223442" label="40.4/100"/>
    <otu id="otu223447" label="PMS23139.1_GCA_002879885_metalloprotease_TldD__Burkholderia_dabaoshanensis_"/>
    <otu id="otu223450" label="PMS25669.1_GCA_002879855_metalloprotease_TldD__Trinickia_soli_"/>
    <otu id="otu223457" label="75.7/100"/>
    <otu id="otu223460" label="AOJ01011.1_GCA_001523745_metalloprotease_TldD__Burkholderia_sp._BDU6_"/>
    <otu id="otu223465" label="KGW99592.1_GCA_000774885_modulator_of_DNA_gyrase_family_protein__Burkholderia_pseudomallei_MSHR640_"/>
    <otu id="otu223468" label="WP_009889234.1_GCF_000152285_metalloprotease_TldD__Burkholderia_thailandensis_"/>
    <otu id="otu223483" label="PJO24772.1_GCA_000300395_metalloprotease_TldD__Burkholderia_glumae_AU6208_"/>
    <otu id="otu223490" label="AOJ75050.1_GCA_001718695_metalloprotease_TldD__Burkholderia_ubonensis_"/>
    <otu id="otu223497" label="AQQ36823.1_GCA_001999825_metalloprotease_TldD__Burkholderia_cenocepacia_"/>
    <otu id="otu223504" label="ACC71682.1_GCA_000020045_peptidase_U62_modulator_of_DNA_gyrase__Paraburkholderia_phymatum_STM815_"/>
    <otu id="otu223511" label="0/66"/>
    <otu id="otu223516" label="95.2/99"/>
    <otu id="otu223519" label="74.9/87"/>
    <otu id="otu223524" label="94.5/97"/>
    <otu id="otu223527" label="69.8/80"/>
    <otu id="otu223530" label="71.3/93"/>
    <otu id="otu223533" label="WP_018439986.1_GCF_000373005_metalloprotease_TldD__Trinickia_symbiotica_"/>
    <otu id="otu223536" label="86.7/100"/>
    <otu id="otu223539" label="87.2/97"/>
    <otu id="otu223544" label="0/96"/>
    <otu id="otu223547" label="SAK42695.1_GCA_001545035_C69_family_peptidase__Caballeronia_glebae_"/>
    <otu id="otu223552" label="KNH10113.1_GCA_001235855_TldD_protein__part_of_putative_TldE_TldD_proteolytic_complex__Candidatus_Burkholderia_brachyanthoides_"/>
    <otu id="otu223555" label="KMY85979.1_GCA_001184395_TldD_protein__part_of_TldE_TldD_proteolytic_complex__Candidatus_Paraburkholderia_calva_"/>
    <otu id="otu223566" label="KND58471.1_GCA_001189365_TldD_protein__part_of_TldE_TldD_proteolytic_complex__Candidatus_Burkholderia_verschuerenii_"/>
    <otu id="otu223573" label="0/100"/>
    <otu id="otu223576" label="SAK70517.1_GCA_001545075_C69_family_peptidase__Caballeronia_ptereochthonis_"/>
    <otu id="otu223579" label="SAL14048.1_GCA_001544615_C69_family_peptidase__Caballeronia_concitans_"/>
    <otu id="otu223590" label="AET88213.1_GCA_000236065_peptidase_U62_modulator_of_DNA_gyrase__Burkholderia_sp._YI23_"/>
    <otu id="otu223601" label="SAL73392.1_GCA_001544515_C69_family_peptidase__Caballeronia_terrestris_"/>
    <otu id="otu223608" label="OTP69289.1_GCA_002141475_TldD_protein__part_of_TldE_TldD_proteolytic_complex__Caballeronia_sordidicola_"/>
    <otu id="otu223615" label="ADG14596.1_GCA_000092885_peptidase_U62_modulator_of_DNA_gyrase__Paraburkholderia_sp._CCGE1002_"/>
    <otu id="otu223622" label="RKR43089.1_GCA_003634175_microcin-processing_peptidase_2__Paraburkholderia_sp._BL17N1_"/>
    <otu id="otu223629" label="APA85761.1_GCA_001865575_metalloprotease_TldD__Paraburkholderia_sprentiae_WSM5005_"/>
    <otu id="otu223638" label="RKE26052.1_GCA_003610295_microcin-processing_peptidase_2__Paraburkholderia_sp._BL23I1N1_"/>
    <otu id="otu223641" label="30.9/99"/>
    <otu id="otu223646" label="WP_027799419.1_GCF_000472525_metalloprotease_TldD__Paraburkholderia_dilworthii_"/>
    <otu id="otu223649" label="74.8/100"/>
    <otu id="otu223652" label="EDT11729.1_GCA_000172415_peptidase_U62_modulator_of_DNA_gyrase__Paraburkholderia_graminis_C4D1M_"/>
    <otu id="otu223655" label="WP_020069699.1_GCF_000383275_metalloprotease_TldD__Paraburkholderia_caledonica_"/>
    <otu id="otu223666" label="TAL98270.1_GCA_004297925_metalloprotease_TldD__Paraburkholderia_sp._"/>
    <otu id="otu223683" label="22.3/71"/>
    <otu id="otu223686" label="77.9/98"/>
    <otu id="otu223689" label="72.1/98"/>
    <otu id="otu223692" label="RAD05485.1_GCA_003256975_metalloprotease_TldD__Burkholderia_multivorans_"/>
    <otu id="otu223695" label="PCE25610.1_GCA_002362315_metalloprotease_TldD__Pseudomonas_acidophila_"/>
    <otu id="otu223702" label="79.1/100"/>
    <otu id="otu223705" label="GCA_005144415SWJE01000003.1_32033761433908023_320_GCA_005144415_-1_ID_23_320_partial_00__Trinickia_sp._7GSK02_"/>
    <otu id="otu223708" label="WP_118183516.1_GCF_003443895_metalloprotease_TldD__Paraburkholderia_phosphatilytica_"/>
    <otu id="otu223719" label="TDY50398.1_GCA_004366595_microcin-processing_peptidase_2__Paraburkholderia_rhizosphaerae_"/>
    <otu id="otu223726" label="APR36892.1_GCA_001922345_metalloprotease_TldD__Paraburkholderia_sp._SOS3_"/>
    <otu id="otu223745" label="WP_017776958.1_GCF_003986935_metalloprotease_TldD__Paraburkholderia_kururiensis_"/>
    <otu id="otu223752" label="RKP48616.1_GCA_003628125_metalloprotease_TldD__Robbsia_sp._DHC34_"/>
    <otu id="otu223759" label="CAJ92265.1_GCA_000009285_Microcin-processing_peptidase_2__Cupriavidus_necator_H16_"/>
    <otu id="otu223766" label="GCA_000483305AXYL01000032.1_14128441360832_14_GCA_000483305_-1_ID_32_14_partial_01__Cupriavidus_sp._JGI_0001016-D21_"/>
    <otu id="otu223773" label="80.2/79"/>
    <otu id="otu223776" label="89.1/94"/>
    <otu id="otu223779" label="76.2/91"/>
    <otu id="otu223782" label="AOZ05719.1_GCA_001854325_metalloprotease_TldD__Cupriavidus_malaysiensis_"/>
    <otu id="otu223785" label="ALD90161.1_GCA_001281465_peptidase_C69__Cupriavidus_gilardii_CR3_"/>
    <otu id="otu223792" label="73.7/94"/>
    <otu id="otu223797" label="AJG18620.1_GCA_000832305_TldD_protein__part_of_TldE_TldD_proteolytic_complex__Cupriavidus_basilensis_"/>
    <otu id="otu223800" label="WP_020201402.1_GCF_000876015_MULTISPECIES__metalloprotease_TldD__Cupriavidus_"/>
    <otu id="otu223807" label="SFO91966.1_GCA_900115455_microcin-processing_peptidase_2._Unknown_type_peptidase._MEROPS_family_U62__Cupriavidus_sp._OV096_"/>
    <otu id="otu223820" label="0/57"/>
    <otu id="otu223823" label="PWK37960.1_GCA_003148725_microcin-processing_peptidase_2__Cupriavidus_plantarum_"/>
    <otu id="otu223826" label="ELA01000.1_GCA_000319775_peptidase__Cupriavidus_sp._HMR-1_"/>
    <otu id="otu223833" label="SDD24436.1_GCA_900101625_microcin-processing_peptidase_2._Unknown_type_peptidase._MEROPS_family_U62__Cupriavidus_sp._YR651_"/>
    <otu id="otu223848" label="TDF62184.1_GCA_004353535_metalloprotease_TldD__Cupriavidus_sp._L7L_"/>
    <otu id="otu223857" label="TAL56604.1_GCA_004297875_metalloprotease_TldD__Pandoraea_sp._"/>
    <otu id="otu223860" label="91/100"/>
    <otu id="otu223863" label="EON11284.1_GCA_000389825_microcin-processing_peptidase_2__Pandoraea_sp._SD6-2_"/>
    <otu id="otu223866" label="AHB04643.1_GCA_000590495_protease_TldD__Pandoraea_pnomenusa_3kgm_"/>
    <otu id="otu223885" label="AXV94909.1_GCA_003515285_metalloprotease_TldD__Ralstonia_solanacearum_"/>
    <otu id="otu223888" label="WP_003263085.1_GCF_001373295_metalloprotease_TldD__Ralstonia_solanacearum_"/>
    <otu id="otu223895" label="94/96"/>
    <otu id="otu223898" label="GCA_002298975DBMV01000047.1_969950710097029_96_GCA_002298975_1_ID_29_96_partial_00__Ralstonia_sp._UBA689_"/>
    <otu id="otu223901" label="75.8/77"/>
    <otu id="otu223904" label="WP_063391835.1_GCF_002939145_metalloprotease_TldD__Ralstonia_mannitolilytica_"/>
    <otu id="otu223907" label="81.9/76"/>
    <otu id="otu223912" label="WP_064804902.1_GCF_002939035_metalloprotease_TldD__Ralstonia_insidiosa_"/>
    <otu id="otu223915" label="KHK50668.1_GCA_000801955_protease_TldD__Ralstonia_sp._A12_"/>
    <otu id="otu223922" label="ACD28019.1_GCA_000020205_peptidase_U62_modulator_of_DNA_gyrase__Ralstonia_pickettii_12J_"/>
    <otu id="otu223959" label="91.7/11"/>
    <otu id="otu223962" label="81.1/12"/>
    <otu id="otu223967" label="AWD32467.1_GCA_003072465_Metalloprotease_TldD__Candidatus_Kinetoplastibacterium_sorsogonicusi_"/>
    <otu id="otu223972" label="AGF48358.1_GCA_000340865_TldD_protein__Candidatus_Kinetoplastibacterium_oncopeltii_TCC290E_"/>
    <otu id="otu223975" label="34.5/97"/>
    <otu id="otu223978" label="AFZ83670.1_GCA_000319245_TldD_protein__Candidatus_Kinetoplastibacterium_blastocrithidii__ex_Strigomonas_culicis__"/>
    <otu id="otu223981" label="AGF49067.1_GCA_000340905_TldD_protein__Candidatus_Kinetoplastibacterium_galatii_TCC219_"/>
    <otu id="otu223996" label="8/9"/>
    <otu id="otu223999" label="93.3/15"/>
    <otu id="otu224002" label="CCG19973.1_GCA_000367225_putative_protease__modulator_of_DNA_gyrase__Taylorella_asinigenitalis_14_45_"/>
    <otu id="otu224005" label="KGF31180.1_GCA_000759065_protease_TldD__Oligella_urethralis_DNF00040_"/>
    <otu id="otu224012" label="88.2/34"/>
    <otu id="otu224015" label="TKR55411.1_GCA_005239165_metalloprotease_TldD__Pusillimonas_ginsengisoli_"/>
    <otu id="otu224018" label="92.1/99"/>
    <otu id="otu224021" label="OZI32824.1_GCA_002261335_metalloprotease_TldD__Bordetella_genomosp._1_"/>
    <otu id="otu224026" label="KOF53504.1_GCA_001270295_protease_TldD__Achromobacter_sp._DMS1_"/>
    <otu id="otu224029" label="GCA_001312205BBDD01000303.1_2238846303_2_GCA_001312205_1_ID_303_2_partial_00__Achromobacter_sp._JCM_18799_"/>
    <otu id="otu224052" label="81.3/10"/>
    <otu id="otu224055" label="80.5/11"/>
    <otu id="otu224058" label="AYN21417.1_GCA_003671915_metalloprotease_TldD__Alcaligenes_aquatilis_"/>
    <otu id="otu224061" label="QAA93707.1_GCA_004022565_metalloprotease_TldD__Pusillimonas_sp._ye3_"/>
    <otu id="otu224068" label="TCU99187.1_GCA_004342005_microcin-processing_peptidase_2__Paracandidimonas_soli_"/>
    <otu id="otu224079" label="TGV06751.1_GCA_004791645_metalloprotease_TldD__Alcaligenaceae_bacterium_429_"/>
    <otu id="otu224094" label="91/73"/>
    <otu id="otu224097" label="74.5/22"/>
    <otu id="otu224100" label="83.5/21"/>
    <otu id="otu224103" label="90/97"/>
    <otu id="otu224108" label="59.2/93"/>
    <otu id="otu224111" label="93.1/97"/>
    <otu id="otu224116" label="GCA_002367635DFDI01000036.1_43488875033538_43_GCA_002367635_1_ID_38_43_partial_00__Betaproteobacteria_bacterium_UBA3031_"/>
    <otu id="otu224121" label="HAT52039.1_GCA_003483505_TPA__metalloprotease_TldD__Betaproteobacteria_bacterium_"/>
    <otu id="otu224124" label="OUT78726.1_GCA_002167745_metalloprotease_TldD__Betaproteobacteria_bacterium_TMED22_"/>
    <otu id="otu224135" label="GCA_002307175DBTS01000140.1_33265022797794_33_GCA_002307175_-1_ID_94_33_partial_00__Rhodocyclaceae_bacterium_UBA1310_"/>
    <otu id="otu224142" label="13.1/7"/>
    <otu id="otu224145" label="90/94"/>
    <otu id="otu224148" label="94/99"/>
    <otu id="otu224151" label="WP_079433258.1_GCF_002028455_metalloprotease_TldD__Zoogloea_sp._LCSB751_"/>
    <otu id="otu224154" label="GCA_002422685DITC01000076.1_54454024684763_54_GCA_002422685_1_ID_63_54_partial_00__Thauera_sp._UBA6194_"/>
    <otu id="otu224163" label="GCA_002347405DDXB01000041.1_29317133316171_29_GCA_002347405_-1_ID_71_29_partial_00__Rhodocyclaceae_bacterium_UBA2271_"/>
    <otu id="otu224166" label="75.6/100"/>
    <otu id="otu224169" label="WP_126446412.1_GCF_003966565_metalloprotease_TldD__Sterolibacteriaceae_bacterium_J5B_"/>
    <otu id="otu224172" label="WP_131111755.1_GCF_004323595_metalloprotease_TldD__Sterolibacteriaceae_bacterium_M52_"/>
    <otu id="otu224187" label="3.1/5"/>
    <otu id="otu224190" label="SMB23234.1_GCA_900174485_putative_peptidase__Sterolibacterium_denitrificans_"/>
    <otu id="otu224193" label="GCA_003157035PMIF01000079.1_546442765290214_54_GCA_003157035_-1_ID_214_54_partial_00__Rhodocyclaceae_bacterium_"/>
    <otu id="otu224208" label="RTL48130.1_GCA_003963315_metalloprotease_TldD__partial__Rhodocyclaceae_bacterium_"/>
    <otu id="otu224215" label="39.9/98"/>
    <otu id="otu224224" label="93.1/100"/>
    <otu id="otu224227" label="89.4/88"/>
    <otu id="otu224230" label="80/44"/>
    <otu id="otu224233" label="75.3/33"/>
    <otu id="otu224236" label="83.6/39"/>
    <otu id="otu224239" label="GCA_002321705DCNE01000014.1_15129281437961_15_GCA_002321705_-1_ID_61_15_partial_00__Methylophilaceae_bacterium_UBA1604_"/>
    <otu id="otu224244" label="53.4/40"/>
    <otu id="otu224247" label="SDK37515.1_GCA_900100975_microcin-processing_peptidase_2._Unknown_type_peptidase._MEROPS_family_U62__Methylophilus_rhizosphaerae_"/>
    <otu id="otu224250" label="HCU84979.1_GCA_003538435_TPA__metalloprotease_TldD__partial__Methylophilus_sp._"/>
    <otu id="otu224257" label="AKR43644.1_GCA_001183865_protease_TldD__Methylophilus_sp._TWE2_"/>
    <otu id="otu224268" label="GCA_001464125LNEP01000001.1_2332307932322441_233_GCA_001464125_-1_ID_1_233_partial_00__Betaproteobacteria_bacterium_Ga0077540_"/>
    <otu id="otu224275" label="41.6/86"/>
    <otu id="otu224282" label="WP_047538376.1_GCF_000799165_metalloprotease_TldD__Methylotenera_versatilis_"/>
    <otu id="otu224285" label="WP_020168656.1_GCF_000384435_MULTISPECIES__metalloprotease_TldD__Methylotenera_"/>
    <otu id="otu224292" label="OQW69596.1_GCA_002083635_metalloprotease_TldD__Proteobacteria_bacterium_ST_bin12_"/>
    <otu id="otu224299" label="OYY49462.1_GCA_002281475_metalloprotease_TldD__Methylophilales_bacterium_28-44-11_"/>
    <otu id="otu224310" label="EUJ10765.1_GCA_000525025_microcin-processing_peptidase_2__Methylophilaceae_bacterium_11_"/>
    <otu id="otu224317" label="PCI58537.1_GCA_002401735_metalloprotease_TldD__Methylophilaceae_bacterium_"/>
    <otu id="otu224324" label="83.7/55"/>
    <otu id="otu224327" label="84/55"/>
    <otu id="otu224330" label="30.2/75"/>
    <otu id="otu224333" label="PKO51862.1_GCA_002842195_metalloprotease_TldD__Betaproteobacteria_bacterium_HGW-Betaproteobacteria-20_"/>
    <otu id="otu224336" label="ADI30053.1_GCA_000093025_peptidase_U62_modulator_of_DNA_gyrase__Methylotenera_versatilis_301_"/>
    <otu id="otu224343" label="GCA_002429455DIZU01000011.1_347716270214_3_GCA_002429455_1_ID_214_3_partial_00__Methylotenera_sp._UBA6020_"/>
    <otu id="otu224350" label="88.7/96"/>
    <otu id="otu224353" label="74.3/68"/>
    <otu id="otu224356" label="54.5/93"/>
    <otu id="otu224359" label="PKO42721.1_GCA_002842285_metalloprotease_TldD__Betaproteobacteria_bacterium_HGW-Betaproteobacteria-22_"/>
    <otu id="otu224362" label="39.6/92"/>
    <otu id="otu224365" label="0/84"/>
    <otu id="otu224368" label="OYZ41313.1_GCA_002281815_metalloprotease_TldD__Methylotenera_sp._24-45-7_"/>
    <otu id="otu224371" label="WP_047549946.1_GCF_000799735_metalloprotease_TldD__Methylotenera_sp._G11_"/>
    <otu id="otu224378" label="PPC84231.1_GCA_002928405_metalloprotease_TldD__Methylotenera_sp._"/>
    <otu id="otu224389" label="OGV77646.1_GCA_001803395_metalloprotease_TldD__Methylotenera_sp._RIFCSPLOWO2_02_FULL_45_14_"/>
    <otu id="otu224396" label="WP_029144024.1_GCF_000384255_metalloprotease_TldD__Methylotenera_mobilis_"/>
    <otu id="otu224413" label="HCC72773.1_GCA_003518185_TPA__metalloprotease_TldD__Methylophilaceae_bacterium_"/>
    <otu id="otu224416" label="GCA_002293205DBCT01000072.1_34384472826_3_GCA_002293205_1_ID_26_3_partial_00__bacterium_UBA951_"/>
    <otu id="otu224427" label="CEN55753.1_GCA_000953015_putative_peptidase__Candidatus_Methylopumilus_turicensis_"/>
    <otu id="otu224434" label="GCA_001464495LNDZ01000024.1_10117761322424_10_GCA_001464495_1_ID_24_10_partial_00__Betaproteobacteria_bacterium_Ga0074130_"/>
    <otu id="otu224445" label="96.5/95"/>
    <otu id="otu224450" label="70.2/97"/>
    <otu id="otu224453" label="PWT71895.1_GCA_003175735_metalloprotease_TldD__Proteobacteria_bacterium_"/>
    <otu id="otu224456" label="RPI40560.1_GCA_003819825_metalloprotease_TldD__Betaproteobacteria_bacterium_"/>
    <otu id="otu224463" label="97/98"/>
    <otu id="otu224466" label="GCA_001464695LNDQ01000098.1_60646566612298_60_GCA_001464695_1_ID_98_60_partial_00__Betaproteobacteria_bacterium_Ga0077523_"/>
    <otu id="otu224469" label="GCA_001464895LNEE01000019.1_77888449030719_77_GCA_001464895_1_ID_19_77_partial_00__Betaproteobacteria_bacterium_Ga0077532_"/>
    <otu id="otu224480" label="86.7/92"/>
    <otu id="otu224483" label="89.7/99"/>
    <otu id="otu224486" label="31/90"/>
    <otu id="otu224491" label="81.9/95"/>
    <otu id="otu224496" label="81.1/74"/>
    <otu id="otu224499" label="87.2/66"/>
    <otu id="otu224504" label="80.6/67"/>
    <otu id="otu224511" label="MBL78601.1_GCA_002721545_metalloprotease_TldD__Nitrosomonadaceae_bacterium_"/>
    <otu id="otu224514" label="GCA_003230615QIFK01000201.1_1395881106910_13_GCA_003230615_-1_ID_10_13_partial_00__Nitrosospira_sp._"/>
    <otu id="otu224521" label="34.4/95"/>
    <otu id="otu224524" label="TFH09775.1_GCA_004525885_metalloprotease_TldD__Nitrosomonadales_bacterium_"/>
    <otu id="otu224527" label="TDI82297.1_GCA_004356775_metalloprotease_TldD__Betaproteobacteria_bacterium_"/>
    <otu id="otu224538" label="SEK90758.1_GCA_900109785_microcin-processing_peptidase_2._Unknown_type_peptidase._MEROPS_family_U62__Nitrosovibrio_tenuis_"/>
    <otu id="otu224545" label="SCY69234.1_GCA_900102495_microcin-processing_peptidase_2._Unknown_type_peptidase._MEROPS_family_U62__Nitrosospira_sp._Nl5_"/>
    <otu id="otu224552" label="76.9/99"/>
    <otu id="otu224555" label="86.2/99"/>
    <otu id="otu224558" label="PTR14674.1_GCA_003050965_microcin-processing_peptidase_2__Nitrosospira_sp._Nsp2_"/>
    <otu id="otu224561" label="78.6/100"/>
    <otu id="otu224564" label="RKR16024.1_GCA_003633815_microcin-processing_peptidase_2__Nitrosospira_sp._Nsp44_"/>
    <otu id="otu224567" label="SFH52926.1_GCA_900113575_microcin-processing_peptidase_2._Unknown_type_peptidase._MEROPS_family_U62__Nitrosospira_sp._Nsp14_"/>
    <otu id="otu224580" label="38.7/98"/>
    <otu id="otu224583" label="SFN27417.1_GCA_900115125_microcin-processing_peptidase_2._Unknown_type_peptidase._MEROPS_family_U62__Nitrosospira_briensis_"/>
    <otu id="otu224586" label="SEP16145.1_GCA_900110495_microcin-processing_peptidase_2._Unknown_type_peptidase._MEROPS_family_U62__Nitrosovibrio_sp._Nv6_"/>
    <otu id="otu224593" label="PTW86644.1_GCA_003053905_microcin-processing_peptidase_2__Nitrosospira_sp._Nsp37_"/>
    <otu id="otu224608" label="OJY14457.1_GCA_001899235_metalloprotease_TldD__Nitrosospira_sp._56-18_"/>
    <otu id="otu224615" label="RAR92742.1_GCA_003268955_microcin-processing_peptidase_2__Nitrosomonas_sp._Nm143_"/>
    <otu id="otu224622" label="SFW29055.1_GCA_900119085_microcin-processing_peptidase_2._Unknown_type_peptidase._MEROPS_family_U62__Nitrosovibrio_sp._Nv17_"/>
    <otu id="otu224631" label="89.3/89"/>
    <otu id="otu224634" label="70.9/89"/>
    <otu id="otu224637" label="PTR04778.1_GCA_003051105_microcin-processing_peptidase_2__Nitrosomonas_nitrosa_"/>
    <otu id="otu224642" label="SDX95995.1_GCA_900107265_TldD_protein__Nitrosomonas_sp._Nm33_"/>
    <otu id="otu224647" label="AKH37403.1_GCA_001007935_protease_TldD__Nitrosomonas_communis_"/>
    <otu id="otu224650" label="SFM03192.1_GCA_900114745_TldD_protein__Nitrosomonas_communis_"/>
    <otu id="otu224665" label="SDH09106.1_GCA_900100485_TldD_protein__Nitrosomonas_sp._Nm132_"/>
    <otu id="otu224674" label="SDY52794.1_GCA_900107165_TldD_protein__Nitrosomonas_halophila_"/>
    <otu id="otu224677" label="87/100"/>
    <otu id="otu224680" label="SES82032.1_GCA_900111725_microcin-processing_peptidase_2._Unknown_type_peptidase._MEROPS_family_U62__Nitrosomonas_europaea_"/>
    <otu id="otu224685" label="ABI59515.1_GCA_000014765_microcin-processing_peptidase_2__Unknown_type_peptidase__MEROPS_family_U62__Nitrosomonas_eutropha_C91_"/>
    <otu id="otu224688" label="SFU41203.1_GCA_900116685_microcin-processing_peptidase_2._Unknown_type_peptidase._MEROPS_family_U62__Nitrosomonas_eutropha_"/>
    <otu id="otu224711" label="97.1/100"/>
    <otu id="otu224716" label="PTN12613.1_GCA_003046585_microcin-processing_peptidase_2__Nitrosomonas_aestuarii_"/>
    <otu id="otu224719" label="HBV20322.1_GCA_003514765_TPA__metalloprotease_TldD__Nitrosomonas_sp._"/>
    <otu id="otu224728" label="SEQ82818.1_GCA_900111165_TldD_protein__Nitrosomonas_sp._Nm51_"/>
    <otu id="otu224733" label="SEN08813.1_GCA_900110145_microcin-processing_peptidase_2._Unknown_type_peptidase._MEROPS_family_U62__Nitrosomonas_marina_"/>
    <otu id="otu224736" label="SES85496.1_GCA_900111605_microcin-processing_peptidase_2._Unknown_type_peptidase._MEROPS_family_U62__Nitrosomonas_marina_"/>
    <otu id="otu224755" label="GCA_900696615CAADGS010000055.1_9104371190655_9_GCA_900696615_-1_ID_55_9_partial_00__uncultured_beta_proteobacterium_"/>
    <otu id="otu224762" label="71.7/94"/>
    <otu id="otu224765" label="74.4/97"/>
    <otu id="otu224768" label="36.1/93"/>
    <otu id="otu224773" label="GCA_003151655PLYB01000072.1_14178651930414_14_GCA_003151655_1_ID_14_14_partial_00__Gallionellaceae_bacterium_"/>
    <otu id="otu224778" label="TAN81954.1_GCA_004298605_metalloprotease_TldD__partial__Gallionella_sp._"/>
    <otu id="otu224781" label="OGS95306.1_GCA_001801175_metalloprotease_TldD__Gallionellales_bacterium_RIFCSPLOWO2_02_FULL_57_47_"/>
    <otu id="otu224792" label="PWB59086.1_GCA_003104895_metalloprotease_TldD__Nitrosomonadales_bacterium_"/>
    <otu id="otu224799" label="OFZ70874.1_GCA_001770235_metalloprotease_TldD__Betaproteobacteria_bacterium_RBG_16_58_11_"/>
    <otu id="otu224806" label="96/96"/>
    <otu id="otu224809" label="90.2/96"/>
    <otu id="otu224812" label="ARU31078.1_GCA_002162035_metalloprotease_TldD__Sulfuriferula_sp._AH1_"/>
    <otu id="otu224815" label="GCA_002341815DDOT01000175.1_108209885955_10_GCA_002341815_-1_ID_55_10_partial_00__Thiobacillus_sp._UBA2487_"/>
    <otu id="otu224822" label="WP_124949122.1_GCF_003864975_metalloprotease_TldD__Sulfuriferula_thiophila_"/>
    <otu id="otu224845" label="79.7/69"/>
    <otu id="otu224848" label="60.4/93"/>
    <otu id="otu224851" label="KPF69311.1_GCA_001295775_protease_TldD__beta_proteobacterium_AAP99_"/>
    <otu id="otu224854" label="60.4/76"/>
    <otu id="otu224857" label="GCA_002304785DBMG01000154.1_2384184484_2_GCA_002304785_-1_ID_84_2_partial_00__Candidatus_Accumulibacter_sp._UBA704_"/>
    <otu id="otu224860" label="WP_054621207.1_GCF_001307855_metalloprotease_TldD__Oryzomicrobium_terrae_"/>
    <otu id="otu224871" label="71.5/86"/>
    <otu id="otu224876" label="GCA_002428895DIYC01000054.1_13189062037541_13_GCA_002428895_1_ID_41_13_partial_00__Burkholderiales_bacterium_UBA6064_"/>
    <otu id="otu224881" label="RZS38495.1_GCA_004291335_microcin-processing_peptidase_2__Limnobacter_thiooxidans_"/>
    <otu id="otu224890" label="KJR40241.1_GCA_000960725_protease_TldD__Candidatus_Magnetoovum_chiemensis_"/>
    <otu id="otu224893" label="GCA_002294265DBFK01000017.1_25001969243_2_GCA_002294265_-1_ID_243_2_partial_00__Limnobacter_sp._UBA882_"/>
    <otu id="otu224900" label="SMG62596.1_GCA_900094645_microcin-processing_peptidase_2__methanotrophic_bacterial_endosymbiont_of_Bathymodiolus_sp._"/>
    <otu id="otu224907" label="EDM83373.1_GCA_000170915_Peptidase_U62__modulator_of_DNA_gyrase__Limnobacter_sp._MED105_"/>
    <otu id="otu224922" label="WP_051532188.1_GCF_000621025_metalloprotease_TldD__Brackiella_oedipodis_"/>
    <otu id="otu224937" label="78.1/25"/>
    <otu id="otu224940" label="92/98"/>
    <otu id="otu224945" label="GCA_005240145SBAS01000026.1_221931520757115_22_GCA_005240145_1_ID_115_22_partial_00__Nitrosomonadales_bacterium_"/>
    <otu id="otu224948" label="TAK85509.1_GCA_004297625_metalloprotease_TldD__Betaproteobacteria_bacterium_"/>
    <otu id="otu224955" label="OGA18747.1_GCA_001770415_metalloprotease_TldD__Betaproteobacteria_bacterium_RIFCSPLOWO2_02_FULL_63_19_"/>
    <otu id="otu224962" label="TAK66224.1_GCA_004298385_metalloprotease_TldD__Betaproteobacteria_bacterium_"/>
    <otu id="otu224977" label="81/90"/>
    <otu id="otu224980" label="MAW32919.1_GCA_002704665_metalloprotease_TldD__Proteobacteria_bacterium_"/>
    <otu id="otu224983" label="GCA_002342285DDPS01000112.1_994731094215_9_GCA_002342285_1_ID_15_9_partial_00__Proteobacteria_bacterium_UBA2462_"/>
    <otu id="otu224994" label="81.2/73"/>
    <otu id="otu224997" label="RMF86651.1_GCA_003696005_metalloprotease_TldD__partial__Nitrospirae_bacterium_"/>
    <otu id="otu225000" label="44.4/100"/>
    <otu id="otu225003" label="WP_028989839.1_GCF_000423825_metalloprotease_TldD__Thermithiobacillus_tepidarius_"/>
    <otu id="otu225008" label="73.7/93"/>
    <otu id="otu225011" label="AIA56221.1_GCA_000175575_TldD_protein__Acidithiobacillus_caldus_ATCC_51756_"/>
    <otu id="otu225014" label="83.9/100"/>
    <otu id="otu225021" label="PKY11785.1_GCA_002847505_metalloprotease_TldD__Acidithiobacillus_sp._SH_"/>
    <otu id="otu225024" label="WP_010641669.1_GCF_001931655_MULTISPECIES__metalloprotease_TldD__Acidithiobacillus_"/>
    <otu id="otu225031" label="69.7/100"/>
    <otu id="otu225034" label="ACK79272.1_GCA_000021485_tldD_protein__Acidithiobacillus_ferrooxidans_ATCC_23270_"/>
    <otu id="otu225039" label="OAP90925.1_GCA_001652185_metalloprotease_TldD__Acidithiobacillus_ferrooxidans_"/>
    <otu id="otu225042" label="OCB03164.1_GCA_001685225_metalloprotease_TldD__Acidithiobacillus_ferrivorans_"/>
    <otu id="otu225057" label="RNF76709.1_GCA_003721225_metalloprotease_TldD__partial__Acidithiobacillus_sulfuriphilus_"/>
    <otu id="otu225068" label="GCA_002341825DDOU01000017.1_44192563424_4_GCA_002341825_1_ID_24_4_partial_00__Acidithiobacillus_sp._UBA2486_"/>
    <otu id="otu225087" label="90.4/96"/>
    <otu id="otu225090" label="76.5/35"/>
    <otu id="otu225093" label="56.1/36"/>
    <otu id="otu225096" label="GCA_003232075QILC01000218.1_21935338634_2_GCA_003232075_1_ID_34_2_partial_00__Gammaproteobacteria_bacterium_"/>
    <otu id="otu225099" label="GCA_003251795QKEI01000117.1_191931020755223_19_GCA_003251795_1_ID_223_19_partial_00__Candidatus_Muproteobacteria_bacterium_"/>
    <otu id="otu225106" label="KPV41372.1_GCA_001399755_protease_TldD__Thiohalorhabdus_denitrificans_"/>
    <otu id="otu225113" label="83.7/66"/>
    <otu id="otu225116" label="BAU47191.1_GCA_002355415_protease_TldD__Sulfurifustis_variabilis_"/>
    <otu id="otu225121" label="OGI50862.1_GCA_001785205_metalloprotease_TldD__Candidatus_Muproteobacteria_bacterium_RIFCSPLOWO2_01_FULL_60_18_"/>
    <otu id="otu225124" label="BAV33061.1_GCA_002355735_protease_TldD__Sulfuricaulis_limicola_"/>
    <otu id="otu225143" label="89.8/97"/>
    <otu id="otu225146" label="45.2/98"/>
    <otu id="otu225151" label="36.8/66"/>
    <otu id="otu225156" label="GCA_003132025PKWJ01000044.1_69540195550336_69_GCA_003132025_1_ID_36_69_partial_00__Gammaproteobacteria_bacterium_"/>
    <otu id="otu225161" label="20.6/78"/>
    <otu id="otu225166" label="GCA_003140135PLIX01000079.1_312644127898196_31_GCA_003140135_-1_ID_196_31_partial_00__Gammaproteobacteria_bacterium_"/>
    <otu id="otu225169" label="GCA_003152515PMAH01000285.1_763957852146_7_GCA_003152515_1_ID_146_7_partial_00__Gammaproteobacteria_bacterium_"/>
    <otu id="otu225176" label="GCA_002919385PKEQ01000502.1_49572414334_4_GCA_002919385_-1_ID_334_4_partial_00__Sinobacteraceae_bacterium_"/>
    <otu id="otu225183" label="OLB15963.1_GCA_001914695_metalloprotease_TldD__Gammaproteobacteria_bacterium_13_2_20CM_66_19_"/>
    <otu id="otu225194" label="AMN46646.1_GCA_001579945_protease_TldD__Steroidobacter_denitrificans_"/>
    <otu id="otu225201" label="GCA_003133835PKZS01000207.1_12996011405438_12_GCA_003133835_-1_ID_438_12_partial_00__Gammaproteobacteria_bacterium_"/>
    <otu id="otu225214" label="46.2/76"/>
    <otu id="otu225217" label="61.3/56"/>
    <otu id="otu225220" label="93.8/88"/>
    <otu id="otu225225" label="4.2/87"/>
    <otu id="otu225228" label="GCA_003565625PXBD01000005.1_48394224086445_48_GCA_003565625_-1_ID_45_48_partial_00__Gammaproteobacteria_bacterium_"/>
    <otu id="otu225231" label="GCA_003560975PWJA01000158.1_131442115851119_13_GCA_003560975_1_ID_119_13_partial_00__Gammaproteobacteria_bacterium_"/>
    <otu id="otu225238" label="84.2/100"/>
    <otu id="otu225241" label="GCA_003557225PWPH01000249.1_21615304526_2_GCA_003557225_1_ID_26_2_partial_00__Gammaproteobacteria_bacterium_"/>
    <otu id="otu225246" label="GCA_003557225PWPH01000213.1_131478219_1_GCA_003557225_1_ID_219_1_partial_10__Gammaproteobacteria_bacterium_"/>
    <otu id="otu225249" label="GCA_003562715PWTY01000280.1_161296214389203_16_GCA_003562715_-1_ID_203_16_partial_01__Gammaproteobacteria_bacterium_"/>
    <otu id="otu225264" label="93.6/97"/>
    <otu id="otu225269" label="GCA_003556425PWRS01000098.1_121331214742237_12_GCA_003556425_1_ID_237_12_partial_00__Gammaproteobacteria_bacterium_"/>
    <otu id="otu225272" label="GCA_003557665PWNT01000287.1_101139712827332_10_GCA_003557665_1_ID_332_10_partial_00__Gammaproteobacteria_bacterium_"/>
    <otu id="otu225281" label="RFF32598.1_GCA_003410055_metalloprotease_TldD__Wenzhouxiangella_sediminis_"/>
    <otu id="otu225284" label="RFP69948.1_GCA_003417465_metalloprotease_TldD__Wenzhouxiangella_sp._15190_"/>
    <otu id="otu225299" label="27.5/54"/>
    <otu id="otu225304" label="GCA_003561495PWWM01000036.1_22937436742_2_GCA_003561495_1_ID_42_2_partial_00__Gammaproteobacteria_bacterium_"/>
    <otu id="otu225307" label="GCA_003556345PWRD01000196.1_85622705290_8_GCA_003556345_-1_ID_90_8_partial_00__Gammaproteobacteria_bacterium_"/>
    <otu id="otu225316" label="GCA_003568335PWYH01000292.1_1168868319164_11_GCA_003568335_-1_ID_164_11_partial_00__Gammaproteobacteria_bacterium_"/>
    <otu id="otu225319" label="GCA_003562675PWTZ01000119.1_18198212129062_18_GCA_003562675_1_ID_62_18_partial_00__Gammaproteobacteria_bacterium_"/>
    <otu id="otu225334" label="AKS40973.1_GCA_001187785_protease_TldD__Wenzhouxiangella_marina_"/>
    <otu id="otu225341" label="GCA_003567685PWYW01000104.1_13115782_1_GCA_003567685_1_ID_82_1_partial_10__Gammaproteobacteria_bacterium_"/>
    <otu id="otu225348" label="MBL39060.1_GCA_002722315_metalloprotease_TldD__Xanthomonadales_bacterium_"/>
    <otu id="otu225355" label="GCA_003567855PWYM01000152.1_181386715312123_18_GCA_003567855_-1_ID_123_18_partial_00__Gammaproteobacteria_bacterium_"/>
    <otu id="otu225366" label="WP_133512204.1_GCF_004359955_metalloprotease_TldD__Candidatus_Thiosymbion_oneisti_"/>
    <otu id="otu225381" label="86.1/43"/>
    <otu id="otu225384" label="83.1/35"/>
    <otu id="otu225387" label="81/54"/>
    <otu id="otu225390" label="70/61"/>
    <otu id="otu225399" label="GCA_002470825DKOR01000034.1_11814192814337037_118_GCA_002470825_1_ID_37_118_partial_00__Thiotrichaceae_bacterium_UBA7357_"/>
    <otu id="otu225402" label="GCA_002292815DBBX01000028.1_1531798231810041_153_GCA_002292815_1_ID_1_153_partial_00__Thiotrichaceae_bacterium_UBA973_"/>
    <otu id="otu225411" label="MAJ91157.1_GCA_002692205_metalloprotease_TldD__Legionellales_bacterium_"/>
    <otu id="otu225414" label="MBK31542.1_GCA_002721165_metalloprotease_TldD__Legionellales_bacterium_"/>
    <otu id="otu225425" label="GCA_003235935QJWO01000006.1_21588303014_2_GCA_003235935_-1_ID_14_2_partial_00__Gammaproteobacteria_bacterium_"/>
    <otu id="otu225432" label="46.3/64"/>
    <otu id="otu225437" label="88.7/94"/>
    <otu id="otu225440" label="22.3/79"/>
    <otu id="otu225443" label="88/97"/>
    <otu id="otu225446" label="97.9/99"/>
    <otu id="otu225449" label="GCA_002483445DLHY01000132.1_454417745613106_45_GCA_002483445_1_ID_106_45_partial_00__Chloracidobacterium_sp._UBA7656_"/>
    <otu id="otu225456" label="0.5/86"/>
    <otu id="otu225461" label="GCA_003134435PLBE01000163.1_20171961866824_20_GCA_003134435_1_ID_24_20_partial_00__Acidobacteriaceae_bacterium_"/>
    <otu id="otu225464" label="93.2/97"/>
    <otu id="otu225469" label="72.6/79"/>
    <otu id="otu225472" label="SPE42602.1_GCA_900290225_putative_peptidase__Candidatus_Sulfotelmatobacter_sp._SbA7_"/>
    <otu id="otu225475" label="GCA_003152795PMBA01000295.1_272861130119340_27_GCA_003152795_1_ID_340_27_partial_00__Acidobacteriaceae_bacterium_"/>
    <otu id="otu225482" label="GCA_003138955PLHP01000260.1_86601807665_8_GCA_003138955_1_ID_65_8_partial_00__Acidobacteriaceae_bacterium_"/>
    <otu id="otu225489" label="54.1/77"/>
    <otu id="otu225492" label="GCA_003136835PLDR01000079.1_215282988418_2_GCA_003136835_-1_ID_418_2_partial_00__Acidobacteriaceae_bacterium_"/>
    <otu id="otu225495" label="GCA_003157545PMJX01000640.1_852526712236_8_GCA_003157545_1_ID_236_8_partial_00__Acidobacteriaceae_bacterium_"/>
    <otu id="otu225510" label="87.7/100"/>
    <otu id="otu225513" label="PYX77031.1_GCA_003225595_metalloprotease_TldD__Acidobacteria_bacterium_"/>
    <otu id="otu225516" label="PYX58762.1_GCA_003225565_metalloprotease_TldD__Acidobacteria_bacterium_"/>
    <otu id="otu225527" label="PYX26654.1_GCA_003225465_metalloprotease_TldD__Acidobacteria_bacterium_"/>
    <otu id="otu225534" label="ABF43760.1_GCA_000014005_microcin-processing_peptidase_2__Candidatus_Koribacter_versatilis_Ellin345_"/>
    <otu id="otu225547" label="TAL11603.1_GCA_004298335_metalloprotease_TldD__Nitrospirae_bacterium_"/>
    <otu id="otu225552" label="SLM48791.1_GCA_900169565_putative_peptidase__Nitrospira_japonica_"/>
    <otu id="otu225555" label="16.8/95"/>
    <otu id="otu225560" label="GCA_002238765MPMZ01000065.1_42693412680_4_GCA_002238765_-1_ID_80_4_partial_00__Nitrospira_sp._bin75_"/>
    <otu id="otu225565" label="HBP90023.1_GCA_003523945_TPA__metalloprotease_TldD__Nitrospiraceae_bacterium_"/>
    <otu id="otu225570" label="TFG61740.1_GCA_004525305_metalloprotease_TldD__partial__Nitrospirales_bacterium_"/>
    <otu id="otu225573" label="GCA_003235785QJYE01000508.1_650576484166_6_GCA_003235785_1_ID_166_6_partial_00__Nitrospirae_bacterium_"/>
    <otu id="otu225590" label="CBK41254.1_GCA_000196815_Protease_TldD__Nitrospira_defluvii_"/>
    <otu id="otu225593" label="ODT43877.1_GCA_001724505_metalloprotease_TldD__Nitrospira_sp._SCN_59-13_"/>
    <otu id="otu225618" label="TAK08808.1_GCA_004297235_metalloprotease_TldD__Nitrospirae_bacterium_"/>
    <otu id="otu225621" label="GCA_005239745SBBL01000075.1_13136801513168_13_GCA_005239745_-1_ID_68_13_partial_00__Nitrospira_sp._"/>
    <otu id="otu225634" label="CBE69932.1_GCA_000091165_putative_peptidase_TldD__Candidatus_Methylomirabilis_oxyfera_"/>
    <otu id="otu225637" label="GCA_002634395NSJM01000014.1_86202767490_8_GCA_002634395_-1_ID_90_8_partial_00__Candidatus_Methylomirabilis_sp._"/>
    <otu id="otu225648" label="GCA_002479255DLMJ01000019.1_58449984644626_58_GCA_002479255_1_ID_26_58_partial_00__bacterium_UBP10_UBA7539_"/>
    <otu id="otu225657" label="GCA_002390205DGOV01000019.1_62652416670194_62_GCA_002390205_-1_ID_94_62_partial_00__Proteobacteria_bacterium_UBA4457_"/>
    <otu id="otu225660" label="HCU90981.1_GCA_003540955_TPA__metalloprotease_TldD__Gammaproteobacteria_bacterium_"/>
    <otu id="otu225677" label="GCA_002391525DGFE01000097.1_893461079138_8_GCA_002391525_1_ID_38_8_partial_00__Competibacteraceae_bacterium_UBA3908_"/>
    <otu id="otu225680" label="23.9/47"/>
    <otu id="otu225683" label="RUQ35581.1_GCA_003989065_metalloprotease_TldD__Candidatus_Competibacteraceae_bacterium_"/>
    <otu id="otu225686" label="GCA_002343485DDST01000176.1_91283914284156_9_GCA_002343485_-1_ID_156_9_partial_00__Proteobacteria_bacterium_UBA2383_"/>
    <otu id="otu225701" label="95/66"/>
    <otu id="otu225704" label="53.9/29"/>
    <otu id="otu225707" label="83.9/91"/>
    <otu id="otu225710" label="94.1/96"/>
    <otu id="otu225713" label="92.7/95"/>
    <otu id="otu225722" label="PCI70591.1_GCA_002401815_metalloprotease_TldD__Piscirickettsiaceae_bacterium_"/>
    <otu id="otu225725" label="PCI20825.1_GCA_002401365_metalloprotease_TldD__Piscirickettsiaceae_bacterium_"/>
    <otu id="otu225732" label="PHS73751.1_GCA_002733135_metalloprotease_TldD__Cycloclasticus_sp._"/>
    <otu id="otu225739" label="86.4/89"/>
    <otu id="otu225742" label="62.9/78"/>
    <otu id="otu225745" label="83/99"/>
    <otu id="otu225748" label="GCA_002292375DBBV01000017.1_22122644622788817_221_GCA_002292375_-1_ID_17_221_partial_00__Methylococcaceae_bacterium_UBA975_"/>
    <otu id="otu225751" label="34.5/90"/>
    <otu id="otu225754" label="MAV31225.1_GCA_002700385_metalloprotease_TldD__Cycloclasticus_sp._"/>
    <otu id="otu225757" label="73.6/88"/>
    <otu id="otu225760" label="ATI02771.1_GCA_002443175_metalloprotease_TldD__Cycloclasticus_sp._PY97N_"/>
    <otu id="otu225763" label="OUR88626.1_GCA_002162705_metalloprotease_TldD__Cycloclasticus_sp._44_32_T64_"/>
    <otu id="otu225780" label="ORU91984.1_GCA_002101235_metalloprotease_TldD__Cycloclasticus_sp._symbiont_of_Bathymodiolus_heckerae_"/>
    <otu id="otu225783" label="ORU91722.1_GCA_002101205_metalloprotease_TldD__Cycloclasticus_sp._symbiont_of_Poecilosclerida_sp._N_"/>
    <otu id="otu225794" label="OUR84076.1_GCA_002162695_metalloprotease_TldD__Cycloclasticus_sp._46_120_T64_"/>
    <otu id="otu225807" label="GCA_002352345DEIG01000015.1_3732744341865_37_GCA_002352345_-1_ID_5_37_partial_00__Methylococcaceae_bacterium_UBA2780_"/>
    <otu id="otu225810" label="RLA19027.1_GCA_003646305_metalloprotease_TldD__Gammaproteobacteria_bacterium_"/>
    <otu id="otu225821" label="90.9/97"/>
    <otu id="otu225824" label="92.8/97"/>
    <otu id="otu225827" label="GCA_001901525MPSY01000054.1_21328278812_2_GCA_001901525_-1_ID_12_2_partial_00__Methylococcales_bacterium_OPU3_GD_OMZ_"/>
    <otu id="otu225830" label="90.1/100"/>
    <otu id="otu225833" label="3.1/80"/>
    <otu id="otu225836" label="91.5/90"/>
    <otu id="otu225839" label="81.5/88"/>
    <otu id="otu225842" label="92.2/92"/>
    <otu id="otu225849" label="0/44"/>
    <otu id="otu225854" label="OTE98021.1_GCA_002134785_metalloprotease_TldD__Crenothrix_sp._D3_"/>
    <otu id="otu225857" label="GCA_002380945DFWO01000021.1_141811819563195_14_GCA_002380945_-1_ID_195_14_partial_00__Methylococcaceae_bacterium_UBA4132_"/>
    <otu id="otu225866" label="KJV05683.1_GCA_000963695_protease_TldD__Methylocucumis_oryzae_"/>
    <otu id="otu225871" label="GCA_002299425DBNW01000043.1_1199121135162_11_GCA_002299425_1_ID_62_11_partial_00__Methylococcaceae_bacterium_UBA662_"/>
    <otu id="otu225874" label="GCA_002299495DBNZ01000007.1_768857769204_7_GCA_002299495_1_ID_204_7_partial_00__Methylococcaceae_bacterium_UBA659_"/>
    <otu id="otu225889" label="PPD47185.1_GCA_002929095_metalloprotease_TldD__Methylobacter_sp._"/>
    <otu id="otu225896" label="51.9/54"/>
    <otu id="otu225899" label="86.1/69"/>
    <otu id="otu225902" label="74.8/99"/>
    <otu id="otu225907" label="GCA_003155565PMDM01000056.1_418613300189_4_GCA_003155565_-1_ID_189_4_partial_00__Methylococcaceae_bacterium_"/>
    <otu id="otu225910" label="ESS72300.1_GCA_000496735_protein_TldD__Methyloglobulus_morosus_KoM1_"/>
    <otu id="otu225917" label="GCA_002483425DLHW01000067.1_12135891502826_12_GCA_002483425_1_ID_26_12_partial_00__Methylococcaceae_bacterium_UBA7658_"/>
    <otu id="otu225924" label="HCT99166.1_GCA_003542275_TPA__metalloprotease_TldD__partial__Methylococcaceae_bacterium_"/>
    <otu id="otu225933" label="GCA_005239965SBAV01000108.1_7876110200171_7_GCA_005239965_1_ID_171_7_partial_00__Methylobacter_tundripaludum_"/>
    <otu id="otu225936" label="SJM93301.1_GCA_900163755_putative_peptidase__Crenothrix_polyspora_"/>
    <otu id="otu225951" label="81.3/89"/>
    <otu id="otu225956" label="23.4/86"/>
    <otu id="otu225959" label="RIZ67885.1_GCA_003584865_metalloprotease_TldD__Methylococcales_bacterium_"/>
    <otu id="otu225962" label="86.1/90"/>
    <otu id="otu225965" label="GCA_002862125PHSP01000003.1_923104357310450123_923_GCA_002862125_1_ID_3_923_partial_00__Methylobacter_sp._KS41_"/>
    <otu id="otu225968" label="0/98"/>
    <otu id="otu225971" label="OYV16260.1_GCA_002256705_TldD_protein__Methylococcaceae_bacterium_NSM2-1_"/>
    <otu id="otu225974" label="GCA_003158415PMJA01000405.1_1285647224_1_GCA_003158415_1_ID_224_1_partial_00__Methylobacter_sp._"/>
    <otu id="otu225991" label="RIZ64721.1_GCA_003584875_metalloprotease_TldD__Methylococcales_bacterium_"/>
    <otu id="otu225994" label="RIZ70382.1_GCA_003584895_metalloprotease_TldD__Methylococcales_bacterium_"/>
    <otu id="otu226005" label="92.5/95"/>
    <otu id="otu226008" label="TAL43929.1_GCA_004299465_metalloprotease_TldD__Methylovulum_sp._"/>
    <otu id="otu226011" label="36.5/96"/>
    <otu id="otu226014" label="GCA_002422395DIUY01000029.1_73806668210511_73_GCA_002422395_1_ID_11_73_partial_00__Methylococcaceae_bacterium_UBA6146_"/>
    <otu id="otu226017" label="ASF48705.1_GCA_002209385_metalloprotease_TldD__Methylovulum_psychrotolerans_"/>
    <otu id="otu226036" label="95.8/96"/>
    <otu id="otu226039" label="PKM13462.1_GCA_002843155_metalloprotease_TldD__Gammaproteobacteria_bacterium_HGW-Gammaproteobacteria-3_"/>
    <otu id="otu226042" label="67.5/95"/>
    <otu id="otu226045" label="CCE25140.1_GCA_000968535_Protein_tldD_homolog__Methylomicrobium_alcaliphilum_20Z_"/>
    <otu id="otu226048" label="PPD17102.1_GCA_002928915_metalloprotease_TldD__partial__Methylobacter_sp._"/>
    <otu id="otu226063" label="84/94"/>
    <otu id="otu226066" label="76.3/86"/>
    <otu id="otu226073" label="GCA_003666325QPIL01000089.1_17155521699154_17_GCA_003666325_-1_ID_54_17_partial_00__Methylococcales_symbiont_of_Iophon_sp._n._MRB-2018_"/>
    <otu id="otu226076" label="GCA_003666385QPIN01000058.1_70802288166755_70_GCA_003666385_-1_ID_55_70_partial_00__Methylococcales_symbiont_of_Hymedesmia_sp._n._MRB-2018_"/>
    <otu id="otu226083" label="WP_027159712.1_GCF_000427625_metalloprotease_TldD__Methylobacter_luteus_"/>
    <otu id="otu226094" label="TRW91304.1_GCA_003994235_metalloprotease_TldD__Candidatus_Methylobacter_oryzae_"/>
    <otu id="otu226097" label="TAK63597.1_GCA_004322395_metalloprotease_TldD__Methylobacter_sp._"/>
    <otu id="otu226104" label="81.2/100"/>
    <otu id="otu226107" label="PPK73583.1_GCA_002934365_microcin-processing_peptidase_2__Methylobacter_tundripaludum_"/>
    <otu id="otu226110" label="PPK77839.1_GCA_002934385_microcin-processing_peptidase_2__Methylobacter_tundripaludum_"/>
    <otu id="otu226125" label="WP_027147233.1_GCF_000383855_metalloprotease_TldD__Methylobacter_marinus_"/>
    <otu id="otu226136" label="86.6/98"/>
    <otu id="otu226139" label="WP_020563680.1_GCF_000372865_metalloprotease_TldD__Methylosarcina_fibrata_"/>
    <otu id="otu226142" label="WP_024297956.1_GCF_000527095_metalloprotease_TldD__Methylosarcina_lacus_"/>
    <otu id="otu226153" label="90.3/97"/>
    <otu id="otu226158" label="16/81"/>
    <otu id="otu226161" label="82.7/99"/>
    <otu id="otu226164" label="PPD52836.1_GCA_002929135_metalloprotease_TldD__Methylomonas_sp._"/>
    <otu id="otu226167" label="OAI20804.1_GCA_001644015_metalloprotease_TldD__Methylomonas_lenta_"/>
    <otu id="otu226174" label="PPD31088.1_GCA_002928965_metalloprotease_TldD__Methylomonas_sp._"/>
    <otu id="otu226181" label="95.7/99"/>
    <otu id="otu226184" label="ATG88857.1_GCA_002441955_protease_TldD__Methylomonas_koyamae_"/>
    <otu id="otu226187" label="TCV75713.1_GCA_004343025_microcin-processing_peptidase_2__Methylomonas_methanica_"/>
    <otu id="otu226198" label="WP_031433746.1_GCF_000733935_metalloprotease_TldD__Methylomarinum_vadi_"/>
    <otu id="otu226215" label="OQK17093.1_GCA_002072955_metalloprotease_TldD__Methyloprofundus_sedimenti_"/>
    <otu id="otu226218" label="84.1/93"/>
    <otu id="otu226221" label="37/93"/>
    <otu id="otu226224" label="SMG63324.1_GCA_900094645_protease_TldD__methanotrophic_bacterial_endosymbiont_of_Bathymodiolus_sp._"/>
    <otu id="otu226227" label="GAW85245.1_GCA_002189065_TldD_protein__Bathymodiolus_platifrons_methanotrophic_gill_symbiont_"/>
    <otu id="otu226234" label="SCN47323.1_GCA_900094635_TldD_protein__part_of_proposed_TldE_TldD_proteolytic_complex__PMID_12029038___methanotrophic_endosymbiont_of_Bathymodiolus_azoricus__Menez_Gwen__"/>
    <otu id="otu226253" label="GCA_002352385DEII01000010.1_31320233351930_31_GCA_002352385_1_ID_30_31_partial_00__Methylococcaceae_bacterium_UBA2778_"/>
    <otu id="otu226262" label="KXJ41466.1_GCA_001566965_metalloprotease_TldD__Methylothermaceae_bacteria_B42_"/>
    <otu id="otu226265" label="WP_022948874.1_GCF_000421465_metalloprotease_TldD__Methylohalobius_crimeensis_"/>
    <otu id="otu226276" label="64.5/87"/>
    <otu id="otu226279" label="74.5/27"/>
    <otu id="otu226282" label="81.4/97"/>
    <otu id="otu226285" label="PZN83129.1_GCA_003242955_metalloprotease_TldD__Candidatus_Methyloumidiphilus_alinensis_"/>
    <otu id="otu226288" label="WP_045224811.1_GCF_000934725_metalloprotease_TldD__Methyloterricola_oryzae_"/>
    <otu id="otu226295" label="96.8/99"/>
    <otu id="otu226298" label="20.1/28"/>
    <otu id="otu226301" label="TAN51948.1_GCA_004299145_metalloprotease_TldD__Methylococcaceae_bacterium_"/>
    <otu id="otu226304" label="RYU57522.1_GCA_004168015_metalloprotease_TldD__Methylococcaceae_bacterium_FWC3_"/>
    <otu id="otu226311" label="AAU90490.1_GCA_000008325_tldD_protein__Methylococcus_capsulatus_str._Bath_"/>
    <otu id="otu226322" label="93.8/99"/>
    <otu id="otu226327" label="BBA36900.1_GCA_003584645_tldD_protein__Methylocaldum_marinum_"/>
    <otu id="otu226330" label="74.2/99"/>
    <otu id="otu226333" label="WP_077728943.1_GCF_002005105_metalloprotease_TldD__Methylocaldum_sp._14B_"/>
    <otu id="otu226336" label="WP_026608905.1_GCF_000427385_metalloprotease_TldD__Methylocaldum_szegediense_"/>
    <otu id="otu226347" label="97.2/99"/>
    <otu id="otu226350" label="SMF94027.1_GCA_900155475_TldD_protein__Methylomagnum_ishizawai_"/>
    <otu id="otu226353" label="95.9/99"/>
    <otu id="otu226356" label="RQW79433.1_GCA_003857425_metalloprotease_TldD__partial__Methylococcus_sp._"/>
    <otu id="otu226359" label="GCA_002423305DIVI01000191.1_1312891143421_13_GCA_002423305_-1_ID_1_13_partial_00__Methylococcus_sp._UBA6136_"/>
    <otu id="otu226386" label="28.2/30"/>
    <otu id="otu226389" label="96/100"/>
    <otu id="otu226392" label="GCA_001464585LNFF01000021.1_19204122185421_19_GCA_001464585_-1_ID_21_19_partial_00__Gammaproteobacteria_bacterium_Ga0077554_"/>
    <otu id="otu226395" label="GCA_001464965LNEJ01000045.1_32299313137345_32_GCA_001464965_1_ID_45_32_partial_00__Gammaproteobacteria_bacterium_Ga0074134_"/>
    <otu id="otu226404" label="MBS35803.1_GCA_002727475_metalloprotease_TldD__Thiotrichales_bacterium_"/>
    <otu id="otu226409" label="BAZ93401.1_GCA_002356355_Zn-dependent_proteases__Thiohalobacter_thiocyanaticus_"/>
    <otu id="otu226412" label="RRQ21249.1_GCA_003932505_metalloprotease_TldD__Thiohalobacter_thiocyanaticus_"/>
    <otu id="otu226437" label="KPK58227.1_GCA_001303285_protease_TldD__Gammaproteobacteria_bacterium_SG8_31_"/>
    <otu id="otu226440" label="KPK61505.1_GCA_001303285_protease_TldD__Gammaproteobacteria_bacterium_SG8_31_"/>
    <otu id="otu226453" label="49.9/84"/>
    <otu id="otu226462" label="GCA_002405525DHLY01000067.1_16135801502566_16_GCA_002405525_-1_ID_66_16_partial_00__Proteobacteria_bacterium_UBA4656_"/>
    <otu id="otu226467" label="26.5/53"/>
    <otu id="otu226470" label="WP_049620645.1_GCF_001182895_metalloprotease_TldD__Frateuria_defendens_"/>
    <otu id="otu226473" label="OJY93085.1_GCA_001899845_metalloprotease_TldD__Xanthomonadales_bacterium_69-70_"/>
    <otu id="otu226480" label="89.8/54"/>
    <otu id="otu226483" label="82.3/54"/>
    <otu id="otu226490" label="SFN15187.1_GCA_900115085_microcin-processing_peptidase_2._Unknown_type_peptidase._MEROPS_family_U62__Dokdonella_immobilis_"/>
    <otu id="otu226493" label="74.3/100"/>
    <otu id="otu226496" label="OJY93735.1_GCA_001899855_metalloprotease_TldD__Xanthomonadales_bacterium_63-13_"/>
    <otu id="otu226499" label="TAH46440.1_GCA_004295005_metalloprotease_TldD__Gammaproteobacteria_bacterium_"/>
    <otu id="otu226514" label="GCA_002632325NSJK01000001.1_11512688512832441_115_GCA_002632325_1_ID_41_115_partial_00__Xanthomonadales_bacterium_"/>
    <otu id="otu226517" label="38.9/99"/>
    <otu id="otu226520" label="72.3/100"/>
    <otu id="otu226523" label="GCA_002297645DBMH01000113.1_2377190694_2_GCA_002297645_-1_ID_94_2_partial_00__Rhodanobacteraceae_bacterium_UBA703_"/>
    <otu id="otu226526" label="TCO36270.1_GCA_004342425_TldD_protein__Dokdonella_fugitiva_"/>
    <otu id="otu226533" label="RYD14049.1_GCA_004143945_metalloprotease_TldD__Xanthomonadaceae_bacterium_"/>
    <otu id="otu226544" label="GCA_003142815PLNP01000047.1_67727837422513_67_GCA_003142815_-1_ID_13_67_partial_00__Rhodanobacteraceae_bacterium_"/>
    <otu id="otu226555" label="ANB17742.1_GCA_001632775_Putative_Zn-dependent_protease-like_protein__Dokdonella_koreensis_DS-123_"/>
    <otu id="otu226566" label="78.1/95"/>
    <otu id="otu226571" label="93.5/99"/>
    <otu id="otu226574" label="91.1/100"/>
    <otu id="otu226577" label="OZB60541.1_GCA_002279065_metalloprotease_TldD__Xanthomonadales_bacterium_15-68-25_"/>
    <otu id="otu226580" label="AND69349.1_GCA_001641285_protease_TldD__Dyella_thiooxydans_"/>
    <otu id="otu226587" label="84.4/95"/>
    <otu id="otu226592" label="77.5/85"/>
    <otu id="otu226595" label="35.1/49"/>
    <otu id="otu226598" label="82.1/89"/>
    <otu id="otu226601" label="87.7/92"/>
    <otu id="otu226604" label="97.9/97"/>
    <otu id="otu226607" label="KQX99927.1_GCA_001426645_protease_TldD__Rhodanobacter_sp._Root480_"/>
    <otu id="otu226610" label="73.6/24"/>
    <otu id="otu226613" label="91.8/95"/>
    <otu id="otu226616" label="34.5/98"/>
    <otu id="otu226619" label="SHL66311.1_GCA_900142825_microcin-processing_peptidase_2._Unknown_type_peptidase._MEROPS_family_U62__Rhodanobacter_sp._OK091_"/>
    <otu id="otu226622" label="OOG39299.1_GCA_002001165_metalloprotease_TldD__Rhodanobacter_sp._C05_"/>
    <otu id="otu226629" label="GCA_002413455DHXA01000052.1_171461115465188_17_GCA_002413455_-1_ID_188_17_partial_01__Rhodanobacter_sp._UBA5168_"/>
    <otu id="otu226636" label="RAN80850.1_GCA_003264215_metalloprotease_TldD__Bacillus_sp._SRB_336_"/>
    <otu id="otu226647" label="TAL88193.1_GCA_004299675_metalloprotease_TldD__Rhodanobacter_sp._"/>
    <otu id="otu226654" label="77.6/60"/>
    <otu id="otu226657" label="77.8/49"/>
    <otu id="otu226660" label="75.7/73"/>
    <otu id="otu226663" label="77.7/99"/>
    <otu id="otu226666" label="EIM00173.1_GCA_000264375_putative_Zn-dependent_protease-like_protein__Rhodanobacter_thiooxydans_LCS2_"/>
    <otu id="otu226669" label="TAN19022.1_GCA_004299745_metalloprotease_TldD__Rhodanobacter_sp._"/>
    <otu id="otu226676" label="KRE87755.1_GCA_001428385_protease_TldD__Rhodanobacter_sp._Soil772_"/>
    <otu id="otu226683" label="KRB53409.1_GCA_001428465_protease_TldD__Rhodanobacter_sp._Root179_"/>
    <otu id="otu226690" label="PIF07858.1_GCA_002749725_microcin-processing_peptidase_2__Rhodanobacter_sp._TND4EH1_"/>
    <otu id="otu226701" label="THD06491.1_GCA_004799035_metalloprotease_TldD__Rhodanobacter_lindaniclasticus_"/>
    <otu id="otu226708" label="OOG52776.1_GCA_002001085_metalloprotease_TldD__Rhodanobacter_sp._B05_"/>
    <otu id="otu226715" label="KZC16549.1_GCA_001617365_metalloprotease_TldD__Rhodanobacter_sp._FW104-R8_"/>
    <otu id="otu226722" label="WP_027485146.1_GCF_000473345_MULTISPECIES__metalloprotease_TldD__Rhodanobacter_"/>
    <otu id="otu226735" label="74.1/96"/>
    <otu id="otu226738" label="TAM35369.1_GCA_004298045_metalloprotease_TldD__Rhodanobacter_sp._"/>
    <otu id="otu226741" label="OOG47475.1_GCA_002001105_metalloprotease_TldD__Rhodanobacter_sp._C06_"/>
    <otu id="otu226748" label="OJY62364.1_GCA_001899565_metalloprotease_TldD__Rhodanobacter_sp._68-29_"/>
    <otu id="otu226761" label="RDS81256.1_GCA_003363155_metalloprotease_TldD__Dyella_sp._4G-K06_"/>
    <otu id="otu226764" label="QAU25218.1_GCA_004114615_metalloprotease_TldD__Dyella_sp._M7H15-1_"/>
    <otu id="otu226775" label="SFS19650.1_GCA_900114495_TldD_protein__Dyella_sp._OK004_"/>
    <otu id="otu226782" label="RMB50171.1_GCA_003688835_microcin-processing_peptidase_2__Dyella_sp._YR388_"/>
    <otu id="otu226803" label="9.7/59"/>
    <otu id="otu226806" label="WP_022968093.1_GCF_000420545_metalloprotease_TldD__Arenimonas_oryziterrae_"/>
    <otu id="otu226809" label="WP_028771271.1_GCF_000429065_metalloprotease_TldD__Silanimonas_lenta_"/>
    <otu id="otu226816" label="KFN46570.1_GCA_000747155_protease_TldD__Arenimonas_metalli_CF5-1_"/>
    <otu id="otu226829" label="RPH98149.1_GCA_003818425_metalloprotease_TldD__Xanthomonadales_bacterium_"/>
    <otu id="otu226832" label="GCA_003247945QJYZ01000051.1_13866251_1_GCA_003247945_1_ID_251_1_partial_10__Gammaproteobacteria_bacterium_"/>
    <otu id="otu226843" label="77.4/85"/>
    <otu id="otu226846" label="56/91"/>
    <otu id="otu226849" label="82.2/86"/>
    <otu id="otu226852" label="66.3/31"/>
    <otu id="otu226855" label="83.4/39"/>
    <otu id="otu226858" label="89.8/96"/>
    <otu id="otu226863" label="66.8/95"/>
    <otu id="otu226868" label="22.6/76"/>
    <otu id="otu226871" label="79.9/83"/>
    <otu id="otu226874" label="72.6/97"/>
    <otu id="otu226879" label="52.5/78"/>
    <otu id="otu226884" label="GCA_001628405LURN01000077.1_36330883450675_36_GCA_001628405_1_ID_75_36_partial_00__Candidatus_Thioglobus_sp._REDSEA-S12_B1_"/>
    <otu id="otu226889" label="GCA_000372785KB889758.1_6158617600412_61_GCA_000372785_1_ID_2_61_partial_00__gamma_proteobacterium_SCGC_AB-629-P17_"/>
    <otu id="otu226894" label="GCA_001627055LUPA01000079.1_11396251_1_GCA_001627055_1_ID_251_1_partial_10__Nitrosopelagicus_sp._REDSEA-S27_B13N2_"/>
    <otu id="otu226897" label="GCA_001628365LURO01000086.1_181719118525248_18_GCA_001628365_-1_ID_248_18_partial_00__Candidatus_Thioglobus_sp._REDSEA-S14_B12_"/>
    <otu id="otu226914" label="ALE01452.1_GCA_001281385_protease_TldD__Candidatus_Thioglobus_singularis_PS1_"/>
    <otu id="otu226917" label="MBT68107.1_GCA_002729805_metalloprotease_TldD__Thiotrichales_bacterium_"/>
    <otu id="otu226928" label="AXE62638.1_GCA_003326015_metalloprotease_TldD__Candidatus_Thioglobus_sp._NP1_"/>
    <otu id="otu226935" label="GCA_002007405JYIN01000002.1_1211338031352216_121_GCA_002007405_-1_ID_6_121_partial_00__Gammaproteobacteria_bacterium_Gsub_"/>
    <otu id="otu226944" label="71.4/99"/>
    <otu id="otu226949" label="BAF61358.1_GCA_000010405_modulator_of_DNA_gyrase__PmbA_TldD_family__Candidatus_Vesicomyosocius_okutanii_HA_"/>
    <otu id="otu226952" label="ABL02018.1_GCA_000015105_microcin-processing_peptidase_2__Unknown_type_peptidase__MEROPS_family_U62__Candidatus_Ruthia_magnifica_str._Cm__Calyptogena_magnifica__"/>
    <otu id="otu226959" label="ALE52726.1_GCA_001293165_protease_TldD__Candidatus_Thioglobus_autotrophicus_"/>
    <otu id="otu226966" label="GCA_002909145PNQY01000003.1_18163991781751_18_GCA_002909145_-1_ID_51_18_partial_00__Candidatus_Thioglobus_perditus_"/>
    <otu id="otu226977" label="EEZ80709.1_GCA_000205985_Zn-dependent_protease__uncultured_SUP05_cluster_bacterium_"/>
    <otu id="otu226984" label="82.1/97"/>
    <otu id="otu226987" label="52.5/97"/>
    <otu id="otu226990" label="BAS67374.1_GCA_001547755_TldD_protein__endosymbiont_of_Bathymodiolus_septemdierum_str._Myojin_knoll_"/>
    <otu id="otu226993" label="71.6/100"/>
    <otu id="otu226996" label="RUM78234.1_GCA_003978285_metalloprotease_TldD__Candidatus_Thioglobus_sp._"/>
    <otu id="otu227001" label="HCJ86691.1_GCA_003526925_TPA__metalloprotease_TldD__Gammaproteobacteria_bacterium_"/>
    <otu id="otu227004" label="GCA_002335045DDCF01000036.1_1292451066932_12_GCA_002335045_-1_ID_32_12_partial_00__Candidatus_Ruthia_sp._UBA2013_"/>
    <otu id="otu227019" label="TEU23010.1_GCA_004377445_metalloprotease_TldD__Gammaproteobacteria_bacterium_"/>
    <otu id="otu227030" label="AYQ56098.1_GCA_003711265_protease_TldD__Bathymodiolus_thermophilus_thioautotrophic_gill_symbiont_"/>
    <otu id="otu227039" label="82.8/99"/>
    <otu id="otu227042" label="SEH59598.1_GCA_001298715_protease_TldD__Bathymodiolus_azoricus_thioautotrophic_gill_symbiont_"/>
    <otu id="otu227045" label="SEH82248.1_GCA_001298715_protease_TldD__Bathymodiolus_azoricus_thioautotrophic_gill_symbiont_"/>
    <otu id="otu227052" label="WP_010646113.1_GCF_000297135_metalloprotease_TldD__endosymbiont_of_Bathymodiolus_sp._"/>
    <otu id="otu227063" label="GBE07819.1_GCA_002897635_protease_TldD__bacterium_BMS3Abin11_"/>
    <otu id="otu227070" label="TDJ34966.1_GCA_004357005_metalloprotease_TldD__Gammaproteobacteria_bacterium_"/>
    <otu id="otu227077" label="91.4/95"/>
    <otu id="otu227080" label="GCA_003230735QIFZ01000113.1_34658610325_3_GCA_003230735_1_ID_25_3_partial_00__Gammaproteobacteria_bacterium_"/>
    <otu id="otu227083" label="RUM93582.1_GCA_003978995_metalloprotease_TldD__Thiothrix_sp._"/>
    <otu id="otu227094" label="78/39"/>
    <otu id="otu227097" label="53.5/41"/>
    <otu id="otu227100" label="SEO75342.1_GCA_900110585_microcin-processing_peptidase_2._Unknown_type_peptidase._MEROPS_family_U62__Aquisalimonas_asiatica_"/>
    <otu id="otu227103" label="RFA30385.1_GCA_003399765_metalloprotease_TldD__Alkalilimnicola_ehrlichii_"/>
    <otu id="otu227110" label="TDY01077.1_GCA_004366735_TldD_protein__Thiohalophilus_thiocyanatoxydans_"/>
    <otu id="otu227121" label="RMG28617.1_GCA_003695825_metalloprotease_TldD__Gammaproteobacteria_bacterium_"/>
    <otu id="otu227128" label="95.2/95"/>
    <otu id="otu227131" label="79.1/97"/>
    <otu id="otu227134" label="32.5/98"/>
    <otu id="otu227137" label="GCA_002429595DJAM01000122.1_891191056144_8_GCA_002429595_-1_ID_44_8_partial_00__Coxiellaceae_bacterium_UBA6002_"/>
    <otu id="otu227142" label="BBB15032.1_GCA_003966755_TldD_protein__Candidatus_Rickettsiella_viridis_"/>
    <otu id="otu227147" label="EDP45716.1_GCA_000168295_peptidase_U62__modulator_of_DNA_gyrase__Rickettsiella_grylli_"/>
    <otu id="otu227150" label="OIZ95261.1_GCA_001881495_metalloprotease_TldD__Candidatus_Rickettsiella_isopodorum_"/>
    <otu id="otu227165" label="PCJ32338.1_GCA_002402245_metalloprotease_TldD__Gammaproteobacteria_bacterium_"/>
    <otu id="otu227174" label="37.9/88"/>
    <otu id="otu227177" label="15.2/89"/>
    <otu id="otu227180" label="BAO43131.1_GCA_000828615_modulator_of_DNA_gyrase_tldD__Thiolapillus_brandeum_"/>
    <otu id="otu227183" label="55.3/99"/>
    <otu id="otu227186" label="87.3/100"/>
    <otu id="otu227189" label="51/100"/>
    <otu id="otu227194" label="AKH20930.1_GCA_001007875_protease_TldD__Sedimenticola_thiotaurini_"/>
    <otu id="otu227197" label="WP_029133666.1_GCF_000428045_metalloprotease_TldD__Sedimenticola_selenatireducens_"/>
    <otu id="otu227204" label="OOZ36397.1_GCA_002020805_metalloprotease_TldD__Solemya_velesiana_gill_symbiont_"/>
    <otu id="otu227211" label="PLY13062.1_GCA_002869585_metalloprotease_TldD__Sedimenticola_sp._"/>
    <otu id="otu227218" label="PUE03595.1_GCA_003062345_metalloprotease_TldD__Candidatus_Sedimenticola_endophacoides_"/>
    <otu id="otu227231" label="11.8/100"/>
    <otu id="otu227234" label="BAN70127.1_GCA_000801295_peptidase_U62_modulator_of_DNA_gyrase__endosymbiont_of_unidentified_scaly_snail_isolate_Monju_"/>
    <otu id="otu227237" label="RMG32802.1_GCA_003696905_metalloprotease_TldD__Gammaproteobacteria_bacterium_"/>
    <otu id="otu227244" label="WP_078117894.1_GCF_002009425_metalloprotease_TldD__Chromatiaceae_bacterium_2141T.STBD.0c.01a_"/>
    <otu id="otu227257" label="KHF26457.1_GCA_000787395_microcin-processing_peptidase_2__Solemya_velum_gill_symbiont_"/>
    <otu id="otu227260" label="OOZ42740.1_GCA_002021095_metalloprotease_TldD__Solemya_elarraichensis_gill_symbiont_"/>
    <otu id="otu227283" label="RLK51329.1_GCA_003664325_microcin-processing_peptidase_2__Alkalispirillum_mobile_"/>
    <otu id="otu227294" label="GCA_003558125PWMQ01000016.1_39445994603835_39_GCA_003558125_1_ID_35_39_partial_00__Gammaproteobacteria_bacterium_"/>
    <otu id="otu227301" label="95.7/93"/>
    <otu id="otu227308" label="GCA_002311835DBZY01000034.1_28265322800175_28_GCA_002311835_-1_ID_75_28_partial_00__Proteobacteria_bacterium_UBA1148_"/>
    <otu id="otu227311" label="MBH98650.1_GCA_002718345_metalloprotease_TldD__Rhodospirillaceae_bacterium_"/>
    <otu id="otu227318" label="RPI60181.1_GCA_003820475_metalloprotease_TldD__partial__Xanthomonadales_bacterium_"/>
    <otu id="otu227325" label="PLX56893.1_GCA_002868855_metalloprotease_TldD__Chromatiales_bacterium_"/>
    <otu id="otu227336" label="66.7/60"/>
    <otu id="otu227343" label="TJY56761.1_GCA_005047655_metalloprotease_TldD__Sinimarinibacterium_sp._CAU_1509_"/>
    <otu id="otu227346" label="PXV69606.1_GCA_003201205_microcin-processing_peptidase_2__Sinimarinibacterium_flocculans_"/>
    <otu id="otu227357" label="PPE76054.1_GCA_002930645_metalloprotease_TldD__Solimonas_fluminis_"/>
    <otu id="otu227360" label="AXQ28267.1_GCA_003428335_metalloprotease_TldD__Solimonas_sp._K1W22B-7_"/>
    <otu id="otu227367" label="PTU32636.1_GCA_003052265_metalloprotease_TldD__Stenotrophobium_rhamnosiphilum_"/>
    <otu id="otu227380" label="WP_111747217.1_GCF_003260285_metalloprotease_TldD__Salinisphaera_halophila_"/>
    <otu id="otu227383" label="BAU58554.1_GCA_002356555_TldD_protein__Halorhodospira_halochloris_"/>
    <otu id="otu227398" label="EDY86085.1_GCA_000155715_TldD_protein__gamma_proteobacterium_HTCC5015_"/>
    <otu id="otu227405" label="66.1/72"/>
    <otu id="otu227408" label="PHQ80353.1_GCA_002732805_metalloprotease_TldD__Coxiella_sp._"/>
    <otu id="otu227411" label="15.7/42"/>
    <otu id="otu227414" label="PCH57122.1_GCA_002400645_metalloprotease_TldD__Legionellales_bacterium_"/>
    <otu id="otu227417" label="OGT31455.1_GCA_001801465_metalloprotease_TldD__Gammaproteobacteria_bacterium_RIFCSPHIGHO2_12_FULL_35_23_"/>
    <otu id="otu227432" label="81.4/83"/>
    <otu id="otu227435" label="88.1/95"/>
    <otu id="otu227438" label="87.5/91"/>
    <otu id="otu227441" label="75/73"/>
    <otu id="otu227444" label="64.5/73"/>
    <otu id="otu227449" label="89.9/81"/>
    <otu id="otu227452" label="79.6/35"/>
    <otu id="otu227455" label="39.6/72"/>
    <otu id="otu227458" label="62.4/79"/>
    <otu id="otu227463" label="90/99"/>
    <otu id="otu227466" label="89.4/28"/>
    <otu id="otu227469" label="94.1/95"/>
    <otu id="otu227472" label="96.4/94"/>
    <otu id="otu227475" label="0/11"/>
    <otu id="otu227478" label="86.9/47"/>
    <otu id="otu227481" label="92.5/81"/>
    <otu id="otu227484" label="85.7/89"/>
    <otu id="otu227487" label="83.4/81"/>
    <otu id="otu227490" label="67.1/89"/>
    <otu id="otu227493" label="93.6/73"/>
    <otu id="otu227496" label="94.3/73"/>
    <otu id="otu227499" label="44/99"/>
    <otu id="otu227506" label="VFP81168.1_GCA_900698905_Metalloprotease_TldD__Buchnera_aphidicola__Cinara_kochiana_kochiana__"/>
    <otu id="otu227509" label="VAX76661.1_GCA_900560745_Metalloprotease_TldD__Buchnera_aphidicola__Cinara_strobi__"/>
    <otu id="otu227518" label="AEH39844.1_GCA_000217635_predicted_Zn-dependent_protease__Buchnera_aphidicola__Cinara_tujafilina__"/>
    <otu id="otu227521" label="WP_075432036.1_GCF_900128735_metalloprotease_TldD__Buchnera_aphidicola_"/>
    <otu id="otu227532" label="65.2/100"/>
    <otu id="otu227537" label="87.9/96"/>
    <otu id="otu227540" label="AWH90398.1_GCA_003096055_metalloprotease_TldD__Buchnera_aphidicola__Melanaphis_sacchari__"/>
    <otu id="otu227543" label="58.8/96"/>
    <otu id="otu227546" label="ALD15336.1_GCA_001280225_protease_TldD__Buchnera_aphidicola__Aphis_glycines__"/>
    <otu id="otu227549" label="94/100"/>
    <otu id="otu227552" label="AWI49571.1_GCA_003099975_metalloprotease_TldD__Buchnera_aphidicola__Schizaphis_graminum__"/>
    <otu id="otu227555" label="AYN24675.1_GCA_003671935_metalloprotease_TldD__Buchnera_aphidicola__Rhopalosiphum_maidis__"/>
    <otu id="otu227572" label="18.6/80"/>
    <otu id="otu227575" label="AEO08184.1_GCA_000225465_TldD_protein__Buchnera_aphidicola_str._Ua__Uroleucon_ambrosiae__"/>
    <otu id="otu227580" label="ACL30752.1_GCA_000021085_TldD_protein__Buchnera_aphidicola_str._5A__Acyrthosiphon_pisum__"/>
    <otu id="otu227583" label="QCO70953.1_GCA_005237295_metalloprotease_TldD__Buchnera_aphidicola__Macrosiphum_euphorbiae__"/>
    <otu id="otu227594" label="AHG61144.1_GCA_000521565_Tldd__Buchnera_aphidicola_str._G002__Myzus_persicae__"/>
    <otu id="otu227605" label="AAO27080.1_GCA_000007725_TldD_protein__Buchnera_aphidicola_str._Bp__Baizongia_pistaciae__"/>
    <otu id="otu227616" label="BAP58688.1_GCA_000828815_protease_TldD__Candidatus_Tachikawaea_gelatinosa_"/>
    <otu id="otu227623" label="AAZ40936.1_GCA_000011745_TldD__Candidatus_Blochmannia_pennsylvanicus_str._BPEN_"/>
    <otu id="otu227630" label="76.8/73"/>
    <otu id="otu227635" label="VFP80327.1_GCA_900698885_Metalloprotease_TldD__Candidatus_Erwinia_haradaeae_"/>
    <otu id="otu227638" label="VFP87458.1_GCA_900698995_Metalloprotease_TldD__Candidatus_Erwinia_haradaeae_"/>
    <otu id="otu227645" label="VFP78582.1_GCA_900698855_Metalloprotease_TldD__Candidatus_Erwinia_haradaeae_"/>
    <otu id="otu227656" label="CUX97442.1_GCA_900044015_protease_TldD__Candidatus_Hoaglandella_endobia_"/>
    <otu id="otu227663" label="BAN97716.1_GCA_000180175_peptidase_U62_modulator_of_DNA_gyrase__Plautia_stali_symbiont_"/>
    <otu id="otu227670" label="TKI06880.1_GCA_005217455_metalloprotease_TldD__Biostraticola_sp._BGMRC_2031_"/>
    <otu id="otu227677" label="59.6/84"/>
    <otu id="otu227680" label="86.5/100"/>
    <otu id="otu227683" label="59.9/100"/>
    <otu id="otu227686" label="EFL91772.1_GCA_000143625_protease__Candidatus_Regiella_insecticola_LSR1_"/>
    <otu id="otu227689" label="AWK14094.1_GCA_003122425_metalloprotease_TldD__Candidatus_Fukatsuia_symbiotica_"/>
    <otu id="otu227698" label="SQA36443.1_GCA_900460505_protease_TldD__Yersinia_enterocolitica_"/>
    <otu id="otu227701" label="CRY69068.1_GCA_001244635_protease_TldD__Yersinia_pekkanenii_"/>
    <otu id="otu227712" label="97.6/97"/>
    <otu id="otu227715" label="WP_027274860.1_GCF_000439085_metalloprotease_TldD__Leminorella_grimontii_"/>
    <otu id="otu227718" label="QBH97831.1_GCA_004295645_metalloprotease_TldD__Pragia_sp._CF-458_"/>
    <otu id="otu227735" label="71.5/100"/>
    <otu id="otu227738" label="HCI97238.1_GCA_003530475_TPA__metalloprotease_TldD__Providencia_sp._"/>
    <otu id="otu227741" label="SQH14662.1_GCA_900475855_protease_TldD__Providencia_heimbachae_"/>
    <otu id="otu227748" label="PNL56633.1_GCA_002206175_metalloprotease_TldD__Providencia_stuartii_"/>
    <otu id="otu227759" label="71.5/97"/>
    <otu id="otu227764" label="AKH64136.1_GCA_001010285_protease_TldD__Photorhabdus_thracensis_"/>
    <otu id="otu227767" label="KTL59897.1_GCA_001473245_protease_TldD__Photorhabdus_laumondii_subsp._laumondii_"/>
    <otu id="otu227776" label="10/61"/>
    <otu id="otu227781" label="CDL79157.1_GCA_000531755_Protein_tldD__Xenorhabdus_cabanillasii_JM26_"/>
    <otu id="otu227784" label="PHM27416.1_GCA_002632465_TLDD_protein__Xenorhabdus_budapestensis_"/>
    <otu id="otu227791" label="31.2/80"/>
    <otu id="otu227794" label="72.5/80"/>
    <otu id="otu227797" label="CBJ88854.1_GCA_000252955_putative_enzyme_for_maturation_of_Microcin_B17_and_degradation_of_CcdA_with_winged_helix_domain__Xenorhabdus_nematophila_ATCC_19061_"/>
    <otu id="otu227800" label="OTA19269.1_GCA_002127545_TLDD_protein__Xenorhabdus_beddingii_"/>
    <otu id="otu227809" label="SFU45207.1_GCA_900116635_microcin-processing_peptidase_2._Unknown_type_peptidase._MEROPS_family_U62__Xenorhabdus_koppenhoeferi_"/>
    <otu id="otu227812" label="PHM39074.1_GCA_002632615_TLDD_protein__Xenorhabdus_miraniensis_"/>
    <otu id="otu227827" label="81.3/100"/>
    <otu id="otu227830" label="OTA17497.1_GCA_002127535_TLDD_protein__Xenorhabdus_vietnamensis_"/>
    <otu id="otu227833" label="SFN52733.1_GCA_900115195_microcin-processing_peptidase_2._Unknown_type_peptidase._MEROPS_family_U62__Xenorhabdus_japonica_"/>
    <otu id="otu227854" label="OBU03842.1_GCA_001676055_metalloprotease_TldD__Morganella_psychrotolerans_"/>
    <otu id="otu227861" label="AWC93951.1_GCA_003071325_metalloprotease_TldD__Morganella_morganii_"/>
    <otu id="otu227864" label="HAE76379.1_GCA_003446855_TPA__metalloprotease_TldD__Morganella_sp.__in__Bacteria__"/>
    <otu id="otu227871" label="GCA_900546045URBI01000151.1_336485093151_3_GCA_900546045_1_ID_151_3_partial_00__uncultured_Morganella_sp._"/>
    <otu id="otu227886" label="AVQ87430.1_GCA_003019855_metalloprotease_TldD__Plesiomonas_shigelloides_"/>
    <otu id="otu227893" label="46.2/14"/>
    <otu id="otu227898" label="74.1/35"/>
    <otu id="otu227903" label="SEM13578.1_GCA_900109845_TldD_protein__Pasteurella_skyensis_"/>
    <otu id="otu227906" label="93.9/97"/>
    <otu id="otu227909" label="78/77"/>
    <otu id="otu227912" label="77.6/78"/>
    <otu id="otu227915" label="6.8/84"/>
    <otu id="otu227918" label="STP00542.1_GCA_900451065_protease_TldD__Haemophilus_parahaemolyticus_"/>
    <otu id="otu227921" label="AHG74420.1_GCA_000521605_Protein_tldD__Mannheimia_sp._USDA-ARS-USMARC-1261_"/>
    <otu id="otu227928" label="TFV08310.1_GCA_004569585_metalloprotease_TldD__Muribacter_muris_"/>
    <otu id="otu227935" label="OOH90897.1_GCA_002002485_protein_TldD__Pasteurellaceae_bacterium_15-036681_"/>
    <otu id="otu227942" label="83.7/90"/>
    <otu id="otu227947" label="TCP18451.1_GCA_004345745_TldD_protein__Nicoletella_semolina_"/>
    <otu id="otu227950" label="74.8/97"/>
    <otu id="otu227953" label="RPE82635.1_GCA_003843855_TldD_protein__Vespertiliibacter_pulmonis_"/>
    <otu id="otu227956" label="RPE93821.1_GCA_003814575_TldD_protein__Frederiksenia_canicola_"/>
    <otu id="otu227969" label="EQA07704.1_GCA_000444665_modulator_of_DNA_gyrase_family_protein__Glaesserella_parasuis_D74_"/>
    <otu id="otu227972" label="VFY95454.1_GCA_900774035_TldD_protein__Actinobacillus_indolicus_"/>
    <otu id="otu227991" label="VEJ08704.1_GCA_900638385_peptidase_U62_modulator_of_DNA_gyrase__Actinobacillus_delphinicola_"/>
    <otu id="otu227998" label="92.6/78"/>
    <otu id="otu228001" label="88.6/87"/>
    <otu id="otu228004" label="68.9/74"/>
    <otu id="otu228007" label="78.6/84"/>
    <otu id="otu228010" label="AEC16425.1_GCA_000209675_protease_TldD__Gallibacterium_anatis_UMN179_"/>
    <otu id="otu228013" label="AXN94516.1_GCA_003402895_metalloprotease_TldD__Pasteurella_multocida_"/>
    <otu id="otu228020" label="84/76"/>
    <otu id="otu228023" label="TCP11170.1_GCA_004345785_TldD_protein__Bisgaardia_hudsonensis_"/>
    <otu id="otu228028" label="VEB23131.1_GCA_900635775_protease_TldD__Avibacterium_volantium_"/>
    <otu id="otu228031" label="VEB25169.1_GCA_900635775_protease_TldD__Avibacterium_volantium_"/>
    <otu id="otu228048" label="82.6/73"/>
    <otu id="otu228051" label="74.6/73"/>
    <otu id="otu228054" label="52.4/75"/>
    <otu id="otu228057" label="OOF71158.1_GCA_001998905_protein_TldD___Pasteurella__pneumotropica_biovar_Heyl_"/>
    <otu id="otu228060" label="WP_005696309.1_GCF_003390455_metalloprotease_TldD__Haemophilus_parainfluenzae_"/>
    <otu id="otu228067" label="AXP39952.1_GCA_003425505_metalloprotease_TldD__Haemophilus_influenzae_"/>
    <otu id="otu228076" label="WP_059366619.1_GCF_001019715_MULTISPECIES__metalloprotease_TldD__Pasteurellaceae_"/>
    <otu id="otu228079" label="73.6/43"/>
    <otu id="otu228082" label="76.5/43"/>
    <otu id="otu228085" label="OOF44133.1_GCA_001998965_protein_TldD__Pasteurellaceae_bacterium_CCUG17206_"/>
    <otu id="otu228088" label="OOF50676.1_GCA_001999285_protein_TldD__Pasteurellaceae_bacterium_ppn416_"/>
    <otu id="otu228095" label="OOF69317.1_GCA_001998565_protein_TldD___Pasteurella__pneumotropica_"/>
    <otu id="otu228110" label="SNV87757.1_GCA_900186995_peptidase__Haemophilus_pittmaniae_"/>
    <otu id="otu228121" label="53.6/78"/>
    <otu id="otu228124" label="PJG86258.1_GCA_002795425_metalloprotease_TldD__Conservatibacter_flavescens_"/>
    <otu id="otu228127" label="SUT96042.1_GCA_900444965_peptidase_U62_modulator_of_DNA_gyrase___Actinobacillus__rossii_"/>
    <otu id="otu228142" label="51/63"/>
    <otu id="otu228147" label="OCG68872.1_GCA_001690425_metalloprotease_TldD__Gilliamella_apicola_"/>
    <otu id="otu228150" label="81.5/82"/>
    <otu id="otu228153" label="OCG38704.1_GCA_001690305_metalloprotease_TldD__Gilliamella_apicola_"/>
    <otu id="otu228158" label="AJA46061.1_GCA_000807275_microcin-processing_peptidase_2__Unknown_type_peptidase__MEROPS_family_U62__Frischella_perrara_"/>
    <otu id="otu228161" label="RKS85933.1_GCA_003634275_microcin-processing_peptidase_2__Orbus_hercynius_"/>
    <otu id="otu228176" label="SET11959.1_GCA_900111395_microcin-processing_peptidase_2._Unknown_type_peptidase._MEROPS_family_U62__Thorsellia_anophelis_DSM_18579_"/>
    <otu id="otu228199" label="EPE37731.1_GCA_000478685_Zn-dependent_protease__Candidatus_Photodesmus_katoptron_Akat1_"/>
    <otu id="otu228202" label="51/77"/>
    <otu id="otu228207" label="68.4/94"/>
    <otu id="otu228210" label="85.8/97"/>
    <otu id="otu228213" label="KEY91118.1_GCA_000731795_Zn-dependent_protease__Candidatus_Photodesmus_blepharus_"/>
    <otu id="otu228216" label="87.2/52"/>
    <otu id="otu228219" label="74.1/48"/>
    <otu id="otu228222" label="81.7/51"/>
    <otu id="otu228225" label="8.4/46"/>
    <otu id="otu228228" label="80.5/49"/>
    <otu id="otu228231" label="91.2/48"/>
    <otu id="otu228236" label="PMH52981.1_GCA_002873335_metalloprotease_TldD__Vibrio_sp._10N.286.49.B1_"/>
    <otu id="otu228239" label="77.1/100"/>
    <otu id="otu228242" label="PTC05784.1_GCA_003030845_metalloprotease_TldD__Vibrio_mediterranei_"/>
    <otu id="otu228245" label="GAL19518.1_GCA_000755385_TldD_protein__Vibrio_maritimus_"/>
    <otu id="otu228256" label="92.1/48"/>
    <otu id="otu228259" label="82.4/93"/>
    <otu id="otu228264" label="TKF23118.1_GCA_005146325_metalloprotease_TldD__Vibrio_genomosp._F6_"/>
    <otu id="otu228269" label="OEF77639.1_GCA_000247005_metalloprotease_TldD__Vibrio_cyclitrophicus_1F111_"/>
    <otu id="otu228274" label="PQJ59434.1_GCA_002954585_metalloprotease_TldD__Vibrio_chagasii_"/>
    <otu id="otu228277" label="TKG31230.1_GCA_005146815_metalloprotease_TldD__Vibrio_sp._F13_"/>
    <otu id="otu228292" label="OIQ24863.1_GCA_001874155_metalloprotease_TldD__Vibrio_sp._MedPE-SWchi_"/>
    <otu id="otu228299" label="13.6/49"/>
    <otu id="otu228302" label="93.9/99"/>
    <otu id="otu228305" label="76.2/93"/>
    <otu id="otu228314" label="91.9/98"/>
    <otu id="otu228319" label="WP_038185712.1_GCF_000711805_metalloprotease_TldD__Vibrio_rhizosphaerae_"/>
    <otu id="otu228324" label="SIO92867.1_GCA_900149295_protease_TldD__Vibrio_spartinae_"/>
    <otu id="otu228327" label="SJN57283.1_GCA_900163915_protease_TldD__Vibrio_gazogenes_"/>
    <otu id="otu228338" label="SHO55610.1_GCA_900143745_protease_TldD__Vibrio_quintilis_"/>
    <otu id="otu228345" label="RQW62829.1_GCA_003856525_metalloprotease_TldD__Vibrio_sp._LJC006_"/>
    <otu id="otu228352" label="GCA_003250675QKFV01000083.1_661596506130_6_GCA_003250675_-1_ID_130_6_partial_01__Vibrio_diazotrophicus_"/>
    <otu id="otu228359" label="3/83"/>
    <otu id="otu228364" label="58.8/99"/>
    <otu id="otu228369" label="SJL84909.1_GCA_900162645_protease_TldD__Vibrio_palustris_"/>
    <otu id="otu228372" label="WP_123015265.1_GCF_003716875_metalloprotease_TldD__Vibrio_sp._HBUAS61001_"/>
    <otu id="otu228379" label="RNE67715.1_GCA_003716515_metalloprotease_TldD__Vibrio_cholerae_"/>
    <otu id="otu228386" label="WP_072669037.1_GCF_001895205_metalloprotease_TldD__Vibrio_injenensis_"/>
    <otu id="otu228393" label="WP_068711868.1_GCF_001547935_metalloprotease_TldD__Vibrio_tritonius_"/>
    <otu id="otu228404" label="KOE88917.1_GCA_001267945_protease_TldD__Vibrio_alginolyticus_"/>
    <otu id="otu228411" label="ASW79972.1_GCA_002287545_metalloprotease_TldD__Vibrio_anguillarum_"/>
    <otu id="otu228418" label="PMH39876.1_GCA_002873395_metalloprotease_TldD__Vibrio_sp._10N.286.49.B3_"/>
    <otu id="otu228433" label="95.5/61"/>
    <otu id="otu228436" label="72.2/51"/>
    <otu id="otu228439" label="95.3/97"/>
    <otu id="otu228442" label="EDP58145.1_GCA_000171815_TldD_protein__Vibrio_sp._AND4_"/>
    <otu id="otu228445" label="PQJ42249.1_GCA_002954485_metalloprotease_TldD__Vibrio_campbellii_"/>
    <otu id="otu228452" label="ATI47061.1_GCA_002504185_metalloprotease_TldD__Vibrio_parahaemolyticus_"/>
    <otu id="otu228461" label="EDN57035.1_GCA_000152485_TldD_PmbA_family__Vibrio_antiquarius_"/>
    <otu id="otu228464" label="PFG55216.1_GCA_002563795_microcin-processing_peptidase_2__Vibrio_sp._ES.051_"/>
    <otu id="otu228479" label="WP_038175317.1_GCF_000711795_metalloprotease_TldD__Vibrio_pacinii_"/>
    <otu id="otu228486" label="ADV85407.1_GCA_000186585_TldD_protein__part_of_proposed_TldE_TldD_proteolytic_complex__Vibrio_vulnificus_MO6-24_O_"/>
    <otu id="otu228493" label="ANU37474.1_GCA_001687805_Metalloprotease_TldD_like_protein__Vibrio_scophthalmi_"/>
    <otu id="otu228500" label="RJX70697.1_GCA_003605645_metalloprotease_TldD__Vibrio_sp._BEI233_"/>
    <otu id="otu228513" label="WP_089137958.1_GCF_002218045_metalloprotease_TldD__Vibrio_rumoiensis_"/>
    <otu id="otu228516" label="SON50666.1_GCA_900233005_putative_peptidase__Vibrio_tapetis_subsp._tapetis_"/>
    <otu id="otu228529" label="CCN64047.1_GCA_001050675_Protein_tldD__Vibrio_nigripulchritudo_Pon4_"/>
    <otu id="otu228532" label="PKF78696.1_GCA_002835515_metalloprotease_TldD__Vibrio_sp._vnigr-6D03_"/>
    <otu id="otu228543" label="96.5/98"/>
    <otu id="otu228546" label="WP_023402564.1_GCF_003568965_MULTISPECIES__metalloprotease_TldD__Vibrio_"/>
    <otu id="otu228549" label="GCA_002342735DDQR01000353.1_11960188_1_GCA_002342735_1_ID_188_1_partial_10__Vibrio_sp._UBA2437_"/>
    <otu id="otu228564" label="87.2/89"/>
    <otu id="otu228567" label="97/90"/>
    <otu id="otu228570" label="59.3/84"/>
    <otu id="otu228577" label="53.1/85"/>
    <otu id="otu228580" label="75/99"/>
    <otu id="otu228583" label="45.6/85"/>
    <otu id="otu228592" label="83/97"/>
    <otu id="otu228597" label="KKC99959.1_GCA_000972145_protease_TldD__Photobacterium_halotolerans_"/>
    <otu id="otu228600" label="PSU06757.1_GCA_003025595_metalloprotease_TldD__Photobacterium_ganghwense_"/>
    <otu id="otu228607" label="62.4/99"/>
    <otu id="otu228610" label="73.9/99"/>
    <otu id="otu228613" label="KLV06175.1_GCA_001029445_protease_TldD__Photobacterium_aquae_"/>
    <otu id="otu228616" label="KLV02712.1_GCA_001029435_protease_TldD__Photobacterium_aphoticum_"/>
    <otu id="otu228623" label="TDR74374.1_GCA_004363665_microcin-processing_peptidase_2__Photobacterium_lutimaris_"/>
    <otu id="otu228634" label="PSW10208.1_GCA_003026495_metalloprotease_TldD__Photobacterium_sanctipauli_"/>
    <otu id="otu228641" label="90.7/100"/>
    <otu id="otu228644" label="RWX53859.1_GCA_004104355_metalloprotease_TldD__Photobacterium_sp._BEI_247_"/>
    <otu id="otu228647" label="OLQ80450.1_GCA_001939735_metalloprotease_TldD__Photobacterium_proteolyticum_"/>
    <otu id="otu228658" label="PSW04563.1_GCA_003026475_metalloprotease_TldD__Photobacterium_lipolyticum_"/>
    <otu id="otu228665" label="CAG21569.1_GCA_000196255_putative_TldD__Zn-dependent_proteases_and_theirinactivated_homologs__Photobacterium_profundum_SS9_"/>
    <otu id="otu228674" label="KJG12915.1_GCA_000950265_protease_TldD__Photobacterium_iliopiscarium_"/>
    <otu id="otu228677" label="77.4/100"/>
    <otu id="otu228680" label="PQJ92122.1_GCA_002954725_metalloprotease_TldD__Photobacterium_phosphoreum_"/>
    <otu id="otu228683" label="PLC58210.1_GCA_002849605_metalloprotease_TldD__Photobacterium_carnosum_"/>
    <otu id="otu228698" label="PSV26671.1_GCA_003026105_metalloprotease_TldD__Photobacterium_sp._GB-56_"/>
    <otu id="otu228705" label="78.8/100"/>
    <otu id="otu228708" label="KPA52836.1_GCA_001293185_protease_TldD__Photobacterium_leiognathi_subsp._mandapamensis_"/>
    <otu id="otu228711" label="PHZ59379.1_GCA_002631085_metalloprotease_TldD__Photobacterium_leiognathi_"/>
    <otu id="otu228722" label="89.3/85"/>
    <otu id="otu228725" label="OAN16529.1_GCA_001650345_metalloprotease_TldD__Photobacterium_jeanii_"/>
    <otu id="otu228728" label="36.9/67"/>
    <otu id="otu228731" label="PSW22664.1_GCA_003026435_metalloprotease_TldD__Photobacterium_swingsii_"/>
    <otu id="otu228734" label="KXI23238.1_GCA_001563765_protease_TldD__Photobacterium_sanguinicancri_"/>
    <otu id="otu228749" label="GCA_003354125PIVI01000015.1_423922540670633_42_GCA_003354125_-1_ID_633_42_partial_00__Vibrionaceae_bacterium_"/>
    <otu id="otu228760" label="OCH28112.1_GCA_001690985_metalloprotease_TldD__Aliivibrio_sp._1S175_"/>
    <otu id="otu228763" label="WP_060992539.1_GCF_001557835_MULTISPECIES__metalloprotease_TldD__Aliivibrio_"/>
    <otu id="otu228770" label="TGA71338.1_GCA_004685055_metalloprotease_TldD__Aliivibrio_fischeri_"/>
    <otu id="otu228781" label="0/97"/>
    <otu id="otu228784" label="PJC85548.1_GCA_002812955_metalloprotease_TldD__Vibrio_sp._HA2012_"/>
    <otu id="otu228787" label="PWI32003.1_GCA_003144035_metalloprotease_TldD__Vibrio_sp._E4404_"/>
    <otu id="otu228804" label="PCS22652.1_GCA_002464935_TldD_protein__Candidatus_Enterovibrio_escacola_"/>
    <otu id="otu228807" label="OEE70601.1_GCA_000286835_metalloprotease_TldD__Enterovibrio_norvegicus_FF-33_"/>
    <otu id="otu228820" label="WP_087016693.1_GCF_002157755_metalloprotease_TldD__Thaumasiovibrio_subtropicus_"/>
    <otu id="otu228823" label="WP_086938306.1_GCF_002157795_metalloprotease_TldD__Thaumasiovibrio_occultus_"/>
    <otu id="otu228838" label="90/89"/>
    <otu id="otu228847" label="WP_017444576.1_GCF_000300815_metalloprotease_TldD__Gayadomonas_joobiniege_"/>
    <otu id="otu228852" label="EWH11610.1_GCA_000568405_tldD_protein__Catenovulum_agarivorans_DS-2_"/>
    <otu id="otu228855" label="WP_016955124.1_GCF_000281085_metalloprotease_TldD__Catenovulum_agarivorans_"/>
    <otu id="otu228866" label="KMT63964.1_GCA_001050375_protease_TldD__Catenovulum_maritimum_"/>
    <otu id="otu228873" label="AWB68799.1_GCA_003063625_metalloprotease_TldD__Catenovulum_sp._CCB-QB4_"/>
    <otu id="otu228882" label="68.7/29"/>
    <otu id="otu228885" label="85/29"/>
    <otu id="otu228888" label="SET63485.1_GCA_900111755_microcin-processing_peptidase_2._Unknown_type_peptidase._MEROPS_family_U62__Thalassotalea_agarivorans_"/>
    <otu id="otu228891" label="REL28999.1_GCA_003390335_metalloprotease_TldD__Thalassotalea_euphylliae_"/>
    <otu id="otu228898" label="95.5/98"/>
    <otu id="otu228901" label="89.5/44"/>
    <otu id="otu228904" label="75.2/43"/>
    <otu id="otu228907" label="76.6/44"/>
    <otu id="otu228910" label="16.5/98"/>
    <otu id="otu228913" label="KJE43968.1_GCA_000948975_protease_TldD__Thalassomonas_actiniarum_"/>
    <otu id="otu228916" label="WP_076417145.1_GCF_001957175_metalloprotease_TldD__Colwellia_sp._UCD-KL20_"/>
    <otu id="otu228923" label="GCA_004566165SPLF01000260.1_321763201121_3_GCA_004566165_-1_ID_121_3_partial_01__Gammaproteobacteria_bacterium_"/>
    <otu id="otu228930" label="93.2/98"/>
    <otu id="otu228933" label="10.7/64"/>
    <otu id="otu228936" label="RHW76896.1_GCA_003545765_metalloprotease_TldD__Colwellia_sp._RSH04_"/>
    <otu id="otu228943" label="ALO36051.1_GCA_001444365_protease_TldD__Colwellia_sp._MT41_"/>
    <otu id="otu228946" label="WP_019027284.1_GCF_000378625_metalloprotease_TldD__Colwellia_piezophila_"/>
    <otu id="otu228953" label="KGJ92349.1_GCA_000764185_peptidase_U62_modulator_of_DNA_gyrase__Colwellia_psychrerythraea_"/>
    <otu id="otu228968" label="74.2/98"/>
    <otu id="otu228971" label="HCH70536.1_GCA_003521815_TPA__metalloprotease_TldD__Colwellia_sp._"/>
    <otu id="otu228974" label="PCI56414.1_GCA_002401605_metalloprotease_TldD__Gammaproteobacteria_bacterium_"/>
    <otu id="otu228981" label="WP_114327462.1_GCF_003333305_metalloprotease_TldD__Candidatus_Colwellia_aromaticivorans_"/>
    <otu id="otu228990" label="PCH97790.1_GCA_002401065_metalloprotease_TldD__Gammaproteobacteria_bacterium_"/>
    <otu id="otu228993" label="OUR59923.1_GCA_002162675_metalloprotease_TldD__Colwellia_sp._39_35_sub15_T18_"/>
    <otu id="otu229012" label="QBG36616.1_GCA_004295665_metalloprotease_TldD__Litorilituus_sediminis_"/>
    <otu id="otu229019" label="94.5/46"/>
    <otu id="otu229022" label="0/43"/>
    <otu id="otu229025" label="94.9/46"/>
    <otu id="otu229028" label="75.2/46"/>
    <otu id="otu229031" label="AOW77507.1_GCA_001767295_metalloprotease_TldD__Colwellia_sp._PAMC_20917_"/>
    <otu id="otu229034" label="ARD43930.1_GCA_002077175_metalloprotease_TldD__Colwellia_sp._PAMC_21821_"/>
    <otu id="otu229041" label="GCA_002631945NTLK01000265.1_318233271228_3_GCA_002631945_-1_ID_228_3_partial_00__Colwellia_sp._ESRF-bin9_"/>
    <otu id="otu229048" label="WP_085298404.1_GCF_002104475_metalloprotease_TldD__Colwellia_mytili_"/>
    <otu id="otu229055" label="89.2/96"/>
    <otu id="otu229060" label="WP_085284446.1_GCF_002104455_metalloprotease_TldD__Colwellia_chukchiensis_"/>
    <otu id="otu229063" label="WP_077283859.1_GCF_002104435_metalloprotease_TldD__Colwellia_aestuarii_"/>
    <otu id="otu229070" label="GCA_003354085PIVP01000033.1_131557117019492_13_GCA_003354085_-1_ID_492_13_partial_00__Colwellia_sp._"/>
    <otu id="otu229091" label="QBY06190.1_GCA_004752005_metalloprotease_TldD__Thalassotalea_sp._HSM_43_"/>
    <otu id="otu229094" label="KGJ98953.1_GCA_000764205_hypothetical_protein_ND16A_0475__Thalassotalea_sp._ND16A_"/>
    <otu id="otu229115" label="OIQ46862.1_GCA_001874365_metalloprotease_TldD__Gammaproteobacteria_bacterium_MedPE_"/>
    <otu id="otu229118" label="PKF56608.1_GCA_002835545_metalloprotease_TldD__Alteromonadales_bacterium_alter-6D02_"/>
    <otu id="otu229129" label="26.5/48"/>
    <otu id="otu229132" label="90.9/76"/>
    <otu id="otu229139" label="14.5/76"/>
    <otu id="otu229142" label="AOE50511.1_GCA_001708405_protease_TldD__Kangiella_sediminilitoris_"/>
    <otu id="otu229145" label="AKE52689.1_GCA_000981765_protease_TldD__Kangiella_geojedonensis_"/>
    <otu id="otu229152" label="PXF63345.1_GCA_003194565_metalloprotease_TldD__Kangiella_spongicola_"/>
    <otu id="otu229159" label="AUD78241.1_GCA_002838765_metalloprotease_TldD__Kangiella_profundi_"/>
    <otu id="otu229170" label="RUO19442.1_GCA_003987315_metalloprotease_TldD__Aliidiomarina_haloalkalitolerans_"/>
    <otu id="otu229173" label="87.8/97"/>
    <otu id="otu229176" label="69.6/97"/>
    <otu id="otu229181" label="RTE86370.1_GCA_003290085_metalloprotease_TldD__Aliidiomarina_sp._B3213_"/>
    <otu id="otu229184" label="CUS47439.1_GCA_001458075_microcin-processing_peptidase_2._Unknown_type_peptidase._MEROPS_family_U62__Idiomarinaceae_bacterium_HL-53_"/>
    <otu id="otu229191" label="WP_113907241.1_GCF_003316875_metalloprotease_TldD__Aliidiomarina_sp._F3105_"/>
    <otu id="otu229198" label="RUO42846.1_GCA_003987015_metalloprotease_TldD__Aliidiomarina_taiwanensis_"/>
    <otu id="otu229209" label="21.6/70"/>
    <otu id="otu229216" label="RUO74727.1_GCA_003987265_metalloprotease_TldD__Idiomarina_sediminum_"/>
    <otu id="otu229219" label="RUO52990.1_GCA_003987215_metalloprotease_TldD__Idiomarina_halophila_"/>
    <otu id="otu229226" label="24.5/96"/>
    <otu id="otu229229" label="SDB32832.1_GCA_900104245_TldD_protein__Idiomarina_indica_"/>
    <otu id="otu229232" label="RZQ56111.1_GCA_004214835_metalloprotease_TldD__Idiomarina_tainanensis_"/>
    <otu id="otu229245" label="AVJ55083.1_GCA_002968395_metalloprotease_TldD__Idiomarina_sp._OT37-5b_"/>
    <otu id="otu229248" label="GCA_002413125DHWJ01000131.1_426784000166_4_GCA_002413125_-1_ID_166_4_partial_01__Idiomarina_sp._UBA5185_"/>
    <otu id="otu229267" label="78.7/49"/>
    <otu id="otu229270" label="68.7/72"/>
    <otu id="otu229273" label="89/79"/>
    <otu id="otu229278" label="TKB55976.1_GCA_005116665_metalloprotease_TldD__Ferrimonas_sp._IMCC35002_"/>
    <otu id="otu229281" label="WP_028111462.1_GCF_000425405_metalloprotease_TldD__Ferrimonas_kyonanensis_"/>
    <otu id="otu229292" label="PKH05134.1_GCA_002836355_metalloprotease_TldD__Moritella_sp._Urea-trap-13_"/>
    <otu id="otu229295" label="EDM66290.1_GCA_000170855_TldD_protein__Moritella_sp._PE36_"/>
    <otu id="otu229302" label="SQD79694.1_GCA_900465055_Metalloprotease_TldD__Moritella_yayanosii_"/>
    <otu id="otu229315" label="94.2/76"/>
    <otu id="otu229318" label="85.1/70"/>
    <otu id="otu229321" label="70.4/69"/>
    <otu id="otu229324" label="49.1/100"/>
    <otu id="otu229327" label="ABE56603.1_GCA_000013765_microcin-processing_peptidase_2._Unknown_type_peptidase._MEROPS_family_U62__Shewanella_denitrificans_OS217_"/>
    <otu id="otu229330" label="93.9/100"/>
    <otu id="otu229335" label="ARD20801.1_GCA_002075795_protease_TldD__Shewanella_japonica_"/>
    <otu id="otu229338" label="PMG77929.1_GCA_002873615_metalloprotease_TldD__Shewanella_sp._10N.286.51.B7_"/>
    <otu id="otu229345" label="PMH85284.1_GCA_002874355_metalloprotease_TldD__Shewanella_sp._10N.286.48.B5_"/>
    <otu id="otu229356" label="WP_121853509.1_GCF_004358345_metalloprotease_TldD__Parashewanella_spongiae_"/>
    <otu id="otu229365" label="ABI41489.1_GCA_000014665_microcin-processing_peptidase_2._Unknown_type_peptidase._MEROPS_family_U62__Shewanella_sp._MR-7_"/>
    <otu id="otu229368" label="84.6/100"/>
    <otu id="otu229371" label="HAY93991.1_GCA_003486485_TPA__metalloprotease_TldD__partial__Shewanella_sp._"/>
    <otu id="otu229374" label="ABM26400.1_GCA_000015185_microcin-processing_peptidase_2._Unknown_type_peptidase._MEROPS_family_U62__Shewanella_sp._W3-18-1_"/>
    <otu id="otu229389" label="83.1/46"/>
    <otu id="otu229392" label="90.5/45"/>
    <otu id="otu229395" label="PKH58846.1_GCA_002836615_metalloprotease_TldD__Shewanella_sp._Bg11-22_"/>
    <otu id="otu229398" label="67.2/100"/>
    <otu id="otu229401" label="ACA88647.1_GCA_000019525_peptidase_U62_modulator_of_DNA_gyrase__Shewanella_woodyi_ATCC_51908_"/>
    <otu id="otu229404" label="33.6/100"/>
    <otu id="otu229407" label="GCA_004195335SDWK01000786.1_91075112199969_9_GCA_004195335_1_ID_969_9_partial_00__Shewanella_sp._"/>
    <otu id="otu229410" label="80.1/100"/>
    <otu id="otu229413" label="SQH74927.1_GCA_900476435_putative_peptidase__Shewanella_benthica_"/>
    <otu id="otu229416" label="76.3/66"/>
    <otu id="otu229419" label="AQS40401.1_GCA_002005305_microcin-processing_peptidase_2__Shewanella_psychrophila_"/>
    <otu id="otu229422" label="BAJ00281.1_GCA_000091325_tldD_protein__Shewanella_violacea_DSS12_"/>
    <otu id="otu229445" label="ABZ78372.1_GCA_000019185_peptidase_U62_modulator_of_DNA_gyrase__Shewanella_halifaxensis_HAW-EB4_"/>
    <otu id="otu229456" label="WP_115138290.1_GCF_003353085_metalloprotease_TldD__Shewanella_corallii_"/>
    <otu id="otu229469" label="87.8/100"/>
    <otu id="otu229472" label="86.1/100"/>
    <otu id="otu229477" label="RVT45987.1_GCA_004005375_metalloprotease_TldD__Rheinheimera_sp._YQF-1_"/>
    <otu id="otu229480" label="KKK99909.1_GCA_000986865_protease_TldD__Pararheinheimera_mesophila_"/>
    <otu id="otu229487" label="EJI84565.1_GCA_000280055_tldD_protein__Alishewanella_aestuarii_B11_"/>
    <otu id="otu229496" label="OBP16716.1_GCA_001669775_metalloprotease_TldD__Rheinheimera_sp._SA_1_"/>
    <otu id="otu229499" label="HCU65716.1_GCA_003543135_TPA__metalloprotease_TldD__Rheinheimera_sp._"/>
    <otu id="otu229512" label="GCA_002862515PKDI01000097.1_9136411508039_9_GCA_002862515_1_ID_39_9_partial_00__Rheinheimera_sp._"/>
    <otu id="otu229515" label="WP_027671033.1_GCF_000425345_metalloprotease_TldD__Rheinheimera_baltica_"/>
    <otu id="otu229538" label="95.3/99"/>
    <otu id="otu229541" label="42.1/39"/>
    <otu id="otu229546" label="RJG49992.1_GCA_003596335_metalloprotease_TldD__Motilimonas_sp._PLHSC7-2_"/>
    <otu id="otu229555" label="27.7/68"/>
    <otu id="otu229560" label="AGH80620.1_GCA_000153405_C69_family_peptidase__Psychromonas_sp._CNPT3_"/>
    <otu id="otu229563" label="KPU83094.1_GCA_001321825_protease_TldD__Psychromonas_sp._PRT-SC03_"/>
    <otu id="otu229570" label="WP_022941426.1_GCF_000420245_metalloprotease_TldD__Psychromonas_hadalis_"/>
    <otu id="otu229577" label="73.6/64"/>
    <otu id="otu229580" label="PKF62256.1_GCA_002835465_metalloprotease_TldD__Psychromonas_sp._psych-6C06_"/>
    <otu id="otu229583" label="PKG39649.1_GCA_002835995_metalloprotease_TldD__Psychromonas_sp._Urea-02u-13_"/>
    <otu id="otu229594" label="WP_028863367.1_GCF_000428725_metalloprotease_TldD__Psychromonas_aquimarina_"/>
    <otu id="otu229601" label="34.9/99"/>
    <otu id="otu229604" label="ABM02966.1_GCA_000015285_microcin-processing_peptidase_2__Unknown_type_peptidase__MEROPS_family_U62__Psychromonas_ingrahamii_37_"/>
    <otu id="otu229607" label="TEW54326.1_GCA_004376845_metalloprotease_TldD__Psychromonas_sp._RZ22_"/>
    <otu id="otu229622" label="35.6/43"/>
    <otu id="otu229629" label="RKF21359.1_GCA_003610775_metalloprotease_TldD__Alginatibacterium_sediminis_"/>
    <otu id="otu229634" label="WP_026971506.1_GCF_000429485_metalloprotease_TldD__Aliagarivorans_marinus_"/>
    <otu id="otu229639" label="GAD00967.1_GCA_000414175_TldD_proteolytic_complex__Agarivorans_albus_MKT_106_"/>
    <otu id="otu229642" label="GDY26491.1_GCA_005405585_peptidase__Agarivorans_sp._Toyoura001_"/>
    <otu id="otu229657" label="TCK63215.1_GCA_004339545_microcin-processing_peptidase_2__Celerinatantimonas_diazotrophica_"/>
    <otu id="otu229664" label="90.6/93"/>
    <otu id="otu229667" label="45.9/91"/>
    <otu id="otu229670" label="36.2/91"/>
    <otu id="otu229673" label="WP_108649187.1_GCF_003072645_metalloprotease_TldD__Gammaproteobacteria_bacterium_DM2_"/>
    <otu id="otu229676" label="AKJ36525.1_GCA_001019645_protease_TldD__Aeromonas_hydrophila_NJ-35_"/>
    <otu id="otu229683" label="GCA_003251195QKGZ01000756.1_211362182438_2_GCA_003251195_-1_ID_438_2_partial_01__Tolumonas_sp._"/>
    <otu id="otu229690" label="GCA_003251195QKGZ01000587.1_338905335790_3_GCA_003251195_1_ID_790_3_partial_00__Tolumonas_sp._"/>
    <otu id="otu229707" label="WP_038149198.1_GCF_000527035_metalloprotease_TldD__Tolumonas_lignilytica_"/>
    <otu id="otu229712" label="GCA_003245475QKDD01000208.1_459987443326_4_GCA_003245475_1_ID_326_4_partial_00__Tolumonas_sp._"/>
    <otu id="otu229715" label="GCA_003251455QKFI01000103.1_262675628201311_26_GCA_003251455_1_ID_311_26_partial_00__Tolumonas_sp._"/>
    <otu id="otu229734" label="79.6/83"/>
    <otu id="otu229741" label="ROQ30821.1_GCA_003751625_microcin-processing_peptidase_2__Gallaecimonas_pentaromativorans_"/>
    <otu id="otu229744" label="WP_115720041.1_GCF_003367375_metalloprotease_TldD__Gallaecimonas_mangrovi_"/>
    <otu id="otu229753" label="87.2/79"/>
    <otu id="otu229756" label="23.5/28"/>
    <otu id="otu229759" label="74.5/38"/>
    <otu id="otu229762" label="GAC13769.1_GCA_000314975_TldD_protein__Aliiglaciecola_lipolytica_E3_"/>
    <otu id="otu229765" label="56.6/87"/>
    <otu id="otu229768" label="WP_102794475.1_GCF_002887595_metalloprotease_TldD__Bowmanella_denitrificans_"/>
    <otu id="otu229773" label="AWL10802.1_GCA_003143555_Metalloprotease_TldD_like_protein__Saliniradius_amylolyticus_"/>
    <otu id="otu229776" label="WP_099033749.1_GCF_002591895_metalloprotease_TldD__Lacimicrobium_alkaliphilum_"/>
    <otu id="otu229791" label="WP_100657733.1_GCF_002807685_metalloprotease_TldD__Alteromonas_flava_"/>
    <otu id="otu229798" label="75.2/74"/>
    <otu id="otu229801" label="90/93"/>
    <otu id="otu229804" label="90.8/94"/>
    <otu id="otu229807" label="TDF34537.1_GCA_004353515_metalloprotease_TldD__Alteromonadaceae_bacterium_M269_"/>
    <otu id="otu229810" label="GAC24202.1_GCA_000315015_TldD_protein__Paraglaciecola_mesophila_KMM_241_"/>
    <otu id="otu229817" label="WP_026376646.1_GCF_000429145_metalloprotease_TldD__Aestuariibacter_salexigens_"/>
    <otu id="otu229824" label="WP_067742556.1_GCF_001660395_metalloprotease_TldD__Alteromonadaceae_bacterium_XY-R5_"/>
    <otu id="otu229835" label="96/98"/>
    <otu id="otu229838" label="RPJ65315.1_GCA_003820355_metalloprotease_TldD__Alteromonas_sp._U0105_"/>
    <otu id="otu229841" label="85.7/88"/>
    <otu id="otu229844" label="90.2/89"/>
    <otu id="otu229847" label="85.7/100"/>
    <otu id="otu229852" label="SHF77560.1_GCA_900129565_TldD_protein__Marisediminitalea_aggregata_"/>
    <otu id="otu229855" label="GCA_002469715DKNN01000044.1_31916335825_3_GCA_002469715_1_ID_25_3_partial_00__Alteromonadaceae_bacterium_UBA7387_"/>
    <otu id="otu229864" label="AXR08103.1_GCA_003429285_metalloprotease_TldD__Salinimonas_sediminis_"/>
    <otu id="otu229867" label="GCA_005222225CP036536.1_3333985864000281_333_GCA_005222225_1_ID_1_333_partial_00__Salinimonas_lutimaris_"/>
    <otu id="otu229878" label="87.6/100"/>
    <otu id="otu229881" label="OFC71135.1_GCA_001757105_metalloprotease_TldD__Alteromonas_confluentis_"/>
    <otu id="otu229884" label="RDV25562.1_GCA_003367475_metalloprotease_TldD__Alteromonas_aestuariivivens_"/>
    <otu id="otu229895" label="74/97"/>
    <otu id="otu229898" label="GCA_002341685DDON01000034.1_131497716419149_13_GCA_002341685_-1_ID_149_13_partial_00__Alteromonas_sp._UBA2493_"/>
    <otu id="otu229901" label="50.4/93"/>
    <otu id="otu229904" label="AEF04929.1_GCA_000213655_putative_suppressor_of_CsrA_inhibitory_activity__putative_peptidase__involved_in_the_control_of_DNA_gyrase__Alteromonas_naphthalenivorans_"/>
    <otu id="otu229907" label="41.9/93"/>
    <otu id="otu229910" label="83/100"/>
    <otu id="otu229913" label="HBL21332.1_GCA_003506925_TPA__metalloprotease_TldD__Alteromonas_mediterranea_"/>
    <otu id="otu229916" label="AMN10312.1_GCA_001578515_protease_TldD__Alteromonas_macleodii_"/>
    <otu id="otu229925" label="MAI38832.1_GCA_002691125_metalloprotease_TldD__Alteromonas_sp._"/>
    <otu id="otu229928" label="GCA_002338585DDIO01000184.1_151755218994119_15_GCA_002338585_1_ID_119_15_partial_00__Alteromonas_sp._UBA1848_"/>
    <otu id="otu229965" label="93.5/97"/>
    <otu id="otu229968" label="89/88"/>
    <otu id="otu229971" label="93.6/96"/>
    <otu id="otu229974" label="78.3/22"/>
    <otu id="otu229977" label="27.3/21"/>
    <otu id="otu229980" label="95.1/97"/>
    <otu id="otu229983" label="GCA_002964565PQBW01000004.1_3847553489922986_38_GCA_002964565_1_ID_2986_38_partial_00__Pseudoalteromonas_sp._T1lg65_"/>
    <otu id="otu229988" label="AUJ68687.1_GCA_002850255_protease_TldD__Pseudoalteromonas_sp._NC201_"/>
    <otu id="otu229991" label="ASD68558.1_GCA_002208135_metalloprotease_TldD__Pseudoalteromonas_piscicida_"/>
    <otu id="otu230002" label="RXE95839.1_GCA_004103265_metalloprotease_TldD__Pseudoalteromonas_phenolica_O-BC30_"/>
    <otu id="otu230009" label="86.3/99"/>
    <otu id="otu230012" label="16.1/31"/>
    <otu id="otu230015" label="ESP95329.1_GCA_000495575_putative_Zn-dependent_protease__Pseudoalteromonas_luteoviolacea_2ta16_"/>
    <otu id="otu230018" label="CCQ10395.1_GCA_000333235_TldD_protein__part_of_proposed_TldE_TldD_proteolytic_complex__Pseudoalteromonas_luteoviolacea_B___ATCC_29581_"/>
    <otu id="otu230025" label="WP_105167236.1_GCF_002964665_metalloprotease_TldD__Pseudoalteromonas_sp._T1lg23B_"/>
    <otu id="otu230036" label="RJE76839.1_GCA_003590335_metalloprotease_TldD__Pseudoalteromonas_sp._MSK9-3_"/>
    <otu id="otu230043" label="90.4/90"/>
    <otu id="otu230046" label="79.4/89"/>
    <otu id="otu230051" label="RZG07148.1_GCA_004208945_metalloprotease_TldD__Pseudoalteromonas_sp._CO133X_"/>
    <otu id="otu230056" label="MAE01071.1_GCA_002685675_metalloprotease_TldD__Pseudoalteromonas_sp._"/>
    <otu id="otu230059" label="GCA_002436365DJLW01000080.1_474935050789114_47_GCA_002436365_-1_ID_114_47_partial_00__Pseudoalteromonas_lipolytica_"/>
    <otu id="otu230070" label="MAD03330.1_GCA_002685175_metalloprotease_TldD__Pseudoalteromonas_sp._"/>
    <otu id="otu230081" label="EWS98474.1_GCA_000576475_protease_TldD__Pseudoalteromonas_sp._SCSIO_11900_"/>
    <otu id="otu230084" label="GCA_003353705PIWC01002186.1_114892308_1_GCA_003353705_1_ID_2308_1_partial_10__Pseudoalteromonas_sp._"/>
    <otu id="otu230091" label="0/92"/>
    <otu id="otu230094" label="KID40874.1_GCA_000814675_protease_TldD__Pseudoalteromonas_distincta_"/>
    <otu id="otu230101" label="SIO04699.1_GCA_900141965_microcin-processing_peptidase_2._Unknown_type_peptidase._MEROPS_family_U62__Pseudoalteromonas_sp._13-15_"/>
    <otu id="otu230104" label="MAD02068.1_GCA_002685175_metalloprotease_TldD__Pseudoalteromonas_sp._"/>
    <otu id="otu230111" label="GCA_002433295DJHW01000104.1_40469204835992_40_GCA_002433295_1_ID_92_40_partial_00__Pseudoalteromonas_sp._UBA6610_"/>
    <otu id="otu230134" label="SFD30099.1_GCA_900112265_microcin-processing_peptidase_2._Unknown_type_peptidase._MEROPS_family_U62__Pseudoalteromonas_denitrificans_DSM_6059_"/>
    <otu id="otu230141" label="KJZ01710.1_GCA_000967625_protease_TldD__Pseudoalteromonas_ruthenica_"/>
    <otu id="otu230156" label="30.4/83"/>
    <otu id="otu230159" label="81.2/96"/>
    <otu id="otu230162" label="85.2/98"/>
    <otu id="otu230167" label="WP_036567033.1_GCF_000422425_metalloprotease_TldD__Oceanospirillum_beijerinckii_"/>
    <otu id="otu230170" label="91.3/100"/>
    <otu id="otu230173" label="0/62"/>
    <otu id="otu230176" label="WP_036590262.1_GCF_000422865_metalloprotease_TldD__Oceanospirillum_maris_"/>
    <otu id="otu230179" label="WP_086481269.1_GCF_002150805_metalloprotease_TldD__Oceanospirillum_sanctuarii_"/>
    <otu id="otu230186" label="SEG34513.1_GCA_900108075_microcin-processing_peptidase_2._Unknown_type_peptidase._MEROPS_family_U62__Oleiphilus_messinensis_"/>
    <otu id="otu230199" label="PCI73102.1_GCA_002401655_metalloprotease_TldD__Gammaproteobacteria_bacterium_"/>
    <otu id="otu230202" label="PHS20171.1_GCA_002733465_metalloprotease_TldD__Kangiella_sp._"/>
    <otu id="otu230213" label="OUS01790.1_GCA_002163245_metalloprotease_TldD__Gammaproteobacteria_bacterium_42_54_T18_"/>
    <otu id="otu230220" label="94.7/95"/>
    <otu id="otu230227" label="WP_101674572.1_GCF_002864685_metalloprotease_TldD__Alcanivorax_mobilis_"/>
    <otu id="otu230230" label="GCA_002337465DDGB01000025.1_67700047148840_67_GCA_002337465_-1_ID_40_67_partial_00__Alcanivorax_sp._UBA1913_"/>
    <otu id="otu230237" label="GCA_002313655DCCB01000031.1_3734282357486_37_GCA_002313655_-1_ID_6_37_partial_00__Alcanivorax_sp._UBA1092_"/>
    <otu id="otu230244" label="HAY45405.1_GCA_003485905_TPA__metalloprotease_TldD__Gammaproteobacteria_bacterium_"/>
    <otu id="otu230259" label="87.8/92"/>
    <otu id="otu230262" label="84.3/100"/>
    <otu id="otu230271" label="AZS51846.1_GCA_003991975_metalloprotease_TldD__Pseudomonas_sp._QZS01_"/>
    <otu id="otu230274" label="63/97"/>
    <otu id="otu230279" label="ANF24155.1_GCA_001648195_metalloprotease_TldD__Pseudomonas_stutzeri_"/>
    <otu id="otu230282" label="GCA_002307775DBUC01000019.1_37442048442192617_374_GCA_002307775_1_ID_17_374_partial_00__Pseudomonas_stutzeri_"/>
    <otu id="otu230289" label="82.1/96"/>
    <otu id="otu230292" label="25/79"/>
    <otu id="otu230295" label="SNS67759.1_GCA_900187975_microcin-processing_peptidase_2._Unknown_type_peptidase._MEROPS_family_U62__Pseudomonas_delhiensis_"/>
    <otu id="otu230298" label="WP_071872804.1_GCF_001885685_metalloprotease_TldD__Pseudomonas_hussainii_"/>
    <otu id="otu230305" label="PAU57758.1_GCA_002286725_metalloprotease_TldD__Pseudomonas_indica_"/>
    <otu id="otu230320" label="66.2/100"/>
    <otu id="otu230323" label="GCA_001513435LFTS01000142.1_641725614142_6_GCA_001513435_1_ID_142_6_partial_00__Gammaproteobacteria_bacterium_DTU040_"/>
    <otu id="otu230326" label="GCA_002342705DDQP01000049.1_16818488318632564_168_GCA_002342705_-1_ID_64_168_partial_00__Oblitimonas_sp._UBA2439_"/>
    <otu id="otu230337" label="93.7/100"/>
    <otu id="otu230340" label="24.8/98"/>
    <otu id="otu230343" label="SFM49361.1_GCA_900114825_TldD_protein__Pseudomonas_yangmingensis_"/>
    <otu id="otu230346" label="SDS95202.1_GCA_900105255_TldD_protein__Pseudomonas_sabulinigri_"/>
    <otu id="otu230355" label="GCA_002295895DBGN01000102.1_88527996911_8_GCA_002295895_1_ID_11_8_partial_00__Pseudomonadaceae_bacterium_UBA853_"/>
    <otu id="otu230358" label="GCA_002296055DBHE01000232.1_12130041444667_12_GCA_002296055_1_ID_67_12_partial_00__Pseudomonadaceae_bacterium_UBA836_"/>
    <otu id="otu230379" label="88.9/100"/>
    <otu id="otu230382" label="AMO57452.1_GCA_001583435_protease_TldD__Endozoicomonas_montiporae_CL-33_"/>
    <otu id="otu230385" label="KEQ18796.1_GCA_000722635_protease_TldD__Endozoicomonas_numazuensis_"/>
    <otu id="otu230394" label="OED43699.1_GCA_001729985_metalloprotease_TldD__Endozoicomonas_sp.__ex_Bugula_neritina_AB1__"/>
    <otu id="otu230399" label="WP_067519861.1_GCF_001646945_metalloprotease_TldD__Endozoicomonas_ascidiicola_"/>
    <otu id="otu230402" label="51.7/100"/>
    <otu id="otu230405" label="WP_101748067.1_GCF_002864045_metalloprotease_TldD__Endozoicomonas_acroporae_"/>
    <otu id="otu230410" label="KEI71009.1_GCA_000710775_protease_TldD__Endozoicomonas_elysicola_"/>
    <otu id="otu230413" label="GCA_900299555OODV01000143.1_457697208311_4_GCA_900299555_1_ID_311_4_partial_00__uncultured_Endozoicomonas_sp._"/>
    <otu id="otu230438" label="OQX38345.1_GCA_002084115_metalloprotease_TldD__Oceanospirillales_bacterium_LUC14_002_19_P2_"/>
    <otu id="otu230441" label="SMA37337.1_GCA_900174585_protease_TldD__Parendozoicomonas_haliclonae_"/>
    <otu id="otu230452" label="RDH42870.1_GCA_002261065_metalloprotease_TldD__Zooshikella_ganghwensis_"/>
    <otu id="otu230463" label="RLA11525.1_GCA_003645435_metalloprotease_TldD__Gammaproteobacteria_bacterium_"/>
    <otu id="otu230474" label="86.3/76"/>
    <otu id="otu230477" label="61.3/75"/>
    <otu id="otu230480" label="95.8/94"/>
    <otu id="otu230487" label="GCA_002342175DDPL01000061.1_54197565139_5_GCA_002342175_1_ID_39_5_partial_00__Legionellales_bacterium_UBA2469_"/>
    <otu id="otu230490" label="GCA_002403515DHHZ01000110.1_429234374101_4_GCA_002403515_-1_ID_101_4_partial_00__Legionellales_bacterium_UBA4759_"/>
    <otu id="otu230499" label="97.3/89"/>
    <otu id="otu230504" label="74.1/71"/>
    <otu id="otu230507" label="89.2/98"/>
    <otu id="otu230510" label="77.6/93"/>
    <otu id="otu230513" label="68.6/98"/>
    <otu id="otu230518" label="WP_131777294.1_GCF_900639875_metalloprotease_TldD__Legionella_impletisoli_"/>
    <otu id="otu230521" label="WP_133129755.1_GCF_900640115_metalloprotease_TldD__Legionella_yabuuchiae_"/>
    <otu id="otu230528" label="KTC64981.1_GCA_001467055_TldD_protein__Legionella_adelaidensis_"/>
    <otu id="otu230535" label="OGV36586.1_GCA_001803185_metalloprotease_TldD__Legionellales_bacterium_RIFCSPHIGHO2_12_FULL_35_11_"/>
    <otu id="otu230542" label="78.3/91"/>
    <otu id="otu230545" label="87.7/88"/>
    <otu id="otu230548" label="25.4/96"/>
    <otu id="otu230551" label="STX93024.1_GCA_900452755_TldD_protein__Legionella_londiniensis_"/>
    <otu id="otu230556" label="STY19868.1_GCA_900461575_TldD_protein__Legionella_longbeachae_"/>
    <otu id="otu230559" label="WP_133127132.1_GCF_900639915_metalloprotease_TldD__Legionella_nagasakiensis_"/>
    <otu id="otu230570" label="78.6/98"/>
    <otu id="otu230573" label="36.5/52"/>
    <otu id="otu230576" label="83.5/85"/>
    <otu id="otu230579" label="76.3/79"/>
    <otu id="otu230582" label="83.7/91"/>
    <otu id="otu230585" label="WP_062728425.1_GCF_003003515_metalloprotease_TldD__Legionella_pneumophila_"/>
    <otu id="otu230588" label="14.1/93"/>
    <otu id="otu230591" label="GCA_002352055DEHS01000097.1_210002442109_2_GCA_002352055_-1_ID_109_2_partial_00__Legionellaceae_bacterium_UBA2794_"/>
    <otu id="otu230594" label="PJD99639.1_GCA_002786205_metalloprotease_TldD__Legionella_sp._"/>
    <otu id="otu230605" label="RUR13887.1_GCA_003989735_metalloprotease_TldD__Legionella_sp._km772_"/>
    <otu id="otu230612" label="CEG57324.1_GCA_000953135_putative_peptidase__Legionella_fallonii_LLAP-10_"/>
    <otu id="otu230619" label="96.8/96"/>
    <otu id="otu230624" label="CBJ12327.1_GCA_000091785_TldD_protein__Legionella_longbeachae_NSW150_"/>
    <otu id="otu230627" label="STX35445.1_GCA_900452415_TldD_protein__Legionella_cincinnatiensis_"/>
    <otu id="otu230640" label="OJW14619.1_GCA_001897665_metalloprotease_TldD__Legionella_sp._39-23_"/>
    <otu id="otu230643" label="STY22632.1_GCA_900452835_TldD_protein__Legionella_steigerwaltii_"/>
    <otu id="otu230650" label="WP_028380166.1_GCF_000621385_metalloprotease_TldD__Legionella_cherrii_"/>
    <otu id="otu230657" label="76.5/56"/>
    <otu id="otu230660" label="RUR27970.1_GCA_003990125_metalloprotease_TldD__Legionella_sp._km521_"/>
    <otu id="otu230665" label="78.1/99"/>
    <otu id="otu230668" label="KTD72929.1_GCA_001468035_TldD_protein__Legionella_tucsonensis_"/>
    <otu id="otu230671" label="STO34442.1_GCA_900450575_protease_TldD__Fluoribacter_bozemanae_"/>
    <otu id="otu230680" label="EHL31425.1_GCA_000162755_hypothetical_protein_LDG_6501__Legionella_drancourtii_LLAP12_"/>
    <otu id="otu230683" label="WP_058535591.1_GCF_001465875_metalloprotease_TldD__Legionella_saoudiensis_"/>
    <otu id="otu230710" label="KTD57913.1_GCA_001468025_TldD_protein__Legionella_shakespearei_DSM_23087_"/>
    <otu id="otu230721" label="74.3/91"/>
    <otu id="otu230724" label="28.5/52"/>
    <otu id="otu230731" label="STX28618.1_GCA_900452395_TldD_protein__Legionella_beliardensis_"/>
    <otu id="otu230736" label="STX51127.1_GCA_900461525_TldD_protein__Legionella_busanensis_"/>
    <otu id="otu230739" label="WP_131781865.1_GCF_900639865_metalloprotease_TldD__Legionella_gresilensis_"/>
    <otu id="otu230750" label="WP_028388488.1_GCF_000621525_metalloprotease_TldD__Legionella_fairfieldensis_"/>
    <otu id="otu230757" label="88.3/53"/>
    <otu id="otu230760" label="74.5/93"/>
    <otu id="otu230763" label="CDZ78685.1_GCA_000756695_protease_TldD__Legionella_massiliensis_"/>
    <otu id="otu230770" label="ARG99823.1_GCA_002085735_metalloprotease_TldD__Tatlockia_micdadei_"/>
    <otu id="otu230773" label="WP_058453168.1_GCF_900639905_metalloprotease_TldD__Legionella_maceachernii_"/>
    <otu id="otu230780" label="STX43056.1_GCA_900452385_TldD_protein__Legionella_donaldsonii_"/>
    <otu id="otu230791" label="79.8/97"/>
    <otu id="otu230794" label="88.9/95"/>
    <otu id="otu230797" label="77.7/95"/>
    <otu id="otu230802" label="WP_133132570.1_GCF_900640175_metalloprotease_TldD__Legionella_sp._W10-070_"/>
    <otu id="otu230805" label="ASQ45497.1_GCA_002240035_protease_TldD__Legionella_clemsonensis_"/>
    <otu id="otu230812" label="KTC84109.1_GCA_001467025_TldD_protein__Legionella_brunensis_"/>
    <otu id="otu230819" label="STX47916.1_GCA_900452565_TldD_protein__Legionella_hackeliae_"/>
    <otu id="otu230826" label="VEH12176.1_GCA_900637635_TldD_protein__Legionella_jordanis_"/>
    <otu id="otu230841" label="83.8/48"/>
    <otu id="otu230844" label="SNV49086.1_GCA_900187355_TldD_protein__Legionella_lansingensis_"/>
    <otu id="otu230847" label="QBS08815.1_GCA_004571175_metalloprotease_TldD__Legionella_israelensis_"/>
    <otu id="otu230866" label="56.8/74"/>
    <otu id="otu230869" label="GCA_002863045PKDH01000036.1_4746155476003_47_GCA_002863045_-1_ID_3_47_partial_00__Legionella_sp._"/>
    <otu id="otu230872" label="OGV42291.1_GCA_001804755_metalloprotease_TldD__Legionellales_bacterium_RIFCSPHIGHO2_12_FULL_42_9_"/>
    <otu id="otu230883" label="SNV35003.1_GCA_900186965_TldD_protein__Legionella_spiritensis_"/>
    <otu id="otu230890" label="76.9/96"/>
    <otu id="otu230893" label="TID46551.1_GCA_004920385_metalloprotease_TldD__Legionella_taurinensis_"/>
    <otu id="otu230896" label="RAP36405.1_GCA_003265995_metalloprotease_TldD__Legionella_quinlivanii_"/>
    <otu id="otu230907" label="GCA_002423125DIUW01000055.1_72726417408363_72_GCA_002423125_1_ID_63_72_partial_00__Legionellaceae_bacterium_UBA6148_"/>
    <otu id="otu230918" label="71.1/92"/>
    <otu id="otu230923" label="63.6/100"/>
    <otu id="otu230926" label="BBG30877.1_GCA_003610015_predicted_Zn-dependent_proteases__Zymobacter_palmae_"/>
    <otu id="otu230929" label="WP_106478415.1_GCF_003012345_metalloprotease_TldD__Halomonadaceae_bacterium_R4HLG17_"/>
    <otu id="otu230936" label="WP_025732016.1_GCF_000526695_metalloprotease_TldD__Carnimonas_nigrificans_"/>
    <otu id="otu230945" label="AQQ31772.1_GCA_001999825_metalloprotease_TldD__Burkholderia_cenocepacia_"/>
    <otu id="otu230948" label="HCN00426.1_GCA_003545275_TPA__metalloprotease_TldD__Pantoea_ananatis_"/>
    <otu id="otu230965" label="81.1/95"/>
    <otu id="otu230972" label="SUO98348.1_GCA_900460215_protease_TldD__Suttonella_indologenes_"/>
    <otu id="otu230975" label="ABQ13658.1_GCA_000015345_TldD_protein__Dichelobacter_nodosus_VCS1703A_"/>
    <otu id="otu230982" label="WP_072575543.1_GCF_001889065_metalloprotease_TldD__Suttonella_ornithocola_"/>
    <otu id="otu230989" label="ODC02660.1_GCA_001709345_metalloprotease_TldD__Terasakiispira_papahanaumokuakeensis_"/>
    <otu id="otu230996" label="SEI41899.1_GCA_900108915_TldD_protein__Pseudospirillum_japonicum_"/>
    <otu id="otu231011" label="TDJ25085.1_GCA_004356895_metalloprotease_TldD__Gammaproteobacteria_bacterium_"/>
    <otu id="otu231018" label="GCA_003247835QJYB01000097.1_216813129125_2_GCA_003247835_1_ID_125_2_partial_00__Gammaproteobacteria_bacterium_"/>
    <otu id="otu231021" label="GCA_003228415QIDL01000620.1_21195264032_2_GCA_003228415_1_ID_32_2_partial_00__Gammaproteobacteria_bacterium_"/>
    <otu id="otu231028" label="GCA_002348385DEBD01000029.1_2222627240728_22_GCA_002348385_1_ID_8_22_partial_00__Gammaproteobacteria_bacterium_UBA2965_"/>
    <otu id="otu231039" label="MAZ45113.1_GCA_002707325_metalloprotease_TldD__Gammaproteobacteria_bacterium_"/>
    <otu id="otu231054" label="GCA_002469885DKOI01000116.1_83948539011_8_GCA_002469885_-1_ID_11_8_partial_00__Legionellales_bacterium_UBA7366_"/>
    <otu id="otu231061" label="82.2/94"/>
    <otu id="otu231066" label="54.8/99"/>
    <otu id="otu231073" label="OGT37033.1_GCA_001801545_metalloprotease_TldD__Gammaproteobacteria_bacterium_RIFCSPHIGHO2_12_FULL_38_14_"/>
    <otu id="otu231076" label="78.3/98"/>
    <otu id="otu231079" label="77.9/97"/>
    <otu id="otu231082" label="1.6/56"/>
    <otu id="otu231085" label="OGT62692.1_GCA_001801665_metalloprotease_TldD__Gammaproteobacteria_bacterium_RIFCSPHIGHO2_12_FULL_45_12_"/>
    <otu id="otu231088" label="90.4/98"/>
    <otu id="otu231091" label="OGT37535.1_GCA_001801485_metalloprotease_TldD__Gammaproteobacteria_bacterium_RIFCSPHIGHO2_12_FULL_37_14_"/>
    <otu id="otu231094" label="OGT43364.1_GCA_001801495_metalloprotease_TldD__Gammaproteobacteria_bacterium_RIFCSPHIGHO2_12_FULL_37_34_"/>
    <otu id="otu231105" label="OGT57481.1_GCA_001801635_metalloprotease_TldD__Gammaproteobacteria_bacterium_RIFCSPHIGHO2_12_FULL_43_28_"/>
    <otu id="otu231112" label="RDI48776.1_GCA_003350455_microcin-processing_peptidase_2__Aquicella_lusitana_"/>
    <otu id="otu231123" label="OGT45105.1_GCA_001801575_metalloprotease_TldD__Gammaproteobacteria_bacterium_RIFCSPHIGHO2_12_FULL_41_20_"/>
    <otu id="otu231130" label="16.4/80"/>
    <otu id="otu231133" label="GCA_002404295DHJK01000065.1_16165861803487_16_GCA_002404295_1_ID_87_16_partial_00__Legionellales_bacterium_UBA4722_"/>
    <otu id="otu231136" label="GCA_002413665DHXK01000248.1_218773322155_2_GCA_002413665_-1_ID_155_2_partial_00__Legionellales_bacterium_UBA5158_"/>
    <otu id="otu231147" label="OAI49943.1_GCA_001644445_metalloprotease_TldD__partial__Gammaproteobacteria_bacterium_SCGC_AG-212-F23_"/>
    <otu id="otu231156" label="RLA03518.1_GCA_003645405_metalloprotease_TldD__partial__Gammaproteobacteria_bacterium_"/>
    <otu id="otu231159" label="PCJ47830.1_GCA_002746155_metalloprotease_TldD__Gammaproteobacteria_bacterium_"/>
    <otu id="otu231184" label="OGT09911.1_GCA_001801305_metalloprotease_TldD__Gammaproteobacteria_bacterium_GWE2_42_36_"/>
    <otu id="otu231187" label="OGT06358.1_GCA_001801315_metalloprotease_TldD__Gammaproteobacteria_bacterium_GWF2_41_13_"/>
    <otu id="otu231200" label="MAD28571.1_GCA_002685225_metalloprotease_TldD__Woeseiaceae_bacterium_"/>
    <otu id="otu231203" label="ANO51983.1_GCA_001677435_metalloprotease_TldD__Woeseia_oceani_"/>
    <otu id="otu231220" label="KPJ48453.1_GCA_001302725_protease_TldD__partial__candidate_division_Zixibacteria_bacterium_DG_27_"/>
    <otu id="otu231223" label="TET66090.1_GCA_004375905_metalloprotease_TldD__candidate_division_Zixibacteria_bacterium_"/>
    <otu id="otu231230" label="HBC47632.1_GCA_003489885_TPA__metalloprotease_TldD__candidate_division_Zixibacteria_bacterium_"/>
    <otu id="otu231237" label="TKJ40863.1_GCA_005223185_metalloprotease_TldD__candidate_division_LCP-89_bacterium_B3_LCP_"/>
    <otu id="otu231254" label="CUT02398.1_GCA_001458495_hypothetical_protein_JGI24_01116__partial__Candidatus_Kryptobacter_tengchongensis_"/>
    <otu id="otu231257" label="CUT04748.1_GCA_001536065_microcin-processing_peptidase_2._Unknown_type_peptidase._MEROPS_family_U62__Candidatus_Chrysopegis_kryptomonas_"/>
    <otu id="otu231272" label="GCA_002428985DIYL01000062.1_1822299712313628_182_GCA_002428985_1_ID_8_182_partial_00__Anaerolineales_bacterium_UBA6055_"/>
    <otu id="otu231283" label="WP_027339354.1_GCF_000517025_TldD_PmbA_family_protein__Halonatronum_saccharophilum_"/>
    <otu id="otu231288" label="OEH85903.1_GCA_001742305_peptidase_C69__Desulfuribacillus_stibiiarsenatis_"/>
    <otu id="otu231291" label="OEF98696.1_GCA_001730225_peptidase_C69__Desulfuribacillus_alkaliarsenatis_"/>
    <otu id="otu231302" label="GCA_002385465DGDN01000118.1_28316643309469_28_GCA_002385465_-1_ID_69_28_partial_00__Firmicutes_bacterium_UBA3951_"/>
  </otus>
  <trees id="trees212033" otus="otus212032">
    <tree about="#tree212034" id="tree212034" label="[1]Tree1" xsi:type="nex:FloatTree">
      <meta content="angle:0.0 scaleX:592.64246 scaleY:35.886925 flipH:0 flipV:0 leftMargin:720 rightMargin:720 topMargin:355 bottomMargin:355;" datatype="xsd:string" id="meta231329" property="trans" xsi:type="nex:LiteralMeta"/>
      <meta content="" datatype="xsd:string" id="meta231328" property="collapsed" xsi:type="nex:LiteralMeta"/>
      <meta content="false" datatype="xsd:boolean" id="meta231327" property="radiallabels" xsi:type="nex:LiteralMeta"/>
      <meta content="true" datatype="xsd:boolean" id="meta231326" property="sparselabels" xsi:type="nex:LiteralMeta"/>
      <meta content="true" datatype="xsd:boolean" id="meta231325" property="toscale" xsi:type="nex:LiteralMeta"/>
      <meta content="RectangularPhylogram" datatype="xsd:string" id="meta231324" property="drawer" xsi:type="nex:LiteralMeta"/>
      <meta content="true" datatype="xsd:boolean" id="meta231323" property="embellished" xsi:type="nex:LiteralMeta"/>
      <meta content="node212037" datatype="xsd:string" id="meta231322" property="root" xsi:type="nex:LiteralMeta"/>
      <meta content=" fg=0 0 0 w=1 sh=1 dr=1 lc=0 0 0 lk=null lx=0 ly=0 ll=11 lv=1;" datatype="xsd:string" id="meta212036" property="default_edge_format" xsi:type="nex:LiteralMeta"/>
      <meta content=" nh=2 nw=2 fg=0 0 0 bg=255 255 255 w=1 sh=0 fx=1 lc=0 0 0 lk=null lx=0 ly=0 ll=3 lv=1;" datatype="xsd:string" id="meta212035" property="default_node_format" xsi:type="nex:LiteralMeta"/>
      <node about="#node212037" id="node212037">
        <meta content=" x=0.0 y=427.19937;" datatype="xsd:string" id="meta212038" property="format" xsi:type="nex:LiteralMeta"/>
      </node>
      <node about="#node212039" id="node212039" label="RLE03961.1_GCA_003648765_hypothetical_protein_DRJ11_02560__Candidatus_Aminicenantes_bacterium_" otu="otu212040">
        <meta content=" x=0.018092604 y=1.0 ll=7;" datatype="xsd:string" id="meta212041" property="format" xsi:type="nex:LiteralMeta"/>
      </node>
      <node about="#node212042" id="node212042" label="GCA_002010725MTOP01000057.1_1419732212647_14_GCA_002010725_-1_ID_7_14_partial_00__Candidatus_Aminicenantes_bacterium_JdFR-80_" otu="otu212043">
        <meta content=" x=0.010221901 y=2.0 ll=7;" datatype="xsd:string" id="meta212044" property="format" xsi:type="nex:LiteralMeta"/>
      </node>
      <node about="#node212045" id="node212045" label="99.9/100" otu="otu212046">
        <meta content=" x=0.16057408 y=853.39874 ll=7;" datatype="xsd:string" id="meta212047" property="format" xsi:type="nex:LiteralMeta"/>
      </node>
      <node about="#node212048" id="node212048" label="89.9/100" otu="otu212049">
        <meta content=" x=0.22220306 y=3.5 ll=7;" datatype="xsd:string" id="meta212050" property="format" xsi:type="nex:LiteralMeta"/>
      </node>
      <node about="#node212051" id="node212051" label="GCA_003568385PWXX01000146.1_87053827961_8_GCA_003568385_-1_ID_61_8_partial_01__Bacteroidetes_bacterium_" otu="otu212052">
        <meta content=" x=0.25948876 y=3.0 ll=7;" datatype="xsd:string" id="meta212053" property="format" xsi:type="nex:LiteralMeta"/>
      </node>
      <node about="#node212054" id="node212054" label="GCA_003554865PWHJ01000101.1_9921110743177_9_GCA_003554865_-1_ID_177_9_partial_00__Bacteroidetes_bacterium_" otu="otu212055">
        <meta content=" x=0.32929075 y=4.0 ll=7;" datatype="xsd:string" id="meta212056" property="format" xsi:type="nex:LiteralMeta"/>
      </node>
      <node about="#node212061" id="node212061" label="100/100" otu="otu212062">
        <meta content=" x=0.75099766 y=1703.2975 ll=7;" datatype="xsd:string" id="meta212063" property="format" xsi:type="nex:LiteralMeta"/>
      </node>
      <node about="#node212064" id="node212064" label="85.1/6" otu="otu212065">
        <meta content=" x=0.8277414 y=1406.72 ll=7;" datatype="xsd:string" id="meta212066" property="format" xsi:type="nex:LiteralMeta"/>
      </node>
      <node about="#node212067" id="node212067" label="38.4/6" otu="otu212068">
        <meta content=" x=0.8695555 y=816.43994 ll=7;" datatype="xsd:string" id="meta212069" property="format" xsi:type="nex:LiteralMeta"/>
      </node>
      <node about="#node212070" id="node212070" label="97.1/69" otu="otu212071">
        <meta content=" x=0.9707439 y=36.70639 ll=7;" datatype="xsd:string" id="meta212072" property="format" xsi:type="nex:LiteralMeta"/>
      </node>
      <node about="#node212073" id="node212073" label="91.8/70" otu="otu212074">
        <meta content=" x=1.0606118 y=7.5 ll=7;" datatype="xsd:string" id="meta212075" property="format" xsi:type="nex:LiteralMeta"/>
      </node>
      <node about="#node212076" id="node212076" label="86.1/98" otu="otu212077">
        <meta content=" x=1.209607 y=6.25 ll=7;" datatype="xsd:string" id="meta212078" property="format" xsi:type="nex:LiteralMeta"/>
      </node>
      <node about="#node212079" id="node212079" label="99.9/100" otu="otu212046">
        <meta content=" x=1.494157 y=5.5 ll=7;" datatype="xsd:string" id="meta212080" property="format" xsi:type="nex:LiteralMeta"/>
      </node>
      <node about="#node212081" id="node212081" label="OLE76765.1_GCA_001920645_hypothetical_protein_AUG02_03680__Chloroflexi_bacterium_13_1_20CM_2_70_9_" otu="otu212082">
        <meta content=" x=1.5810337 y=5.0 ll=7;" datatype="xsd:string" id="meta212083" property="format" xsi:type="nex:LiteralMeta"/>
      </node>
      <node about="#node212084" id="node212084" label="GCA_002404155DHJC01000068.1_25162171761762_25_GCA_002404155_1_ID_62_25_partial_00__Chloroflexi_bacterium_UBA4730_" otu="otu212085">
        <meta content=" x=1.7005546 y=6.0 ll=7;" datatype="xsd:string" id="meta212086" property="format" xsi:type="nex:LiteralMeta"/>
      </node>
      <node about="#node212091" id="node212091" label="PYT08788.1_GCA_003223995_hypothetical_protein_DMF49_04265__partial__Acidobacteria_bacterium_" otu="otu212092">
        <meta content=" x=1.6580088 y=7.0 ll=7;" datatype="xsd:string" id="meta212093" property="format" xsi:type="nex:LiteralMeta"/>
      </node>
      <node about="#node212098" id="node212098" label="100/100" otu="otu212062">
        <meta content=" x=1.4623971 y=8.75 ll=7;" datatype="xsd:string" id="meta212099" property="format" xsi:type="nex:LiteralMeta"/>
      </node>
      <node about="#node212100" id="node212100" label="RAO99464.1_GCA_003265365_hypothetical_protein_PW5551_02940__Petrotoga_sp._9PW.55.5.1_" otu="otu212101">
        <meta content=" x=1.5742043 y=8.0 ll=7;" datatype="xsd:string" id="meta212102" property="format" xsi:type="nex:LiteralMeta"/>
      </node>
      <node about="#node212103" id="node212103" label="95.7/100" otu="otu212104">
        <meta content=" x=1.544834 y=9.5 ll=7;" datatype="xsd:string" id="meta212105" property="format" xsi:type="nex:LiteralMeta"/>
      </node>
      <node about="#node212106" id="node212106" label="TGG87029.1_GCA_004768445_TldD_PmbA_family_protein__Geotoga_petraea_" otu="otu212107">
        <meta content=" x=1.6975057 y=9.0 ll=7;" datatype="xsd:string" id="meta212108" property="format" xsi:type="nex:LiteralMeta"/>
      </node>
      <node about="#node212109" id="node212109" label="PWJ87528.1_GCA_003148465_microcin-processing_peptidase_2__Oceanotoga_teriensis_" otu="otu212110">
        <meta content=" x=1.7127846 y=10.0 ll=7;" datatype="xsd:string" id="meta212111" property="format" xsi:type="nex:LiteralMeta"/>
      </node>
      <node about="#node212124" id="node212124" label="35/8" otu="otu212125">
        <meta content=" x=1.0291401 y=65.91278 ll=7;" datatype="xsd:string" id="meta212126" property="format" xsi:type="nex:LiteralMeta"/>
      </node>
      <node about="#node212127" id="node212127" label="EFQ23870.1_GCA_000165795_peptidase_U62_modulator_of_DNA_gyrase__Aminomonas_paucivorans_DSM_12260_" otu="otu212128">
        <meta content=" x=1.8679227 y=11.0 ll=7;" datatype="xsd:string" id="meta212129" property="format" xsi:type="nex:LiteralMeta"/>
      </node>
      <node about="#node212130" id="node212130" label="30.3/9" otu="otu212131">
        <meta content=" x=1.0767562 y=120.82557 ll=7;" datatype="xsd:string" id="meta212132" property="format" xsi:type="nex:LiteralMeta"/>
      </node>
      <node about="#node212133" id="node212133" label="100/100" otu="otu212062">
        <meta content=" x=1.6125904 y=13.25 ll=7;" datatype="xsd:string" id="meta212134" property="format" xsi:type="nex:LiteralMeta"/>
      </node>
      <node about="#node212135" id="node212135" label="91.2/100" otu="otu212136">
        <meta content=" x=1.6336932 y=12.5 ll=7;" datatype="xsd:string" id="meta212137" property="format" xsi:type="nex:LiteralMeta"/>
      </node>
      <node about="#node212138" id="node212138" label="GCA_002296525DBIA01000017.1_20119453919594837_201_GCA_002296525_1_ID_37_201_partial_00__Candidatus_Microthrix_sp._UBA814_" otu="otu212139">
        <meta content=" x=1.6500005 y=12.0 ll=7;" datatype="xsd:string" id="meta212140" property="format" xsi:type="nex:LiteralMeta"/>
      </node>
      <node about="#node212141" id="node212141" label="MBO65761.1_GCA_002724355_peptidase_U62__Actinobacteria_bacterium_" otu="otu212142">
        <meta content=" x=1.6363555 y=13.0 ll=7;" datatype="xsd:string" id="meta212143" property="format" xsi:type="nex:LiteralMeta"/>
      </node>
      <node about="#node212148" id="node212148" label="GCA_002448715DJZU01000053.1_32331053454736_32_GCA_002448715_-1_ID_36_32_partial_01__Candidatus_Microthrix_sp._UBA6944_" otu="otu212149">
        <meta content=" x=1.6279263 y=14.0 ll=7;" datatype="xsd:string" id="meta212150" property="format" xsi:type="nex:LiteralMeta"/>
      </node>
      <node about="#node212155" id="node212155" label="100/100" otu="otu212062">
        <meta content=" x=1.5737317 y=228.40114 ll=7;" datatype="xsd:string" id="meta212156" property="format" xsi:type="nex:LiteralMeta"/>
      </node>
      <node about="#node212157" id="node212157" label="96.2/93" otu="otu212158">
        <meta content=" x=1.6840565 y=28.632324 ll=7;" datatype="xsd:string" id="meta212159" property="format" xsi:type="nex:LiteralMeta"/>
      </node>
      <node about="#node212160" id="node212160" label="84.5/59" otu="otu212161">
        <meta content=" x=1.7425218 y=26.264648 ll=7;" datatype="xsd:string" id="meta212162" property="format" xsi:type="nex:LiteralMeta"/>
      </node>
      <node about="#node212163" id="node212163" label="21.8/21" otu="otu212164">
        <meta content=" x=1.7671579 y=23.029297 ll=7;" datatype="xsd:string" id="meta212165" property="format" xsi:type="nex:LiteralMeta"/>
      </node>
      <node about="#node212166" id="node212166" label="87.8/39" otu="otu212167">
        <meta content=" x=1.8538533 y=18.558594 ll=7;" datatype="xsd:string" id="meta212168" property="format" xsi:type="nex:LiteralMeta"/>
      </node>
      <node about="#node212169" id="node212169" label="TFF96850.1_GCA_004524265_TldD_PmbA_family_protein__Candidatus_Lokiarchaeota_archaeon_" otu="otu212170">
        <meta content=" x=3.3983378 y=15.0 ll=7;" datatype="xsd:string" id="meta212171" property="format" xsi:type="nex:LiteralMeta"/>
      </node>
      <node about="#node212172" id="node212172" label="68.7/94" otu="otu212173">
        <meta content=" x=1.932109 y=22.117188 ll=7;" datatype="xsd:string" id="meta212174" property="format" xsi:type="nex:LiteralMeta"/>
      </node>
      <node about="#node212175" id="node212175" label="92.2/100" otu="otu212176">
        <meta content=" x=2.0735776 y=18.234375 ll=7;" datatype="xsd:string" id="meta212177" property="format" xsi:type="nex:LiteralMeta"/>
      </node>
      <node about="#node212178" id="node212178" label="OLS12984.1_GCA_001940655_peptidase_U62_modulator_of_DNA_gyrase__Candidatus_Lokiarchaeota_archaeon_CR_4_" otu="otu212179">
        <meta content=" x=2.9064848 y=16.0 ll=7;" datatype="xsd:string" id="meta212180" property="format" xsi:type="nex:LiteralMeta"/>
      </node>
      <node about="#node212181" id="node212181" label="99.8/99" otu="otu212182">
        <meta content=" x=2.4104788 y=20.46875 ll=7;" datatype="xsd:string" id="meta212183" property="format" xsi:type="nex:LiteralMeta"/>
      </node>
      <node about="#node212184" id="node212184" label="83/55" otu="otu212185">
        <meta content=" x=2.4388673 y=17.75 ll=7;" datatype="xsd:string" id="meta212186" property="format" xsi:type="nex:LiteralMeta"/>
      </node>
      <node about="#node212187" id="node212187" label="TFF97223.1_GCA_004524265_TldD_PmbA_family_protein__Candidatus_Lokiarchaeota_archaeon_" otu="otu212188">
        <meta content=" x=2.7134316 y=17.0 ll=7;" datatype="xsd:string" id="meta212189" property="format" xsi:type="nex:LiteralMeta"/>
      </node>
      <node about="#node212190" id="node212190" label="100/100" otu="otu212062">
        <meta content=" x=2.6326644 y=18.5 ll=7;" datatype="xsd:string" id="meta212191" property="format" xsi:type="nex:LiteralMeta"/>
      </node>
      <node about="#node212192" id="node212192" label="TFF84393.1_GCA_004524155_TldD_PmbA_family_protein__Candidatus_Lokiarchaeota_archaeon_" otu="otu212193">
        <meta content=" x=2.6767073 y=18.0 ll=7;" datatype="xsd:string" id="meta212194" property="format" xsi:type="nex:LiteralMeta"/>
      </node>
      <node about="#node212195" id="node212195" label="TFG15745.1_GCA_004524725_TldD_PmbA_family_protein__Candidatus_Lokiarchaeota_archaeon_" otu="otu212196">
        <meta content=" x=2.7013252 y=19.0 ll=7;" datatype="xsd:string" id="meta212197" property="format" xsi:type="nex:LiteralMeta"/>
      </node>
      <node about="#node212206" id="node212206" label="37.4/18" otu="otu212207">
        <meta content=" x=2.4301233 y=23.1875 ll=7;" datatype="xsd:string" id="meta212208" property="format" xsi:type="nex:LiteralMeta"/>
      </node>
      <node about="#node212209" id="node212209" label="9.7/11" otu="otu212210">
        <meta content=" x=2.4606774 y=21.875 ll=7;" datatype="xsd:string" id="meta212211" property="format" xsi:type="nex:LiteralMeta"/>
      </node>
      <node about="#node212212" id="node212212" label="95.7/100" otu="otu212104">
        <meta content=" x=2.5271678 y=20.75 ll=7;" datatype="xsd:string" id="meta212213" property="format" xsi:type="nex:LiteralMeta"/>
      </node>
      <node about="#node212214" id="node212214" label="TKJ21151.1_GCA_005223125_hypothetical_protein_CEE43_10760__Candidatus_Lokiarchaeota_archaeon_Loki_b32_" otu="otu212215">
        <meta content=" x=2.7172182 y=20.0 ll=7;" datatype="xsd:string" id="meta212216" property="format" xsi:type="nex:LiteralMeta"/>
      </node>
      <node about="#node212217" id="node212217" label="99.4/100" otu="otu212218">
        <meta content=" x=2.635806 y=21.5 ll=7;" datatype="xsd:string" id="meta212219" property="format" xsi:type="nex:LiteralMeta"/>
      </node>
      <node about="#node212220" id="node212220" label="TES96969.1_GCA_004375715_TldD_PmbA_family_protein__Candidatus_Lokiarchaeota_archaeon_" otu="otu212221">
        <meta content=" x=2.7374399 y=21.0 ll=7;" datatype="xsd:string" id="meta212222" property="format" xsi:type="nex:LiteralMeta"/>
      </node>
      <node about="#node212223" id="node212223" label="TKJ27775.1_GCA_005222975_TLDD_-_like_protein__Candidatus_Lokiarchaeota_archaeon_Loki_b31_" otu="otu212224">
        <meta content=" x=2.739203 y=22.0 ll=7;" datatype="xsd:string" id="meta212225" property="format" xsi:type="nex:LiteralMeta"/>
      </node>
      <node about="#node212234" id="node212234" label="TFG08823.1_GCA_004524425_TldD_PmbA_family_protein__Candidatus_Lokiarchaeota_archaeon_" otu="otu212235">
        <meta content=" x=2.6357415 y=23.0 ll=7;" datatype="xsd:string" id="meta212236" property="format" xsi:type="nex:LiteralMeta"/>
      </node>
      <node about="#node212241" id="node212241" label="98.5/100" otu="otu212242">
        <meta content=" x=2.5385964 y=24.5 ll=7;" datatype="xsd:string" id="meta212243" property="format" xsi:type="nex:LiteralMeta"/>
      </node>
      <node about="#node212244" id="node212244" label="TFG02333.1_GCA_004524385_TldD_PmbA_family_protein__Candidatus_Lokiarchaeota_archaeon_" otu="otu212245">
        <meta content=" x=2.5645685 y=24.0 ll=7;" datatype="xsd:string" id="meta212246" property="format" xsi:type="nex:LiteralMeta"/>
      </node>
      <node about="#node212247" id="node212247" label="TFG23126.1_GCA_004524535_TldD_PmbA_family_protein__Candidatus_Lokiarchaeota_archaeon_" otu="otu212248">
        <meta content=" x=2.5931416 y=25.0 ll=7;" datatype="xsd:string" id="meta212249" property="format" xsi:type="nex:LiteralMeta"/>
      </node>
      <node about="#node212266" id="node212266" label="KXH77690.1_GCA_001563325_hypothetical_protein_AM324_12185__Candidatus_Thorarchaeota_archaeon_SMTZ1-83_" otu="otu212267">
        <meta content=" x=2.8528445 y=26.0 ll=7;" datatype="xsd:string" id="meta212268" property="format" xsi:type="nex:LiteralMeta"/>
      </node>
      <node about="#node212277" id="node212277" label="100/100" otu="otu212062">
        <meta content=" x=2.1350293 y=27.5 ll=7;" datatype="xsd:string" id="meta212278" property="format" xsi:type="nex:LiteralMeta"/>
      </node>
      <node about="#node212279" id="node212279" label="PNV78351.1_GCA_002899815_hypothetical_protein_C0200_01490__Candidatus_Korarchaeota_archaeon_" otu="otu212280">
        <meta content=" x=2.4763658 y=27.0 ll=7;" datatype="xsd:string" id="meta212281" property="format" xsi:type="nex:LiteralMeta"/>
      </node>
      <node about="#node212282" id="node212282" label="RDD53975.1_GCA_003344655_TldD_PmbA_family_protein__Candidatus_Korarchaeota_archaeon_NZ13-K_" otu="otu212283">
        <meta content=" x=2.6599274 y=28.0 ll=7;" datatype="xsd:string" id="meta212284" property="format" xsi:type="nex:LiteralMeta"/>
      </node>
      <node about="#node212293" id="node212293" label="100/100" otu="otu212062">
        <meta content=" x=2.3062472 y=29.5 ll=7;" datatype="xsd:string" id="meta212294" property="format" xsi:type="nex:LiteralMeta"/>
      </node>
      <node about="#node212295" id="node212295" label="OGS43560.1_GCA_001800675_hypothetical_protein_A3K76_05935__Euryarchaeota_archaeon_RBG_13_57_23_" otu="otu212296">
        <meta content=" x=2.5222168 y=29.0 ll=7;" datatype="xsd:string" id="meta212297" property="format" xsi:type="nex:LiteralMeta"/>
      </node>
      <node about="#node212298" id="node212298" label="OGS51585.1_GCA_001800715_hypothetical_protein_A3K75_01895__Euryarchaeota_archaeon_RBG_13_61_15_" otu="otu212299">
        <meta content=" x=2.4424617 y=30.0 ll=7;" datatype="xsd:string" id="meta212300" property="format" xsi:type="nex:LiteralMeta"/>
      </node>
      <node about="#node212309" id="node212309" label="RLI34343.1_GCA_003662645_TldD_PmbA_family_protein__partial__Candidatus_Bathyarchaeota_archaeon_" otu="otu212310">
        <meta content=" x=2.4781559 y=31.0 ll=7;" datatype="xsd:string" id="meta212311" property="format" xsi:type="nex:LiteralMeta"/>
      </node>
      <node about="#node212316" id="node212316" label="14.3/13" otu="otu212317">
        <meta content=" x=1.5991192 y=428.16995 ll=7;" datatype="xsd:string" id="meta212318" property="format" xsi:type="nex:LiteralMeta"/>
      </node>
      <node about="#node212319" id="node212319" label="87.8/75" otu="otu212320">
        <meta content=" x=1.6549681 y=381.90237 ll=7;" datatype="xsd:string" id="meta212321" property="format" xsi:type="nex:LiteralMeta"/>
      </node>
      <node about="#node212322" id="node212322" label="81.7/22" otu="otu212323">
        <meta content=" x=1.6962444 y=307.4804 ll=7;" datatype="xsd:string" id="meta212324" property="format" xsi:type="nex:LiteralMeta"/>
      </node>
      <node about="#node212325" id="node212325" label="86.2/13" otu="otu212326">
        <meta content=" x=1.7387437 y=241.85268 ll=7;" datatype="xsd:string" id="meta212327" property="format" xsi:type="nex:LiteralMeta"/>
      </node>
      <node about="#node212328" id="node212328" label="83.4/33" otu="otu212329">
        <meta content=" x=1.7711532 y=153.59988 ll=7;" datatype="xsd:string" id="meta212330" property="format" xsi:type="nex:LiteralMeta"/>
      </node>
      <node about="#node212331" id="node212331" label="45.8/88" otu="otu212332">
        <meta content=" x=1.7972668 y=49.03331 ll=7;" datatype="xsd:string" id="meta212333" property="format" xsi:type="nex:LiteralMeta"/>
      </node>
      <node about="#node212334" id="node212334" label="95.8/82" otu="otu212335">
        <meta content=" x=1.9012489 y=34.234375 ll=7;" datatype="xsd:string" id="meta212336" property="format" xsi:type="nex:LiteralMeta"/>
      </node>
      <node about="#node212337" id="node212337" label="43.3/85" otu="otu212338">
        <meta content=" x=2.0448446 y=32.5 ll=7;" datatype="xsd:string" id="meta212339" property="format" xsi:type="nex:LiteralMeta"/>
      </node>
      <node about="#node212340" id="node212340" label="RLE54491.1_GCA_003649185_hypothetical_protein_DRJ30_05110__Candidatus_Verstraetearchaeota_archaeon_" otu="otu212341">
        <meta content=" x=3.3505268 y=32.0 ll=7;" datatype="xsd:string" id="meta212342" property="format" xsi:type="nex:LiteralMeta"/>
      </node>
      <node about="#node212343" id="node212343" label="GCA_003560455PWIL01000094.1_421553537145_4_GCA_003560455_-1_ID_145_4_partial_00__Mollicutes_bacterium_" otu="otu212344">
        <meta content=" x=3.1215827 y=33.0 ll=7;" datatype="xsd:string" id="meta212345" property="format" xsi:type="nex:LiteralMeta"/>
      </node>
      <node about="#node212350" id="node212350" label="96.5/100" otu="otu212351">
        <meta content=" x=2.0655768 y=35.96875 ll=7;" datatype="xsd:string" id="meta212352" property="format" xsi:type="nex:LiteralMeta"/>
      </node>
      <node about="#node212353" id="node212353" label="100/100" otu="otu212062">
        <meta content=" x=2.3991184 y=34.5 ll=7;" datatype="xsd:string" id="meta212354" property="format" xsi:type="nex:LiteralMeta"/>
      </node>
      <node about="#node212355" id="node212355" label="OFV67613.1_GCA_001766815_peptidase_C69__Candidatus_Syntrophoarchaeum_caldarius_" otu="otu212356">
        <meta content=" x=2.5403929 y=34.0 ll=7;" datatype="xsd:string" id="meta212357" property="format" xsi:type="nex:LiteralMeta"/>
      </node>
      <node about="#node212358" id="node212358" label="OFV66201.1_GCA_001766825_peptidase_C69__Candidatus_Syntrophoarchaeum_butanivorans_" otu="otu212359">
        <meta content=" x=2.5879357 y=35.0 ll=7;" datatype="xsd:string" id="meta212360" property="format" xsi:type="nex:LiteralMeta"/>
      </node>
      <node about="#node212365" id="node212365" label="99.6/100" otu="otu212366">
        <meta content=" x=2.2751172 y=37.4375 ll=7;" datatype="xsd:string" id="meta212367" property="format" xsi:type="nex:LiteralMeta"/>
      </node>
      <node about="#node212368" id="node212368" label="RLG35768.1_GCA_003661185_TldD_PmbA_family_protein__Methanosarcinales_archaeon_" otu="otu212369">
        <meta content=" x=2.4949365 y=36.0 ll=7;" datatype="xsd:string" id="meta212370" property="format" xsi:type="nex:LiteralMeta"/>
      </node>
      <node about="#node212371" id="node212371" label="98.8/100" otu="otu212372">
        <meta content=" x=2.4164126 y=38.875 ll=7;" datatype="xsd:string" id="meta212373" property="format" xsi:type="nex:LiteralMeta"/>
      </node>
      <node about="#node212374" id="node212374" label="RZN43911.1_GCA_004212135_TldD_PmbA_family_protein__Methanophagales_archaeon_ANME-1-THS_" otu="otu212375">
        <meta content=" x=2.5768008 y=37.0 ll=7;" datatype="xsd:string" id="meta212376" property="format" xsi:type="nex:LiteralMeta"/>
      </node>
      <node about="#node212377" id="node212377" label="6.2/83" otu="otu212378">
        <meta content=" x=2.4413822 y=40.75 ll=7;" datatype="xsd:string" id="meta212379" property="format" xsi:type="nex:LiteralMeta"/>
      </node>
      <node about="#node212380" id="node212380" label="54.3/100" otu="otu212381">
        <meta content=" x=2.456824 y=39.5 ll=7;" datatype="xsd:string" id="meta212382" property="format" xsi:type="nex:LiteralMeta"/>
      </node>
      <node about="#node212383" id="node212383" label="100/100" otu="otu212062">
        <meta content=" x=2.6142242 y=38.5 ll=7;" datatype="xsd:string" id="meta212384" property="format" xsi:type="nex:LiteralMeta"/>
      </node>
      <node about="#node212385" id="node212385" label="PXF50483.1_GCA_003194435_TldD_PmbA_family_protein__Methanophagales_archaeon_" otu="otu212386">
        <meta content=" x=2.6168509 y=38.0 ll=7;" datatype="xsd:string" id="meta212387" property="format" xsi:type="nex:LiteralMeta"/>
      </node>
      <node about="#node212388" id="node212388" label="RLG35971.1_GCA_003661165_TldD_PmbA_family_protein__Methanosarcinales_archaeon_" otu="otu212389">
        <meta content=" x=2.6372945 y=39.0 ll=7;" datatype="xsd:string" id="meta212390" property="format" xsi:type="nex:LiteralMeta"/>
      </node>
      <node about="#node212395" id="node212395" label="93.5/100" otu="otu212396">
        <meta content=" x=2.4894056 y=40.5 ll=7;" datatype="xsd:string" id="meta212397" property="format" xsi:type="nex:LiteralMeta"/>
      </node>
      <node about="#node212398" id="node212398" label="RCV64469.1_GCA_003336485_TldD_protein__Methanophagales_archaeon_" otu="otu212399">
        <meta content=" x=2.6162257 y=40.0 ll=7;" datatype="xsd:string" id="meta212400" property="format" xsi:type="nex:LiteralMeta"/>
      </node>
      <node about="#node212401" id="node212401" label="RLG29217.1_GCA_003661125_TldD_PmbA_family_protein__Methanosarcinales_archaeon_" otu="otu212402">
        <meta content=" x=2.5588503 y=41.0 ll=7;" datatype="xsd:string" id="meta212403" property="format" xsi:type="nex:LiteralMeta"/>
      </node>
      <node about="#node212412" id="node212412" label="PXF50327.1_GCA_003194425_TldD_PmbA_family_protein__Methanophagales_archaeon_" otu="otu212413">
        <meta content=" x=2.5485742 y=42.0 ll=7;" datatype="xsd:string" id="meta212414" property="format" xsi:type="nex:LiteralMeta"/>
      </node>
      <node about="#node212435" id="node212435" label="20.8/73" otu="otu212436">
        <meta content=" x=1.8496226 y=63.83224 ll=7;" datatype="xsd:string" id="meta212437" property="format" xsi:type="nex:LiteralMeta"/>
      </node>
      <node about="#node212438" id="node212438" label="99.8/100" otu="otu212439">
        <meta content=" x=2.0670474 y=46.3125 ll=7;" datatype="xsd:string" id="meta212440" property="format" xsi:type="nex:LiteralMeta"/>
      </node>
      <node about="#node212441" id="node212441" label="37.2/91" otu="otu212442">
        <meta content=" x=2.1180859 y=44.875 ll=7;" datatype="xsd:string" id="meta212443" property="format" xsi:type="nex:LiteralMeta"/>
      </node>
      <node about="#node212444" id="node212444" label="0.2/50" otu="otu212445">
        <meta content=" x=2.145062 y=43.75 ll=7;" datatype="xsd:string" id="meta212446" property="format" xsi:type="nex:LiteralMeta"/>
      </node>
      <node about="#node212447" id="node212447" label="GCA_003229935QIGD01000112.1_211512497112_2_GCA_003229935_-1_ID_112_2_partial_00__Euryarchaeota_archaeon_" otu="otu212448">
        <meta content=" x=2.458102 y=43.0 ll=7;" datatype="xsd:string" id="meta212449" property="format" xsi:type="nex:LiteralMeta"/>
      </node>
      <node about="#node212450" id="node212450" label="94.4/96" otu="otu212451">
        <meta content=" x=2.2493196 y=44.5 ll=7;" datatype="xsd:string" id="meta212452" property="format" xsi:type="nex:LiteralMeta"/>
      </node>
      <node about="#node212453" id="node212453" label="GCA_003229275QIDC01000009.1_134417179_1_GCA_003229275_1_ID_9_1_partial_00__Euryarchaeota_archaeon_" otu="otu212454">
        <meta content=" x=2.523433 y=44.0 ll=7;" datatype="xsd:string" id="meta212455" property="format" xsi:type="nex:LiteralMeta"/>
      </node>
      <node about="#node212456" id="node212456" label="GCA_002011125MTMF01000002.1_6890594919439_68_GCA_002011125_-1_ID_9_68_partial_00__Candidatus_Hydrothermarchaeota_archaeon_JdFR-18_" otu="otu212457">
        <meta content=" x=2.4886813 y=45.0 ll=7;" datatype="xsd:string" id="meta212458" property="format" xsi:type="nex:LiteralMeta"/>
      </node>
      <node about="#node212467" id="node212467" label="RLG58248.1_GCA_003661425_TldD_PmbA_family_protein__Candidatus_Hydrothermarchaeota_archaeon_" otu="otu212468">
        <meta content=" x=2.5098915 y=46.0 ll=7;" datatype="xsd:string" id="meta212469" property="format" xsi:type="nex:LiteralMeta"/>
      </node>
      <node about="#node212474" id="node212474" label="99.8/100" otu="otu212439">
        <meta content=" x=2.2767 y=47.75 ll=7;" datatype="xsd:string" id="meta212475" property="format" xsi:type="nex:LiteralMeta"/>
      </node>
      <node about="#node212476" id="node212476" label="RMF89920.1_GCA_003695745_TldD_PmbA_family_protein__Euryarchaeota_archaeon_" otu="otu212477">
        <meta content=" x=2.412553 y=47.0 ll=7;" datatype="xsd:string" id="meta212478" property="format" xsi:type="nex:LiteralMeta"/>
      </node>
      <node about="#node212479" id="node212479" label="100/100" otu="otu212062">
        <meta content=" x=2.4872234 y=48.5 ll=7;" datatype="xsd:string" id="meta212480" property="format" xsi:type="nex:LiteralMeta"/>
      </node>
      <node about="#node212481" id="node212481" label="GBE18918.1_GCA_002923215_protease_TldD__archaeon_BMS3Abin16_" otu="otu212482">
        <meta content=" x=2.5232875 y=48.0 ll=7;" datatype="xsd:string" id="meta212483" property="format" xsi:type="nex:LiteralMeta"/>
      </node>
      <node about="#node212484" id="node212484" label="GCA_003230355QIDD01000091.1_2883222991_2_GCA_003230355_-1_ID_91_2_partial_00__Euryarchaeota_archaeon_" otu="otu212485">
        <meta content=" x=2.5211878 y=49.0 ll=7;" datatype="xsd:string" id="meta212486" property="format" xsi:type="nex:LiteralMeta"/>
      </node>
      <node about="#node212499" id="node212499" label="52.5/83" otu="otu212500">
        <meta content=" x=1.9331278 y=81.35198 ll=7;" datatype="xsd:string" id="meta212501" property="format" xsi:type="nex:LiteralMeta"/>
      </node>
      <node about="#node212502" id="node212502" label="100/100" otu="otu212062">
        <meta content=" x=2.265162 y=60.61035 ll=7;" datatype="xsd:string" id="meta212503" property="format" xsi:type="nex:LiteralMeta"/>
      </node>
      <node about="#node212504" id="node212504" label="83.6/100" otu="otu212505">
        <meta content=" x=2.317378 y=58.189453 ll=7;" datatype="xsd:string" id="meta212506" property="format" xsi:type="nex:LiteralMeta"/>
      </node>
      <node about="#node212507" id="node212507" label="86.5/97" otu="otu212508">
        <meta content=" x=2.3657377 y=56.878906 ll=7;" datatype="xsd:string" id="meta212509" property="format" xsi:type="nex:LiteralMeta"/>
      </node>
      <node about="#node212510" id="node212510" label="93/89" otu="otu212511">
        <meta content=" x=2.3979588 y=55.757812 ll=7;" datatype="xsd:string" id="meta212512" property="format" xsi:type="nex:LiteralMeta"/>
      </node>
      <node about="#node212513" id="node212513" label="0/12" otu="otu212514">
        <meta content=" x=2.4071567 y=54.515625 ll=7;" datatype="xsd:string" id="meta212515" property="format" xsi:type="nex:LiteralMeta"/>
      </node>
      <node about="#node212516" id="node212516" label="98.4/99" otu="otu212517">
        <meta content=" x=2.4815092 y=53.03125 ll=7;" datatype="xsd:string" id="meta212518" property="format" xsi:type="nex:LiteralMeta"/>
      </node>
      <node about="#node212519" id="node212519" label="97.1/99" otu="otu212520">
        <meta content=" x=2.554048 y=51.0625 ll=7;" datatype="xsd:string" id="meta212521" property="format" xsi:type="nex:LiteralMeta"/>
      </node>
      <node about="#node212522" id="node212522" label="ADI37271.1_GCA_000006175_peptidase_U62_modulator_of_DNA_gyrase__Methanococcus_voltae_A3_" otu="otu212523">
        <meta content=" x=2.7986 y=50.0 ll=7;" datatype="xsd:string" id="meta212524" property="format" xsi:type="nex:LiteralMeta"/>
      </node>
      <node about="#node212525" id="node212525" label="98.7/100" otu="otu212526">
        <meta content=" x=2.6405559 y=52.125 ll=7;" datatype="xsd:string" id="meta212527" property="format" xsi:type="nex:LiteralMeta"/>
      </node>
      <node about="#node212528" id="node212528" label="ABR54703.1_GCA_000017165_peptidase_U62_modulator_of_DNA_gyrase__Methanococcus_vannielii_SB_" otu="otu212529">
        <meta content=" x=2.708583 y=51.0 ll=7;" datatype="xsd:string" id="meta212530" property="format" xsi:type="nex:LiteralMeta"/>
      </node>
      <node about="#node212531" id="node212531" label="99.2/100" otu="otu212532">
        <meta content=" x=2.7194006 y=53.25 ll=7;" datatype="xsd:string" id="meta212533" property="format" xsi:type="nex:LiteralMeta"/>
      </node>
      <node about="#node212534" id="node212534" label="28.3/100" otu="otu212535">
        <meta content=" x=2.726049 y=52.5 ll=7;" datatype="xsd:string" id="meta212536" property="format" xsi:type="nex:LiteralMeta"/>
      </node>
      <node about="#node212537" id="node212537" label="AVB76730.1_GCA_002945325_protease_TldD__Methanococcus_maripaludis_" otu="otu212538">
        <meta content=" x=2.7600303 y=52.0 ll=7;" datatype="xsd:string" id="meta212539" property="format" xsi:type="nex:LiteralMeta"/>
      </node>
      <node about="#node212540" id="node212540" label="ABO34406.1_GCA_000016125_peptidase_U62__modulator_of_DNA_gyrase__Methanococcus_maripaludis_C5_" otu="otu212541">
        <meta content=" x=2.737507 y=53.0 ll=7;" datatype="xsd:string" id="meta212542" property="format" xsi:type="nex:LiteralMeta"/>
      </node>
      <node about="#node212547" id="node212547" label="ABX01999.1_GCA_000018485_peptidase_U62_modulator_of_DNA_gyrase__Methanococcus_maripaludis_C6_" otu="otu212548">
        <meta content=" x=2.7230642 y=54.0 ll=7;" datatype="xsd:string" id="meta212549" property="format" xsi:type="nex:LiteralMeta"/>
      </node>
      <node about="#node212562" id="node212562" label="WP_157205754.1_GCF_000376965_TldD_PmbA_family_protein__Methanothermococcus_thermolithotrophicus_" otu="otu212563">
        <meta content=" x=2.5551505 y=55.0 ll=7;" datatype="xsd:string" id="meta212564" property="format" xsi:type="nex:LiteralMeta"/>
      </node>
      <node about="#node212569" id="node212569" label="GBF36830.1_GCA_004310395_TldD_protein__Methanofervidicoccus_abyssi_" otu="otu212570">
        <meta content=" x=2.5723379 y=56.0 ll=7;" datatype="xsd:string" id="meta212571" property="format" xsi:type="nex:LiteralMeta"/>
      </node>
      <node about="#node212576" id="node212576" label="ABR56142.1_GCA_000017185_peptidase_U62_modulator_of_DNA_gyrase__Methanococcus_aeolicus_Nankai-3_" otu="otu212577">
        <meta content=" x=2.5649297 y=57.0 ll=7;" datatype="xsd:string" id="meta212578" property="format" xsi:type="nex:LiteralMeta"/>
      </node>
      <node about="#node212583" id="node212583" label="AEH06907.1_GCA_000179575_peptidase_U62_modulator_of_DNA_gyrase__Methanothermococcus_okinawensis_IH1_" otu="otu212584">
        <meta content=" x=2.494988 y=58.0 ll=7;" datatype="xsd:string" id="meta212585" property="format" xsi:type="nex:LiteralMeta"/>
      </node>
      <node about="#node212590" id="node212590" label="99.8/100" otu="otu212439">
        <meta content=" x=2.4250653 y=59.5 ll=7;" datatype="xsd:string" id="meta212591" property="format" xsi:type="nex:LiteralMeta"/>
      </node>
      <node about="#node212592" id="node212592" label="AEF95741.1_GCA_000214415_peptidase_U62_modulator_of_DNA_gyrase__Methanotorris_igneus_Kol_5_" otu="otu212593">
        <meta content=" x=2.4586644 y=59.0 ll=7;" datatype="xsd:string" id="meta212594" property="format" xsi:type="nex:LiteralMeta"/>
      </node>
      <node about="#node212595" id="node212595" label="EHP84190.1_GCA_000243455_peptidase_U62_modulator_of_DNA_gyrase__Methanotorris_formicicus_Mc-S-70_" otu="otu212596">
        <meta content=" x=2.4564853 y=60.0 ll=7;" datatype="xsd:string" id="meta212597" property="format" xsi:type="nex:LiteralMeta"/>
      </node>
      <node about="#node212606" id="node212606" label="78.7/93" otu="otu212607">
        <meta content=" x=2.3159053 y=63.03125 ll=7;" datatype="xsd:string" id="meta212608" property="format" xsi:type="nex:LiteralMeta"/>
      </node>
      <node about="#node212609" id="node212609" label="ADG13646.1_GCA_000092305_peptidase_U62_modulator_of_DNA_gyrase__Methanocaldococcus_infernus_ME_" otu="otu212610">
        <meta content=" x=2.5775874 y=61.0 ll=7;" datatype="xsd:string" id="meta212611" property="format" xsi:type="nex:LiteralMeta"/>
      </node>
      <node about="#node212612" id="node212612" label="99.4/100" otu="otu212218">
        <meta content=" x=2.4253867 y=65.0625 ll=7;" datatype="xsd:string" id="meta212613" property="format" xsi:type="nex:LiteralMeta"/>
      </node>
      <node about="#node212614" id="node212614" label="97.9/93" otu="otu212615">
        <meta content=" x=2.4938216 y=64.125 ll=7;" datatype="xsd:string" id="meta212616" property="format" xsi:type="nex:LiteralMeta"/>
      </node>
      <node about="#node212617" id="node212617" label="72.2/91" otu="otu212618">
        <meta content=" x=2.4971097 y=63.25 ll=7;" datatype="xsd:string" id="meta212619" property="format" xsi:type="nex:LiteralMeta"/>
      </node>
      <node about="#node212620" id="node212620" label="87.5/93" otu="otu212621">
        <meta content=" x=2.5168111 y=62.5 ll=7;" datatype="xsd:string" id="meta212622" property="format" xsi:type="nex:LiteralMeta"/>
      </node>
      <node about="#node212623" id="node212623" label="WP_004589828.1_GCF_000371805_TldD_PmbA_family_protein__Methanocaldococcus_villosus_" otu="otu212624">
        <meta content=" x=2.751545 y=62.0 ll=7;" datatype="xsd:string" id="meta212625" property="format" xsi:type="nex:LiteralMeta"/>
      </node>
      <node about="#node212626" id="node212626" label="ACV25295.1_GCA_000023985_peptidase_U62_modulator_of_DNA_gyrase__Methanocaldococcus_fervens_AG86_" otu="otu212627">
        <meta content=" x=2.5641158 y=63.0 ll=7;" datatype="xsd:string" id="meta212628" property="format" xsi:type="nex:LiteralMeta"/>
      </node>
      <node about="#node212633" id="node212633" label="ADC70284.1_GCA_000025525_peptidase_U62_modulator_of_DNA_gyrase__Methanocaldococcus_sp._FS406-22_" otu="otu212634">
        <meta content=" x=2.5101223 y=64.0 ll=7;" datatype="xsd:string" id="meta212635" property="format" xsi:type="nex:LiteralMeta"/>
      </node>
      <node about="#node212640" id="node212640" label="AAB99001.1_GCA_000091665_conserved_hypothetical_protein__Methanocaldococcus_jannaschii_DSM_2661_" otu="otu212641">
        <meta content=" x=2.4971826 y=65.0 ll=7;" datatype="xsd:string" id="meta212642" property="format" xsi:type="nex:LiteralMeta"/>
      </node>
      <node about="#node212647" id="node212647" label="ACX73030.1_GCA_000024625_peptidase_U62_modulator_of_DNA_gyrase__Methanocaldococcus_vulcanius_M7_" otu="otu212648">
        <meta content=" x=2.5172567 y=66.0 ll=7;" datatype="xsd:string" id="meta212649" property="format" xsi:type="nex:LiteralMeta"/>
      </node>
      <node about="#node212662" id="node212662" label="98.6/100" otu="otu212663">
        <meta content=" x=2.0725555 y=102.09361 ll=7;" datatype="xsd:string" id="meta212664" property="format" xsi:type="nex:LiteralMeta"/>
      </node>
      <node about="#node212665" id="node212665" label="ADP78048.1_GCA_000166095_peptidase_U62_modulator_of_DNA_gyrase__Methanothermus_fervidus_DSM_2088_" otu="otu212666">
        <meta content=" x=2.4934309 y=67.0 ll=7;" datatype="xsd:string" id="meta212667" property="format" xsi:type="nex:LiteralMeta"/>
      </node>
      <node about="#node212668" id="node212668" label="88.4/99" otu="otu212669">
        <meta content=" x=2.1280358 y=137.18723 ll=7;" datatype="xsd:string" id="meta212670" property="format" xsi:type="nex:LiteralMeta"/>
      </node>
      <node about="#node212671" id="node212671" label="92.3/98" otu="otu212672">
        <meta content=" x=2.174524 y=125.624466 ll=7;" datatype="xsd:string" id="meta212673" property="format" xsi:type="nex:LiteralMeta"/>
      </node>
      <node about="#node212674" id="node212674" label="99.7/100" otu="otu212675">
        <meta content=" x=2.2913628 y=104.99893 ll=7;" datatype="xsd:string" id="meta212676" property="format" xsi:type="nex:LiteralMeta"/>
      </node>
      <node about="#node212677" id="node212677" label="93.8/98" otu="otu212678">
        <meta content=" x=2.3400688 y=86.19531 ll=7;" datatype="xsd:string" id="meta212679" property="format" xsi:type="nex:LiteralMeta"/>
      </node>
      <node about="#node212680" id="node212680" label="76.8/91" otu="otu212681">
        <meta content=" x=2.38452 y=76.00781 ll=7;" datatype="xsd:string" id="meta212682" property="format" xsi:type="nex:LiteralMeta"/>
      </node>
      <node about="#node212683" id="node212683" label="100/100" otu="otu212062">
        <meta content=" x=2.7122536 y=74.015625 ll=7;" datatype="xsd:string" id="meta212684" property="format" xsi:type="nex:LiteralMeta"/>
      </node>
      <node about="#node212685" id="node212685" label="84.8/95" otu="otu212686">
        <meta content=" x=2.7612803 y=72.28125 ll=7;" datatype="xsd:string" id="meta212687" property="format" xsi:type="nex:LiteralMeta"/>
      </node>
      <node about="#node212688" id="node212688" label="75/92" otu="otu212689">
        <meta content=" x=2.8005474 y=71.0625 ll=7;" datatype="xsd:string" id="meta212690" property="format" xsi:type="nex:LiteralMeta"/>
      </node>
      <node about="#node212691" id="node212691" label="61.3/88" otu="otu212692">
        <meta content=" x=2.8212812 y=70.125 ll=7;" datatype="xsd:string" id="meta212693" property="format" xsi:type="nex:LiteralMeta"/>
      </node>
      <node about="#node212694" id="node212694" label="90.5/91" otu="otu212695">
        <meta content=" x=2.8427212 y=69.25 ll=7;" datatype="xsd:string" id="meta212696" property="format" xsi:type="nex:LiteralMeta"/>
      </node>
      <node about="#node212697" id="node212697" label="75.1/91" otu="otu212698">
        <meta content=" x=2.8654032 y=68.5 ll=7;" datatype="xsd:string" id="meta212699" property="format" xsi:type="nex:LiteralMeta"/>
      </node>
      <node about="#node212700" id="node212700" label="RAP49870.1_GCA_003266075_hypothetical_protein_BZ136_02625__Methanosphaera_sp._rholeuAM74_" otu="otu212701">
        <meta content=" x=3.1088035 y=68.0 ll=7;" datatype="xsd:string" id="meta212702" property="format" xsi:type="nex:LiteralMeta"/>
      </node>
      <node about="#node212703" id="node212703" label="ABC56803.1_GCA_000012545_predicted_zinc_metalloprotease__Methanosphaera_stadtmanae_DSM_3091_" otu="otu212704">
        <meta content=" x=2.9018998 y=69.0 ll=7;" datatype="xsd:string" id="meta212705" property="format" xsi:type="nex:LiteralMeta"/>
      </node>
      <node about="#node212710" id="node212710" label="PAV07876.1_GCA_002287195_hypothetical_protein_ASJ82_06710__Methanosphaera_cuniculi_" otu="otu212711">
        <meta content=" x=2.9595726 y=70.0 ll=7;" datatype="xsd:string" id="meta212712" property="format" xsi:type="nex:LiteralMeta"/>
      </node>
      <node about="#node212717" id="node212717" label="RAP44734.1_GCA_003266175_hypothetical_protein_BZ134_02865__Methanosphaera_sp._SHI1033_" otu="otu212718">
        <meta content=" x=2.895885 y=71.0 ll=7;" datatype="xsd:string" id="meta212719" property="format" xsi:type="nex:LiteralMeta"/>
      </node>
      <node about="#node212724" id="node212724" label="OED30054.1_GCA_001729965_hypothetical_protein_NL43_04875__Methanosphaera_sp._WGK6_" otu="otu212725">
        <meta content=" x=2.833998 y=72.0 ll=7;" datatype="xsd:string" id="meta212726" property="format" xsi:type="nex:LiteralMeta"/>
      </node>
      <node about="#node212731" id="node212731" label="100/100" otu="otu212062">
        <meta content=" x=2.9296336 y=73.5 ll=7;" datatype="xsd:string" id="meta212732" property="format" xsi:type="nex:LiteralMeta"/>
      </node>
      <node about="#node212733" id="node212733" label="RAP46994.1_GCA_003266105_hypothetical_protein_BZ135_02825__Methanosphaera_sp._rholeuAM6_" otu="otu212734">
        <meta content=" x=2.9476123 y=73.0 ll=7;" datatype="xsd:string" id="meta212735" property="format" xsi:type="nex:LiteralMeta"/>
      </node>
      <node about="#node212736" id="node212736" label="GCA_002509725DALW01000049.1_639605339114_6_GCA_002509725_-1_ID_114_6_partial_00__Methanobacteriaceae_archaeon_UBA541_" otu="otu212737">
        <meta content=" x=2.9559665 y=74.0 ll=7;" datatype="xsd:string" id="meta212738" property="format" xsi:type="nex:LiteralMeta"/>
      </node>
      <node about="#node212747" id="node212747" label="99.4/100" otu="otu212218">
        <meta content=" x=2.8048122 y=75.75 ll=7;" datatype="xsd:string" id="meta212748" property="format" xsi:type="nex:LiteralMeta"/>
      </node>
      <node about="#node212749" id="node212749" label="AWX32506.1_GCA_003268005_hypothetical_protein_AW729_05045__Methanosphaera_sp._BMS_" otu="otu212750">
        <meta content=" x=2.8334591 y=75.0 ll=7;" datatype="xsd:string" id="meta212751" property="format" xsi:type="nex:LiteralMeta"/>
      </node>
      <node about="#node212752" id="node212752" label="85.5/100" otu="otu212753">
        <meta content=" x=2.8180645 y=76.5 ll=7;" datatype="xsd:string" id="meta212754" property="format" xsi:type="nex:LiteralMeta"/>
      </node>
      <node about="#node212755" id="node212755" label="RAP54139.1_GCA_003266065_hypothetical_protein_BZ137_03860__Methanosphaera_sp._rholeuAM130_" otu="otu212756">
        <meta content=" x=2.8211548 y=76.0 ll=7;" datatype="xsd:string" id="meta212757" property="format" xsi:type="nex:LiteralMeta"/>
      </node>
      <node about="#node212758" id="node212758" label="RAP51309.1_GCA_003266145_hypothetical_protein_BZ133_03370__Methanosphaera_sp._SHI613_" otu="otu212759">
        <meta content=" x=2.8301353 y=77.0 ll=7;" datatype="xsd:string" id="meta212760" property="format" xsi:type="nex:LiteralMeta"/>
      </node>
      <node about="#node212773" id="node212773" label="AXV37082.1_GCA_003491285_hypothetical_protein_CIT01_02120__Methanobacterium_sp._BRmetb2_" otu="otu212774">
        <meta content=" x=2.5655656 y=78.0 ll=7;" datatype="xsd:string" id="meta212775" property="format" xsi:type="nex:LiteralMeta"/>
      </node>
      <node about="#node212780" id="node212780" label="88.4/94" otu="otu212781">
        <meta content=" x=2.3730733 y=96.38281 ll=7;" datatype="xsd:string" id="meta212782" property="format" xsi:type="nex:LiteralMeta"/>
      </node>
      <node about="#node212783" id="node212783" label="99.3/100" otu="otu212784">
        <meta content=" x=2.4329708 y=89.390625 ll=7;" datatype="xsd:string" id="meta212785" property="format" xsi:type="nex:LiteralMeta"/>
      </node>
      <node about="#node212786" id="node212786" label="50.3/99" otu="otu212787">
        <meta content=" x=2.4634607 y=83.234375 ll=7;" datatype="xsd:string" id="meta212788" property="format" xsi:type="nex:LiteralMeta"/>
      </node>
      <node about="#node212789" id="node212789" label="95.2/100" otu="otu212790">
        <meta content=" x=2.519261 y=79.875 ll=7;" datatype="xsd:string" id="meta212791" property="format" xsi:type="nex:LiteralMeta"/>
      </node>
      <node about="#node212792" id="node212792" label="GCA_003166335PMWA01000028.1_484529546686100_48_GCA_003166335_-1_ID_100_48_partial_00__Methanobacterium_sp._" otu="otu212793">
        <meta content=" x=2.678946 y=79.0 ll=7;" datatype="xsd:string" id="meta212794" property="format" xsi:type="nex:LiteralMeta"/>
      </node>
      <node about="#node212795" id="node212795" label="99.3/100" otu="otu212784">
        <meta content=" x=2.6027265 y=80.75 ll=7;" datatype="xsd:string" id="meta212796" property="format" xsi:type="nex:LiteralMeta"/>
      </node>
      <node about="#node212797" id="node212797" label="GCA_002495805DAGY01000009.1_29328469028605113_293_GCA_002495805_1_ID_13_293_partial_00__Methanobacterium_sp._UBA419_" otu="otu212798">
        <meta content=" x=2.6678603 y=80.0 ll=7;" datatype="xsd:string" id="meta212799" property="format" xsi:type="nex:LiteralMeta"/>
      </node>
      <node about="#node212800" id="node212800" label="78.2/100" otu="otu212801">
        <meta content=" x=2.6299098 y=81.5 ll=7;" datatype="xsd:string" id="meta212802" property="format" xsi:type="nex:LiteralMeta"/>
      </node>
      <node about="#node212803" id="node212803" label="GCA_002495625DAGC01000003.1_1551529261542247_155_GCA_002495625_1_ID_7_155_partial_00__Methanobacterium_sp._UBA375_" otu="otu212804">
        <meta content=" x=2.6371999 y=81.0 ll=7;" datatype="xsd:string" id="meta212805" property="format" xsi:type="nex:LiteralMeta"/>
      </node>
      <node about="#node212806" id="node212806" label="GCA_002502855DAQK01000015.1_26230652436337_26_GCA_002502855_-1_ID_37_26_partial_00__Methanobacterium_sp._UBA279_" otu="otu212807">
        <meta content=" x=2.653704 y=82.0 ll=7;" datatype="xsd:string" id="meta212808" property="format" xsi:type="nex:LiteralMeta"/>
      </node>
      <node about="#node212821" id="node212821" label="100/100" otu="otu212062">
        <meta content=" x=2.5588627 y=86.59375 ll=7;" datatype="xsd:string" id="meta212822" property="format" xsi:type="nex:LiteralMeta"/>
      </node>
      <node about="#node212823" id="node212823" label="30.4/91" otu="otu212824">
        <meta content=" x=2.5675642 y=84.25 ll=7;" datatype="xsd:string" id="meta212825" property="format" xsi:type="nex:LiteralMeta"/>
      </node>
      <node about="#node212826" id="node212826" label="96.7/100" otu="otu212827">
        <meta content=" x=2.6041198 y=83.5 ll=7;" datatype="xsd:string" id="meta212828" property="format" xsi:type="nex:LiteralMeta"/>
      </node>
      <node about="#node212829" id="node212829" label="GCA_002496805DALO01000002.1_3653768183781911_365_GCA_002496805_1_ID_1_365_partial_00__Methanobacterium_sp._UBA353_" otu="otu212830">
        <meta content=" x=2.6859832 y=83.0 ll=7;" datatype="xsd:string" id="meta212831" property="format" xsi:type="nex:LiteralMeta"/>
      </node>
      <node about="#node212832" id="node212832" label="OPX57836.1_GCA_002067065_protease_TldD__Methanobacterium_sp._PtaB.Bin024_" otu="otu212833">
        <meta content=" x=2.6735997 y=84.0 ll=7;" datatype="xsd:string" id="meta212834" property="format" xsi:type="nex:LiteralMeta"/>
      </node>
      <node about="#node212839" id="node212839" label="AUB58492.1_GCA_002813675_hypothetical_protein_BK008_09330__Methanobacterium_sp._MZ-A1_" otu="otu212840">
        <meta content=" x=2.5848255 y=85.0 ll=7;" datatype="xsd:string" id="meta212841" property="format" xsi:type="nex:LiteralMeta"/>
      </node>
      <node about="#node212846" id="node212846" label="29.9/87" otu="otu212847">
        <meta content=" x=2.569963 y=88.9375 ll=7;" datatype="xsd:string" id="meta212848" property="format" xsi:type="nex:LiteralMeta"/>
      </node>
      <node about="#node212849" id="node212849" label="59.4/100" otu="otu212850">
        <meta content=" x=2.57621 y=87.875 ll=7;" datatype="xsd:string" id="meta212851" property="format" xsi:type="nex:LiteralMeta"/>
      </node>
      <node about="#node212852" id="node212852" label="90.4/100" otu="otu212853">
        <meta content=" x=2.5899036 y=86.75 ll=7;" datatype="xsd:string" id="meta212854" property="format" xsi:type="nex:LiteralMeta"/>
      </node>
      <node about="#node212855" id="node212855" label="CDG64780.1_GCA_000499765_putative_protein_MTH_856__Methanobacterium_sp._MB1_" otu="otu212856">
        <meta content=" x=2.6009016 y=86.0 ll=7;" datatype="xsd:string" id="meta212857" property="format" xsi:type="nex:LiteralMeta"/>
      </node>
      <node about="#node212858" id="node212858" label="85.3/100" otu="otu212859">
        <meta content=" x=2.5971317 y=87.5 ll=7;" datatype="xsd:string" id="meta212860" property="format" xsi:type="nex:LiteralMeta"/>
      </node>
      <node about="#node212861" id="node212861" label="AIS32335.1_GCA_000762265_peptidase_U62_family__Methanobacterium_formicicum_" otu="otu212862">
        <meta content=" x=2.6048343 y=87.0 ll=7;" datatype="xsd:string" id="meta212863" property="format" xsi:type="nex:LiteralMeta"/>
      </node>
      <node about="#node212864" id="node212864" label="AXV39422.1_GCA_003491305_hypothetical_protein_CIT02_03395__Methanobacterium_sp._BAmetb5_" otu="otu212865">
        <meta content=" x=2.6053975 y=88.0 ll=7;" datatype="xsd:string" id="meta212866" property="format" xsi:type="nex:LiteralMeta"/>
      </node>
      <node about="#node212875" id="node212875" label="EKQ52769.1_GCA_000309865_putative_Zn-dependent_protease-like_protein__Methanobacterium_sp._Maddingley_MBC34_" otu="otu212876">
        <meta content=" x=2.5991051 y=89.0 ll=7;" datatype="xsd:string" id="meta212877" property="format" xsi:type="nex:LiteralMeta"/>
      </node>
      <node about="#node212882" id="node212882" label="EKF84888.1_GCA_000302455_peptidase_U62_modulator_of_DNA_gyrase__Methanobacterium_formicicum_DSM_3637_" otu="otu212883">
        <meta content=" x=2.5965507 y=90.0 ll=7;" datatype="xsd:string" id="meta212884" property="format" xsi:type="nex:LiteralMeta"/>
      </node>
      <node about="#node212897" id="node212897" label="81.7/100" otu="otu212898">
        <meta content=" x=2.4683757 y=95.546875 ll=7;" datatype="xsd:string" id="meta212899" property="format" xsi:type="nex:LiteralMeta"/>
      </node>
      <node about="#node212900" id="node212900" label="96.9/100" otu="otu212901">
        <meta content=" x=2.521918 y=92.34375 ll=7;" datatype="xsd:string" id="meta212902" property="format" xsi:type="nex:LiteralMeta"/>
      </node>
      <node about="#node212903" id="node212903" label="ADZ10184.1_GCA_000191585_peptidase_U62_modulator_of_DNA_gyrase__Methanobacterium_lacus_" otu="otu212904">
        <meta content=" x=2.5955336 y=91.0 ll=7;" datatype="xsd:string" id="meta212905" property="format" xsi:type="nex:LiteralMeta"/>
      </node>
      <node about="#node212906" id="node212906" label="85.2/100" otu="otu212907">
        <meta content=" x=2.5485785 y=93.6875 ll=7;" datatype="xsd:string" id="meta212908" property="format" xsi:type="nex:LiteralMeta"/>
      </node>
      <node about="#node212909" id="node212909" label="99.6/100" otu="otu212366">
        <meta content=" x=2.6057694 y=92.5 ll=7;" datatype="xsd:string" id="meta212910" property="format" xsi:type="nex:LiteralMeta"/>
      </node>
      <node about="#node212911" id="node212911" label="GCA_003202615QKNT01000329.1_26952080256_2_GCA_003202615_-1_ID_256_2_partial_00__Methanobacterium_sp._" otu="otu212912">
        <meta content=" x=2.6195214 y=92.0 ll=7;" datatype="xsd:string" id="meta212913" property="format" xsi:type="nex:LiteralMeta"/>
      </node>
      <node about="#node212914" id="node212914" label="WP_048192327.1_GCF_000744455_TldD_PmbA_family_protein__Methanobacterium_sp._SMA-27_" otu="otu212915">
        <meta content=" x=2.609017 y=93.0 ll=7;" datatype="xsd:string" id="meta212916" property="format" xsi:type="nex:LiteralMeta"/>
      </node>
      <node about="#node212921" id="node212921" label="59/100" otu="otu212922">
        <meta content=" x=2.5648263 y=94.875 ll=7;" datatype="xsd:string" id="meta212923" property="format" xsi:type="nex:LiteralMeta"/>
      </node>
      <node about="#node212924" id="node212924" label="GCA_003162115PMMV01000065.1_75306668884_7_GCA_003162115_1_ID_84_7_partial_00__Methanobacterium_sp._" otu="otu212925">
        <meta content=" x=2.600343 y=94.0 ll=7;" datatype="xsd:string" id="meta212926" property="format" xsi:type="nex:LiteralMeta"/>
      </node>
      <node about="#node212927" id="node212927" label="70.1/100" otu="otu212928">
        <meta content=" x=2.5796568 y=95.75 ll=7;" datatype="xsd:string" id="meta212929" property="format" xsi:type="nex:LiteralMeta"/>
      </node>
      <node about="#node212930" id="node212930" label="GCA_003151535PLXT01000124.1_875298911141_8_GCA_003151535_-1_ID_141_8_partial_00__Methanobacterium_sp._" otu="otu212931">
        <meta content=" x=2.5939174 y=95.0 ll=7;" datatype="xsd:string" id="meta212932" property="format" xsi:type="nex:LiteralMeta"/>
      </node>
      <node about="#node212933" id="node212933" label="84/100" otu="otu212934">
        <meta content=" x=2.5918992 y=96.5 ll=7;" datatype="xsd:string" id="meta212935" property="format" xsi:type="nex:LiteralMeta"/>
      </node>
      <node about="#node212936" id="node212936" label="GCA_003164415PLTK01000115.1_650806462238_6_GCA_003164415_-1_ID_238_6_partial_00__Methanobacterium_sp._" otu="otu212937">
        <meta content=" x=2.6032422 y=96.0 ll=7;" datatype="xsd:string" id="meta212938" property="format" xsi:type="nex:LiteralMeta"/>
      </node>
      <node about="#node212939" id="node212939" label="GCA_003141035PLKI01000167.1_16132441462632_16_GCA_003141035_1_ID_32_16_partial_00__Methanobacterium_sp._" otu="otu212940">
        <meta content=" x=2.602017 y=97.0 ll=7;" datatype="xsd:string" id="meta212941" property="format" xsi:type="nex:LiteralMeta"/>
      </node>
      <node about="#node212962" id="node212962" label="97/100" otu="otu212963">
        <meta content=" x=2.5309358 y=98.75 ll=7;" datatype="xsd:string" id="meta212964" property="format" xsi:type="nex:LiteralMeta"/>
      </node>
      <node about="#node212965" id="node212965" label="SCG85257.1_GCA_900095295_Metalloprotease_MTH_856__Methanobacterium_congolense_" otu="otu212966">
        <meta content=" x=2.6469102 y=98.0 ll=7;" datatype="xsd:string" id="meta212967" property="format" xsi:type="nex:LiteralMeta"/>
      </node>
      <node about="#node212968" id="node212968" label="87.1/100" otu="otu212969">
        <meta content=" x=2.573366 y=99.5 ll=7;" datatype="xsd:string" id="meta212970" property="format" xsi:type="nex:LiteralMeta"/>
      </node>
      <node about="#node212971" id="node212971" label="AEG17691.1_GCA_000214725_peptidase_U62_modulator_of_DNA_gyrase__Methanobacterium_paludis_" otu="otu212972">
        <meta content=" x=2.5976498 y=99.0 ll=7;" datatype="xsd:string" id="meta212973" property="format" xsi:type="nex:LiteralMeta"/>
      </node>
      <node about="#node212974" id="node212974" label="GCA_002498385DAHH01000016.1_72744277573111_72_GCA_002498385_-1_ID_11_72_partial_00__Methanobacterium_sp._UBA410_" otu="otu212975">
        <meta content=" x=2.6603892 y=100.0 ll=7;" datatype="xsd:string" id="meta212976" property="format" xsi:type="nex:LiteralMeta"/>
      </node>
      <node about="#node212993" id="node212993" label="90.9/100" otu="otu212994">
        <meta content=" x=2.4055045 y=103.375 ll=7;" datatype="xsd:string" id="meta212995" property="format" xsi:type="nex:LiteralMeta"/>
      </node>
      <node about="#node212996" id="node212996" label="99.5/99" otu="otu212997">
        <meta content=" x=2.476001 y=102.25 ll=7;" datatype="xsd:string" id="meta212998" property="format" xsi:type="nex:LiteralMeta"/>
      </node>
      <node about="#node212999" id="node212999" label="89.1/99" otu="otu213000">
        <meta content=" x=2.48212 y=101.5 ll=7;" datatype="xsd:string" id="meta213001" property="format" xsi:type="nex:LiteralMeta"/>
      </node>
      <node about="#node213002" id="node213002" label="OEC87006.1_GCA_001729285_hypothetical_protein_A9507_08875__Methanobacterium_sp._A39_" otu="otu213003">
        <meta content=" x=2.5012498 y=101.0 ll=7;" datatype="xsd:string" id="meta213004" property="format" xsi:type="nex:LiteralMeta"/>
      </node>
      <node about="#node213005" id="node213005" label="WP_048080793.1_GCF_000745485_MULTISPECIES__TldD_PmbA_family_protein__Methanobacterium_" otu="otu213006">
        <meta content=" x=2.4821227 y=102.0 ll=7;" datatype="xsd:string" id="meta213007" property="format" xsi:type="nex:LiteralMeta"/>
      </node>
      <node about="#node213012" id="node213012" label="GCA_002509665DADN01000291.1_131272514098301_13_GCA_002509665_-1_ID_301_13_partial_00__Methanobacterium_sp._UBA8_" otu="otu213013">
        <meta content=" x=2.4760036 y=103.0 ll=7;" datatype="xsd:string" id="meta213014" property="format" xsi:type="nex:LiteralMeta"/>
      </node>
      <node about="#node213019" id="node213019" label="99.4/100" otu="otu212218">
        <meta content=" x=2.477403 y=104.5 ll=7;" datatype="xsd:string" id="meta213020" property="format" xsi:type="nex:LiteralMeta"/>
      </node>
      <node about="#node213021" id="node213021" label="GCA_002505765DAVZ01000060.1_53195456853_5_GCA_002505765_1_ID_53_5_partial_00__Methanobacterium_sp._UBA176_" otu="otu213022">
        <meta content=" x=2.548728 y=104.0 ll=7;" datatype="xsd:string" id="meta213023" property="format" xsi:type="nex:LiteralMeta"/>
      </node>
      <node about="#node213024" id="node213024" label="GCA_002494885DACV01000007.1_2212253502267238_221_GCA_002494885_-1_ID_8_221_partial_00__Methanobacterium_sp._UBA44_" otu="otu213025">
        <meta content=" x=2.5100832 y=105.0 ll=7;" datatype="xsd:string" id="meta213026" property="format" xsi:type="nex:LiteralMeta"/>
      </node>
      <node about="#node213043" id="node213043" label="41.2/86" otu="otu213044">
        <meta content=" x=2.328527 y=123.80255 ll=7;" datatype="xsd:string" id="meta213045" property="format" xsi:type="nex:LiteralMeta"/>
      </node>
      <node about="#node213046" id="node213046" label="91.9/100" otu="otu213047">
        <meta content=" x=2.365863 y=108.75 ll=7;" datatype="xsd:string" id="meta213048" property="format" xsi:type="nex:LiteralMeta"/>
      </node>
      <node about="#node213049" id="node213049" label="81.1/100" otu="otu213050">
        <meta content=" x=2.4137073 y=107.5 ll=7;" datatype="xsd:string" id="meta213051" property="format" xsi:type="nex:LiteralMeta"/>
      </node>
      <node about="#node213052" id="node213052" label="99.6/100" otu="otu212366">
        <meta content=" x=2.487926 y=106.5 ll=7;" datatype="xsd:string" id="meta213053" property="format" xsi:type="nex:LiteralMeta"/>
      </node>
      <node about="#node213054" id="node213054" label="PKL67734.1_GCA_002839705_hypothetical_protein_CVV28_03100__Methanobacteriales_archaeon_HGW-Methanobacteriales-1_" otu="otu213055">
        <meta content=" x=2.4931293 y=106.0 ll=7;" datatype="xsd:string" id="meta213056" property="format" xsi:type="nex:LiteralMeta"/>
      </node>
      <node about="#node213057" id="node213057" label="GCA_002509745DAWK01000091.1_35341403551374_35_GCA_002509745_-1_ID_74_35_partial_00__Methanobacteriaceae_archaeon_UBA349_" otu="otu213058">
        <meta content=" x=2.491745 y=107.0 ll=7;" datatype="xsd:string" id="meta213059" property="format" xsi:type="nex:LiteralMeta"/>
      </node>
      <node about="#node213064" id="node213064" label="96.3/100" otu="otu213065">
        <meta content=" x=2.4696324 y=108.5 ll=7;" datatype="xsd:string" id="meta213066" property="format" xsi:type="nex:LiteralMeta"/>
      </node>
      <node about="#node213067" id="node213067" label="GCA_003558085PWMT01000053.1_181824319616137_18_GCA_003558085_1_ID_137_18_partial_00__Methanobacteriaceae_archaeon_" otu="otu213068">
        <meta content=" x=2.5660686 y=108.0 ll=7;" datatype="xsd:string" id="meta213069" property="format" xsi:type="nex:LiteralMeta"/>
      </node>
      <node about="#node213070" id="node213070" label="RJS48757.1_GCA_003600755_hypothetical_protein_CIT03_06410__Methanobacterium_sp._" otu="otu213071">
        <meta content=" x=2.5161834 y=109.0 ll=7;" datatype="xsd:string" id="meta213072" property="format" xsi:type="nex:LiteralMeta"/>
      </node>
      <node about="#node213081" id="node213081" label="GCA_002504725DATN01000002.1_4244639544653278_424_GCA_002504725_1_ID_8_424_partial_00__Methanobacteriaceae_archaeon_UBA587_" otu="otu213082">
        <meta content=" x=2.4227498 y=110.0 ll=7;" datatype="xsd:string" id="meta213083" property="format" xsi:type="nex:LiteralMeta"/>
      </node>
      <node about="#node213088" id="node213088" label="99.9/100" otu="otu212046">
        <meta content=" x=2.4288843 y=138.8551 ll=7;" datatype="xsd:string" id="meta213089" property="format" xsi:type="nex:LiteralMeta"/>
      </node>
      <node about="#node213090" id="node213090" label="59.7/92" otu="otu213091">
        <meta content=" x=2.4519322 y=133.7102 ll=7;" datatype="xsd:string" id="meta213092" property="format" xsi:type="nex:LiteralMeta"/>
      </node>
      <node about="#node213093" id="node213093" label="66.7/93" otu="otu213094">
        <meta content=" x=2.4791398 y=126.54541 ll=7;" datatype="xsd:string" id="meta213095" property="format" xsi:type="nex:LiteralMeta"/>
      </node>
      <node about="#node213096" id="node213096" label="42.9/96" otu="otu213097">
        <meta content=" x=2.51393 y=117.137695 ll=7;" datatype="xsd:string" id="meta213098" property="format" xsi:type="nex:LiteralMeta"/>
      </node>
      <node about="#node213099" id="node213099" label="KZX10363.1_GCA_001639295_metalloprotease_TldD__Methanobrevibacter_curvatus_" otu="otu213100">
        <meta content=" x=2.7337077 y=111.0 ll=7;" datatype="xsd:string" id="meta213101" property="format" xsi:type="nex:LiteralMeta"/>
      </node>
      <node about="#node213102" id="node213102" label="98/100" otu="otu213103">
        <meta content=" x=2.5653899 y=123.27539 ll=7;" datatype="xsd:string" id="meta213104" property="format" xsi:type="nex:LiteralMeta"/>
      </node>
      <node about="#node213105" id="node213105" label="35.2/87" otu="otu213106">
        <meta content=" x=2.588285 y=117.55078 ll=7;" datatype="xsd:string" id="meta213107" property="format" xsi:type="nex:LiteralMeta"/>
      </node>
      <node about="#node213108" id="node213108" label="GCA_002496065DAII01000009.1_13136794_1_GCA_002496065_1_ID_94_1_partial_10__Methanobrevibacter_sp._UBA586_" otu="otu213109">
        <meta content=" x=2.823741 y=112.0 ll=7;" datatype="xsd:string" id="meta213110" property="format" xsi:type="nex:LiteralMeta"/>
      </node>
      <node about="#node213111" id="node213111" label="86.4/100" otu="otu213112">
        <meta content=" x=2.6139925 y=123.10156 ll=7;" datatype="xsd:string" id="meta213113" property="format" xsi:type="nex:LiteralMeta"/>
      </node>
      <node about="#node213114" id="node213114" label="96.8/100" otu="otu213115">
        <meta content=" x=2.6569197 y=118.703125 ll=7;" datatype="xsd:string" id="meta213116" property="format" xsi:type="nex:LiteralMeta"/>
      </node>
      <node about="#node213117" id="node213117" label="97.6/100" otu="otu213118">
        <meta content=" x=2.6992633 y=114.875 ll=7;" datatype="xsd:string" id="meta213119" property="format" xsi:type="nex:LiteralMeta"/>
      </node>
      <node about="#node213120" id="node213120" label="99.9/100" otu="otu212046">
        <meta content=" x=2.7888937 y=113.75 ll=7;" datatype="xsd:string" id="meta213121" property="format" xsi:type="nex:LiteralMeta"/>
      </node>
      <node about="#node213122" id="node213122" label="ALT69583.1_GCA_001477655_hypothetical_protein_sm9_1816__Methanobrevibacter_millerae_" otu="otu213123">
        <meta content=" x=2.8149524 y=113.0 ll=7;" datatype="xsd:string" id="meta213124" property="format" xsi:type="nex:LiteralMeta"/>
      </node>
      <node about="#node213125" id="node213125" label="12.7/92" otu="otu213126">
        <meta content=" x=2.8090475 y=114.5 ll=7;" datatype="xsd:string" id="meta213127" property="format" xsi:type="nex:LiteralMeta"/>
      </node>
      <node about="#node213128" id="node213128" label="GCA_900317865ONIK01000011.1_16137171508795_16_GCA_900317865_1_ID_95_16_partial_00__uncultured_Methanobrevibacter_sp._" otu="otu213129">
        <meta content=" x=2.8826869 y=114.0 ll=7;" datatype="xsd:string" id="meta213130" property="format" xsi:type="nex:LiteralMeta"/>
      </node>
      <node about="#node213131" id="node213131" label="GCA_900319535ONOR01000054.1_52715408529_5_GCA_900319535_1_ID_29_5_partial_00__uncultured_Methanobrevibacter_sp._" otu="otu213132">
        <meta content=" x=2.8534265 y=115.0 ll=7;" datatype="xsd:string" id="meta213133" property="format" xsi:type="nex:LiteralMeta"/>
      </node>
      <node about="#node213142" id="node213142" label="WP_042691357.1_GCF_900289035_TldD_PmbA_family_protein__Methanobrevibacter_oralis_" otu="otu213143">
        <meta content=" x=2.8047936 y=116.0 ll=7;" datatype="xsd:string" id="meta213144" property="format" xsi:type="nex:LiteralMeta"/>
      </node>
      <node about="#node213149" id="node213149" label="94.6/100" otu="otu213150">
        <meta content=" x=2.6943407 y=122.53125 ll=7;" datatype="xsd:string" id="meta213151" property="format" xsi:type="nex:LiteralMeta"/>
      </node>
      <node about="#node213152" id="node213152" label="78.7/68" otu="otu213153">
        <meta content=" x=2.707247 y=120.5625 ll=7;" datatype="xsd:string" id="meta213154" property="format" xsi:type="nex:LiteralMeta"/>
      </node>
      <node about="#node213155" id="node213155" label="87/84" otu="otu213156">
        <meta content=" x=2.722047 y=119.125 ll=7;" datatype="xsd:string" id="meta213157" property="format" xsi:type="nex:LiteralMeta"/>
      </node>
      <node about="#node213158" id="node213158" label="94.5/100" otu="otu213159">
        <meta content=" x=2.7551434 y=117.75 ll=7;" datatype="xsd:string" id="meta213160" property="format" xsi:type="nex:LiteralMeta"/>
      </node>
      <node about="#node213161" id="node213161" label="GCA_900319985ONQL01000017.1_14151101648020_14_GCA_900319985_1_ID_20_14_partial_00__uncultured_Methanobrevibacter_sp._" otu="otu213162">
        <meta content=" x=2.774845 y=117.0 ll=7;" datatype="xsd:string" id="meta213163" property="format" xsi:type="nex:LiteralMeta"/>
      </node>
      <node about="#node213164" id="node213164" label="98.5/100" otu="otu212242">
        <meta content=" x=2.7940917 y=118.5 ll=7;" datatype="xsd:string" id="meta213165" property="format" xsi:type="nex:LiteralMeta"/>
      </node>
      <node about="#node213166" id="node213166" label="GCA_900314695OMWD01000013.1_70821758354515_70_GCA_900314695_-1_ID_15_70_partial_00__uncultured_Methanobrevibacter_sp._" otu="otu213167">
        <meta content=" x=2.8309536 y=118.0 ll=7;" datatype="xsd:string" id="meta213168" property="format" xsi:type="nex:LiteralMeta"/>
      </node>
      <node about="#node213169" id="node213169" label="GCA_900320955ONUN01000032.1_14121781354867_14_GCA_900320955_1_ID_67_14_partial_00__uncultured_Methanobrevibacter_sp._" otu="otu213170">
        <meta content=" x=2.7972414 y=119.0 ll=7;" datatype="xsd:string" id="meta213171" property="format" xsi:type="nex:LiteralMeta"/>
      </node>
      <node about="#node213180" id="node213180" label="74.7/77" otu="otu213181">
        <meta content=" x=2.7356784 y=120.5 ll=7;" datatype="xsd:string" id="meta213182" property="format" xsi:type="nex:LiteralMeta"/>
      </node>
      <node about="#node213183" id="node213183" label="GCA_900314615OMWA01000011.1_90961089747855_90_GCA_900314615_-1_ID_55_90_partial_00__uncultured_Methanobrevibacter_sp._" otu="otu213184">
        <meta content=" x=2.7731972 y=120.0 ll=7;" datatype="xsd:string" id="meta213185" property="format" xsi:type="nex:LiteralMeta"/>
      </node>
      <node about="#node213186" id="node213186" label="GCA_900318035ONJC01000014.1_13101991156921_13_GCA_900318035_-1_ID_21_13_partial_00__uncultured_Methanobrevibacter_sp._" otu="otu213187">
        <meta content=" x=2.771686 y=121.0 ll=7;" datatype="xsd:string" id="meta213188" property="format" xsi:type="nex:LiteralMeta"/>
      </node>
      <node about="#node213197" id="node213197" label="PWB86862.1_GCA_003111625_metalloprotease_TldD__Methanobrevibacter_thaueri_" otu="otu213198">
        <meta content=" x=2.7347548 y=122.0 ll=7;" datatype="xsd:string" id="meta213199" property="format" xsi:type="nex:LiteralMeta"/>
      </node>
      <node about="#node213204" id="node213204" label="30.7/96" otu="otu213205">
        <meta content=" x=2.7037358 y=124.5 ll=7;" datatype="xsd:string" id="meta213206" property="format" xsi:type="nex:LiteralMeta"/>
      </node>
      <node about="#node213207" id="node213207" label="92.4/100" otu="otu213208">
        <meta content=" x=2.7301142 y=123.5 ll=7;" datatype="xsd:string" id="meta213209" property="format" xsi:type="nex:LiteralMeta"/>
      </node>
      <node about="#node213210" id="node213210" label="AMD17996.1_GCA_001548675_hypothetical_protein_TL18_08125__Methanobrevibacter_sp._YE315_" otu="otu213211">
        <meta content=" x=2.768266 y=123.0 ll=7;" datatype="xsd:string" id="meta213212" property="format" xsi:type="nex:LiteralMeta"/>
      </node>
      <node about="#node213213" id="node213213" label="RPF51497.1_GCA_003814835_TldD_protein__Methanobrevibacter_gottschalkii_DSM_11977_" otu="otu213214">
        <meta content=" x=2.767217 y=124.0 ll=7;" datatype="xsd:string" id="meta213215" property="format" xsi:type="nex:LiteralMeta"/>
      </node>
      <node about="#node213220" id="node213220" label="99.2/100" otu="otu212532">
        <meta content=" x=2.7434955 y=125.5 ll=7;" datatype="xsd:string" id="meta213221" property="format" xsi:type="nex:LiteralMeta"/>
      </node>
      <node about="#node213222" id="node213222" label="GCA_002498445DAHN01000051.1_3833877352475_38_GCA_002498445_-1_ID_5_38_partial_00__Methanobrevibacter_sp._UBA212_" otu="otu213223">
        <meta content=" x=2.7470944 y=125.0 ll=7;" datatype="xsd:string" id="meta213224" property="format" xsi:type="nex:LiteralMeta"/>
      </node>
      <node about="#node213225" id="node213225" label="GCA_900316895ONER01000019.1_13133141468486_13_GCA_900316895_1_ID_86_13_partial_00__uncultured_Methanobrevibacter_sp._" otu="otu213226">
        <meta content=" x=2.7523212 y=126.0 ll=7;" datatype="xsd:string" id="meta213227" property="format" xsi:type="nex:LiteralMeta"/>
      </node>
      <node about="#node213244" id="node213244" label="100/100" otu="otu212062">
        <meta content=" x=2.7102337 y=127.5 ll=7;" datatype="xsd:string" id="meta213245" property="format" xsi:type="nex:LiteralMeta"/>
      </node>
      <node about="#node213246" id="node213246" label="ABQ87071.1_GCA_000016525_Zn_metalloprotease__TldD__Methanobrevibacter_smithii_ATCC_35061_" otu="otu213247">
        <meta content=" x=2.7163744 y=127.0 ll=7;" datatype="xsd:string" id="meta213248" property="format" xsi:type="nex:LiteralMeta"/>
      </node>
      <node about="#node213249" id="node213249" label="WP_094516285.1_GCF_002252585_TldD_PmbA_family_protein__Methanobrevibacter_smithii_" otu="otu213250">
        <meta content=" x=2.716918 y=128.0 ll=7;" datatype="xsd:string" id="meta213251" property="format" xsi:type="nex:LiteralMeta"/>
      </node>
      <node about="#node213264" id="node213264" label="PWB86649.1_GCA_003111605_metalloprotease_TldD__Methanobrevibacter_woesei_" otu="otu213265">
        <meta content=" x=2.672131 y=129.0 ll=7;" datatype="xsd:string" id="meta213266" property="format" xsi:type="nex:LiteralMeta"/>
      </node>
      <node about="#node213275" id="node213275" label="87.5/99" otu="otu213276">
        <meta content=" x=2.5244353 y=135.95312 ll=7;" datatype="xsd:string" id="meta213277" property="format" xsi:type="nex:LiteralMeta"/>
      </node>
      <node about="#node213278" id="node213278" label="2.7/83" otu="otu213279">
        <meta content=" x=2.5488894 y=132.90625 ll=7;" datatype="xsd:string" id="meta213280" property="format" xsi:type="nex:LiteralMeta"/>
      </node>
      <node about="#node213281" id="node213281" label="100/100" otu="otu212062">
        <meta content=" x=2.6634698 y=130.875 ll=7;" datatype="xsd:string" id="meta213282" property="format" xsi:type="nex:LiteralMeta"/>
      </node>
      <node about="#node213283" id="node213283" label="GCA_900315655OMZW01000038.1_13134191478645_13_GCA_900315655_-1_ID_45_13_partial_00__uncultured_Methanobrevibacter_sp._" otu="otu213284">
        <meta content=" x=2.8248825 y=130.0 ll=7;" datatype="xsd:string" id="meta213285" property="format" xsi:type="nex:LiteralMeta"/>
      </node>
      <node about="#node213286" id="node213286" label="67.9/100" otu="otu213287">
        <meta content=" x=2.6965709 y=131.75 ll=7;" datatype="xsd:string" id="meta213288" property="format" xsi:type="nex:LiteralMeta"/>
      </node>
      <node about="#node213289" id="node213289" label="AGN16391.1_GCA_000404165_peptidase_U62_family__Methanobrevibacter_sp._AbM4_" otu="otu213290">
        <meta content=" x=2.7800202 y=131.0 ll=7;" datatype="xsd:string" id="meta213291" property="format" xsi:type="nex:LiteralMeta"/>
      </node>
      <node about="#node213292" id="node213292" label="98.3/100" otu="otu213293">
        <meta content=" x=2.7450564 y=132.5 ll=7;" datatype="xsd:string" id="meta213294" property="format" xsi:type="nex:LiteralMeta"/>
      </node>
      <node about="#node213295" id="node213295" label="OWT32384.1_GCA_002208625_hypothetical_protein_BGI41_07940__Methanobrevibacter_sp._87.7_" otu="otu213296">
        <meta content=" x=2.7509236 y=132.0 ll=7;" datatype="xsd:string" id="meta213297" property="format" xsi:type="nex:LiteralMeta"/>
      </node>
      <node about="#node213298" id="node213298" label="WP_042706891.1_GCF_000621965_TldD_PmbA_family_protein__Methanobrevibacter_wolinii_" otu="otu213299">
        <meta content=" x=2.7584276 y=133.0 ll=7;" datatype="xsd:string" id="meta213300" property="format" xsi:type="nex:LiteralMeta"/>
      </node>
      <node about="#node213313" id="node213313" label="98/100" otu="otu213103">
        <meta content=" x=2.6194365 y=134.9375 ll=7;" datatype="xsd:string" id="meta213314" property="format" xsi:type="nex:LiteralMeta"/>
      </node>
      <node about="#node213315" id="node213315" label="GCA_002505605DAVP01000013.1_283422047_2_GCA_002505605_1_ID_7_2_partial_00__Methanobrevibacter_sp._UBA187_" otu="otu213316">
        <meta content=" x=2.8036203 y=134.0 ll=7;" datatype="xsd:string" id="meta213317" property="format" xsi:type="nex:LiteralMeta"/>
      </node>
      <node about="#node213318" id="node213318" label="99/99" otu="otu213319">
        <meta content=" x=2.6869335 y=135.875 ll=7;" datatype="xsd:string" id="meta213320" property="format" xsi:type="nex:LiteralMeta"/>
      </node>
      <node about="#node213321" id="node213321" label="AMK15740.1_GCA_001563245_peptidase_U62_family__Methanobrevibacter_olleyae_" otu="otu213322">
        <meta content=" x=2.7258673 y=135.0 ll=7;" datatype="xsd:string" id="meta213323" property="format" xsi:type="nex:LiteralMeta"/>
      </node>
      <node about="#node213324" id="node213324" label="84.4/99" otu="otu213325">
        <meta content=" x=2.7069547 y=136.75 ll=7;" datatype="xsd:string" id="meta213326" property="format" xsi:type="nex:LiteralMeta"/>
      </node>
      <node about="#node213327" id="node213327" label="GCA_004553595SFKZ01000004.1_373677238142141_37_GCA_004553595_1_ID_141_37_partial_00__Methanobrevibacter_ruminantium_" otu="otu213328">
        <meta content=" x=2.7361794 y=136.0 ll=7;" datatype="xsd:string" id="meta213329" property="format" xsi:type="nex:LiteralMeta"/>
      </node>
      <node about="#node213330" id="node213330" label="98.4/100" otu="otu213331">
        <meta content=" x=2.7489862 y=137.5 ll=7;" datatype="xsd:string" id="meta213332" property="format" xsi:type="nex:LiteralMeta"/>
      </node>
      <node about="#node213333" id="node213333" label="ADC47577.1_GCA_000024185_peptidase_U62_family__Methanobrevibacter_ruminantium_M1_" otu="otu213334">
        <meta content=" x=2.813672 y=137.0 ll=7;" datatype="xsd:string" id="meta213335" property="format" xsi:type="nex:LiteralMeta"/>
      </node>
      <node about="#node213336" id="node213336" label="GCA_900321995ONYG01000157.1_429664336239_4_GCA_900321995_1_ID_239_4_partial_00__uncultured_Methanobrevibacter_sp._" otu="otu213337">
        <meta content=" x=2.7827125 y=138.0 ll=7;" datatype="xsd:string" id="meta213338" property="format" xsi:type="nex:LiteralMeta"/>
      </node>
      <node about="#node213359" id="node213359" label="GCA_002495685DAGJ01000021.1_23324280824417812_233_GCA_002495685_-1_ID_12_233_partial_00__Methanobrevibacter_sp._UBA412_" otu="otu213360">
        <meta content=" x=2.673659 y=139.0 ll=7;" datatype="xsd:string" id="meta213361" property="format" xsi:type="nex:LiteralMeta"/>
      </node>
      <node about="#node213370" id="node213370" label="97/100" otu="otu212963">
        <meta content=" x=2.4967237 y=140.875 ll=7;" datatype="xsd:string" id="meta213371" property="format" xsi:type="nex:LiteralMeta"/>
      </node>
      <node about="#node213372" id="node213372" label="KZX14988.1_GCA_001639285_metalloprotease_TldD__Methanobrevibacter_cuticularis_" otu="otu213373">
        <meta content=" x=2.5967228 y=140.0 ll=7;" datatype="xsd:string" id="meta213374" property="format" xsi:type="nex:LiteralMeta"/>
      </node>
      <node about="#node213375" id="node213375" label="90.4/100" otu="otu212853">
        <meta content=" x=2.5264213 y=141.75 ll=7;" datatype="xsd:string" id="meta213376" property="format" xsi:type="nex:LiteralMeta"/>
      </node>
      <node about="#node213377" id="node213377" label="RBQ24115.1_GCA_003315655_hypothetical_protein_ALNOE001_05020__Methanobrevibacter_sp._NOE_" otu="otu213378">
        <meta content=" x=2.6267176 y=141.0 ll=7;" datatype="xsd:string" id="meta213379" property="format" xsi:type="nex:LiteralMeta"/>
      </node>
      <node about="#node213380" id="node213380" label="99.2/100" otu="otu212532">
        <meta content=" x=2.5722408 y=142.5 ll=7;" datatype="xsd:string" id="meta213381" property="format" xsi:type="nex:LiteralMeta"/>
      </node>
      <node about="#node213382" id="node213382" label="OQD58485.1_GCA_002072215_hypothetical_protein_MBBAR_14c00160__Methanobrevibacter_arboriphilus_JCM_13429___DSM_1125_" otu="otu213383">
        <meta content=" x=2.5722432 y=142.0 ll=7;" datatype="xsd:string" id="meta213384" property="format" xsi:type="nex:LiteralMeta"/>
      </node>
      <node about="#node213385" id="node213385" label="WP_042703439.1_GCF_000513315_TldD_PmbA_family_protein__Methanobrevibacter_arboriphilus_" otu="otu213386">
        <meta content=" x=2.5887141 y=143.0 ll=7;" datatype="xsd:string" id="meta213387" property="format" xsi:type="nex:LiteralMeta"/>
      </node>
      <node about="#node213404" id="node213404" label="KZX17333.1_GCA_001639265_metalloprotease_TldD__Methanobrevibacter_filiformis_" otu="otu213405">
        <meta content=" x=2.5724175 y=144.0 ll=7;" datatype="xsd:string" id="meta213406" property="format" xsi:type="nex:LiteralMeta"/>
      </node>
      <node about="#node213419" id="node213419" label="100/100" otu="otu212062">
        <meta content=" x=2.3261702 y=146.25 ll=7;" datatype="xsd:string" id="meta213420" property="format" xsi:type="nex:LiteralMeta"/>
      </node>
      <node about="#node213421" id="node213421" label="67.1/100" otu="otu213422">
        <meta content=" x=2.3600326 y=145.5 ll=7;" datatype="xsd:string" id="meta213423" property="format" xsi:type="nex:LiteralMeta"/>
      </node>
      <node about="#node213424" id="node213424" label="SCM57738.1_GCA_900095815_Metalloprotease_MTH_856__Methanothermobacter_wolfeii_" otu="otu213425">
        <meta content=" x=2.4686344 y=145.0 ll=7;" datatype="xsd:string" id="meta213426" property="format" xsi:type="nex:LiteralMeta"/>
      </node>
      <node about="#node213427" id="node213427" label="ADL58841.1_GCA_000145295_predicted_zinc_metalloprotease__Methanothermobacter_marburgensis_str._Marburg_" otu="otu213428">
        <meta content=" x=2.436212 y=146.0 ll=7;" datatype="xsd:string" id="meta213429" property="format" xsi:type="nex:LiteralMeta"/>
      </node>
      <node about="#node213434" id="node213434" label="BAM70018.1_GCA_000828575_zinc_metalloproteinase__Methanothermobacter_sp._CaT2_" otu="otu213435">
        <meta content=" x=2.4152834 y=147.0 ll=7;" datatype="xsd:string" id="meta213436" property="format" xsi:type="nex:LiteralMeta"/>
      </node>
      <node about="#node213445" id="node213445" label="100/100" otu="otu212062">
        <meta content=" x=2.383446 y=148.75 ll=7;" datatype="xsd:string" id="meta213446" property="format" xsi:type="nex:LiteralMeta"/>
      </node>
      <node about="#node213447" id="node213447" label="BAW31628.1_GCA_003584625_zinc_metalloproteinase__Methanothermobacter_sp._MT-2_" otu="otu213448">
        <meta content=" x=2.4591606 y=148.0 ll=7;" datatype="xsd:string" id="meta213449" property="format" xsi:type="nex:LiteralMeta"/>
      </node>
      <node about="#node213450" id="node213450" label="86.3/100" otu="otu213451">
        <meta content=" x=2.4154932 y=149.5 ll=7;" datatype="xsd:string" id="meta213452" property="format" xsi:type="nex:LiteralMeta"/>
      </node>
      <node about="#node213453" id="node213453" label="KUK00816.1_GCA_001507955_Uncharacterized_protein_XD44_1119__Methanobacteriaceae_archaeon_41_258_" otu="otu213454">
        <meta content=" x=2.477184 y=149.0 ll=7;" datatype="xsd:string" id="meta213455" property="format" xsi:type="nex:LiteralMeta"/>
      </node>
      <node about="#node213456" id="node213456" label="RAO79470.1_GCA_003264935_TldD_PmbA_family_protein__Methanothermobacter_tenebrarum_" otu="otu213457">
        <meta content=" x=2.4583218 y=150.0 ll=7;" datatype="xsd:string" id="meta213458" property="format" xsi:type="nex:LiteralMeta"/>
      </node>
      <node about="#node213487" id="node213487" label="99.5/100" otu="otu213488">
        <meta content=" x=1.9353033 y=258.16644 ll=7;" datatype="xsd:string" id="meta213489" property="format" xsi:type="nex:LiteralMeta"/>
      </node>
      <node about="#node213490" id="node213490" label="97.8/100" otu="otu213491">
        <meta content=" x=2.0426915 y=201.83289 ll=7;" datatype="xsd:string" id="meta213492" property="format" xsi:type="nex:LiteralMeta"/>
      </node>
      <node about="#node213493" id="node213493" label="89.2/87" otu="otu213494">
        <meta content=" x=2.1206434 y=154.8125 ll=7;" datatype="xsd:string" id="meta213495" property="format" xsi:type="nex:LiteralMeta"/>
      </node>
      <node about="#node213496" id="node213496" label="48.7/95" otu="otu213497">
        <meta content=" x=2.2277348 y=152.5 ll=7;" datatype="xsd:string" id="meta213498" property="format" xsi:type="nex:LiteralMeta"/>
      </node>
      <node about="#node213499" id="node213499" label="100/100" otu="otu212062">
        <meta content=" x=3.4967659 y=151.5 ll=7;" datatype="xsd:string" id="meta213500" property="format" xsi:type="nex:LiteralMeta"/>
      </node>
      <node about="#node213501" id="node213501" label="RLG16277.1_GCA_003660925_TldD_PmbA_family_protein__partial__Nanoarchaeota_archaeon_" otu="otu213502">
        <meta content=" x=3.4967687 y=151.0 ll=7;" datatype="xsd:string" id="meta213503" property="format" xsi:type="nex:LiteralMeta"/>
      </node>
      <node about="#node213504" id="node213504" label="RLG16486.1_GCA_003660925_TldD_PmbA_family_protein__Nanoarchaeota_archaeon_" otu="otu213505">
        <meta content=" x=3.5264072 y=152.0 ll=7;" datatype="xsd:string" id="meta213506" property="format" xsi:type="nex:LiteralMeta"/>
      </node>
      <node about="#node213511" id="node213511" label="99.2/100" otu="otu212532">
        <meta content=" x=2.4989088 y=153.5 ll=7;" datatype="xsd:string" id="meta213512" property="format" xsi:type="nex:LiteralMeta"/>
      </node>
      <node about="#node213513" id="node213513" label="RZN63823.1_GCA_004212075_TldD_PmbA_family_protein__Candidatus_Methanoliparum_thermophilum_" otu="otu213514">
        <meta content=" x=2.841903 y=153.0 ll=7;" datatype="xsd:string" id="meta213515" property="format" xsi:type="nex:LiteralMeta"/>
      </node>
      <node about="#node213516" id="node213516" label="RZN70175.1_GCA_004212085_TldD_PmbA_family_protein__Candidatus_Methanolliviera_hydrocarbonicum_" otu="otu213517">
        <meta content=" x=2.7302399 y=154.0 ll=7;" datatype="xsd:string" id="meta213518" property="format" xsi:type="nex:LiteralMeta"/>
      </node>
      <node about="#node213527" id="node213527" label="98.8/100" otu="otu212372">
        <meta content=" x=2.3021417 y=157.125 ll=7;" datatype="xsd:string" id="meta213528" property="format" xsi:type="nex:LiteralMeta"/>
      </node>
      <node about="#node213529" id="node213529" label="GCA_003935005RSFX01000020.1_98175950313_9_GCA_003935005_-1_ID_13_9_partial_00__Archaeoglobi_archaeon_" otu="otu213530">
        <meta content=" x=2.7535238 y=155.0 ll=7;" datatype="xsd:string" id="meta213531" property="format" xsi:type="nex:LiteralMeta"/>
      </node>
      <node about="#node213532" id="node213532" label="100/100" otu="otu212062">
        <meta content=" x=2.580645 y=159.25 ll=7;" datatype="xsd:string" id="meta213533" property="format" xsi:type="nex:LiteralMeta"/>
      </node>
      <node about="#node213534" id="node213534" label="AGK61665.1_GCA_000385565_putative_Zn-dependent_protease_and_their_inactivated-like_protein__Archaeoglobus_sulfaticallidus_PM70-1_" otu="otu213535">
        <meta content=" x=2.9295287 y=156.0 ll=7;" datatype="xsd:string" id="meta213536" property="format" xsi:type="nex:LiteralMeta"/>
      </node>
      <node about="#node213537" id="node213537" label="92.5/50" otu="otu213538">
        <meta content=" x=2.6574926 y=162.5 ll=7;" datatype="xsd:string" id="meta213539" property="format" xsi:type="nex:LiteralMeta"/>
      </node>
      <node about="#node213540" id="node213540" label="68.5/7" otu="otu213541">
        <meta content=" x=2.6922638 y=161.0 ll=7;" datatype="xsd:string" id="meta213542" property="format" xsi:type="nex:LiteralMeta"/>
      </node>
      <node about="#node213543" id="node213543" label="60.5/7" otu="otu213544">
        <meta content=" x=2.7211251 y=159.0 ll=7;" datatype="xsd:string" id="meta213545" property="format" xsi:type="nex:LiteralMeta"/>
      </node>
      <node about="#node213546" id="node213546" label="100/100" otu="otu212062">
        <meta content=" x=2.9540565 y=157.5 ll=7;" datatype="xsd:string" id="meta213547" property="format" xsi:type="nex:LiteralMeta"/>
      </node>
      <node about="#node213548" id="node213548" label="ADB58084.1_GCA_000025285_peptidase_U62_modulator_of_DNA_gyrase__Archaeoglobus_profundus_DSM_5631_" otu="otu213549">
        <meta content=" x=3.0567448 y=157.0 ll=7;" datatype="xsd:string" id="meta213550" property="format" xsi:type="nex:LiteralMeta"/>
      </node>
      <node about="#node213551" id="node213551" label="RLI84168.1_GCA_003663025_TldD_PmbA_family_protein__Archaeoglobales_archaeon_" otu="otu213552">
        <meta content=" x=3.1744611 y=158.0 ll=7;" datatype="xsd:string" id="meta213553" property="format" xsi:type="nex:LiteralMeta"/>
      </node>
      <node about="#node213558" id="node213558" label="99.9/100" otu="otu212046">
        <meta content=" x=2.9122415 y=160.5 ll=7;" datatype="xsd:string" id="meta213559" property="format" xsi:type="nex:LiteralMeta"/>
      </node>
      <node about="#node213560" id="node213560" label="84.9/100" otu="otu213561">
        <meta content=" x=2.9889095 y=159.5 ll=7;" datatype="xsd:string" id="meta213562" property="format" xsi:type="nex:LiteralMeta"/>
      </node>
      <node about="#node213563" id="node213563" label="RLF99063.1_GCA_003660665_TldD_PmbA_family_protein__Thaumarchaeota_archaeon_" otu="otu213564">
        <meta content=" x=3.2298663 y=159.0 ll=7;" datatype="xsd:string" id="meta213565" property="format" xsi:type="nex:LiteralMeta"/>
      </node>
      <node about="#node213566" id="node213566" label="RLI83240.1_GCA_003662925_TldD_PmbA_family_protein__Archaeoglobales_archaeon_" otu="otu213567">
        <meta content=" x=3.2433949 y=160.0 ll=7;" datatype="xsd:string" id="meta213568" property="format" xsi:type="nex:LiteralMeta"/>
      </node>
      <node about="#node213573" id="node213573" label="95.3/100" otu="otu213574">
        <meta content=" x=2.9766169 y=161.5 ll=7;" datatype="xsd:string" id="meta213575" property="format" xsi:type="nex:LiteralMeta"/>
      </node>
      <node about="#node213576" id="node213576" label="AAB90585.1_GCA_000008665_conserved_hypothetical_protein__Archaeoglobus_fulgidus_DSM_4304_" otu="otu213577">
        <meta content=" x=3.0820487 y=161.0 ll=7;" datatype="xsd:string" id="meta213578" property="format" xsi:type="nex:LiteralMeta"/>
      </node>
      <node about="#node213579" id="node213579" label="GCA_004366995SETD01000023.1_31519279616_3_GCA_004366995_1_ID_16_3_partial_00__Archaeoglobaceae_archaeon_" otu="otu213580">
        <meta content=" x=3.0861588 y=162.0 ll=7;" datatype="xsd:string" id="meta213581" property="format" xsi:type="nex:LiteralMeta"/>
      </node>
      <node about="#node213594" id="node213594" label="RLI89368.1_GCA_003663055_TldD_PmbA_family_protein__Archaeoglobales_archaeon_" otu="otu213595">
        <meta content=" x=2.909926 y=163.0 ll=7;" datatype="xsd:string" id="meta213596" property="format" xsi:type="nex:LiteralMeta"/>
      </node>
      <node about="#node213601" id="node213601" label="GCA_002010045MTMJ01000117.1_74103539224_7_GCA_002010045_-1_ID_24_7_partial_00__Archaeoglobus_sp._JdFR-22_" otu="otu213602">
        <meta content=" x=2.8746898 y=164.0 ll=7;" datatype="xsd:string" id="meta213603" property="format" xsi:type="nex:LiteralMeta"/>
      </node>
      <node about="#node213620" id="node213620" label="50.3/88" otu="otu213621">
        <meta content=" x=2.105423 y=248.85329 ll=7;" datatype="xsd:string" id="meta213622" property="format" xsi:type="nex:LiteralMeta"/>
      </node>
      <node about="#node213623" id="node213623" label="100/100" otu="otu212062">
        <meta content=" x=2.6665545 y=224.5004 ll=7;" datatype="xsd:string" id="meta213624" property="format" xsi:type="nex:LiteralMeta"/>
      </node>
      <node about="#node213625" id="node213625" label="95.3/98" otu="otu213626">
        <meta content=" x=2.7526755 y=215.0008 ll=7;" datatype="xsd:string" id="meta213627" property="format" xsi:type="nex:LiteralMeta"/>
      </node>
      <node about="#node213628" id="node213628" label="89.6/84" otu="otu213629">
        <meta content=" x=2.784523 y=205.26697 ll=7;" datatype="xsd:string" id="meta213630" property="format" xsi:type="nex:LiteralMeta"/>
      </node>
      <node about="#node213631" id="node213631" label="87.6/50" otu="otu213632">
        <meta content=" x=2.8131776 y=198.28394 ll=7;" datatype="xsd:string" id="meta213633" property="format" xsi:type="nex:LiteralMeta"/>
      </node>
      <node about="#node213634" id="node213634" label="90.2/56" otu="otu213635">
        <meta content=" x=2.8459895 y=186.56787 ll=7;" datatype="xsd:string" id="meta213636" property="format" xsi:type="nex:LiteralMeta"/>
      </node>
      <node about="#node213637" id="node213637" label="30.9/25" otu="otu213638">
        <meta content=" x=2.8602223 y=176.04688 ll=7;" datatype="xsd:string" id="meta213639" property="format" xsi:type="nex:LiteralMeta"/>
      </node>
      <node about="#node213640" id="node213640" label="14.6/48" otu="otu213641">
        <meta content=" x=2.900609 y=171.53125 ll=7;" datatype="xsd:string" id="meta213642" property="format" xsi:type="nex:LiteralMeta"/>
      </node>
      <node about="#node213643" id="node213643" label="95.6/91" otu="otu213644">
        <meta content=" x=3.004042 y=168.5 ll=7;" datatype="xsd:string" id="meta213645" property="format" xsi:type="nex:LiteralMeta"/>
      </node>
      <node about="#node213646" id="node213646" label="100/100" otu="otu212062">
        <meta content=" x=3.4518566 y=166.125 ll=7;" datatype="xsd:string" id="meta213647" property="format" xsi:type="nex:LiteralMeta"/>
      </node>
      <node about="#node213648" id="node213648" label="GCA_001940805MSGU01000102.1_151672118058102_15_GCA_001940805_1_ID_102_15_partial_00__Methanocorpusculaceae_archaeon_Phil4_" otu="otu213649">
        <meta content=" x=3.5164092 y=165.0 ll=7;" datatype="xsd:string" id="meta213650" property="format" xsi:type="nex:LiteralMeta"/>
      </node>
      <node about="#node213651" id="node213651" label="98.4/100" otu="otu213331">
        <meta content=" x=3.543401 y=167.25 ll=7;" datatype="xsd:string" id="meta213652" property="format" xsi:type="nex:LiteralMeta"/>
      </node>
      <node about="#node213653" id="node213653" label="97.2/100" otu="otu213654">
        <meta content=" x=3.5838397 y=166.5 ll=7;" datatype="xsd:string" id="meta213655" property="format" xsi:type="nex:LiteralMeta"/>
      </node>
      <node about="#node213656" id="node213656" label="GCA_002506085DAWV01000005.1_56567775810821_56_GCA_002506085_-1_ID_21_56_partial_00__Methanocorpusculaceae_archaeon_UBA425_" otu="otu213657">
        <meta content=" x=3.6790626 y=166.0 ll=7;" datatype="xsd:string" id="meta213658" property="format" xsi:type="nex:LiteralMeta"/>
      </node>
      <node about="#node213659" id="node213659" label="ABN06949.1_GCA_000015765_peptidase_U62__modulator_of_DNA_gyrase__Methanocorpusculum_labreanum_Z_" otu="otu213660">
        <meta content=" x=3.5933013 y=167.0 ll=7;" datatype="xsd:string" id="meta213661" property="format" xsi:type="nex:LiteralMeta"/>
      </node>
      <node about="#node213666" id="node213666" label="RBQ24847.1_GCA_003315675_hypothetical_protein_ALMCE001_09730__Methanocorpusculum_sp._MCE_" otu="otu213667">
        <meta content=" x=3.5541945 y=168.0 ll=7;" datatype="xsd:string" id="meta213668" property="format" xsi:type="nex:LiteralMeta"/>
      </node>
      <node about="#node213677" id="node213677" label="99.9/100" otu="otu212046">
        <meta content=" x=3.2021794 y=170.875 ll=7;" datatype="xsd:string" id="meta213678" property="format" xsi:type="nex:LiteralMeta"/>
      </node>
      <node about="#node213679" id="node213679" label="0/61" otu="otu213680">
        <meta content=" x=3.2328954 y=169.75 ll=7;" datatype="xsd:string" id="meta213681" property="format" xsi:type="nex:LiteralMeta"/>
      </node>
      <node about="#node213682" id="node213682" label="RQD79698.1_GCA_003838185_TldD_PmbA_family_protein__Methanocalculus_sp._MSAO_Arc1_" otu="otu213683">
        <meta content=" x=3.3592594 y=169.0 ll=7;" datatype="xsd:string" id="meta213684" property="format" xsi:type="nex:LiteralMeta"/>
      </node>
      <node about="#node213685" id="node213685" label="93.3/100" otu="otu213686">
        <meta content=" x=3.2588081 y=170.5 ll=7;" datatype="xsd:string" id="meta213687" property="format" xsi:type="nex:LiteralMeta"/>
      </node>
      <node about="#node213688" id="node213688" label="KUK69573.1_GCA_001508455_Peptidase_U62_modulator_of_DNA_gyrase__Methanocalculus_sp._52_23_" otu="otu213689">
        <meta content=" x=3.3251827 y=170.0 ll=7;" datatype="xsd:string" id="meta213690" property="format" xsi:type="nex:LiteralMeta"/>
      </node>
      <node about="#node213691" id="node213691" label="GCA_002496395DAJQ01000046.1_22106344327_2_GCA_002496395_1_ID_27_2_partial_00__Methanocorpusculaceae_archaeon_UBA456_" otu="otu213692">
        <meta content=" x=3.2860823 y=171.0 ll=7;" datatype="xsd:string" id="meta213693" property="format" xsi:type="nex:LiteralMeta"/>
      </node>
      <node about="#node213702" id="node213702" label="RQD82263.1_GCA_003838065_TldD_PmbA_family_protein__Methanocalculus_sp._MSAO_Arc2_" otu="otu213703">
        <meta content=" x=3.3218164 y=172.0 ll=7;" datatype="xsd:string" id="meta213704" property="format" xsi:type="nex:LiteralMeta"/>
      </node>
      <node about="#node213713" id="node213713" label="79/99" otu="otu213714">
        <meta content=" x=2.9520025 y=174.5625 ll=7;" datatype="xsd:string" id="meta213715" property="format" xsi:type="nex:LiteralMeta"/>
      </node>
      <node about="#node213716" id="node213716" label="GCA_002499905DANP01000010.1_66695557088621_66_GCA_002499905_-1_ID_21_66_partial_00__Methanolinea_sp._UBA277_" otu="otu213717">
        <meta content=" x=3.1369178 y=173.0 ll=7;" datatype="xsd:string" id="meta213718" property="format" xsi:type="nex:LiteralMeta"/>
      </node>
      <node about="#node213719" id="node213719" label="99.8/100" otu="otu212439">
        <meta content=" x=3.1199956 y=176.125 ll=7;" datatype="xsd:string" id="meta213720" property="format" xsi:type="nex:LiteralMeta"/>
      </node>
      <node about="#node213721" id="node213721" label="98.4/100" otu="otu213331">
        <meta content=" x=3.2182214 y=174.75 ll=7;" datatype="xsd:string" id="meta213722" property="format" xsi:type="nex:LiteralMeta"/>
      </node>
      <node about="#node213723" id="node213723" label="PKL59371.1_GCA_002839625_TldD_PmbA_family_protein__partial__Methanomicrobiales_archaeon_HGW-Methanomicrobiales-4_" otu="otu213724">
        <meta content=" x=3.3541145 y=174.0 ll=7;" datatype="xsd:string" id="meta213725" property="format" xsi:type="nex:LiteralMeta"/>
      </node>
      <node about="#node213726" id="node213726" label="91.8/100" otu="otu213727">
        <meta content=" x=3.292732 y=175.5 ll=7;" datatype="xsd:string" id="meta213728" property="format" xsi:type="nex:LiteralMeta"/>
      </node>
      <node about="#node213729" id="node213729" label="PWR73758.1_GCA_003173355_TldD_PmbA_family_protein__Methanospirillum_lacunae_" otu="otu213730">
        <meta content=" x=3.3099947 y=175.0 ll=7;" datatype="xsd:string" id="meta213731" property="format" xsi:type="nex:LiteralMeta"/>
      </node>
      <node about="#node213732" id="node213732" label="GCA_003251955QKDV01000185.1_11336130_1_GCA_003251955_1_ID_130_1_partial_10__Methanospirillum_hungatei_" otu="otu213733">
        <meta content=" x=3.299286 y=176.0 ll=7;" datatype="xsd:string" id="meta213734" property="format" xsi:type="nex:LiteralMeta"/>
      </node>
      <node about="#node213743" id="node213743" label="97.7/100" otu="otu213744">
        <meta content=" x=3.2136176 y=177.5 ll=7;" datatype="xsd:string" id="meta213745" property="format" xsi:type="nex:LiteralMeta"/>
      </node>
      <node about="#node213746" id="node213746" label="ABD40727.1_GCA_000013445_peptidase_U62__modulator_of_DNA_gyrase__Methanospirillum_hungatei_JF-1_" otu="otu213747">
        <meta content=" x=3.2771003 y=177.0 ll=7;" datatype="xsd:string" id="meta213748" property="format" xsi:type="nex:LiteralMeta"/>
      </node>
      <node about="#node213749" id="node213749" label="PWR71793.1_GCA_003173335_TldD_PmbA_family_protein__Methanospirillum_stamsii_" otu="otu213750">
        <meta content=" x=3.3027854 y=178.0 ll=7;" datatype="xsd:string" id="meta213751" property="format" xsi:type="nex:LiteralMeta"/>
      </node>
      <node about="#node213768" id="node213768" label="97.7/99" otu="otu213769">
        <meta content=" x=2.940731 y=180.5625 ll=7;" datatype="xsd:string" id="meta213770" property="format" xsi:type="nex:LiteralMeta"/>
      </node>
      <node about="#node213771" id="node213771" label="KQC04446.1_GCA_001412355_peptidase_U62__Methanoculleus_sp._SDB_" otu="otu213772">
        <meta content=" x=3.1568644 y=179.0 ll=7;" datatype="xsd:string" id="meta213773" property="format" xsi:type="nex:LiteralMeta"/>
      </node>
      <node about="#node213774" id="node213774" label="100/100" otu="otu212062">
        <meta content=" x=3.0680053 y=182.125 ll=7;" datatype="xsd:string" id="meta213775" property="format" xsi:type="nex:LiteralMeta"/>
      </node>
      <node about="#node213776" id="node213776" label="45.6/100" otu="otu213777">
        <meta content=" x=3.113149 y=181.25 ll=7;" datatype="xsd:string" id="meta213778" property="format" xsi:type="nex:LiteralMeta"/>
      </node>
      <node about="#node213779" id="node213779" label="100/100" otu="otu212062">
        <meta content=" x=3.2990315 y=180.5 ll=7;" datatype="xsd:string" id="meta213780" property="format" xsi:type="nex:LiteralMeta"/>
      </node>
      <node about="#node213781" id="node213781" label="ADN34988.1_GCA_000147875_peptidase_U62_modulator_of_DNA_gyrase__Methanolacinia_petrolearia_DSM_11571_" otu="otu213782">
        <meta content=" x=3.3072598 y=180.0 ll=7;" datatype="xsd:string" id="meta213783" property="format" xsi:type="nex:LiteralMeta"/>
      </node>
[truncated: 2,067,013 more chars]
