# Supplementary material for: Genetic diversity in terrestrial subsurface ecosystems impacted by geological degassing
Source: Nat Commun. 2022 Jan 12;13:284. doi: 10.1038/s41467-021-27783-7 (PMC8755723; doi:10.1038/s41467-021-27783-7)
Supplement: Supplementary file 10 — Dataset 7-19 [file 41467_2021_27783_MOESM10_ESM.zip › SupplementaryData_7-19_Bornemann_et_al_mantle_degassing/SupplementaryData_16_gene_phylogeny_HGT_rubyerythrin.nexml]

<?xml version="1.0" encoding="UTF-8"?><nex:nexml xmlns:nex="http://www.nexml.org/2009" xmlns="http://www.nexml.org/2009" xmlns:rdf="http://www.w3.org/1999/02/22-rdf-syntax-ns#" xmlns:xsd="http://www.w3.org/2001/XMLSchema#" xmlns:xsi="http://www.w3.org/2001/XMLSchema-instance" generator="org.nexml.model.impl.DocumentImpl" version="0.9">
  <otus id="otus231331">
    <otu id="otu231339" label="cg_3.0_sub100_scaffold_113_c_10___6457___6819___1___ID_685_10_partial_00_start_type_ATG_rbs_motif_None_rbs_spacer_None_gc_cont_0.388"/>
    <otu id="otu231342" label="0/76"/>
    <otu id="otu231345" label="94.2/81"/>
    <otu id="otu231348" label="93.7/84"/>
    <otu id="otu231351" label="99.4/84"/>
    <otu id="otu231354" label="80.6/90"/>
    <otu id="otu231357" label="91.7/88"/>
    <otu id="otu231360" label="90.6/90"/>
    <otu id="otu231363" label="30.2/89"/>
    <otu id="otu231366" label="99.5/100"/>
    <otu id="otu231369" label="84/98"/>
    <otu id="otu231372" label="89.2/96"/>
    <otu id="otu231375" label="91.9/93"/>
    <otu id="otu231378" label="61.9/93"/>
    <otu id="otu231381" label="96.5/93"/>
    <otu id="otu231384" label="0/61"/>
    <otu id="otu231387" label="cg_3.0_sub100_scaffold_113_c_11___8257___8415___1___ID_31_11_partial_00_start_type_ATG_rbs_motif_TAAAT_rbs_spacer_5bp_gc_cont_0.390"/>
    <otu id="otu231390" label="RAP52112.1_GCA_003266145_rubrerythrin_family_protein__Methanosphaera_sp._SHI613_"/>
    <otu id="otu231397" label="87/97"/>
    <otu id="otu231400" label="RAP54415.1_GCA_003266065_rubrerythrin_family_protein__Methanosphaera_sp._rholeuAM130_"/>
    <otu id="otu231403" label="AWX32193.1_GCA_003268005_rubrerythrin__Methanosphaera_sp._BMS_"/>
    <otu id="otu231414" label="RAP53596.1_GCA_003266165_rubrerythrin_family_protein__Methanosphaera_sp._rholeuAM270_"/>
    <otu id="otu231421" label="RAP47551.1_GCA_003266105_rubrerythrin_family_protein__Methanosphaera_sp._rholeuAM6_"/>
    <otu id="otu231428" label="76.2/98"/>
    <otu id="otu231431" label="OED29848.1_GCA_001729965_rubrerythrin__Methanosphaera_sp._WGK6_"/>
    <otu id="otu231434" label="RAP45343.1_GCA_003266175_rubrerythrin_family_protein__Methanosphaera_sp._SHI1033_"/>
    <otu id="otu231445" label="ABC57182.1_GCA_000012545_rubrerythrin__Methanosphaera_stadtmanae_DSM_3091_"/>
    <otu id="otu231452" label="PAV08135.1_GCA_002287195_rubrerythrin__Methanosphaera_cuniculi_"/>
    <otu id="otu231459" label="16.5/90"/>
    <otu id="otu231462" label="83.2/92"/>
    <otu id="otu231465" label="98.2/92"/>
    <otu id="otu231468" label="PKL66461.1_GCA_002839705_rubrerythrin_family_protein__Methanobacteriales_archaeon_HGW_Methanobacteriales_1_"/>
    <otu id="otu231471" label="91.8/100"/>
    <otu id="otu231474" label="PKL67843.1_GCA_002839705_rubrerythrin_family_protein__Methanobacteriales_archaeon_HGW_Methanobacteriales_1_"/>
    <otu id="otu231477" label="GCA_002509745DAWK01000040.1_42631321598_4_GCA_002509745__1_ID_98_4_partial_00__Methanobacteriaceae_archaeon_UBA349_"/>
    <otu id="otu231488" label="80.7/100"/>
    <otu id="otu231491" label="GCA_003558085PWMT01000144.1_562376926142_5_GCA_003558085_1_ID_142_5_partial_00__Methanobacteriaceae_archaeon_"/>
    <otu id="otu231494" label="RJS49381.1_GCA_003600755_rubrerythrin_family_protein__Methanobacterium_sp._"/>
    <otu id="otu231505" label="94.8/92"/>
    <otu id="otu231508" label="97/99"/>
    <otu id="otu231511" label="71.9/99"/>
    <otu id="otu231514" label="ADL58743.1_GCA_000145295_rubrerythrin__Methanothermobacter_marburgensis_str._Marburg_"/>
    <otu id="otu231517" label="BAM69924.1_GCA_000828575_rubrerythrin__Methanothermobacter_sp._CaT2_"/>
    <otu id="otu231524" label="SCM57548.1_GCA_900095815_putative_rubrerythrin__Methanothermobacter_wolfeii_"/>
    <otu id="otu231531" label="93.1/100"/>
    <otu id="otu231534" label="74.3/99"/>
    <otu id="otu231537" label="KUK01498.1_GCA_001507955_Rubrerythrin__Methanobacteriaceae_archaeon_41_258_"/>
    <otu id="otu231540" label="BAW31313.1_GCA_003584625_rubrerythrin__Methanothermobacter_sp._MT_2_"/>
    <otu id="otu231547" label="RAO78665.1_GCA_003264935_rubrerythrin_family_protein__Methanothermobacter_tenebrarum_"/>
    <otu id="otu231566" label="90.1/99"/>
    <otu id="otu231569" label="87.6/90"/>
    <otu id="otu231572" label="92.6/89"/>
    <otu id="otu231575" label="99.9/100"/>
    <otu id="otu231578" label="GCA_003557905PWNH01000095.1_877628346115_8_GCA_003557905_1_ID_115_8_partial_00__Methanomassiliicoccaceae_archaeon_"/>
    <otu id="otu231581" label="91.4/100"/>
    <otu id="otu231584" label="GCA_003550345PUJZ01000004.1_17161331671740_17_GCA_003550345_1_ID_40_17_partial_00__Methanomassiliicoccaceae_archaeon_"/>
    <otu id="otu231587" label="GCA_003555025PWHV01000035.1_41407944144419_41_GCA_003555025_1_ID_19_41_partial_00__Methanomassiliicoccaceae_archaeon_"/>
    <otu id="otu231598" label="90/90"/>
    <otu id="otu231601" label="99.6/100"/>
    <otu id="otu231604" label="ADI74888.1_GCA_000196655_Rubrerythrin__Methanohalobium_evestigatum_Z_7303_"/>
    <otu id="otu231607" label="AEH60041.1_GCA_000217995_Rubrerythrin__Methanosalsum_zhilinae_DSM_4017_"/>
    <otu id="otu231614" label="97.1/96"/>
    <otu id="otu231617" label="0/80"/>
    <otu id="otu231620" label="75.4/100"/>
    <otu id="otu231623" label="ADE35603.1_GCA_000025865_Rubrerythrin__Methanohalophilus_mahii_DSM_5219_"/>
    <otu id="otu231626" label="APH38553.1_GCA_001889405_rubrerythrin_family_protein__Methanohalophilus_halophilus_"/>
    <otu id="otu231633" label="SNY23427.1_GCA_900215215_Rubrerythrin__Methanohalophilus_euhalobius_"/>
    <otu id="otu231640" label="SNY23387.1_GCA_900215215_Rubrerythrin__Methanohalophilus_euhalobius_"/>
    <otu id="otu231655" label="78.2/86"/>
    <otu id="otu231658" label="90.4/92"/>
    <otu id="otu231661" label="91.7/100"/>
    <otu id="otu231664" label="GCA_002495805DAGY01000001.1_5250807514031_52_GCA_002495805__1_ID_1_52_partial_00__Methanobacterium_sp._UBA419_"/>
    <otu id="otu231667" label="59.5/100"/>
    <otu id="otu231670" label="GCA_002495625DAGC01000012.1_1221198061203904_122_GCA_002495625__1_ID_4_122_partial_00__Methanobacterium_sp._UBA375_"/>
    <otu id="otu231673" label="GCA_002502855DAQK01000049.1_12113881197242_12_GCA_002502855__1_ID_42_12_partial_00__Methanobacterium_sp._UBA279_"/>
    <otu id="otu231684" label="42.8/79"/>
    <otu id="otu231687" label="GCA_002505765DAVZ01000055.1_80686186919949_80_GCA_002505765__1_ID_49_80_partial_00__Methanobacterium_sp._UBA176_"/>
    <otu id="otu231690" label="60.3/90"/>
    <otu id="otu231693" label="61.9/99"/>
    <otu id="otu231696" label="WP_048189918.1_GCF_000744455_rubrerythrin_family_protein__Methanobacterium_sp._SMA_27_"/>
    <otu id="otu231699" label="7.7/97"/>
    <otu id="otu231702" label="GCA_002494885DACV01000007.1_4404384494390278_440_GCA_002494885__1_ID_8_440_partial_00__Methanobacterium_sp._UBA44_"/>
    <otu id="otu231705" label="OEC84355.1_GCA_001729285_rubrerythrin__Methanobacterium_sp._A39_"/>
    <otu id="otu231716" label="GCA_003558085PWMT01000115.1_91016910747152_9_GCA_003558085__1_ID_152_9_partial_00__Methanobacteriaceae_archaeon_"/>
    <otu id="otu231731" label="98.7/100"/>
    <otu id="otu231734" label="99.8/99"/>
    <otu id="otu231737" label="0/94"/>
    <otu id="otu231740" label="OEC86713.1_GCA_001729285_rubrerythrin__Methanobacterium_sp._A39_"/>
    <otu id="otu231743" label="WP_048081127.1_GCF_000745485_MULTISPECIES__rubrerythrin_family_protein__Methanobacterium_"/>
    <otu id="otu231750" label="GCA_002509665DADN01000152.1_131174412331295_13_GCA_002509665__1_ID_295_13_partial_00__Methanobacterium_sp._UBA8_"/>
    <otu id="otu231757" label="86.2/100"/>
    <otu id="otu231760" label="GCA_002494885DACV01000002.1_4624034844040713_462_GCA_002494885_1_ID_3_462_partial_00__Methanobacterium_sp._UBA44_"/>
    <otu id="otu231763" label="GCA_002505765DAVZ01000038.1_994961008342_9_GCA_002505765_1_ID_42_9_partial_00__Methanobacterium_sp._UBA176_"/>
    <otu id="otu231782" label="75.1/88"/>
    <otu id="otu231785" label="49.3/44"/>
    <otu id="otu231788" label="85.5/97"/>
    <otu id="otu231791" label="95.7/99"/>
    <otu id="otu231794" label="86.9/93"/>
    <otu id="otu231797" label="88.1/92"/>
    <otu id="otu231800" label="96.3/100"/>
    <otu id="otu231803" label="94.2/100"/>
    <otu id="otu231806" label="KZX10569.1_GCA_001639295_rubrerythrin_1__Methanobrevibacter_curvatus_"/>
    <otu id="otu231809" label="84/100"/>
    <otu id="otu231812" label="KZX13526.1_GCA_001639265_rubrerythrin_1__Methanobrevibacter_filiformis_"/>
    <otu id="otu231815" label="KZX16543.1_GCA_001639285_rubrerythrin_1__Methanobrevibacter_cuticularis_"/>
    <otu id="otu231826" label="85.4/100"/>
    <otu id="otu231829" label="RBQ22738.1_GCA_003315655_hypothetical_protein_ALNOE001_15790__Methanobrevibacter_sp._NOE_"/>
    <otu id="otu231832" label="96.5/100"/>
    <otu id="otu231835" label="WP_042704224.1_GCF_000513315_rubrerythrin_family_protein__Methanobrevibacter_arboriphilus_"/>
    <otu id="otu231838" label="OQD58899.1_GCA_002072215_rubrerythrin__Methanobrevibacter_arboriphilus_JCM_13429___DSM_1125_"/>
    <otu id="otu231853" label="69.2/94"/>
    <otu id="otu231856" label="93.3/100"/>
    <otu id="otu231859" label="EKQ54176.1_GCA_000309865_rubrerythrin__Methanobacterium_sp._Maddingley_MBC34_"/>
    <otu id="otu231862" label="EKF86394.1_GCA_000302455_rubrerythrin__Methanobacterium_formicicum_DSM_3637_"/>
    <otu id="otu231869" label="78.5/99"/>
    <otu id="otu231872" label="AUB58992.1_GCA_002813675_rubrerythrin_family_protein__Methanobacterium_sp._MZ_A1_"/>
    <otu id="otu231877" label="CDG64947.1_GCA_000499765_putative_rubrerythrin__Methanobacterium_sp._MB1_"/>
    <otu id="otu231880" label="98.3/100"/>
    <otu id="otu231883" label="AIS31822.1_GCA_000762265_rubrerythrin__Methanobacterium_formicicum_"/>
    <otu id="otu231886" label="AXV38945.1_GCA_003491305_rubrerythrin_family_protein__Methanobacterium_sp._BAmetb5_"/>
    <otu id="otu231909" label="GCA_002496805DALO01000005.1_72669686755210_72_GCA_002496805__1_ID_10_72_partial_00__Methanobacterium_sp._UBA353_"/>
    <otu id="otu231916" label="94/100"/>
    <otu id="otu231919" label="96.4/100"/>
    <otu id="otu231922" label="97.2/100"/>
    <otu id="otu231925" label="GCA_002502855DAQK01000028.1_65169574440_6_GCA_002502855__1_ID_40_6_partial_00__Methanobacterium_sp._UBA279_"/>
    <otu id="otu231928" label="GCA_002495625DAGC01000006.1_3734657352325_37_GCA_002495625__1_ID_5_37_partial_00__Methanobacterium_sp._UBA375_"/>
    <otu id="otu231935" label="99/100"/>
    <otu id="otu231938" label="GCA_003161815PMNN01000094.1_323132912267_3_GCA_003161815_1_ID_267_3_partial_00__Methanobacterium_sp._"/>
    <otu id="otu231941" label="GCA_003166335PMWA01000030.1_43735432223_4_GCA_003166335_1_ID_23_4_partial_00__Methanobacterium_sp._"/>
    <otu id="otu231952" label="OPY29767.1_GCA_002067565_Rubrerythrin__Methanobacterium_sp._PtaU1.Bin242_"/>
    <otu id="otu231963" label="AXV36994.1_GCA_003491285_rubrerythrin_family_protein__Methanobacterium_sp._BRmetb2_"/>
    <otu id="otu231970" label="89.8/66"/>
    <otu id="otu231973" label="AEG18329.1_GCA_000214725_Rubrerythrin__Methanobacterium_paludis_"/>
    <otu id="otu231976" label="83.9/92"/>
    <otu id="otu231979" label="85.8/94"/>
    <otu id="otu231982" label="99.1/100"/>
    <otu id="otu231985" label="74.5/95"/>
    <otu id="otu231988" label="96.4/95"/>
    <otu id="otu231991" label="64.8/95"/>
    <otu id="otu231994" label="GCA_003162115PMMV01000099.1_31297683034934_31_GCA_003162115__1_ID_34_31_partial_00__Methanobacterium_sp._"/>
    <otu id="otu231997" label="98.8/100"/>
    <otu id="otu232000" label="GCA_003141035PLKI01000050.1_42141272243_4_GCA_003141035__1_ID_43_4_partial_00__Methanobacterium_sp._"/>
    <otu id="otu232003" label="GCA_003151535PLXT01000136.1_29337473432827_29_GCA_003151535_1_ID_27_29_partial_00__Methanobacterium_sp._"/>
    <otu id="otu232014" label="ADZ09181.1_GCA_000191585_Rubrerythrin__Methanobacterium_lacus_"/>
    <otu id="otu232021" label="GCA_003202615QKNT01000637.1_25791232598_2_GCA_003202615__1_ID_598_2_partial_01__Methanobacterium_sp._"/>
    <otu id="otu232028" label="WP_048190906.1_GCF_000744455_rubrerythrin_family_protein__Methanobacterium_sp._SMA_27_"/>
    <otu id="otu232035" label="GCA_002498385DAHH01000005.1_80862948687813_80_GCA_002498385_1_ID_13_80_partial_00__Methanobacterium_sp._UBA410_"/>
    <otu id="otu232042" label="SCG85821.1_GCA_900095295_putative_rubrerythrin__Methanobacterium_congolense_"/>
    <otu id="otu232057" label="GCA_002504725DATN01000002.1_3043325813331658_304_GCA_002504725_1_ID_8_304_partial_00__Methanobacteriaceae_archaeon_UBA587_"/>
    <otu id="otu232072" label="75.2/66"/>
    <otu id="otu232075" label="51.5/45"/>
    <otu id="otu232078" label="92.5/38"/>
    <otu id="otu232081" label="78.8/27"/>
    <otu id="otu232084" label="89.6/98"/>
    <otu id="otu232087" label="84.8/99"/>
    <otu id="otu232090" label="49.5/98"/>
    <otu id="otu232093" label="99.3/100"/>
    <otu id="otu232096" label="TES94091.1_GCA_004375715_rubrerythrin_family_protein__Candidatus_Lokiarchaeota_archaeon_"/>
    <otu id="otu232099" label="98.1/100"/>
    <otu id="otu232104" label="TFG23459.1_GCA_004524705_rubrerythrin_family_protein__Candidatus_Lokiarchaeota_archaeon_"/>
    <otu id="otu232107" label="90/100"/>
    <otu id="otu232110" label="TKJ24916.1_GCA_005222975_rubrerythrin_family_protein__Candidatus_Lokiarchaeota_archaeon_Loki_b31_"/>
    <otu id="otu232113" label="KKK44578.1_GCA_000986845_Rubrerythrin_1__Lokiarchaeum_sp._GC14_75_"/>
    <otu id="otu232124" label="79.8/100"/>
    <otu id="otu232127" label="TKJ22671.1_GCA_005223125_rubrerythrin_family_protein__Candidatus_Lokiarchaeota_archaeon_Loki_b32_"/>
    <otu id="otu232130" label="66.7/100"/>
    <otu id="otu232133" label="99.8/100"/>
    <otu id="otu232136" label="TFG02592.1_GCA_004524385_rubrerythrin_family_protein__Candidatus_Lokiarchaeota_archaeon_"/>
    <otu id="otu232139" label="TFG24596.1_GCA_004524535_rubrerythrin_family_protein__Candidatus_Lokiarchaeota_archaeon_"/>
    <otu id="otu232146" label="86.9/100"/>
    <otu id="otu232149" label="TFG09117.1_GCA_004524425_rubrerythrin_family_protein__Candidatus_Lokiarchaeota_archaeon_"/>
    <otu id="otu232152" label="TFG13917.1_GCA_004524495_rubrerythrin_family_protein__Candidatus_Lokiarchaeota_archaeon_"/>
    <otu id="otu232177" label="KUK77037.1_GCA_001509035_Rubrerythrin__candidate_division_WS6_bacterium_34_10_"/>
    <otu id="otu232180" label="KKQ10940.1_GCA_000991805_Rubrerythrin__candidate_division_WS6_bacterium_GW2011_GWC2_36_7_"/>
    <otu id="otu232191" label="85/97"/>
    <otu id="otu232194" label="98.2/99"/>
    <otu id="otu232197" label="AHB40921.1_GCA_000503875_rubrerythrin__candidate_division_SR1_bacterium_RAAC1_SR1_1_"/>
    <otu id="otu232200" label="PJA48630.1_GCA_002791215_rubrerythrin_family_protein__candidate_division_SR1_bacterium_CG_4_9_14_3_um_filter_40_9_"/>
    <otu id="otu232207" label="PWI47313.1_GCA_003144275_rubrerythrin_family_protein__Candidatus_Heimdallarchaeota_archaeon_B3_Heim_"/>
    <otu id="otu232218" label="99.7/100"/>
    <otu id="otu232221" label="OPX62339.1_GCA_002067045_Rubrerythrin__Methanomassiliicoccales_archaeon_PtaB.Bin134_"/>
    <otu id="otu232224" label="98.2/100"/>
    <otu id="otu232227" label="OPX61388.1_GCA_002067005_Rubrerythrin__Methanomassiliicoccales_archaeon_PtaB.Bin215_"/>
    <otu id="otu232230" label="GCA_002497075DAML01000010.1_68604526103631_68_GCA_002497075__1_ID_31_68_partial_00__Methanomassiliicoccaceae_archaeon_UBA472_"/>
    <otu id="otu232245" label="97.9/100"/>
    <otu id="otu232248" label="GCA_003559395PWLL01000041.1_5472553186_5_GCA_003559395_1_ID_6_5_partial_00__Candidatus_Diapherotrites_archaeon_"/>
    <otu id="otu232251" label="93.6/100"/>
    <otu id="otu232254" label="ABR55457.1_GCA_000017165_Rubrerythrin__Methanococcus_vannielii_SB_"/>
    <otu id="otu232257" label="96.7/100"/>
    <otu id="otu232260" label="AVB75764.1_GCA_002945325_Rubrerythrin_1__Methanococcus_maripaludis_"/>
    <otu id="otu232263" label="63.4/100"/>
    <otu id="otu232266" label="ABX01077.1_GCA_000018485_Rubrerythrin__Methanococcus_maripaludis_C6_"/>
    <otu id="otu232269" label="ABO35278.1_GCA_000016125_Rubrerythrin__Methanococcus_maripaludis_C5_"/>
    <otu id="otu232292" label="78/26"/>
    <otu id="otu232295" label="65.9/36"/>
    <otu id="otu232298" label="ADI35996.1_GCA_000006175_Rubrerythrin__Methanococcus_voltae_A3_"/>
    <otu id="otu232301" label="OGL93641.1_GCA_001791615_rubrerythrin__Candidatus_Uhrbacteria_bacterium_RIFOXYA2_FULL_40_9_"/>
    <otu id="otu232308" label="0/13"/>
    <otu id="otu232311" label="31.7/44"/>
    <otu id="otu232314" label="91.6/71"/>
    <otu id="otu232317" label="77.3/100"/>
    <otu id="otu232320" label="64.8/98"/>
    <otu id="otu232323" label="GCA_003556695PWQP01000147.1_181446615050191_18_GCA_003556695_1_ID_191_18_partial_00__Candidatus_Diapherotrites_archaeon_"/>
    <otu id="otu232326" label="98.4/100"/>
    <otu id="otu232329" label="KKP83107.1_GCA_000990945_Rubrerythrin__partial__Candidatus_Moranbacteria_bacterium_GW2011_GWF2_35_54_"/>
    <otu id="otu232332" label="HBI17367.1_GCA_003507475_TPA__rubrerythrin_family_protein__Candidatus_Moranbacteria_bacterium_"/>
    <otu id="otu232343" label="86.4/98"/>
    <otu id="otu232346" label="68.9/61"/>
    <otu id="otu232349" label="82.3/89"/>
    <otu id="otu232352" label="GCA_002503705DASH01000083.1_32007258226_3_GCA_002503705_1_ID_26_3_partial_00__Candidatus_Woesearchaeota_archaeon_UBA153_"/>
    <otu id="otu232355" label="GCA_003554185PWFU01000046.1_138557912997_13_GCA_003554185__1_ID_97_13_partial_00__Candidatus_Dojkabacteria_bacterium_"/>
    <otu id="otu232362" label="PLX27267.1_GCA_002869165_rubrerythrin_family_protein__Candidatus_Parcubacteria_bacterium_"/>
    <otu id="otu232369" label="100/100"/>
    <otu id="otu232372" label="22.7/3"/>
    <otu id="otu232375" label="90.8/32"/>
    <otu id="otu232378" label="82.7/61"/>
    <otu id="otu232381" label="86.5/77"/>
    <otu id="otu232384" label="81.1/77"/>
    <otu id="otu232387" label="87.6/88"/>
    <otu id="otu232390" label="72.9/36"/>
    <otu id="otu232393" label="89.8/26"/>
    <otu id="otu232396" label="75/22"/>
    <otu id="otu232399" label="80.7/71"/>
    <otu id="otu232402" label="75.1/47"/>
    <otu id="otu232405" label="91.2/69"/>
    <otu id="otu232408" label="83.9/68"/>
    <otu id="otu232411" label="72.5/88"/>
    <otu id="otu232414" label="91.2/81"/>
    <otu id="otu232417" label="73.1/49"/>
    <otu id="otu232420" label="97.6/93"/>
    <otu id="otu232423" label="93.9/91"/>
    <otu id="otu232426" label="83.4/97"/>
    <otu id="otu232429" label="93/96"/>
    <otu id="otu232432" label="90.5/96"/>
    <otu id="otu232435" label="85/98"/>
    <otu id="otu232438" label="GCA_002305315DBQQ01000006.1_11611517811576223_116_GCA_002305315_1_ID_23_116_partial_00__Clostridiales_bacterium_UBA1390_"/>
    <otu id="otu232441" label="RRD94224.1_GCA_003858485_rubrerythrin_family_protein__Clostridiales_bacterium_COT073_COT_073_"/>
    <otu id="otu232448" label="HAL74808.1_GCA_003451915_TPA__rubrerythrin_family_protein__Clostridiales_bacterium_"/>
    <otu id="otu232455" label="58.1/73"/>
    <otu id="otu232458" label="51.7/16"/>
    <otu id="otu232461" label="11.1/24"/>
    <otu id="otu232464" label="87.5/95"/>
    <otu id="otu232471" label="SHN53096.1_GCA_900143285_Rubrerythrin__Desulfitobacterium_chlororespirans_DSM_11544_"/>
    <otu id="otu232474" label="WP_015942738.1_GCF_000378805_rubrerythrin_family_protein__Desulfitobacterium_hafniense_"/>
    <otu id="otu232483" label="84.6/94"/>
    <otu id="otu232486" label="86.7/79"/>
    <otu id="otu232489" label="KJS50719.1_GCA_000961805_rubrerythrin__Peptococcaceae_bacterium_BRH_c23_"/>
    <otu id="otu232492" label="43/79"/>
    <otu id="otu232495" label="AET65921.1_GCA_000235605_rubrerythrin__Desulfosporosinus_orientis_DSM_765_"/>
    <otu id="otu232498" label="98/100"/>
    <otu id="otu232501" label="GCA_003132105PKWS01000250.1_317682355415_3_GCA_003132105__1_ID_415_3_partial_00__Desulfosporosinus_sp._"/>
    <otu id="otu232504" label="GCA_002413075DHWG01000029.1_17160181660584_17_GCA_002413075__1_ID_84_17_partial_00__Desulfosporosinus_sp._UBA5188_"/>
    <otu id="otu232519" label="90.4/100"/>
    <otu id="otu232522" label="GCA_002404215DHJG01000150.1_282631326900105_28_GCA_002404215_1_ID_105_28_partial_00__Desulfosporosinus_sp._UBA4726_"/>
    <otu id="otu232525" label="OLN30322.1_GCA_001936615_Rubrerythrin__Desulfosporosinus_sp._OL_"/>
    <otu id="otu232536" label="KGK91049.1_GCA_000765145_rubrerythrin__Desulfosporosinus_sp._HMP52_"/>
    <otu id="otu232547" label="60.3/100"/>
    <otu id="otu232550" label="GCA_002347815DDXV01000027.1_11106451122622_11_GCA_002347815_1_ID_22_11_partial_00__Syntrophaceae_bacterium_UBA2251_"/>
    <otu id="otu232553" label="ADC91478.1_GCA_000025225_Rubrerythrin__Mageeibacillus_indolicus_UPII9_5_"/>
    <otu id="otu232564" label="87.6/100"/>
    <otu id="otu232569" label="GCA_003561215PWXG01000009.1_333761038197209_33_GCA_003561215__1_ID_209_33_partial_00__Thermotogales_bacterium_"/>
    <otu id="otu232572" label="HAA84930.1_GCA_003444085_TPA__rubrerythrin_family_protein__Kosmotogaceae_bacterium_"/>
    <otu id="otu232579" label="93.9/100"/>
    <otu id="otu232582" label="92.9/100"/>
    <otu id="otu232585" label="ACR79556.1_GCA_000023325_Rubrerythrin__Kosmotoga_olearia_TBF_19.5.1_"/>
    <otu id="otu232588" label="AKI97072.1_GCA_001027025_rubrerythrin__Kosmotoga_pacifica_"/>
    <otu id="otu232595" label="81.7/100"/>
    <otu id="otu232598" label="RKX49543.1_GCA_003643975_rubrerythrin_family_protein__Thermotogae_bacterium_"/>
    <otu id="otu232601" label="OAA31444.1_GCA_001636545_rubrerythrin__Kosmotoga_arenicorallina_S304_"/>
    <otu id="otu232620" label="88.5/94"/>
    <otu id="otu232623" label="KNZ40436.1_GCA_001263355_rubrerythrin__Acetobacterium_bakii_"/>
    <otu id="otu232626" label="90.7/100"/>
    <otu id="otu232629" label="RDY21810.1_GCA_001693775_rubrerythrin_family_protein__Criibacterium_bergeronii_"/>
    <otu id="otu232632" label="96.1/100"/>
    <otu id="otu232635" label="EJU24599.1_GCA_000293035_rubrerythrin__Peptoanaerobacter_stomatis_"/>
    <otu id="otu232638" label="EFM38908.1_GCA_000146855_Rubrerythrin___Eubacterium__yurii_subsp._margaretiae_ATCC_43715_"/>
    <otu id="otu232657" label="98/95"/>
    <otu id="otu232660" label="84.9/95"/>
    <otu id="otu232663" label="96.6/100"/>
    <otu id="otu232666" label="CCU85136.1_GCA_000367705_Rubrerythrin_1__Mesotoga_infera_"/>
    <otu id="otu232669" label="RAO97209.1_GCA_003265145_rubrerythrin__Mesotoga_sp._Brook.08.YT.4.2.5.4._"/>
    <otu id="otu232676" label="SSC12367.1_GCA_900157305_Rubrerythrin_1__Mesotoga_infera_"/>
    <otu id="otu232683" label="GCA_001603185LVBU01000596.1_119078078_1_GCA_001603185__1_ID_78_1_partial_00__Thermotogales_bacterium_Thermo_02_"/>
    <otu id="otu232698" label="88.7/99"/>
    <otu id="otu232701" label="75.1/98"/>
    <otu id="otu232704" label="61/98"/>
    <otu id="otu232707" label="GCA_002402635DHGE01000170.1_37349653556485_37_GCA_002402635__1_ID_85_37_partial_00__Deferribacterales_bacterium_UBA4806_"/>
    <otu id="otu232710" label="BAI81027.1_GCA_000010985_rubrerythrin__Deferribacter_desulfuricans_SSM1_"/>
    <otu id="otu232717" label="96/100"/>
    <otu id="otu232720" label="GCA_002338145DDHP01000015.1_1813832144289_18_GCA_002338145__1_ID_9_18_partial_00__Deferribacteraceae_bacterium_UBA1873_"/>
    <otu id="otu232723" label="AEI15485.1_GCA_000218625_Rubrerythrin__Flexistipes_sinusarabici_DSM_4947_"/>
    <otu id="otu232736" label="RLE15663.1_GCA_003650445_rubrerythrin_family_protein__Acidobacteria_bacterium_"/>
    <otu id="otu232739" label="PJB78030.1_GCA_002789615_rubrerythrin_family_protein__Acidobacteria_bacterium_CG_4_9_14_3_um_filter_49_7_"/>
    <otu id="otu232754" label="70.6/54"/>
    <otu id="otu232757" label="83.9/66"/>
    <otu id="otu232760" label="85.6/90"/>
    <otu id="otu232763" label="81.7/94"/>
    <otu id="otu232766" label="80.7/98"/>
    <otu id="otu232769" label="80.8/59"/>
    <otu id="otu232772" label="GCA_001512915LFTC01000075.1_53213380927_5_GCA_001512915__1_ID_27_5_partial_00__Clostridiales_bacterium_DTU083_"/>
    <otu id="otu232775" label="20.9/55"/>
    <otu id="otu232778" label="GCA_002385665DGDX01000003.1_20202392083277_20_GCA_002385665_1_ID_77_20_partial_00__Firmicutes_bacterium_UBA3941_"/>
    <otu id="otu232781" label="GCA_002452745DKFC01000008.1_9611455511512766_96_GCA_002452745__1_ID_66_96_partial_00__Firmicutes_bacterium_UBA6806_"/>
    <otu id="otu232792" label="RLB55709.1_GCA_003647075_rubrerythrin_family_protein__Deltaproteobacteria_bacterium_"/>
    <otu id="otu232799" label="GCA_002435915DIWY01000001.1_5551350519433_55_GCA_002435915_1_ID_3_55_partial_00__Catabacter_sp._UBA6094_"/>
    <otu id="otu232806" label="90.6/100"/>
    <otu id="otu232809" label="OGO79606.1_GCA_001797195_rubrerythrin__Clostridiales_bacterium_GWC2_40_7_"/>
    <otu id="otu232812" label="36.3/96"/>
    <otu id="otu232815" label="GCA_003251755QKEN01000088.1_134627564_1_GCA_003251755_1_ID_564_1_partial_00__Clostridia_bacterium_"/>
    <otu id="otu232818" label="GCA_002307275DBTX01000022.1_75830642321_7_GCA_002307275_1_ID_21_7_partial_00__Hungateiclostridiaceae_bacterium_UBA1305_"/>
    <otu id="otu232833" label="73.2/74"/>
    <otu id="otu232836" label="AUG57474.1_GCA_002844395_Rubrerythrin_1__Hungateiclostridium_saccincola_"/>
    <otu id="otu232839" label="ODM25282.1_GCA_001717745_rubrerythrin__Clostridium_sp._Bc_iso_3_"/>
    <otu id="otu232850" label="96.8/100"/>
    <otu id="otu232853" label="82/99"/>
    <otu id="otu232856" label="91.4/99"/>
    <otu id="otu232859" label="RAU93565.1_GCA_003285005_rubrerythrin_family_protein__Paenibacillus_sp._YN15_"/>
    <otu id="otu232862" label="KNY29359.1_GCA_001262605_Rubrerythrin__Pseudobacteroides_cellulosolvens_ATCC_35603___DSM_2933_"/>
    <otu id="otu232869" label="82.2/99"/>
    <otu id="otu232872" label="49.2/73"/>
    <otu id="otu232875" label="49.8/73"/>
    <otu id="otu232878" label="76.5/66"/>
    <otu id="otu232881" label="83.7/86"/>
    <otu id="otu232884" label="82.6/84"/>
    <otu id="otu232887" label="80.6/84"/>
    <otu id="otu232890" label="74/91"/>
    <otu id="otu232893" label="60.1/49"/>
    <otu id="otu232896" label="76.2/84"/>
    <otu id="otu232903" label="GCA_001513105LFSH01000038.1_45325423313899_45_GCA_001513105__1_ID_99_45_partial_00__Clostridiales_bacterium_DTU070_"/>
    <otu id="otu232906" label="ANW99837.1_GCA_001697245_rubrerythrin__Thermoclostridium_stercorarium_subsp._thermolacticum_DSM_2910_"/>
    <otu id="otu232913" label="GCA_001513245LFTE01000066.1_42287022929538_42_GCA_001513245_1_ID_38_42_partial_00__Peptococcaceae_bacterium_DTU027_"/>
    <otu id="otu232920" label="21.4/84"/>
    <otu id="otu232923" label="GCA_002410325DHRK01000007.1_19120245420304735_191_GCA_002410325__1_ID_35_191_partial_00__Syntrophomonas_sp._UBA5314_"/>
    <otu id="otu232926" label="OPL15477.1_GCA_002030015_rubrerythrin__delta_proteobacterium_MLS_D_"/>
    <otu id="otu232937" label="45.1/48"/>
    <otu id="otu232940" label="83.6/70"/>
    <otu id="otu232943" label="GCA_003558925PWOC01000571.1_992629855531_9_GCA_003558925__1_ID_531_9_partial_00__Clostridiales_bacterium_"/>
    <otu id="otu232948" label="WP_129723915.1_GCF_004138105_rubrerythrin_family_protein__Clostridiales_bacterium_SYSU_GA17129_"/>
    <otu id="otu232951" label="GCA_002386065DGES01000006.1_32906350216_3_GCA_002386065__1_ID_16_3_partial_00__Firmicutes_bacterium_UBA3920_"/>
    <otu id="otu232962" label="GCA_002304935DBPS01000033.1_26290692966239_26_GCA_002304935__1_ID_39_26_partial_00__Actinobacteria_bacterium_UBA1414_"/>
    <otu id="otu232973" label="GCA_003567835PWYO01000134.1_9112411183426_9_GCA_003567835_1_ID_26_9_partial_00__Actinobacteria_bacterium_"/>
    <otu id="otu232980" label="GCA_002422465DIVP01000131.1_41677227089_4_GCA_002422465_1_ID_89_4_partial_00__Peptococcaceae_bacterium_UBA6129_"/>
    <otu id="otu232987" label="51/53"/>
    <otu id="otu232990" label="79.6/82"/>
    <otu id="otu232993" label="EEG76805.1_GCA_000174415_Rubrerythrin__Dethiobacter_alkaliphilus_AHT_1_"/>
    <otu id="otu232996" label="0/8"/>
    <otu id="otu232999" label="86.5/90"/>
    <otu id="otu233002" label="CFX40324.1_GCA_000983115_Rubrerythrin__Syntrophomonas_zehnderi_OL_4_"/>
    <otu id="otu233007" label="GCA_002329495DCTH01000101.1_741284721125_7_GCA_002329495__1_ID_125_7_partial_00__Syntrophothermus_sp._UBA1445_"/>
    <otu id="otu233010" label="GCA_001512495LFRU01000095.1_1049962110021180_104_GCA_001512495__1_ID_80_104_partial_00__Syntrophothermus_sp._DTU052_"/>
    <otu id="otu233021" label="WP_077368300.1_GCF_900155565_rubrerythrin_family_protein__Anaerosalibacter_sp._Marseille_P3206_"/>
    <otu id="otu233032" label="90.8/97"/>
    <otu id="otu233035" label="HAA37847.1_GCA_003444375_TPA__rubrerythrin_family_protein__Firmicutes_bacterium_"/>
    <otu id="otu233038" label="GCA_001512485LFRV01000129.1_10112841187457_10_GCA_001512485_1_ID_57_10_partial_00__Clostridiales_bacterium_DTU069_"/>
    <otu id="otu233053" label="88.9/100"/>
    <otu id="otu233058" label="POZ90683.1_GCA_002924605_rubrerythrin__Petrotoga_sp._SL27_"/>
    <otu id="otu233061" label="AFV10997.1_GCA_000305935_rubrerythrin__Thermacetogenium_phaeum_DSM_12270_"/>
    <otu id="otu233070" label="EAX48918.1_GCA_000169155_Rubrerythrin__Thermosinus_carboxydivorans_Nor1_"/>
    <otu id="otu233073" label="SDF45596.1_GCA_900102435_Rubrerythrin__Sporolituus_thermophilus_DSM_23256_"/>
    <otu id="otu233088" label="93.3/93"/>
    <otu id="otu233091" label="77.4/89"/>
    <otu id="otu233094" label="86.8/96"/>
    <otu id="otu233097" label="GCA_001513205LFSW01000055.1_12138871448310_12_GCA_001513205_1_ID_10_12_partial_00__Clostridiales_bacterium_DTU012_"/>
    <otu id="otu233100" label="GCA_002430285DJCA01000005.1_3453104657_3_GCA_002430285__1_ID_57_3_partial_00__Clostridiales_bacterium_UBA5962_"/>
    <otu id="otu233107" label="SEO95340.1_GCA_900110485_Rubrerythrin__Propionispora_vibrioides_"/>
    <otu id="otu233114" label="77.2/92"/>
    <otu id="otu233117" label="81.2/86"/>
    <otu id="otu233120" label="HBR03382.1_GCA_003535195_TPA__rubrerythrin_family_protein__Ruminiclostridium_sp._"/>
    <otu id="otu233123" label="GCA_002376415DFMX01000071.1_12125381313134_12_GCA_002376415_1_ID_34_12_partial_00__Clostridiales_bacterium_UBA3582_"/>
    <otu id="otu233130" label="52.7/84"/>
    <otu id="otu233133" label="CUH96548.1_GCA_001298735_Rubrerythrin__Propionispora_sp._2_2_37_"/>
    <otu id="otu233136" label="GCA_001512505LFSC01000005.1_5469919705093_54_GCA_001512505_1_ID_3_54_partial_00__Clostridiaceae_bacterium_DTU079_"/>
    <otu id="otu233155" label="21/80"/>
    <otu id="otu233158" label="GCA_002305965DBRM01000065.1_33357683636479_33_GCA_002305965__1_ID_79_33_partial_00__Syntrophomonas_sp._UBA1368_"/>
    <otu id="otu233161" label="44.8/98"/>
    <otu id="otu233164" label="97.7/100"/>
    <otu id="otu233167" label="KGK81082.1_GCA_000765145_rubrerythrin__Desulfosporosinus_sp._HMP52_"/>
    <otu id="otu233170" label="72.8/100"/>
    <otu id="otu233173" label="HBV86508.1_GCA_003513495_TPA__rubrerythrin_family_protein__Desulfosporosinus_sp._"/>
    <otu id="otu233176" label="EHQ90436.1_GCA_000244895_rubrerythrin__Desulfosporosinus_youngiae_DSM_17734_"/>
    <otu id="otu233187" label="GBF33892.1_GCA_002933875_rubrerythrin__Desulfocucumis_palustris_"/>
    <otu id="otu233202" label="68.1/99"/>
    <otu id="otu233205" label="KPU45414.1_GCA_001317355_rubrerythrin_1__Oxobacter_pfennigii_"/>
    <otu id="otu233208" label="RCX09959.1_GCA_003337415_rubrerythrin__Anaerobacterium_chartisolvens_"/>
    <otu id="otu233219" label="GCA_002426575DIRE01000080.1_56650186561166_56_GCA_002426575__1_ID_66_56_partial_00__Clostridiaceae_bacterium_UBA5444_"/>
    <otu id="otu233230" label="94.7/100"/>
    <otu id="otu233233" label="WP_010244176.1_GCF_000179595_rubrerythrin_family_protein__Hungateiclostridium_cellulolyticum_"/>
    <otu id="otu233236" label="AEV69863.1_GCA_000237085_rubrerythrin__Hungateiclostridium_clariflavum_DSM_19732_"/>
    <otu id="otu233255" label="0/44"/>
    <otu id="otu233258" label="91.2/91"/>
    <otu id="otu233261" label="69.6/13"/>
    <otu id="otu233264" label="83.7/95"/>
    <otu id="otu233267" label="88.6/86"/>
    <otu id="otu233270" label="73.1/65"/>
    <otu id="otu233273" label="67.7/29"/>
    <otu id="otu233276" label="90.5/92"/>
    <otu id="otu233279" label="74.1/94"/>
    <otu id="otu233282" label="43.3/72"/>
    <otu id="otu233285" label="56.5/60"/>
    <otu id="otu233288" label="81.9/97"/>
    <otu id="otu233291" label="49.8/94"/>
    <otu id="otu233294" label="91.9/96"/>
    <otu id="otu233297" label="96.4/99"/>
    <otu id="otu233300" label="32.8/99"/>
    <otu id="otu233305" label="KGF06710.1_GCA_000758845_rubrerythrin__Tissierellia_bacterium_S7_1_4_"/>
    <otu id="otu233308" label="GCA_900540185UQFH01000002.1_6780525811062_67_GCA_900540185_1_ID_2_67_partial_00__uncultured_Clostridiales_bacterium_"/>
    <otu id="otu233315" label="WP_075573627.1_GCF_900120165_rubrerythrin_family_protein__Ezakiella_massiliensis_"/>
    <otu id="otu233322" label="HCX04448.1_GCA_003539375_TPA__rubrerythrin_family_protein__Clostridiales_bacterium_"/>
    <otu id="otu233329" label="SCZ78557.1_GCA_900103005_Rubrerythrin__Acidaminobacter_hydrogenoformans_DSM_2784_"/>
    <otu id="otu233336" label="66.5/94"/>
    <otu id="otu233339" label="WP_100066130.1_GCF_900232905_rubrerythrin_family_protein__Miniphocibacter_massiliensis_"/>
    <otu id="otu233342" label="GCA_002375815DFMW01000087.1_131389790_1_GCA_002375815_1_ID_90_1_partial_00__Firmicutes_bacterium_UBA3583_"/>
    <otu id="otu233353" label="WP_080912894.1_GCF_900169515_rubrerythrin_family_protein__Varibaculum_timonense_"/>
    <otu id="otu233360" label="74.9/80"/>
    <otu id="otu233363" label="67/90"/>
    <otu id="otu233366" label="11.8/39"/>
    <otu id="otu233369" label="60/53"/>
    <otu id="otu233372" label="GCA_003552525PUNF01000163.1_13101221070646_13_GCA_003552525__1_ID_46_13_partial_00__Clostridia_bacterium_"/>
    <otu id="otu233375" label="AFS77182.1_GCA_000299355_rubrerythrin___Clostridium__acidurici_9a_"/>
    <otu id="otu233382" label="21.3/78"/>
    <otu id="otu233385" label="KNF09016.1_GCA_001190785_rubrerythrin__Gottschalkia_purinilytica_"/>
    <otu id="otu233388" label="WP_053962820.1_GCF_001282665_MULTISPECIES__rubrerythrin_family_protein__unclassified_Clostridiales__miscellaneous__"/>
    <otu id="otu233399" label="GCA_002398845DHBY01000098.1_18112051178968_18_GCA_002398845__1_ID_68_18_partial_00__Firmicutes_bacterium_UBA4916_"/>
    <otu id="otu233406" label="WP_042678921.1_GCF_000751555_rubrerythrin_family_protein__Anaerosalibacter_massiliensis_"/>
    <otu id="otu233417" label="84.9/90"/>
    <otu id="otu233420" label="TDY62861.1_GCA_004366815_rubrerythrin__Aminivibrio_pyruvatiphilus_"/>
    <otu id="otu233423" label="WP_132995017.1_GCF_004349435_rubrerythrin_family_protein__Sporanaerobacter_acetigenes_"/>
    <otu id="otu233434" label="98.1/99"/>
    <otu id="otu233437" label="WP_032122930.1_GCF_000753355_rubrerythrin_family_protein__Clostridium_amazonitimonense_"/>
    <otu id="otu233440" label="WP_029452095.1_GCF_000703125_rubrerythrin_family_protein__Clostridium_algidicarnis_"/>
    <otu id="otu233451" label="83.4/90"/>
    <otu id="otu233454" label="56.9/93"/>
    <otu id="otu233459" label="WP_097028487.1_GCF_900205925_rubrerythrin_family_protein__Clostridium_peptidivorans_"/>
    <otu id="otu233462" label="GCA_900185645FYAM01000027.1_2282934161_2_GCA_900185645__1_ID_1_2_partial_00__Clostridium_sp._BSD9I1_"/>
    <otu id="otu233469" label="91.2/98"/>
    <otu id="otu233472" label="KRQ86890.1_GCA_001440545_Rubrerythrin_1__Caloramator_mitchellensis_"/>
    <otu id="otu233475" label="CCJ34650.1_GCA_000297115_Rubrerythrin__Caloramator_australicus_RC3_"/>
    <otu id="otu233486" label="OFI06931.1_GCA_001758365_rubrerythrin_1__Clostridium_acetireducens_DSM_10703_"/>
    <otu id="otu233497" label="67.9/24"/>
    <otu id="otu233500" label="76.8/30"/>
    <otu id="otu233503" label="89/88"/>
    <otu id="otu233508" label="70.5/16"/>
    <otu id="otu233511" label="20/89"/>
    <otu id="otu233514" label="WP_050606346.1_GCF_001243045_rubrerythrin_family_protein__Clostridium_niameyense_"/>
    <otu id="otu233517" label="WP_113671923.1_GCF_003313305_rubrerythrin_family_protein__Vallitalea_guaymasensis_"/>
    <otu id="otu233526" label="GCA_002403785DHIM01000384.1_1275859293_1_GCA_002403785_1_ID_293_1_partial_00__Clostridium_sp._UBA4746_"/>
    <otu id="otu233529" label="APC42261.1_GCA_001877035_rubrerythrin__Clostridium_estertheticum_subsp._estertheticum_"/>
    <otu id="otu233540" label="72.6/14"/>
    <otu id="otu233543" label="95.1/98"/>
    <otu id="otu233546" label="PRR83448.1_GCA_002995745_Rubrerythrin_1__Clostridium_vincentii_"/>
    <otu id="otu233549" label="WP_026882448.1_GCF_000686725_rubrerythrin_family_protein__Clostridium_akagii_"/>
    <otu id="otu233556" label="ADL53814.1_GCA_000145275_Rubrerythrin__Clostridium_cellulovorans_743B_"/>
    <otu id="otu233567" label="90.2/99"/>
    <otu id="otu233570" label="SKA86606.1_GCA_900167505_Rubrerythrin__Clostridium_sp._USBA_49_"/>
    <otu id="otu233573" label="ERI92238.1_GCA_000466585_rubrerythrin__Clostridiales_bacterium_oral_taxon_876_str._F0540_"/>
    <otu id="otu233586" label="GCA_002342805DDQW01000052.1_14182091879911_14_GCA_002342805__1_ID_11_14_partial_00__Clostridiales_bacterium_UBA2432_"/>
    <otu id="otu233589" label="GCA_002382805DGAD01000049.1_15364347_1_GCA_002382805__1_ID_47_1_partial_00__Clostridiales_bacterium_UBA4039_"/>
    <otu id="otu233600" label="98.9/100"/>
    <otu id="otu233603" label="83.4/100"/>
    <otu id="otu233606" label="ABW20337.1_GCA_000018325_Rubrerythrin__Alkaliphilus_oremlandii_OhILAs_"/>
    <otu id="otu233609" label="TCT15469.1_GCA_004342165_rubrerythrin__Natranaerovirga_pectinivora_"/>
    <otu id="otu233616" label="TCK98603.1_GCA_004339095_rubrerythrin__Natranaerovirga_hydrolytica_"/>
    <otu id="otu233631" label="85.1/90"/>
    <otu id="otu233634" label="48.8/37"/>
    <otu id="otu233637" label="AEB74858.1_GCA_000204565_rubrerythrin__Clostridium_botulinum_BKT015925_"/>
    <otu id="otu233640" label="SHF38099.1_GCA_900129075_Rubrerythrin__Caldanaerobius_fijiensis_DSM_17918_"/>
    <otu id="otu233647" label="WP_125153885.1_GCF_900626095_rubrerythrin_family_protein__Clostridium_sp._Marseille_P4200_"/>
    <otu id="otu233658" label="74.1/85"/>
    <otu id="otu233661" label="98.8/99"/>
    <otu id="otu233664" label="SHH15146.1_GCA_900129815_Rubrerythrin__Asaccharospora_irregularis_DSM_2635_"/>
    <otu id="otu233667" label="99.4/100"/>
    <otu id="otu233670" label="OPJ66259.1_GCA_002029255_rubrerythrin_1__Clostridium_chromiireducens_"/>
    <otu id="otu233673" label="OOM76273.1_GCA_002006345_rubrerythrin_1__Clostridium_puniceum_"/>
    <otu id="otu233684" label="91.6/94"/>
    <otu id="otu233687" label="61.1/82"/>
    <otu id="otu233690" label="80.3/81"/>
    <otu id="otu233693" label="79.3/63"/>
    <otu id="otu233696" label="74.7/93"/>
    <otu id="otu233699" label="85.5/94"/>
    <otu id="otu233702" label="75.8/84"/>
    <otu id="otu233705" label="77.2/86"/>
    <otu id="otu233708" label="WP_058486658.1_GCF_001466305_rubrerythrin_family_protein__Defluviitalea_phaphyphila_"/>
    <otu id="otu233711" label="SDK91330.1_GCA_900100845_Rubrerythrin__Natronincola_ferrireducens_"/>
    <otu id="otu233718" label="88.3/89"/>
    <otu id="otu233721" label="OLS54495.1_GCA_001941975_rubrerythrin_1__Sporomusa_sphaeroides_DSM_2875_"/>
    <otu id="otu233726" label="KYZ78061.1_GCA_001611555_rubrerythrin__Anaerosporomusa_subterranea_"/>
    <otu id="otu233729" label="GCA_900542835UQPB01000005.1_2829416300005_28_GCA_900542835_1_ID_5_28_partial_00__uncultured_Pelosinus_sp._"/>
    <otu id="otu233746" label="WP_129600576.1_GCF_004138215_rubrerythrin_family_protein__Clostridiaceae_bacterium_MJB2_"/>
    <otu id="otu233749" label="WP_053954905.1_GCF_001282725_rubrerythrin_family_protein__Inediibacterium_massiliense_"/>
    <otu id="otu233760" label="78.3/99"/>
    <otu id="otu233763" label="73.1/99"/>
    <otu id="otu233766" label="48.5/99"/>
    <otu id="otu233769" label="14.9/72"/>
    <otu id="otu233772" label="SDZ10625.1_GCA_900107485_Rubrerythrin__Proteiniborus_ethanoligenes_"/>
    <otu id="otu233775" label="37.8/100"/>
    <otu id="otu233778" label="97.5/100"/>
    <otu id="otu233781" label="SCN25552.1_GCA_900095445_NADH_peroxidase__Clostridium_sp._N3C_"/>
    <otu id="otu233784" label="GCA_002385545DGDR01000075.1_1211689122735_12_GCA_002385545_1_ID_5_12_partial_00__Clostridium_sp._UBA3947_"/>
    <otu id="otu233791" label="KZL89611.1_GCA_001623875_rubrerythrin_1__Clostridium_magnum_DSM_2767_"/>
    <otu id="otu233804" label="PKM52178.1_GCA_002841375_rubrerythrin_family_protein__Firmicutes_bacterium_HGW_Firmicutes_7_"/>
    <otu id="otu233807" label="PKM93279.1_GCA_002841625_rubrerythrin_family_protein__Firmicutes_bacterium_HGW_Firmicutes_1_"/>
    <otu id="otu233818" label="WP_094551884.1_GCF_002252565_rubrerythrin_family_protein__Petroclostridium_xylanilyticum_"/>
    <otu id="otu233825" label="TDT50276.1_GCA_004364155_rubrerythrin__Fonticella_tunisiensis_"/>
    <otu id="otu233836" label="SKB00404.1_GCA_900167605_Rubrerythrin__Caloramator_quimbayensis_"/>
    <otu id="otu233843" label="0/50"/>
    <otu id="otu233846" label="QAT62517.1_GCA_004103715_rubrerythrin_family_protein__Sporanaerobacter_sp._JN28_"/>
    <otu id="otu233849" label="98.4/99"/>
    <otu id="otu233852" label="SFP74977.1_GCA_900115765_Rubrerythrin__Caldicoprobacter_faecalis_"/>
    <otu id="otu233855" label="95.2/100"/>
    <otu id="otu233858" label="GCA_002385885DGEI01000032.1_14102741086137_14_GCA_002385885__1_ID_37_14_partial_00__Firmicutes_bacterium_UBA3930_"/>
    <otu id="otu233861" label="GCA_001513075LFSE01000041.1_7416947569_7_GCA_001513075_1_ID_9_7_partial_00__Clostridiales_bacterium_DTU074_"/>
    <otu id="otu233880" label="71.8/83"/>
    <otu id="otu233883" label="WP_018086033.1_GCF_000376385_rubrerythrin_family_protein__Desulfurispora_thermophila_"/>
    <otu id="otu233886" label="83.9/94"/>
    <otu id="otu233889" label="EYE88537.1_GCA_000601455_rubrerythrin__Fervidicella_metallireducens_AeB_"/>
    <otu id="otu233894" label="WP_027309207.1_GCF_000472625_MULTISPECIES__rubrerythrin_family_protein__Caloramator_"/>
    <otu id="otu233897" label="CDF59255.1_GCA_000430995_Rubrerythrin__Thermobrachium_celere_DSM_8682_"/>
    <otu id="otu233916" label="95.6/100"/>
    <otu id="otu233919" label="QCH29134.1_GCA_004924375_Rubrerythrin_1__Clostridium_tyrobutyricum_"/>
    <otu id="otu233922" label="85.7/100"/>
    <otu id="otu233925" label="EDK35767.1_GCA_000016505_Rbr2__Clostridium_kluyveri_DSM_555_"/>
    <otu id="otu233928" label="87.5/100"/>
    <otu id="otu233931" label="EDK34044.1_GCA_000016505_Rbr1__Clostridium_kluyveri_DSM_555_"/>
    <otu id="otu233934" label="84.3/100"/>
    <otu id="otu233937" label="PRR81977.1_GCA_002995845_Rubrerythrin_1__Clostridium_luticellarii_"/>
    <otu id="otu233940" label="HBC96543.1_GCA_003497125_TPA__rubrerythrin_family_protein__Clostridium_sp._"/>
    <otu id="otu233971" label="80.5/93"/>
    <otu id="otu233974" label="80.1/96"/>
    <otu id="otu233977" label="91.5/96"/>
    <otu id="otu233980" label="QAT39637.1_GCA_004103695_rubrerythrin_family_protein__Clostridium_sp._JN_9_"/>
    <otu id="otu233983" label="WP_055665096.1_GCF_001403615_rubrerythrin_family_protein__Desnuesiella_massiliensis_"/>
    <otu id="otu233990" label="OPJ59786.1_GCA_002029235_rubrerythrin_1__Clostridium_oryzae_"/>
    <otu id="otu233997" label="KOF57656.1_GCA_001270375_rubrerythrin__Clostridium_sp._DMHC_10_"/>
    <otu id="otu234008" label="91.4/97"/>
    <otu id="otu234011" label="72.2/7"/>
    <otu id="otu234014" label="0/5"/>
    <otu id="otu234017" label="WP_027632838.1_GCF_000686705_rubrerythrin_family_protein__Clostridium_hydrogeniformans_"/>
    <otu id="otu234022" label="WP_017415060.1_GCF_000300195_rubrerythrin_family_protein__Clostridium_tunisiense_"/>
    <otu id="otu234025" label="EQB87361.1_GCA_000447315_rubrerythrin__Clostridium_sp._BL8_"/>
    <otu id="otu234038" label="88/100"/>
    <otu id="otu234041" label="83.6/100"/>
    <otu id="otu234044" label="OOO62632.1_GCA_002008265_rubrerythrin_family_protein__Clostridium_tepidum_"/>
    <otu id="otu234047" label="KOR23837.1_GCA_001276215_rubrerythrin__Clostridium_sp._L74_"/>
    <otu id="otu234056" label="APU60275.1_GCA_001951135_rubrerythrin_1__Clostridium_botulinum_"/>
    <otu id="otu234059" label="EDU37467.1_GCA_000155085_rubredoxin__Clostridium_sporogenes_ATCC_15579_"/>
    <otu id="otu234070" label="93.2/100"/>
    <otu id="otu234073" label="WP_040215197.1_GCF_000820705_rubrerythrin_family_protein__Clostridium_polynesiense_"/>
    <otu id="otu234076" label="SHK00595.1_GCA_900142075_Rubrerythrin__Clostridium_amylolyticum_"/>
    <otu id="otu234093" label="WP_102398704.1_GCF_900184255_rubrerythrin_family_protein__Khelaifiella_massiliensis_"/>
    <otu id="otu234096" label="WP_035289291.1_GCF_000744935_rubrerythrin_family_protein__Clostridium_sp._KNHs214_"/>
    <otu id="otu234113" label="41.9/100"/>
    <otu id="otu234116" label="13/79"/>
    <otu id="otu234119" label="GCA_900538405UPYC01000040.1_42048263240_4_GCA_900538405_1_ID_40_4_partial_00__uncultured_Catenibacterium_sp._"/>
    <otu id="otu234122" label="SEI61050.1_GCA_900109215_Rubrerythrin__Kandleria_vitulina_"/>
    <otu id="otu234129" label="GCA_002393785DGTT01000071.1_518702463106_5_GCA_002393785__1_ID_106_5_partial_00__Kandleria_sp._UBA4329_"/>
    <otu id="otu234136" label="48.3/99"/>
    <otu id="otu234139" label="51.3/100"/>
    <otu id="otu234142" label="GCA_002359025DEPZ01000051.1_43992457943_4_GCA_002359025__1_ID_43_4_partial_00__Erysipelotrichaceae_bacterium_UBA3379_"/>
    <otu id="otu234145" label="90.3/97"/>
    <otu id="otu234148" label="OUQ26694.1_GCA_002160815_rubrerythrin_family_protein__Massilimicrobiota_sp._An134_"/>
    <otu id="otu234151" label="82.9/97"/>
    <otu id="otu234154" label="78.3/100"/>
    <otu id="otu234157" label="GCA_900538465UPXV01000024.1_42047263424_4_GCA_900538465__1_ID_24_4_partial_00__uncultured_Erysipelotrichaceae_bacterium_"/>
    <otu id="otu234160" label="TCV99489.1_GCA_004343035_rubrerythrin__Longibaculum_muris_"/>
    <otu id="otu234167" label="WP_050637831.1_GCF_001244545_rubrerythrin_family_protein__Candidatus_Stoquefichus_sp._SB1_"/>
    <otu id="otu234184" label="RHS93994.1_GCA_003480255_rubrerythrin_family_protein__Erysipelatoclostridium_sp._AM42_17_"/>
    <otu id="otu234187" label="29.5/69"/>
    <otu id="otu234190" label="82.8/97"/>
    <otu id="otu234193" label="WP_034595380.1_GCF_000508865_rubrerythrin_family_protein__Clostridiales_bacterium_VE202_01_"/>
    <otu id="otu234196" label="EHQ47772.1_GCA_000244855_hypothetical_protein_HMPREF0978_00478__Coprobacillus_sp._8_2_54BFAA_"/>
    <otu id="otu234203" label="45.1/70"/>
    <otu id="otu234206" label="OUP78754.1_GCA_002160495_rubrerythrin_family_protein__Erysipelatoclostridium_sp._An173_"/>
    <otu id="otu234209" label="EDS75906.1_GCA_000154805_rubredoxin___Clostridium__spiroforme_DSM_1552_"/>
    <otu id="otu234236" label="39.7/51"/>
    <otu id="otu234239" label="0/56"/>
    <otu id="otu234242" label="50.6/89"/>
    <otu id="otu234245" label="RST88713.1_GCA_003950325_rubrerythrin_family_protein__Vagococcus_humatus_"/>
    <otu id="otu234248" label="WP_005035118.1_GCF_000242615_rubrerythrin_family_protein__Holophaga_foetida_"/>
    <otu id="otu234255" label="95.5/88"/>
    <otu id="otu234258" label="89.2/95"/>
    <otu id="otu234261" label="76.4/84"/>
    <otu id="otu234264" label="65.3/93"/>
    <otu id="otu234269" label="GCA_000380745AQYO01000043.1_55723631343_5_GCA_000380745__1_ID_43_5_partial_00__Cloacimonetes_bacterium_JGI_0000039_A21_"/>
    <otu id="otu234272" label="GCA_002379855DFUX01000019.1_19239182450846_19_GCA_002379855_1_ID_46_19_partial_00__Cloacimonetes_bacterium_UBA4175_"/>
    <otu id="otu234279" label="OGX10734.1_GCA_001804345_rubrerythrin__Omnitrophica_bacterium_RIFOXYB12_FULL_50_7_"/>
    <otu id="otu234286" label="RLC47131.1_GCA_003647765_rubrerythrin_family_protein__Candidatus_Cloacimonetes_bacterium_"/>
    <otu id="otu234293" label="RCK81375.1_GCA_003327425_Rubrerythrin__Candidatus_Ozemobacter_sibiricus_"/>
    <otu id="otu234300" label="GAK60941.1_GCA_000739535_rubrerythrin__Candidatus_Vecturithrix_granuli_"/>
    <otu id="otu234313" label="GCA_002329645DCTS01000050.1_19213392193214_19_GCA_002329645_1_ID_14_19_partial_00__Lachnoclostridium_sp._UBA1434_"/>
    <otu id="otu234316" label="68.9/37"/>
    <otu id="otu234319" label="25.7/37"/>
    <otu id="otu234322" label="CRZ33564.1_GCA_002904165_Rubrerythrin_1__Herbinix_hemicellulosilytica_"/>
    <otu id="otu234325" label="TAH69533.1_GCA_004294845_rubrerythrin_family_protein__Anaerolineaceae_bacterium_"/>
    <otu id="otu234332" label="CUH93398.1_GCA_900070325_Rubrerythrin__Herbinix_luporum_"/>
    <otu id="otu234355" label="79.2/56"/>
    <otu id="otu234358" label="77.1/75"/>
    <otu id="otu234361" label="60.7/41"/>
    <otu id="otu234364" label="54.5/41"/>
    <otu id="otu234367" label="92.4/85"/>
    <otu id="otu234370" label="79.4/99"/>
    <otu id="otu234375" label="67.7/98"/>
    <otu id="otu234378" label="GCA_900553895USFB01000009.1_4399245649_4_GCA_900553895__1_ID_9_4_partial_00__uncultured_bacterium_"/>
    <otu id="otu234381" label="91.2/100"/>
    <otu id="otu234384" label="GCA_900550305URRS01000015.1_30295103008215_30_GCA_900550305_1_ID_15_30_partial_00__uncultured_bacterium_"/>
    <otu id="otu234387" label="GCA_900548805URLW01000042.1_35551612342_3_GCA_900548805__1_ID_42_3_partial_00__uncultured_bacterium_"/>
    <otu id="otu234398" label="84.8/87"/>
    <otu id="otu234401" label="87.7/84"/>
    <otu id="otu234404" label="79.1/78"/>
    <otu id="otu234407" label="87.7/73"/>
    <otu id="otu234410" label="65/47"/>
    <otu id="otu234417" label="RAI14525.1_GCA_003258735_rubrerythrin_family_protein__Candidatus_Melainabacteria_bacterium_"/>
    <otu id="otu234420" label="GCA_002405805DHMN01000062.1_52034261224_5_GCA_002405805_1_ID_24_5_partial_00__Cyanobacteria_bacterium_UBA4641_"/>
    <otu id="otu234427" label="87.4/100"/>
    <otu id="otu234430" label="GCA_002349665DEDY01000042.1_11613662913720712_116_GCA_002349665__1_ID_12_116_partial_00__Cyanobacteria_bacterium_UBA2892_"/>
    <otu id="otu234433" label="DAA81382.1_GCA_002103105_TPA__rubrerythrin_family_protein__Candidatus_Gastranaerophilales_bacterium_HUM_1_"/>
    <otu id="otu234446" label="GCA_900551915URXT01000020.1_15175081808620_15_GCA_900551915__1_ID_20_15_partial_00__uncultured_bacterium_"/>
    <otu id="otu234449" label="PWL80473.1_GCA_003150395_rubrerythrin_family_protein__Candidatus_Gastranaerophilales_bacterium_"/>
    <otu id="otu234460" label="84.8/50"/>
    <otu id="otu234463" label="85/52"/>
    <otu id="otu234466" label="GCA_002361485DESZ01000009.1_35422154279332_35_GCA_002361485__1_ID_32_35_partial_00__Cyanobacteria_bacterium_UBA3301_"/>
    <otu id="otu234469" label="GCA_900555175USJT01000001.1_14856291401_14_GCA_900555175_1_ID_1_14_partial_00__uncultured_bacterium_"/>
    <otu id="otu234476" label="GCA_900551675URXH01000017.1_19230602363817_19_GCA_900551675__1_ID_17_19_partial_00__uncultured_bacterium_"/>
    <otu id="otu234487" label="CCX80871.1_GCA_000431115_putative_uncharacterized_protein__Clostridium_sp._CAG_715_"/>
    <otu id="otu234494" label="GCA_001899425MOYF01000102.1_3732581331598_37_GCA_001899425_1_ID_8_37_partial_00__Candidatus_Gastranaerophilales_bacterium_MH_37_"/>
    <otu id="otu234501" label="CDE45142.1_GCA_000437435_putative_uncharacterized_protein__Clostridium_sp._CAG_768_"/>
    <otu id="otu234514" label="GCA_900315335OMYR01000057.1_4351646522186_43_GCA_900315335__1_ID_6_43_partial_00__uncultured_Bacteroidales_bacterium_"/>
    <otu id="otu234517" label="GCA_900319595ONOZ01000217.1_32480305241_3_GCA_900319595__1_ID_41_3_partial_00__uncultured_Bacteroidales_bacterium_"/>
    <otu id="otu234528" label="PAT01029.1_GCA_002285055_rubrerythrin_family_protein__Candidatus_Izimaplasma_sp._ZiA1_"/>
    <otu id="otu234535" label="94.7/99"/>
    <otu id="otu234538" label="3.6/92"/>
    <otu id="otu234541" label="OGV41747.1_GCA_001804805_rubrerythrin__Lentisphaerae_bacterium_GWF2_49_21_"/>
    <otu id="otu234544" label="GCA_003246475QKAL01000194.1_191652917104249_19_GCA_003246475__1_ID_249_19_partial_00__Lentisphaerae_bacterium_"/>
    <otu id="otu234553" label="RUM45501.1_GCA_003978825_rubrerythrin_family_protein__Desulfocapsa_sp._"/>
    <otu id="otu234556" label="83/100"/>
    <otu id="otu234559" label="TAA73895.1_GCA_004284765_Rubrerythrin__Candidatus_Electronema_sp._GS_"/>
    <otu id="otu234562" label="RWX47475.1_GCA_004028505_Rubrerythrin__Candidatus_Electrothrix_aarhusiensis_"/>
    <otu id="otu234581" label="87.6/73"/>
    <otu id="otu234584" label="89.7/96"/>
    <otu id="otu234587" label="97.3/99"/>
    <otu id="otu234592" label="SHH30065.1_GCA_900129915_Rubrerythrin__Tepidibacter_thalassicus_DSM_15285_"/>
    <otu id="otu234595" label="91.9/100"/>
    <otu id="otu234598" label="SHK17276.1_GCA_900142235_Rubrerythrin__Tepidibacter_formicigenes_DSM_15518_"/>
    <otu id="otu234601" label="97.4/100"/>
    <otu id="otu234604" label="OPJ54713.1_GCA_002029295_rubrerythrin_1___Clostridium__thermoalcaliphilum_"/>
    <otu id="otu234607" label="KXZ40781.1_GCA_001584565_Rubrerythrin___Clostridium__paradoxum_JW_YL_7___DSM_7308_"/>
    <otu id="otu234624" label="SHK37921.1_GCA_900142245_Rubrerythrin__Paramaledivibacter_caminithermalis_DSM_15212_"/>
    <otu id="otu234627" label="RKD26919.1_GCA_003609595_rubrerythrin__Caminicella_sporogenes_"/>
    <otu id="otu234638" label="86.7/89"/>
    <otu id="otu234641" label="73.4/84"/>
    <otu id="otu234644" label="80/56"/>
    <otu id="otu234647" label="72.7/70"/>
    <otu id="otu234650" label="87.2/90"/>
    <otu id="otu234653" label="92.6/96"/>
    <otu id="otu234656" label="79.3/41"/>
    <otu id="otu234659" label="77.9/43"/>
    <otu id="otu234664" label="GCA_003142515PLMO01000133.1_354066641244170_35_GCA_003142515_1_ID_170_35_partial_00__Bacteroidales_bacterium_"/>
    <otu id="otu234667" label="RLD78710.1_GCA_003648575_rubrerythrin_family_protein__Bacteroidetes_bacterium_"/>
    <otu id="otu234674" label="4.2/32"/>
    <otu id="otu234677" label="98.5/100"/>
    <otu id="otu234680" label="OFX64671.1_GCA_001768235_rubrerythrin__Bacteroidetes_bacterium_GWB2_32_14_"/>
    <otu id="otu234683" label="OFX19834.1_GCA_001769005_rubrerythrin__Bacteroidetes_bacterium_GWA2_31_9b_"/>
    <otu id="otu234690" label="82.5/91"/>
    <otu id="otu234693" label="PLX06506.1_GCA_002869385_rubrerythrin_family_protein__Marinilabiliales_bacterium_"/>
    <otu id="otu234696" label="92.5/100"/>
    <otu id="otu234699" label="82.7/100"/>
    <otu id="otu234702" label="91.1/100"/>
    <otu id="otu234705" label="81.5/100"/>
    <otu id="otu234708" label="GCA_002316235DCDD01000117.1_221078821_2_GCA_002316235__1_ID_21_2_partial_00__Bacteroidales_bacterium_UBA1064_"/>
    <otu id="otu234711" label="GCA_001603415LUYY01000026.1_345155093259_3_GCA_001603415_1_ID_259_3_partial_00__Bacteroidales_bacterium_Bact_07_"/>
    <otu id="otu234720" label="RPH34182.1_GCA_003818205_rubrerythrin_family_protein__Bacteroidales_bacterium_"/>
    <otu id="otu234723" label="HCT30631.1_GCA_003531155_TPA__rubrerythrin_family_protein__Bacteroidales_bacterium_"/>
    <otu id="otu234734" label="GCA_003246735QJZO01000392.1_13129351351321_13_GCA_003246735__1_ID_21_13_partial_00__Bacteroidetes_bacterium_"/>
    <otu id="otu234741" label="PKP34823.1_GCA_002841015_rubrerythrin_family_protein__Bacteroidetes_bacterium_HGW_Bacteroidetes_15_"/>
    <otu id="otu234760" label="85/91"/>
    <otu id="otu234763" label="89.1/97"/>
    <otu id="otu234766" label="99.6/99"/>
    <otu id="otu234769" label="38/80"/>
    <otu id="otu234772" label="GCA_002423895DIOL01000015.1_26334273399934_26_GCA_002423895__1_ID_34_26_partial_00__Bacteroidales_bacterium_UBA5515_"/>
    <otu id="otu234775" label="GCA_002399565DHDW01000028.1_8106261119830_8_GCA_002399565__1_ID_30_8_partial_00__Bacteroidales_bacterium_UBA4866_"/>
    <otu id="otu234782" label="GCA_002399025DHCV01000023.1_5266884674566_52_GCA_002399025_1_ID_6_52_partial_00__Bacteroidales_bacterium_UBA4893_"/>
    <otu id="otu234789" label="93.5/99"/>
    <otu id="otu234792" label="PLW99385.1_GCA_002869405_rubrerythrin_family_protein__Marinilabiliales_bacterium_"/>
    <otu id="otu234795" label="95.9/100"/>
    <otu id="otu234798" label="49.2/99"/>
    <otu id="otu234801" label="73.2/100"/>
    <otu id="otu234804" label="TAL58977.1_GCA_004322245_rubrerythrin_family_protein__Bacteriodetes_bacterium_"/>
    <otu id="otu234807" label="GCA_002418645DIEN01000248.1_3836141440_3_GCA_002418645_1_ID_40_3_partial_00__Bacteroidales_bacterium_UBA5773_"/>
    <otu id="otu234814" label="TFH49779.1_GCA_004526195_rubrerythrin_family_protein__Bacteroidia_bacterium_"/>
    <otu id="otu234821" label="GCA_003557255PWPE01000029.1_98450902894_9_GCA_003557255__1_ID_94_9_partial_00__Bacteroidetes_bacterium_"/>
    <otu id="otu234838" label="66.5/100"/>
    <otu id="otu234841" label="RRG24251.1_GCA_003863355_rubrerythrin_family_protein__Ancylomarina_sp._M1P_"/>
    <otu id="otu234846" label="RXQ94010.1_GCA_004122035_rubrerythrin_family_protein__Ancylomarina_sp._SHSM_M15_"/>
    <otu id="otu234849" label="RZT96667.1_GCA_004217115_rubrerythrin__Ancylomarina_subtilis_"/>
    <otu id="otu234860" label="95.4/98"/>
    <otu id="otu234863" label="64.9/98"/>
    <otu id="otu234866" label="PKQ63124.1_GCA_002843315_rubrerythrin_family_protein__Labilibaculum_filiforme_"/>
    <otu id="otu234869" label="RKE04283.1_GCA_003610555_rubrerythrin__Marinifilum_flexuosum_"/>
    <otu id="otu234876" label="BAX78913.1_GCA_002356295_rubrerythrin__Labilibaculum_antarcticum_"/>
    <otu id="otu234895" label="99.7/99"/>
    <otu id="otu234898" label="GCA_002332755DDBO01000108.1_424002981123_4_GCA_002332755_1_ID_123_4_partial_00__Bacteroidales_bacterium_UBA2030_"/>
    <otu id="otu234901" label="GCA_002418865DIEY01000018.1_3132867334489_31_GCA_002418865__1_ID_9_31_partial_00__Bacteroidales_bacterium_UBA5762_"/>
    <otu id="otu234912" label="PKP08226.1_GCA_002840905_rubrerythrin_family_protein__Bacteroidetes_bacterium_HGW_Bacteroidetes_4_"/>
    <otu id="otu234919" label="90.7/90"/>
    <otu id="otu234922" label="OFX36817.1_GCA_001769035_rubrerythrin__Bacteroidetes_bacterium_GWA2_32_17_"/>
    <otu id="otu234925" label="OFX19338.1_GCA_001768975_rubrerythrin__Bacteroidetes_bacterium_GWA2_31_9_"/>
    <otu id="otu234936" label="93.2/83"/>
    <otu id="otu234939" label="85.8/97"/>
    <otu id="otu234942" label="GCA_003152225PLZQ01000244.1_84882546031_8_GCA_003152225_1_ID_31_8_partial_00__Verrucomicrobia_subdivision_3_bacterium_"/>
    <otu id="otu234945" label="GCA_003252385QKEH01000028.1_5601465923_5_GCA_003252385_1_ID_3_5_partial_00__Bacteroidetes_bacterium_"/>
    <otu id="otu234952" label="OFY18016.1_GCA_001769505_rubrerythrin__Bacteroidetes_bacterium_GWF2_33_38_"/>
    <otu id="otu234963" label="78.6/65"/>
    <otu id="otu234966" label="73.6/65"/>
    <otu id="otu234969" label="80.6/97"/>
    <otu id="otu234974" label="WP_025863722.1_GCF_000621705_rubrerythrin_family_protein__Prolixibacter_bellariivorans_"/>
    <otu id="otu234977" label="PSK83822.1_GCA_003014495_rubrerythrin__Prolixibacter_denitrificans_"/>
    <otu id="otu234984" label="GCA_002454955DKJY01000177.1_32324673303921_32_GCA_002454955_1_ID_21_32_partial_00__Bacteroidales_bacterium_UBA6680_"/>
    <otu id="otu234991" label="98.4/98"/>
    <otu id="otu234994" label="GCA_002440745DJVB01000033.1_114171951_1_GCA_002440745__1_ID_51_1_partial_00__Bacteroidales_bacterium_UBA6267_"/>
    <otu id="otu234997" label="GCA_003233295QILJ01000472.1_133291068_1_GCA_003233295__1_ID_68_1_partial_00__Ignavibacteria_bacterium_"/>
    <otu id="otu235008" label="GCA_003250355QKGS01000005.1_58619196249192_58_GCA_003250355_1_ID_92_58_partial_00__Bacteroidetes_bacterium_"/>
    <otu id="otu235021" label="HBB92746.1_GCA_003487905_TPA__rubrerythrin_family_protein__Bacteroidales_bacterium_"/>
    <otu id="otu235026" label="TAL68798.1_GCA_004322215_rubrerythrin_family_protein__Bacteriodetes_bacterium_"/>
    <otu id="otu235029" label="OGV18731.1_GCA_001804705_rubrerythrin__Ignavibacteria_bacterium_RIFOXYC2_FULL_35_21_"/>
    <otu id="otu235048" label="95.9/87"/>
    <otu id="otu235051" label="69.1/69"/>
    <otu id="otu235054" label="92.7/70"/>
    <otu id="otu235057" label="27.2/12"/>
    <otu id="otu235060" label="74.2/19"/>
    <otu id="otu235063" label="74.7/19"/>
    <otu id="otu235066" label="21.1/26"/>
    <otu id="otu235069" label="94.6/62"/>
    <otu id="otu235072" label="BAD41314.1_GCA_000009905_rubrerythrin__Symbiobacterium_thermophilum_IAM_14863_"/>
    <otu id="otu235075" label="PLX10261.1_GCA_002869315_rubrerythrin_family_protein__Marinilabiliales_bacterium_"/>
    <otu id="otu235082" label="HAG16768.1_GCA_003445975_TPA__rubrerythrin_family_protein__Bacteroidales_bacterium_"/>
    <otu id="otu235089" label="90.8/88"/>
    <otu id="otu235092" label="36.5/51"/>
    <otu id="otu235095" label="73.8/70"/>
    <otu id="otu235098" label="73.9/53"/>
    <otu id="otu235101" label="30.5/74"/>
    <otu id="otu235104" label="91.9/99"/>
    <otu id="otu235107" label="RLC34723.1_GCA_003647605_rubrerythrin_family_protein__Candidatus_Shapirobacteria_bacterium_"/>
    <otu id="otu235110" label="GCA_000398045ASKY01000002.1_4333739302_4_GCA_000398045__1_ID_2_4_partial_00__Microgenomates_bacterium_SCGC_AAA040_P11_"/>
    <otu id="otu235117" label="GCA_003230965QIHL01000048.1_2867144229_2_GCA_003230965__1_ID_29_2_partial_00__Candidatus_Magasanikbacteria_bacterium_"/>
    <otu id="otu235124" label="RLD91574.1_GCA_003650425_rubrerythrin_family_protein__Bacteroidetes_bacterium_"/>
    <otu id="otu235131" label="OGM00154.1_GCA_001791745_rubrerythrin__Candidatus_Uhrbacteria_bacterium_RIFOXYC2_FULL_47_19_"/>
    <otu id="otu235138" label="74.7/60"/>
    <otu id="otu235141" label="GCA_003231675QIJB01000054.1_4438849634_4_GCA_003231675__1_ID_4_4_partial_00__Candidatus_Campbellbacteria_bacterium_"/>
    <otu id="otu235144" label="OQX78550.1_GCA_002085215_rubrerythrin_family_protein__Bacteroidetes_bacterium_4484_276_"/>
    <otu id="otu235155" label="GBD86927.1_GCA_002898075_rubrerythrin__bacterium_BMS3Abin03_"/>
    <otu id="otu235166" label="93.1/84"/>
    <otu id="otu235169" label="14.2/61"/>
    <otu id="otu235172" label="KJF43162.1_GCA_000949475_rubrerythrin__Draconibacterium_sediminis_"/>
    <otu id="otu235175" label="GCA_002440885DJVY01000174.1_223472922242_2_GCA_002440885__1_ID_242_2_partial_00__Bacteroidales_bacterium_UBA6244_"/>
    <otu id="otu235182" label="RLD51105.1_GCA_003650395_rubrerythrin_family_protein__Bacteroidetes_bacterium_"/>
    <otu id="otu235193" label="OQX78239.1_GCA_002085165_rubrerythrin_family_protein__Bacteroidetes_bacterium_4484_249_"/>
    <otu id="otu235200" label="RLD42816.1_GCA_003650365_rubrerythrin_family_protein__Bacteroidetes_bacterium_"/>
    <otu id="otu235209" label="GCA_003249495QKIU01000209.1_634193994535_6_GCA_003249495_1_ID_535_6_partial_00__Bacteroidetes_bacterium_"/>
    <otu id="otu235212" label="71.3/96"/>
    <otu id="otu235215" label="84.8/100"/>
    <otu id="otu235218" label="HBL76618.1_GCA_003506435_TPA__rubrerythrin_family_protein__Prolixibacteraceae_bacterium_"/>
    <otu id="otu235225" label="GCA_002429385DIZL01000015.1_39399954057034_39_GCA_002429385_1_ID_34_39_partial_00__Prolixibacteraceae_bacterium_UBA6029_"/>
    <otu id="otu235228" label="HAH24760.1_GCA_003450125_TPA__rubrerythrin_family_protein__Prolixibacteraceae_bacterium_"/>
    <otu id="otu235235" label="HAQ20345.1_GCA_003457135_TPA__rubrerythrin_family_protein__Prolixibacteraceae_bacterium_"/>
    <otu id="otu235246" label="95.4/99"/>
    <otu id="otu235249" label="30.3/92"/>
    <otu id="otu235252" label="GCA_002304925DBPT01000002.1_11120951267010_11_GCA_002304925_1_ID_10_11_partial_00__Prolixibacteraceae_bacterium_UBA1413_"/>
    <otu id="otu235255" label="GAP68371.1_GCA_001270045_rubrerythrin__Bacteroidales_bacterium_6E_"/>
    <otu id="otu235262" label="78.6/100"/>
    <otu id="otu235267" label="SFF66435.1_GCA_900113005_Rubrerythrin__Sunxiuqinia_elliptica_"/>
    <otu id="otu235270" label="KOH44737.1_GCA_001270965_rubrerythrin__Sunxiuqinia_dokdonensis_"/>
    <otu id="otu235277" label="73.5/100"/>
    <otu id="otu235280" label="RKD91756.1_GCA_003610535_rubrerythrin__Mangrovibacterium_diazotrophicum_"/>
    <otu id="otu235283" label="PTN07306.1_GCA_003046625_rubrerythrin__Mangrovibacterium_marinum_"/>
    <otu id="otu235310" label="79.9/98"/>
    <otu id="otu235315" label="WP_139314881.1_GCF_001660705_rubrerythrin_family_protein__Labilibacter_aurantiacus_"/>
    <otu id="otu235318" label="GCA_002429115DIYS01000238.1_85921649682_8_GCA_002429115_1_ID_82_8_partial_00__Saccharicrinis_sp._UBA6048_"/>
    <otu id="otu235327" label="WP_066633517.1_GCF_001659685_rubrerythrin_family_protein__Labilibacter_marinus_"/>
    <otu id="otu235330" label="WP_027471821.1_GCF_000517085_rubrerythrin_family_protein__Saccharicrinis_fermentans_"/>
    <otu id="otu235353" label="KJJ85427.1_GCA_000954095_rubrerythrin__Candidatus_Omnitrophus_magneticus_"/>
    <otu id="otu235360" label="73.9/76"/>
    <otu id="otu235363" label="39/71"/>
    <otu id="otu235366" label="92.1/89"/>
    <otu id="otu235369" label="57.8/76"/>
    <otu id="otu235372" label="89.9/87"/>
    <otu id="otu235375" label="OGD62325.1_GCA_001776195_rubrerythrin__Candidatus_Berkelbacteria_bacterium_RIFOXYA2_FULL_43_10_"/>
    <otu id="otu235378" label="82.6/100"/>
    <otu id="otu235381" label="TET22619.1_GCA_004376305_rubrerythrin_family_protein__Candidatus_Cloacimonetes_bacterium_"/>
    <otu id="otu235384" label="92/100"/>
    <otu id="otu235387" label="KPJ85585.1_GCA_001302885_rubrerythrin__Spirochaetes_bacterium_DG_61_"/>
    <otu id="otu235390" label="85.6/100"/>
    <otu id="otu235393" label="RKY02683.1_GCA_003644145_rubrerythrin_family_protein__Spirochaetes_bacterium_"/>
    <otu id="otu235396" label="RKX96017.1_GCA_003645695_rubrerythrin_family_protein__Spirochaetes_bacterium_"/>
    <otu id="otu235415" label="64.6/70"/>
    <otu id="otu235418" label="61.5/51"/>
    <otu id="otu235421" label="86.2/77"/>
    <otu id="otu235424" label="19.9/74"/>
    <otu id="otu235427" label="GCA_003164335PLTF01000107.1_222982730402157_22_GCA_003164335__1_ID_157_22_partial_00__Fibrobacteres_bacterium_"/>
    <otu id="otu235430" label="ESQ12708.1_GCA_000495595_hypothetical_protein_N839_07900__uncultured_Desulfofustis_sp._PB_SRB1_"/>
    <otu id="otu235437" label="76.7/99"/>
    <otu id="otu235440" label="72.9/97"/>
    <otu id="otu235443" label="93.4/99"/>
    <otu id="otu235446" label="GCA_002440765DJVC01000111.1_74764457704430_74_GCA_002440765_1_ID_30_74_partial_00__bacterium_UBP3_UBA6266_"/>
    <otu id="otu235449" label="PKL93001.1_GCA_002839855_rubrerythrin_family_protein__Candidatus_Goldbacteria_bacterium_HGW_Goldbacteria_1_"/>
    <otu id="otu235458" label="85.5/100"/>
    <otu id="otu235463" label="AEE14091.1_GCA_000212395_Rubrerythrin__Thermodesulfobium_narugense_DSM_14796_"/>
    <otu id="otu235466" label="AWB09804.1_GCA_003057965_Rubrerythrin__Thermodesulfobium_acidiphilum_"/>
    <otu id="otu235473" label="GCA_003252235QKFC01000277.1_657486323544_6_GCA_003252235__1_ID_544_6_partial_00__Lentisphaerae_bacterium_"/>
    <otu id="otu235482" label="OGF51220.1_GCA_001778315_rubrerythrin__Candidatus_Firestonebacteria_bacterium_GWA2_43_8_"/>
    <otu id="otu235485" label="82.1/93"/>
    <otu id="otu235488" label="OGF45958.1_GCA_001778375_rubrerythrin__Candidatus_Firestonebacteria_bacterium_RIFOXYD2_FULL_39_29_"/>
    <otu id="otu235491" label="OGF46144.1_GCA_001778355_rubrerythrin__Candidatus_Firestonebacteria_bacterium_RIFOXYA2_FULL_40_8_"/>
    <otu id="otu235510" label="86.7/98"/>
    <otu id="otu235513" label="GCA_003167475PMTB01000231.1_763516926149_7_GCA_003167475_1_ID_149_7_partial_00__candidate_division_FCPU426_bacterium_"/>
    <otu id="otu235516" label="GCA_003159495PLPI01000108.1_18140111458625_18_GCA_003159495__1_ID_25_18_partial_00__candidate_division_FCPU426_bacterium_"/>
    <otu id="otu235533" label="OGV31756.1_GCA_001804785_rubrerythrin__Lentisphaerae_bacterium_GWF2_45_14_"/>
    <otu id="otu235536" label="GCA_003246475QKAL01000313.1_211351710158_2_GCA_003246475__1_ID_158_2_partial_00__Lentisphaerae_bacterium_"/>
    <otu id="otu235547" label="KYH34032.1_GCA_001594005_rubrerythrin__Clostridium_tepidiprofundi_DSM_19306_"/>
    <otu id="otu235558" label="RLF68296.1_GCA_003663595_rubrerythrin_family_protein__Thermoplasmata_archaeon_"/>
    <otu id="otu235565" label="89.7/88"/>
    <otu id="otu235568" label="45.7/99"/>
    <otu id="otu235571" label="64.3/16"/>
    <otu id="otu235574" label="36.9/17"/>
    <otu id="otu235577" label="OHD48713.1_GCA_001829335_rubrerythrin__Spirochaetes_bacterium_GWE2_31_10_"/>
    <otu id="otu235580" label="OHD12491.1_GCA_001829125_rubrerythrin__Spirochaetes_bacterium_GWB1_27_13_"/>
    <otu id="otu235587" label="85.7/99"/>
    <otu id="otu235590" label="OGF09627.1_GCA_001777935_rubrerythrin__Candidatus_Edwardsbacteria_bacterium_GWE2_54_12_"/>
    <otu id="otu235593" label="OIP29649.1_GCA_001872985_rubrerythrin_family_protein__bacterium_CG2_30_54_10_"/>
    <otu id="otu235604" label="GCA_004195345SDWM01000184.1_1281481491487241_128_GCA_004195345__1_ID_1_128_partial_00__Clostridiales_bacterium_MAG_BB_3_"/>
    <otu id="otu235611" label="TDT70621.1_GCA_004365575_rubrerythrin__Hypnocyclicus_thermotrophus_"/>
    <otu id="otu235624" label="75.4/5"/>
    <otu id="otu235627" label="86.7/5"/>
    <otu id="otu235630" label="89.8/11"/>
    <otu id="otu235633" label="73.3/15"/>
    <otu id="otu235638" label="GCA_002305715DBQD01000010.1_38410774165544_38_GCA_002305715_1_ID_44_38_partial_00__Proteiniphilum_sp._UBA1403_"/>
    <otu id="otu235641" label="GCA_002408485DHSP01000055.1_3237158377363_32_GCA_002408485_1_ID_3_32_partial_00__Proteiniphilum_sp._UBA5283_"/>
    <otu id="otu235648" label="KGN75611.1_GCA_000769035_rubrerythrin__Porphyromonas_macacae_"/>
    <otu id="otu235655" label="GCA_002314265DCEW01000008.1_42740331213_4_GCA_002314265_1_ID_13_4_partial_00__Flavobacteriales_bacterium_UBA1820_"/>
    <otu id="otu235662" label="WP_080902980.1_GCF_900162725_rubrerythrin_family_protein__Parabacteroides_sp._Marseille_P3160_"/>
    <otu id="otu235669" label="77.5/4"/>
    <otu id="otu235672" label="6.8/3"/>
    <otu id="otu235675" label="87.8/52"/>
    <otu id="otu235680" label="17.6/82"/>
    <otu id="otu235683" label="64.6/99"/>
    <otu id="otu235686" label="OUN59388.1_GCA_002161445_rubrerythrin_family_protein__Alistipes_sp._An66_"/>
    <otu id="otu235689" label="GCA_900546065URBK01000033.1_21196177133_2_GCA_900546065__1_ID_33_2_partial_00__uncultured_Alistipes_sp._"/>
    <otu id="otu235698" label="GCA_900552955USBO01000076.1_76451702676_7_GCA_900552955__1_ID_76_7_partial_00__uncultured_Alistipes_sp._"/>
    <otu id="otu235703" label="WP_019129500.1_GCF_000311925_rubrerythrin_family_protein__Alistipes_communis_"/>
    <otu id="otu235706" label="GCA_900550375URRP01000029.1_11106791125429_11_GCA_900550375_1_ID_29_11_partial_00__uncultured_Alistipes_sp._"/>
    <otu id="otu235721" label="GCA_001603455LUZA01000089.1_63631420622_6_GCA_001603455_1_ID_22_6_partial_00__Bacteroidales_bacterium_Bact_09_"/>
    <otu id="otu235728" label="71.8/91"/>
    <otu id="otu235731" label="GCA_004562445SFQU01000197.1_2214792461_2_GCA_004562445__1_ID_461_2_partial_00__bacterium_"/>
    <otu id="otu235736" label="GCA_900539755UQDC01000003.1_5984301848793_59_GCA_900539755__1_ID_3_59_partial_00__uncultured_Alistipes_sp._"/>
    <otu id="otu235739" label="GCA_900545315UQYM01000030.1_67129775830_6_GCA_900545315_1_ID_30_6_partial_00__uncultured_Alistipes_sp._"/>
    <otu id="otu235754" label="AHF12830.1_GCA_000512915_rubrerythrin__Barnesiella_viscericola_DSM_18177_"/>
    <otu id="otu235763" label="GCA_002376715DFOK01000107.1_43855443045_4_GCA_002376715_1_ID_45_4_partial_00__Bacteroidales_bacterium_UBA3543_"/>
    <otu id="otu235766" label="GCA_002305275DBQO01000028.1_34456264620146_34_GCA_002305275_1_ID_46_34_partial_00__Bacteroidales_bacterium_UBA1392_"/>
    <otu id="otu235781" label="88/67"/>
    <otu id="otu235784" label="75.4/66"/>
    <otu id="otu235787" label="65.2/87"/>
    <otu id="otu235792" label="GCA_900538745UPZD01000009.1_2727404279799_27_GCA_900538745_1_ID_9_27_partial_00__uncultured_Porphyromonadaceae_bacterium_"/>
    <otu id="otu235795" label="GCA_900542765UQOX01000007.1_4067889684647_40_GCA_900542765__1_ID_7_40_partial_00__uncultured_Porphyromonadaceae_bacterium_"/>
    <otu id="otu235802" label="GCA_002428635DIXE01000018.1_29353043588228_29_GCA_002428635_1_ID_28_29_partial_00__Bacteroidales_bacterium_UBA6088_"/>
    <otu id="otu235809" label="93.5/98"/>
    <otu id="otu235812" label="SJZ61567.1_GCA_900167105_Rubrerythrin__Porphyromonas_circumdentaria_"/>
    <otu id="otu235817" label="GCA_900544175UQUN01000013.1_56631956377013_56_GCA_900544175_1_ID_13_56_partial_00__uncultured_Alistipes_sp._"/>
    <otu id="otu235822" label="GCA_900555575USLM01000323.1_315062081323_3_GCA_900555575_1_ID_323_3_partial_00__uncultured_Alistipes_sp._"/>
    <otu id="otu235825" label="GCA_900542585UQOK01000013.1_37480854866013_37_GCA_900542585_1_ID_13_37_partial_00__uncultured_Alistipes_sp._"/>
    <otu id="otu235844" label="WP_106831553.1_GCF_900292045_rubrerythrin_family_protein__Parabacteroides_sp._Marseille_P4001_"/>
    <otu id="otu235867" label="75.5/52"/>
    <otu id="otu235870" label="91.7/96"/>
    <otu id="otu235873" label="62.9/9"/>
    <otu id="otu235876" label="88.3/85"/>
    <otu id="otu235879" label="82.1/36"/>
    <otu id="otu235884" label="RDE59043.1_GCA_003345675_rubrerythrin_family_protein__Psychrilyobacter_sp._S5_"/>
    <otu id="otu235887" label="RUA09058.1_GCA_003973585_rubrerythrin_family_protein__Fusobacteria_bacterium_"/>
    <otu id="otu235894" label="74.6/37"/>
    <otu id="otu235897" label="OGG01059.1_GCA_001780825_rubrerythrin__Candidatus_Glassbacteria_bacterium_RIFCSPLOWO2_12_FULL_58_11_"/>
    <otu id="otu235900" label="85.4/98"/>
    <otu id="otu235903" label="TET27369.1_GCA_004376455_rubrerythrin_family_protein__Candidatus_Heimdallarchaeota_archaeon_"/>
    <otu id="otu235906" label="GCA_001512625LFTD01000128.1_46358013637333_46_GCA_001512625_1_ID_33_46_partial_00__Clostridiales_bacterium_DTU036_"/>
    <otu id="otu235923" label="TCO07627.1_GCA_004345615_rubrerythrin__Natronoflexus_pectinivorans_"/>
    <otu id="otu235926" label="WP_026473415.1_GCF_000517065_rubrerythrin_family_protein__Alkaliflexus_imshenetskii_"/>
    <otu id="otu235937" label="70.1/9"/>
    <otu id="otu235940" label="99.2/99"/>
    <otu id="otu235943" label="SJZ94735.1_GCA_900167185_Rubrerythrin__Selenihalanaerobacter_shriftii_"/>
    <otu id="otu235948" label="SEM75866.1_GCA_900109985_Rubrerythrin__Candidatus_Frackibacter_sp._WG12_"/>
    <otu id="otu235951" label="ADL12523.1_GCA_000144695_Rubrerythrin__Acetohalobium_arabaticum_DSM_5501_"/>
    <otu id="otu235962" label="OQY09778.1_GCA_002084445_rubrerythrin_family_protein__Fusobacteriia_bacterium_4572_132_"/>
    <otu id="otu235973" label="99.4/94"/>
    <otu id="otu235976" label="WP_027340637.1_GCF_000517025_rubrerythrin_family_protein__Halonatronum_saccharophilum_"/>
    <otu id="otu235979" label="56.5/9"/>
    <otu id="otu235982" label="AGB40752.1_GCA_000328625_rubrerythrin__Halobacteroides_halobius_DSM_5150_"/>
    <otu id="otu235987" label="WP_018247234.1_GCF_000379025_rubrerythrin_family_protein__Orenia_marismortui_"/>
    <otu id="otu235990" label="PRX29490.1_GCA_003001995_rubrerythrin__Orenia_metallireducens_"/>
    <otu id="otu236009" label="PLX17429.1_GCA_002869225_rubrerythrin_family_protein__bacterium_BM706_"/>
    <otu id="otu236020" label="74.6/63"/>
    <otu id="otu236023" label="43.1/63"/>
    <otu id="otu236026" label="82.4/91"/>
    <otu id="otu236029" label="84.4/95"/>
    <otu id="otu236034" label="GBR74378.1_GCA_003864455_rubrerythrin__Candidatus_Termititenax_aidoneus_"/>
    <otu id="otu236037" label="GBR76618.1_GCA_003864475_rubrerythrin__Candidatus_Termititenax_persephonae_"/>
    <otu id="otu236046" label="GCA_002448285DJWX01000013.1_2118676192513_21_GCA_002448285_1_ID_3_21_partial_00__Elusimicrobia_bacterium_UBA7019_"/>
    <otu id="otu236049" label="GCA_900321055ONUQ01000140.1_851615736179_8_GCA_900321055_1_ID_179_8_partial_00__uncultured_Elusimicrobia_bacterium_"/>
    <otu id="otu236060" label="94.4/100"/>
    <otu id="otu236063" label="GCA_002372015DFIA01000027.1_109422999769_10_GCA_002372015__1_ID_69_10_partial_00__Bacteroidales_bacterium_UBA3709_"/>
    <otu id="otu236066" label="93.5/100"/>
    <otu id="otu236069" label="GCA_002309115DBWS01000014.1_3174123162_3_GCA_002309115_1_ID_2_3_partial_00__Bacteroidales_bacterium_UBA1232_"/>
    <otu id="otu236072" label="GCA_900316795ONEF01000003.1_14315636715694216_143_GCA_900316795__1_ID_16_143_partial_00__uncultured_Bacteroidales_bacterium_"/>
    <otu id="otu236087" label="26.3/47"/>
    <otu id="otu236090" label="76.7/79"/>
    <otu id="otu236093" label="84.4/99"/>
    <otu id="otu236096" label="95.1/100"/>
    <otu id="otu236099" label="86.1/98"/>
    <otu id="otu236104" label="OGR31663.1_GCA_001799355_rubrerythrin__Desulfobacca_sp._RBG_16_60_12_"/>
    <otu id="otu236107" label="OGP73189.1_GCA_001797765_rubrerythrin__Deltaproteobacteria_bacterium_RBG_13_58_19_"/>
    <otu id="otu236114" label="17.4/88"/>
    <otu id="otu236117" label="RJP65502.1_GCA_003598055_rubrerythrin_family_protein__Candidatus_Abyssubacteria_bacterium_SURF_17_"/>
    <otu id="otu236124" label="OGP89446.1_GCA_001798835_rubrerythrin__Deltaproteobacteria_bacterium_RBG_16_47_11_"/>
    <otu id="otu236131" label="OGQ09032.1_GCA_001798935_rubrerythrin__Deltaproteobacteria_bacterium_RBG_19FT_COMBO_46_12_"/>
    <otu id="otu236134" label="GCA_002311635DBZJ01000095.1_526043176152_5_GCA_002311635_1_ID_152_5_partial_00__Syntrophaceae_bacterium_UBA1163_"/>
    <otu id="otu236141" label="GCA_002327985DCVM01000139.1_3737139377147_37_GCA_002327985_1_ID_7_37_partial_00__Syntrophaceae_bacterium_UBA2188_"/>
    <otu id="otu236152" label="OGP79784.1_GCA_001798855_rubrerythrin__Deltaproteobacteria_bacterium_RBG_16_49_23_"/>
    <otu id="otu236167" label="90.4/85"/>
    <otu id="otu236170" label="82/74"/>
    <otu id="otu236175" label="GCA_003552465PULQ01000159.1_41602218074_4_GCA_003552465_1_ID_74_4_partial_00__Dehalococcoidia_bacterium_"/>
    <otu id="otu236178" label="TET50241.1_GCA_004375885_rubrerythrin_family_protein__Dehalococcoidia_bacterium_"/>
    <otu id="otu236185" label="GCA_002419215DIFQ01000104.1_171890419530100_17_GCA_002419215__1_ID_100_17_partial_00__Syntrophaceae_bacterium_UBA5744_"/>
    <otu id="otu236192" label="87.9/47"/>
    <otu id="otu236195" label="81.7/49"/>
    <otu id="otu236198" label="83.7/94"/>
    <otu id="otu236201" label="82.7/92"/>
    <otu id="otu236204" label="GCA_002362735DEUU01000354.1_212258123156214_21_GCA_002362735_1_ID_214_21_partial_00__Dehalococcoidia_bacterium_UBA3254_"/>
    <otu id="otu236207" label="88.2/100"/>
    <otu id="otu236212" label="GCA_000485155AXXP01000059.1_43341391959_4_GCA_000485155_1_ID_59_4_partial_00__delta_proteobacterium_JGI_0000059_K16_"/>
    <otu id="otu236215" label="GCA_000483085AXXO01000072.1_41982256069_4_GCA_000483085__1_ID_69_4_partial_00__delta_proteobacterium_JGI_0000059_O15_"/>
    <otu id="otu236222" label="GCA_002424765DIKY01000047.1_19226972327530_19_GCA_002424765_1_ID_30_19_partial_00__Syntrophaceae_bacterium_UBA5606_"/>
    <otu id="otu236233" label="88.2/59"/>
    <otu id="otu236236" label="0/34"/>
    <otu id="otu236239" label="87.4/86"/>
    <otu id="otu236242" label="43.1/45"/>
    <otu id="otu236245" label="69.9/44"/>
    <otu id="otu236250" label="PPD57387.1_GCA_002878295_rubrerythrin_family_protein__Dehalogenimonas_sp._GP_"/>
    <otu id="otu236253" label="APV45225.1_GCA_001953175_Rubrerythrin__Dehalogenimonas_formicexedens_"/>
    <otu id="otu236260" label="80.5/74"/>
    <otu id="otu236263" label="GCA_003141835PLNR01000006.1_19619130519188311_196_GCA_003141835__1_ID_11_196_partial_00__Candidatus_Omnitrophica_bacterium_"/>
    <otu id="otu236266" label="HAJ56776.1_GCA_003451585_TPA__rubrerythrin_family_protein__Candidatus_Omnitrophica_bacterium_"/>
    <otu id="otu236277" label="GCA_002440965DJWJ01000030.1_5653044536223_56_GCA_002440965_1_ID_3_56_partial_00__Candidatus_Omnitrophica_bacterium_UBA6233_"/>
    <otu id="otu236284" label="87/50"/>
    <otu id="otu236287" label="PKN34546.1_GCA_002841865_rubrerythrin_family_protein__Deltaproteobacteria_bacterium_HGW_Deltaproteobacteria_19_"/>
    <otu id="otu236290" label="82.1/81"/>
    <otu id="otu236293" label="63.5/83"/>
    <otu id="otu236298" label="OPY08037.1_GCA_002067595_Rubrerythrin__Syntrophaceae_bacterium_PtaB.Bin095_"/>
    <otu id="otu236301" label="75.1/100"/>
    <otu id="otu236304" label="PKN60592.1_GCA_002840595_rubrerythrin_family_protein__Deltaproteobacteria_bacterium_HGW_Deltaproteobacteria_11_"/>
    <otu id="otu236307" label="GCA_003161855PMNM01000180.1_2912149076_2_GCA_003161855__1_ID_76_2_partial_00__Syntrophaceae_bacterium_"/>
    <otu id="otu236318" label="82.1/95"/>
    <otu id="otu236321" label="55.3/95"/>
    <otu id="otu236326" label="GCA_003141195PLLC01000065.1_68116869454_6_GCA_003141195_1_ID_54_6_partial_00__Syntrophaceae_bacterium_"/>
    <otu id="otu236329" label="GCA_002423465DIWG01000062.1_70782997887778_70_GCA_002423465_1_ID_78_70_partial_00__Syntrophaceae_bacterium_UBA6112_"/>
    <otu id="otu236336" label="GCA_003142535PLMQ01000068.1_22422412522470355_224_GCA_003142535_1_ID_55_224_partial_00__Syntrophaceae_bacterium_"/>
    <otu id="otu236343" label="PKN68847.1_GCA_002840565_rubrerythrin_family_protein__Deltaproteobacteria_bacterium_HGW_Deltaproteobacteria_12_"/>
    <otu id="otu236354" label="RJP27186.1_GCA_003598025_rubrerythrin_family_protein__Candidatus_Omnitrophica_bacterium_"/>
    <otu id="otu236371" label="GCA_003162335PMMG01000024.1_1550112847_1_GCA_003162335_1_ID_47_1_partial_00__Dehalococcoidia_bacterium_"/>
    <otu id="otu236374" label="GCA_003153075PMBW01000112.1_317082286339_3_GCA_003153075_1_ID_339_3_partial_00__Dehalococcoidia_bacterium_"/>
    <otu id="otu236385" label="87.8/80"/>
    <otu id="otu236388" label="77.2/75"/>
    <otu id="otu236391" label="75.7/79"/>
    <otu id="otu236394" label="OPY86777.1_GCA_002068015_Rubrerythrin__Smithella_sp._PtaU1.Bin162_"/>
    <otu id="otu236397" label="OGP68080.1_GCA_001797845_rubrerythrin__Deltaproteobacteria_bacterium_RBG_16_44_11_"/>
    <otu id="otu236406" label="GCA_001683985MAEO01000015.1_430653643104_4_GCA_001683985__1_ID_104_4_partial_00__Smithella_sp._M82_"/>
    <otu id="otu236409" label="85/100"/>
    <otu id="otu236412" label="GCA_002382135DFZV01000027.1_42907348591_4_GCA_002382135__1_ID_91_4_partial_00__Smithella_sp._UBA4047_"/>
    <otu id="otu236415" label="GCA_002327415DCVU01000176.1_1378588439125_13_GCA_002327415_1_ID_125_13_partial_00__Smithella_sp._UBA2180_"/>
    <otu id="otu236430" label="57.8/75"/>
    <otu id="otu236435" label="GCA_003142835PLNU01000095.1_31618219671_3_GCA_003142835__1_ID_71_3_partial_00__Syntrophaceae_bacterium_"/>
    <otu id="otu236438" label="GCA_003152715PMAX01000115.1_333122631807141_33_GCA_003152715_1_ID_141_33_partial_00__Syntrophaceae_bacterium_"/>
    <otu id="otu236445" label="PIW79837.1_GCA_002783585_rubrerythrin_family_protein__Candidatus_Omnitrophica_bacterium_CG_4_8_14_3_um_filter_43_15_"/>
    <otu id="otu236464" label="64.1/39"/>
    <otu id="otu236467" label="52/43"/>
    <otu id="otu236470" label="95.3/98"/>
    <otu id="otu236473" label="98.6/100"/>
    <otu id="otu236476" label="HAM37954.1_GCA_003452965_TPA__rubrerythrin_family_protein__Elusimicrobia_bacterium_"/>
    <otu id="otu236479" label="81.4/100"/>
    <otu id="otu236482" label="GCA_002402375DHFT01000035.1_24233242389647_24_GCA_002402375__1_ID_47_24_partial_00__Elusimicrobia_bacterium_UBA4817_"/>
    <otu id="otu236485" label="PIU82969.1_GCA_002780205_rubrerythrin_family_protein__Elusimicrobia_bacterium_CG06_land_8_20_14_3_00_38_11_"/>
    <otu id="otu236496" label="87.3/100"/>
    <otu id="otu236499" label="KPK01195.1_GCA_001303405_rubrerythrin__Nitrospira_bacterium_SG8_35_4_"/>
    <otu id="otu236502" label="RJR17139.1_GCA_003599025_rubrerythrin_family_protein__Nitrospiraceae_bacterium_"/>
    <otu id="otu236513" label="GCA_002421665DISH01000007.1_2412564442570222_241_GCA_002421665__1_ID_2_241_partial_00__Candidatus_Omnitrophica_bacterium_UBA6215_"/>
    <otu id="otu236522" label="KPK64549.1_GCA_001303785_rubrerythrin__candidate_division_WOR_3_bacterium_SM23_42_"/>
    <otu id="otu236525" label="KPL14761.1_GCA_001304255_rubrerythrin__candidate_division_WOR_3_bacterium_SM1_77_"/>
    <otu id="otu236540" label="GCA_002402875DHGR01000064.1_646785256106_6_GCA_002402875_1_ID_106_6_partial_00__Syntrophaceae_bacterium_UBA4793_"/>
    <otu id="otu236555" label="91.2/99"/>
    <otu id="otu236558" label="95.9/97"/>
    <otu id="otu236561" label="85.3/78"/>
    <otu id="otu236564" label="92.4/98"/>
    <otu id="otu236567" label="92.2/97"/>
    <otu id="otu236570" label="82.6/81"/>
    <otu id="otu236573" label="75.9/95"/>
    <otu id="otu236576" label="82/98"/>
    <otu id="otu236579" label="GCA_003152735PMAZ01000210.1_1033283900181_10_GCA_003152735_1_ID_181_10_partial_00__Candidatus_Bathyarchaeota_archaeon_"/>
    <otu id="otu236582" label="GCA_002495065DADT01000028.1_12411718111775314_124_GCA_002495065__1_ID_14_124_partial_00__Methanoregula_sp._UBA471_"/>
    <otu id="otu236589" label="ACL16990.1_GCA_000021965_Rubrerythrin__Methanosphaerula_palustris_E1_9c_"/>
    <otu id="otu236596" label="88.7/86"/>
    <otu id="otu236601" label="OPY37092.1_GCA_002067895_Rubrerythrin__Methanoregula_sp._PtaU1.Bin051_"/>
    <otu id="otu236608" label="RPI40906.1_GCA_003819845_rubrerythrin_family_protein__Methanoregulaceae_archaeon_"/>
    <otu id="otu236611" label="GCA_002497485DADH01000047.1_41079811370190_4_GCA_002497485_1_ID_190_4_partial_00__Methanoregula_sp._UBA278_"/>
    <otu id="otu236618" label="72/100"/>
    <otu id="otu236621" label="PKL68071.1_GCA_002839675_rubrerythrin_family_protein__Methanomicrobiales_archaeon_HGW_Methanomicrobiales_1_"/>
    <otu id="otu236624" label="PKL58871.1_GCA_002839585_rubrerythrin_family_protein__Methanomicrobiales_archaeon_HGW_Methanomicrobiales_5_"/>
    <otu id="otu236639" label="95.8/100"/>
    <otu id="otu236642" label="GCA_003251955QKDV01000190.1_233190385_2_GCA_003251955_1_ID_85_2_partial_00__Methanospirillum_hungatei_"/>
    <otu id="otu236645" label="PWR72131.1_GCA_003173355_rubrerythrin_family_protein__Methanospirillum_lacunae_"/>
    <otu id="otu236660" label="79.9/95"/>
    <otu id="otu236663" label="69.6/79"/>
    <otu id="otu236666" label="83.6/84"/>
    <otu id="otu236669" label="89.9/100"/>
    <otu id="otu236672" label="GCA_003164295PLTA01000034.1_73639786458035_73_GCA_003164295__1_ID_35_73_partial_00__Candidatus_Bathyarchaeota_archaeon_"/>
    <otu id="otu236675" label="GCA_003250545QKGC01000021.1_21249182159_2_GCA_003250545_1_ID_59_2_partial_00__Candidatus_Bathyarchaeota_archaeon_"/>
    <otu id="otu236682" label="TET64806.1_GCA_004376975_rubrerythrin_family_protein__Candidatus_Bathyarchaeota_archaeon_"/>
    <otu id="otu236689" label="86.7/83"/>
    <otu id="otu236692" label="KON33521.1_GCA_001273385_rubrerythrin__miscellaneous_Crenarchaeota_group_6_archaeon_AD8_1_"/>
    <otu id="otu236697" label="PVX26265.1_GCA_003096235_rubrerythrin_family_protein__Candidatus_Bathyarchaeota_archaeon_"/>
    <otu id="otu236700" label="PVX25865.1_GCA_003096255_rubrerythrin_family_protein__Candidatus_Bathyarchaeota_archaeon_"/>
    <otu id="otu236715" label="KYH41304.1_GCA_001593845_rubrerythrin__Candidatus_Bathyarchaeota_archaeon_B63_"/>
    <otu id="otu236726" label="KPL05062.1_GCA_001304225_rubrerythrin__candidate_division_Zixibacteria_bacterium_SM1_73_"/>
    <otu id="otu236733" label="KXB02985.1_GCA_001549215_rubrerythrin__candidate_division_MSBL1_archaeon_SCGC_AAA261F19_"/>
    <otu id="otu236740" label="77.9/24"/>
    <otu id="otu236743" label="84.2/29"/>
    <otu id="otu236746" label="90.2/100"/>
    <otu id="otu236749" label="GCA_002502685DAQA01000013.1_6058631592064_60_GCA_002502685__1_ID_4_60_partial_00__Euryarchaeota_archaeon_UBA202_"/>
    <otu id="otu236752" label="95.7/100"/>
    <otu id="otu236755" label="KYK23143.1_GCA_001595945_rubrerythrin__Thermoplasmatales_archaeon_SM1_50_"/>
    <otu id="otu236760" label="GCA_002505885DAWE01000006.1_95437601274_9_GCA_002505885__1_ID_74_9_partial_00__Euryarchaeota_archaeon_UBA211_"/>
    <otu id="otu236763" label="DAC71992.1_GCA_003942085_TPA__rubrerythrin_family_protein__Thermoplasmata_archaeon_"/>
    <otu id="otu236778" label="KYK33982.1_GCA_001595915_rubrerythrin__Thermoplasmatales_archaeon_SG8_52_3_"/>
    <otu id="otu236785" label="94.7/89"/>
    <otu id="otu236788" label="90.4/90"/>
    <otu id="otu236791" label="62.5/88"/>
    <otu id="otu236794" label="RLF28059.1_GCA_003650935_rubrerythrin_family_protein__Thermoplasmata_archaeon_"/>
    <otu id="otu236797" label="RLF31558.1_GCA_003650975_rubrerythrin_family_protein__Thermoplasmata_archaeon_"/>
    <otu id="otu236804" label="RLF45110.1_GCA_003650965_rubrerythrin_family_protein__Thermoplasmata_archaeon_"/>
    <otu id="otu236811" label="RLF53234.1_GCA_003651045_rubrerythrin_family_protein__Thermoplasmata_archaeon_"/>
    <otu id="otu236826" label="11.5/81"/>
    <otu id="otu236829" label="74.3/83"/>
    <otu id="otu236832" label="PIU75649.1_GCA_002780285_rubrerythrin_family_protein__Candidatus_Pacearchaeota_archaeon_CG06_land_8_20_14_3_00_35_12_"/>
    <otu id="otu236835" label="44/44"/>
    <otu id="otu236838" label="89.5/43"/>
    <otu id="otu236841" label="79.5/43"/>
    <otu id="otu236844" label="GCA_002496325DAJM01000061.1_19160211659368_19_GCA_002496325_1_ID_68_19_partial_00__Candidatus_Methanoperedens_sp._UBA453_"/>
    <otu id="otu236847" label="RLI51818.1_GCA_003662745_rubrerythrin_family_protein__Candidatus_Bathyarchaeota_archaeon_"/>
    <otu id="otu236854" label="KUO39623.1_GCA_001515205_rubrerythrin__Hadesarchaea_archaeon_YNP_45_"/>
    <otu id="otu236861" label="39.7/28"/>
    <otu id="otu236864" label="8.5/91"/>
    <otu id="otu236867" label="383500058_3___4623___5219___1___ID_58_3_partial_00_start_type_ATG_rbs_motif_TAATA_rbs_spacer_6bp_gc_cont_0.420"/>
    <otu id="otu236870" label="GCA_002499185DAKN01000029.1_135394_1_GCA_002499185_1_ID_4_1_partial_10__Candidatus_Pacearchaeota_archaeon_UBA284_"/>
    <otu id="otu236877" label="91.2/53"/>
    <otu id="otu236880" label="MAH46225.1_GCA_002690445_rubrerythrin_family_protein__Candidatus_Pacearchaeota_archaeon_"/>
    <otu id="otu236883" label="MAG10716.1_GCA_002686355_rubrerythrin_family_protein__Candidatus_Pacearchaeota_archaeon_"/>
    <otu id="otu236906" label="GCA_002347365DDWT01000013.1_85749877555927_85_GCA_002347365_1_ID_27_85_partial_00__Actinobacteria_bacterium_UBA2279_"/>
    <otu id="otu236909" label="43.9/99"/>
    <otu id="otu236912" label="41.5/99"/>
    <otu id="otu236917" label="GCA_002423585DIWS01000015.1_23181121868414_23_GCA_002423585__1_ID_14_23_partial_00__Actinobacteria_bacterium_UBA6100_"/>
    <otu id="otu236920" label="HAL29581.1_GCA_003453535_TPA__rubrerythrin_family_protein__Coriobacteriia_bacterium_"/>
    <otu id="otu236927" label="GCA_002347725DDXA01000004.1_5996241676247394_599_GCA_002347725_1_ID_4_599_partial_00__Actinobacteria_bacterium_UBA2272_"/>
    <otu id="otu236934" label="60.6/99"/>
    <otu id="otu236937" label="GCA_002328745DCVQ01000035.1_1271281061286784_127_GCA_002328745__1_ID_4_127_partial_00__Actinobacteria_bacterium_UBA2184_"/>
    <otu id="otu236942" label="GCA_003563465PWVH01000065.1_11130201359283_11_GCA_003563465_1_ID_83_11_partial_00__Coriobacteriaceae_bacterium_"/>
    <otu id="otu236945" label="GCA_003561695PWVX01000135.1_24331005206_2_GCA_003561695_1_ID_206_2_partial_00__Coriobacteriaceae_bacterium_"/>
    <otu id="otu236966" label="GAV31908.1_GCA_001950395_rubrerythrin__RR___Coriobacteriaceae_bacterium_EMTCatB1_"/>
    <otu id="otu236969" label="PKQ38367.1_GCA_002841355_rubrerythrin_family_protein__Actinobacteria_bacterium_HGW_Actinobacteria_1_"/>
    <otu id="otu236992" label="88.7/81"/>
    <otu id="otu236995" label="0/39"/>
    <otu id="otu237000" label="GCA_000398445ASLS01000011.1_74478505311_7_GCA_000398445_1_ID_11_7_partial_00__Atribacteria_bacterium_JGI_0000059_I14_"/>
    <otu id="otu237003" label="GCA_002452835DKFO01000071.1_73798738044850_73_GCA_002452835__1_ID_50_73_partial_00__Candidatus_Atribacteria_bacterium_UBA6794_"/>
    <otu id="otu237010" label="86.7/75"/>
    <otu id="otu237013" label="49.4/91"/>
    <otu id="otu237016" label="67.1/53"/>
    <otu id="otu237019" label="88.5/83"/>
    <otu id="otu237022" label="OGC41062.1_GCA_001771695_rubrerythrin__candidate_division_WOR_1_bacterium_RIFOXYC2_FULL_46_14_"/>
    <otu id="otu237025" label="GCA_003558835PWOS01000303.1_341904765230_3_GCA_003558835__1_ID_230_3_partial_00__bacterium_"/>
    <otu id="otu237032" label="82.7/83"/>
    <otu id="otu237035" label="33.4/92"/>
    <otu id="otu237040" label="77.3/98"/>
    <otu id="otu237043" label="77.2/98"/>
    <otu id="otu237046" label="GCA_003551625PUNC01000222.1_112970140_1_GCA_003551625__1_ID_40_1_partial_00__PVC_group_bacterium_"/>
    <otu id="otu237049" label="70.1/95"/>
    <otu id="otu237052" label="77.4/95"/>
    <otu id="otu237055" label="TET61724.1_GCA_004376885_rubrerythrin_family_protein__Candidatus_Aerophobetes_bacterium_"/>
    <otu id="otu237058" label="GBE32830.1_GCA_002897855_rubrerythrin__bacterium_BMS3Bbin05_"/>
    <otu id="otu237065" label="95.8/94"/>
    <otu id="otu237068" label="HAJ95766.1_GCA_003453495_TPA__rubrerythrin_family_protein__Actinobacteria_bacterium_"/>
    <otu id="otu237071" label="TET13607.1_GCA_004376325_rubrerythrin_family_protein__Actinobacteria_bacterium_"/>
    <otu id="otu237086" label="GCA_002322525DCOU01000038.1_137524809939_13_GCA_002322525__1_ID_39_13_partial_00__Candidatus_Omnitrophica_bacterium_UBA1562_"/>
    <otu id="otu237093" label="PIU40892.1_GCA_002780005_rubrerythrin_family_protein__Candidatus_Omnitrophica_bacterium_CG07_land_8_20_14_0_80_42_15_"/>
    <otu id="otu237100" label="GBE34908.1_GCA_002897875_rubrerythrin__bacterium_BMS3Bbin06_"/>
    <otu id="otu237107" label="OIO73286.1_GCA_001871125_rubrerythrin_family_protein__Elusimicrobia_bacterium_CG1_02_37_114_"/>
    <otu id="otu237118" label="HAZ10081.1_GCA_003485765_TPA__rubrerythrin_family_protein__Candidatus_Omnitrophica_bacterium_"/>
    <otu id="otu237125" label="OGC36080.1_GCA_001771615_rubrerythrin__candidate_division_WOR_1_bacterium_RIFOXYB2_FULL_48_7_"/>
    <otu id="otu237136" label="GCA_003154255PMCY01000163.1_863846962123_8_GCA_003154255_1_ID_123_8_partial_00__Candidatus_Aminicenantes_bacterium_"/>
    <otu id="otu237147" label="OGI11190.1_GCA_001783275_rubrerythrin__Candidatus_Margulisbacteria_bacterium_GWF2_35_9_"/>
    <otu id="otu237158" label="82.2/89"/>
    <otu id="otu237161" label="37.6/82"/>
    <otu id="otu237164" label="92.9/96"/>
    <otu id="otu237167" label="PLY02704.1_GCA_002869615_rubrerythrin_family_protein__Desulfuromonas_sp._"/>
    <otu id="otu237170" label="PLY01262.1_GCA_002869605_rubrerythrin_family_protein__Desulfuromonas_sp._"/>
    <otu id="otu237179" label="OGW29800.1_GCA_001805055_rubrerythrin__Nitrospirae_bacterium_GWC2_57_13_"/>
    <otu id="otu237182" label="HAK59033.1_GCA_003454665_TPA__rubrerythrin_family_protein__Nitrospiraceae_bacterium_"/>
    <otu id="otu237193" label="OGW50070.1_GCA_001805085_rubrerythrin__Nitrospirae_bacterium_GWC2_57_9_"/>
    <otu id="otu237208" label="76.1/27"/>
    <otu id="otu237211" label="91.7/99"/>
    <otu id="otu237214" label="84.3/99"/>
    <otu id="otu237219" label="65/41"/>
    <otu id="otu237222" label="85.8/37"/>
    <otu id="otu237225" label="88.4/22"/>
    <otu id="otu237228" label="0/15"/>
    <otu id="otu237231" label="88.5/39"/>
    <otu id="otu237234" label="67.7/96"/>
    <otu id="otu237239" label="34.3/84"/>
    <otu id="otu237242" label="88.7/100"/>
    <otu id="otu237245" label="95/100"/>
    <otu id="otu237248" label="KUK32175.1_GCA_001508855_Rubrerythrin__Thermoanaerobacterales_bacterium_50_218_"/>
    <otu id="otu237251" label="97.6/99"/>
    <otu id="otu237254" label="66.8/34"/>
    <otu id="otu237257" label="81.6/31"/>
    <otu id="otu237260" label="72/83"/>
    <otu id="otu237263" label="TDQ71047.1_GCA_004363215_rubrerythrin__Methanimicrococcus_blatticola_"/>
    <otu id="otu237280" label="CG_SAG_2014_w16S_AYZSA_84_length_3728_cov_42.2095_5___2759___3274____1___ID_70_5_partial_00_start_type_ATG_rbs_motif_AAAT_rbs_spacer_6bp_gc_cont_0.459"/>
    <otu id="otu237283" label="cg_3.0_sub100_scaffold_113_c_10___7005___7520___1___ID_31_10_partial_00_start_type_ATG_rbs_motif_TAAAA_rbs_spacer_12bp_gc_cont_0.459"/>
    <otu id="otu237290" label="CG12_big_fil_rev_8_21_14_0.65_scaffold_2762_c_5___2647___3162____1___ID_38_5_partial_00_start_type_ATG_rbs_motif_TAAA_rbs_spacer_13bp_gc_cont_0.459"/>
    <otu id="otu237297" label="CG12_big_fil_rev_8_21_14_0.65_scaffold_2762_c_5___2647___3162____1___ID_284_5_partial_00_start_type_ATG_rbs_motif_TAAAA_rbs_spacer_12bp_gc_cont_0.459"/>
    <otu id="otu237304" label="cg_3.0_sub100_scaffold_113_c_11___7005___7520___1___ID_685_11_partial_00_start_type_ATG_rbs_motif_TAAAA_rbs_spacer_12bp_gc_cont_0.459"/>
    <otu id="otu237311" label="CG03_land_8_20_14_0.80_scaffold_5701_c_5___2689___3204____1___ID_217_5_partial_00_start_type_ATG_rbs_motif_TAAAA_rbs_spacer_12bp_gc_cont_0.459"/>
    <otu id="otu237318" label="CG03_land_8_20_14_0.80_scaffold_5701_c_5___2689___3204____1___ID_218_5_partial_00_start_type_ATG_rbs_motif_TAAAA_rbs_spacer_12bp_gc_cont_0.459"/>
    <otu id="otu237325" label="scaffold_9351_5___2689___3204____1___ID_53_5_partial_00_start_type_ATG_rbs_motif_TAAA_rbs_spacer_13bp_gc_cont_0.459 - cG"/>
    <otu id="otu237336" label="PIN69985.1_GCA_002762705_rubrerythrin__Candidatus_Woesearchaeota_archaeon_CG11_big_fil_rev_8_21_14_0_20_43_8_"/>
    <otu id="otu237343" label="35.6/34"/>
    <otu id="otu237346" label="69/99"/>
    <otu id="otu237351" label="GCA_003563585PWUQ01000078.1_2904145296_2_GCA_003563585_1_ID_96_2_partial_00__Candidatus_Parvarchaeota_archaeon_"/>
    <otu id="otu237354" label="GCA_003558195PWMM01000253.1_229753523241_2_GCA_003558195__1_ID_241_2_partial_00__Syntrophomonadaceae_bacterium_"/>
    <otu id="otu237361" label="71/92"/>
    <otu id="otu237364" label="12.3/23"/>
    <otu id="otu237367" label="GCA_003561825PWVO01000042.1_52163268482_5_GCA_003561825__1_ID_82_5_partial_00__Candidatus_Woesearchaeota_archaeon_"/>
    <otu id="otu237370" label="PIN86719.1_GCA_002762985_rubrerythrin__Candidatus_Woesearchaeota_archaeon_CG10_big_fil_rev_8_21_14_0_10_44_13_"/>
    <otu id="otu237377" label="PIN77512.1_GCA_002762865_rubrerythrin__Candidatus_Woesearchaeota_archaeon_CG10_big_fil_rev_8_21_14_0_10_33_12_"/>
    <otu id="otu237388" label="TKJ17559.1_GCA_005222965_rubrerythrin__Candidatus_Woesearchaeota_archaeon_B3_Woes_"/>
    <otu id="otu237399" label="GCA_003555225PWGB01000066.1_853255867246_8_GCA_003555225_1_ID_246_8_partial_00__Candidatus_Woesearchaeota_archaeon_"/>
    <otu id="otu237410" label="GCA_001443025LEKP01000001.1_2522163152168991_252_GCA_001443025_1_ID_1_252_partial_00__Parcubacteria_bacterium_GBS_2_"/>
    <otu id="otu237417" label="GCA_900555605USLW01000425.1_313701906425_3_GCA_900555605_1_ID_425_3_partial_00__uncultured_Clostridium_sp._"/>
    <otu id="otu237424" label="OGO79440.1_GCA_001797185_rubrerythrin__Clostridiales_bacterium_GWB2_37_7_"/>
    <otu id="otu237431" label="KUK10143.1_GCA_001508005_Rubrerythrin__Clostridia_bacterium_41_269_"/>
    <otu id="otu237438" label="71.5/35"/>
    <otu id="otu237441" label="41.2/33"/>
    <otu id="otu237444" label="86.9/92"/>
    <otu id="otu237449" label="GCA_002375985DFNH01000012.1_118003853918_11_GCA_002375985__1_ID_18_11_partial_00__Firmicutes_bacterium_UBA3572_"/>
    <otu id="otu237452" label="ACA59084.1_GCA_000018425_Rubrerythrin__Candidatus_Desulforudis_audaxviator_MP104C_"/>
    <otu id="otu237459" label="GCA_002408345DHRX01000069.1_3203025789_3_GCA_002408345__1_ID_9_3_partial_00__Firmicutes_bacterium_UBA5301_"/>
    <otu id="otu237466" label="47.4/100"/>
    <otu id="otu237469" label="GCA_002340385DDLY01000148.1_10121881272127_10_GCA_002340385__1_ID_27_10_partial_00__Firmicutes_bacterium_UBA2560_"/>
    <otu id="otu237472" label="0/26"/>
    <otu id="otu237477" label="75.9/100"/>
    <otu id="otu237480" label="GCA_002375895DFND01000024.1_14110291156282_14_GCA_002375895_1_ID_82_14_partial_00__Firmicutes_bacterium_UBA3576_"/>
    <otu id="otu237485" label="51.4/100"/>
    <otu id="otu237488" label="ADL08554.1_GCA_000144645_Rubrerythrin__Thermosediminibacter_oceani_DSM_16646_"/>
    <otu id="otu237493" label="KXG76628.1_GCA_001562425_Rubrerythrin__Fervidicola_ferrireducens_"/>
    <otu id="otu237496" label="12.3/64"/>
    <otu id="otu237499" label="SHM27670.1_GCA_900142995_Rubrerythrin__Caldanaerovirga_acetigignens_"/>
    <otu id="otu237502" label="PZN03368.1_GCA_003242255_rubrerythrin_family_protein__Firmicutes_bacterium_"/>
    <otu id="otu237517" label="KYO68664.1_GCA_001601575_Rubrerythrin__Thermovenabulum_gondwanense_"/>
    <otu id="otu237528" label="AYO31209.1_GCA_003691585_rubrerythrin_family_protein__Thermoanaerobacterales_bacterium_SK_G1_"/>
    <otu id="otu237535" label="72.4/100"/>
    <otu id="otu237538" label="GCA_002385465DGDN01000026.1_121235712890102_12_GCA_002385465__1_ID_102_12_partial_00__Firmicutes_bacterium_UBA3951_"/>
    <otu id="otu237541" label="GCA_002391545DGFF01000139.1_417662299109_4_GCA_002391545__1_ID_109_4_partial_00__Firmicutes_bacterium_UBA3907_"/>
    <otu id="otu237560" label="GCA_001513335LFTO01000108.1_424162952178_4_GCA_001513335__1_ID_178_4_partial_00__Clostridiales_bacterium_DTU086_"/>
    <otu id="otu237571" label="94.9/86"/>
    <otu id="otu237574" label="55.2/79"/>
    <otu id="otu237577" label="18.3/78"/>
    <otu id="otu237580" label="83.6/99"/>
    <otu id="otu237583" label="OEF96500.1_GCA_001730225_rubrerythrin__Desulfuribacillus_alkaliarsenatis_"/>
    <otu id="otu237586" label="GCA_001513495LFTN01000055.1_101353914072101_10_GCA_001513495_1_ID_101_10_partial_00__Clostridiales_bacterium_DTU087_"/>
    <otu id="otu237595" label="GCA_003566675PXCI01000010.1_525793112205_5_GCA_003566675_1_ID_205_5_partial_00__Clostridia_bacterium_"/>
    <otu id="otu237598" label="0/30"/>
    <otu id="otu237601" label="GCA_003563755PWUB01000266.1_127537807065_12_GCA_003563755__1_ID_65_12_partial_00__Clostridia_bacterium_"/>
    <otu id="otu237604" label="GCA_003554565PWGR01000303.1_42061259459_4_GCA_003554565__1_ID_59_4_partial_00__Clostridia_bacterium_"/>
    <otu id="otu237619" label="WP_028307941.1_GCF_000620305_rubrerythrin_family_protein__Desulfitibacter_alkalitolerans_"/>
    <otu id="otu237626" label="77/86"/>
    <otu id="otu237631" label="SHG87196.1_GCA_900129805_Rubrerythrin__Thermosyntropha_lipolytica_DSM_11003_"/>
    <otu id="otu237634" label="79.3/52"/>
    <otu id="otu237637" label="25.8/52"/>
    <otu id="otu237640" label="49.8/52"/>
    <otu id="otu237643" label="CFX22868.1_GCA_000983115_Rubrerythrin__Syntrophomonas_zehnderi_OL_4_"/>
    <otu id="otu237646" label="GCA_002398105DHCD01000010.1_25226532319525_25_GCA_002398105__1_ID_25_25_partial_00__Syntrophomonas_sp._UBA4911_"/>
    <otu id="otu237653" label="GCA_002424365DIRQ01000142.1_292931529854129_29_GCA_002424365__1_ID_129_29_partial_00__Syntrophomonas_sp._UBA5432_"/>
    <otu id="otu237660" label="91.3/100"/>
    <otu id="otu237663" label="WP_054696655.1_GCF_001311885_rubrerythrin_family_protein__Syntrophomonas_palmitatica_"/>
    <otu id="otu237666" label="84.5/100"/>
    <otu id="otu237669" label="ABI67997.1_GCA_000014725_rubrerythrin__Syntrophomonas_wolfei_subsp._wolfei_str._Goettingen_G311_"/>
    <otu id="otu237672" label="GCA_002410515DHSN01000046.1_26296573019684_26_GCA_002410515__1_ID_84_26_partial_00__Syntrophomonas_wolfei_"/>
    <otu id="otu237691" label="GCA_002426645DIRN01000014.1_21501203711_2_GCA_002426645__1_ID_11_2_partial_00__Firmicutes_bacterium_UBA5435_"/>
    <otu id="otu237708" label="WP_027356157.1_GCF_000686645_MULTISPECIES__rubrerythrin_family_protein__Desulfofundulus_"/>
    <otu id="otu237711" label="97.8/100"/>
    <otu id="otu237714" label="AEG13718.1_GCA_000214705_Rubrerythrin__Desulfofundulus_kuznetsovii_DSM_6115_"/>
    <otu id="otu237717" label="RKO67934.1_GCA_003627965_rubrerythrin_family_protein__Desulfofundulus_salinum_"/>
    <otu id="otu237732" label="97.4/99"/>
    <otu id="otu237735" label="GAW91327.1_GCA_002207765_rubrerythrin__Calderihabitans_maritimus_"/>
    <otu id="otu237738" label="KKM11446.1_GCA_000987045_rubrerythrin__Clostridiales_bacterium_PH28_bin88_"/>
    <otu id="otu237751" label="98.6/99"/>
    <otu id="otu237754" label="82.1/87"/>
    <otu id="otu237757" label="49.9/73"/>
    <otu id="otu237760" label="88.7/92"/>
    <otu id="otu237765" label="KJS17558.1_GCA_000961595_rubrerythrin__Peptococcaceae_bacterium_BRH_c4b_"/>
    <otu id="otu237768" label="36.8/100"/>
    <otu id="otu237771" label="KJS67185.1_GCA_000802095_rubrerythrin__Peptococcaceae_bacterium_BICA1_7_"/>
    <otu id="otu237774" label="KJR96291.1_GCA_000961585_rubrerythrin__Peptococcaceae_bacterium_BRH_c4a_"/>
    <otu id="otu237785" label="OPY58085.1_GCA_002067965_Rubrerythrin__Pelotomaculum_sp._PtaU1.Bin035_"/>
    <otu id="otu237792" label="OPY60468.1_GCA_002067395_Rubrerythrin__Pelotomaculum_sp._PtaU1.Bin065_"/>
    <otu id="otu237799" label="83.8/90"/>
    <otu id="otu237802" label="RJX18147.1_GCA_003604975_rubrerythrin_family_protein__Candidatus_Desulforudis_sp._"/>
    <otu id="otu237805" label="TEB11593.1_GCA_004369225_Rubrerythrin__Pelotomaculum_propionicicum_"/>
    <otu id="otu237816" label="OPX83861.1_GCA_002067205_Rubrerythrin__Pelotomaculum_sp._PtaB.Bin104_"/>
    <otu id="otu237823" label="80.8/84"/>
    <otu id="otu237830" label="GCA_003559415PWLI01000149.1_53311385097_5_GCA_003559415__1_ID_97_5_partial_00__Clostridiales_bacterium_"/>
    <otu id="otu237833" label="GCA_003565995PXAE01000190.1_428683407200_4_GCA_003565995__1_ID_200_4_partial_00__Clostridiales_bacterium_"/>
    <otu id="otu237842" label="GCA_002423965DIOR01000011.1_9831888546_9_GCA_002423965__1_ID_6_9_partial_00__Firmicutes_bacterium_UBA5509_"/>
    <otu id="otu237845" label="90.8/100"/>
    <otu id="otu237848" label="GCA_002427015DIPE01000092.1_64616515279_6_GCA_002427015__1_ID_79_6_partial_00__Firmicutes_bacterium_UBA5496_"/>
    <otu id="otu237851" label="GCA_002408465DHSM01000033.1_9703375692_9_GCA_002408465__1_ID_2_9_partial_00__Firmicutes_bacterium_UBA5286_"/>
    <otu id="otu237866" label="97.2/99"/>
    <otu id="otu237869" label="93.3/97"/>
    <otu id="otu237872" label="KKQ51287.1_GCA_000992345_Rubrerythrin__Parcubacteria_group_bacterium_GW2011_GWD2_38_12_"/>
    <otu id="otu237875" label="GCA_002339355DDKQ01000053.1_15147511527257_15_GCA_002339355__1_ID_57_15_partial_00__Actinobacteria_bacterium_UBA2594_"/>
    <otu id="otu237882" label="30.4/64"/>
    <otu id="otu237885" label="91.8/99"/>
    <otu id="otu237890" label="RKX30373.1_GCA_003641465_rubrerythrin_family_protein__Verrucomicrobia_bacterium_"/>
    <otu id="otu237893" label="OPX24842.1_GCA_002059205_rubrerythrin_family_protein__Candidatus_Latescibacteria_bacterium_4484_107_"/>
    <otu id="otu237900" label="54.6/67"/>
    <otu id="otu237903" label="PIU14991.1_GCA_002779005_rubrerythrin_family_protein__Hadesarchaea_archaeon_CG08_land_8_20_14_0_20_51_8_"/>
    <otu id="otu237906" label="TKJ26534.1_GCA_005222995_rubrerythrin_family_protein__Hadesarchaea_archaeon_B3_Hades_"/>
    <otu id="otu237917" label="90.4/99"/>
    <otu id="otu237920" label="TET38169.1_GCA_004376075_rubrerythrin_family_protein__Dehalococcoidia_bacterium_"/>
    <otu id="otu237923" label="GCA_002352365DEIJ01000134.1_237690957_2_GCA_002352365__1_ID_57_2_partial_00__Dehalococcoidia_bacterium_UBA2777_"/>
    <otu id="otu237950" label="83.3/98"/>
    <otu id="otu237953" label="85.5/80"/>
    <otu id="otu237956" label="69.2/81"/>
    <otu id="otu237959" label="GCA_002410435DHSG01000121.1_32714324798_3_GCA_002410435_1_ID_98_3_partial_00__Firmicutes_bacterium_UBA5292_"/>
    <otu id="otu237962" label="GCA_002385625DGDV01000011.1_69649546549052_69_GCA_002385625__1_ID_52_69_partial_00__Firmicutes_bacterium_UBA3943_"/>
    <otu id="otu237969" label="ADI01029.1_GCA_000092405_Rubrerythrin__Syntrophothermus_lipocalidus_DSM_12680_"/>
    <otu id="otu237976" label="95.5/100"/>
    <otu id="otu237981" label="66.2/42"/>
    <otu id="otu237984" label="AEG59808.1_GCA_000215085_Rubrerythrin__Desulfotomaculum_ruminis_DSM_2154_"/>
    <otu id="otu237987" label="PHJ37672.1_GCA_002607855_rubrerythrin__Desulfotomaculum_profundi_"/>
    <otu id="otu237994" label="73.3/41"/>
    <otu id="otu237997" label="75.1/94"/>
    <otu id="otu238000" label="88/97"/>
    <otu id="otu238003" label="74.5/97"/>
    <otu id="otu238006" label="AEF94457.1_GCA_000214435_Rubrerythrin__Desulfotomaculum_nigrificans_CO_1_SRB_"/>
    <otu id="otu238009" label="ABO50727.1_GCA_000016165_Rubrerythrin__Desulfotomaculum_reducens_MI_1_"/>
    <otu id="otu238016" label="KJS11395.1_GCA_000961575_rubrerythrin__Peptococcaceae_bacterium_BRH_c8a_"/>
    <otu id="otu238023" label="79.3/100"/>
    <otu id="otu238026" label="AQS60587.1_GCA_002005145_rubrerythrin_family_protein__Desulfotomaculum_ferrireducens_"/>
    <otu id="otu238029" label="SHK13060.1_GCA_900142375_Rubrerythrin__Desulfotomaculum_aeronauticum_DSM_10349_"/>
    <otu id="otu238040" label="SHG99103.1_GCA_900129895_Rubrerythrin__Desulfotomaculum_hydrothermale_Lam5___DSM_18033_"/>
    <otu id="otu238051" label="SHE84699.1_GCA_900129195_Rubrerythrin__Desulfotomaculum_putei_DSM_12395_"/>
    <otu id="otu238066" label="RPF46811.1_GCA_003815015_rubrerythrin__Thermodesulfitimonas_autotrophica_"/>
    <otu id="otu238073" label="97.1/100"/>
    <otu id="otu238076" label="87.6/99"/>
    <otu id="otu238079" label="93.8/78"/>
    <otu id="otu238082" label="62.3/38"/>
    <otu id="otu238085" label="75/38"/>
    <otu id="otu238088" label="89.1/85"/>
    <otu id="otu238091" label="86.6/89"/>
    <otu id="otu238094" label="80.8/83"/>
    <otu id="otu238097" label="89.1/73"/>
    <otu id="otu238100" label="61.3/76"/>
    <otu id="otu238103" label="GCA_900540175UQFG01000008.1_6060115606488_60_GCA_900540175__1_ID_8_60_partial_00__uncultured_Mollicutes_bacterium_"/>
    <otu id="otu238106" label="30.4/56"/>
    <otu id="otu238111" label="79.8/66"/>
    <otu id="otu238114" label="90.8/87"/>
    <otu id="otu238119" label="88.8/100"/>
    <otu id="otu238122" label="16.1/30"/>
    <otu id="otu238125" label="87.9/80"/>
    <otu id="otu238128" label="87.9/99"/>
    <otu id="otu238131" label="75.6/92"/>
    <otu id="otu238134" label="9.2/7"/>
    <otu id="otu238137" label="51.4/16"/>
    <otu id="otu238140" label="77.2/83"/>
    <otu id="otu238143" label="73.1/82"/>
    <otu id="otu238146" label="OHD66399.1_GCA_001829375_rubrerythrin__Spirochaetes_bacterium_GWF1_41_5_"/>
    <otu id="otu238149" label="PID27655.1_GCA_002742885_rubrerythrin_family_protein__Candidatus_Cloacimonetes_bacterium_"/>
    <otu id="otu238156" label="88.8/97"/>
    <otu id="otu238159" label="RLC54895.1_GCA_003647865_rubrerythrin_family_protein__Candidatus_Cloacimonetes_bacterium_"/>
    <otu id="otu238162" label="GCA_000402415AQRP01000091.1_23183061884291_23_GCA_000402415__1_ID_91_23_partial_00__Cloacimonetes_bacterium_JGI_0000014_D06_"/>
    <otu id="otu238173" label="EMR75233.1_GCA_000349685_rubrerythrin__Thermoplasmatales_archaeon_SCGC_AB_540_F20_"/>
    <otu id="otu238180" label="89.8/87"/>
    <otu id="otu238183" label="75.6/91"/>
    <otu id="otu238186" label="OGO84055.1_GCA_001797255_rubrerythrin__Clostridiales_bacterium_GWE2_32_10_"/>
    <otu id="otu238189" label="GCA_002441285DJVR01000006.1_22289772951364_22_GCA_002441285__1_ID_64_22_partial_00__Candidatus_Atribacteria_bacterium_UBA6251_"/>
    <otu id="otu238198" label="GCA_002327905DCUY01000023.1_41372363777293_41_GCA_002327905_1_ID_93_41_partial_00__candidate_division_WOR_3_bacterium_UBA2202_"/>
    <otu id="otu238203" label="GCA_002441125DJVI01000029.1_116254679317_11_GCA_002441125_1_ID_17_11_partial_00__candidate_division_WOR_3_bacterium_UBA6260_"/>
    <otu id="otu238206" label="HCP17280.1_GCA_003526185_TPA__rubrerythrin_family_protein__candidate_division_WOR_3_bacterium_"/>
    <otu id="otu238225" label="88.3/97"/>
    <otu id="otu238228" label="36.6/89"/>
    <otu id="otu238231" label="71.4/21"/>
    <otu id="otu238234" label="PJB21713.1_GCA_002790055_rubrerythrin_family_protein__Euryarchaeota_archaeon_CG_4_9_14_3_um_filter_38_12_"/>
    <otu id="otu238237" label="87.4/90"/>
    <otu id="otu238240" label="GCA_002383355DFYM01000078.1_4748629491656_47_GCA_002383355_1_ID_6_47_partial_00__Candidatus_Atribacteria_bacterium_UBA4082_"/>
    <otu id="otu238243" label="45/80"/>
    <otu id="otu238246" label="WP_090598881.1_GCF_001006985_rubrerythrin_family_protein__Atribacteria_bacterium_JGI_0000014_F07_"/>
    <otu id="otu238249" label="HAJ32257.1_GCA_003451675_TPA__rubrerythrin_family_protein__Candidatus_Atribacteria_bacterium_"/>
    <otu id="otu238264" label="GCA_000402335AQRT01000013.1_2927146313_2_GCA_000402335_1_ID_13_2_partial_00__Aerophobetes_bacterium_JGI_0000014_C22_"/>
    <otu id="otu238271" label="87.8/99"/>
    <otu id="otu238274" label="OIP68343.1_GCA_001873345_rubrerythrin_family_protein__Candidatus_Atribacteria_bacterium_CG2_30_33_13_"/>
    <otu id="otu238277" label="86.6/99"/>
    <otu id="otu238280" label="61.1/99"/>
    <otu id="otu238283" label="OGD15971.1_GCA_001773955_rubrerythrin__Candidatus_Atribacteria_bacterium_RBG_19FT_COMBO_35_14_"/>
    <otu id="otu238288" label="HBY56929.1_GCA_003513845_TPA__rubrerythrin_family_protein__Candidatus_Atribacteria_bacterium_"/>
    <otu id="otu238291" label="HCL90573.1_GCA_003527405_TPA__rubrerythrin_family_protein__Candidatus_Atribacteria_bacterium_"/>
    <otu id="otu238302" label="68.2/99"/>
    <otu id="otu238305" label="GCA_002849045NCRO01000074.1_24651001671_2_GCA_002849045__1_ID_671_2_partial_00__Candidatus_Atribacteria_bacterium_RS_JS1_"/>
    <otu id="otu238308" label="RXG65338.1_GCA_003575245_rubrerythrin_family_protein__Candidatus_Atribacteria_bacterium_1244_E10_H5_B2_"/>
    <otu id="otu238331" label="0/96"/>
    <otu id="otu238336" label="GCA_004367325SESZ01000135.1_95824636341_9_GCA_004367325__1_ID_41_9_partial_00__Clostridium_sp._"/>
    <otu id="otu238339" label="GCA_002375925DFNE01000048.1_5259313598526_52_GCA_002375925_1_ID_6_52_partial_00__Firmicutes_bacterium_UBA3575_"/>
    <otu id="otu238346" label="GCA_001512665LFSF01000044.1_36372533778930_36_GCA_001512665__1_ID_30_36_partial_00__Clostridiales_bacterium_DTU073_"/>
    <otu id="otu238357" label="40.2/78"/>
    <otu id="otu238360" label="66.9/99"/>
    <otu id="otu238365" label="0/36"/>
    <otu id="otu238368" label="EHQ89043.1_GCA_000244895_rubrerythrin__Desulfosporosinus_youngiae_DSM_17734_"/>
    <otu id="otu238371" label="KGK86814.1_GCA_000765145_rubrerythrin__Desulfosporosinus_sp._HMP52_"/>
    <otu id="otu238378" label="HBV88830.1_GCA_003513495_TPA__rubrerythrin_family_protein__Desulfosporosinus_sp._"/>
    <otu id="otu238387" label="GCA_002382785DFZU01000042.1_14106881122421_14_GCA_002382785__1_ID_21_14_partial_00__Desulfosporosinus_sp._UBA4048_"/>
    <otu id="otu238390" label="ODA42464.1_GCA_001707885_Rubrerythrin__Desulfosporosinus_sp._BG_"/>
    <otu id="otu238401" label="WP_089612325.1_GCF_002224645_rubrerythrin_family_protein__Dehalobacterium_formicoaceticum_"/>
    <otu id="otu238412" label="HBN86268.1_GCA_003504795_TPA__rubrerythrin_family_protein__Clostridiales_bacterium_"/>
    <otu id="otu238419" label="GCA_002408285DHRG01000068.1_43401524068814_43_GCA_002408285_1_ID_14_43_partial_00__Peptococcaceae_bacterium_UBA5318_"/>
    <otu id="otu238426" label="SHI69715.1_GCA_900142105_Rubrerythrin__Lutispora_thermophila_DSM_19022_"/>
    <otu id="otu238433" label="56.1/51"/>
    <otu id="otu238436" label="84.1/92"/>
    <otu id="otu238439" label="94.4/99"/>
    <otu id="otu238442" label="GCA_002315885DCIO01000083.1_526777268308118_52_GCA_002315885_1_ID_118_52_partial_00__Lentisphaeria_bacterium_UBA1724_"/>
    <otu id="otu238445" label="48.8/99"/>
    <otu id="otu238448" label="HCG51081.1_GCA_003522165_TPA__rubrerythrin_family_protein__Lentisphaeria_bacterium_"/>
    <otu id="otu238451" label="GCA_900548385URKJ01000054.1_97810834654_9_GCA_900548385__1_ID_54_9_partial_00__uncultured_bacterium_"/>
    <otu id="otu238462" label="CDC21482.1_GCA_000432155_rubrerythrin__Eubacterium_sp._CAG_274_"/>
    <otu id="otu238471" label="GCA_002408445DHSK01000032.1_30287172925081_30_GCA_002408445__1_ID_81_30_partial_00__Syntrophomonas_sp._UBA5288_"/>
    <otu id="otu238474" label="82.8/100"/>
    <otu id="otu238477" label="RMD02715.1_GCA_003693285_rubrerythrin_family_protein__Clostridium_autoethanogenum_"/>
    <otu id="otu238480" label="AYD41020.1_GCA_003600355_rubrerythrin_family_protein__Clostridium_sp._JN500901_"/>
    <otu id="otu238499" label="90/93"/>
    <otu id="otu238502" label="78.8/97"/>
    <otu id="otu238505" label="GCA_002393025DGIE01000050.1_78068860713_7_GCA_002393025_1_ID_13_7_partial_00__Holosporaceae_bacterium_UBA3830_"/>
    <otu id="otu238508" label="OWT32369.1_GCA_002208625_rubrerythrin_family_protein__Methanobrevibacter_sp._87.7_"/>
    <otu id="otu238515" label="WP_035770283.1_GCF_000424205_rubrerythrin_family_protein__Clostridium_cadaveris_"/>
    <otu id="otu238526" label="57/57"/>
    <otu id="otu238529" label="88.3/40"/>
    <otu id="otu238532" label="76.2/7"/>
    <otu id="otu238535" label="90.9/93"/>
    <otu id="otu238538" label="93/88"/>
    <otu id="otu238541" label="45.7/82"/>
    <otu id="otu238544" label="88.9/95"/>
    <otu id="otu238547" label="84.5/82"/>
    <otu id="otu238550" label="71.9/20"/>
    <otu id="otu238553" label="89.3/46"/>
    <otu id="otu238556" label="86.4/30"/>
    <otu id="otu238559" label="87.9/38"/>
    <otu id="otu238562" label="85.4/81"/>
    <otu id="otu238565" label="18.8/9"/>
    <otu id="otu238568" label="95.1/99"/>
    <otu id="otu238571" label="86.2/98"/>
    <otu id="otu238574" label="92.1/100"/>
    <otu id="otu238577" label="GCA_900543525UQRS01000043.1_17178791841843_17_GCA_900543525_1_ID_43_17_partial_00__uncultured_Ruminococcaceae_bacterium_"/>
    <otu id="otu238580" label="99.2/100"/>
    <otu id="otu238583" label="89.4/100"/>
    <otu id="otu238586" label="WP_045168709.1_GCF_000955745_rubrerythrin_family_protein__Caldicellulosiruptor_morganii_"/>
    <otu id="otu238589" label="32.3/100"/>
    <otu id="otu238592" label="ABP68007.1_GCA_000016545_Rubrerythrin__Caldicellulosiruptor_saccharolyticus_DSM_8903_"/>
    <otu id="otu238597" label="ADQ03707.1_GCA_000166335_Rubrerythrin__Caldicellulosiruptor_owensensis_OL_"/>
    <otu id="otu238600" label="ACM59315.1_GCA_000022325_Rubrerythrin__Caldicellulosiruptor_bescii_DSM_6725_"/>
    <otu id="otu238615" label="WP_045164505.1_GCF_000955735_rubrerythrin_family_protein__Caldicellulosiruptor_naganoensis_"/>
    <otu id="otu238626" label="PNT92301.1_GCA_002896995_rubrerythrin_family_protein__Pseudoclostridium_thermosuccinogenes_"/>
    <otu id="otu238633" label="GCA_900551425URVY01000057.1_65109564857_6_GCA_900551425_1_ID_57_6_partial_00__uncultured_Ruminococcaceae_bacterium_"/>
    <otu id="otu238640" label="54.6/11"/>
    <otu id="otu238643" label="OUP78261.1_GCA_002160515_rubrerythrin_family_protein__Anaeromassilibacillus_sp._An172_"/>
    <otu id="otu238646" label="RKJ67703.1_GCA_003612625_rubrerythrin_family_protein__bacterium_1XD42_1_"/>
    <otu id="otu238657" label="92.9/76"/>
    <otu id="otu238660" label="GCA_900545035UQXM01000032.1_52960349632_5_GCA_900545035_1_ID_32_5_partial_00__uncultured_Fusobacterium_sp._"/>
    <otu id="otu238663" label="GCA_002305335DBQR01000022.1_41745228421_4_GCA_002305335__1_ID_21_4_partial_00__Clostridiales_bacterium_UBA1389_"/>
    <otu id="otu238674" label="90.8/86"/>
    <otu id="otu238677" label="87.5/38"/>
    <otu id="otu238680" label="30/35"/>
    <otu id="otu238683" label="WP_071432295.1_GCF_900104675_rubrerythrin_family_protein__Angelakisella_massiliensis_"/>
    <otu id="otu238686" label="82.2/15"/>
    <otu id="otu238689" label="EEG30351.1_GCA_000158655_Rubrerythrin___Clostridium__methylpentosum_DSM_5476_"/>
    <otu id="otu238692" label="96.8/89"/>
    <otu id="otu238695" label="38.9/12"/>
    <otu id="otu238698" label="63.9/12"/>
    <otu id="otu238701" label="93.2/17"/>
    <otu id="otu238704" label="GCA_002369315DFDW01000025.1_48481374867327_48_GCA_002369315_1_ID_27_48_partial_00__Ruminococcaceae_bacterium_UBA3818_"/>
    <otu id="otu238707" label="GCA_900543195UQQC01000001.1_8687325878611_86_GCA_900543195_1_ID_1_86_partial_00__uncultured_Ruminococcaceae_bacterium_"/>
    <otu id="otu238714" label="GCA_900547455URGV01000007.1_4946043465797_49_GCA_900547455_1_ID_7_49_partial_00__uncultured_Ruminococcaceae_bacterium_"/>
    <otu id="otu238721" label="WP_022132918.1_GCF_900148495_rubrerythrin_family_protein__Negativibacillus_massiliensis_"/>
    <otu id="otu238728" label="GCA_900547015URFD01000016.1_108200873616_10_GCA_900547015__1_ID_16_10_partial_00__uncultured_Ruminococcaceae_bacterium_"/>
    <otu id="otu238743" label="GCA_002435615DJBA01000075.1_15715373715427618_157_GCA_002435615__1_ID_18_157_partial_00__Clostridium_sp._UBA5988_"/>
    <otu id="otu238750" label="GCA_900546265URCA01000034.1_43611415034_4_GCA_900546265_1_ID_34_4_partial_00__uncultured_Ruminococcaceae_bacterium_"/>
    <otu id="otu238761" label="17.8/82"/>
    <otu id="otu238764" label="97.9/97"/>
    <otu id="otu238767" label="1/94"/>
    <otu id="otu238770" label="GCA_002366995DFCM01000007.1_58044858064_5_GCA_002366995_1_ID_64_5_partial_00__bacterium_UBP3_UBA3054_"/>
    <otu id="otu238775" label="GCA_900543365UQRG01000009.1_2145719969_2_GCA_900543365_1_ID_9_2_partial_00__uncultured_Eubacterium_sp._"/>
    <otu id="otu238778" label="74.3/100"/>
    <otu id="otu238781" label="GCA_900321335ONVR01000222.1_1311853228_1_GCA_900321335_1_ID_228_1_partial_00__uncultured_Clostridiales_bacterium_"/>
    <otu id="otu238784" label="GCA_900318045ONJE01000024.1_101163512174167_10_GCA_900318045_1_ID_167_10_partial_00__uncultured_Clostridiales_bacterium_"/>
    <otu id="otu238799" label="93.8/100"/>
    <otu id="otu238802" label="HCJ07462.1_GCA_003530125_TPA__rubrerythrin_family_protein__Lachnospiraceae_bacterium_"/>
    <otu id="otu238807" label="GCA_900548855URMF01000030.1_63825436730_6_GCA_900548855__1_ID_30_6_partial_00__uncultured_Clostridiales_bacterium_"/>
    <otu id="otu238810" label="GCA_900544905UQXF01000020.1_11103341087620_11_GCA_900544905_1_ID_20_11_partial_00__uncultured_Clostridium_sp._"/>
    <otu id="otu238825" label="38.5/14"/>
    <otu id="otu238830" label="GCA_002407045DHKB01000046.1_32422654372231_32_GCA_002407045__1_ID_31_32_partial_00__bacterium_UBP9_UBA4705_"/>
    <otu id="otu238833" label="GCA_004554425SFMI01000137.1_415993062207_4_GCA_004554425_1_ID_207_4_partial_00__Candidatus_Saccharibacteria_bacterium_"/>
    <otu id="otu238840" label="0/11"/>
    <otu id="otu238843" label="94.7/98"/>
    <otu id="otu238848" label="OUO36141.1_GCA_002159555_rubrerythrin_family_protein__Muribaculum_sp._An289_"/>
    <otu id="otu238851" label="GCA_002358965DEPW01000049.1_42817335658_4_GCA_002358965_1_ID_58_4_partial_00__Bacteroidales_bacterium_UBA3382_"/>
    <otu id="otu238858" label="90.5/100"/>
    <otu id="otu238861" label="GCA_900546915UREY01000001.1_3741488420271_37_GCA_900546915_1_ID_1_37_partial_00__uncultured_Clostridiales_bacterium_"/>
    <otu id="otu238864" label="GCA_900544975UQXI01000017.1_23236622420117_23_GCA_900544975__1_ID_17_23_partial_00__uncultured_Clostridiales_bacterium_"/>
    <otu id="otu238875" label="97/100"/>
    <otu id="otu238878" label="WP_033164920.1_GCF_000702945_rubrerythrin_family_protein__Clostridium_sp._KNHs205_"/>
    <otu id="otu238881" label="SHK22514.1_GCA_900142215_Rubrerythrin__Anaerocolumna_jejuensis_DSM_15929_"/>
    <otu id="otu238904" label="86.1/89"/>
    <otu id="otu238907" label="0/23"/>
    <otu id="otu238912" label="91/99"/>
    <otu id="otu238917" label="GCA_002502965DAQS01000005.1_1301247491252972_130_GCA_002502965__1_ID_2_130_partial_00__Methanomassiliicoccaceae_archaeon_UBA381_"/>
    <otu id="otu238920" label="49.4/99"/>
    <otu id="otu238923" label="GCA_002506255DAXF01000040.1_62736328483_6_GCA_002506255__1_ID_83_6_partial_00__Methanomassiliicoccaceae_archaeon_UBA367_"/>
    <otu id="otu238926" label="GCA_002503785DASL01000008.1_7064136646842_70_GCA_002503785__1_ID_2_70_partial_00__Methanomassiliicoccaceae_archaeon_UBA75_"/>
    <otu id="otu238937" label="83.5/99"/>
    <otu id="otu238940" label="GCA_002494805DACR01000025.1_1615419159584_16_GCA_002494805_1_ID_4_16_partial_00__Methanomassiliicoccaceae_archaeon_UBA482_"/>
    <otu id="otu238943" label="40.3/94"/>
    <otu id="otu238946" label="GCA_002504405DARO01000006.1_29311603169914_29_GCA_002504405__1_ID_14_29_partial_00__Methanomassiliicoccaceae_archaeon_UBA71_"/>
    <otu id="otu238951" label="GCA_002506175DAXB01000009.1_20201252066443_20_GCA_002506175_1_ID_43_20_partial_00__Methanomassiliicoccaceae_archaeon_UBA113_"/>
    <otu id="otu238954" label="AMK14170.1_GCA_001563305_rubrerythrin__methanogenic_archaeon_mixed_culture_ISO4_G1_"/>
    <otu id="otu238973" label="72.7/99"/>
    <otu id="otu238976" label="AMH95068.1_GCA_001560915_rubrerythrin_Rbr__methanogenic_archaeon_ISO4_H5_"/>
    <otu id="otu238979" label="AGI48050.1_GCA_000350305_Rubrerythrin__Thermoplasmatales_archaeon_BRNA1_"/>
    <otu id="otu238990" label="GCA_900546685UREB01000039.1_63444398339_6_GCA_900546685_1_ID_39_6_partial_00__uncultured_Clostridiales_bacterium_"/>
    <otu id="otu238997" label="GCA_900553785USES01000002.1_8490284908232_84_GCA_900553785_1_ID_2_84_partial_00__uncultured_Clostridium_sp._"/>
    <otu id="otu239008" label="GCA_900543295UQQY01000064.1_32739327864_3_GCA_900543295__1_ID_64_3_partial_00__uncultured_Ruminococcaceae_bacterium_"/>
    <otu id="otu239015" label="86.8/73"/>
    <otu id="otu239018" label="PWL73372.1_GCA_003150405_rubrerythrin_family_protein__Clostridiales_bacterium_"/>
    <otu id="otu239021" label="SEM82543.1_GCA_900110045_Rubrerythrin__Hydrogenoanaerobacterium_saccharovorans_"/>
    <otu id="otu239032" label="83.4/85"/>
    <otu id="otu239035" label="72.7/81"/>
    <otu id="otu239038" label="78.1/85"/>
    <otu id="otu239043" label="OZC19253.1_GCA_002257705_rubrerythrin__Sporomusa_silvacetica_DSM_10669_"/>
    <otu id="otu239046" label="GCA_900544805UQWJ01000008.1_2423625241678_24_GCA_900544805_1_ID_8_24_partial_00__uncultured_Ruminococcaceae_bacterium_"/>
    <otu id="otu239053" label="96.9/98"/>
    <otu id="otu239056" label="81.5/98"/>
    <otu id="otu239059" label="PPS82558.1_GCA_002939365_rubrerythrin__Clostridioides_difficile_"/>
    <otu id="otu239062" label="WP_074437961.1_GCF_900243075_rubrerythrin_family_protein__Clostridioides_difficile_"/>
    <otu id="otu239069" label="CZS07160.1_GCA_900074805_Rubrerythrin__Clostridioides_difficile_"/>
    <otu id="otu239080" label="58.3/60"/>
    <otu id="otu239083" label="86/97"/>
    <otu id="otu239086" label="SCI04919.1_GCA_900066495_NADH_peroxidase__uncultured_Clostridium_sp._"/>
    <otu id="otu239089" label="WP_161618777.1_GCF_000439105_rubrerythrin_family_protein__Terrisporobacter_glycolicus_"/>
    <otu id="otu239096" label="GCA_900557165USRS01000059.1_17151451568459_17_GCA_900557165_1_ID_59_17_partial_00__uncultured_Clostridium_sp._"/>
    <otu id="otu239107" label="GCA_002293295DBCY01000100.1_191908619637112_19_GCA_002293295_1_ID_112_19_partial_00__Ruminococcus_sp._UBA946_"/>
    <otu id="otu239118" label="CCY27208.1_GCA_000432255_putative_uncharacterized_protein__Acholeplasma_sp._CAG_878_"/>
    <otu id="otu239125" label="GCA_900544605UQVP01000002.1_3538658392002_35_GCA_900544605_1_ID_2_35_partial_00__uncultured_Tenericutes_bacterium_"/>
    <otu id="otu239132" label="67.7/76"/>
    <otu id="otu239135" label="GCA_900552335URZL01000012.1_31196173812_3_GCA_900552335__1_ID_12_3_partial_00__uncultured_Tenericutes_bacterium_"/>
    <otu id="otu239138" label="78.7/85"/>
    <otu id="otu239141" label="GCA_900552825USBF01000008.1_3234473350128_32_GCA_900552825__1_ID_8_32_partial_00__uncultured_Clostridium_sp._"/>
    <otu id="otu239144" label="89.5/99"/>
    <otu id="otu239147" label="95.1/95"/>
    <otu id="otu239152" label="87.1/44"/>
    <otu id="otu239155" label="74.9/40"/>
    <otu id="otu239158" label="0/38"/>
    <otu id="otu239161" label="78.3/38"/>
    <otu id="otu239164" label="80.6/81"/>
    <otu id="otu239167" label="GCA_900555835USMK01000015.1_12113141185615_12_GCA_900555835_1_ID_15_12_partial_00__uncultured_Clostridium_sp._"/>
    <otu id="otu239170" label="GCA_900550655URSV01000007.1_5453061536007_54_GCA_900550655__1_ID_7_54_partial_00__uncultured_Clostridium_sp._"/>
    <otu id="otu239177" label="GCA_900555615USMB01000012.1_71764230312_7_GCA_900555615_1_ID_12_7_partial_00__uncultured_Clostridium_sp._"/>
    <otu id="otu239184" label="0/99"/>
    <otu id="otu239187" label="GCA_900555135USKG01000076.1_75004554376_7_GCA_900555135__1_ID_76_7_partial_00__uncultured_Clostridium_sp._"/>
    <otu id="otu239190" label="GCA_900554635USHY01000010.1_42276281510_4_GCA_900554635_1_ID_10_4_partial_00__uncultured_Clostridium_sp._"/>
    <otu id="otu239201" label="GCA_002449785DJXP01000047.1_6236029028_6_GCA_002449785__1_ID_8_6_partial_00__Clostridiales_bacterium_UBA7001_"/>
    <otu id="otu239208" label="74/63"/>
    <otu id="otu239211" label="GCA_900555075USJO01000032.1_42229276832_4_GCA_900555075__1_ID_32_4_partial_00__uncultured_Clostridium_sp._"/>
    <otu id="otu239214" label="GCA_900553695USEM01000007.1_8500655457_8_GCA_900553695__1_ID_7_8_partial_00__uncultured_Clostridium_sp._"/>
    <otu id="otu239227" label="GCA_900553695USEM01000036.1_63479401836_6_GCA_900553695__1_ID_36_6_partial_00__uncultured_Clostridium_sp._"/>
    <otu id="otu239230" label="GCA_900554635USHY01000013.1_30275452808413_30_GCA_900554635__1_ID_13_30_partial_00__uncultured_Clostridium_sp._"/>
    <otu id="otu239241" label="GCA_002404755DHKI01000007.1_11611250211304124_116_GCA_002404755_1_ID_24_116_partial_00__Clostridiales_bacterium_UBA4698_"/>
    <otu id="otu239248" label="GCA_900554175USGK01000024.1_65809636024_6_GCA_900554175_1_ID_24_6_partial_00__uncultured_Clostridium_sp._"/>
    <otu id="otu239267" label="GCA_900318075ONJI01000052.1_17196062016011_17_GCA_900318075_1_ID_11_17_partial_00__uncultured_Firmicutes_bacterium_"/>
    <otu id="otu239274" label="0/4"/>
    <otu id="otu239277" label="TCJ72142.1_GCA_004338625_UNVERIFIED_CONTAM__rubrerythrin__Turicibacter_sanguinis_"/>
    <otu id="otu239284" label="GCA_900319955ONQM01000020.1_65424596326_6_GCA_900319955__1_ID_26_6_partial_00__uncultured_Clostridiales_bacterium_"/>
    <otu id="otu239287" label="GCA_002355235DEKE01000012.1_47452054574450_47_GCA_002355235__1_ID_50_47_partial_00__Bacillales_bacterium_UBA2730_"/>
    <otu id="otu239294" label="CDA80134.1_GCA_000434835_rubrerythrin__Clostridium_sp._CAG_594_"/>
    <otu id="otu239309" label="GCA_900553535USDM01000201.1_28961435201_2_GCA_900553535_1_ID_201_2_partial_00__uncultured_Tenericutes_bacterium_"/>
    <otu id="otu239320" label="GCA_900314885OMWY01000002.1_9910305610359514_99_GCA_900314885__1_ID_14_99_partial_00__uncultured_Clostridiales_bacterium_"/>
    <otu id="otu239331" label="76.4/75"/>
    <otu id="otu239334" label="87.8/94"/>
    <otu id="otu239337" label="GCA_002305435DBQZ01000084.1_28222082274167_28_GCA_002305435_1_ID_67_28_partial_00__Clostridiales_bacterium_UBA1381_"/>
    <otu id="otu239342" label="GCA_002493905DLAJ01000030.1_24272062774215_24_GCA_002493905__1_ID_15_24_partial_00__Lachnospiraceae_bacterium_UBA7050_"/>
    <otu id="otu239345" label="GCA_003979345RYVZ01000036.1_14153531588927_14_GCA_003979345__1_ID_27_14_partial_00__Lachnospiraceae_bacterium_"/>
    <otu id="otu239356" label="96.6/98"/>
    <otu id="otu239359" label="83.3/69"/>
    <otu id="otu239362" label="92.7/97"/>
    <otu id="otu239367" label="GCA_900545635URAE01000043.1_7111961172943_7_GCA_900545635__1_ID_43_7_partial_00__uncultured_Treponema_sp._"/>
    <otu id="otu239370" label="GCA_002350235DEEL01000001.1_42453614589410_42_GCA_002350235__1_ID_10_42_partial_00__Treponema_sp._UBA2879_"/>
    <otu id="otu239377" label="95/99"/>
    <otu id="otu239380" label="WP_022932391.1_GCF_000421345_rubrerythrin_family_protein__Treponema_bryantii_"/>
    <otu id="otu239383" label="48.7/97"/>
    <otu id="otu239386" label="SEQ04705.1_GCA_900111035_Rubrerythrin__Treponema_bryantii_"/>
    <otu id="otu239389" label="SFI42737.1_GCA_900113965_Rubrerythrin__Treponema_bryantii_"/>
    <otu id="otu239404" label="GCA_002437855DJRR01000003.1_17622907922961512_176_GCA_002437855__1_ID_12_176_partial_00__Treponema_sp._UBA6355_"/>
    <otu id="otu239411" label="SJZ29588.1_GCA_900167145_Rubrerythrin__Treponema_porcinum_"/>
    <otu id="otu239426" label="93.5/89"/>
    <otu id="otu239429" label="93/98"/>
    <otu id="otu239432" label="82.6/95"/>
    <otu id="otu239437" label="66.8/93"/>
    <otu id="otu239442" label="83.2/99"/>
    <otu id="otu239445" label="87.6/95"/>
    <otu id="otu239448" label="93.4/84"/>
    <otu id="otu239451" label="40.4/66"/>
    <otu id="otu239454" label="87.3/94"/>
    <otu id="otu239457" label="GCA_002491945DKWX01000009.1_28375313807313_28_GCA_002491945__1_ID_13_28_partial_00__Porphyromonadaceae_bacterium_UBA7141_"/>
    <otu id="otu239460" label="GCA_900549785URPM01000013.1_88554909613_8_GCA_900549785__1_ID_13_8_partial_00__uncultured_Porphyromonadaceae_bacterium_"/>
    <otu id="otu239467" label="GCA_004553095SFMJ01000094.1_334664008159_3_GCA_004553095__1_ID_159_3_partial_00__Bacteroidales_bacterium_"/>
    <otu id="otu239474" label="GCA_900554265USGZ01000023.1_36656719823_3_GCA_900554265_1_ID_23_3_partial_00__uncultured_Porphyromonadaceae_bacterium_"/>
    <otu id="otu239481" label="84/79"/>
    <otu id="otu239488" label="ROT19145.1_GCA_003833095_rubrerythrin_family_protein__Muribaculaceae_bacterium_Isolate_114__HZI__"/>
    <otu id="otu239491" label="GCA_001689415LUJM01000103.1_161457915121103_16_GCA_001689415__1_ID_103_16_partial_00__Bacteroidales_bacterium_M2_"/>
    <otu id="otu239498" label="83.2/96"/>
    <otu id="otu239501" label="GCA_002493345DKYN01000051.1_14167381728082_14_GCA_002493345_1_ID_82_14_partial_00__Porphyromonadaceae_bacterium_UBA7099_"/>
    <otu id="otu239506" label="20.2/43"/>
    <otu id="otu239509" label="GCA_900549375URNY01000093.1_128622916493_12_GCA_900549375__1_ID_93_12_partial_00__uncultured_Bacteroidales_bacterium_"/>
    <otu id="otu239512" label="89.8/100"/>
    <otu id="otu239515" label="GCA_004556305SFHT01000129.1_1196738140_1_GCA_004556305_1_ID_140_1_partial_00__Bacteroidales_bacterium_"/>
    <otu id="otu239518" label="GCA_900541215UQJB01000034.1_19245372507934_19_GCA_900541215__1_ID_34_19_partial_00__uncultured_Bacteroidales_bacterium_"/>
    <otu id="otu239529" label="77.1/45"/>
    <otu id="otu239532" label="72.3/30"/>
    <otu id="otu239535" label="GCA_900555715USMC01000007.1_1475897_1_GCA_900555715__1_ID_7_1_partial_00__uncultured_Porphyromonadaceae_bacterium_"/>
    <otu id="otu239538" label="76.9/84"/>
    <otu id="otu239541" label="GCA_001701225DAAQ01000032.1_6274444749866_62_GCA_001701225__1_ID_6_62_partial_00__Bacteroidales_bacterium_H5_"/>
    <otu id="otu239544" label="75.7/27"/>
    <otu id="otu239547" label="GCA_900555165USKE01000177.1_212901832177_2_GCA_900555165__1_ID_177_2_partial_00__uncultured_Porphyromonadaceae_bacterium_"/>
    <otu id="otu239552" label="GCA_001701065DAAL01000101.1_161368814230131_16_GCA_001701065__1_ID_131_16_partial_00__Bacteroidales_bacterium_GP4_"/>
    <otu id="otu239555" label="ROT15698.1_GCA_003762665_rubrerythrin_family_protein__Muribaculaceae_bacterium_Isolate_102__HZI__"/>
    <otu id="otu239574" label="GCA_900543725UQSO01000008.1_2123952244948_21_GCA_900543725__1_ID_8_21_partial_00__uncultured_Porphyromonadaceae_bacterium_"/>
    <otu id="otu239593" label="GCA_900548975URMS01000007.1_1231272611278037_123_GCA_900548975__1_ID_7_123_partial_00__uncultured_Porphyromonadaceae_bacterium_"/>
    <otu id="otu239604" label="GCA_900539245UQBK01000031.1_57880842231_5_GCA_900539245__1_ID_31_5_partial_00__uncultured_Porphyromonadaceae_bacterium_"/>
    <otu id="otu239613" label="WP_024989952.1_GCF_000426565_rubrerythrin_family_protein__Prevotella_albensis_"/>
    <otu id="otu239616" label="SDZ87822.1_GCA_900107655_Rubrerythrin__Prevotella_bryantii_"/>
    <otu id="otu239629" label="GCA_900540375UQFS01000019.1_33411634170519_33_GCA_900540375_1_ID_19_33_partial_00__uncultured_Prevotella_sp._"/>
    <otu id="otu239632" label="80.9/100"/>
    <otu id="otu239635" label="HCJ46058.1_GCA_003529965_TPA__rubrerythrin_family_protein__Prevotella_sp._"/>
    <otu id="otu239638" label="GCA_002481685DLEP01000022.1_25295753011778_25_GCA_002481685_1_ID_78_25_partial_00__Prevotella_sp._UBA7743_"/>
    <otu id="otu239653" label="WP_021993249.1_GCF_900079775_rubrerythrin_family_protein__Prevotella_lascolaii_"/>
    <otu id="otu239660" label="94.9/99"/>
    <otu id="otu239663" label="GCA_900552675USAI01000097.1_117572397_1_GCA_900552675__1_ID_97_1_partial_00__uncultured_Prevotella_sp._"/>
    <otu id="otu239666" label="99/99"/>
    <otu id="otu239669" label="OZT03687.1_GCA_002265625_rubrerythrin_family_protein__Prevotella_sp._885_"/>
    <otu id="otu239672" label="GCA_900539565UQCP01000070.1_12119221246470_12_GCA_900539565_1_ID_70_12_partial_00__uncultured_Prevotella_sp._"/>
    <otu id="otu239687" label="93.7/100"/>
    <otu id="otu239692" label="GCA_900314715OMWI01000058.1_9109961153879_9_GCA_900314715_1_ID_79_9_partial_00__uncultured_Prevotellaceae_bacterium_"/>
    <otu id="otu239695" label="GCA_002449845DJXW01000016.1_28431925731979944_284_GCA_002449845_1_ID_44_284_partial_00__Prevotella_sp._UBA6994_"/>
    <otu id="otu239704" label="GCA_900315075OMXV01000014.1_43556409854_4_GCA_900315075_1_ID_54_4_partial_00__uncultured_Prevotellaceae_bacterium_"/>
    <otu id="otu239707" label="92.3/100"/>
    <otu id="otu239710" label="GCA_900315455OMZE01000028.1_30306653120743_30_GCA_900315455_1_ID_43_30_partial_00__uncultured_Prevotellaceae_bacterium_"/>
    <otu id="otu239713" label="82.1/100"/>
    <otu id="otu239716" label="GCA_900320585ONSV01000046.1_111289013432180_11_GCA_900320585__1_ID_180_11_partial_00__uncultured_Prevotellaceae_bacterium_"/>
    <otu id="otu239719" label="GCA_900317305ONGG01000054.1_43615415756_4_GCA_900317305_1_ID_56_4_partial_00__uncultured_Prevotellaceae_bacterium_"/>
    <otu id="otu239742" label="0/72"/>
    <otu id="otu239747" label="GCA_002395965DGVT01000030.1_131612316764121_13_GCA_002395965_1_ID_121_13_partial_00__Porphyromonadaceae_bacterium_UBA4277_"/>
    <otu id="otu239750" label="GCA_002396085DGWI01000005.1_12114311197336_12_GCA_002396085__1_ID_36_12_partial_00__Porphyromonadaceae_bacterium_UBA4262_"/>
    <otu id="otu239757" label="EGV34375.1_GCA_000224615_hypothetical_protein_HMPREF9431_00335__Prevotella_oulorum_F0390_"/>
    <otu id="otu239774" label="94.5/99"/>
    <otu id="otu239779" label="GCA_900544035UQTP01000002.1_10582154826932_105_GCA_900544035__1_ID_2_105_partial_00__uncultured_Tenericutes_bacterium_"/>
    <otu id="otu239782" label="GCA_900545005UQXO01000011.1_40399034044211_40_GCA_900545005__1_ID_11_40_partial_00__uncultured_Tenericutes_bacterium_"/>
    <otu id="otu239789" label="GCA_900320425ONSF01000024.1_68461900030_6_GCA_900320425__1_ID_30_6_partial_00__uncultured_Clostridiales_bacterium_"/>
    <otu id="otu239796" label="84.2/97"/>
    <otu id="otu239799" label="GCA_900320735ONTJ01000025.1_95317585610_9_GCA_900320735_1_ID_10_9_partial_00__uncultured_Clostridiales_bacterium_"/>
    <otu id="otu239802" label="GCA_002369415DFEZ01000009.1_3603675533680923_360_GCA_002369415_1_ID_3_360_partial_00__Bacillales_bacterium_UBA3789_"/>
    <otu id="otu239817" label="97.3/90"/>
    <otu id="otu239820" label="86.6/75"/>
    <otu id="otu239823" label="80.7/73"/>
    <otu id="otu239826" label="61.6/76"/>
    <otu id="otu239829" label="EFE92461.1_GCA_000160135_Rubrerythrin__Oribacterium_sp._oral_taxon_078_str._F0262_"/>
    <otu id="otu239832" label="55.1/91"/>
    <otu id="otu239835" label="CDC47673.1_GCA_000435795_rubrerythrin__Clostridium_sp._CAG_58_"/>
    <otu id="otu239838" label="GCA_900541255UQJL01000002.1_2731723322562_27_GCA_900541255_1_ID_2_27_partial_00__uncultured_Clostridium_sp._"/>
    <otu id="otu239849" label="GCA_002438545DJPK01000005.1_96924746362_9_GCA_002438545_1_ID_62_9_partial_00__Bacillales_bacterium_UBA6414_"/>
    <otu id="otu239856" label="85.6/83"/>
    <otu id="otu239861" label="64.6/84"/>
    <otu id="otu239864" label="80.5/45"/>
    <otu id="otu239867" label="17/46"/>
    <otu id="otu239870" label="90/88"/>
    <otu id="otu239875" label="80.8/29"/>
    <otu id="otu239878" label="74.8/29"/>
    <otu id="otu239881" label="AEQ21985.1_GCA_000230275_conserved_hypothetical_protein__Acidaminococcus_intestini_RyC_MR95_"/>
    <otu id="otu239884" label="GCA_900314305OMUS01000126.1_35405774111924_35_GCA_900314305__1_ID_24_35_partial_00__uncultured_Selenomonadales_bacterium_"/>
    <otu id="otu239891" label="84.1/100"/>
    <otu id="otu239894" label="ADB47896.1_GCA_000025305_Rubrerythrin__Acidaminococcus_fermentans_DSM_20731_"/>
    <otu id="otu239897" label="WP_071143183.1_GCF_900106585_rubrerythrin_family_protein__Acidaminococcus_timonensis_"/>
    <otu id="otu239908" label="GCA_900314165OMUE01000180.1_865497091113_8_GCA_900314165_1_ID_113_8_partial_00__uncultured_Acidaminococcus_sp._"/>
    <otu id="otu239915" label="GCA_900547295URGK01000021.1_75621615421_7_GCA_900547295__1_ID_21_7_partial_00__uncultured_Clostridiales_bacterium_"/>
    <otu id="otu239922" label="GCA_900557655USTX01000147.1_131564147_1_GCA_900557655_1_ID_147_1_partial_00__uncultured_Clostridiales_bacterium_"/>
    <otu id="otu239929" label="95.8/97"/>
    <otu id="otu239932" label="79.1/100"/>
    <otu id="otu239939" label="70.1/84"/>
    <otu id="otu239942" label="83.6/79"/>
    <otu id="otu239945" label="49.6/75"/>
    <otu id="otu239948" label="86.5/70"/>
    <otu id="otu239951" label="73.1/23"/>
    <otu id="otu239954" label="92.7/67"/>
    <otu id="otu239957" label="89.2/77"/>
    <otu id="otu239960" label="76.2/15"/>
    <otu id="otu239963" label="0/3"/>
    <otu id="otu239966" label="72.9/5"/>
    <otu id="otu239969" label="89.4/54"/>
    <otu id="otu239972" label="80.8/57"/>
    <otu id="otu239975" label="89.1/80"/>
    <otu id="otu239978" label="88/61"/>
    <otu id="otu239981" label="0/52"/>
    <otu id="otu239984" label="94/90"/>
    <otu id="otu239987" label="73/85"/>
    <otu id="otu239990" label="78.2/17"/>
    <otu id="otu239993" label="93.8/75"/>
    <otu id="otu239996" label="47/67"/>
    <otu id="otu240003" label="GCA_900540365UQFN01000007.1_6376135766747_63_GCA_900540365_1_ID_7_63_partial_00__uncultured_Mollicutes_bacterium_"/>
    <otu id="otu240008" label="GCA_900545015UQXJ01000051.1_65383592551_6_GCA_900545015_1_ID_51_6_partial_00__uncultured_Mollicutes_bacterium_"/>
    <otu id="otu240011" label="GCA_900540395UQFQ01000008.1_5460306608488_54_GCA_900540395_1_ID_8_54_partial_00__uncultured_Mollicutes_bacterium_"/>
    <otu id="otu240022" label="WP_027869841.1_GCF_000688015_rubrerythrin_family_protein__Eubacterium_sp._AB3007_"/>
    <otu id="otu240029" label="55/98"/>
    <otu id="otu240032" label="SKB45668.1_GCA_900168235_Rubrerythrin__Lachnospiraceae_bacterium_"/>
    <otu id="otu240035" label="WP_044908687.1_GCF_000701625_rubrerythrin_family_protein__Lachnospiraceae_bacterium_MC2017_"/>
    <otu id="otu240046" label="83.5/85"/>
    <otu id="otu240049" label="GCA_001513255LFTG01000170.1_3848138722_3_GCA_001513255__1_ID_22_3_partial_00__Clostridiales_bacterium_DTU035_"/>
    <otu id="otu240052" label="GCA_900555535USLL01000213.1_518732421213_5_GCA_900555535__1_ID_213_5_partial_00__uncultured_Ruminococcaceae_bacterium_"/>
    <otu id="otu240063" label="62.8/84"/>
    <otu id="otu240066" label="68.8/85"/>
    <otu id="otu240069" label="GCA_900544275UQUU01000001.1_1311835123801_13_GCA_900544275__1_ID_1_13_partial_00__uncultured_Succiniclasticum_sp._"/>
    <otu id="otu240072" label="GCA_900317905ONIN01000010.1_26279032844821_26_GCA_900317905__1_ID_21_26_partial_00__uncultured_Clostridiales_bacterium_"/>
    <otu id="otu240079" label="EMZ24811.1_GCA_000364245_hypothetical_protein_C824_03456__Clostridium_sp._ASF502_"/>
    <otu id="otu240090" label="73.6/19"/>
    <otu id="otu240093" label="EUC51533.1_GCA_000525775_rubrerythrin__Mogibacterium_timidum_ATCC_33093_"/>
    <otu id="otu240096" label="GCA_900315555OMZN01000066.1_758416377133_7_GCA_900315555_1_ID_133_7_partial_00__uncultured_Clostridiales_bacterium_"/>
    <otu id="otu240107" label="92.9/98"/>
    <otu id="otu240110" label="5.7/89"/>
    <otu id="otu240113" label="GCA_002391105DGRT01000029.1_42571323650_4_GCA_002391105_1_ID_50_4_partial_00__Lachnospiraceae_bacterium_UBA4381_"/>
    <otu id="otu240116" label="GCA_002315255DCGM01000085.1_91110811629112_9_GCA_002315255__1_ID_112_9_partial_01__Lachnospiraceae_bacterium_UBA1778_"/>
    <otu id="otu240123" label="GCA_900548115URJL01000011.1_16126651321011_16_GCA_900548115__1_ID_11_16_partial_00__uncultured_Clostridiales_bacterium_"/>
    <otu id="otu240136" label="83.3/53"/>
    <otu id="otu240139" label="84.8/78"/>
    <otu id="otu240142" label="32.8/81"/>
    <otu id="otu240145" label="85.7/95"/>
    <otu id="otu240148" label="75.3/92"/>
    <otu id="otu240151" label="79.6/94"/>
    <otu id="otu240154" label="89.5/94"/>
    <otu id="otu240157" label="98.9/96"/>
    <otu id="otu240160" label="GCA_002315745DCID01000024.1_22209112148345_22_GCA_002315745__1_ID_45_22_partial_00__Bacteroidales_bacterium_UBA1735_"/>
    <otu id="otu240163" label="GCA_002317295DCIY01000030.1_53604226102111_53_GCA_002317295_1_ID_11_53_partial_00__Bacteroidales_bacterium_UBA1714_"/>
    <otu id="otu240170" label="GCA_002314885DCHT01000017.1_2420224207636_24_GCA_002314885_1_ID_6_24_partial_00__Bacteroidales_bacterium_UBA1745_"/>
    <otu id="otu240179" label="GCA_900316745ONEB01000006.1_91954579639217_91_GCA_900316745_1_ID_17_91_partial_00__uncultured_Clostridiales_bacterium_"/>
    <otu id="otu240182" label="21.6/92"/>
    <otu id="otu240185" label="GCA_002308915DBWI01000021.1_35349233546228_35_GCA_002308915__1_ID_28_35_partial_00__Catabacter_sp._UBA1242_"/>
    <otu id="otu240188" label="GCA_002315675DCHP01000105.1_20253352587713_20_GCA_002315675_1_ID_13_20_partial_00__Rikenellaceae_bacterium_UBA1749_"/>
    <otu id="otu240203" label="GCA_002314875DCHS01000052.1_21026684026737918_210_GCA_002314875__1_ID_18_210_partial_00__Prevotellaceae_bacterium_UBA1746_"/>
    <otu id="otu240210" label="GCA_002363095DEWC01000036.1_638064459111_6_GCA_002363095_1_ID_111_6_partial_00__Ruminococcaceae_bacterium_UBA3220_"/>
    <otu id="otu240217" label="GCA_002314685DCHB01000064.1_22198285465_2_GCA_002314685__1_ID_65_2_partial_00__Clostridiales_bacterium_UBA1763_"/>
    <otu id="otu240226" label="GCA_900315925ONAV01000042.1_25273822792137_25_GCA_900315925_1_ID_37_25_partial_00__uncultured_Selenomonadales_bacterium_"/>
    <otu id="otu240229" label="SFE29002.1_GCA_900112895_Rubrerythrin__Succiniclasticum_ruminis_DSM_9236_"/>
    <otu id="otu240240" label="0/32"/>
    <otu id="otu240243" label="85.9/71"/>
    <otu id="otu240246" label="76.9/23"/>
    <otu id="otu240249" label="GCA_002372175DFIS01000062.1_30253582602966_30_GCA_002372175_1_ID_66_30_partial_00__Solobacterium_sp._UBA3691_"/>
    <otu id="otu240252" label="5.2/85"/>
    <otu id="otu240255" label="0/86"/>
    <otu id="otu240260" label="SCW66941.1_GCA_900099715_Rubrerythrin__Ruminococcaceae_bacterium_YRB3002_"/>
    <otu id="otu240263" label="GCA_002392505DGHD01000001.1_1316890174263_13_GCA_002392505_1_ID_3_13_partial_00__Catabacter_sp._UBA3857_"/>
    <otu id="otu240270" label="GCA_002309055DBWO01000022.1_46523785291734_46_GCA_002309055_1_ID_34_46_partial_00__Ruminococcaceae_bacterium_UBA1236_"/>
    <otu id="otu240277" label="89.5/79"/>
    <otu id="otu240280" label="74.9/97"/>
    <otu id="otu240283" label="HCI73752.1_GCA_003526715_TPA__rubrerythrin_family_protein__Lachnospiraceae_bacterium_"/>
    <otu id="otu240286" label="GCA_002394165DGTA01000031.1_312621801103_3_GCA_002394165_1_ID_103_3_partial_00__Lachnospiraceae_bacterium_UBA4348_"/>
    <otu id="otu240293" label="GCA_002353935DEKP01000021.1_23221852272443_23_GCA_002353935_1_ID_43_23_partial_00__Ruminococcaceae_bacterium_UBA2719_"/>
    <otu id="otu240308" label="0/21"/>
    <otu id="otu240311" label="77.7/23"/>
    <otu id="otu240314" label="86.7/87"/>
    <otu id="otu240317" label="76/89"/>
    <otu id="otu240320" label="GCA_900318825ONMB01000015.1_2999154724_2_GCA_900318825__1_ID_24_2_partial_00__uncultured_Ruminococcus_sp._"/>
    <otu id="otu240325" label="GCA_900315815ONAS01000035.1_151412314671104_15_GCA_900315815__1_ID_104_15_partial_00__uncultured_Clostridiales_bacterium_"/>
    <otu id="otu240328" label="GCA_002389995DGRR01000199.1_111442415089142_11_GCA_002389995__1_ID_142_11_partial_00__Ruminococcus_sp._UBA4383_"/>
    <otu id="otu240341" label="GCA_002449575DJXC01000109.1_76415707199_7_GCA_002449575__1_ID_99_7_partial_00__Ruminococcus_sp._UBA7014_"/>
    <otu id="otu240344" label="GCA_002373165DFJS01000031.1_17219132257594_17_GCA_002373165_1_ID_94_17_partial_00__Ruminococcus_sp._UBA3665_"/>
    <otu id="otu240355" label="76.4/76"/>
    <otu id="otu240358" label="GCA_900544985UQXK01000030.1_20201372067630_20_GCA_900544985_1_ID_30_20_partial_00__uncultured_Clostridiales_bacterium_"/>
    <otu id="otu240361" label="GCA_900315975ONBA01000021.1_14206252116454_14_GCA_900315975_1_ID_54_14_partial_00__uncultured_Ruminococcus_sp._"/>
    <otu id="otu240372" label="WP_044975742.1_GCF_000712055_rubrerythrin_family_protein__Ruminococcus_sp._HUN007_"/>
    <otu id="otu240383" label="81.6/66"/>
    <otu id="otu240386" label="78.1/69"/>
    <otu id="otu240389" label="76.5/8"/>
    <otu id="otu240392" label="88.8/44"/>
    <otu id="otu240395" label="0/78"/>
    <otu id="otu240398" label="23.3/26"/>
    <otu id="otu240401" label="87.1/52"/>
    <otu id="otu240404" label="74.7/74"/>
    <otu id="otu240407" label="GCA_002308775DBVT01000029.1_517832448124_5_GCA_002308775__1_ID_124_5_partial_00__Mageeibacillus_sp._UBA1257_"/>
    <otu id="otu240410" label="GCA_900318155ONJN01000140.1_202083421490140_20_GCA_900318155__1_ID_140_20_partial_00__uncultured_Clostridiales_bacterium_"/>
    <otu id="otu240417" label="GCA_002310055DBXS01000031.1_66770387758012_66_GCA_002310055__1_ID_12_66_partial_00__Clostridiales_bacterium_UBA1206_"/>
    <otu id="otu240426" label="HAV01420.1_GCA_003484785_TPA__rubrerythrin_family_protein__Lachnospiraceae_bacterium_"/>
    <otu id="otu240429" label="GCA_002368575DFEA01000029.1_43843438570_4_GCA_002368575__1_ID_70_4_partial_00__Lachnospiraceae_bacterium_UBA3814_"/>
    <otu id="otu240440" label="73.7/13"/>
    <otu id="otu240443" label="GCA_900318975ONMY01000228.1_2204854209_2_GCA_900318975_1_ID_209_2_partial_00__uncultured_Firmicutes_bacterium_"/>
    <otu id="otu240448" label="0/70"/>
    <otu id="otu240451" label="73.7/73"/>
    <otu id="otu240454" label="GCA_002348905DEBW01000132.1_211851739160_2_GCA_002348905__1_ID_160_2_partial_00__Ruminococcus_flavefaciens_"/>
    <otu id="otu240457" label="EWM54259.1_GCA_000571935_rubrerythrin__Ruminococcus_flavefaciens_007c_"/>
    <otu id="otu240466" label="GCA_900321885ONXN01000018.1_67299784739_6_GCA_900321885_1_ID_39_6_partial_00__uncultured_Ruminococcus_sp._"/>
    <otu id="otu240469" label="GCA_900315975ONBA01000019.1_33546155516357_33_GCA_900315975__1_ID_57_33_partial_00__uncultured_Ruminococcus_sp._"/>
    <otu id="otu240480" label="GCA_002310115DBYI01000091.1_25224012295545_25_GCA_002310115__1_ID_45_25_partial_00__Ruminococcus_flavefaciens_"/>
    <otu id="otu240495" label="72.9/85"/>
    <otu id="otu240500" label="GCA_001604185LVAV01000026.1_54214475626_5_GCA_001604185_1_ID_26_5_partial_00__Clostridiales_bacterium_Firm_16_"/>
    <otu id="otu240503" label="GCA_900315315OMYT01000025.1_282735827897169_28_GCA_900315315_1_ID_169_28_partial_00__uncultured_Clostridiales_bacterium_"/>
    <otu id="otu240512" label="WP_026835434.1_GCF_000518685_rubrerythrin_family_protein__Eubacterium_xylanophilum_"/>
    <otu id="otu240515" label="GCA_002395525DGXE01000005.1_23351313580566_23_GCA_002395525__1_ID_66_23_partial_00__Ruminococcus_sp._UBA4240_"/>
    <otu id="otu240530" label="GCA_900321275ONVI01000038.1_14127921333463_14_GCA_900321275__1_ID_63_14_partial_00__uncultured_Clostridiales_bacterium_"/>
    <otu id="otu240537" label="84.3/12"/>
    <otu id="otu240540" label="77/32"/>
    <otu id="otu240543" label="87/55"/>
    <otu id="otu240546" label="70/41"/>
    <otu id="otu240549" label="68.6/64"/>
    <otu id="otu240554" label="GCA_900318765ONLX01000062.1_539174459102_5_GCA_900318765_1_ID_102_5_partial_00__uncultured_Clostridiales_bacterium_"/>
    <otu id="otu240557" label="78.7/87"/>
    <otu id="otu240560" label="85.2/89"/>
    <otu id="otu240563" label="GCA_900321145ONVB01000273.1_1113778128_1_GCA_900321145_1_ID_128_1_partial_00__uncultured_Clostridiales_bacterium_"/>
    <otu id="otu240566" label="GCA_900319195ONNL01000002.1_66563721091_6_GCA_900319195__1_ID_91_6_partial_00__uncultured_Ruminococcus_sp._"/>
    <otu id="otu240575" label="GCA_900318185ONJP01000030.1_23211962173577_23_GCA_900318185_1_ID_77_23_partial_00__uncultured_Clostridiales_bacterium_"/>
    <otu id="otu240578" label="77.1/65"/>
    <otu id="otu240581" label="WP_028505733.1_GCF_000621805_rubrerythrin_family_protein__Ruminococcus_sp._FC2018_"/>
    <otu id="otu240584" label="GCA_002371625DFFV01000098.1_178617108_1_GCA_002371625__1_ID_108_1_partial_00__Ruminococcus_sp._UBA3767_"/>
    <otu id="otu240605" label="WP_028513552.1_GCF_000688035_MULTISPECIES__rubrerythrin_family_protein__unclassified_Ruminococcaceae__miscellaneous__"/>
    <otu id="otu240608" label="SEW23061.1_GCA_900111435_Glutamate_synthase_domain_containing_protein_2__Ruminococcaceae_bacterium_KH2T8_"/>
    <otu id="otu240619" label="95.7/93"/>
    <otu id="otu240622" label="GCA_900313265OMRN01000277.1_322282884373_3_GCA_900313265_1_ID_373_3_partial_00__uncultured_Lachnospiraceae_bacterium_"/>
    <otu id="otu240625" label="GCA_002368665DFEK01000005.1_911030421037136_91_GCA_002368665_1_ID_6_91_partial_00__Lachnospiraceae_bacterium_UBA3804_"/>
    <otu id="otu240636" label="SDB05915.1_GCA_900104495_Rubrerythrin__Ruminococcaceae_bacterium_FB2012_"/>
    <otu id="otu240643" label="WP_084150085.1_GCF_000701725_rubrerythrin_family_protein__Erysipelotrichaceae_bacterium_NK3D112_"/>
    <otu id="otu240650" label="GCA_900315555OMZN01000123.1_410403076122_4_GCA_900315555_1_ID_122_4_partial_00__uncultured_Clostridiales_bacterium_"/>
    <otu id="otu240661" label="86.1/80"/>
    <otu id="otu240666" label="24.3/97"/>
    <otu id="otu240671" label="GCA_900322155ONYT01000137.1_424723626141_4_GCA_900322155_1_ID_141_4_partial_00__uncultured_Clostridiales_bacterium_"/>
    <otu id="otu240674" label="GCA_900313455OMRL01000133.1_417732927254_4_GCA_900313455_1_ID_254_4_partial_00__uncultured_Clostridiales_bacterium_"/>
    <otu id="otu240681" label="GCA_900315315OMYT01000043.1_22199162084575_22_GCA_900315315__1_ID_75_22_partial_01__uncultured_Clostridiales_bacterium_"/>
    <otu id="otu240688" label="WP_081779262.1_GCF_000621905_rubrerythrin__Lachnospiraceae_bacterium_NC2004_"/>
    <otu id="otu240695" label="75.3/15"/>
    <otu id="otu240698" label="GCA_900318145ONJM01000003.1_11711789711906020_117_GCA_900318145_1_ID_20_117_partial_00__uncultured_Clostridiales_bacterium_"/>
    <otu id="otu240703" label="SMC52484.1_GCA_900176495_Rubrerythrin__Clostridiales_bacterium_"/>
    <otu id="otu240706" label="99.4/99"/>
    <otu id="otu240709" label="GCA_900320065ONQV01000002.1_334428344819100_33_GCA_900320065_1_ID_100_33_partial_00__uncultured_Clostridiales_bacterium_"/>
    <otu id="otu240712" label="GCA_002371075DFFS01000051.1_26299213046670_26_GCA_002371075__1_ID_70_26_partial_00__Catabacter_sp._UBA3770_"/>
    <otu id="otu240743" label="77.5/89"/>
    <otu id="otu240748" label="GCA_002395835DGVD01000018.1_3003388983394377_300_GCA_002395835__1_ID_7_300_partial_00__Bacteroidales_bacterium_UBA4293_"/>
    <otu id="otu240751" label="GCA_002438635DJPX01000034.1_21185172429_2_GCA_002438635__1_ID_29_2_partial_00__Bacteroidales_bacterium_UBA6401_"/>
    <otu id="otu240758" label="87.2/97"/>
    <otu id="otu240761" label="WP_022783138.1_GCF_000421045_rubrerythrin_family_protein__Lachnospiraceae_bacterium_NK4A179_"/>
    <otu id="otu240764" label="GCA_900314485OMVL01000019.1_97990853224_9_GCA_900314485__1_ID_24_9_partial_00__uncultured_Clostridiales_bacterium_"/>
    <otu id="otu240783" label="GCA_002308255DBVZ01000108.1_43776431539_4_GCA_002308255__1_ID_39_4_partial_00__Lachnospiraceae_bacterium_UBA1251_"/>
    <otu id="otu240790" label="75.6/75"/>
    <otu id="otu240793" label="75.6/73"/>
    <otu id="otu240796" label="48.2/21"/>
    <otu id="otu240799" label="77.3/93"/>
    <otu id="otu240802" label="28.5/45"/>
    <otu id="otu240805" label="84.4/41"/>
    <otu id="otu240808" label="76.4/38"/>
    <otu id="otu240811" label="77.6/36"/>
    <otu id="otu240814" label="54/60"/>
    <otu id="otu240817" label="GCA_001941135MSHL01000035.1_14165561774035_14_GCA_001941135_1_ID_35_14_partial_00__Ruminococcus_sp._Zagget11_"/>
    <otu id="otu240820" label="GCA_900551855URXM01000006.1_3953613547916_39_GCA_900551855__1_ID_6_39_partial_00__uncultured_Clostridiales_bacterium_"/>
    <otu id="otu240827" label="HAL18601.1_GCA_003454065_TPA__rubrerythrin_family_protein__Spirochaetaceae_bacterium_"/>
    <otu id="otu240836" label="87.7/91"/>
    <otu id="otu240839" label="75.7/99"/>
    <otu id="otu240842" label="WP_106811557.1_GCF_900290275_rubrerythrin_family_protein__Prevotella_sp._Marseille_P4119_"/>
    <otu id="otu240845" label="OYP41039.1_GCA_002251295_rubrerythrin_family_protein__Prevotella_sp._P5_50_"/>
    <otu id="otu240852" label="83.8/99"/>
    <otu id="otu240855" label="GCA_900553155USCM01000002.1_21076462_2_GCA_900553155__1_ID_2_2_partial_00__uncultured_Prevotella_sp._"/>
    <otu id="otu240858" label="GCA_900550035URQS01000001.1_821020541025931_82_GCA_900550035__1_ID_1_82_partial_00__uncultured_Prevotella_sp._"/>
    <otu id="otu240869" label="GCA_900552515URZZ01000047.1_11100301056947_11_GCA_900552515_1_ID_47_11_partial_00__uncultured_Prevotella_sp._"/>
    <otu id="otu240880" label="GCA_002395925DGVM01000196.1_43267380635_4_GCA_002395925__1_ID_35_4_partial_00__Bacteroidales_bacterium_UBA4284_"/>
    <otu id="otu240889" label="85.9/26"/>
    <otu id="otu240894" label="78.9/81"/>
    <otu id="otu240897" label="GCA_900545385UQYW01000006.1_5369242286_5_GCA_900545385__1_ID_6_5_partial_00__uncultured_Clostridiales_bacterium_"/>
    <otu id="otu240900" label="89.5/100"/>
    <otu id="otu240903" label="GCA_001603145LVBI01000048.1_14112901182646_14_GCA_001603145_1_ID_46_14_partial_00__Spirochaetales_bacterium_Spiro_07_"/>
    <otu id="otu240906" label="GCA_002363635DEWM01000061.1_22265291552_2_GCA_002363635__1_ID_52_2_partial_00__Bacillales_bacterium_UBA3210_"/>
    <otu id="otu240917" label="88.5/98"/>
    <otu id="otu240920" label="49.3/96"/>
    <otu id="otu240923" label="GCA_002363615DEWK01000007.1_3141007415465_31_GCA_002363615_1_ID_5_31_partial_00__Lachnospira_sp._UBA3212_"/>
    <otu id="otu240926" label="GCA_900314745OMWK01000001.1_43518495238819_43_GCA_900314745__1_ID_19_43_partial_00__uncultured_Clostridiales_bacterium_"/>
    <otu id="otu240933" label="81.9/98"/>
    <otu id="otu240936" label="HAN42498.1_GCA_003456855_TPA__rubrerythrin_family_protein__Sphaerochaeta_sp._"/>
    <otu id="otu240939" label="SCX81703.1_GCA_900102065_Rubrerythrin__Lachnospiraceae_bacterium_XPB1003_"/>
    <otu id="otu240954" label="74.7/25"/>
    <otu id="otu240957" label="GCA_002373595DFKT01000044.1_20206472118998_20_GCA_002373595_1_ID_98_20_partial_00__Lachnospiraceae_bacterium_UBA3638_"/>
    <otu id="otu240960" label="89.7/100"/>
    <otu id="otu240963" label="47.7/91"/>
    <otu id="otu240966" label="PWL03825.1_GCA_003148885_rubrerythrin__Fibrobacter_sp._UWS4_"/>
    <otu id="otu240969" label="OWV09670.1_GCA_002210295_rubrerythrin_family_protein__Fibrobacter_sp._UWB5_"/>
    <otu id="otu240976" label="79.2/100"/>
    <otu id="otu240979" label="SHI78142.1_GCA_900141705_Rubrerythrin__Fibrobacter_sp._UWP2_"/>
    <otu id="otu240982" label="GCA_002449765DJXN01000012.1_3133579633585026_313_GCA_002449765__1_ID_6_313_partial_00__Fibrobacter_sp._UBA7003_"/>
    <otu id="otu241003" label="GCA_004556705SFGA01000026.1_26198032034294_26_GCA_004556705__1_ID_94_26_partial_00__Ruminococcus_sp._"/>
    <otu id="otu241006" label="GCA_002490425DKTZ01000011.1_9108131135232_9_GCA_002490425_1_ID_32_9_partial_00__Ruminococcaceae_bacterium_UBA7217_"/>
    <otu id="otu241021" label="SJZ42161.1_GCA_900167145_Rubrerythrin__Treponema_porcinum_"/>
    <otu id="otu241028" label="GCA_002493005DKXL01000058.1_40418784241711_40_GCA_002493005_1_ID_11_40_partial_00__Ruminococcaceae_bacterium_UBA7127_"/>
    <otu id="otu241035" label="68.8/24"/>
    <otu id="otu241038" label="RKJ20244.1_GCA_003612485_rubrerythrin_family_protein__bacterium_D16_50_"/>
    <otu id="otu241043" label="GCA_002311645DBYW01000017.1_13121681271044_13_GCA_002311645_1_ID_44_13_partial_00__Bacteroidales_bacterium_UBA1176_"/>
    <otu id="otu241046" label="GCA_900315705ONAB01000036.1_78874941641_7_GCA_900315705__1_ID_41_7_partial_00__uncultured_Bacteroidales_bacterium_"/>
    <otu id="otu241061" label="95.4/97"/>
    <otu id="otu241064" label="GCA_002315285DCGR01000091.1_798191035845_7_GCA_002315285_1_ID_45_7_partial_00__Bacteroides_sp._UBA1773_"/>
    <otu id="otu241067" label="16.3/67"/>
    <otu id="otu241070" label="GCA_900546445URCV01000001.1_8890294411_8_GCA_900546445__1_ID_1_8_partial_00__uncultured_Bacteroidales_bacterium_"/>
    <otu id="otu241073" label="94.5/100"/>
    <otu id="otu241076" label="GCA_900545245UQYV01000048.1_23210962163548_23_GCA_900545245_1_ID_48_23_partial_00__uncultured_Bacteroidales_bacterium_"/>
    <otu id="otu241079" label="51.3/99"/>
    <otu id="otu241082" label="GCA_002439805DJPQ01000046.1_32304053094489_32_GCA_002439805_1_ID_89_32_partial_00__Bacteroidales_bacterium_UBA6408_"/>
    <otu id="otu241085" label="GCA_002440085DJRM01000025.1_222041820957123_22_GCA_002440085_1_ID_123_22_partial_00__Bacteroidales_bacterium_UBA6360_"/>
    <otu id="otu241114" label="73.7/30"/>
    <otu id="otu241117" label="85.9/66"/>
    <otu id="otu241120" label="78.2/92"/>
    <otu id="otu241123" label="85.9/63"/>
    <otu id="otu241126" label="82.6/62"/>
    <otu id="otu241129" label="86.8/98"/>
    <otu id="otu241132" label="HBO48643.1_GCA_003524095_TPA__rubrerythrin_family_protein__Clostridiales_bacterium_"/>
    <otu id="otu241135" label="GCA_002361485DESZ01000022.1_4449982505186_44_GCA_002361485__1_ID_6_44_partial_00__Cyanobacteria_bacterium_UBA3301_"/>
    <otu id="otu241142" label="35.2/62"/>
    <otu id="otu241145" label="GCA_002395405DGWX01000034.1_15109711152536_15_GCA_002395405_1_ID_36_15_partial_00__Catabacter_sp._UBA4247_"/>
    <otu id="otu241148" label="GCA_002372875DFJD01000009.1_688919439112_6_GCA_002372875__1_ID_112_6_partial_00__Clostridiales_bacterium_UBA3680_"/>
    <otu id="otu241159" label="43.5/60"/>
    <otu id="otu241162" label="73.7/60"/>
    <otu id="otu241165" label="GCA_003979335RYWC01000050.1_35121565741_3_GCA_003979335__1_ID_41_3_partial_00__Clostridia_bacterium_"/>
    <otu id="otu241170" label="GCA_900542935UQPN01000010.1_143096610_1_GCA_900542935__1_ID_10_1_partial_00__uncultured_Clostridiales_bacterium_"/>
    <otu id="otu241173" label="GCA_900543545UQSA01000005.1_6678828793645_66_GCA_900543545__1_ID_5_66_partial_00__uncultured_Clostridiales_bacterium_"/>
    <otu id="otu241184" label="GCA_900553555USEG01000059.1_42386303359_4_GCA_900553555__1_ID_59_4_partial_00__uncultured_Clostridia_bacterium_"/>
    <otu id="otu241195" label="GCA_002478505DLOP01000108.1_458056353103_4_GCA_002478505_1_ID_103_4_partial_00__Lachnospiraceae_bacterium_UBA7481_"/>
    <otu id="otu241202" label="GCA_900552305URZD01000051.1_65334587351_6_GCA_900552305_1_ID_51_6_partial_00__uncultured_Clostridiales_bacterium_"/>
    <otu id="otu241209" label="75.9/59"/>
    <otu id="otu241212" label="GCA_002314805DCHJ01000016.1_129183077_1_GCA_002314805__1_ID_77_1_partial_00__Lachnospiraceae_bacterium_UBA1755_"/>
    <otu id="otu241215" label="EGN36371.1_GCA_000218385_hypothetical_protein_HMPREF0988_02495__Lachnospiraceae_bacterium_1_4_56FAA_"/>
    <otu id="otu241226" label="73.2/57"/>
    <otu id="otu241229" label="75.1/77"/>
    <otu id="otu241232" label="74.5/92"/>
    <otu id="otu241235" label="81/95"/>
    <otu id="otu241238" label="79.6/74"/>
    <otu id="otu241241" label="71.9/32"/>
    <otu id="otu241244" label="88.9/45"/>
    <otu id="otu241247" label="78.1/96"/>
    <otu id="otu241250" label="94/99"/>
    <otu id="otu241253" label="GCA_900319375ONOI01000044.1_64640517976_6_GCA_900319375__1_ID_76_6_partial_00__uncultured_Bacteroidales_bacterium_"/>
    <otu id="otu241256" label="GCA_002396385DGTD01000023.1_52190272942_5_GCA_002396385_1_ID_42_5_partial_00__Bacteroidales_bacterium_UBA4345_"/>
    <otu id="otu241263" label="GCA_900315105OMXX01000029.1_475414154683208_47_GCA_900315105_1_ID_208_47_partial_00__uncultured_Prevotellaceae_bacterium_"/>
    <otu id="otu241270" label="GCA_900556095USNU01000096.1_64641518396_6_GCA_900556095_1_ID_96_6_partial_00__uncultured_Bacteroidales_bacterium_"/>
    <otu id="otu241277" label="74.7/33"/>
    <otu id="otu241280" label="62/65"/>
    <otu id="otu241283" label="78.6/96"/>
    <otu id="otu241286" label="GCA_002309675DBXX01000016.1_36410984164084_36_GCA_002309675__1_ID_84_36_partial_00__Lachnospiraceae_bacterium_UBA1201_"/>
    <otu id="otu241289" label="GCA_002405915DHMS01000033.1_4551786523318_45_GCA_002405915__1_ID_8_45_partial_00__Catabacter_sp._UBA4636_"/>
    <otu id="otu241296" label="85.4/99"/>
    <otu id="otu241299" label="PBC75002.1_GCA_002300465_rubrerythrin__Fibrobacter_sp._NR9_"/>
    <otu id="otu241302" label="71.8/100"/>
    <otu id="otu241305" label="SHL15999.1_GCA_900142465_Rubrerythrin__Fibrobacter_sp._UWH6_"/>
    <otu id="otu241308" label="SHL09843.1_GCA_900142535_Rubrerythrin__Fibrobacter_sp._UWEL_"/>
    <otu id="otu241323" label="GCA_002315995DCHN01000065.1_43756429586_4_GCA_002315995__1_ID_86_4_partial_00__Bacteroidales_bacterium_UBA1751_"/>
    <otu id="otu241334" label="GCA_900318745ONMC01000157.1_415412077172_4_GCA_900318745_1_ID_172_4_partial_00__uncultured_Clostridiales_bacterium_"/>
    <otu id="otu241341" label="GCA_004555635SFHN01000253.1_1151807115_1_GCA_004555635__1_ID_115_1_partial_00___Eubacterium__saphenum_"/>
    <otu id="otu241348" label="GCA_004558835SFCZ01000011.1_171819518851139_17_GCA_004558835__1_ID_139_17_partial_00__Ruminococcus_sp._"/>
    <otu id="otu241355" label="91.8/95"/>
    <otu id="otu241360" label="GCA_900317365ONGM01000009.1_142963230180235_14_GCA_900317365_1_ID_235_14_partial_00__uncultured_planctomycete_"/>
    <otu id="otu241363" label="GCA_900318195ONJR01000088.1_151681517369162_15_GCA_900318195__1_ID_162_15_partial_00__uncultured_planctomycete_"/>
    <otu id="otu241372" label="HAE80762.1_GCA_003445895_TPA__rubrerythrin_family_protein__Lachnoclostridium_sp._"/>
    <otu id="otu241375" label="GCA_900321915ONXW01000194.1_32052258899_3_GCA_900321915_1_ID_99_3_partial_00__uncultured_Clostridiales_bacterium_"/>
    <otu id="otu241390" label="75/91"/>
    <otu id="otu241393" label="EOS70205.1_GCA_000403475_hypothetical_protein_C818_01897__Lachnospiraceae_bacterium_MD308_"/>
    <otu id="otu241398" label="GCA_002490465DKUB01000074.1_108787932655_10_GCA_002490465__1_ID_55_10_partial_00__Lachnoclostridium_sp._UBA7215_"/>
    <otu id="otu241401" label="GCA_002491115DKVI01000073.1_111665554_1_GCA_002491115_1_ID_54_1_partial_00__Lachnospiraceae_bacterium_UBA7182_"/>
    <otu id="otu241424" label="77.1/81"/>
    <otu id="otu241427" label="GCA_900315985ONBD01000019.1_54477501658_5_GCA_900315985_1_ID_58_5_partial_00__uncultured_Clostridiales_bacterium_"/>
    <otu id="otu241432" label="78.7/99"/>
    <otu id="otu241437" label="80.4/99"/>
    <otu id="otu241440" label="GCA_002362065DESX01000044.1_12130141355325_12_GCA_002362065_1_ID_25_12_partial_00__Solobacterium_sp._UBA3303_"/>
    <otu id="otu241443" label="GCA_900321955ONXX01000042.1_778118350128_7_GCA_900321955_1_ID_128_7_partial_00__uncultured_Firmicutes_bacterium_"/>
    <otu id="otu241450" label="GCA_900315895ONAY01000039.1_3135618928_3_GCA_900315895_1_ID_8_3_partial_00__uncultured_Clostridiales_bacterium_"/>
    <otu id="otu241457" label="85.2/100"/>
    <otu id="otu241460" label="GCA_004558975SFZB01000061.1_86310685597_8_GCA_004558975__1_ID_97_8_partial_00__bacterium_"/>
    <otu id="otu241463" label="68.9/100"/>
    <otu id="otu241466" label="KQM12656.1_GCA_001421185_rubrerythrin__Methanomassiliicoccales_archaeon_RumEn_M1_"/>
    <otu id="otu241469" label="ESL15551.1_GCA_000492175_hypothetical_protein_N510_00184__Firmicutes_bacterium_ASF500_"/>
    <otu id="otu241484" label="SCX30465.1_GCA_900100595_Rubrerythrin__Ruminococcaceae_bacterium_P7_"/>
    <otu id="otu241499" label="83.9/93"/>
    <otu id="otu241502" label="76.5/84"/>
    <otu id="otu241505" label="91.9/91"/>
    <otu id="otu241508" label="0/84"/>
    <otu id="otu241511" label="GCA_900555345USKS01000237.1_1274819237_1_GCA_900555345_1_ID_237_1_partial_00__uncultured_Clostridiales_bacterium_"/>
    <otu id="otu241514" label="GCA_900539875UQDW01000015.1_30332923382815_30_GCA_900539875__1_ID_15_30_partial_00__uncultured_Ruminococcaceae_bacterium_"/>
    <otu id="otu241521" label="41/86"/>
    <otu id="otu241524" label="86.9/99"/>
    <otu id="otu241527" label="GCA_900545935URAP01000005.1_109537100795_10_GCA_900545935_1_ID_5_10_partial_00__uncultured_Clostridiales_bacterium_"/>
    <otu id="otu241530" label="GCA_900544705UQWH01000049.1_9113431188849_9_GCA_900544705_1_ID_49_9_partial_00__uncultured_Clostridiales_bacterium_"/>
    <otu id="otu241537" label="97.3/100"/>
    <otu id="otu241540" label="SCH78839.1_GCA_900066305_NADH_peroxidase__uncultured_Eubacterium_sp._"/>
    <otu id="otu241543" label="GCA_900545775URAH01000034.1_17186321916834_17_GCA_900545775__1_ID_34_17_partial_00__uncultured_Eubacterium_sp._"/>
    <otu id="otu241558" label="GCA_900551415URWB01000124.1_736914236124_7_GCA_900551415_1_ID_124_7_partial_00__uncultured_Clostridiales_bacterium_"/>
    <otu id="otu241565" label="37.5/87"/>
    <otu id="otu241568" label="PNH20878.1_GCA_002892395_rubrerythrin_family_protein__Lachnospiraceae_bacterium_"/>
    <otu id="otu241571" label="GCA_900541405UQJK01000002.1_5296935142_5_GCA_900541405_1_ID_2_5_partial_00__uncultured_Clostridiales_bacterium_"/>
    <otu id="otu241586" label="8/7"/>
    <otu id="otu241589" label="85/33"/>
    <otu id="otu241592" label="0/24"/>
    <otu id="otu241595" label="90.9/83"/>
    <otu id="otu241600" label="88.8/31"/>
    <otu id="otu241603" label="64.3/15"/>
    <otu id="otu241606" label="80.2/96"/>
    <otu id="otu241611" label="84.7/100"/>
    <otu id="otu241614" label="GCA_002308235DBVS01000095.1_131169712236110_13_GCA_002308235_1_ID_110_13_partial_00__Lachnospiraceae_bacterium_UBA1258_"/>
    <otu id="otu241617" label="GCA_004559635SFXQ01000032.1_75255579732_7_GCA_004559635__1_ID_32_7_partial_00__bacterium_"/>
    <otu id="otu241624" label="GCA_900556935USQL01000196.1_313831919196_3_GCA_900556935_1_ID_196_3_partial_00__uncultured_Clostridiales_bacterium_"/>
    <otu id="otu241631" label="GCA_900549705URPI01000101.1_168604101_1_GCA_900549705__1_ID_101_1_partial_00__uncultured_Clostridiales_bacterium_"/>
    <otu id="otu241638" label="GCA_004560375SFVC01000010.1_41368093734585_41_GCA_004560375__1_ID_85_41_partial_00__bacterium_"/>
    <otu id="otu241645" label="78.3/15"/>
    <otu id="otu241648" label="42.8/17"/>
    <otu id="otu241651" label="GCA_900548205URJS01000006.1_17421226_1_GCA_900548205__1_ID_6_1_partial_00__uncultured_Roseburia_sp._"/>
    <otu id="otu241654" label="87.5/98"/>
    <otu id="otu241657" label="71/96"/>
    <otu id="otu241662" label="89/100"/>
    <otu id="otu241665" label="HCH67886.1_GCA_003522145_TPA__rubrerythrin_family_protein__Clostridiales_bacterium_"/>
    <otu id="otu241668" label="GCA_900551005URUL01000016.1_33000354216_3_GCA_900551005__1_ID_16_3_partial_00__uncultured_Ruminococcus_sp._"/>
    <otu id="otu241675" label="GCA_900550615URSX01000026.1_18133191386126_18_GCA_900550615__1_ID_26_18_partial_00__uncultured_Clostridiales_bacterium_"/>
    <otu id="otu241682" label="GCA_004557655SFGJ01000011.1_39372863782859_39_GCA_004557655_1_ID_59_39_partial_00__Clostridiales_bacterium_"/>
    <otu id="otu241689" label="92/99"/>
    <otu id="otu241692" label="73/99"/>
    <otu id="otu241695" label="GCA_900549255URNS01000019.1_22711325619_2_GCA_900549255_1_ID_19_2_partial_00__uncultured_Clostridiales_bacterium_"/>
    <otu id="otu241698" label="RGH07135.1_GCA_003461565_rubrerythrin_family_protein__Firmicutes_bacterium_AF16_15_"/>
    <otu id="otu241705" label="GCA_900548615URKW01000002.1_5856703572452_58_GCA_900548615_1_ID_2_58_partial_00__uncultured_Clostridiales_bacterium_"/>
    <otu id="otu241720" label="WP_044919786.1_GCF_000746015_rubrerythrin_family_protein__Lachnospiraceae_bacterium_MA2020_"/>
    <otu id="otu241731" label="36/94"/>
    <otu id="otu241736" label="GCA_002406225DHKT01000006.1_51613986193716_51_GCA_002406225_1_ID_16_51_partial_00__Bacteroidales_bacterium_UBA4687_"/>
    <otu id="otu241739" label="CCX54173.1_GCA_000432655_rubrerythrin__Bacteroides_sp._CAG_1060_"/>
    <otu id="otu241746" label="90.1/98"/>
    <otu id="otu241749" label="GCA_004554245SFND01000010.1_30377013824355_30_GCA_004554245_1_ID_55_30_partial_00__Oribacterium_sp._"/>
    <otu id="otu241752" label="GCA_002431355DJEQ01000109.1_111037410916110_11_GCA_002431355_1_ID_110_11_partial_00__Oribacterium_sp._UBA5894_"/>
    <otu id="otu241767" label="80.5/34"/>
    <otu id="otu241770" label="79/98"/>
    <otu id="otu241773" label="GCA_002308795DBVV01000093.1_1396311017031_13_GCA_002308795__1_ID_31_13_partial_00__Mageeibacillus_sp._UBA1255_"/>
    <otu id="otu241776" label="GCA_002395775DGUV01000070.1_694561000189_6_GCA_002395775__1_ID_89_6_partial_00__Prevotellaceae_bacterium_UBA4301_"/>
    <otu id="otu241783" label="GCA_002372775DFIJ01000156.1_86782733680_8_GCA_002372775__1_ID_80_8_partial_00__Catabacter_sp._UBA3700_"/>
    <otu id="otu241794" label="77.1/84"/>
    <otu id="otu241797" label="90.3/99"/>
    <otu id="otu241800" label="GCA_002368865DFDT01000221.1_23210002164487_23_GCA_002368865__1_ID_87_23_partial_00__Lachnospiraceae_bacterium_UBA3821_"/>
    <otu id="otu241803" label="GCA_900540455UQGD01000001.1_5362642632951_53_GCA_900540455__1_ID_1_53_partial_00__uncultured_Faecalibacterium_sp._"/>
    <otu id="otu241810" label="OKZ04424.1_GCA_001915575_rubrerythrin_family_protein__Bacteroides_sp._CAG_1060_57_27_"/>
    <otu id="otu241821" label="GCA_004562245SFRM01000047.1_12126251316447_12_GCA_004562245_1_ID_47_12_partial_00__bacterium_"/>
    <otu id="otu241828" label="PQL31422.1_GCA_002959615_rubrerythrin_family_protein___Ruminococcus__gnavus_ATCC_29149_"/>
    <otu id="otu241839" label="74.4/72"/>
    <otu id="otu241842" label="88.2/94"/>
    <otu id="otu241845" label="58.4/74"/>
    <otu id="otu241848" label="85.3/85"/>
    <otu id="otu241851" label="HCH74570.1_GCA_003523255_TPA__rubrerythrin_family_protein__Clostridiales_bacterium_"/>
    <otu id="otu241854" label="GCA_900545765URAB01000011.1_27274112795011_27_GCA_900545765_1_ID_11_27_partial_00__uncultured_Clostridiales_bacterium_"/>
    <otu id="otu241861" label="GCA_900555705USLV01000101.1_540194555101_5_GCA_900555705_1_ID_101_5_partial_00__uncultured_Ruminococcaceae_bacterium_"/>
    <otu id="otu241868" label="86.4/74"/>
    <otu id="otu241871" label="89.1/98"/>
    <otu id="otu241874" label="GCA_002491365DKVU01000020.1_5590164433_5_GCA_002491365_1_ID_3_5_partial_00__Lachnospiraceae_bacterium_UBA7170_"/>
    <otu id="otu241877" label="GCA_900543565UQRN01000026.1_13122221275826_13_GCA_900543565__1_ID_26_13_partial_00__uncultured_Clostridium_sp._"/>
    <otu id="otu241886" label="GCA_900554485USHO01000014.1_107791837814_10_GCA_900554485__1_ID_14_10_partial_00__uncultured_Clostridiales_bacterium_"/>
    <otu id="otu241891" label="GCA_900548845URMI01000154.1_218253375154_2_GCA_900548845_1_ID_154_2_partial_00__uncultured_Clostridia_bacterium_"/>
    <otu id="otu241894" label="PWM52635.1_GCA_003343805_rubrerythrin_family_protein__Firmicutes_bacterium_"/>
    <otu id="otu241913" label="85.2/96"/>
    <otu id="otu241916" label="GCA_900548675URLJ01000025.1_22186272825_2_GCA_900548675__1_ID_25_2_partial_00__uncultured_Mollicutes_bacterium_"/>
    <otu id="otu241919" label="GCA_004558105SFEB01000088.1_2436102027_2_GCA_004558105_1_ID_27_2_partial_00__Clostridiales_bacterium_"/>
    <otu id="otu241934" label="68.7/81"/>
    <otu id="otu241937" label="86.2/86"/>
    <otu id="otu241940" label="75.5/66"/>
    <otu id="otu241943" label="21.6/42"/>
    <otu id="otu241946" label="84.8/91"/>
    <otu id="otu241949" label="92/96"/>
    <otu id="otu241954" label="GCA_002305685DBQB01000016.1_10712043612162315_107_GCA_002305685_1_ID_15_107_partial_00__Ruminococcaceae_bacterium_UBA1405_"/>
    <otu id="otu241957" label="WP_076944433.1_GCF_900104675_4Fe_4S_dicluster_domain_containing_protein__Angelakisella_massiliensis_"/>
    <otu id="otu241964" label="GCA_900551405URVQ01000133.1_854336608133_8_GCA_900551405_1_ID_133_8_partial_00__uncultured_Clostridiales_bacterium_"/>
    <otu id="otu241971" label="31.6/96"/>
    <otu id="otu241974" label="RHO53287.1_GCA_003477405_rubrerythrin__Ruminococcaceae_bacterium_AM07_15_"/>
    <otu id="otu241977" label="GCA_900552455URZX01000026.1_17103431100226_17_GCA_900552455_1_ID_26_17_partial_00__uncultured_Peptococcaceae_bacterium_"/>
    <otu id="otu241988" label="69.8/55"/>
    <otu id="otu241991" label="43.6/80"/>
    <otu id="otu241994" label="SDF42511.1_GCA_900102475_Rubrerythrin__Marvinbryantia_formatexigens_"/>
    <otu id="otu241997" label="GCA_900552055URYI01000184.1_528793415184_5_GCA_900552055_1_ID_184_5_partial_00__uncultured_Clostridiales_bacterium_"/>
    <otu id="otu242004" label="OUP19416.1_GCA_002160135_rubrerythrin__Lachnoclostridium_sp._An196_"/>
    <otu id="otu242015" label="90.9/96"/>
    <otu id="otu242018" label="EOQ36240.1_GCA_000398925__FeFe__hydrogenase__group_A__Butyricicoccus_pullicaecorum_1.2_"/>
    <otu id="otu242021" label="GCA_900554625USHP01000015.1_42288283015_4_GCA_900554625__1_ID_15_4_partial_00__uncultured_Clostridiales_bacterium_"/>
    <otu id="otu242032" label="16.8/29"/>
    <otu id="otu242035" label="STO28524.1_GCA_900450945_NADH_peroxidase__Fusobacterium_naviforme_"/>
    <otu id="otu242038" label="GCA_002492465DKYT01000005.1_36384183895461_36_GCA_002492465_1_ID_61_36_partial_00__Lachnospiraceae_bacterium_UBA7093_"/>
    <otu id="otu242049" label="88.1/99"/>
    <otu id="otu242052" label="GCA_900554925USJG01000078.1_11106578_1_GCA_900554925_1_ID_78_1_partial_10__uncultured_Lachnospiraceae_bacterium_"/>
    <otu id="otu242055" label="GCA_002491225DKVN01000094.1_42763329997_4_GCA_002491225_1_ID_97_4_partial_00__Faecalibacterium_sp._UBA7177_"/>
    <otu id="otu242070" label="71.4/98"/>
    <otu id="otu242075" label="GCA_900318905ONMK01000051.1_88375891154_8_GCA_900318905_1_ID_54_8_partial_00__uncultured_Clostridiales_bacterium_"/>
    <otu id="otu242078" label="GCA_900316385ONCP01000001.1_67761757671119_67_GCA_900316385__1_ID_19_67_partial_00__uncultured_Clostridiales_bacterium_"/>
    <otu id="otu242085" label="93.4/100"/>
    <otu id="otu242088" label="GCA_002394725DGUQ01000121.1_181783518371124_18_GCA_002394725__1_ID_124_18_partial_00__Ruminococcaceae_bacterium_UBA4306_"/>
    <otu id="otu242091" label="GCA_900314795OMWP01000003.1_29379923852833_29_GCA_900314795_1_ID_33_29_partial_00__uncultured_Clostridiales_bacterium_"/>
    <otu id="otu242106" label="78.9/85"/>
    <otu id="otu242109" label="74.9/37"/>
    <otu id="otu242114" label="97.5/94"/>
    <otu id="otu242117" label="47.4/95"/>
    <otu id="otu242120" label="GCA_001941045MSHD01000050.1_50579125848150_50_GCA_001941045__1_ID_50_50_partial_00__Lachnospiraceae_bacterium_Zagget2_"/>
    <otu id="otu242123" label="ASS41852.1_GCA_003433295_rubrerythrin__Eubacterium_minutum_ATCC_700079_"/>
    <otu id="otu242130" label="GCA_900539675UQDJ01000013.1_32417184225713_32_GCA_900539675_1_ID_13_32_partial_00__uncultured_Coriobacteriaceae_bacterium_"/>
    <otu id="otu242137" label="82/72"/>
    <otu id="otu242140" label="GCA_002473385DKTR01000118.1_28354913612618_28_GCA_002473385__1_ID_18_28_partial_00__Lachnospiraceae_bacterium_UBA7225_"/>
    <otu id="otu242143" label="GCA_002493625DKZK01000049.1_21069161137_2_GCA_002493625_1_ID_37_2_partial_00__Lachnospiraceae_bacterium_UBA7076_"/>
    <otu id="otu242154" label="83.8/81"/>
    <otu id="otu242157" label="88.7/95"/>
    <otu id="otu242160" label="GCA_900317095ONFL01000136.1_86227676616_8_GCA_900317095_1_ID_16_8_partial_00__uncultured_Clostridiales_bacterium_"/>
    <otu id="otu242163" label="GCA_900317985ONJD01000161.1_31239178124_3_GCA_900317985_1_ID_24_3_partial_00__uncultured_Clostridiales_bacterium_"/>
    <otu id="otu242170" label="GCA_900545125UQXS01000077.1_54387492377_5_GCA_900545125__1_ID_77_5_partial_00__uncultured_Ruminococcus_sp._"/>
    <otu id="otu242181" label="86/94"/>
    <otu id="otu242184" label="15.9/19"/>
    <otu id="otu242187" label="46.6/100"/>
    <otu id="otu242190" label="GCA_900547445URGJ01000004.1_8273595741314_82_GCA_900547445_1_ID_4_82_partial_00__uncultured_Ruminococcaceae_bacterium_"/>
    <otu id="otu242193" label="GCA_900539165UQAZ01000008.1_8896290968328_88_GCA_900539165_1_ID_8_88_partial_00__uncultured_Ruminococcaceae_bacterium_"/>
    <otu id="otu242200" label="GCA_900553805USEU01000043.1_54871541343_5_GCA_900553805_1_ID_43_5_partial_00__uncultured_Clostridiales_bacterium_"/>
    <otu id="otu242207" label="84.5/99"/>
    <otu id="otu242210" label="88.3/98"/>
    <otu id="otu242215" label="90.3/98"/>
    <otu id="otu242218" label="GCA_900557795USTY01000305.1_1273815305_1_GCA_900557795__1_ID_305_1_partial_00__uncultured_Blautia_sp._"/>
    <otu id="otu242221" label="EGG84060.1_GCA_000209385_hypothetical_protein_HMPREF9477_00838__Lachnospiraceae_bacterium_2_1_46FAA_"/>
    <otu id="otu242230" label="EGG85349.1_GCA_000209405_hypothetical_protein_HMPREF1025_01753__Lachnospiraceae_bacterium_3_1_46FAA_"/>
    <otu id="otu242233" label="71.8/97"/>
    <otu id="otu242236" label="GCA_002361775DETV01000019.1_65361590331_6_GCA_002361775_1_ID_31_6_partial_00__Eubacterium_sp._UBA3279_"/>
    <otu id="otu242241" label="GCA_900555025USJS01000088.1_95707624988_9_GCA_900555025_1_ID_88_9_partial_00__uncultured_Blautia_sp._"/>
    <otu id="otu242244" label="ASM68151.1_GCA_002222595_rubrerythrin_family_protein__Blautia_hansenii_DSM_20583_"/>
    <otu id="otu242263" label="WP_022250578.1_GCF_900104635_MULTISPECIES__rubrerythrin_family_protein__Lachnospiraceae_"/>
    <otu id="otu242270" label="GCA_900546325URCR01000024.1_27307443128624_27_GCA_900546325_1_ID_24_27_partial_00__uncultured_Lachnospiraceae_bacterium_"/>
    <otu id="otu242289" label="93/51"/>
    <otu id="otu242292" label="51.4/81"/>
    <otu id="otu242295" label="92.1/95"/>
    <otu id="otu242300" label="87.5/92"/>
    <otu id="otu242303" label="0/87"/>
    <otu id="otu242306" label="90.2/92"/>
    <otu id="otu242309" label="GCA_002308575DBVY01000012.1_7117131225857_7_GCA_002308575__1_ID_57_7_partial_00__Catabacter_sp._UBA1252_"/>
    <otu id="otu242312" label="GCA_002405165DHLF01000004.1_1011118501123928_101_GCA_002405165__1_ID_8_101_partial_00__Catabacter_sp._UBA4675_"/>
    <otu id="otu242321" label="RKI78875.1_GCA_003612405_rubrerythrin_family_protein__bacterium_0.1xD8_71_"/>
    <otu id="otu242324" label="GCA_002492525DKZA01000030.1_23469401145_2_GCA_002492525__1_ID_45_2_partial_00__Lachnospiraceae_bacterium_UBA7086_"/>
    <otu id="otu242335" label="45.8/87"/>
    <otu id="otu242338" label="GCA_002358575DEPD01000063.1_34418014234358_34_GCA_002358575__1_ID_58_34_partial_00__Lachnospiraceae_bacterium_UBA3401_"/>
    <otu id="otu242341" label="0/97"/>
    <otu id="otu242344" label="RKJ10467.1_GCA_003611875_rubrerythrin_family_protein__bacterium_D16_56_"/>
    <otu id="otu242347" label="TGX98300.1_GCA_004793585_rubrerythrin_family_protein__Lachnospiraceae_bacterium_"/>
    <otu id="otu242362" label="GCA_002362575DEUM01000065.1_77114913232_7_GCA_002362575__1_ID_32_7_partial_00__Lachnoclostridium_sp._UBA3262_"/>
    <otu id="otu242369" label="0/64"/>
    <otu id="otu242372" label="88.9/96"/>
    <otu id="otu242375" label="73.8/99"/>
    <otu id="otu242378" label="RKI91169.1_GCA_003612395_rubrerythrin_family_protein__bacterium_0.1xD8_82_"/>
    <otu id="otu242381" label="RKJ46344.1_GCA_003611955_rubrerythrin_family_protein__bacterium_1XD8_76_"/>
    <otu id="otu242388" label="77.3/97"/>
    <otu id="otu242391" label="EMZ39724.1_GCA_000364225_hypothetical_protein_C823_00057__Eubacterium_plexicaudatum_ASF492_"/>
    <otu id="otu242394" label="RKI29862.1_GCA_003611745_rubrerythrin_family_protein__bacterium_D16_36_"/>
    <otu id="otu242405" label="98.6/96"/>
    <otu id="otu242408" label="GCA_900318495ONLA01000008.1_2996152939_2_GCA_900318495__1_ID_39_2_partial_00__uncultured_Clostridiales_bacterium_"/>
    <otu id="otu242411" label="GCA_002490995DKVC01000093.1_759716780179_7_GCA_002490995_1_ID_179_7_partial_00__Lachnospiraceae_bacterium_UBA7188_"/>
    <otu id="otu242426" label="83.2/75"/>
    <otu id="otu242429" label="74.1/95"/>
    <otu id="otu242432" label="88.5/100"/>
    <otu id="otu242437" label="GCA_002490665DKUL01000035.1_26306313117321_26_GCA_002490665__1_ID_21_26_partial_00__Lachnospiraceae_bacterium_UBA7205_"/>
    <otu id="otu242440" label="EOS30325.1_GCA_000403215_hypothetical_protein_C804_03251__Lachnospiraceae_bacterium_A4_"/>
    <otu id="otu242447" label="65.2/40"/>
    <otu id="otu242450" label="73.1/41"/>
    <otu id="otu242453" label="86.8/79"/>
    <otu id="otu242456" label="GCA_004559965SFWI01000016.1_551805719256_5_GCA_004559965_1_ID_256_5_partial_00__bacterium_"/>
    <otu id="otu242459" label="GCA_900316715ONEC01000008.1_151351914172135_15_GCA_900316715__1_ID_135_15_partial_00__uncultured_Clostridiales_bacterium_"/>
    <otu id="otu242466" label="GCA_002491475DKWA01000175.1_455184552384143_45_GCA_002491475_1_ID_143_45_partial_00__Lachnospiraceae_bacterium_UBA7164_"/>
    <otu id="otu242475" label="EOS51325.1_GCA_000403335_hypothetical_protein_C809_01322__Lachnospiraceae_bacterium_MD335_"/>
    <otu id="otu242478" label="GCA_002492295DKYC01000126.1_2526552270917_25_GCA_002492295_1_ID_7_25_partial_00__Lachnospiraceae_bacterium_UBA7110_"/>
    <otu id="otu242493" label="RKJ48656.1_GCA_003612585_rubrerythrin_family_protein__bacterium_1XD42_54_"/>
    <otu id="otu242500" label="0/74"/>
    <otu id="otu242503" label="0/71"/>
    <otu id="otu242506" label="0/73"/>
    <otu id="otu242509" label="95.6/94"/>
    <otu id="otu242512" label="79.9/96"/>
    <otu id="otu242515" label="77.2/85"/>
    <otu id="otu242518" label="SCJ23358.1_GCA_900066885_NADH_peroxidase__uncultured_Ruminococcus_sp._"/>
    <otu id="otu242521" label="62.2/100"/>
    <otu id="otu242524" label="GCA_900315755ONAI01000043.1_895341007918_8_GCA_900315755_1_ID_18_8_partial_00__uncultured_Ruminococcus_sp._"/>
    <otu id="otu242527" label="GCA_900316345ONCR01000098.1_2542107817_2_GCA_900316345__1_ID_17_2_partial_00__uncultured_Clostridiales_bacterium_"/>
    <otu id="otu242538" label="4.6/74"/>
    <otu id="otu242541" label="GCA_900555375USLC01000144.1_317852330144_3_GCA_900555375__1_ID_144_3_partial_00__uncultured_Clostridiales_bacterium_"/>
    <otu id="otu242544" label="GCA_900548465URKY01000007.1_3133922344587_31_GCA_900548465_1_ID_7_31_partial_00__uncultured_Eubacterium_sp._"/>
    <otu id="otu242555" label="RHL43060.1_GCA_003475105_rubrerythrin_family_protein__Eubacterium_ventriosum_"/>
    <otu id="otu242562" label="GCA_004560815SFTV01000087.1_439085950227_4_GCA_004560815_1_ID_227_4_partial_00__bacterium_"/>
    <otu id="otu242569" label="83.4/92"/>
    <otu id="otu242572" label="GCA_004561355SFWB01000132.1_421694109291_4_GCA_004561355__1_ID_291_4_partial_00__bacterium_"/>
    <otu id="otu242575" label="GCA_004562765SFRL01000019.1_4247060491056_42_GCA_004562765_1_ID_6_42_partial_00__bacterium_"/>
    <otu id="otu242586" label="GCA_900550445URSF01000003.1_1031011161031613_103_GCA_900550445__1_ID_3_103_partial_00__uncultured_Rhodospirillaceae_bacterium_"/>
    <otu id="otu242601" label="0/17"/>
    <otu id="otu242604" label="18.3/17"/>
    <otu id="otu242607" label="92.5/56"/>
    <otu id="otu242610" label="84.5/20"/>
    <otu id="otu242613" label="85/23"/>
    <otu id="otu242616" label="86.9/18"/>
    <otu id="otu242619" label="82.4/20"/>
    <otu id="otu242622" label="83/73"/>
    <otu id="otu242625" label="18.4/90"/>
    <otu id="otu242628" label="77.7/89"/>
    <otu id="otu242631" label="91.3/90"/>
    <otu id="otu242634" label="95/94"/>
    <otu id="otu242637" label="42.5/95"/>
    <otu id="otu242640" label="48/73"/>
    <otu id="otu242643" label="GCA_002493595DKZG01000008.1_23228192336432_23_GCA_002493595_1_ID_32_23_partial_00__Ruminococcaceae_bacterium_UBA7080_"/>
    <otu id="otu242646" label="94.5/78"/>
    <otu id="otu242649" label="65.6/78"/>
    <otu id="otu242652" label="GCA_900540235UQEY01000001.1_8994072946081_89_GCA_900540235_1_ID_1_89_partial_00__uncultured_Clostridiales_bacterium_"/>
    <otu id="otu242655" label="GCA_900548085URJF01000168.1_24651004168_2_GCA_900548085_1_ID_168_2_partial_00__uncultured_Ruminococcaceae_bacterium_"/>
    <otu id="otu242664" label="GCA_900538645UPYU01000005.1_4149102496475_41_GCA_900538645__1_ID_5_41_partial_00__uncultured_Ruminococcus_sp._"/>
    <otu id="otu242667" label="GCA_002493255DKYH01000034.1_4960391609365_49_GCA_002493255_1_ID_5_49_partial_00__Ruminococcaceae_bacterium_UBA7105_"/>
    <otu id="otu242682" label="86.2/78"/>
    <otu id="otu242685" label="GCA_900557075USRG01000192.1_316872229192_3_GCA_900557075_1_ID_192_3_partial_00__uncultured_Ruminococcus_sp._"/>
    <otu id="otu242688" label="GCA_900539415UQCG01000006.1_9299261997976_92_GCA_900539415__1_ID_6_92_partial_00__uncultured_Ruminococcaceae_bacterium_"/>
    <otu id="otu242699" label="79.4/95"/>
    <otu id="otu242702" label="GCA_900550135URQO01000006.1_3435857363966_34_GCA_900550135__1_ID_6_34_partial_00__uncultured_Eubacterium_sp._"/>
    <otu id="otu242705" label="RHP19708.1_GCA_003477765_rubrerythrin_family_protein__Eubacterium_sp._AF34_35BH_"/>
    <otu id="otu242716" label="GCA_002310155DBYF01000061.1_219352474146_2_GCA_002310155_1_ID_146_2_partial_00__Mageeibacillus_sp._UBA1193_"/>
    <otu id="otu242723" label="GCA_002368805DFFH01000110.1_1389359480155_13_GCA_002368805__1_ID_155_13_partial_00__Mageeibacillus_sp._UBA3781_"/>
    <otu id="otu242730" label="GCA_001604185LVAV01000110.1_151188652189197110_151_GCA_001604185_1_ID_110_151_partial_00__Clostridiales_bacterium_Firm_16_"/>
    <otu id="otu242737" label="10.5/20"/>
    <otu id="otu242742" label="KSV60220.1_GCA_001461035_rubrerythrin__Acetivibrio_ethanolgignens_"/>
    <otu id="otu242745" label="SJZ45893.1_GCA_900167145_Rubrerythrin__Treponema_porcinum_"/>
    <otu id="otu242752" label="RKI08442.1_GCA_003669055_rubrerythrin_family_protein__bacterium_1XD21_70_"/>
    <otu id="otu242763" label="74/53"/>
    <otu id="otu242768" label="GCA_004554295SFNB01000041.1_127564810080_12_GCA_004554295_1_ID_80_12_partial_00__Clostridiales_bacterium_"/>
    <otu id="otu242771" label="87.8/97"/>
    <otu id="otu242774" label="GCA_002437575DJQK01000037.1_2918145428_2_GCA_002437575_1_ID_28_2_partial_00__Clostridiales_bacterium_UBA6388_"/>
    <otu id="otu242777" label="0/95"/>
    <otu id="otu242780" label="GCA_900545925URAZ01000028.1_29344803501628_29_GCA_900545925_1_ID_28_29_partial_00__uncultured_Clostridiales_bacterium_"/>
    <otu id="otu242783" label="GCA_900545095UQXQ01000035.1_25274272796335_25_GCA_900545095_1_ID_35_25_partial_00__uncultured_Clostridiales_bacterium_"/>
    <otu id="otu242798" label="SCW63246.1_GCA_900100095_Rubrerythrin__Lachnospiraceae_bacterium_C10_"/>
    <otu id="otu242809" label="GCA_900538685UPZF01000010.1_25227142325610_25_GCA_900538685_1_ID_10_25_partial_00__uncultured_Clostridiales_bacterium_"/>
    <otu id="otu242816" label="GCA_004552595SFNX01000094.1_741454687134_7_GCA_004552595__1_ID_134_7_partial_00__Lachnospiraceae_bacterium_"/>
    <otu id="otu242823" label="86.8/69"/>
    <otu id="otu242828" label="0/58"/>
    <otu id="otu242831" label="80.1/60"/>
    <otu id="otu242834" label="0/2"/>
    <otu id="otu242839" label="82.8/49"/>
    <otu id="otu242842" label="AID45138.1_GCA_000709435_Rubrerythrin__Candidatus_Arthromitus_sp._SFB_mouse_NL_"/>
    <otu id="otu242845" label="RHR72300.1_GCA_003479405_rubrerythrin__Eubacterium_sp._AF16_48_"/>
    <otu id="otu242852" label="83.1/98"/>
    <otu id="otu242855" label="CDD47747.1_GCA_000436115_rubredoxin__Firmicutes_bacterium_CAG_534_"/>
    <otu id="otu242858" label="RHQ53990.1_GCA_003478935_rubrerythrin__Firmicutes_bacterium_AF25_13AC_"/>
    <otu id="otu242875" label="31.3/22"/>
    <otu id="otu242878" label="0/92"/>
    <otu id="otu242881" label="83.8/92"/>
    <otu id="otu242884" label="GCA_900549495UROL01000120.1_1423965120_1_GCA_900549495_1_ID_120_1_partial_00__uncultured_Clostridiales_bacterium_"/>
    <otu id="otu242887" label="RGH39443.1_GCA_003461845_rubrerythrin_family_protein__Firmicutes_bacterium_AM41_5BH_"/>
    <otu id="otu242894" label="80.4/98"/>
    <otu id="otu242897" label="GCA_900546285URCJ01000093.1_2673121593_2_GCA_900546285_1_ID_93_2_partial_00__uncultured_Solobacterium_sp._"/>
    <otu id="otu242900" label="GCA_900543095UQQD01000012.1_14160191720012_14_GCA_900543095_1_ID_12_14_partial_00__uncultured_Ruminococcus_sp._"/>
    <otu id="otu242911" label="91.8/31"/>
    <otu id="otu242914" label="0/20"/>
    <otu id="otu242917" label="GCA_900539785UQDK01000012.1_58653856592712_58_GCA_900539785__1_ID_12_58_partial_00__uncultured_Clostridium_sp._"/>
    <otu id="otu242920" label="GCA_900538425UPYL01000012.1_2522170312_2_GCA_900538425_1_ID_12_2_partial_00__uncultured_Clostridiales_bacterium_"/>
    <otu id="otu242927" label="GCA_900545455UQZF01000169.1_13506169_1_GCA_900545455_1_ID_169_1_partial_10__uncultured_Clostridiales_bacterium_"/>
    <otu id="otu242938" label="GCA_900314555OMVQ01000059.1_26246222516489_26_GCA_900314555_1_ID_89_26_partial_00__uncultured_Clostridiales_bacterium_"/>
    <otu id="otu242945" label="0/81"/>
    <otu id="otu242948" label="RHC60397.1_GCA_003468475_rubrerythrin_family_protein__Anaerobutyricum_hallii_"/>
    <otu id="otu242953" label="RGH40485.1_GCA_003461845_rubrerythrin__Firmicutes_bacterium_AM41_5BH_"/>
    <otu id="otu242956" label="RHS90083.1_GCA_003480105_rubrerythrin__Clostridium_sp._AM42_4_"/>
    <otu id="otu242973" label="RHQ71595.1_GCA_003478665_rubrerythrin__Clostridium_sp._AF23_8_"/>
    <otu id="otu242976" label="RGD39064.1_GCA_003434675_rubrerythrin_family_protein__Coprococcus_sp._AM14_16_"/>
    <otu id="otu242991" label="76.4/27"/>
    <otu id="otu242994" label="82.6/99"/>
    <otu id="otu242997" label="GCA_900539185UQBG01000004.1_5869948704904_58_GCA_900539185_1_ID_4_58_partial_00__uncultured_Clostridium_sp._"/>
    <otu id="otu243000" label="GCA_002437435DJPV01000070.1_71843718491344_71_GCA_002437435__1_ID_44_71_partial_00__Lachnospiraceae_bacterium_UBA6403_"/>
    <otu id="otu243007" label="RHP19423.1_GCA_003477765_rubrerythrin__Eubacterium_sp._AF34_35BH_"/>
    <otu id="otu243018" label="RGG33902.1_GCA_003461085_rubrerythrin__Clostridium_sp._AF23_6LB_"/>
    <otu id="otu243025" label="RHV47314.1_GCA_003481745_rubrerythrin__Firmicutes_bacterium_OM04_13BH_"/>
    <otu id="otu243032" label="RHU41196.1_GCA_003481215_rubrerythrin_family_protein__Blautia_sp._TF11_31AT_"/>
    <otu id="otu243043" label="OLR54131.1_GCA_001940225_iron_hydrogenase__Roseburia_sp._499_"/>
    <otu id="otu243050" label="SER97747.1_GCA_900111185_Rubrerythrin__Butyrivibrio_fibrisolvens_"/>
    <otu id="otu243059" label="GCA_002431915DJEP01000056.1_15153561589214_15_GCA_002431915__1_ID_14_15_partial_00__Lachnospiraceae_bacterium_UBA5895_"/>
    <otu id="otu243062" label="HBN25640.1_GCA_003503295_TPA__rubrerythrin_family_protein__Lachnospiraceae_bacterium_"/>
    <otu id="otu243081" label="GCA_002314835DCHM01000047.1_1310768114247_13_GCA_002314835_1_ID_7_13_partial_00__Clostridiales_bacterium_UBA1752_"/>
    <otu id="otu243088" label="SFL35083.1_GCA_900114405_Rubrerythrin__Lachnospiraceae_bacterium_KH1T2_"/>
    <otu id="otu243095" label="77.2/87"/>
    <otu id="otu243098" label="25.1/35"/>
    <otu id="otu243101" label="83.3/83"/>
    <otu id="otu243104" label="61.9/91"/>
    <otu id="otu243109" label="53.8/99"/>
    <otu id="otu243114" label="90.8/98"/>
    <otu id="otu243117" label="73.7/84"/>
    <otu id="otu243120" label="85.7/92"/>
    <otu id="otu243123" label="77.7/35"/>
    <otu id="otu243128" label="81/100"/>
    <otu id="otu243131" label="GCA_002392705DGHP01000051.1_8104251161843_8_GCA_002392705__1_ID_43_8_partial_00__Lachnospiraceae_bacterium_UBA3845_"/>
    <otu id="otu243134" label="GCA_002368965DFDZ01000055.1_52533895456144_52_GCA_002368965_1_ID_44_52_partial_00__Selenomonadales_bacterium_UBA3815_"/>
    <otu id="otu243141" label="GCA_900318695ONLM01000096.1_215922131125_2_GCA_900318695_1_ID_125_2_partial_00__uncultured_Clostridiales_bacterium_"/>
    <otu id="otu243148" label="89.5/47"/>
    <otu id="otu243151" label="89.4/97"/>
    <otu id="otu243154" label="GCA_900318755ONLT01000154.1_14110401158253_14_GCA_900318755__1_ID_53_14_partial_00__uncultured_Clostridiales_bacterium_"/>
    <otu id="otu243157" label="GCA_002395475DGXC01000200.1_1155694114_1_GCA_002395475_1_ID_114_1_partial_00__Dorea_longicatena_"/>
    <otu id="otu243164" label="17.8/50"/>
    <otu id="otu243167" label="73.1/47"/>
    <otu id="otu243170" label="SFA89658.1_GCA_900112085_Rubrerythrin__Acetitomaculum_ruminis_DSM_5522_"/>
    <otu id="otu243173" label="GCA_900315625ONAA01000141.1_31047168554_3_GCA_900315625__1_ID_54_3_partial_00__uncultured_Clostridiales_bacterium_"/>
    <otu id="otu243180" label="92.8/93"/>
    <otu id="otu243183" label="38.2/94"/>
    <otu id="otu243186" label="GCA_900314905OMXA01000018.1_16188671951447_16_GCA_900314905__1_ID_47_16_partial_00__uncultured_Erysipelotrichaceae_bacterium_"/>
    <otu id="otu243189" label="GCA_900314255OMUP01000099.1_430893736150_4_GCA_900314255__1_ID_150_4_partial_00__uncultured_Lachnospiraceae_bacterium_"/>
    <otu id="otu243196" label="BAK47990.1_GCA_000270305_hypothetical_protein_CXIVA_20230__Clostridium_sp._SY8519_"/>
    <otu id="otu243215" label="74.9/35"/>
    <otu id="otu243218" label="GCA_002309375DBXK01000003.1_53942448721_5_GCA_002309375__1_ID_21_5_partial_00__Catabacter_sp._UBA1214_"/>
    <otu id="otu243221" label="GCA_900314775OMWM01000007.1_42350413573064_42_GCA_900314775__1_ID_64_42_partial_00__uncultured_Clostridiales_bacterium_"/>
    <otu id="otu243232" label="69.3/97"/>
    <otu id="otu243235" label="GCA_900548485URKL01000244.1_1317982244_1_GCA_900548485__1_ID_244_1_partial_00__uncultured_Succinatimonas_sp._"/>
    <otu id="otu243238" label="GCA_002369135DFEY01000002.1_2252572622578012_225_GCA_002369135__1_ID_2_225_partial_00__Lachnospira_sp._UBA3790_"/>
    <otu id="otu243249" label="93/100"/>
    <otu id="otu243252" label="GCA_002315685DCHX01000042.1_7762481602_7_GCA_002315685_1_ID_2_7_partial_00__Ruminococcaceae_bacterium_UBA1741_"/>
    <otu id="otu243255" label="57.2/96"/>
    <otu id="otu243258" label="GCA_900319465ONOL01000019.1_28365683710745_28_GCA_900319465__1_ID_45_28_partial_00__uncultured_Clostridiales_bacterium_"/>
    <otu id="otu243263" label="GCA_900319635ONPF01000009.1_3135828363678_31_GCA_900319635__1_ID_8_31_partial_00__uncultured_Clostridiales_bacterium_"/>
    <otu id="otu243266" label="GCA_002350825DEFQ01000021.1_1668120719_1_GCA_002350825_1_ID_19_1_partial_00__Clostridiales_bacterium_UBA2848_"/>
    <otu id="otu243285" label="WP_031546485.1_GCF_000701545_rubrerythrin_family_protein__Agathobacter_ruminis_"/>
    <otu id="otu243292" label="GCA_900555115USJZ01000042.1_96318697442_9_GCA_900555115_1_ID_42_9_partial_00__uncultured_Succinivibrionaceae_bacterium_"/>
    <otu id="otu243299" label="SFQ24596.1_GCA_900115795_Rubrerythrin__Lachnospiraceae_bacterium_XBB1006_"/>
    <otu id="otu243308" label="GCA_002372755DFII01000006.1_646985366166_6_GCA_002372755_1_ID_166_6_partial_00__Lachnospiraceae_bacterium_UBA3701_"/>
    <otu id="otu243311" label="75.8/98"/>
    <otu id="otu243314" label="GCA_002392655DGHK01000016.1_44080474842_4_GCA_002392655_1_ID_42_4_partial_00__Lachnospiraceae_bacterium_UBA3850_"/>
    <otu id="otu243317" label="55.4/98"/>
    <otu id="otu243320" label="0/100"/>
    <otu id="otu243323" label="GCA_002349225DECK01000055.1_1587124948_1_GCA_002349225__1_ID_48_1_partial_00__Lachnospiraceae_bacterium_UBA2932_"/>
    <otu id="otu243326" label="SEP72483.1_GCA_900110635_Rubrerythrin__Lachnospiraceae_bacterium_NE2001_"/>
    <otu id="otu243333" label="SNU04547.1_GCA_900199595_Rubrerythrin__Lachnospiraceae_bacterium_"/>
    <otu id="otu243352" label="GCA_002448445DJYC01000003.1_886517665715102_88_GCA_002448445_1_ID_102_88_partial_00__Treponema_sp._UBA6988_"/>
    <otu id="otu243359" label="84.8/90"/>
    <otu id="otu243362" label="88/92"/>
    <otu id="otu243365" label="WP_034232510.1_GCF_000703065_rubrerythrin_family_protein__Lachnospiraceae_bacterium_AC2029_"/>
    <otu id="otu243368" label="96.2/100"/>
    <otu id="otu243371" label="GCA_900313455OMRL01000047.1_315242063277_3_GCA_900313455__1_ID_277_3_partial_00__uncultured_Clostridiales_bacterium_"/>
    <otu id="otu243374" label="SMC93020.1_GCA_900176495_Rubrerythrin__Clostridiales_bacterium_"/>
    <otu id="otu243385" label="GCA_900320345ONRZ01000008.1_757066245166_7_GCA_900320345__1_ID_166_7_partial_00__uncultured_Lachnospiraceae_bacterium_"/>
    <otu id="otu243396" label="90.5/86"/>
    <otu id="otu243399" label="GCA_002372545DFHD01000008.1_11112951196051_11_GCA_002372545__1_ID_51_11_partial_00__Lachnospiraceae_bacterium_UBA3732_"/>
    <otu id="otu243402" label="SEF77765.1_GCA_900108205_Rubrerythrin__Eubacterium_ruminantium_"/>
    <otu id="otu243417" label="HBO48448.1_GCA_003524095_TPA__rubrerythrin_family_protein__Clostridiales_bacterium_"/>
    <otu id="otu243424" label="GCA_002431905DJER01000007.1_42900343616_4_GCA_002431905_1_ID_16_4_partial_00__Catabacter_sp._UBA5893_"/>
    <otu id="otu243431" label="GCA_900556185USNN01000079.1_21047158379_2_GCA_900556185_1_ID_79_2_partial_00__uncultured_Clostridiales_bacterium_"/>
    <otu id="otu243438" label="82/97"/>
    <otu id="otu243441" label="GCA_900554955USJH01000023.1_22888342423_2_GCA_900554955_1_ID_23_2_partial_00__uncultured_Clostridia_bacterium_"/>
    <otu id="otu243444" label="GCA_900557695USTP01000080.1_21002153880_2_GCA_900557695_1_ID_80_2_partial_00__uncultured_Thermoanaerobacterales_bacterium_"/>
    <otu id="otu243459" label="92.4/53"/>
    <otu id="otu243462" label="0/19"/>
    <otu id="otu243465" label="80.2/43"/>
    <otu id="otu243468" label="85.7/41"/>
    <otu id="otu243471" label="84.1/33"/>
    <otu id="otu243474" label="86.3/38"/>
    <otu id="otu243477" label="87.8/96"/>
    <otu id="otu243484" label="GCA_900542295UQNJ01000002.1_1811948121953452_181_GCA_900542295__1_ID_2_181_partial_00__uncultured_Clostridiales_bacterium_"/>
    <otu id="otu243489" label="GCA_900545135UQXL01000002.1_4749930504632_47_GCA_900545135_1_ID_2_47_partial_00__uncultured_Clostridiales_bacterium_"/>
    <otu id="otu243492" label="GCA_900540145UQEW01000045.1_55759629245_5_GCA_900540145__1_ID_45_5_partial_00__uncultured_Clostridiales_bacterium_"/>
    <otu id="otu243503" label="GAQ24275.1_GCA_001485475_rubrerythrin__Tepidanaerobacter_syntrophicus_"/>
    <otu id="otu243512" label="GCA_900543475UQRU01000004.1_7532658594_7_GCA_900543475_1_ID_4_7_partial_00__uncultured_Clostridiales_bacterium_"/>
    <otu id="otu243515" label="GCA_900542615UQOG01000006.1_4947159476926_49_GCA_900542615__1_ID_6_49_partial_00__uncultured_Clostridiales_bacterium_"/>
    <otu id="otu243526" label="GCA_900550445URSF01000034.1_14173301786334_14_GCA_900550445_1_ID_34_14_partial_00__uncultured_Rhodospirillaceae_bacterium_"/>
    <otu id="otu243533" label="GCA_004559275SFYY01000053.1_1066057138151_10_GCA_004559275_1_ID_151_10_partial_00__bacterium_"/>
    <otu id="otu243540" label="66.8/20"/>
    <otu id="otu243543" label="83.3/32"/>
    <otu id="otu243546" label="58.2/53"/>
    <otu id="otu243549" label="74.4/25"/>
    <otu id="otu243552" label="GCA_001941165MSHF01000030.1_31376983823130_31_GCA_001941165__1_ID_30_31_partial_00__Oscillospiraceae_bacterium_Zagget4_"/>
    <otu id="otu243555" label="GCA_900542295UQNJ01000003.1_1051082161087523_105_GCA_900542295_1_ID_3_105_partial_00__uncultured_Clostridiales_bacterium_"/>
    <otu id="otu243562" label="GCA_900542445UQNN01000002.1_5371042432_5_GCA_900542445_1_ID_2_5_partial_00__uncultured_Clostridiales_bacterium_"/>
    <otu id="otu243569" label="WP_027105839.1_GCF_000621985_rubrerythrin_family_protein__Lachnospiraceae_bacterium_V9D3004_"/>
    <otu id="otu243576" label="91.6/98"/>
    <otu id="otu243579" label="GCA_002440235DJRZ01000052.1_26297273026053_26_GCA_002440235_1_ID_53_26_partial_00__Alphaproteobacteria_bacterium_UBA6347_"/>
    <otu id="otu243582" label="GCA_002439085DJSW01000008.1_35355783611117_35_GCA_002439085__1_ID_17_35_partial_00__Alphaproteobacteria_bacterium_UBA6324_"/>
    <otu id="otu243597" label="95.5/72"/>
    <otu id="otu243600" label="67.5/77"/>
    <otu id="otu243603" label="CDE72914.1_GCA_000437555_rubrerythrin__Acidaminococcus_sp._CAG_917_"/>
    <otu id="otu243606" label="GCA_900542755UQON01000001.1_4448659491921_44_GCA_900542755_1_ID_1_44_partial_00__uncultured_Clostridiales_bacterium_"/>
    <otu id="otu243613" label="80.6/91"/>
    <otu id="otu243616" label="GCA_900543915UQTB01000020.1_26305273106020_26_GCA_900543915_1_ID_20_26_partial_00__uncultured_Clostridiales_bacterium_"/>
    <otu id="otu243619" label="GCA_001603025LVAP01000125.1_7611066434_7_GCA_001603025__1_ID_4_7_partial_00__Clostridiales_bacterium_Firm_10_"/>
    <otu id="otu243634" label="93.7/94"/>
    <otu id="otu243637" label="GCA_002315715DCHY01000028.1_18162281676110_18_GCA_002315715_1_ID_10_18_partial_00__Clostridiales_bacterium_UBA1740_"/>
    <otu id="otu243640" label="GCA_900542865UQPM01000006.1_3330146306796_33_GCA_900542865_1_ID_6_33_partial_00__uncultured_Ruminococcus_sp._"/>
    <otu id="otu243651" label="92.8/85"/>
    <otu id="otu243656" label="84.7/97"/>
    <otu id="otu243661" label="TGY65931.1_GCA_004793885_rubrerythrin_family_protein__Erysipelotrichaceae_bacterium_"/>
    <otu id="otu243664" label="EOS60160.1_GCA_000403415_hypothetical_protein_C815_01727__Firmicutes_bacterium_M10_2_"/>
    <otu id="otu243671" label="GCA_001604495LVBR01000071.1_42420295371_4_GCA_001604495_1_ID_71_4_partial_00__Acholeplasmatales_bacterium_Tener_01_"/>
    <otu id="otu243678" label="WP_027639472.1_GCF_000424205_iron_hydrogenase__Clostridium_cadaveris_"/>
    <otu id="otu243685" label="GCA_002329335DCTY01000072.1_101983639889915_101_GCA_002329335_1_ID_15_101_partial_00__Catabacter_sp._UBA1428_"/>
    <otu id="otu243700" label="GCA_900550765URTC01000327.1_25341067327_2_GCA_900550765_1_ID_327_2_partial_00__uncultured_Clostridia_bacterium_"/>
    <otu id="otu243709" label="GCA_900544255UQUM01000009.1_2525629261719_25_GCA_900544255__1_ID_9_25_partial_00__uncultured_Sutterella_sp._"/>
    <otu id="otu243714" label="GCA_900543805UQTE01000031.1_13130811362031_13_GCA_900543805__1_ID_31_13_partial_00__uncultured_Sutterella_sp._"/>
    <otu id="otu243719" label="GCA_900541435UQJM01000011.1_30427134325211_30_GCA_900541435_1_ID_11_30_partial_00__uncultured_Sutterella_sp._"/>
    <otu id="otu243722" label="GCA_900538905UPZS01000015.1_13145471508615_13_GCA_900538905_1_ID_15_13_partial_00__uncultured_Sutterella_sp._"/>
    <otu id="otu243747" label="SUY59077.1_GCA_900461275_Rubrerythrin___Clostridium__symbiosum_"/>
    <otu id="otu243750" label="GCA_900549975URQK01000052.1_85468600152_8_GCA_900549975_1_ID_52_8_partial_00__uncultured_Mollicutes_bacterium_"/>
    <otu id="otu243765" label="96.1/95"/>
    <otu id="otu243768" label="SKA01596.1_GCA_900167375_Rubrerythrin__Anaerorhabdus_furcosa_"/>
    <otu id="otu243771" label="GCA_900544575UQVO01000018.1_9125371306118_9_GCA_900544575__1_ID_18_9_partial_00__uncultured_Clostridiales_bacterium_"/>
    <otu id="otu243782" label="90.9/61"/>
    <otu id="otu243785" label="76.2/89"/>
    <otu id="otu243788" label="54/67"/>
    <otu id="otu243791" label="54.3/86"/>
    <otu id="otu243794" label="89.6/93"/>
    <otu id="otu243799" label="82.3/85"/>
    <otu id="otu243802" label="86.3/84"/>
    <otu id="otu243805" label="77/81"/>
    <otu id="otu243808" label="12.3/76"/>
    <otu id="otu243811" label="89/94"/>
    <otu id="otu243814" label="71.6/94"/>
    <otu id="otu243817" label="GCA_900542655UQOF01000011.1_16196932033711_16_GCA_900542655_1_ID_11_16_partial_00__uncultured_Subdoligranulum_sp._"/>
    <otu id="otu243820" label="PWM42419.1_GCA_003343645_rubrerythrin_family_protein__Clostridiales_bacterium_"/>
    <otu id="otu243827" label="OUP14089.1_GCA_002160025_rubrerythrin_family_protein__Anaeromassilibacillus_sp._An200_"/>
    <otu id="otu243834" label="GCA_900550095URRG01000083.1_85033557283_8_GCA_900550095_1_ID_83_8_partial_00__uncultured_Ruminococcaceae_bacterium_"/>
    <otu id="otu243843" label="GCA_002399445DHDR01000020.1_72726877322617_72_GCA_002399445__1_ID_17_72_partial_00__Ruminococcaceae_bacterium_UBA4871_"/>
    <otu id="otu243846" label="GCA_900554535USIA01000231.1_315802119231_3_GCA_900554535__1_ID_231_3_partial_00__uncultured_Ruminococcaceae_bacterium_"/>
    <otu id="otu243861" label="79.2/99"/>
    <otu id="otu243864" label="GCA_900549775URPR01000001.1_3229864304031_32_GCA_900549775__1_ID_1_32_partial_00__uncultured_Ruminococcaceae_bacterium_"/>
    <otu id="otu243867" label="76.6/99"/>
    <otu id="otu243870" label="TGJ76675.1_GCA_004768785_rubrerythrin__Caproiciproducens_galactitolivorans_"/>
    <otu id="otu243875" label="WP_038326154.1_GCF_000753235_rubrerythrin_family_protein__Clostridium_sp._KNHs216_"/>
    <otu id="otu243878" label="GCA_900546895UREO01000363.1_1300839363_1_GCA_900546895_1_ID_363_1_partial_00__uncultured_Ruminococcaceae_bacterium_"/>
    <otu id="otu243893" label="GCA_002397005DGZG01000080.1_18201562069585_18_GCA_002397005_1_ID_85_18_partial_00__Ruminococcaceae_bacterium_UBA4986_"/>
    <otu id="otu243900" label="WP_114174885.1_GCF_900184925_rubrerythrin_family_protein__Ruminococcaceae_bacterium_HV4_5_B5C_"/>
    <otu id="otu243911" label="GCA_900321355ONVV01000125.1_313591898128_3_GCA_900321355_1_ID_128_3_partial_00__uncultured_Clostridiales_bacterium_"/>
    <otu id="otu243918" label="70.4/100"/>
    <otu id="otu243921" label="WP_050699362.1_GCF_001261775_rubrerythrin_family_protein__Anaeromassilibacillus_senegalensis_"/>
    <otu id="otu243924" label="OUO73273.1_GCA_002159845_rubrerythrin_family_protein__Anaeromassilibacillus_sp._An250_"/>
    <otu id="otu243935" label="WP_079697890.1_GCF_900169495_MULTISPECIES__rubrerythrin_family_protein__Ruminococcaceae_"/>
    <otu id="otu243944" label="HAX01027.1_GCA_003487495_TPA__rubrerythrin_family_protein__Firmicutes_bacterium_"/>
    <otu id="otu243947" label="HBD06489.1_GCA_003497225_TPA__rubrerythrin_family_protein__Firmicutes_bacterium_"/>
    <otu id="otu243958" label="0/83"/>
    <otu id="otu243961" label="CDD22375.1_GCA_000433995_rubrerythrin__Firmicutes_bacterium_CAG_313_"/>
    <otu id="otu243964" label="GCA_002329485DCTZ01000033.1_43211374440_4_GCA_002329485__1_ID_40_4_partial_00__Bacillales_bacterium_UBA1427_"/>
    <otu id="otu243975" label="GCA_900319675ONPK01000028.1_75136567570_7_GCA_900319675__1_ID_70_7_partial_00__uncultured_Firmicutes_bacterium_"/>
    <otu id="otu243982" label="GCA_900320095ONQZ01000007.1_40447024523534_40_GCA_900320095__1_ID_34_40_partial_00__uncultured_Lentisphaerae_bacterium_"/>
    <otu id="otu243993" label="64.8/71"/>
    <otu id="otu243996" label="GCA_002410705DHOE01000008.1_6448750231_6_GCA_002410705_1_ID_1_6_partial_00__Solobacterium_sp._UBA5398_"/>
    <otu id="otu243999" label="87.6/96"/>
    <otu id="otu244002" label="GCA_002313775DCCK01000064.1_3127918185_3_GCA_002313775__1_ID_5_3_partial_00__Bacillales_bacterium_UBA1083_"/>
    <otu id="otu244007" label="GCA_002449265DKCV01000021.1_19178321837117_19_GCA_002449265_1_ID_17_19_partial_00__Bacillales_bacterium_UBA6865_"/>
    <otu id="otu244010" label="GCA_002404865DHKP01000001.1_25227502328928_25_GCA_002404865_1_ID_28_25_partial_00__Bacillales_bacterium_UBA4691_"/>
    <otu id="otu244029" label="96.3/97"/>
    <otu id="otu244032" label="77.2/96"/>
    <otu id="otu244035" label="GCA_900551795URXD01000001.1_2127149276821_21_GCA_900551795_1_ID_1_21_partial_00__uncultured_Clostridium_sp._"/>
    <otu id="otu244038" label="52.9/38"/>
    <otu id="otu244043" label="GCA_900553425USCZ01000001.1_1391592461597791_139_GCA_900553425__1_ID_1_139_partial_00__uncultured_Clostridium_sp._"/>
    <otu id="otu244046" label="GCA_900552655USAE01000069.1_2802133569_2_GCA_900552655_1_ID_69_2_partial_00__uncultured_Clostridium_sp._"/>
    <otu id="otu244055" label="81.6/100"/>
    <otu id="otu244058" label="GCA_900554815USIO01000035.1_22100263335_2_GCA_900554815_1_ID_35_2_partial_00__uncultured_Clostridium_sp._"/>
    <otu id="otu244061" label="GCA_900557565USTK01000053.1_2821135453_2_GCA_900557565_1_ID_53_2_partial_00__uncultured_Clostridium_sp._"/>
    <otu id="otu244068" label="90.8/99"/>
    <otu id="otu244071" label="GCA_900553865USFC01000027.1_16117581229127_16_GCA_900553865_1_ID_27_16_partial_00__uncultured_Clostridium_sp._"/>
    <otu id="otu244074" label="GCA_900553405USDF01000005.1_2017779183125_20_GCA_900553405__1_ID_5_20_partial_00__uncultured_Clostridium_sp._"/>
    <otu id="otu244093" label="93.9/90"/>
    <otu id="otu244096" label="GCA_900553755USEX01000012.1_7108221135512_7_GCA_900553755_1_ID_12_7_partial_00__uncultured_Clostridium_sp._"/>
    <otu id="otu244099" label="93.2/96"/>
    <otu id="otu244102" label="GCA_900554245USGX01000008.1_9730378368_9_GCA_900554245__1_ID_8_9_partial_00__uncultured_Clostridium_sp._"/>
    <otu id="otu244107" label="GCA_900552135URYN01000002.1_2428252287852_24_GCA_900552135__1_ID_2_24_partial_00__uncultured_Clostridium_sp._"/>
    <otu id="otu244110" label="CCZ17737.1_GCA_000434195_rubrerythrin__Clostridium_sp._CAG_780_"/>
    <otu id="otu244135" label="GCA_003135995PNBM01000212.1_439124448365_4_GCA_003135995__1_ID_365_4_partial_00__Ignavibacteriae_bacterium_"/>
    <otu id="otu244138" label="GCA_003158365PMIW01000193.1_1149271_1_GCA_003158365_1_ID_71_1_partial_10__Ignavibacteriae_bacterium_"/>
    <otu id="otu244153" label="84.1/95"/>
    <otu id="otu244156" label="81.5/99"/>
    <otu id="otu244161" label="GCA_002404715DHKG01000024.1_689049476108_6_GCA_002404715__1_ID_108_6_partial_00__Opitutae_bacterium_UBA4700_"/>
    <otu id="otu244164" label="SEH76519.1_GCA_900097105_rubrerythrin__Akkermansia_glycaniphila_"/>
    <otu id="otu244173" label="GCA_002405555DHMA01000206.1_171949820067139_17_GCA_002405555_1_ID_139_17_partial_00__Opitutae_bacterium_UBA4654_"/>
    <otu id="otu244176" label="GCA_900552245URYY01000172.1_27941369172_2_GCA_900552245_1_ID_172_2_partial_00__uncultured_Opitutales_bacterium_"/>
    <otu id="otu244193" label="OGH95424.1_GCA_001784535_rubrerythrin__Candidatus_Melainabacteria_bacterium_GWA2_34_9_"/>
    <otu id="otu244196" label="HBG49094.1_GCA_003499955_TPA__rubrerythrin_family_protein__Cyanobacteria_bacterium_UBA9971_"/>
    <otu id="otu244205" label="OGI18100.1_GCA_001784615_rubrerythrin__Candidatus_Melainabacteria_bacterium_RIFOXYA2_FULL_32_9_"/>
    <otu id="otu244208" label="HBH17804.1_GCA_003499585_TPA__rubrerythrin_family_protein__Cyanobacteria_bacterium_UBA9579_"/>
    <otu id="otu244219" label="OGI02028.1_GCA_001784565_rubrerythrin__Candidatus_Melainabacteria_bacterium_GWF2_37_15_"/>
    <otu id="otu244238" label="93.8/87"/>
    <otu id="otu244241" label="82.9/74"/>
    <otu id="otu244244" label="83.6/76"/>
    <otu id="otu244247" label="TAL39684.1_GCA_004297825_rubrerythrin_family_protein__Spirochaetes_bacterium_"/>
    <otu id="otu244250" label="GCA_002407865DHPI01000065.1_19210232159862_19_GCA_002407865_1_ID_62_19_partial_00__Spirochaetia_bacterium_UBA5368_"/>
    <otu id="otu244257" label="48.7/88"/>
    <otu id="otu244260" label="RPI89250.1_GCA_003820485_rubrerythrin_family_protein__partial__Spirochaetales_bacterium_"/>
    <otu id="otu244263" label="76.8/98"/>
    <otu id="otu244266" label="GCA_002328585DCUV01000002.1_26221142269248_26_GCA_002328585_1_ID_48_26_partial_00__Spirochaetia_bacterium_UBA2205_"/>
    <otu id="otu244269" label="PKL40685.1_GCA_002839375_rubrerythrin_family_protein__Spirochaetae_bacterium_HGW_Spirochaetae_1_"/>
    <otu id="otu244284" label="87.1/85"/>
    <otu id="otu244289" label="GCA_002753435PEAH01000006.1_7679708802835_76_GCA_002753435_1_ID_5_76_partial_00__Nitrospirae_bacterium_"/>
    <otu id="otu244292" label="GCA_002753305PEAC01000080.1_639834558153_6_GCA_002753305__1_ID_153_6_partial_00__Nitrospirae_bacterium_MYbin6_"/>
    <otu id="otu244301" label="OHD67372.1_GCA_001829495_rubrerythrin__Spirochaetes_bacterium_RBG_16_49_21_"/>
    <otu id="otu244304" label="OHD65307.1_GCA_001829455_rubrerythrin__Spirochaetes_bacterium_RBG_13_51_14_"/>
    <otu id="otu244323" label="75.7/48"/>
    <otu id="otu244326" label="88.9/97"/>
    <otu id="otu244331" label="20/99"/>
    <otu id="otu244334" label="GCA_002506335DAXJ01000102.1_51280185514_5_GCA_002506335__1_ID_14_5_partial_00__Methanosaeta_sp._UBA114_"/>
    <otu id="otu244337" label="OPY53747.1_GCA_002067365_Rubrerythrin__Methanosaeta_sp._PtaU1.Bin060_"/>
    <otu id="otu244344" label="AEB67065.1_GCA_000204415_rubrerythrin__Methanosaeta_concilii_GP6_"/>
    <otu id="otu244351" label="82.9/100"/>
    <otu id="otu244354" label="GCA_002327925DCVA01000004.1_21227252330016_21_GCA_002327925__1_ID_16_21_partial_00__Anaerolineales_bacterium_UBA2200_"/>
    <otu id="otu244357" label="GCA_002435875DIVN01000242.1_454737247947270_45_GCA_002435875__1_ID_270_45_partial_00__Anaerolineales_bacterium_UBA6131_"/>
    <otu id="otu244368" label="74/89"/>
    <otu id="otu244371" label="GCA_002634385NSJL01000004.1_12213310013367512_122_GCA_002634385_1_ID_12_122_partial_00__Nitrospira_sp._"/>
    <otu id="otu244374" label="90.1/100"/>
    <otu id="otu244377" label="GCA_002753335PEAD01000026.1_3438333389089_34_GCA_002753335__1_ID_9_34_partial_00__Nitrospirae_bacterium_MYbin3_"/>
    <otu id="otu244380" label="TAN42593.1_GCA_004321915_rubrerythrin_family_protein__Nitrospirae_bacterium_"/>
    <otu id="otu244399" label="61.8/97"/>
    <otu id="otu244404" label="GCA_003161755PMNP01000083.1_837344303395_8_GCA_003161755__1_ID_395_8_partial_00__Ignavibacteriae_bacterium_"/>
    <otu id="otu244407" label="PIU44939.1_GCA_002779395_rubrerythrin_family_protein__Ignavibacteriales_bacterium_CG07_land_8_20_14_0_80_59_12_"/>
    <otu id="otu244414" label="GCA_002376005DFNJ01000006.1_18202562083115_18_GCA_002376005_1_ID_15_18_partial_00__Firmicutes_bacterium_UBA3570_"/>
    <otu id="otu244425" label="47/21"/>
    <otu id="otu244428" label="69.8/21"/>
    <otu id="otu244431" label="0/14"/>
    <otu id="otu244434" label="ACV63495.1_GCA_000024205_Rubrerythrin__Desulfofarcimen_acetoxidans_DSM_771_"/>
    <otu id="otu244437" label="13.3/79"/>
    <otu id="otu244440" label="89.7/99"/>
    <otu id="otu244443" label="PIR17338.1_GCA_002796305_rubrerythrin_family_protein__Deltaproteobacteria_bacterium_CG11_big_fil_rev_8_21_14_0_20_49_13_"/>
    <otu id="otu244446" label="GCA_003556725PWQO01000040.1_514842059224_5_GCA_003556725__1_ID_224_5_partial_00__Spirochaetaceae_bacterium_"/>
    <otu id="otu244453" label="95.3/100"/>
    <otu id="otu244456" label="OGS31448.1_GCA_001800475_rubrerythrin__Elusimicrobia_bacterium_RIFOXYB2_FULL_46_23_"/>
    <otu id="otu244459" label="OGS18274.1_GCA_001800355_rubrerythrin__Elusimicrobia_bacterium_RIFOXYA2_FULL_50_26_"/>
    <otu id="otu244474" label="91.1/69"/>
    <otu id="otu244477" label="92.9/94"/>
    <otu id="otu244480" label="OGS20552.1_GCA_001800285_rubrerythrin__Elusimicrobia_bacterium_RIFOXYA2_FULL_39_19_"/>
    <otu id="otu244483" label="OGS24415.1_GCA_001800495_rubrerythrin__Elusimicrobia_bacterium_RIFOXYB2_FULL_48_7_"/>
    <otu id="otu244492" label="60.3/82"/>
    <otu id="otu244495" label="HAR95481.1_GCA_003476045_TPA__rubrerythrin_family_protein__Deltaproteobacteria_bacterium_"/>
    <otu id="otu244502" label="GCA_002408185DHQV01000056.1_5485354287_5_GCA_002408185_1_ID_7_5_partial_00__Deltaproteobacteria_bacterium_UBA5329_"/>
    <otu id="otu244505" label="OPY64240.1_GCA_002067405_Rubrerythrin__Syntrophorhabdaceae_bacterium_PtaU1.Bin034_"/>
    <otu id="otu244514" label="79.6/100"/>
    <otu id="otu244517" label="GCA_002402795DHGO01000094.1_13117031227867_13_GCA_002402795_1_ID_67_13_partial_00__Deltaproteobacteria_bacterium_UBA4796_"/>
    <otu id="otu244520" label="WP_028895282.1_GCF_000512235_rubrerythrin_family_protein__Syntrophorhabdus_aromaticivorans_"/>
    <otu id="otu244527" label="25.6/83"/>
    <otu id="otu244532" label="OPY14115.1_GCA_002067825_Rubrerythrin__Syntrophus_sp._PtaB.Bin075_"/>
    <otu id="otu244535" label="85.8/100"/>
    <otu id="otu244538" label="OPY85668.1_GCA_002068025_Rubrerythrin__Syntrophus_sp._PtaU1.Bin208_"/>
    <otu id="otu244541" label="80.8/100"/>
    <otu id="otu244544" label="OPY13736.1_GCA_002067815_Rubrerythrin__Syntrophus_sp._PtaB.Bin001_"/>
    <otu id="otu244547" label="OPY03696.1_GCA_002067815_Rubrerythrin__Syntrophus_sp._PtaB.Bin001_"/>
    <otu id="otu244564" label="OPX95669.1_GCA_002067585_Rubrerythrin__Syntrophorhabdus_sp._PtaB.Bin027_"/>
    <otu id="otu244567" label="GCA_002403385DHHR01000029.1_55851642625_5_GCA_002403385__1_ID_25_5_partial_00__Syntrophaceae_bacterium_UBA4767_"/>
    <otu id="otu244590" label="92.2/94"/>
    <otu id="otu244593" label="42.2/73"/>
    <otu id="otu244596" label="OPY75331.1_GCA_002067975_Rubrerythrin__Syntrophorhabdus_sp._PtaU1.Bin058_"/>
    <otu id="otu244601" label="GCA_002418985DIFE01000089.1_75673624884_7_GCA_002418985_1_ID_84_7_partial_00__Deltaproteobacteria_bacterium_UBA5756_"/>
    <otu id="otu244604" label="54.7/100"/>
    <otu id="otu244607" label="OPY04160.1_GCA_002067555_Rubrerythrin__Syntrophorhabdus_sp._PtaB.Bin184_"/>
    <otu id="otu244610" label="91.5/100"/>
    <otu id="otu244613" label="GCA_002305765DBQU01000009.1_8791268918432_87_GCA_002305765__1_ID_2_87_partial_00__Deltaproteobacteria_bacterium_UBA1386_"/>
    <otu id="otu244616" label="OPY01644.1_GCA_002067235_Rubrerythrin__Syntrophorhabdus_sp._PtaB.Bin047_"/>
    <otu id="otu244635" label="15.1/62"/>
    <otu id="otu244638" label="GCA_003155375PMCI01000364.1_85867644273_8_GCA_003155375_1_ID_73_8_partial_00__Syntrophaceae_bacterium_"/>
    <otu id="otu244641" label="KYC53271.1_GCA_001587595_Rubrerythrin__Candidatus_Methanofastidiosum_methylthiophilus_"/>
    <otu id="otu244664" label="GCA_002347855DDYE01000027.1_33360123658727_33_GCA_002347855__1_ID_27_33_partial_00__Candidatus_Marinimicrobia_bacterium_UBA2242_"/>
    <otu id="otu244677" label="21.8/99"/>
    <otu id="otu244680" label="HAU31555.1_GCA_003485325_TPA__rubrerythrin_family_protein__Desulfotomaculum_sp._"/>
    <otu id="otu244683" label="HBY04026.1_GCA_003513005_TPA__rubrerythrin_family_protein__Desulfotomaculum_sp._"/>
    <otu id="otu244690" label="GCA_002382755DFZT01000087.1_14147861536124_14_GCA_002382755__1_ID_24_14_partial_00__Firmicutes_bacterium_UBA4049_"/>
    <otu id="otu244701" label="88.8/26"/>
    <otu id="otu244704" label="81.9/25"/>
    <otu id="otu244707" label="83.3/75"/>
    <otu id="otu244710" label="37.2/23"/>
    <otu id="otu244713" label="80.7/82"/>
    <otu id="otu244716" label="79.6/81"/>
    <otu id="otu244719" label="41.1/41"/>
    <otu id="otu244722" label="59.2/76"/>
    <otu id="otu244725" label="0.3/33"/>
    <otu id="otu244728" label="64.5/11"/>
    <otu id="otu244731" label="87.1/51"/>
    <otu id="otu244734" label="76.4/41"/>
    <otu id="otu244737" label="93.2/59"/>
    <otu id="otu244740" label="29/22"/>
    <otu id="otu244743" label="83.6/57"/>
    <otu id="otu244746" label="72.3/68"/>
    <otu id="otu244749" label="73/79"/>
    <otu id="otu244752" label="64.7/86"/>
    <otu id="otu244759" label="WP_027188758.1_GCF_000430005_rubrerythrin_family_protein__Desulfovibrio_cuneatus_"/>
    <otu id="otu244762" label="HBT96990.1_GCA_003509305_TPA__rubrerythrin_family_protein__Desulfobulbaceae_bacterium_"/>
    <otu id="otu244769" label="GAU07769.1_GCA_001748225_rubrerythrin__Desulfoplanes_formicivorans_"/>
    <otu id="otu244776" label="OCC14625.1_GCA_001687335_Rubrerythrin__Dissulfuribacter_thermophilus_"/>
    <otu id="otu244783" label="RJP26801.1_GCA_003598015_rubrerythrin_family_protein__Actinobacteria_bacterium_"/>
    <otu id="otu244792" label="HBI14776.1_GCA_003508005_TPA__rubrerythrin_family_protein__Desulfobulbaceae_bacterium_"/>
    <otu id="otu244795" label="RJX21743.1_GCA_003604995_rubrerythrin_family_protein__Desulfobulbus_sp._"/>
    <otu id="otu244806" label="79.2/37"/>
    <otu id="otu244809" label="76.1/29"/>
    <otu id="otu244812" label="87.6/17"/>
    <otu id="otu244817" label="19.8/11"/>
    <otu id="otu244820" label="85.5/67"/>
    <otu id="otu244823" label="88.2/43"/>
    <otu id="otu244826" label="79/14"/>
    <otu id="otu244829" label="35.5/14"/>
    <otu id="otu244832" label="84/50"/>
    <otu id="otu244835" label="14.4/67"/>
    <otu id="otu244838" label="28.7/74"/>
    <otu id="otu244841" label="ACC97577.1_GCA_000020145_Ruberythrin_Rbr__Elusimicrobium_minutum_Pei191_"/>
    <otu id="otu244846" label="79.5/100"/>
    <otu id="otu244851" label="GCA_003557865PWNK01000043.1_7392245005_7_GCA_003557865__1_ID_5_7_partial_00__Desulfonatronovibrio_sp._"/>
    <otu id="otu244854" label="57.1/100"/>
    <otu id="otu244857" label="WP_045213164.1_GCF_000934755_rubrerythrin_family_protein__Desulfonatronovibrio_magnus_"/>
    <otu id="otu244860" label="GCA_003563615PWUN01000125.1_2215793197_2_GCA_003563615__1_ID_197_2_partial_00__Desulfonatronovibrio_sp._"/>
    <otu id="otu244871" label="GCA_003551155PUMA01000057.1_424405244630123_42_GCA_003551155__1_ID_123_42_partial_00__Desulfonatronospira_sp._"/>
    <otu id="otu244878" label="67.4/89"/>
    <otu id="otu244881" label="GCA_003554505PWGS01000186.1_41384195984_4_GCA_003554505_1_ID_84_4_partial_00__Desulfonatronospira_sp._"/>
    <otu id="otu244884" label="EFI34900.1_GCA_000174435_Rubrerythrin__Desulfonatronospira_thiodismutans_ASO3_1_"/>
    <otu id="otu244901" label="GCA_002299865DBNV01000116.1_201955720132105_20_GCA_002299865__1_ID_105_20_partial_00__Desulfonatronaceae_bacterium_UBA663_"/>
    <otu id="otu244906" label="WP_028573294.1_GCF_000519265_rubrerythrin__Desulfonatronum_lacustre_"/>
    <otu id="otu244909" label="SDB29762.1_GCA_900104215_Rubrerythrin__Desulfonatronum_thiosulfatophilum_"/>
    <otu id="otu244924" label="KIX13768.1_GCA_000931935_rubrerythrin__Dethiosulfatarculus_sandiegensis_"/>
    <otu id="otu244931" label="GCA_003557565PWOG01000184.1_662656840173_6_GCA_003557565__1_ID_173_6_partial_00__Desulfobulbaceae_bacterium_"/>
    <otu id="otu244938" label="OGQ95299.1_GCA_001799275_rubrerythrin__Deltaproteobacteria_bacterium_RIFOXYD12_FULL_57_12_"/>
    <otu id="otu244945" label="70.9/78"/>
    <otu id="otu244948" label="67.1/15"/>
    <otu id="otu244951" label="76/36"/>
    <otu id="otu244954" label="67/50"/>
    <otu id="otu244959" label="92.2/100"/>
    <otu id="otu244962" label="GCA_001577045LSCI01000068.1_2453103165_2_GCA_001577045__1_ID_65_2_partial_00__Marinimicrobia_bacterium_TCS58_"/>
    <otu id="otu244965" label="THB81812.1_GCA_004796375_rubrerythrin_family_protein__Desulfobacteraceae_bacterium_"/>
    <otu id="otu244972" label="WP_022663807.1_GCF_000420085_rubrerythrin_family_protein__Desulfospira_joergensenii_"/>
    <otu id="otu244981" label="AEH45428.1_GCA_000217795_Rubrerythrin__Thermodesulfatator_indicus_DSM_15286_"/>
    <otu id="otu244984" label="OAG27553.1_GCA_001642325_rubrerythrin__Thermodesulfatator_autotrophicus_"/>
    <otu id="otu244995" label="38.7/36"/>
    <otu id="otu244998" label="WP_018124528.1_GCF_000375485_rubrerythrin_family_protein__Desulfovibrio_oxyclinae_"/>
    <otu id="otu245001" label="GCA_001603055LVAZ01000131.1_3237442380145_32_GCA_001603055_1_ID_5_32_partial_00__Victivallales_bacterium_Lenti_02_"/>
    <otu id="otu245012" label="46.3/11"/>
    <otu id="otu245015" label="84.3/55"/>
    <otu id="otu245018" label="84.6/83"/>
    <otu id="otu245021" label="OWZ83544.1_GCA_002216005_rubrerythrin_family_protein__Natranaerobius_trueperi_"/>
    <otu id="otu245024" label="82.5/99"/>
    <otu id="otu245027" label="ADU61823.1_GCA_000176915_Rubrerythrin__Pseudodesulfovibrio_aespoeensis_Aspo_2_"/>
    <otu id="otu245032" label="96.9/100"/>
    <otu id="otu245035" label="EGB14964.1_GCA_000189295_Rubrerythrin__Desulfovibrio_desulfuricans_ND132_"/>
    <otu id="otu245038" label="OIQ49420.1_GCA_001874525_Rubrerythrin__Pseudodesulfovibrio_hydrargyri_"/>
    <otu id="otu245045" label="55.6/93"/>
    <otu id="otu245048" label="SOB59483.1_GCA_900217235_Rubrerythrin__Pseudodesulfovibrio_profundus_"/>
    <otu id="otu245051" label="88.3/100"/>
    <otu id="otu245054" label="TDT89034.1_GCA_004365595_rubrerythrin__Pseudodesulfovibrio_indicus_"/>
    <otu id="otu245057" label="RWU02811.1_GCA_004025585_rubrerythrin_family_protein__Pseudodesulfovibrio_sp._S3_"/>
    <otu id="otu245080" label="94.1/91"/>
    <otu id="otu245083" label="WP_027179014.1_GCF_000429985_rubrerythrin_family_protein__Desulfovibrio_bastinii_"/>
    <otu id="otu245086" label="94.9/100"/>
    <otu id="otu245089" label="ACS78160.1_GCA_000023445_Rubrerythrin__Desulfovibrio_salexigens_DSM_2638_"/>
    <otu id="otu245092" label="WP_027720491.1_GCF_000425265_rubrerythrin__Desulfovibrio_zosterae_"/>
    <otu id="otu245107" label="THB67639.1_GCA_004796465_rubrerythrin_family_protein__Desulfovibrio_sp._"/>
    <otu id="otu245118" label="85.9/34"/>
    <otu id="otu245121" label="87.1/69"/>
    <otu id="otu245124" label="HBE95244.1_GCA_003500825_TPA__rubrerythrin_family_protein__Desulfovibrio_sp._"/>
    <otu id="otu245127" label="WP_022661277.1_GCF_000420485_rubrerythrin_family_protein__Desulfovibrio_longus_"/>
    <otu id="otu245134" label="GCA_001899385MOYB01000004.1_79703197089434_79_GCA_001899385__1_ID_34_79_partial_00__Candidatus_Caenarcanum_bioreactoricola_"/>
    <otu id="otu245149" label="88.3/46"/>
    <otu id="otu245152" label="89.3/92"/>
    <otu id="otu245155" label="8.8/72"/>
    <otu id="otu245158" label="87.3/97"/>
    <otu id="otu245161" label="GCA_002753105PDZT01000203.1_190665101_1_GCA_002753105_1_ID_101_1_partial_00__Deltaproteobacteria_bacterium_YD0425bin50_"/>
    <otu id="otu245166" label="GCA_002753725PEAL01000001.1_232845229027247_23_GCA_002753725__1_ID_247_23_partial_00__Deltaproteobacteria_bacterium_"/>
    <otu id="otu245169" label="KPA16419.1_GCA_001292585_rubrerythrin__Candidatus_Magnetomorum_sp._HK_1_"/>
    <otu id="otu245180" label="VEN73980.1_GCA_900659855_Rubrerythrin__uncultured_Desulfobacteraceae_bacterium_"/>
    <otu id="otu245187" label="RUM88719.1_GCA_003978135_rubrerythrin_family_protein__Thermodesulfatator_sp._"/>
    <otu id="otu245194" label="87.4/64"/>
    <otu id="otu245197" label="74.5/70"/>
    <otu id="otu245200" label="76.6/91"/>
    <otu id="otu245205" label="OQX93529.1_GCA_002084505_rubrerythrin_family_protein__Rickettsiaceae_bacterium_4572_127_"/>
    <otu id="otu245208" label="OQX93781.1_GCA_002084505_rubrerythrin_family_protein__Rickettsiaceae_bacterium_4572_127_"/>
    <otu id="otu245217" label="GCA_002422505DIVX01000084.1_414782050118_4_GCA_002422505_1_ID_118_4_partial_00__Desulfovibrio_sp._UBA6121_"/>
    <otu id="otu245220" label="OIO05877.1_GCA_001871085_rubrerythrin_family_protein__Desulfovibrionaceae_bacterium_CG1_02_65_16_"/>
    <otu id="otu245233" label="WP_031579836.1_GCF_000701925_rubrerythrin_family_protein__Ruminobacter_sp._RM87_"/>
    <otu id="otu245236" label="SKA62981.1_GCA_900167065_Rubrerythrin__Desulfovibrio_bizertensis_DSM_18034_"/>
    <otu id="otu245247" label="89.4/98"/>
    <otu id="otu245250" label="OPX35426.1_GCA_002049905_rubrerythrin_family_protein__Desulfobacteraceae_bacterium_4484_190.1_"/>
    <otu id="otu245253" label="RZB34496.1_GCA_004193555_hypothetical_protein_SRB1_00264__Desulfobacteraceae_bacterium_Eth_SRB1_"/>
    <otu id="otu245272" label="91.8/73"/>
    <otu id="otu245281" label="GCA_002441555DJWK01000014.1_18168561743126_18_GCA_002441555__1_ID_26_18_partial_00__Thermodesulfobacteriaceae_bacterium_UBA6232_"/>
    <otu id="otu245284" label="AIH04328.1_GCA_000734015_rubrerythrin__Thermodesulfobacterium_commune_DSM_2178_"/>
    <otu id="otu245291" label="42.4/99"/>
    <otu id="otu245294" label="RLB09606.1_GCA_003646785_rubrerythrin_family_protein__Deltaproteobacteria_bacterium_"/>
    <otu id="otu245297" label="RLB08174.1_GCA_003646755_rubrerythrin_family_protein__Deltaproteobacteria_bacterium_"/>
    <otu id="otu245308" label="RTZ92069.1_GCA_003973245_rubrerythrin_family_protein__Deltaproteobacteria_bacterium_"/>
    <otu id="otu245315" label="OPX22375.1_GCA_002050035_rubrerythrin_family_protein__Planctomycetales_bacterium_4484_113_"/>
    <otu id="otu245326" label="OGT21918.1_GCA_001801405_rubrerythrin__Gammaproteobacteria_bacterium_RIFCSPHIGHO2_02_FULL_42_13_"/>
    <otu id="otu245333" label="77.3/53"/>
    <otu id="otu245338" label="81.5/62"/>
    <otu id="otu245341" label="66/66"/>
    <otu id="otu245344" label="24.3/47"/>
    <otu id="otu245347" label="27.4/87"/>
    <otu id="otu245350" label="86.5/95"/>
    <otu id="otu245353" label="HBF33498.1_GCA_003501375_TPA__rubrerythrin_family_protein__Candidatus_Sumerlaeota_bacterium_"/>
    <otu id="otu245356" label="RLB32314.1_GCA_003646955_rubrerythrin_family_protein__Deltaproteobacteria_bacterium_"/>
    <otu id="otu245363" label="OQX85445.1_GCA_002085285_rubrerythrin_family_protein__Candidatus_Latescibacteria_bacterium_4484_7_"/>
    <otu id="otu245370" label="79.6/78"/>
    <otu id="otu245373" label="KPJ76254.1_GCA_001303025_rubrerythrin__Deltaproteobacteria_bacterium_SG8_13_"/>
    <otu id="otu245376" label="EFK08188.1_GCA_000179315_rubrerythrin__delta_proteobacterium_NaphS2_"/>
    <otu id="otu245387" label="85.6/61"/>
    <otu id="otu245390" label="GCA_003567915PWYI01000290.1_24771049118_2_GCA_003567915__1_ID_118_2_partial_00__Desulfatiglans_sp._"/>
    <otu id="otu245393" label="6.2/92"/>
    <otu id="otu245396" label="WP_027354731.1_GCF_000472805_rubrerythrin_family_protein__Desulfosarcina_sp._BuS5_"/>
    <otu id="otu245399" label="OIN95583.1_GCA_001871035_rubrerythrin_family_protein__Deltaproteobacteria_bacterium_CG1_02_45_11_"/>
    <otu id="otu245414" label="85.9/90"/>
    <otu id="otu245417" label="86/73"/>
    <otu id="otu245420" label="71.6/73"/>
    <otu id="otu245423" label="97.3/97"/>
    <otu id="otu245426" label="SMC96341.1_GCA_900176365_Rubrerythrin__Desulfobacterium_vacuolatum_DSM_3385_"/>
    <otu id="otu245429" label="ACN17257.1_GCA_000020365_Rbr4__Desulfobacterium_autotrophicum_HRM2_"/>
    <otu id="otu245436" label="OEU44779.1_GCA_001751075_rubrerythrin__Desulfobacterales_bacterium_S7086C20_"/>
    <otu id="otu245443" label="95.4/100"/>
    <otu id="otu245446" label="PXF59741.1_GCA_003194495_rubrerythrin_family_protein__Deltaproteobacteria_bacterium_"/>
    <otu id="otu245449" label="53.1/100"/>
    <otu id="otu245452" label="RKX58006.1_GCA_003645605_rubrerythrin_family_protein__Thermodesulfobacteria_bacterium_"/>
    <otu id="otu245455" label="PXF55024.1_GCA_003194495_rubrerythrin_family_protein__Deltaproteobacteria_bacterium_"/>
    <otu id="otu245470" label="75.5/73"/>
    <otu id="otu245473" label="56/74"/>
    <otu id="otu245476" label="RLB39413.1_GCA_003646975_rubrerythrin_family_protein__Deltaproteobacteria_bacterium_"/>
    <otu id="otu245479" label="OPX37235.1_GCA_002050025_rubrerythrin_family_protein__Desulfobacteraceae_bacterium_4484_190.2_"/>
    <otu id="otu245486" label="RLB80552.1_GCA_003647275_rubrerythrin_family_protein__Deltaproteobacteria_bacterium_"/>
    <otu id="otu245501" label="75.3/77"/>
    <otu id="otu245504" label="85.2/98"/>
    <otu id="otu245507" label="TEU09444.1_GCA_004377395_rubrerythrin_family_protein__Candidatus_Bathyarchaeota_archaeon_"/>
    <otu id="otu245510" label="GCA_003369525QTKD01000078.1_21238772445258_21_GCA_003369525_1_ID_58_21_partial_00__bacterium_0274_1_"/>
    <otu id="otu245517" label="OIP45165.1_GCA_001873115_rubrerythrin_family_protein__Desulfobacterales_bacterium_CG2_30_60_27_"/>
    <otu id="otu245530" label="RLB58485.1_GCA_003647095_rubrerythrin_family_protein__Deltaproteobacteria_bacterium_"/>
    <otu id="otu245533" label="95/96"/>
    <otu id="otu245536" label="GCA_002127415MWJR01000165.1_769627534314_7_GCA_002127415__1_ID_314_7_partial_00__Calditrichaeota_bacterium_AABM5.125.24_"/>
    <otu id="otu245539" label="TKJ42177.1_GCA_005223185_rubrerythrin_family_protein__candidate_division_LCP_89_bacterium_B3_LCP_"/>
    <otu id="otu245558" label="75.5/17"/>
    <otu id="otu245561" label="81/80"/>
    <otu id="otu245564" label="10/9"/>
    <otu id="otu245567" label="84.5/18"/>
    <otu id="otu245570" label="68.4/23"/>
    <otu id="otu245573" label="90.2/82"/>
    <otu id="otu245576" label="69.5/75"/>
    <otu id="otu245579" label="90.1/97"/>
    <otu id="otu245582" label="85.3/97"/>
    <otu id="otu245585" label="GCA_002428705DIXN01000068.1_17226552323026_17_GCA_002428705__1_ID_26_17_partial_00__Desulfovibrio_sp._UBA6079_"/>
    <otu id="otu245588" label="SFN06359.1_GCA_900114975_Rubrerythrin__Thermodesulforhabdus_norvegica_"/>
    <otu id="otu245595" label="SMC23107.1_GCA_900176285_Rubrerythrin__Desulfacinum_hydrothermale_DSM_13146_"/>
    <otu id="otu245602" label="RJR40699.1_GCA_003599615_rubrerythrin_family_protein__Desulfobacteraceae_bacterium_"/>
    <otu id="otu245609" label="87.4/81"/>
    <otu id="otu245612" label="RJR22348.1_GCA_003599015_rubrerythrin_family_protein__Desulfobacteraceae_bacterium_"/>
    <otu id="otu245615" label="OIP38860.1_GCA_001874005_rubrerythrin_family_protein__Desulfobacteraceae_bacterium_CG2_30_51_40_"/>
    <otu id="otu245626" label="RLB41613.1_GCA_003646995_rubrerythrin_family_protein__Deltaproteobacteria_bacterium_"/>
    <otu id="otu245633" label="3.7/57"/>
    <otu id="otu245636" label="RJP44093.1_GCA_003597945_rubrerythrin_family_protein__Desulfobacteraceae_bacterium_"/>
    <otu id="otu245639" label="GCA_002010915MTPG01000003.1_1611688451694171_161_GCA_002010915_1_ID_1_161_partial_00__Desulfarculaceae_bacterium_JdFR_97_"/>
    <otu id="otu245650" label="0/7"/>
    <otu id="otu245653" label="60/36"/>
    <otu id="otu245658" label="49.4/92"/>
    <otu id="otu245661" label="GCA_003157385PMJJ01000100.1_739164491123_7_GCA_003157385__1_ID_123_7_partial_00__Actinobacteria_bacterium_"/>
    <otu id="otu245664" label="GCA_002753225PDZS01000037.1_38390533962870_38_GCA_002753225__1_ID_70_38_partial_00__Deltaproteobacteria_bacterium_YD0425bin51_"/>
    <otu id="otu245671" label="GCA_001896555MPOS01000034.1_24327576627634160_243_GCA_001896555_1_ID_60_243_partial_00__Deltaproteobacteria_bacterium_Phox_21_"/>
    <otu id="otu245678" label="87.9/73"/>
    <otu id="otu245681" label="77/35"/>
    <otu id="otu245684" label="61.6/37"/>
    <otu id="otu245689" label="ABK99574.1_GCA_000015045_Rubrerythrin__Pelobacter_propionicus_DSM_2379_"/>
    <otu id="otu245694" label="PLY01833.1_GCA_002869665_rubrerythrin_family_protein__Desulfuromonas_sp._"/>
    <otu id="otu245697" label="3.8/80"/>
    <otu id="otu245700" label="PLX88519.1_GCA_002869695_rubrerythrin_family_protein__Desulfuromonas_sp._"/>
    <otu id="otu245703" label="PLX94331.1_GCA_002869685_rubrerythrin_family_protein__Desulfuromonas_sp._"/>
    <otu id="otu245718" label="WP_028323298.1_GCF_000429925_rubrerythrin_family_protein__Desulfatirhabdium_butyrativorans_"/>
    <otu id="otu245725" label="ADK85416.1_GCA_000143965_Rubrerythrin__Desulfarculus_baarsii_DSM_2075_"/>
    <otu id="otu245732" label="62.8/39"/>
    <otu id="otu245735" label="RPJ73082.1_GCA_003856915_rubrerythrin_family_protein__Desulfobacteraceae_bacterium_"/>
    <otu id="otu245738" label="OGP61993.1_GCA_001797695_rubrerythrin__partial__Deltaproteobacteria_bacterium_RBG_13_49_15_"/>
    <otu id="otu245753" label="RKY21123.1_GCA_003644275_rubrerythrin_family_protein__Planctomycetes_bacterium_"/>
    <otu id="otu245764" label="OQX62862.1_GCA_002085115_rubrerythrin_family_protein__Desulfococcus_sp._4484_241_"/>
    <otu id="otu245771" label="AER65968.1_GCA_000233775_Rubrerythrin__Thermovirga_lienii_DSM_17291_"/>
    <otu id="otu245784" label="92.6/36"/>
    <otu id="otu245787" label="75.3/27"/>
    <otu id="otu245790" label="32.1/26"/>
    <otu id="otu245793" label="84/94"/>
    <otu id="otu245796" label="89.4/99"/>
    <otu id="otu245799" label="PLW69600.1_GCA_002866825_rubrerythrin_family_protein__Halioglobus_lutimaris_"/>
    <otu id="otu245802" label="56/97"/>
    <otu id="otu245807" label="GBE27611.1_GCA_002898015_rubrerythrin__bacterium_BMS3Bbin03_"/>
    <otu id="otu245810" label="RKZ58571.1_GCA_003646135_rubrerythrin_family_protein__Gammaproteobacteria_bacterium_"/>
    <otu id="otu245819" label="RZV98907.1_GCA_004282745_rubrerythrin_family_protein__Candidatus_Scalindua_sp._SCAELEC01_"/>
    <otu id="otu245822" label="GAX60372.1_GCA_002443295_rubrerythrin__Candidatus_Scalindua_japonica_"/>
    <otu id="otu245837" label="OGV64183.1_GCA_001804885_rubrerythrin__Lentisphaerae_bacterium_RIFOXYA12_FULL_48_11_"/>
    <otu id="otu245844" label="SDN90902.1_GCA_900104045_Rubrerythrin__Desulfonauticus_submarinus_"/>
    <otu id="otu245851" label="79.7/95"/>
    <otu id="otu245856" label="HCK99259.1_GCA_003527965_TPA__rubrerythrin_family_protein__Candidatus_Marinimicrobia_bacterium_"/>
    <otu id="otu245859" label="GCA_001577215LSCC01000036.1_106529710430_10_GCA_001577215__1_ID_30_10_partial_00__Marinimicrobia_bacterium_TCS52_"/>
    <otu id="otu245866" label="RKX93081.1_GCA_003641695_rubrerythrin_family_protein__Spirochaetes_bacterium_"/>
    <otu id="otu245877" label="86.5/97"/>
    <otu id="otu245884" label="81.2/96"/>
    <otu id="otu245887" label="OGQ84948.1_GCA_001798685_rubrerythrin__Deltaproteobacteria_bacterium_RIFOXYC2_FULL_48_10_"/>
    <otu id="otu245890" label="77.8/100"/>
    <otu id="otu245893" label="OQY53108.1_GCA_002085465_rubrerythrin_family_protein__Desulfobacteraceae_bacterium_4572_89_"/>
    <otu id="otu245896" label="GCA_003354055PIVQ01000916.1_3154521201706_3_GCA_003354055_1_ID_1706_3_partial_00__Desulfobacteraceae_bacterium_"/>
    <otu id="otu245907" label="RLB90390.1_GCA_003647305_rubrerythrin_family_protein__Deltaproteobacteria_bacterium_"/>
    <otu id="otu245914" label="WP_006966864.1_GCF_000421285_MULTISPECIES__rubrerythrin_family_protein__Desulfotignum_"/>
    <otu id="otu245923" label="91.1/93"/>
    <otu id="otu245926" label="0/53"/>
    <otu id="otu245929" label="WP_027985332.1_GCF_000483025_rubrerythrin_family_protein__delta_proteobacterium_PSCGC_5451_"/>
    <otu id="otu245932" label="PLX46727.1_GCA_002868985_rubrerythrin_family_protein__Desulfobacteraceae_bacterium_"/>
    <otu id="otu245939" label="HAY40097.1_GCA_003486165_TPA__rubrerythrin_family_protein__Desulfobacteraceae_bacterium_"/>
    <otu id="otu245948" label="23.2/84"/>
    <otu id="otu245951" label="OPL16456.1_GCA_002029965_rubrerythrin__delta_proteobacterium_ML8_D_"/>
    <otu id="otu245954" label="RLB77113.1_GCA_003647245_rubrerythrin_family_protein__Deltaproteobacteria_bacterium_"/>
    <otu id="otu245961" label="OEU62043.1_GCA_001751005_rubrerythrin__Desulfobacterales_bacterium_S5133MH16_"/>
    <otu id="otu245980" label="93.6/72"/>
    <otu id="otu245983" label="80.8/89"/>
    <otu id="otu245986" label="80.7/65"/>
    <otu id="otu245989" label="32.3/69"/>
    <otu id="otu245992" label="RMD75206.1_GCA_003694015_rubrerythrin_family_protein__partial__Lentisphaerae_bacterium_"/>
    <otu id="otu245995" label="OGP45491.1_GCA_001797525_rubrerythrin__Candidatus_Raymondbacteria_bacterium_RIFOXYB2_FULL_49_35_"/>
    <otu id="otu246002" label="GCA_000404445ASML01000012.1_30330913366612_30_GCA_000404445__1_ID_12_30_partial_00__BRC1_bacterium_SCGC_AAA257_C11_"/>
    <otu id="otu246009" label="THB67783.1_GCA_004796385_rubrerythrin_family_protein__Gammaproteobacteria_bacterium_"/>
    <otu id="otu246016" label="ERP31155.1_GCA_000474745_Rubrerythrin__Chitinivibrio_alkaliphilus_ACht1_"/>
    <otu id="otu246035" label="91.3/45"/>
    <otu id="otu246038" label="92.6/28"/>
    <otu id="otu246041" label="76.9/24"/>
    <otu id="otu246044" label="73.2/30"/>
    <otu id="otu246047" label="94.3/25"/>
    <otu id="otu246052" label="75.7/29"/>
    <otu id="otu246055" label="88.1/77"/>
    <otu id="otu246058" label="86.5/94"/>
    <otu id="otu246061" label="48.1/92"/>
    <otu id="otu246064" label="91.5/92"/>
    <otu id="otu246067" label="OHC02481.1_GCA_001828605_rubrerythrin__Planctomycetes_bacterium_RIFCSPLOWO2_12_FULL_50_35_"/>
    <otu id="otu246070" label="GCA_003246975QKBT01000176.1_426363208224_4_GCA_003246975_1_ID_224_4_partial_00__Desulfuromonadaceae_bacterium_"/>
    <otu id="otu246077" label="RLE36253.1_GCA_003650505_hypothetical_protein_DRJ24_00950__partial__Candidatus_Acetothermia_bacterium_"/>
    <otu id="otu246084" label="55.2/37"/>
    <otu id="otu246087" label="HCP31826.1_GCA_003545155_TPA__rubrerythrin_family_protein__partial__Candidatus_Acetothermia_bacterium_"/>
    <otu id="otu246090" label="GCA_000404965ASOB01000004.1_1610013105854_16_GCA_000404965__1_ID_4_16_partial_00__Acetothermia_bacterium_SCGC_AAA255_C06_"/>
    <otu id="otu246101" label="88.1/83"/>
    <otu id="otu246104" label="57.1/90"/>
    <otu id="otu246107" label="RKX18534.1_GCA_003641355_rubrerythrin_family_protein__candidate_division_Zixibacteria_bacterium_"/>
    <otu id="otu246112" label="RKX26244.1_GCA_003641405_rubrerythrin_family_protein__candidate_division_Zixibacteria_bacterium_"/>
    <otu id="otu246115" label="RKX29969.1_GCA_003641415_rubrerythrin_family_protein__candidate_division_Zixibacteria_bacterium_"/>
    <otu id="otu246126" label="81.6/96"/>
    <otu id="otu246131" label="GCA_003233545QILZ01000115.1_1312281128537_13_GCA_003233545_1_ID_7_13_partial_00__Spirochaetales_bacterium_"/>
    <otu id="otu246134" label="RKX82508.1_GCA_003641675_rubrerythrin_family_protein__Spirochaetes_bacterium_"/>
    <otu id="otu246141" label="GCA_003561965PWXJ01000174.1_2453103155_2_GCA_003561965_1_ID_55_2_partial_00__PVC_group_bacterium_"/>
    <otu id="otu246156" label="77.5/100"/>
    <otu id="otu246159" label="AVD70671.1_GCA_002952055_rubrerythrin_family_protein__Desulfobulbus_oralis_"/>
    <otu id="otu246162" label="GCA_000402435AQRO01000087.1_3825139787_3_GCA_000402435_1_ID_87_3_partial_00__Latescibacteria_bacterium_SCGC_AAA257_K07_"/>
    <otu id="otu246173" label="83.1/20"/>
    <otu id="otu246176" label="GCA_003563385PWRZ01000052.1_3123418125_3_GCA_003563385__1_ID_5_3_partial_00__Syntrophomonadaceae_bacterium_"/>
    <otu id="otu246179" label="TAK27663.1_GCA_004297765_rubrerythrin_family_protein__Chloroflexi_bacterium_"/>
    <otu id="otu246190" label="KPJ60919.1_GCA_001302905_rubrerythrin__Latescibacteria_bacterium_DG_63_"/>
    <otu id="otu246199" label="85.5/46"/>
    <otu id="otu246202" label="84.9/46"/>
    <otu id="otu246205" label="OPL10930.1_GCA_002030005_rubrerythrin__Firmicutes_bacterium_ML8_F2_"/>
    <otu id="otu246208" label="GCA_003551865PUNU01000069.1_869487520299_8_GCA_003551865_1_ID_299_8_partial_00__Syntrophomonadaceae_bacterium_"/>
    <otu id="otu246215" label="0/43"/>
    <otu id="otu246220" label="GCA_003567725PWYU01000086.1_86407697936_8_GCA_003567725_1_ID_36_8_partial_00__Syntrophomonadaceae_bacterium_"/>
    <otu id="otu246223" label="20.6/21"/>
    <otu id="otu246226" label="0/22"/>
    <otu id="otu246229" label="86.4/29"/>
    <otu id="otu246232" label="GCA_003552905PUOV01000180.1_543414913282_5_GCA_003552905_1_ID_282_5_partial_00__Syntrophomonadaceae_bacterium_"/>
    <otu id="otu246235" label="40.7/94"/>
    <otu id="otu246238" label="GCA_003553895PWFM01000167.1_315402112170_3_GCA_003553895_1_ID_170_3_partial_00__Syntrophomonadaceae_bacterium_"/>
    <otu id="otu246241" label="GCA_003552005PUOE01000094.1_7631968916_7_GCA_003552005__1_ID_6_7_partial_00__Syntrophomonadaceae_bacterium_"/>
    <otu id="otu246252" label="87.2/100"/>
    <otu id="otu246255" label="GCA_003550645PUKV01000227.1_4248430568_4_GCA_003550645_1_ID_8_4_partial_00__Syntrophomonadaceae_bacterium_"/>
    <otu id="otu246258" label="GCA_003553955PWES01000060.1_157629199_1_GCA_003553955_1_ID_199_1_partial_00__Syntrophomonadaceae_bacterium_"/>
    <otu id="otu246269" label="GCA_003553735PWFD01000073.1_23250022557432_23_GCA_003553735_1_ID_32_23_partial_00__Syntrophomonadaceae_bacterium_"/>
    <otu id="otu246280" label="GCA_003551585PUMY01000199.1_20218672242159_20_GCA_003551585__1_ID_59_20_partial_01__Syntrophomonadaceae_bacterium_"/>
    <otu id="otu246293" label="44.8/92"/>
    <otu id="otu246296" label="GCA_003562605PWUG01000094.1_66357692989_6_GCA_003562605_1_ID_89_6_partial_00__Syntrophomonadaceae_bacterium_"/>
    <otu id="otu246299" label="GCA_003563975PWSU01000014.1_70727227329437_70_GCA_003563975_1_ID_37_70_partial_00__Syntrophomonadaceae_bacterium_"/>
    <otu id="otu246306" label="83.1/92"/>
    <otu id="otu246311" label="GCA_003550525PUKN01000230.1_534534025141_5_GCA_003550525_1_ID_141_5_partial_00__Syntrophomonadaceae_bacterium_"/>
    <otu id="otu246314" label="GCA_003550765PULB01000261.1_423842956116_4_GCA_003550765_1_ID_116_4_partial_00__Syntrophomonadaceae_bacterium_"/>
    <otu id="otu246323" label="GCA_003561605PWWE01000252.1_427623334184_4_GCA_003561605_1_ID_184_4_partial_00__Syntrophomonadaceae_bacterium_"/>
    <otu id="otu246326" label="GCA_003564055PWSG01000101.1_1341916118_1_GCA_003564055_1_ID_118_1_partial_00__Syntrophomonadaceae_bacterium_"/>
    <otu id="otu246349" label="TET37738.1_GCA_004376375_rubrerythrin_family_protein__Planctomycetes_bacterium_"/>
    <otu id="otu246356" label="85.2/81"/>
    <otu id="otu246359" label="0.1/40"/>
    <otu id="otu246362" label="0/9"/>
    <otu id="otu246365" label="68.1/52"/>
    <otu id="otu246368" label="94.7/86"/>
    <otu id="otu246371" label="84.4/79"/>
    <otu id="otu246376" label="AMD93604.1_GCA_001553625_rubrerythrin__Desulfomicrobium_orale_DSM_12838_"/>
    <otu id="otu246379" label="GCA_002412965DHWB01000012.1_1331390041395825_133_GCA_002412965_1_ID_5_133_partial_00__Desulfomicrobium_sp._UBA5193_"/>
    <otu id="otu246386" label="14.2/56"/>
    <otu id="otu246389" label="39.1/80"/>
    <otu id="otu246392" label="97.6/100"/>
    <otu id="otu246395" label="HCC55295.1_GCA_003517965_TPA__rubrerythrin_family_protein__Desulfobulbaceae_bacterium_"/>
    <otu id="otu246398" label="OGQ99196.1_GCA_001799255_rubrerythrin__Deltaproteobacteria_bacterium_RIFOXYD12_FULL_55_16_"/>
    <otu id="otu246405" label="GCA_002347185DDXK01000126.1_11103321090742_11_GCA_002347185__1_ID_42_11_partial_00__Desulfobulbaceae_bacterium_UBA2262_"/>
    <otu id="otu246412" label="85.3/93"/>
    <otu id="otu246415" label="GCA_002421565DIKC01000175.1_161283213407109_16_GCA_002421565__1_ID_109_16_partial_00__Desulfobulbaceae_bacterium_UBA5628_"/>
    <otu id="otu246418" label="PLX49776.1_GCA_002868945_rubrerythrin_family_protein__Desulfobulbaceae_bacterium_"/>
    <otu id="otu246433" label="38.3/82"/>
    <otu id="otu246436" label="5.8/71"/>
    <otu id="otu246439" label="AGF76908.1_GCA_000341395_rubrerythrin__Desulfocapsa_sulfexigens_DSM_10523_"/>
    <otu id="otu246442" label="GCA_002424635DIKT01000010.1_41447124528780_41_GCA_002424635_1_ID_80_41_partial_00__Desulfobulbaceae_bacterium_UBA5611_"/>
    <otu id="otu246449" label="WP_028579509.1_GCF_000429945_rubrerythrin_family_protein__Desulfobulbus_japonicus_"/>
    <otu id="otu246460" label="21.3/67"/>
    <otu id="otu246463" label="PLX91594.1_GCA_002869635_rubrerythrin_family_protein__Desulfuromonas_sp._"/>
    <otu id="otu246466" label="9/56"/>
    <otu id="otu246469" label="AMV73321.1_GCA_001611275_rubrerythrin__Desulfuromonas_sp._DDH964_"/>
    <otu id="otu246472" label="ABQ26457.1_GCA_000016745_Rubrerythrin__Geobacter_uraniireducens_Rf4_"/>
    <otu id="otu246487" label="74.6/65"/>
    <otu id="otu246490" label="23.6/56"/>
    <otu id="otu246493" label="85.8/84"/>
    <otu id="otu246496" label="GCA_002414225DHYV01000042.1_11137921436736_11_GCA_002414225_1_ID_36_11_partial_00__Desulfobulbaceae_bacterium_UBA5121_"/>
    <otu id="otu246499" label="SHI82028.1_GCA_900142135_Rubrerythrin__Desulfatibacillum_alkenivorans_DSM_16219_"/>
    <otu id="otu246506" label="77.8/98"/>
    <otu id="otu246509" label="KPK67860.1_GCA_001303705_rubrerythrin__candidate_division_TA06_bacterium_SM23_40_"/>
    <otu id="otu246512" label="81/89"/>
    <otu id="otu246515" label="48.5/96"/>
    <otu id="otu246518" label="94.6/100"/>
    <otu id="otu246521" label="TKB37524.1_GCA_005116675_rubrerythrin_family_protein__Desulfopila_sp._IMCC35004_"/>
    <otu id="otu246524" label="SHO49397.1_GCA_900143695_Rubrerythrin__Desulfopila_aestuarii_DSM_18488_"/>
    <otu id="otu246533" label="PLX51397.1_GCA_002868955_rubrerythrin_family_protein__Desulfobulbaceae_bacterium_"/>
    <otu id="otu246536" label="KPK26950.1_GCA_001303325_rubrerythrin__Desulfobacterales_bacterium_SG8_35_2_"/>
    <otu id="otu246547" label="58.6/100"/>
    <otu id="otu246550" label="GCA_002424495DIKH01000340.1_22150071556115_22_GCA_002424495__1_ID_15_22_partial_00__Desulfobacteraceae_bacterium_UBA5623_"/>
    <otu id="otu246553" label="SPD74633.1_GCA_900258555_Rubrerythrin__uncultured_Desulfobacterium_sp._"/>
    <otu id="otu246572" label="86.6/78"/>
    <otu id="otu246575" label="81.5/83"/>
    <otu id="otu246578" label="OKY75503.1_GCA_001914235_rubrerythrin_family_protein__Desulfobulbaceae_bacterium_DB1_"/>
    <otu id="otu246581" label="89.7/91"/>
    <otu id="otu246584" label="APG24055.1_GCA_001887715_rubrerythrin__Pelobacter_acetylenicus_"/>
    <otu id="otu246587" label="81.8/100"/>
    <otu id="otu246590" label="HAP93791.1_GCA_003457075_TPA__rubrerythrin_family_protein__Desulfotomaculum_sp._"/>
    <otu id="otu246593" label="ABA89585.1_GCA_000012885_rubrerythrin__Pelobacter_carbinolicus_DSM_2380_"/>
    <otu id="otu246608" label="PLX82303.1_GCA_002868845_rubrerythrin_family_protein__Desulfuromonas_sp._"/>
    <otu id="otu246623" label="93.5/83"/>
    <otu id="otu246626" label="PNU19258.1_GCA_002898515_rubrerythrin_family_protein__Geothermobacter_sp._HR_1_"/>
    <otu id="otu246629" label="WP_092058502.1_GCF_900111775_rubrerythrin_family_protein__Desulfuromonas_acetexigens_"/>
    <otu id="otu246640" label="AJF05815.1_GCA_000827125_rubrerythrin__Geoalkalibacter_subterraneus_"/>
    <otu id="otu246651" label="75.7/64"/>
    <otu id="otu246658" label="GCA_002427045DIPO01000055.1_37424244299671_37_GCA_002427045__1_ID_71_37_partial_00__Firmicutes_bacterium_UBA5486_"/>
    <otu id="otu246661" label="GCA_002409975DHOO01000043.1_80964929706740_80_GCA_002409975__1_ID_40_80_partial_00__Firmicutes_bacterium_UBA5388_"/>
    <otu id="otu246668" label="33/77"/>
    <otu id="otu246671" label="GCA_002410925DHPR01000019.1_6473159737319_64_GCA_002410925__1_ID_9_64_partial_00__bacterium_UBP13_UBA5359_"/>
    <otu id="otu246676" label="GCA_003228565QIEI01000281.1_94614518911_9_GCA_003228565__1_ID_11_9_partial_00__Proteobacteria_bacterium_"/>
    <otu id="otu246679" label="OGV64393.1_GCA_001803235_rubrerythrin__Lentisphaerae_bacterium_RIFOXYA12_64_32_"/>
    <otu id="otu246694" label="35.5/33"/>
    <otu id="otu246697" label="22.5/45"/>
    <otu id="otu246700" label="39.2/92"/>
    <otu id="otu246703" label="TCL65925.1_GCA_004340685_rubrerythrin__Hydrogenispora_ethanolica_"/>
    <otu id="otu246706" label="GBE14715.1_GCA_002897695_rubrerythrin__bacterium_BMS3Abin14_"/>
    <otu id="otu246713" label="RTZ97319.1_GCA_003973265_rubrerythrin_family_protein__Deltaproteobacteria_bacterium_"/>
    <otu id="otu246722" label="83.7/100"/>
    <otu id="otu246725" label="PIE67318.1_GCA_002747175_rubrerythrin_family_protein__Deltaproteobacteria_bacterium_"/>
    <otu id="otu246728" label="GCA_003246695QJZP01000235.1_161049611071158_16_GCA_003246695_1_ID_158_16_partial_00__Desulfosarcina_sp._"/>
    <otu id="otu246735" label="WP_054700786.1_GCF_001311845_rubrerythrin_family_protein__Desulfosarcina_cetonica_"/>
    <otu id="otu246760" label="81.1/100"/>
    <otu id="otu246763" label="TET21267.1_GCA_004375895_rubrerythrin_family_protein__bacterium__Candidatus_Stahlbacteria__"/>
    <otu id="otu246766" label="TET21266.1_GCA_004375895_rubrerythrin_family_protein__bacterium__Candidatus_Stahlbacteria__"/>
    <otu id="otu246773" label="TKJ43857.1_GCA_005223075_rubrerythrin_family_protein__candidate_division_TA06_bacterium_B3_TA06_"/>
    <otu id="otu246784" label="87.1/92"/>
    <otu id="otu246787" label="KPL19145.1_GCA_001304015_rubrerythrin__candidate_division_Zixibacteria_bacterium_SM23_81_"/>
    <otu id="otu246794" label="GCA_003557485PWOI01000130.1_282643627011104_28_GCA_003557485__1_ID_104_28_partial_00__Elusimicrobia_bacterium_"/>
    <otu id="otu246797" label="GCA_003552215PUKF01000043.1_42375223809440_42_GCA_003552215_1_ID_40_42_partial_00__Elusimicrobia_bacterium_"/>
    <otu id="otu246804" label="KYK26935.1_GCA_001595885_rubrerythrin__Euryarchaeota_archaeon_SG8_5_"/>
    <otu id="otu246819" label="84.5/55"/>
    <otu id="otu246822" label="GCA_002366635DFBN01000017.1_1084759047107_10_GCA_002366635__1_ID_107_10_partial_00__candidate_division_WOR_3_bacterium_UBA3079_"/>
    <otu id="otu246825" label="RKY26060.1_GCA_003644325_rubrerythrin_family_protein__Planctomycetes_bacterium_"/>
    <otu id="otu246836" label="72.1/10"/>
    <otu id="otu246841" label="RKZ02552.1_GCA_003646025_rubrerythrin_family_protein__Candidatus_Fermentibacteria_bacterium_"/>
    <otu id="otu246846" label="PIE51340.1_GCA_002748705_rubrerythrin_family_protein__Candidatus_Fermentibacteria_bacterium_"/>
    <otu id="otu246849" label="GCA_001875255MJAN01000001.1_2341528761534481_234_GCA_001875255_1_ID_1_234_partial_00__Candidatus_Sabulitectum_silens_"/>
    <otu id="otu246860" label="GCA_001512605LFSU01000005.1_9610121210179093_96_GCA_001512605__1_ID_93_96_partial_00__Clostridia_bacterium_DTU014_"/>
    <otu id="otu246871" label="KUJ95673.1_GCA_001507915_Rubrerythrin__Desulfonauticus_sp._38_4375_"/>
    <otu id="otu246878" label="KPK70243.1_GCA_001303705_rubrerythrin__candidate_division_TA06_bacterium_SM23_40_"/>
    <otu id="otu246885" label="76.6/41"/>
    <otu id="otu246888" label="RKZ27000.1_GCA_003645105_rubrerythrin_family_protein__bacterium_"/>
    <otu id="otu246891" label="RKX72398.1_GCA_003644055_rubrerythrin_family_protein__candidate_division_TA06_bacterium_"/>
    <otu id="otu246902" label="91.8/41"/>
    <otu id="otu246907" label="GCA_002496385DAJR01000050.1_23207652134047_23_GCA_002496385__1_ID_47_23_partial_00__Methanomassiliicoccales_archaeon_UBA147_"/>
    <otu id="otu246910" label="GCA_002499085DAKD01000016.1_43420594263422_43_GCA_002499085__1_ID_22_43_partial_00__Methanomassiliicoccales_archaeon_UBA280_"/>
    <otu id="otu246919" label="GCA_000402215AQSO01000135.1_315392114135_3_GCA_000402215__1_ID_135_3_partial_00__Cloacimonetes_bacterium_SCGC_AAA252_D03_"/>
    <otu id="otu246922" label="GCA_000404785ASNI01000015.1_148742931715_14_GCA_000404785_1_ID_15_14_partial_00__Cloacimonetes_bacterium_SCGC_AAA252_N17_"/>
    <otu id="otu246939" label="GCA_005191425SUPR01000067.1_544285003148_5_GCA_005191425__1_ID_148_5_partial_00__Candidatus_Helarchaeota_ASGARD_archaeon_Hel_GB_B_"/>
    <otu id="otu246942" label="GCA_005191415SUPS01000105.1_657456320269_6_GCA_005191415__1_ID_269_6_partial_00__Candidatus_Helarchaeota_ASGARD_archaeon_Hel_GB_A_"/>
    <otu id="otu246953" label="RLD16253.1_GCA_003650255_rubrerythrin_family_protein__Caldiserica_bacterium_"/>
    <otu id="otu246960" label="87.4/96"/>
    <otu id="otu246963" label="PIV19574.1_GCA_002780705_rubrerythrin_family_protein__Elusimicrobia_bacterium_CG03_land_8_20_14_0_80_50_18_"/>
    <otu id="otu246968" label="GCA_000493965AWNV01000001.1_1431599471605221_143_GCA_000493965__1_ID_1_143_partial_00__Candidatus_Aminicenans_sakinawicola_JGI_OTU_1_"/>
    <otu id="otu246971" label="TET74875.1_GCA_004376595_rubrerythrin_family_protein__Candidatus_Aminicenantes_bacterium_"/>
    <otu id="otu246986" label="85.7/26"/>
    <otu id="otu246989" label="34.9/26"/>
    <otu id="otu246994" label="GCA_003554465PWGL01000074.1_1288863119_1_GCA_003554465_1_ID_119_1_partial_00__Candidatus_Pacearchaeota_archaeon_"/>
    <otu id="otu246997" label="81.3/100"/>
    <otu id="otu247000" label="GCA_003563385PWRZ01000206.1_29201495122_2_GCA_003563385__1_ID_122_2_partial_00__Syntrophomonadaceae_bacterium_"/>
    <otu id="otu247003" label="GCA_003554525PWGO01000009.1_54348492370_5_GCA_003554525_1_ID_70_5_partial_00__Syntrophomonadaceae_bacterium_"/>
    <otu id="otu247014" label="KPK68154.1_GCA_001303805_rubrerythrin__candidate_division_WOR_3_bacterium_SM23_60_"/>
    <otu id="otu247023" label="TET59555.1_GCA_004376785_rubrerythrin_family_protein__bacterium__Candidatus_Stahlbacteria__"/>
    <otu id="otu247026" label="TET70386.1_GCA_004377005_rubrerythrin_family_protein__Candidatus_Aminicenantes_bacterium_"/>
    <otu id="otu247041" label="96.7/96"/>
    <otu id="otu247044" label="SPP99578.1_GCA_900302705_Rubrerythrin__Candidatus_Sulfobium_mesophilum_"/>
    <otu id="otu247047" label="GCA_002418185DIDN01000091.1_151659417169136_15_GCA_002418185__1_ID_136_15_partial_00__Deltaproteobacteria_bacterium_UBA5799_"/>
    <otu id="otu247062" label="88.5/80"/>
    <otu id="otu247065" label="88/83"/>
    <otu id="otu247068" label="67.1/77"/>
    <otu id="otu247071" label="85.6/69"/>
    <otu id="otu247074" label="84.9/17"/>
    <otu id="otu247077" label="66.3/8"/>
    <otu id="otu247080" label="11.7/8"/>
    <otu id="otu247083" label="83.3/99"/>
    <otu id="otu247086" label="GCA_002322535DCOX01000023.1_22120269227_2_GCA_002322535_1_ID_27_2_partial_00__bacterium_UBP5_UBA1559_"/>
    <otu id="otu247089" label="PIZ16439.1_GCA_002785465_rubrerythrin_family_protein__Candidatus_Desantisbacteria_bacterium_CG_4_10_14_0_8_um_filter_48_22_"/>
    <otu id="otu247096" label="RZN69013.1_GCA_004212085_rubrerythrin_family_protein__Candidatus_Methanolliviera_hydrocarbonicum_"/>
    <otu id="otu247103" label="84.8/19"/>
    <otu id="otu247108" label="GCA_002010665MTON01000024.1_8490749913211_84_GCA_002010665_1_ID_1_84_partial_00__Candidatus_Aminicenantes_bacterium_JdFR_78_"/>
    <otu id="otu247111" label="GCA_002010685MTOM01000172.1_97496806866_9_GCA_002010685__1_ID_66_9_partial_00__Candidatus_Aminicenantes_bacterium_JdFR_77_"/>
    <otu id="otu247120" label="TET79594.1_GCA_004375965_rubrerythrin_family_protein__Candidatus_Cloacimonetes_bacterium_"/>
    <otu id="otu247125" label="TES92137.1_GCA_004375785_rubrerythrin_family_protein__Candidatus_Cloacimonetes_bacterium_"/>
    <otu id="otu247132" label="GCA_002327865DCUQ01000009.1_2312341182346902_231_GCA_002327865__1_ID_2_231_partial_00__Syntrophaceae_bacterium_UBA2210_"/>
    <otu id="otu247135" label="GCA_002367335DFBI01000187.1_95132570421_9_GCA_002367335_1_ID_21_9_partial_00__Syntrophaceae_bacterium_UBA3084_"/>
    <otu id="otu247144" label="TET95370.1_GCA_004376765_rubrerythrin_family_protein__Desulfobacteraceae_bacterium_"/>
    <otu id="otu247147" label="RLJ09672.1_GCA_003663465_rubrerythrin_family_protein__Candidatus_Aenigmarchaeota_archaeon_"/>
    <otu id="otu247174" label="GCA_005239945SBAY01000208.1_184677279_1_GCA_005239945_1_ID_279_1_partial_00__Nitrospira_sp._"/>
    <otu id="otu247183" label="5/21"/>
    <otu id="otu247186" label="GCA_003230935QIHO01000039.1_2399992225_2_GCA_003230935_1_ID_225_2_partial_00__Candidatus_Omnitrophica_bacterium_"/>
    <otu id="otu247189" label="GCA_003228615QIEN01000240.1_31067163933_3_GCA_003228615__1_ID_33_3_partial_00__Candidatus_Omnitrophica_bacterium_"/>
    <otu id="otu247196" label="GCA_003229155QIHX01000277.1_24891061127_2_GCA_003229155__1_ID_127_2_partial_00__Candidatus_Omnitrophica_bacterium_"/>
    <otu id="otu247211" label="GCA_003563895PWTK01000090.1_53853442559_5_GCA_003563895_1_ID_59_5_partial_00__Syntrophomonadaceae_bacterium_"/>
    <otu id="otu247214" label="GCA_001512835LFRQ01000018.1_20212222179425_20_GCA_001512835__1_ID_25_20_partial_00__Clostridia_bacterium_DTU022_"/>
    <otu id="otu247221" label="58/90"/>
    <otu id="otu247226" label="39.1/96"/>
    <otu id="otu247229" label="84.6/98"/>
    <otu id="otu247232" label="22.7/100"/>
    <otu id="otu247235" label="OGP57620.1_GCA_001797815_rubrerythrin__Deltaproteobacteria_bacterium_RBG_13_61_14_"/>
    <otu id="otu247238" label="KPJ48653.1_GCA_001302725_rubrerythrin__candidate_division_Zixibacteria_bacterium_DG_27_"/>
    <otu id="otu247245" label="TET46540.1_GCA_004376575_rubrerythrin_family_protein__candidate_division_TA06_bacterium_"/>
    <otu id="otu247252" label="PIU84588.1_GCA_002779785_rubrerythrin_family_protein__Deltaproteobacteria_bacterium_CG06_land_8_20_14_3_00_44_19_"/>
    <otu id="otu247259" label="RJP16196.1_GCA_003598085_rubrerythrin_family_protein__Candidatus_Abyssubacteria_bacterium_SURF_5_"/>
    <otu id="otu247266" label="OGL42426.1_GCA_001790695_rubrerythrin__Candidatus_Schekmanbacteria_bacterium_RBG_13_48_7_"/>
    <otu id="otu247281" label="RLA97908.1_GCA_003646665_rubrerythrin_family_protein__Deltaproteobacteria_bacterium_"/>
    <otu id="otu247288" label="0/59"/>
    <otu id="otu247291" label="88.6/93"/>
    <otu id="otu247296" label="82.5/57"/>
    <otu id="otu247299" label="PKK81840.1_GCA_002838995_rubrerythrin_family_protein__Thermoplasmata_archaeon_HGW_Thermoplasmata_2_"/>
    <otu id="otu247302" label="53.7/56"/>
    <otu id="otu247305" label="OQX53811.1_GCA_002084915_rubrerythrin_family_protein__Candidatus_Cloacimonas_sp._4484_209_"/>
    <otu id="otu247308" label="28.4/61"/>
    <otu id="otu247311" label="KYK28146.1_GCA_001595815_rubrerythrin__Theionarchaea_archaeon_DG_70_1_"/>
    <otu id="otu247314" label="RKX54827.1_GCA_003641555_rubrerythrin_family_protein__Thermotoga_sp._"/>
    <otu id="otu247329" label="RLG50234.1_GCA_003661385_rubrerythrin_family_protein__Candidatus_Korarchaeota_archaeon_"/>
    <otu id="otu247336" label="79.9/91"/>
    <otu id="otu247339" label="86.4/90"/>
    <otu id="otu247342" label="73.9/93"/>
    <otu id="otu247345" label="47.3/95"/>
    <otu id="otu247348" label="PIS27742.1_GCA_002774355_rubrerythrin_family_protein__Candidatus_Marinimicrobia_bacterium_CG08_land_8_20_14_0_20_45_22_"/>
    <otu id="otu247351" label="AMM39991.1_GCA_001577525_rubrerythrin__Candidatus_Desulfofervidus_auxilii_"/>
    <otu id="otu247358" label="75.9/94"/>
    <otu id="otu247361" label="RLE10625.1_GCA_003648815_rubrerythrin_family_protein__Candidatus_Aerophobetes_bacterium_"/>
    <otu id="otu247364" label="OYV03306.1_GCA_002256535_rubrerythrin_family_protein__candidate_division_bacterium_WOR_3_4484_18_"/>
    <otu id="otu247375" label="84/97"/>
    <otu id="otu247378" label="87.9/96"/>
    <otu id="otu247381" label="GCA_002501765DAOG01000092.1_434594034154_4_GCA_002501765__1_ID_154_4_partial_00__Methanosaeta_sp._UBA204_"/>
    <otu id="otu247384" label="RLG72428.1_GCA_003661645_rubrerythrin_family_protein__Euryarchaeota_archaeon_"/>
    <otu id="otu247391" label="74.7/95"/>
    <otu id="otu247394" label="GCA_000402295AQRW01000018.1_2830140518_2_GCA_000402295_1_ID_18_2_partial_00__Candidatus_Aerophobus_profundus_SCGC_AAA252_L23_"/>
    <otu id="otu247397" label="90.2/98"/>
    <otu id="otu247400" label="RLE13703.1_GCA_003648845_rubrerythrin_family_protein__Candidatus_Aerophobetes_bacterium_"/>
    <otu id="otu247403" label="RLE13105.1_GCA_003648865_rubrerythrin_family_protein__Candidatus_Aerophobetes_bacterium_"/>
    <otu id="otu247422" label="76.4/47"/>
    <otu id="otu247427" label="KXH69867.1_GCA_001563325_rubrerythrin__Candidatus_Thorarchaeota_archaeon_SMTZ1_83_"/>
    <otu id="otu247430" label="TKJ45151.1_GCA_005223085_rubrerythrin_family_protein__Candidatus_Aerophobetes_bacterium_Ae_b3b_"/>
    <otu id="otu247437" label="64.4/18"/>
    <otu id="otu247440" label="90.8/84"/>
    <otu id="otu247443" label="RKX70878.1_GCA_003645615_rubrerythrin_family_protein__candidate_division_WOR_3_bacterium_"/>
    <otu id="otu247446" label="RLI07704.1_GCA_003662205_rubrerythrin_family_protein__Candidatus_Bathyarchaeota_archaeon_"/>
    <otu id="otu247453" label="72.9/100"/>
    <otu id="otu247456" label="GCA_002366725DFBT01000050.1_137564813965_13_GCA_002366725_1_ID_65_13_partial_00__candidate_division_WOR_3_bacterium_UBA3073_"/>
    <otu id="otu247459" label="PIP11893.1_GCA_002771845_rubrerythrin_family_protein__bacterium__Candidatus_Stahlbacteria__CG23_combo_of_CG06_09_8_20_14_all_40_9_"/>
    <otu id="otu247482" label="96.4/96"/>
    <otu id="otu247485" label="86.3/99"/>
    <otu id="otu247488" label="RLI07456.1_GCA_003662185_rubrerythrin_family_protein__Candidatus_Bathyarchaeota_archaeon_"/>
    <otu id="otu247491" label="RKZ22372.1_GCA_003645025_rubrerythrin_family_protein__bacterium_"/>
    <otu id="otu247498" label="GCA_002011395MTNG01000096.1_62617319215_6_GCA_002011395__1_ID_15_6_partial_00__Aciduliprofundum_sp._JdFR_45_"/>
    <otu id="otu247517" label="TDA70105.1_GCA_004347685_rubrerythrin_family_protein__Clostridia_bacterium_"/>
    <otu id="otu247524" label="86.3/89"/>
    <otu id="otu247527" label="86.9/75"/>
    <otu id="otu247530" label="72.8/82"/>
    <otu id="otu247533" label="89/96"/>
    <otu id="otu247536" label="94/97"/>
    <otu id="otu247541" label="81.3/99"/>
    <otu id="otu247550" label="KXH73929.1_GCA_001563335_rubrerythrin__Candidatus_Thorarchaeota_archaeon_SMTZ1_45_"/>
    <otu id="otu247553" label="19.6/100"/>
    <otu id="otu247556" label="OLS31100.1_GCA_001940705_Rubrerythrin__Candidatus_Thorarchaeota_archaeon_AB_25_"/>
    <otu id="otu247559" label="KXH72548.1_GCA_001563325_rubrerythrin__Candidatus_Thorarchaeota_archaeon_SMTZ1_83_"/>
    <otu id="otu247572" label="12.2/99"/>
    <otu id="otu247575" label="RDE13212.1_GCA_003345545_rubrerythrin_family_protein__Candidatus_Thorarchaeota_archaeon_"/>
    <otu id="otu247578" label="86.1/100"/>
    <otu id="otu247581" label="33.9/100"/>
    <otu id="otu247584" label="TFH10703.1_GCA_004525645_rubrerythrin_family_protein__Candidatus_Thorarchaeota_archaeon_"/>
    <otu id="otu247587" label="TFH00162.1_GCA_004525575_rubrerythrin_family_protein__Candidatus_Thorarchaeota_archaeon_"/>
    <otu id="otu247594" label="TFG28109.1_GCA_004524565_rubrerythrin_family_protein__Candidatus_Thorarchaeota_archaeon_"/>
    <otu id="otu247605" label="RLI55759.1_GCA_003662775_rubrerythrin_family_protein__Candidatus_Thorarchaeota_archaeon_"/>
    <otu id="otu247616" label="TFG08482.1_GCA_004524435_rubrerythrin_family_protein__Candidatus_Thorarchaeota_archaeon_"/>
    <otu id="otu247623" label="RLI49423.1_GCA_003662765_rubrerythrin_family_protein__Candidatus_Thorarchaeota_archaeon_"/>
    <otu id="otu247632" label="RDE15906.1_GCA_003345595_rubrerythrin_family_protein__Candidatus_Thorarchaeota_archaeon_"/>
    <otu id="otu247635" label="RDE12298.1_GCA_003345555_rubrerythrin_family_protein__Candidatus_Thorarchaeota_archaeon_"/>
    <otu id="otu247646" label="57.7/83"/>
    <otu id="otu247649" label="95.2/98"/>
    <otu id="otu247652" label="GCA_900551215URVE01000003.1_3837338379133_38_GCA_900551215__1_ID_3_38_partial_00__uncultured_Rhodospirillaceae_bacterium_"/>
    <otu id="otu247655" label="52.4/76"/>
    <otu id="otu247658" label="GCA_002393065DGGW01000058.1_74618519367_7_GCA_002393065_1_ID_67_7_partial_00__Alphaproteobacteria_bacterium_UBA3864_"/>
    <otu id="otu247661" label="90.9/100"/>
    <otu id="otu247664" label="GCA_002310995DBYV01000013.1_16170191759117_16_GCA_002310995_1_ID_17_16_partial_00__bacterium_UBP6_UBA1177_"/>
    <otu id="otu247667" label="97.9/83"/>
    <otu id="otu247672" label="83.5/54"/>
    <otu id="otu247675" label="91.2/88"/>
    <otu id="otu247678" label="84.6/78"/>
    <otu id="otu247681" label="96.5/77"/>
    <otu id="otu247684" label="88/82"/>
    <otu id="otu247687" label="62.4/63"/>
    <otu id="otu247690" label="90.7/75"/>
    <otu id="otu247693" label="79/71"/>
    <otu id="otu247696" label="88.5/76"/>
    <otu id="otu247699" label="76.2/75"/>
    <otu id="otu247702" label="37.7/69"/>
    <otu id="otu247705" label="87.9/94"/>
    <otu id="otu247708" label="86.8/94"/>
    <otu id="otu247711" label="TGX81564.1_GCA_004792655_rubrerythrin_family_protein__Bacteroidales_bacterium_"/>
    <otu id="otu247714" label="GCA_002315615DCHK01000041.1_2322879234541_23_GCA_002315615__1_ID_1_23_partial_00__Bacteroidales_bacterium_UBA1754_"/>
    <otu id="otu247721" label="RKV71384.1_GCA_003639005_rubrerythrin_family_protein__Alloprevotella_sp._"/>
    <otu id="otu247728" label="OUP12279.1_GCA_002160055_rubrerythrin_family_protein__Mediterranea_sp._An20_"/>
    <otu id="otu247737" label="GCA_002349865DECY01000011.1_10911999812057620_109_GCA_002349865__1_ID_20_109_partial_00__Bacteroidaceae_bacterium_UBA2918_"/>
    <otu id="otu247740" label="GCA_900313715OMSH01000153.1_551255703271_5_GCA_900313715_1_ID_271_5_partial_00__uncultured_Prevotellaceae_bacterium_"/>
    <otu id="otu247753" label="WP_024995507.1_GCF_000428125_rubrerythrin_family_protein__Bacteroides_graminisolvens_"/>
    <otu id="otu247756" label="WP_071147563.1_GCF_900104585_rubrerythrin_family_protein__Bacteroides_ihuae_"/>
    <otu id="otu247767" label="76.1/75"/>
    <otu id="otu247770" label="79.7/86"/>
    <otu id="otu247773" label="SHF12478.1_GCA_900128905_Rubrerythrin__Bacteroides_luti_"/>
    <otu id="otu247776" label="EOA50015.1_GCA_000381365_hypothetical_protein_HMPREF1532_01901__Bacteroides_salyersiae_WAL_10018___DSM_18765___JCM_12988_"/>
    <otu id="otu247783" label="91.2/87"/>
    <otu id="otu247786" label="GCA_002293435DBDF01000009.1_1654123227_1_GCA_002293435_1_ID_27_1_partial_00__Bacteroides_sp._UBA939_"/>
    <otu id="otu247789" label="76.9/93"/>
    <otu id="otu247792" label="OKZ06577.1_GCA_001915515_rubrerythrin_family_protein__Bacteroides_oleiciplenus_"/>
    <otu id="otu247795" label="90.3/100"/>
    <otu id="otu247804" label="QDO68326.1_GCA_003363675_rubrerythrin_family_protein__Bacteroides_intestinalis_"/>
    <otu id="otu247807" label="CDB69783.1_GCA_000436555_uncharacterized_protein_BN506_01292__Bacteroides_cellulosilyticus_CAG_158_"/>
    <otu id="otu247814" label="CDD94606.1_GCA_000437135_uncharacterized_protein_BN604_02060__Bacteroides_intestinalis_CAG_315_"/>
    <otu id="otu247821" label="GCA_900552405URZQ01000009.1_1833080336589_18_GCA_900552405_1_ID_9_18_partial_00__uncultured_Bacteroides_sp._"/>
    <otu id="otu247828" label="EKU91054.1_GCA_000315485_hypothetical_protein_HMPREF9447_02472__Bacteroides_oleiciplenus_YIT_12058_"/>
    <otu id="otu247851" label="86.2/97"/>
    <otu id="otu247854" label="84.9/100"/>
    <otu id="otu247857" label="EKA78697.1_GCA_000297755_hypothetical_protein_HMPREF1205_01568__Bacteroides_fragilis_HMW_616_"/>
    <otu id="otu247860" label="CDD43081.1_GCA_000434095_rubrerythrin__Bacteroides_fragilis_CAG_47_"/>
    <otu id="otu247867" label="95.9/98"/>
    <otu id="otu247870" label="78.1/98"/>
    <otu id="otu247873" label="HCJ23701.1_GCA_003526655_TPA__rubrerythrin_family_protein__Bacteroides_ovatus_"/>
    <otu id="otu247876" label="EIY86207.1_GCA_000273315_hypothetical_protein_HMPREF1074_02616__Bacteroides_xylanisolvens_CL03T12C04_"/>
    <otu id="otu247883" label="79/93"/>
    <otu id="otu247890" label="THG58650.1_GCA_004801645_rubrerythrin_family_protein__Bacteroides_faecichinchillae_"/>
    <otu id="otu247893" label="CDE79337.1_GCA_000437995_rubrerythrin__Bacteroides_thetaiotaomicron_CAG_40_"/>
    <otu id="otu247900" label="CDC87809.1_GCA_000433375_rubrerythrin__Bacteroides_faecis_CAG_32_"/>
    <otu id="otu247911" label="GCA_900556625USPQ01000024.1_17280982867624_17_GCA_900556625_1_ID_24_17_partial_00__uncultured_Bacteroides_sp._"/>
    <otu id="otu247914" label="CDA83501.1_GCA_000434875_uncharacterized_protein_BN772_01975__Bacteroides_sp._CAG_754_"/>
    <otu id="otu247921" label="OKZ18933.1_GCA_001915455_rubrerythrin_family_protein__Bacteroides_sp._43_46_"/>
    <otu id="otu247944" label="0/69"/>
    <otu id="otu247947" label="84.3/69"/>
    <otu id="otu247950" label="0/65"/>
    <otu id="otu247953" label="CDB81320.1_GCA_000436655_rubrerythrin__Bacteroides_clarus_CAG_160_"/>
    <otu id="otu247956" label="WP_101542024.1_GCF_900241005_MULTISPECIES__rubrerythrin_family_protein__Bacteroides_"/>
    <otu id="otu247963" label="WP_018665624.1_GCF_000613665_rubrerythrin_family_protein__Bacteroides_gallinarum_"/>
    <otu id="otu247970" label="CDA48717.1_GCA_000435015_rubrerythrin__Bacteroides_stercoris_CAG_120_"/>
    <otu id="otu247981" label="EGJ70711.1_GCA_000212915_Rubrerythrin__Bacteroides_coprosuis_DSM_18011_"/>
    <otu id="otu247988" label="GCA_002491635DKWI01000173.1_12117711234927_12_GCA_002491635_1_ID_27_12_partial_00__Bacteroides_sp._UBA7156_"/>
    <otu id="otu247995" label="EFA20214.1_GCA_000162215_rubrerythrin__Bacteroides_sp._D20_"/>
    <otu id="otu248002" label="CCY56011.1_GCA_000436515_rubrerythrin__Bacteroides_eggerthii_CAG_109_"/>
    <otu id="otu248009" label="VFB13657.1_GCA_900683665_putative_rubrerythrin__Bacteroides_heparinolyticus_"/>
    <otu id="otu248016" label="73.9/68"/>
    <otu id="otu248019" label="74.9/66"/>
    <otu id="otu248022" label="WP_021847194.1_GCF_900130135_rubrerythrin_family_protein__Bacteroides_togonis_"/>
    <otu id="otu248025" label="GCA_900553815USEY01000036.1_12127981337636_12_GCA_900553815_1_ID_36_12_partial_00__uncultured_Bacteroides_sp._"/>
    <otu id="otu248032" label="93.6/93"/>
    <otu id="otu248035" label="CCZ47033.1_GCA_000432535_rubrerythrin__Bacteroides_sp._CAG_661_"/>
    <otu id="otu248038" label="GCA_900549595UROY01000065.1_31273185165_3_GCA_900549595_1_ID_65_3_partial_00__uncultured_Bacteroides_sp._"/>
    <otu id="otu248053" label="43.6/67"/>
    <otu id="otu248056" label="94.6/99"/>
    <otu id="otu248063" label="91.1/98"/>
    <otu id="otu248066" label="85/81"/>
    <otu id="otu248069" label="64.6/81"/>
    <otu id="otu248072" label="GCA_900552645USAN01000002.1_2663337063342842_266_GCA_900552645_1_ID_2_266_partial_00__uncultured_Bacteroides_sp._"/>
    <otu id="otu248075" label="WP_024992900.1_GCF_000613805_rubrerythrin_family_protein__Bacteroides_paurosaccharolyticus_"/>
    <otu id="otu248082" label="CDF15187.1_GCA_000438395_uncharacterized_protein_BN821_02440__Bacteroides_sp._CAG_98_"/>
    <otu id="otu248089" label="GCA_900548345URKA01000007.1_5276328769907_52_GCA_900548345__1_ID_7_52_partial_00__uncultured_Paraprevotella_sp._"/>
    <otu id="otu248096" label="EGG57095.1_GCA_000205165_rubrerythrin__Paraprevotella_xylaniphila_YIT_11841_"/>
    <otu id="otu248105" label="81.6/65"/>
    <otu id="otu248108" label="0/88"/>
    <otu id="otu248113" label="84.7/95"/>
    <otu id="otu248116" label="0/93"/>
    <otu id="otu248119" label="78.6/97"/>
    <otu id="otu248124" label="GCA_900546665URDY01000035.1_133791535_1_GCA_900546665_1_ID_35_1_partial_00__uncultured_Paraprevotella_sp._"/>
    <otu id="otu248127" label="GCA_004558305SFDG01000016.1_354031540893122_35_GCA_004558305_1_ID_122_35_partial_00__Bacteroides_plebeius_"/>
    <otu id="otu248134" label="OUO18642.1_GCA_002161765_rubrerythrin_family_protein__Bacteroides_sp._An322_"/>
    <otu id="otu248141" label="CDA70850.1_GCA_000435315_rubrerythrin__Bacteroides_coprocola_CAG_162_"/>
    <otu id="otu248150" label="ADY36818.1_GCA_000190575_Rubrerythrin__Bacteroides_salanitronis_DSM_18170_"/>
    <otu id="otu248153" label="OUO55927.1_GCA_002159615_rubrerythrin_family_protein__Bacteroides_sp._An279_"/>
    <otu id="otu248164" label="78.8/96"/>
    <otu id="otu248167" label="GCA_900540795UQHC01000042.1_12148311540942_12_GCA_900540795__1_ID_42_12_partial_00__uncultured_Bacteroides_sp._"/>
    <otu id="otu248170" label="42.2/98"/>
    <otu id="otu248173" label="96/99"/>
    <otu id="otu248176" label="47.2/58"/>
    <otu id="otu248179" label="90.8/60"/>
    <otu id="otu248182" label="37.6/60"/>
    <otu id="otu248185" label="WP_018711445.1_GCF_000374585_rubrerythrin_family_protein__Bacteroides_barnesiae_"/>
    <otu id="otu248194" label="CDD52131.1_GCA_000435415_putative_uncharacterized_protein__Bacteroides_sp._CAG_875_"/>
    <otu id="otu248197" label="GCA_900551065URUE01000129.1_217052283129_2_GCA_900551065__1_ID_129_2_partial_00__uncultured_Bacteroides_sp._"/>
    <otu id="otu248204" label="GCA_900552075URYL01000003.1_2222228003_2_GCA_900552075__1_ID_3_2_partial_00__uncultured_Bacteroides_sp._"/>
    <otu id="otu248211" label="GCA_900554195USGF01000014.1_21671224914_2_GCA_900554195__1_ID_14_2_partial_00__uncultured_Bacteroides_sp._"/>
    <otu id="otu248222" label="RGK58333.1_GCA_003437535_rubrerythrin_family_protein__Bacteroides_plebeius_"/>
    <otu id="otu248229" label="WP_072531292.1_GCF_900128495_rubrerythrin_family_protein__Bacteroides_ilei_"/>
    <otu id="otu248238" label="GCA_900544075UQTJ01000051.1_21684226251_2_GCA_900544075__1_ID_51_2_partial_00__uncultured_Bacteroides_sp._"/>
    <otu id="otu248241" label="SCH78717.1_GCA_900066445_Rubrerythrin__uncultured_Bacteroides_sp._"/>
    <otu id="otu248252" label="CDC55687.1_GCA_000432095_rubrerythrin__Bacteroides_coprophilus_CAG_333_"/>
    <otu id="otu248267" label="GCA_900540105UQEV01000051.1_20167791735751_20_GCA_900540105_1_ID_51_20_partial_00__uncultured_Bacteroides_sp._"/>
    <otu id="otu248274" label="GCA_900540195UQEZ01000006.1_1518425190036_15_GCA_900540195_1_ID_6_15_partial_00__uncultured_Bacteroides_sp._"/>
    <otu id="otu248283" label="GCA_900544675UQVZ01000063.1_10110641164263_10_GCA_900544675_1_ID_63_10_partial_00__uncultured_Bacteroides_sp._"/>
    <otu id="otu248286" label="CDB98559.1_GCA_000432735_rubrerythrin__Bacteroides_sp._CAG_443_"/>
    <otu id="otu248301" label="94.8/100"/>
    <otu id="otu248304" label="GCA_900550125URRA01000045.1_21287186545_2_GCA_900550125__1_ID_45_2_partial_00__uncultured_Bacteroides_sp._"/>
    <otu id="otu248307" label="WP_022386025.1_GCF_900291465_rubrerythrin_family_protein__Bacteroides_sp._Marseille_P3684_"/>
    <otu id="otu248318" label="GCA_900556845USQO01000110.1_436834261110_4_GCA_900556845__1_ID_110_4_partial_00__uncultured_Bacteroides_sp._"/>
    <otu id="otu248341" label="GCA_002372315DFFU01000001.1_36317173229220_36_GCA_002372315__1_ID_20_36_partial_00__Alphaproteobacteria_bacterium_UBA3768_"/>
    <otu id="otu248356" label="40.7/98"/>
    <otu id="otu248359" label="81.3/95"/>
    <otu id="otu248362" label="92.7/98"/>
    <otu id="otu248365" label="AQQ09725.1_GCA_001997385_Rubrerythrin__Sedimentisphaera_cyanobacteriorum_"/>
    <otu id="otu248368" label="AQQ70453.1_GCA_001999965_Rubrerythrin__Limihaloglobus_sulfuriphilus_"/>
    <otu id="otu248375" label="GCA_003553245PWDX01000167.1_353524735819233_35_GCA_003553245__1_ID_233_35_partial_00__Phycisphaerae_bacterium_"/>
    <otu id="otu248382" label="73.6/92"/>
    <otu id="otu248385" label="RKY09604.1_GCA_003644175_rubrerythrin_family_protein__Planctomycetes_bacterium_"/>
    <otu id="otu248388" label="43.6/99"/>
    <otu id="otu248391" label="OEU64658.1_GCA_001751165_rubrerythrin__Desulfobacterales_bacterium_PC51MH44_"/>
    <otu id="otu248394" label="RKY08938.1_GCA_003644205_rubrerythrin_family_protein__Planctomycetes_bacterium_"/>
    <otu id="otu248411" label="78.1/100"/>
    <otu id="otu248414" label="86.4/99"/>
    <otu id="otu248417" label="12.2/96"/>
    <otu id="otu248420" label="OHB50112.1_GCA_001825665_rubrerythrin__Planctomycetes_bacterium_GWF2_41_51_"/>
    <otu id="otu248423" label="OHB57022.1_GCA_001825675_rubrerythrin__Planctomycetes_bacterium_GWF2_42_9_"/>
    <otu id="otu248430" label="PKL51031.1_GCA_002839495_rubrerythrin_family_protein__Planctomycetes_bacterium_HGW_Planctomycetes_1_"/>
    <otu id="otu248437" label="OHB44092.1_GCA_001824555_rubrerythrin__Planctomycetes_bacterium_GWC2_45_44_"/>
    <otu id="otu248444" label="GCA_003142595PLMU01000003.1_36538307938365114_365_GCA_003142595__1_ID_14_365_partial_00__Phycisphaerales_bacterium_"/>
    <otu id="otu248455" label="77.1/99"/>
    <otu id="otu248458" label="70.8/98"/>
    <otu id="otu248461" label="OHB56795.1_GCA_001824635_rubrerythrin__Planctomycetes_bacterium_GWF2_50_10_"/>
    <otu id="otu248464" label="78.1/53"/>
    <otu id="otu248467" label="71.4/74"/>
    <otu id="otu248470" label="82.9/89"/>
    <otu id="otu248473" label="75.1/91"/>
    <otu id="otu248476" label="GCA_003141315PLLP01000024.1_12615075415132610_126_GCA_003141315__1_ID_10_126_partial_00__Phycisphaerales_bacterium_"/>
    <otu id="otu248481" label="GCA_003170415PMZJ01000024.1_4547153477253_45_GCA_003170415__1_ID_3_45_partial_00__Phycisphaerales_bacterium_"/>
    <otu id="otu248484" label="GCA_003141275PLLM01000040.1_1094831005555_10_GCA_003141275_1_ID_55_10_partial_00__Phycisphaerales_bacterium_"/>
    <otu id="otu248495" label="RKY24290.1_GCA_003644295_rubrerythrin_family_protein__Planctomycetes_bacterium_"/>
    <otu id="otu248502" label="78.3/92"/>
    <otu id="otu248505" label="OHB64591.1_GCA_001824675_rubrerythrin__Planctomycetes_bacterium_RBG_13_50_24_"/>
    <otu id="otu248508" label="KPJ66132.1_GCA_001302865_rubrerythrin__Coxiella_sp._DG_40_"/>
    <otu id="otu248519" label="48.4/79"/>
    <otu id="otu248522" label="GCA_002347125DDXG01000382.1_18154871605945_18_GCA_002347125__1_ID_45_18_partial_00__Phycisphaerales_bacterium_UBA2266_"/>
    <otu id="otu248525" label="73/100"/>
    <otu id="otu248528" label="TKJ33350.1_GCA_005223045_rubrerythrin_family_protein__Planctomycetes_bacterium_B3_Pla_"/>
    <otu id="otu248531" label="82.4/100"/>
    <otu id="otu248534" label="KPK41364.1_GCA_001303465_rubrerythrin__Phycisphaerae_bacterium_SG8_4_"/>
    <otu id="otu248537" label="KPK35817.1_GCA_001303465_rubrerythrin__Phycisphaerae_bacterium_SG8_4_"/>
    <otu id="otu248560" label="GCA_001603075LVBB01000016.1_13115832015889216_131_GCA_001603075_1_ID_16_131_partial_00__Phycisphaerales_bacterium_Planc_01_"/>
    <otu id="otu248577" label="GCA_002011835MTPE01000142.1_63857443291_6_GCA_002011835_1_ID_91_6_partial_00__Desulfarculaceae_bacterium_JdFR_95_"/>
    <otu id="otu248580" label="GCA_000526155JAFN01000001.1_2981340076734013421_2981_GCA_000526155_1_ID_1_2981_partial_00__Deferrisoma_camini_S3R1_"/>
    <otu id="otu248591" label="90.3/86"/>
    <otu id="otu248594" label="GCA_002373935DFKW01000013.1_82738897450913_82_GCA_002373935_1_ID_13_82_partial_00__Alphaproteobacteria_bacterium_UBA3635_"/>
    <otu id="otu248597" label="85.9/100"/>
    <otu id="otu248600" label="OAQ21215.1_GCA_001652585_Rubrerythrin__Thermosulfurimonas_dismutans_"/>
    <otu id="otu248603" label="RUM87740.1_GCA_003978075_rubrerythrin_family_protein__Thermodesulfatator_sp._"/>
    <otu id="otu248618" label="79.3/78"/>
    <otu id="otu248621" label="67.6/66"/>
    <otu id="otu248624" label="ADI74975.1_GCA_000196655_Rubrerythrin__Methanohalobium_evestigatum_Z_7303_"/>
    <otu id="otu248627" label="RKX67574.1_GCA_003641665_rubrerythrin_family_protein__candidate_division_TA06_bacterium_"/>
    <otu id="otu248636" label="70.4/97"/>
    <otu id="otu248641" label="ABE53231.1_GCA_000013725_Rubrerythrin__Methanococcoides_burtonii_DSM_6242_"/>
    <otu id="otu248644" label="87.4/99"/>
    <otu id="otu248647" label="WP_135606266.1_GCF_900774285_rubrerythrin_family_protein__Methanococcoides_sp._NM1_"/>
    <otu id="otu248650" label="75/82"/>
    <otu id="otu248653" label="73/82"/>
    <otu id="otu248656" label="AKB84577.1_GCA_000970325_Rubrerythrin__Methanococcoides_methylutens_MM1_"/>
    <otu id="otu248659" label="WP_135613155.1_GCF_900774055_rubrerythrin_family_protein__Methanococcoides_sp._AM1_"/>
    <otu id="otu248666" label="KGK99462.1_GCA_000765475_rubrerythrin__Methanococcoides_methylutens_"/>
    <otu id="otu248681" label="91.6/100"/>
    <otu id="otu248684" label="GCA_003555325PWGQ01000096.1_20158041637991_20_GCA_003555325_1_ID_91_20_partial_00__Methanosarcinaceae_archaeon_"/>
    <otu id="otu248687" label="83.1/100"/>
    <otu id="otu248690" label="GCA_003565715PXAV01000101.1_89070964562_8_GCA_003565715_1_ID_62_8_partial_00__Methanosarcinaceae_archaeon_"/>
    <otu id="otu248693" label="AEH61604.1_GCA_000217995_Rubrerythrin__Methanosalsum_zhilinae_DSM_4017_"/>
    <otu id="otu248708" label="77.7/97"/>
    <otu id="otu248711" label="89.6/99"/>
    <otu id="otu248714" label="RQW77851.1_GCA_003857025_rubrerythrin_family_protein__Methanothrix_sp._"/>
    <otu id="otu248719" label="OPY54318.1_GCA_002067705_Rubrerythrin__Methanosaeta_sp._PtaU1.Bin112_"/>
    <otu id="otu248724" label="GCA_002505805DAWB01000168.1_348835458115_3_GCA_002505805_1_ID_115_3_partial_00__Methanosaeta_sp._UBA80_"/>
    <otu id="otu248727" label="OYV10679.1_GCA_002256595_rubrerythrin__Methanosaeta_sp._NSP1_"/>
    <otu id="otu248742" label="99.9/99"/>
    <otu id="otu248745" label="74.9/100"/>
    <otu id="otu248748" label="KUK44818.1_GCA_001509375_Rubrerythrin__Methanosaeta_harundinacea_"/>
    <otu id="otu248751" label="GCA_001602645LUYE01000001.1_9689674921_9_GCA_001602645_1_ID_1_9_partial_00__Methanosarcinales_archaeon_Methan_01_"/>
    <otu id="otu248758" label="61.4/80"/>
    <otu id="otu248761" label="76.8/88"/>
    <otu id="otu248764" label="GCA_002506535DAXT01000023.1_22222422281725_22_GCA_002506535__1_ID_25_22_partial_00__Methanosaeta_harundinacea_"/>
    <otu id="otu248767" label="GCA_001603685LUZO01000005.1_27101294677_2_GCA_001603685__1_ID_677_2_partial_00__Bacteroidales_bacterium_Bact_23_"/>
    <otu id="otu248774" label="AET65192.1_GCA_000235565_Rubrerythrin__Methanosaeta_harundinacea_6Ac_"/>
    <otu id="otu248807" label="36.2/89"/>
    <otu id="otu248810" label="86.3/90"/>
    <otu id="otu248813" label="HBT48073.1_GCA_003509545_TPA__rubrerythrin_family_protein__Peptococcaceae_bacterium_"/>
    <otu id="otu248816" label="SMB94926.1_GCA_900176005_Rubrerythrin__Thermanaeromonas_toyohensis_ToBE_"/>
    <otu id="otu248823" label="GAF27065.1_GCA_000576385_rubrerythrin__Moorella_thermoacetica_Y72_"/>
    <otu id="otu248830" label="85.1/95"/>
    <otu id="otu248833" label="91.2/95"/>
    <otu id="otu248836" label="PRR74636.1_GCA_002995755_Rubrerythrin__Moorella_humiferrea_"/>
    <otu id="otu248839" label="PRR72993.1_GCA_002995805_Rubrerythrin__Moorella_stamsii_"/>
    <otu id="otu248846" label="87.1/100"/>
    <otu id="otu248849" label="GCA_002383405DFYS01000101.1_1079278502118_10_GCA_002383405__1_ID_118_10_partial_00__Moorella_sp._UBA4076_"/>
    <otu id="otu248852" label="WP_109205463.1_GCF_003116935_rubrerythrin_family_protein__Moorella_sp._Hama_1_"/>
    <otu id="otu248871" label="95.4/90"/>
    <otu id="otu248874" label="SFR10897.1_GCA_900115975_Rubrerythrin__Desulfallas_geothermicus_DSM_3669_"/>
    <otu id="otu248879" label="WP_027365788.1_GCF_000430885_rubrerythrin_family_protein__Desulfallas_alcoholivorax_"/>
    <otu id="otu248882" label="SFG83893.1_GCA_900113335_Rubrerythrin__Desulfotomaculum_arcticum_"/>
    <otu id="otu248899" label="GCA_001512635LFSA01000022.1_242975030322134_24_GCA_001512635__1_ID_134_24_partial_00__Pelotomaculum_sp._DTU098_"/>
    <otu id="otu248904" label="GCA_002408725DHTR01000048.1_11102601083231_11_GCA_002408725__1_ID_31_11_partial_00__Pelotomaculum_sp._UBA5255_"/>
    <otu id="otu248907" label="GCA_002305915DBRJ01000048.1_16146111518328_16_GCA_002305915__1_ID_28_16_partial_00__Pelotomaculum_sp._UBA1371_"/>
    <otu id="otu248922" label="67.8/3"/>
    <otu id="otu248925" label="84.6/33"/>
    <otu id="otu248928" label="OAT82964.1_GCA_001655685_rubrerythrin__Desulfotomaculum_copahuensis_"/>
    <otu id="otu248931" label="WP_027717144.1_GCF_000429345_rubrerythrin_family_protein__Desulfovirgula_thermocuniculi_"/>
    <otu id="otu248938" label="94.1/94"/>
    <otu id="otu248941" label="78.8/94"/>
    <otu id="otu248946" label="TEB12670.1_GCA_004369245_Rubrerythrin__Pelotomaculum_sp._FP_"/>
    <otu id="otu248949" label="HBC94252.1_GCA_003489345_TPA__rubrerythrin_family_protein__Pelotomaculum_sp._"/>
    <otu id="otu248960" label="83.9/100"/>
    <otu id="otu248963" label="GCA_002327235DCUX01000022.1_49482544882632_49_GCA_002327235__1_ID_32_49_partial_00__Firmicutes_bacterium_UBA2203_"/>
    <otu id="otu248966" label="HAG08434.1_GCA_003445555_TPA__rubrerythrin_family_protein__Desulfotomaculum_sp._"/>
    <otu id="otu248973" label="GCA_002423065DIUP01000082.1_96398697010_9_GCA_002423065_1_ID_10_9_partial_00__Firmicutes_bacterium_UBA6155_"/>
    <otu id="otu248980" label="GCA_002402825DHGP01000001.1_55485064907820_55_GCA_002402825_1_ID_20_55_partial_00__Firmicutes_bacterium_UBA4795_"/>
    <otu id="otu248991" label="RJQ31291.1_GCA_003598855_rubrerythrin_family_protein__Peptococcaceae_bacterium_"/>
    <otu id="otu249014" label="43.7/97"/>
    <otu id="otu249017" label="77.2/100"/>
    <otu id="otu249020" label="OGF25123.1_GCA_001780275_rubrerythrin__Candidatus_Falkowbacteria_bacterium_RIFOXYA2_FULL_47_19_"/>
    <otu id="otu249023" label="RLC38185.1_GCA_003647675_rubrerythrin_family_protein__Candidatus_Falkowbacteria_bacterium_"/>
    <otu id="otu249030" label="GCA_002352465DEIN01000012.1_25247512531710_25_GCA_002352465_1_ID_10_25_partial_00__Patescibacteria_group_bacterium_UBA2773_"/>
    <otu id="otu249041" label="RMD58869.1_GCA_003694575_rubrerythrin_family_protein__Candidatus_Parcubacteria_bacterium_"/>
    <otu id="otu249050" label="GCA_003554865PWHJ01000060.1_34871071122_3_GCA_003554865_1_ID_122_3_partial_00__Bacteroidetes_bacterium_"/>
    <otu id="otu249053" label="GCA_003553825PWFL01000038.1_64202471425_6_GCA_003553825__1_ID_25_6_partial_01__Candidatus_Diapherotrites_archaeon_"/>
    <otu id="otu249072" label="82.6/36"/>
    <otu id="otu249075" label="83.7/38"/>
    <otu id="otu249078" label="44.3/35"/>
    <otu id="otu249081" label="91.1/91"/>
    <otu id="otu249084" label="87.2/74"/>
    <otu id="otu249089" label="73.2/25"/>
    <otu id="otu249092" label="88/99"/>
    <otu id="otu249095" label="83.3/87"/>
    <otu id="otu249098" label="77.4/83"/>
    <otu id="otu249101" label="85.3/77"/>
    <otu id="otu249104" label="81.2/80"/>
    <otu id="otu249107" label="79.1/67"/>
    <otu id="otu249110" label="59/68"/>
    <otu id="otu249113" label="74.3/95"/>
    <otu id="otu249116" label="96.5/96"/>
    <otu id="otu249119" label="PCN51230.1_GCA_002412205_rubrerythrin_family_protein__Candidatus_Geothermarchaeota_archaeon_ex4572_27_"/>
    <otu id="otu249122" label="RLI05285.1_GCA_003662145_rubrerythrin_family_protein__Candidatus_Bathyarchaeota_archaeon_"/>
    <otu id="otu249129" label="83.2/71"/>
    <otu id="otu249132" label="RJX15946.1_GCA_003604315_rubrerythrin_family_protein__Candidatus_Bathyarchaeota_archaeon_"/>
    <otu id="otu249135" label="73.9/96"/>
    <otu id="otu249138" label="KYH39121.1_GCA_001593855_rubrerythrin__Candidatus_Bathyarchaeota_archaeon_B25_"/>
    <otu id="otu249141" label="RLI14094.1_GCA_003662305_rubrerythrin_family_protein__Candidatus_Bathyarchaeota_archaeon_"/>
    <otu id="otu249156" label="RLG16636.1_GCA_003660925_rubrerythrin_family_protein__Nanoarchaeota_archaeon_"/>
    <otu id="otu249163" label="87.8/100"/>
    <otu id="otu249166" label="RJS80091.1_GCA_003601845_rubrerythrin_family_protein__Candidatus_Bathyarchaeota_archaeon_"/>
    <otu id="otu249169" label="RLI37952.1_GCA_003662645_rubrerythrin_family_protein__Candidatus_Bathyarchaeota_archaeon_"/>
    <otu id="otu249180" label="72.5/76"/>
    <otu id="otu249183" label="70.1/89"/>
    <otu id="otu249186" label="PDM26821.1_GCA_002490245_rubrerythrin_family_protein__Candidatus_Bathyarchaeota_archaeon_B24_2_"/>
    <otu id="otu249189" label="RJS88778.1_GCA_003601775_rubrerythrin_family_protein__Candidatus_Bathyarchaeota_archaeon_"/>
    <otu id="otu249196" label="RLG42020.1_GCA_003661265_rubrerythrin_family_protein__Candidatus_Korarchaeota_archaeon_"/>
    <otu id="otu249207" label="87.1/99"/>
    <otu id="otu249210" label="0/55"/>
    <otu id="otu249213" label="74.7/98"/>
    <otu id="otu249216" label="RLF12035.1_GCA_003649605_rubrerythrin_family_protein__Thermoprotei_archaeon_"/>
    <otu id="otu249219" label="80.2/98"/>
    <otu id="otu249224" label="RLG37133.1_GCA_003661225_rubrerythrin_family_protein__Candidatus_Korarchaeota_archaeon_"/>
    <otu id="otu249227" label="OYT61176.1_GCA_002254595_rubrerythrin_family_protein__Thermofilum_sp._ex4484_15_"/>
    <otu id="otu249234" label="RLE97898.1_GCA_003649495_rubrerythrin_family_protein__Thermoprotei_archaeon_"/>
    <otu id="otu249245" label="RLE65340.1_GCA_003650675_rubrerythrin_family_protein__Thermoprotei_archaeon_"/>
    <otu id="otu249252" label="RLG94728.1_GCA_003661975_rubrerythrin_family_protein__Candidatus_Bathyarchaeota_archaeon_"/>
    <otu id="otu249263" label="RLE50224.1_GCA_003649085_rubrerythrin_family_protein__Candidatus_Verstraetearchaeota_archaeon_"/>
    <otu id="otu249270" label="KYH40690.1_GCA_001593935_rubrerythrin__Candidatus_Bathyarchaeota_archaeon_B26_2_"/>
    <otu id="otu249277" label="84.2/99"/>
    <otu id="otu249280" label="TET55724.1_GCA_004376645_rubrerythrin_family_protein__Candidatus_Bathyarchaeota_archaeon_"/>
    <otu id="otu249283" label="RLG91297.1_GCA_003661945_rubrerythrin_family_protein__Candidatus_Bathyarchaeota_archaeon_"/>
    <otu id="otu249294" label="87.4/78"/>
    <otu id="otu249297" label="87.8/98"/>
    <otu id="otu249300" label="RJQ31343.1_GCA_003599235_rubrerythrin_family_protein__Actinobacteria_bacterium_"/>
    <otu id="otu249305" label="GCA_003170935PMYA01000165.1_23214582204214_23_GCA_003170935__1_ID_14_23_partial_00__Euryarchaeota_archaeon_"/>
    <otu id="otu249310" label="GCA_003155735PMEE01000033.1_109413999757_10_GCA_003155735_1_ID_57_10_partial_00__Euryarchaeota_archaeon_"/>
    <otu id="otu249313" label="GCA_003141075PLKL01000046.1_26217452232947_26_GCA_003141075__1_ID_47_26_partial_00__Euryarchaeota_archaeon_"/>
    <otu id="otu249330" label="GCA_003560355PWIP01000062.1_217574754_2_GCA_003560355__1_ID_54_2_partial_00__Candidatus_Dojkabacteria_bacterium_"/>
    <otu id="otu249333" label="GCA_003557835PWNL01000028.1_231488688_2_GCA_003557835_1_ID_88_2_partial_00__Candidatus_Dojkabacteria_bacterium_"/>
    <otu id="otu249348" label="72/14"/>
    <otu id="otu249351" label="RLG17962.1_GCA_003660885_rubrerythrin_family_protein__Nanoarchaeota_archaeon_"/>
    <otu id="otu249354" label="88.7/97"/>
    <otu id="otu249357" label="OGI16547.1_GCA_001784725_rubrerythrin__Candidatus_Moranbacteria_bacterium_RIFCSPHIGHO2_02_FULL_40_12b_"/>
    <otu id="otu249360" label="PIP04512.1_GCA_002770755_rubrerythrin_family_protein__candidate_division_WWE3_bacterium_CG23_combo_of_CG06_09_8_20_14_all_40_14_"/>
    <otu id="otu249375" label="78.3/21"/>
    <otu id="otu249380" label="76.5/82"/>
    <otu id="otu249383" label="38.3/90"/>
    <otu id="otu249386" label="66.6/97"/>
    <otu id="otu249391" label="GCA_002402295DHFO01000023.1_21236181463_2_GCA_002402295_1_ID_63_2_partial_00__Caldiserica_bacterium_UBA4822_"/>
    <otu id="otu249396" label="86.3/100"/>
    <otu id="otu249399" label="RIE12662.1_GCA_003570985_rubrerythrin_family_protein__Candidatus_Cryosericum_hinesii_"/>
    <otu id="otu249402" label="GCA_003140815PLLB01000031.1_3028801293799_30_GCA_003140815_1_ID_9_30_partial_00__Caldiserica_bacterium_"/>
    <otu id="otu249409" label="RIE16244.1_GCA_003570995_rubrerythrin_family_protein__Candidatus_Cryosericum_septentrionale_"/>
    <otu id="otu249420" label="OGC83841.1_GCA_001775355_rubrerythrin__candidate_division_Zixibacteria_bacterium_RBG_16_43_9_"/>
    <otu id="otu249427" label="GBE17534.1_GCA_002923215_rubrerythrin_1__archaeon_BMS3Abin16_"/>
    <otu id="otu249434" label="PKL51572.1_GCA_002839535_rubrerythrin_family_protein__Nitrospira_bacterium_HGW_Nitrospira_1_"/>
    <otu id="otu249441" label="78.5/19"/>
    <otu id="otu249444" label="76/21"/>
    <otu id="otu249447" label="77.1/20"/>
    <otu id="otu249450" label="74.4/99"/>
    <otu id="otu249453" label="73.3/100"/>
    <otu id="otu249456" label="RKY30818.1_GCA_003644395_rubrerythrin_family_protein__Candidatus_Omnitrophica_bacterium_"/>
    <otu id="otu249459" label="OQX87398.1_GCA_002085345_rubrerythrin_family_protein__Candidatus_Omnitrophica_bacterium_4484_70.2_"/>
    <otu id="otu249466" label="RLI92263.1_GCA_003663125_rubrerythrin_family_protein__Candidatus_Altiarchaeales_archaeon_"/>
    <otu id="otu249473" label="GCA_003563095PWSV01000052.1_105627597438_10_GCA_003563095__1_ID_38_10_partial_01__Candidatus_Nealsonbacteria_bacterium_"/>
    <otu id="otu249480" label="72.4/99"/>
    <otu id="otu249483" label="OQX85468.1_GCA_002085345_rubrerythrin_family_protein__Candidatus_Omnitrophica_bacterium_4484_70.2_"/>
    <otu id="otu249486" label="RLJ02643.1_GCA_003663355_rubrerythrin_family_protein__Candidatus_Aenigmarchaeota_archaeon_"/>
    <otu id="otu249497" label="RLI91361.1_GCA_003663115_rubrerythrin_family_protein__Candidatus_Altiarchaeales_archaeon_"/>
    <otu id="otu249508" label="81.4/86"/>
    <otu id="otu249511" label="83.9/87"/>
    <otu id="otu249514" label="85.9/78"/>
    <otu id="otu249517" label="79.4/90"/>
    <otu id="otu249520" label="78.8/90"/>
    <otu id="otu249523" label="PIU21637.1_GCA_002779065_rubrerythrin_family_protein__Candidatus_Diapherotrites_archaeon_CG08_land_8_20_14_0_20_34_12_"/>
    <otu id="otu249526" label="PIS34003.1_GCA_002774445_rubrerythrin_family_protein__partial__Candidatus_Omnitrophica_bacterium_CG08_land_8_20_14_0_20_41_16_"/>
    <otu id="otu249535" label="TDA32469.1_GCA_004347835_rubrerythrin_family_protein__Hadesarchaea_archaeon_"/>
    <otu id="otu249538" label="TDA30314.1_GCA_004347925_rubrerythrin_family_protein__Hadesarchaea_archaeon_"/>
    <otu id="otu249549" label="77.1/87"/>
    <otu id="otu249554" label="75.1/99"/>
    <otu id="otu249559" label="84.4/100"/>
    <otu id="otu249564" label="86.7/100"/>
    <otu id="otu249567" label="BJP1_contig_79_1___59___427___1___ID_79_1_partial_00_start_type_ATG_rbs_motif_TAA_rbs_spacer_5bp_gc_cont_0.393 - HURL1"/>
    <otu id="otu249570" label="PKP57007.1_GCA_002841105_hypothetical_protein_CVT88_09485__Candidatus_Altiarchaeales_archaeon_HGW_Altiarchaeales_1_ - HURL1"/>
    <otu id="otu249577" label="BJP_V_140m_2014_3085_length_6532_cov_2818.14_1___3___383___1___ID_74_1_partial_10_start_type_Edge_rbs_motif_None_rbs_spacer_None_gc_cont_0.381 - HURL1"/>
    <otu id="otu249584" label="BJP_V_250m_2014_1940_length_16779_cov_2256.24_19___14211___14795____1___ID_60_19_partial_00_start_type_ATG_rbs_motif_TAAAA_rbs_spacer_10bp_gc_cont_0.388 - HURL2"/>
    <otu id="otu249591" label="OQX21321.1_GCA_002083985_rubrerythrin_family_protein__Candidatus_Altiarchaeales_archaeon_A3_ - LH"/>
    <otu id="otu249600" label="VIROME_contig_287_2___260___844____1___ID_287_2_partial_00_start_type_ATG_rbs_motif_TAAAAT_rbs_spacer_15bp_gc_cont_0.359 - SM1"/>
    <otu id="otu249603" label="383400206_14___10235___10819____1___ID_206_14_partial_00_start_type_ATG_rbs_motif_TAAAT_rbs_spacer_9bp_gc_cont_0.366 - SM1"/>
    <otu id="otu249614" label="75.8/100"/>
    <otu id="otu249619" label="NODE_327_length_27113_cov_1514.598233_3___923___1507___1___ID_12_3_partial_00_start_type_ATG_rbs_motif_TAAA_rbs_spacer_10bp_gc_cont_0.362 - GA"/>
    <otu id="otu249622" label="NODE_319_length_30341_cov_1566.036353_8___4118___4702___1___ID_11_8_partial_00_start_type_ATG_rbs_motif_TAAA_rbs_spacer_10bp_gc_cont_0.362 - GA"/>
    <otu id="otu249629" label="NODE_375_length_27105_cov_1482.221442_3___914___1498___1___ID_14_3_partial_00_start_type_ATG_rbs_motif_TAAA_rbs_spacer_10bp_gc_cont_0.362 - GA"/>
    <otu id="otu249640" label="KUO43008.1_GCA_001515215_rubrerythrin__Hadesarchaea_archaeon_YNP_N21_"/>
    <otu id="otu249651" label="66.4/84"/>
    <otu id="otu249654" label="OGF20723.1_GCA_001778095_rubrerythrin__Candidatus_Falkowbacteria_bacterium_RIFOXYA2_FULL_38_12_"/>
    <otu id="otu249657" label="RLG57996.1_GCA_003661465_rubrerythrin_family_protein__Hadesarchaea_archaeon_"/>
    <otu id="otu249668" label="PJB99638.1_GCA_002789345_rubrerythrin_family_protein__Candidatus_Nealsonbacteria_bacterium_CG_4_9_14_0_8_um_filter_35_12_"/>
    <otu id="otu249687" label="GCA_001512885LFSZ01000107.1_76542712638_7_GCA_001512885_1_ID_38_7_partial_00__Rikenellaceae_bacterium_DTU001_"/>
    <otu id="otu249690" label="88.1/100"/>
    <otu id="otu249693" label="HCM29522.1_GCA_003526815_TPA__rubrerythrin_family_protein__Bacteroidales_bacterium_"/>
    <otu id="otu249696" label="GCA_001513285LFTI01000087.1_49534085399244_49_GCA_001513285_1_ID_44_49_partial_00__Rikenellaceae_bacterium_DTU049_"/>
    <otu id="otu249707" label="GCA_001603615LUZL01000229.1_311051689229_3_GCA_001603615__1_ID_229_3_partial_00__Bacteroidales_bacterium_Bact_20_"/>
    <otu id="otu249718" label="85.2/37"/>
    <otu id="otu249721" label="85.9/67"/>
    <otu id="otu249726" label="95.6/20"/>
    <otu id="otu249729" label="10.7/58"/>
    <otu id="otu249732" label="88.8/57"/>
    <otu id="otu249735" label="86.2/66"/>
    <otu id="otu249738" label="80.4/68"/>
    <otu id="otu249741" label="OPY32515.1_GCA_002067865_Rubrerythrin__Methanomassiliicoccales_archaeon_PtaU1.Bin124_"/>
    <otu id="otu249744" label="MAG44340.1_GCA_002687875_rubrerythrin_family_protein__bacterium_"/>
    <otu id="otu249751" label="72.9/87"/>
    <otu id="otu249754" label="92.6/99"/>
    <otu id="otu249757" label="KKS65658.1_GCA_000997685_Rubrerythrin__Parcubacteria_group_bacterium_GW2011_GWC2_42_6_"/>
    <otu id="otu249760" label="PJA64005.1_GCA_002791035_rubrerythrin_family_protein__Candidatus_Portnoybacteria_bacterium_CG_4_9_14_3_um_filter_43_11_"/>
    <otu id="otu249767" label="KPJ70890.1_GCA_001303005_rubrerythrin__Microgenomates_bacterium_DG_75_"/>
    <otu id="otu249780" label="OLS15027.1_GCA_001940655_rubrerythrin__Candidatus_Lokiarchaeota_archaeon_CR_4_"/>
    <otu id="otu249783" label="GCA_002328955DCXF01000028.1_11830888833_11_GCA_002328955__1_ID_3_11_partial_00__Patescibacteria_group_bacterium_UBA2143_"/>
    <otu id="otu249794" label="GBE17019.1_GCA_002923195_rubrerythrin__bacterium_BMS3Abin15_"/>
    <otu id="otu249801" label="73.6/23"/>
    <otu id="otu249806" label="MAG78448.1_GCA_002688745_rubrerythrin_family_protein__archaeon_"/>
    <otu id="otu249809" label="MAG78067.1_GCA_002688745_rubrerythrin_family_protein__archaeon_"/>
    <otu id="otu249816" label="88.5/88"/>
    <otu id="otu249819" label="77.9/76"/>
    <otu id="otu249822" label="KKR53234.1_GCA_000996245_Rubrerythrin__Parcubacteria_group_bacterium_GW2011_GWA2_40_23_"/>
    <otu id="otu249825" label="OGF40447.1_GCA_001778325_rubrerythrin__Candidatus_Falkowbacteria_bacterium_RIFOXYD2_FULL_34_120_"/>
    <otu id="otu249832" label="0/63"/>
    <otu id="otu249835" label="93.9/95"/>
    <otu id="otu249838" label="KHO53696.1_GCA_000805965_Rubrerythrin__archaeon_GW2011_AR13_"/>
    <otu id="otu249843" label="GBE19452.1_GCA_002897655_rubrerythrin__archaeon_BMS3Abin17_"/>
    <otu id="otu249846" label="GCA_003229945QIGC01000155.1_26171198155_2_GCA_003229945_1_ID_155_2_partial_00__Candidatus_Pacearchaeota_archaeon_"/>
    <otu id="otu249857" label="PJE58419.1_GCA_002793835_rubrerythrin_family_protein__Candidatus_Portnoybacteria_bacterium_CG10_big_fil_rev_8_21_14_0_10_36_7_"/>
    <otu id="otu249876" label="39.2/95"/>
    <otu id="otu249881" label="RME55528.1_GCA_003694495_rubrerythrin_family_protein__Candidatus_Woesearchaeota_archaeon_"/>
    <otu id="otu249884" label="OYT36446.1_GCA_002254395_rubrerythrin_family_protein__Candidatus_Pacearchaeota_archaeon_ex4484_71_"/>
    <otu id="otu249893" label="OIO08253.1_GCA_001871235_rubrerythrin_family_protein__Candidatus_Falkowbacteria_bacterium_CG1_02_41_21_"/>
    <otu id="otu249896" label="PIT94550.1_GCA_002778645_rubrerythrin_family_protein__Candidatus_Falkowbacteria_bacterium_CG10_big_fil_rev_8_21_14_0_10_39_9_"/>
    <otu id="otu249911" label="89.9/95"/>
    <otu id="otu249914" label="GCA_002502135DAPM01000018.1_75586715924619_75_GCA_002502135__1_ID_19_75_partial_00__archaeon_UBA543_"/>
    <otu id="otu249919" label="GCA_003556925PWQC01000013.1_2536109343_2_GCA_003556925__1_ID_43_2_partial_00__Candidatus_Nealsonbacteria_bacterium_"/>
    <otu id="otu249922" label="GCA_003559065PWMZ01000022.1_62513309740_6_GCA_003559065_1_ID_40_6_partial_00__Candidatus_Nealsonbacteria_bacterium_"/>
    <otu id="otu249937" label="84.7/37"/>
    <otu id="otu249940" label="78.8/38"/>
    <otu id="otu249943" label="72.4/38"/>
    <otu id="otu249946" label="88.1/39"/>
    <otu id="otu249949" label="GCA_003561035PWIH01000024.1_55762633792_5_GCA_003561035_1_ID_92_5_partial_00__Candidatus_Nealsonbacteria_bacterium_"/>
    <otu id="otu249952" label="85/99"/>
    <otu id="otu249957" label="GCA_002505945DAWM01000004.1_77518799440_7_GCA_002505945_1_ID_40_7_partial_01__Candidatus_Woesearchaeota_archaeon_UBA119_"/>
    <otu id="otu249960" label="RLI65963.1_GCA_003662865_rubrerythrin_family_protein__Candidatus_Lokiarchaeota_archaeon_"/>
    <otu id="otu249971" label="GCA_003558455PWLQ01000009.1_75541612547_7_GCA_003558455__1_ID_47_7_partial_00__Candidatus_Nealsonbacteria_bacterium_"/>
    <otu id="otu249974" label="43.8/100"/>
    <otu id="otu249977" label="92.8/100"/>
    <otu id="otu249980" label="GCA_003554915PWHM01000125.1_74994557852_7_GCA_003554915_1_ID_52_7_partial_00__Candidatus_Nealsonbacteria_bacterium_"/>
    <otu id="otu249983" label="GCA_003554795PWHH01000054.1_52172275657_5_GCA_003554795__1_ID_57_5_partial_00__Candidatus_Nealsonbacteria_bacterium_"/>
    <otu id="otu249990" label="GCA_003554445PWGJ01000010.1_96680726412_9_GCA_003554445_1_ID_12_9_partial_00__Candidatus_Nealsonbacteria_bacterium_"/>
    <otu id="otu250001" label="86.5/96"/>
    <otu id="otu250004" label="81.8/93"/>
    <otu id="otu250007" label="92/97"/>
    <otu id="otu250010" label="GCA_003556825PWQH01000029.1_74154474439_7_GCA_003556825_1_ID_39_7_partial_00__Candidatus_Nealsonbacteria_bacterium_"/>
    <otu id="otu250013" label="80.7/97"/>
    <otu id="otu250016" label="GCA_003557065PWPS01000036.1_7504456311_7_GCA_003557065_1_ID_1_7_partial_00__Candidatus_Nealsonbacteria_bacterium_"/>
    <otu id="otu250021" label="GCA_003567375PWZQ01000015.1_132591270_1_GCA_003567375__1_ID_70_1_partial_00__Candidatus_Nealsonbacteria_bacterium_"/>
    <otu id="otu250024" label="GCA_003551435PUMQ01000009.1_45359853657211_45_GCA_003551435_1_ID_11_45_partial_00__Candidatus_Nealsonbacteria_bacterium_"/>
    <otu id="otu250041" label="GCA_003557645PWNV01000020.1_2133019173_2_GCA_003557645_1_ID_3_2_partial_00__Candidatus_Nealsonbacteria_bacterium_"/>
    <otu id="otu250044" label="GCA_003551425PUMP01000049.1_32273002792929_32_GCA_003551425__1_ID_29_32_partial_00__Candidatus_Nealsonbacteria_bacterium_"/>
    <otu id="otu250055" label="GCA_003559335PWLP01000003.1_4297235592_4_GCA_003559335__1_ID_2_4_partial_00__Candidatus_Nealsonbacteria_bacterium_"/>
    <otu id="otu250074" label="GCA_003557325PWOY01000028.1_96865744395_9_GCA_003557325__1_ID_95_9_partial_00__Candidatus_Nealsonbacteria_bacterium_"/>
    <otu id="otu250083" label="75.9/98"/>
    <otu id="otu250086" label="87.1/97"/>
    <otu id="otu250089" label="82.6/45"/>
    <otu id="otu250092" label="3.3/9"/>
    <otu id="otu250095" label="73.2/48"/>
    <otu id="otu250098" label="GCA_003557145PWPL01000045.1_261411891_2_GCA_003557145_1_ID_1_2_partial_00__Candidatus_Staskawiczbacteria_bacterium_"/>
    <otu id="otu250101" label="GCA_003560095PWJI01000002.1_1353351_1_GCA_003560095__1_ID_51_1_partial_10__Candidatus_Nealsonbacteria_bacterium_"/>
    <otu id="otu250108" label="5.9/13"/>
    <otu id="otu250111" label="84.8/75"/>
    <otu id="otu250114" label="GCA_003554905PWHP01000020.1_2686126135_2_GCA_003554905__1_ID_35_2_partial_00__Candidatus_Nealsonbacteria_bacterium_"/>
    <otu id="otu250119" label="GCA_003552105PUOL01000006.1_5144656452287_51_GCA_003552105__1_ID_7_51_partial_00__Candidatus_Nealsonbacteria_bacterium_"/>
    <otu id="otu250122" label="GCA_003554365PWGC01000026.1_118071864618_11_GCA_003554365__1_ID_18_11_partial_00__Candidatus_Nealsonbacteria_bacterium_"/>
    <otu id="otu250133" label="GCA_003556525PWRH01000025.1_14562099_1_GCA_003556525_1_ID_99_1_partial_00__Candidatus_Nealsonbacteria_bacterium_"/>
    <otu id="otu250144" label="88.5/28"/>
    <otu id="otu250147" label="GCA_003560095PWJI01000004.1_64048462332_6_GCA_003560095_1_ID_32_6_partial_00__Candidatus_Nealsonbacteria_bacterium_"/>
    <otu id="otu250150" label="83.3/95"/>
    <otu id="otu250153" label="GCA_003553505PWEN01000021.1_54018459329_5_GCA_003553505__1_ID_29_5_partial_00__Candidatus_Nealsonbacteria_bacterium_"/>
    <otu id="otu250156" label="GCA_003553285PWDZ01000022.1_137301787615_13_GCA_003553285_1_ID_15_13_partial_00__Candidatus_Nealsonbacteria_bacterium_"/>
    <otu id="otu250171" label="GCA_003560665PWKK01000023.1_2562402842408591_256_GCA_003560665_1_ID_1_256_partial_00__Candidatus_Nealsonbacteria_bacterium_"/>
    <otu id="otu250178" label="GCA_003558315PWMB01000075.1_41883245818_4_GCA_003558315_1_ID_18_4_partial_00__Candidatus_Nealsonbacteria_bacterium_"/>
    <otu id="otu250185" label="GCA_003557585PWOE01000045.1_41452202456_4_GCA_003557585_1_ID_56_4_partial_00__Candidatus_Nealsonbacteria_bacterium_"/>
    <otu id="otu250196" label="97.9/68"/>
    <otu id="otu250199" label="GCA_002508545DAVH01000059.1_35329963357441_35_GCA_002508545__1_ID_41_35_partial_00__Methanomassiliicoccus_sp._UBA6_"/>
    <otu id="otu250202" label="AGN25902.1_GCA_000404225_rubrerythrin__Candidatus_Methanomassiliicoccus_intestinalis_Issoire_Mx1_"/>
    <otu id="otu250227" label="GCA_003232385QIJE01000039.1_33326463323021_33_GCA_003232385_1_ID_21_33_partial_00__bacterium_"/>
    <otu id="otu250230" label="PIU30465.1_GCA_002779235_rubrerythrin_family_protein__Candidatus_Woesearchaeota_archaeon_CG07_land_8_20_14_0_80_44_23_"/>
    <otu id="otu250237" label="21.6/78"/>
    <otu id="otu250240" label="OPY30013.1_GCA_002067315_Rubrerythrin__Methanocella_sp._PtaU1.Bin125_"/>
    <otu id="otu250243" label="CAJ36840.1_GCA_000063445_rubrerythrin__Methanocella_arvoryzae_MRE50_"/>
    <otu id="otu250254" label="96.9/99"/>
    <otu id="otu250257" label="BAI60400.1_GCA_000011005_rubrerythrin__Methanocella_paludicola_SANAE_"/>
    <otu id="otu250260" label="AFD01161.1_GCA_000251105_Rubrerythrin__Methanocella_conradii_HZ254_"/>
    <otu id="otu250275" label="49.5/42"/>
    <otu id="otu250278" label="81.1/86"/>
    <otu id="otu250281" label="34.8/40"/>
    <otu id="otu250284" label="92.8/44"/>
    <otu id="otu250287" label="76.6/53"/>
    <otu id="otu250290" label="88.8/78"/>
    <otu id="otu250293" label="83.8/85"/>
    <otu id="otu250298" label="MAH42711.1_GCA_002688965_rubrerythrin_family_protein__archaeon_"/>
    <otu id="otu250303" label="OLS30189.1_GCA_001940755_Rubrerythrin_1__Candidatus_Heimdallarchaeota_archaeon_AB_125_"/>
    <otu id="otu250308" label="TET80836.1_GCA_004376735_rubrerythrin_family_protein__Candidatus_Heimdallarchaeota_archaeon_"/>
    <otu id="otu250311" label="GCA_002505645DAVS01000102.1_111089911483183_11_GCA_002505645__1_ID_183_11_partial_00__archaeon_UBA460_"/>
    <otu id="otu250326" label="RKX95502.1_GCA_003645695_rubrerythrin_family_protein__Spirochaetes_bacterium_"/>
    <otu id="otu250335" label="RLE44168.1_GCA_003649025_rubrerythrin_family_protein__Candidatus_Woesearchaeota_archaeon_"/>
    <otu id="otu250338" label="RLJ07516.1_GCA_003663475_rubrerythrin_family_protein__Candidatus_Aenigmarchaeota_archaeon_"/>
    <otu id="otu250349" label="83.8/61"/>
    <otu id="otu250352" label="80.3/83"/>
    <otu id="otu250355" label="82.4/85"/>
    <otu id="otu250358" label="0/79"/>
    <otu id="otu250361" label="95.4/91"/>
    <otu id="otu250366" label="13.5/68"/>
    <otu id="otu250369" label="GCA_002506015DAWR01000130.1_1870067596216_18_GCA_002506015__1_ID_216_18_partial_00__Methanosarcinales_archaeon_UBA261_"/>
    <otu id="otu250372" label="68/97"/>
    <otu id="otu250375" label="71.5/99"/>
    <otu id="otu250378" label="86/99"/>
    <otu id="otu250385" label="52.8/94"/>
    <otu id="otu250388" label="RJS68696.1_GCA_003601535_rubrerythrin_family_protein__ANME_2_cluster_archaeon_"/>
    <otu id="otu250391" label="RLG31161.1_GCA_003661105_rubrerythrin_family_protein__Methanosarcinales_archaeon_"/>
    <otu id="otu250398" label="RZN41364.1_GCA_004211975_rubrerythrin_family_protein__Methanosarcinales_archaeon_"/>
    <otu id="otu250405" label="GCA_002503595DASC01000139.1_414812065221_4_GCA_002503595_1_ID_221_4_partial_00__Methanosarcinales_archaeon_UBA203_"/>
    <otu id="otu250412" label="RLD18111.1_GCA_003648285_rubrerythrin_family_protein__Bacteroidetes_bacterium_"/>
    <otu id="otu250419" label="KAB3547440.1_GCA_003336385_rubrerythrin_family_protein__ANME_2_cluster_archaeon_"/>
    <otu id="otu250426" label="RJS69798.1_GCA_003601535_rubrerythrin_family_protein__ANME_2_cluster_archaeon_"/>
    <otu id="otu250437" label="PXF60634.1_GCA_003194445_rubrerythrin_family_protein__ANME_2_cluster_archaeon_"/>
    <otu id="otu250444" label="RLG13769.1_GCA_003660865_rubrerythrin_family_protein__Candidatus_Nanohaloarchaeota_archaeon_"/>
    <otu id="otu250451" label="8.9/90"/>
    <otu id="otu250456" label="81.6/89"/>
    <otu id="otu250461" label="39.4/91"/>
    <otu id="otu250464" label="ADG13546.1_GCA_000092305_Rubrerythrin__Methanocaldococcus_infernus_ME_"/>
    <otu id="otu250467" label="ACV24867.1_GCA_000023985_Rubrerythrin__Methanocaldococcus_fervens_AG86_"/>
    <otu id="otu250474" label="64.4/49"/>
    <otu id="otu250477" label="73.6/49"/>
    <otu id="otu250480" label="AAB98729.1_GCA_000091665_rubrerythrin__rr___Methanocaldococcus_jannaschii_DSM_2661_"/>
    <otu id="otu250483" label="ACX72293.1_GCA_000024625_Rubrerythrin__Methanocaldococcus_vulcanius_M7_"/>
    <otu id="otu250490" label="ADC70114.1_GCA_000025525_Rubrerythrin__Methanocaldococcus_sp._FS406_22_"/>
    <otu id="otu250501" label="75/100"/>
    <otu id="otu250504" label="ABR55913.1_GCA_000017185_Rubrerythrin__Methanococcus_aeolicus_Nankai_3_"/>
    <otu id="otu250507" label="AEH07567.1_GCA_000179575_Rubrerythrin__Methanothermococcus_okinawensis_IH1_"/>
    <otu id="otu250518" label="EHP83981.1_GCA_000243455_Rubrerythrin__Methanotorris_formicicus_Mc_S_70_"/>
    <otu id="otu250525" label="OQX71104.1_GCA_002085145_rubrerythrin_family_protein__Candidatus_Parcubacteria_bacterium_4484_255_"/>
    <otu id="otu250536" label="RLD18246.1_GCA_003650285_rubrerythrin_family_protein__Caldiserica_bacterium_"/>
    <otu id="otu250543" label="RLI99638.1_GCA_003663325_rubrerythrin_family_protein__Candidatus_Aenigmarchaeota_archaeon_"/>
    <otu id="otu250550" label="32.9/78"/>
    <otu id="otu250553" label="OYT34545.1_GCA_002254415_rubrerythrin_family_protein__Candidatus_Aenigmarchaeota_archaeon_ex4484_52_"/>
    <otu id="otu250556" label="87.9/92"/>
    <otu id="otu250559" label="GCA_002215665NGFL01000001.1_1261195991201831_126_GCA_002215665__1_ID_1_126_partial_00__candidate_division_TA06_bacterium_JGI_Cruoil_03_38_101_"/>
    <otu id="otu250562" label="GCA_002011575MTOB01000164.1_1155525_1_GCA_002011575__1_ID_25_1_partial_10__bacterium_JdFR_66_"/>
    <otu id="otu250581" label="85.8/35"/>
    <otu id="otu250584" label="SNR67090.1_GCA_900188395_Rubrerythrin__Desulfurobacterium_atlanticum_"/>
    <otu id="otu250589" label="RLE42129.1_GCA_003650585_rubrerythrin_family_protein__Candidatus_Woesearchaeota_archaeon_"/>
    <otu id="otu250592" label="GCA_003563095PWSV01000049.1_136334669032_13_GCA_003563095_1_ID_32_13_partial_01__Candidatus_Nealsonbacteria_bacterium_"/>
    <otu id="otu250607" label="48.9/84"/>
    <otu id="otu250610" label="29.8/87"/>
    <otu id="otu250617" label="PKP54570.1_GCA_002842715_rubrerythrin_family_protein__Candidatus_Altiarchaeales_archaeon_HGW_Altiarchaeales_3_ - HURL3"/>
    <otu id="otu250620" label="BJP3_contig_159_1___176___745___1___ID_159_1_partial_00_start_type_ATG_rbs_motif_TAAT_rbs_spacer_8bp_gc_cont_0.386 - HURL3"/>
    <otu id="otu250627" label="39.6/100"/>
    <otu id="otu250632" label="MCBC01000065.1_7___2769___3338___1___ID_65_7_partial_00_start_type_ATG_rbs_motif_TAATAA_rbs_spacer_9bp_gc_cont_0.447 - WOR86"/>
    <otu id="otu250635" label="ODS38225.1_GCA_001723855_rubrerythrin__Candidatus_Altiarchaeales_archaeon_WOR_SM1_86_2_ - WOR86"/>
    <otu id="otu250644" label="ODS35065.1_GCA_001723845_rubrerythrin__Candidatus_Altiarchaeales_archaeon_WOR_SM1_SCG_ - WORSCG"/>
    <otu id="otu250647" label="MCBE01000289.1_23___20695___21264___1___ID_289_23_partial_00_start_type_ATG_rbs_motif_TAA_rbs_spacer_8bp_gc_cont_0.430 - WORSCG"/>
    <otu id="otu250662" label="RLF94953.1_GCA_003660605_rubrerythrin_family_protein__Thermococci_archaeon_"/>
    <otu id="otu250671" label="RLJ00952.1_GCA_003663295_rubrerythrin_family_protein__Candidatus_Aenigmarchaeota_archaeon_"/>
    <otu id="otu250674" label="RLI99033.1_GCA_003663295_rubrerythrin_family_protein__Candidatus_Aenigmarchaeota_archaeon_"/>
    <otu id="otu250689" label="89.1/52"/>
    <otu id="otu250692" label="35.6/90"/>
    <otu id="otu250699" label="GCA_003558335PWMA01000027.1_158346892771_15_GCA_003558335_1_ID_71_15_partial_00__Arc_I_group_archaeon_"/>
    <otu id="otu250702" label="76/50"/>
    <otu id="otu250705" label="70.3/49"/>
    <otu id="otu250708" label="KYC54198.1_GCA_001587595_Rubrerythrin__Candidatus_Methanofastidiosum_methylthiophilus_"/>
    <otu id="otu250711" label="KYC50388.1_GCA_001587575_Rubrerythrin__Candidatus_Methanofastidiosum_methylthiophilus_"/>
    <otu id="otu250718" label="KYC52413.1_GCA_001587715_Rubrerythrin__Candidatus_Methanofastidiosum_methylthiophilus_"/>
    <otu id="otu250729" label="KYC53358.1_GCA_001587675_Rubrerythrin__Candidatus_Methanofastidiosum_methylthiophilus_"/>
    <otu id="otu250736" label="GCA_002011745MTOU01000033.1_38333303391424_38_GCA_002011745__1_ID_24_38_partial_00__Nitrospirae_bacterium_JdFR_85_"/>
    <otu id="otu250743" label="46.7/47"/>
    <otu id="otu250746" label="RMG05519.1_GCA_003696065_rubrerythrin_family_protein__Nitrospirae_bacterium_"/>
    <otu id="otu250749" label="HBR21964.1_GCA_003535475_TPA__rubrerythrin_family_protein__Nitrospiraceae_bacterium_"/>
    <otu id="otu250764" label="AEA46670.1_GCA_000194625_Rubrerythrin__Archaeoglobus_veneficus_SNP6_"/>
    <otu id="otu250779" label="94.2/98"/>
    <otu id="otu250784" label="GCA_003229935QIGD01000094.1_21200178494_2_GCA_003229935__1_ID_94_2_partial_00__Euryarchaeota_archaeon_"/>
    <otu id="otu250787" label="GBE53890.1_GCA_002897955_rubrerythrin_1__archaeon_BMS3Bbin15_"/>
    <otu id="otu250794" label="67.1/98"/>
    <otu id="otu250797" label="GCA_003935005RSFX01000002.1_85844248500812_85_GCA_003935005_1_ID_12_85_partial_00__Archaeoglobi_archaeon_"/>
    <otu id="otu250800" label="RMG74407.1_GCA_003696145_rubrerythrin_family_protein__partial__Nitrospirae_bacterium_"/>
    <otu id="otu250819" label="GCA_002010045MTMJ01000037.1_218275169_2_GCA_002010045_1_ID_69_2_partial_00__Archaeoglobus_sp._JdFR_22_"/>
    <otu id="otu250826" label="88.8/98"/>
    <otu id="otu250829" label="78.9/100"/>
    <otu id="otu250832" label="99.3/99"/>
    <otu id="otu250835" label="64.5/45"/>
    <otu id="otu250838" label="85.5/85"/>
    <otu id="otu250841" label="86.2/88"/>
    <otu id="otu250844" label="RLI85997.1_GCA_003663025_rubrerythrin_family_protein__Archaeoglobales_archaeon_"/>
    <otu id="otu250847" label="ADB57696.1_GCA_000025285_Rubrerythrin__Archaeoglobus_profundus_DSM_5631_"/>
    <otu id="otu250854" label="AEA47073.1_GCA_000194625_Rubrerythrin__Archaeoglobus_veneficus_SNP6_"/>
    <otu id="otu250861" label="82.3/74"/>
    <otu id="otu250864" label="WP_004591527.1_GCF_000371805_rubrerythrin_family_protein__Methanocaldococcus_villosus_"/>
    <otu id="otu250867" label="RUM34271.1_GCA_003978865_rubrerythrin_family_protein__Archaeoglobus_sp._"/>
    <otu id="otu250878" label="75.2/77"/>
    <otu id="otu250883" label="52/53"/>
    <otu id="otu250886" label="34.3/32"/>
    <otu id="otu250889" label="68.9/33"/>
    <otu id="otu250892" label="RLG38157.1_GCA_003661195_rubrerythrin_family_protein__Methanosarcinales_archaeon_"/>
    <otu id="otu250895" label="RLI84603.1_GCA_003663055_rubrerythrin_family_protein__Archaeoglobales_archaeon_"/>
    <otu id="otu250902" label="GCA_002011215MTML01000082.1_25193601992917_25_GCA_002011215__1_ID_17_25_partial_00__Archaeoglobus_sp._JdFR_24_"/>
    <otu id="otu250909" label="97.1/97"/>
    <otu id="otu250912" label="10.4/88"/>
    <otu id="otu250919" label="82.1/71"/>
    <otu id="otu250922" label="88/94"/>
    <otu id="otu250925" label="TDA25704.1_GCA_004347865_rubrerythrin_family_protein__Archaeoglobi_archaeon_"/>
    <otu id="otu250928" label="AIY90376.1_GCA_000789255_Rubrerythrin__Geoglobus_acetivorans_"/>
    <otu id="otu250935" label="GCA_002010285MTNC01000019.1_2626030266024_26_GCA_002010285_1_ID_4_26_partial_00__Archaeoglobus_sp._JdFR_41_"/>
    <otu id="otu250942" label="AAB90407.1_GCA_000008665_rubrerythrin__rr2___Archaeoglobus_fulgidus_DSM_4304_"/>
    <otu id="otu250949" label="GCA_004366995SETD01000003.1_67578605843523_67_GCA_004366995_1_ID_23_67_partial_00__Archaeoglobaceae_archaeon_"/>
    <otu id="otu250956" label="79.8/94"/>
    <otu id="otu250959" label="GCA_004366975SETC01000021.1_12108051137714_12_GCA_004366975__1_ID_14_12_partial_00__Archaeoglobaceae_archaeon_"/>
    <otu id="otu250962" label="AKG92049.1_GCA_001006045_Rubrerythrin__Geoglobus_ahangari_"/>
    <otu id="otu250973" label="79/100"/>
    <otu id="otu250976" label="RLI80142.1_GCA_003662995_rubrerythrin_family_protein__Archaeoglobales_archaeon_"/>
    <otu id="otu250979" label="RLI72178.1_GCA_003662965_rubrerythrin_family_protein__Archaeoglobales_archaeon_"/>
    <otu id="otu250996" label="GCA_002011235MTMO01000012.1_34309523151819_34_GCA_002011235__1_ID_19_34_partial_00__Archaeoglobus_sp._JdFR_27_"/>
    <otu id="otu250999" label="RLI82706.1_GCA_003662985_rubrerythrin_family_protein__Archaeoglobales_archaeon_"/>
    <otu id="otu251010" label="89.5/54"/>
    <otu id="otu251013" label="WP_018154272.1_GCF_000376965_rubrerythrin_family_protein__Methanothermococcus_thermolithotrophicus_"/>
    <otu id="otu251016" label="AEF96989.1_GCA_000214415_Rubrerythrin__Methanotorris_igneus_Kol_5_"/>
    <otu id="otu251031" label="GCA_002329255DCTL01000017.1_2219251198262_22_GCA_002329255_1_ID_2_22_partial_00__Patescibacteria_group_bacterium_UBA1441_"/>
    <otu id="otu251038" label="95.7/96"/>
    <otu id="otu251041" label="62.4/93"/>
    <otu id="otu251044" label="RLF15912.1_GCA_003650875_rubrerythrin_family_protein__Thermoprotei_archaeon_"/>
    <otu id="otu251047" label="WP_042684508.1_GCF_000711905_rubrerythrin_family_protein__Methermicoccus_shengliensis_"/>
    <otu id="otu251054" label="RLG56663.1_GCA_003661425_rubrerythrin_family_protein__Candidatus_Hydrothermarchaeota_archaeon_"/>
    <otu id="otu251071" label="GCA_001717025MAGU01000019.1_97828839710_9_GCA_001717025_1_ID_10_9_partial_00__Candidatus_Methanomethylicus_oleusabulum_"/>
    <otu id="otu251074" label="GCA_001717035MAGT01000010.1_3683441683447372_368_GCA_001717035_1_ID_2_368_partial_00__Candidatus_Methanomethylicus_mesodigestum_"/>
    <otu id="otu251085" label="TDA39839.1_GCA_004348015_rubrerythrin_family_protein__Candidatus_Verstraetearchaeota_archaeon_"/>
    <otu id="otu251092" label="TDA38046.1_GCA_004347955_rubrerythrin_family_protein__Candidatus_Verstraetearchaeota_archaeon_"/>
    <otu id="otu251099" label="TDA28844.1_GCA_004347865_rubrerythrin_family_protein__partial__Archaeoglobi_archaeon_"/>
  </otus>
  <trees id="trees231332" otus="otus231331">
    <tree about="#tree231333" id="tree231333" label="[1]Tree1" xsi:type="nex:FloatTree">
      <meta content="angle:0.0 scaleX:1759.2291 scaleY:17.520714 flipH:0 flipV:0 leftMargin:720 rightMargin:720 topMargin:355 bottomMargin:355;" datatype="xsd:string" id="meta251114" property="trans" xsi:type="nex:LiteralMeta"/>
      <meta content="" datatype="xsd:string" id="meta251113" property="collapsed" xsi:type="nex:LiteralMeta"/>
      <meta content="false" datatype="xsd:boolean" id="meta251112" property="radiallabels" xsi:type="nex:LiteralMeta"/>
      <meta content="true" datatype="xsd:boolean" id="meta251111" property="sparselabels" xsi:type="nex:LiteralMeta"/>
      <meta content="true" datatype="xsd:boolean" id="meta251110" property="toscale" xsi:type="nex:LiteralMeta"/>
      <meta content="RectangularPhylogram" datatype="xsd:string" id="meta251109" property="drawer" xsi:type="nex:LiteralMeta"/>
      <meta content="true" datatype="xsd:boolean" id="meta251108" property="embellished" xsi:type="nex:LiteralMeta"/>
      <meta content="node231336" datatype="xsd:string" id="meta251107" property="root" xsi:type="nex:LiteralMeta"/>
      <meta content=" fg=0 0 0 w=1 sh=1 dr=1 lc=0 0 0 lk=null lx=0 ly=0 ll=11 lv=1;" datatype="xsd:string" id="meta231335" property="default_edge_format" xsi:type="nex:LiteralMeta"/>
      <meta content=" nh=2 nw=2 fg=0 0 0 bg=255 255 255 w=1 sh=0 fx=1 lc=0 0 0 lk=null lx=0 ly=0 ll=3 lv=1;" datatype="xsd:string" id="meta231334" property="default_node_format" xsi:type="nex:LiteralMeta"/>
      <node about="#node231336" id="node231336">
        <meta content=" x=0.0 y=1011.5;" datatype="xsd:string" id="meta231337" property="format" xsi:type="nex:LiteralMeta"/>
      </node>
      <node about="#node231338" id="node231338" label="cg_3.0_sub100_scaffold_113_c_10___6457___6819___1___ID_685_10_partial_00_start_type_ATG_rbs_motif_None_rbs_spacer_None_gc_cont_0.388" otu="otu231339">
        <meta content=" x=10.662026 y=1.0 ll=7;" datatype="xsd:string" id="meta231340" property="format" xsi:type="nex:LiteralMeta"/>
      </node>
      <node about="#node231341" id="node231341" label="0/76" otu="otu231342">
        <meta content=" x=0.0012986106 y=1981.3457 ll=7;" datatype="xsd:string" id="meta231343" property="format" xsi:type="nex:LiteralMeta"/>
      </node>
      <node about="#node231344" id="node231344" label="94.2/81" otu="otu231345">
        <meta content=" x=0.09454886 y=1941.6914 ll=7;" datatype="xsd:string" id="meta231346" property="format" xsi:type="nex:LiteralMeta"/>
      </node>
      <node about="#node231347" id="node231347" label="93.7/84" otu="otu231348">
        <meta content=" x=0.21901725 y=1863.3827 ll=7;" datatype="xsd:string" id="meta231349" property="format" xsi:type="nex:LiteralMeta"/>
      </node>
      <node about="#node231350" id="node231350" label="99.4/84" otu="otu231351">
        <meta content=" x=0.41520733 y=1708.2654 ll=7;" datatype="xsd:string" id="meta231352" property="format" xsi:type="nex:LiteralMeta"/>
      </node>
      <node about="#node231353" id="node231353" label="80.6/90" otu="otu231354">
        <meta content=" x=0.4645698 y=1404.2787 ll=7;" datatype="xsd:string" id="meta231355" property="format" xsi:type="nex:LiteralMeta"/>
      </node>
      <node about="#node231356" id="node231356" label="91.7/88" otu="otu231357">
        <meta content=" x=0.51241255 y=816.5573 ll=7;" datatype="xsd:string" id="meta231358" property="format" xsi:type="nex:LiteralMeta"/>
      </node>
      <node about="#node231359" id="node231359" label="90.6/90" otu="otu231360">
        <meta content=" x=0.54071164 y=31.845215 ll=7;" datatype="xsd:string" id="meta231361" property="format" xsi:type="nex:LiteralMeta"/>
      </node>
      <node about="#node231362" id="node231362" label="30.2/89" otu="otu231363">
        <meta content=" x=0.55022234 y=13.3671875 ll=7;" datatype="xsd:string" id="meta231364" property="format" xsi:type="nex:LiteralMeta"/>
      </node>
      <node about="#node231365" id="node231365" label="99.5/100" otu="otu231366">
        <meta content=" x=0.8026058 y=9.796875 ll=7;" datatype="xsd:string" id="meta231367" property="format" xsi:type="nex:LiteralMeta"/>
      </node>
      <node about="#node231368" id="node231368" label="84/98" otu="otu231369">
        <meta content=" x=0.9226139 y=8.59375 ll=7;" datatype="xsd:string" id="meta231370" property="format" xsi:type="nex:LiteralMeta"/>
      </node>
      <node about="#node231371" id="node231371" label="89.2/96" otu="otu231372">
        <meta content=" x=1.000669 y=7.1875 ll=7;" datatype="xsd:string" id="meta231373" property="format" xsi:type="nex:LiteralMeta"/>
      </node>
      <node about="#node231374" id="node231374" label="91.9/93" otu="otu231375">
        <meta content=" x=1.0443224 y=5.875 ll=7;" datatype="xsd:string" id="meta231376" property="format" xsi:type="nex:LiteralMeta"/>
      </node>
      <node about="#node231377" id="node231377" label="61.9/93" otu="otu231378">
        <meta content=" x=1.0520978 y=4.75 ll=7;" datatype="xsd:string" id="meta231379" property="format" xsi:type="nex:LiteralMeta"/>
      </node>
      <node about="#node231380" id="node231380" label="96.5/93" otu="otu231381">
        <meta content=" x=1.0888045 y=3.5 ll=7;" datatype="xsd:string" id="meta231382" property="format" xsi:type="nex:LiteralMeta"/>
      </node>
      <node about="#node231383" id="node231383" label="0/61" otu="otu231384">
        <meta content=" x=1.088808 y=2.5 ll=7;" datatype="xsd:string" id="meta231385" property="format" xsi:type="nex:LiteralMeta"/>
      </node>
      <node about="#node231386" id="node231386" label="cg_3.0_sub100_scaffold_113_c_11___8257___8415___1___ID_31_11_partial_00_start_type_ATG_rbs_motif_TAAAT_rbs_spacer_5bp_gc_cont_0.390" otu="otu231387">
        <meta content=" x=11.318815 y=2.0 ll=7;" datatype="xsd:string" id="meta231388" property="format" xsi:type="nex:LiteralMeta"/>
      </node>
      <node about="#node231389" id="node231389" label="RAP52112.1_GCA_003266145_rubrerythrin_family_protein__Methanosphaera_sp._SHI613_" otu="otu231390">
        <meta content=" x=1.0980209 y=3.0 ll=7;" datatype="xsd:string" id="meta231391" property="format" xsi:type="nex:LiteralMeta"/>
      </node>
      <node about="#node231396" id="node231396" label="87/97" otu="otu231397">
        <meta content=" x=1.1074082 y=4.5 ll=7;" datatype="xsd:string" id="meta231398" property="format" xsi:type="nex:LiteralMeta"/>
      </node>
      <node about="#node231399" id="node231399" label="RAP54415.1_GCA_003266065_rubrerythrin_family_protein__Methanosphaera_sp._rholeuAM130_" otu="otu231400">
        <meta content=" x=1.1074102 y=4.0 ll=7;" datatype="xsd:string" id="meta231401" property="format" xsi:type="nex:LiteralMeta"/>
      </node>
      <node about="#node231402" id="node231402" label="AWX32193.1_GCA_003268005_rubrerythrin__Methanosphaera_sp._BMS_" otu="otu231403">
        <meta content=" x=1.1210134 y=5.0 ll=7;" datatype="xsd:string" id="meta231404" property="format" xsi:type="nex:LiteralMeta"/>
      </node>
      <node about="#node231413" id="node231413" label="RAP53596.1_GCA_003266165_rubrerythrin_family_protein__Methanosphaera_sp._rholeuAM270_" otu="otu231414">
        <meta content=" x=1.0614082 y=6.0 ll=7;" datatype="xsd:string" id="meta231415" property="format" xsi:type="nex:LiteralMeta"/>
      </node>
      <node about="#node231420" id="node231420" label="RAP47551.1_GCA_003266105_rubrerythrin_family_protein__Methanosphaera_sp._rholeuAM6_" otu="otu231421">
        <meta content=" x=1.0713297 y=7.0 ll=7;" datatype="xsd:string" id="meta231422" property="format" xsi:type="nex:LiteralMeta"/>
      </node>
      <node about="#node231427" id="node231427" label="76.2/98" otu="otu231428">
        <meta content=" x=1.0164225 y=8.5 ll=7;" datatype="xsd:string" id="meta231429" property="format" xsi:type="nex:LiteralMeta"/>
      </node>
      <node about="#node231430" id="node231430" label="OED29848.1_GCA_001729965_rubrerythrin__Methanosphaera_sp._WGK6_" otu="otu231431">
        <meta content=" x=1.0767918 y=8.0 ll=7;" datatype="xsd:string" id="meta231432" property="format" xsi:type="nex:LiteralMeta"/>
      </node>
      <node about="#node231433" id="node231433" label="RAP45343.1_GCA_003266175_rubrerythrin_family_protein__Methanosphaera_sp._SHI1033_" otu="otu231434">
        <meta content=" x=1.052331 y=9.0 ll=7;" datatype="xsd:string" id="meta231435" property="format" xsi:type="nex:LiteralMeta"/>
      </node>
      <node about="#node231444" id="node231444" label="ABC57182.1_GCA_000012545_rubrerythrin__Methanosphaera_stadtmanae_DSM_3091_" otu="otu231445">
        <meta content=" x=0.986959 y=10.0 ll=7;" datatype="xsd:string" id="meta231446" property="format" xsi:type="nex:LiteralMeta"/>
      </node>
      <node about="#node231451" id="node231451" label="PAV08135.1_GCA_002287195_rubrerythrin__Methanosphaera_cuniculi_" otu="otu231452">
        <meta content=" x=1.2878017 y=11.0 ll=7;" datatype="xsd:string" id="meta231453" property="format" xsi:type="nex:LiteralMeta"/>
      </node>
      <node about="#node231458" id="node231458" label="16.5/90" otu="otu231459">
        <meta content=" x=0.55559266 y=16.9375 ll=7;" datatype="xsd:string" id="meta231460" property="format" xsi:type="nex:LiteralMeta"/>
      </node>
      <node about="#node231461" id="node231461" label="83.2/92" otu="otu231462">
        <meta content=" x=0.5886193 y=14.125 ll=7;" datatype="xsd:string" id="meta231463" property="format" xsi:type="nex:LiteralMeta"/>
      </node>
      <node about="#node231464" id="node231464" label="98.2/92" otu="otu231465">
        <meta content=" x=0.6846366 y=12.75 ll=7;" datatype="xsd:string" id="meta231466" property="format" xsi:type="nex:LiteralMeta"/>
      </node>
      <node about="#node231467" id="node231467" label="PKL66461.1_GCA_002839705_rubrerythrin_family_protein__Methanobacteriales_archaeon_HGW_Methanobacteriales_1_" otu="otu231468">
        <meta content=" x=0.8122557 y=12.0 ll=7;" datatype="xsd:string" id="meta231469" property="format" xsi:type="nex:LiteralMeta"/>
      </node>
      <node about="#node231470" id="node231470" label="91.8/100" otu="otu231471">
        <meta content=" x=0.7464901 y=13.5 ll=7;" datatype="xsd:string" id="meta231472" property="format" xsi:type="nex:LiteralMeta"/>
      </node>
      <node about="#node231473" id="node231473" label="PKL67843.1_GCA_002839705_rubrerythrin_family_protein__Methanobacteriales_archaeon_HGW_Methanobacteriales_1_" otu="otu231474">
        <meta content=" x=0.83418024 y=13.0 ll=7;" datatype="xsd:string" id="meta231475" property="format" xsi:type="nex:LiteralMeta"/>
      </node>
      <node about="#node231476" id="node231476" label="GCA_002509745DAWK01000040.1_42631321598_4_GCA_002509745__1_ID_98_4_partial_00__Methanobacteriaceae_archaeon_UBA349_" otu="otu231477">
        <meta content=" x=0.8701502 y=14.0 ll=7;" datatype="xsd:string" id="meta231478" property="format" xsi:type="nex:LiteralMeta"/>
      </node>
      <node about="#node231487" id="node231487" label="80.7/100" otu="otu231488">
        <meta content=" x=0.6413288 y=15.5 ll=7;" datatype="xsd:string" id="meta231489" property="format" xsi:type="nex:LiteralMeta"/>
      </node>
      <node about="#node231490" id="node231490" label="GCA_003558085PWMT01000144.1_562376926142_5_GCA_003558085_1_ID_142_5_partial_00__Methanobacteriaceae_archaeon_" otu="otu231491">
        <meta content=" x=0.9004454 y=15.0 ll=7;" datatype="xsd:string" id="meta231492" property="format" xsi:type="nex:LiteralMeta"/>
      </node>
      <node about="#node231493" id="node231493" label="RJS49381.1_GCA_003600755_rubrerythrin_family_protein__Methanobacterium_sp._" otu="otu231494">
        <meta content=" x=0.7665868 y=16.0 ll=7;" datatype="xsd:string" id="meta231495" property="format" xsi:type="nex:LiteralMeta"/>
      </node>
      <node about="#node231504" id="node231504" label="94.8/92" otu="otu231505">
        <meta content=" x=0.6195921 y=19.75 ll=7;" datatype="xsd:string" id="meta231506" property="format" xsi:type="nex:LiteralMeta"/>
      </node>
      <node about="#node231507" id="node231507" label="97/99" otu="otu231508">
        <meta content=" x=0.7003816 y=18.25 ll=7;" datatype="xsd:string" id="meta231509" property="format" xsi:type="nex:LiteralMeta"/>
      </node>
      <node about="#node231510" id="node231510" label="71.9/99" otu="otu231511">
        <meta content=" x=0.7290374 y=17.5 ll=7;" datatype="xsd:string" id="meta231512" property="format" xsi:type="nex:LiteralMeta"/>
      </node>
      <node about="#node231513" id="node231513" label="ADL58743.1_GCA_000145295_rubrerythrin__Methanothermobacter_marburgensis_str._Marburg_" otu="otu231514">
        <meta content=" x=0.76314384 y=17.0 ll=7;" datatype="xsd:string" id="meta231515" property="format" xsi:type="nex:LiteralMeta"/>
      </node>
      <node about="#node231516" id="node231516" label="BAM69924.1_GCA_000828575_rubrerythrin__Methanothermobacter_sp._CaT2_" otu="otu231517">
        <meta content=" x=0.73242265 y=18.0 ll=7;" datatype="xsd:string" id="meta231518" property="format" xsi:type="nex:LiteralMeta"/>
      </node>
      <node about="#node231523" id="node231523" label="SCM57548.1_GCA_900095815_putative_rubrerythrin__Methanothermobacter_wolfeii_" otu="otu231524">
        <meta content=" x=0.71303475 y=19.0 ll=7;" datatype="xsd:string" id="meta231525" property="format" xsi:type="nex:LiteralMeta"/>
      </node>
      <node about="#node231530" id="node231530" label="93.1/100" otu="otu231531">
        <meta content=" x=0.6955379 y=21.25 ll=7;" datatype="xsd:string" id="meta231532" property="format" xsi:type="nex:LiteralMeta"/>
      </node>
      <node about="#node231533" id="node231533" label="74.3/99" otu="otu231534">
        <meta content=" x=0.75532305 y=20.5 ll=7;" datatype="xsd:string" id="meta231535" property="format" xsi:type="nex:LiteralMeta"/>
      </node>
      <node about="#node231536" id="node231536" label="KUK01498.1_GCA_001507955_Rubrerythrin__Methanobacteriaceae_archaeon_41_258_" otu="otu231537">
        <meta content=" x=0.82949173 y=20.0 ll=7;" datatype="xsd:string" id="meta231538" property="format" xsi:type="nex:LiteralMeta"/>
      </node>
      <node about="#node231539" id="node231539" label="BAW31313.1_GCA_003584625_rubrerythrin__Methanothermobacter_sp._MT_2_" otu="otu231540">
        <meta content=" x=0.787583 y=21.0 ll=7;" datatype="xsd:string" id="meta231541" property="format" xsi:type="nex:LiteralMeta"/>
      </node>
      <node about="#node231546" id="node231546" label="RAO78665.1_GCA_003264935_rubrerythrin_family_protein__Methanothermobacter_tenebrarum_" otu="otu231547">
        <meta content=" x=0.7262362 y=22.0 ll=7;" datatype="xsd:string" id="meta231548" property="format" xsi:type="nex:LiteralMeta"/>
      </node>
      <node about="#node231565" id="node231565" label="90.1/99" otu="otu231566">
        <meta content=" x=0.5827825 y=50.323242 ll=7;" datatype="xsd:string" id="meta231567" property="format" xsi:type="nex:LiteralMeta"/>
      </node>
      <node about="#node231568" id="node231568" label="87.6/90" otu="otu231569">
        <meta content=" x=0.6233458 y=32.257812 ll=7;" datatype="xsd:string" id="meta231570" property="format" xsi:type="nex:LiteralMeta"/>
      </node>
      <node about="#node231571" id="node231571" label="92.6/89" otu="otu231572">
        <meta content=" x=0.71979934 y=26.03125 ll=7;" datatype="xsd:string" id="meta231573" property="format" xsi:type="nex:LiteralMeta"/>
      </node>
      <node about="#node231574" id="node231574" label="99.9/100" otu="otu231575">
        <meta content=" x=0.9513055 y=23.75 ll=7;" datatype="xsd:string" id="meta231576" property="format" xsi:type="nex:LiteralMeta"/>
      </node>
      <node about="#node231577" id="node231577" label="GCA_003557905PWNH01000095.1_877628346115_8_GCA_003557905_1_ID_115_8_partial_00__Methanomassiliicoccaceae_archaeon_" otu="otu231578">
        <meta content=" x=0.96578425 y=23.0 ll=7;" datatype="xsd:string" id="meta231579" property="format" xsi:type="nex:LiteralMeta"/>
      </node>
      <node about="#node231580" id="node231580" label="91.4/100" otu="otu231581">
        <meta content=" x=1.0097249 y=24.5 ll=7;" datatype="xsd:string" id="meta231582" property="format" xsi:type="nex:LiteralMeta"/>
      </node>
      <node about="#node231583" id="node231583" label="GCA_003550345PUJZ01000004.1_17161331671740_17_GCA_003550345_1_ID_40_17_partial_00__Methanomassiliicoccaceae_archaeon_" otu="otu231584">
        <meta content=" x=1.0664483 y=24.0 ll=7;" datatype="xsd:string" id="meta231585" property="format" xsi:type="nex:LiteralMeta"/>
      </node>
      <node about="#node231586" id="node231586" label="GCA_003555025PWHV01000035.1_41407944144419_41_GCA_003555025_1_ID_19_41_partial_00__Methanomassiliicoccaceae_archaeon_" otu="otu231587">
        <meta content=" x=1.0254344 y=25.0 ll=7;" datatype="xsd:string" id="meta231588" property="format" xsi:type="nex:LiteralMeta"/>
      </node>
      <node about="#node231597" id="node231597" label="90/90" otu="otu231598">
        <meta content=" x=0.8213141 y=28.3125 ll=7;" datatype="xsd:string" id="meta231599" property="format" xsi:type="nex:LiteralMeta"/>
      </node>
      <node about="#node231600" id="node231600" label="99.6/100" otu="otu231601">
        <meta content=" x=1.0559155 y=26.5 ll=7;" datatype="xsd:string" id="meta231602" property="format" xsi:type="nex:LiteralMeta"/>
      </node>
      <node about="#node231603" id="node231603" label="ADI74888.1_GCA_000196655_Rubrerythrin__Methanohalobium_evestigatum_Z_7303_" otu="otu231604">
        <meta content=" x=1.1409822 y=26.0 ll=7;" datatype="xsd:string" id="meta231605" property="format" xsi:type="nex:LiteralMeta"/>
      </node>
      <node about="#node231606" id="node231606" label="AEH60041.1_GCA_000217995_Rubrerythrin__Methanosalsum_zhilinae_DSM_4017_" otu="otu231607">
        <meta content=" x=1.1858848 y=27.0 ll=7;" datatype="xsd:string" id="meta231608" property="format" xsi:type="nex:LiteralMeta"/>
      </node>
      <node about="#node231613" id="node231613" label="97.1/96" otu="otu231614">
        <meta content=" x=0.9658335 y=30.125 ll=7;" datatype="xsd:string" id="meta231615" property="format" xsi:type="nex:LiteralMeta"/>
      </node>
      <node about="#node231616" id="node231616" label="0/80" otu="otu231617">
        <meta content=" x=0.96583575 y=29.25 ll=7;" datatype="xsd:string" id="meta231618" property="format" xsi:type="nex:LiteralMeta"/>
      </node>
      <node about="#node231619" id="node231619" label="75.4/100" otu="otu231620">
        <meta content=" x=0.972751 y=28.5 ll=7;" datatype="xsd:string" id="meta231621" property="format" xsi:type="nex:LiteralMeta"/>
      </node>
      <node about="#node231622" id="node231622" label="ADE35603.1_GCA_000025865_Rubrerythrin__Methanohalophilus_mahii_DSM_5219_" otu="otu231623">
        <meta content=" x=1.0019002 y=28.0 ll=7;" datatype="xsd:string" id="meta231624" property="format" xsi:type="nex:LiteralMeta"/>
      </node>
      <node about="#node231625" id="node231625" label="APH38553.1_GCA_001889405_rubrerythrin_family_protein__Methanohalophilus_halophilus_" otu="otu231626">
        <meta content=" x=0.9948469 y=29.0 ll=7;" datatype="xsd:string" id="meta231627" property="format" xsi:type="nex:LiteralMeta"/>
      </node>
      <node about="#node231632" id="node231632" label="SNY23427.1_GCA_900215215_Rubrerythrin__Methanohalophilus_euhalobius_" otu="otu231633">
        <meta content=" x=0.97292155 y=30.0 ll=7;" datatype="xsd:string" id="meta231634" property="format" xsi:type="nex:LiteralMeta"/>
      </node>
      <node about="#node231639" id="node231639" label="SNY23387.1_GCA_900215215_Rubrerythrin__Methanohalophilus_euhalobius_" otu="otu231640">
        <meta content=" x=0.98007905 y=31.0 ll=7;" datatype="xsd:string" id="meta231641" property="format" xsi:type="nex:LiteralMeta"/>
      </node>
      <node about="#node231654" id="node231654" label="78.2/86" otu="otu231655">
        <meta content=" x=0.6659567 y=38.484375 ll=7;" datatype="xsd:string" id="meta231656" property="format" xsi:type="nex:LiteralMeta"/>
      </node>
      <node about="#node231657" id="node231657" label="90.4/92" otu="otu231658">
        <meta content=" x=0.7219022 y=34.59375 ll=7;" datatype="xsd:string" id="meta231659" property="format" xsi:type="nex:LiteralMeta"/>
      </node>
      <node about="#node231660" id="node231660" label="91.7/100" otu="otu231661">
        <meta content=" x=0.79711664 y=32.75 ll=7;" datatype="xsd:string" id="meta231662" property="format" xsi:type="nex:LiteralMeta"/>
      </node>
      <node about="#node231663" id="node231663" label="GCA_002495805DAGY01000001.1_5250807514031_52_GCA_002495805__1_ID_1_52_partial_00__Methanobacterium_sp._UBA419_" otu="otu231664">
        <meta content=" x=0.8918621 y=32.0 ll=7;" datatype="xsd:string" id="meta231665" property="format" xsi:type="nex:LiteralMeta"/>
      </node>
      <node about="#node231666" id="node231666" label="59.5/100" otu="otu231667">
        <meta content=" x=0.859382 y=33.5 ll=7;" datatype="xsd:string" id="meta231668" property="format" xsi:type="nex:LiteralMeta"/>
      </node>
      <node about="#node231669" id="node231669" label="GCA_002495625DAGC01000012.1_1221198061203904_122_GCA_002495625__1_ID_4_122_partial_00__Methanobacterium_sp._UBA375_" otu="otu231670">
        <meta content=" x=0.8664928 y=33.0 ll=7;" datatype="xsd:string" id="meta231671" property="format" xsi:type="nex:LiteralMeta"/>
      </node>
      <node about="#node231672" id="node231672" label="GCA_002502855DAQK01000049.1_12113881197242_12_GCA_002502855__1_ID_42_12_partial_00__Methanobacterium_sp._UBA279_" otu="otu231673">
        <meta content=" x=0.8808439 y=34.0 ll=7;" datatype="xsd:string" id="meta231674" property="format" xsi:type="nex:LiteralMeta"/>
      </node>
      <node about="#node231683" id="node231683" label="42.8/79" otu="otu231684">
        <meta content=" x=0.7308573 y=36.4375 ll=7;" datatype="xsd:string" id="meta231685" property="format" xsi:type="nex:LiteralMeta"/>
      </node>
      <node about="#node231686" id="node231686" label="GCA_002505765DAVZ01000055.1_80686186919949_80_GCA_002505765__1_ID_49_80_partial_00__Methanobacterium_sp._UBA176_" otu="otu231687">
        <meta content=" x=0.85914403 y=35.0 ll=7;" datatype="xsd:string" id="meta231688" property="format" xsi:type="nex:LiteralMeta"/>
      </node>
      <node about="#node231689" id="node231689" label="60.3/90" otu="otu231690">
        <meta content=" x=0.7652911 y=37.875 ll=7;" datatype="xsd:string" id="meta231691" property="format" xsi:type="nex:LiteralMeta"/>
      </node>
      <node about="#node231692" id="node231692" label="61.9/99" otu="otu231693">
        <meta content=" x=0.8029569 y=36.75 ll=7;" datatype="xsd:string" id="meta231694" property="format" xsi:type="nex:LiteralMeta"/>
      </node>
      <node about="#node231695" id="node231695" label="WP_048189918.1_GCF_000744455_rubrerythrin_family_protein__Methanobacterium_sp._SMA_27_" otu="otu231696">
        <meta content=" x=1.0116519 y=36.0 ll=7;" datatype="xsd:string" id="meta231697" property="format" xsi:type="nex:LiteralMeta"/>
      </node>
      <node about="#node231698" id="node231698" label="7.7/97" otu="otu231699">
        <meta content=" x=0.82594055 y=37.5 ll=7;" datatype="xsd:string" id="meta231700" property="format" xsi:type="nex:LiteralMeta"/>
      </node>
      <node about="#node231701" id="node231701" label="GCA_002494885DACV01000007.1_4404384494390278_440_GCA_002494885__1_ID_8_440_partial_00__Methanobacterium_sp._UBA44_" otu="otu231702">
        <meta content=" x=0.87724894 y=37.0 ll=7;" datatype="xsd:string" id="meta231703" property="format" xsi:type="nex:LiteralMeta"/>
      </node>
      <node about="#node231704" id="node231704" label="OEC84355.1_GCA_001729285_rubrerythrin__Methanobacterium_sp._A39_" otu="otu231705">
        <meta content=" x=0.8870397 y=38.0 ll=7;" datatype="xsd:string" id="meta231706" property="format" xsi:type="nex:LiteralMeta"/>
      </node>
      <node about="#node231715" id="node231715" label="GCA_003558085PWMT01000115.1_91016910747152_9_GCA_003558085__1_ID_152_9_partial_00__Methanobacteriaceae_archaeon_" otu="otu231716">
        <meta content=" x=0.8866783 y=39.0 ll=7;" datatype="xsd:string" id="meta231717" property="format" xsi:type="nex:LiteralMeta"/>
      </node>
      <node about="#node231730" id="node231730" label="98.7/100" otu="otu231731">
        <meta content=" x=0.77402574 y=42.375 ll=7;" datatype="xsd:string" id="meta231732" property="format" xsi:type="nex:LiteralMeta"/>
      </node>
      <node about="#node231733" id="node231733" label="99.8/99" otu="otu231734">
        <meta content=" x=0.9211982 y=41.25 ll=7;" datatype="xsd:string" id="meta231735" property="format" xsi:type="nex:LiteralMeta"/>
      </node>
      <node about="#node231736" id="node231736" label="0/94" otu="otu231737">
        <meta content=" x=0.92120093 y=40.5 ll=7;" datatype="xsd:string" id="meta231738" property="format" xsi:type="nex:LiteralMeta"/>
      </node>
      <node about="#node231739" id="node231739" label="OEC86713.1_GCA_001729285_rubrerythrin__Methanobacterium_sp._A39_" otu="otu231740">
        <meta content=" x=0.92811906 y=40.0 ll=7;" datatype="xsd:string" id="meta231741" property="format" xsi:type="nex:LiteralMeta"/>
      </node>
      <node about="#node231742" id="node231742" label="WP_048081127.1_GCF_000745485_MULTISPECIES__rubrerythrin_family_protein__Methanobacterium_" otu="otu231743">
        <meta content=" x=0.9212037 y=41.0 ll=7;" datatype="xsd:string" id="meta231744" property="format" xsi:type="nex:LiteralMeta"/>
      </node>
      <node about="#node231749" id="node231749" label="GCA_002509665DADN01000152.1_131174412331295_13_GCA_002509665__1_ID_295_13_partial_00__Methanobacterium_sp._UBA8_" otu="otu231750">
        <meta content=" x=0.93508136 y=42.0 ll=7;" datatype="xsd:string" id="meta231751" property="format" xsi:type="nex:LiteralMeta"/>
      </node>
      <node about="#node231756" id="node231756" label="86.2/100" otu="otu231757">
        <meta content=" x=0.82140946 y=43.5 ll=7;" datatype="xsd:string" id="meta231758" property="format" xsi:type="nex:LiteralMeta"/>
      </node>
      <node about="#node231759" id="node231759" label="GCA_002494885DACV01000002.1_4624034844040713_462_GCA_002494885_1_ID_3_462_partial_00__Methanobacterium_sp._UBA44_" otu="otu231760">
        <meta content=" x=0.87449217 y=43.0 ll=7;" datatype="xsd:string" id="meta231761" property="format" xsi:type="nex:LiteralMeta"/>
      </node>
      <node about="#node231762" id="node231762" label="GCA_002505765DAVZ01000038.1_994961008342_9_GCA_002505765_1_ID_42_9_partial_00__Methanobacterium_sp._UBA176_" otu="otu231763">
        <meta content=" x=0.8871895 y=44.0 ll=7;" datatype="xsd:string" id="meta231764" property="format" xsi:type="nex:LiteralMeta"/>
      </node>
      <node about="#node231781" id="node231781" label="75.1/88" otu="otu231782">
        <meta content=" x=0.6175824 y=68.38867 ll=7;" datatype="xsd:string" id="meta231783" property="format" xsi:type="nex:LiteralMeta"/>
      </node>
      <node about="#node231784" id="node231784" label="49.3/44" otu="otu231785">
        <meta content=" x=0.6372731 y=63.777344 ll=7;" datatype="xsd:string" id="meta231786" property="format" xsi:type="nex:LiteralMeta"/>
      </node>
      <node about="#node231787" id="node231787" label="85.5/97" otu="otu231788">
        <meta content=" x=0.66980547 y=60.058594 ll=7;" datatype="xsd:string" id="meta231789" property="format" xsi:type="nex:LiteralMeta"/>
      </node>
      <node about="#node231790" id="node231790" label="95.7/99" otu="otu231791">
        <meta content=" x=0.74466676 y=57.117188 ll=7;" datatype="xsd:string" id="meta231792" property="format" xsi:type="nex:LiteralMeta"/>
      </node>
      <node about="#node231793" id="node231793" label="86.9/93" otu="otu231794">
        <meta content=" x=0.7837698 y=53.484375 ll=7;" datatype="xsd:string" id="meta231795" property="format" xsi:type="nex:LiteralMeta"/>
      </node>
      <node about="#node231796" id="node231796" label="88.1/92" otu="otu231797">
        <meta content=" x=0.81436336 y=49.96875 ll=7;" datatype="xsd:string" id="meta231798" property="format" xsi:type="nex:LiteralMeta"/>
      </node>
      <node about="#node231799" id="node231799" label="96.3/100" otu="otu231800">
        <meta content=" x=0.9264753 y=47.25 ll=7;" datatype="xsd:string" id="meta231801" property="format" xsi:type="nex:LiteralMeta"/>
      </node>
      <node about="#node231802" id="node231802" label="94.2/100" otu="otu231803">
        <meta content=" x=1.0237291 y=45.75 ll=7;" datatype="xsd:string" id="meta231804" property="format" xsi:type="nex:LiteralMeta"/>
      </node>
      <node about="#node231805" id="node231805" label="KZX10569.1_GCA_001639295_rubrerythrin_1__Methanobrevibacter_curvatus_" otu="otu231806">
        <meta content=" x=1.2354854 y=45.0 ll=7;" datatype="xsd:string" id="meta231807" property="format" xsi:type="nex:LiteralMeta"/>
      </node>
      <node about="#node231808" id="node231808" label="84/100" otu="otu231809">
        <meta content=" x=1.0976698 y=46.5 ll=7;" datatype="xsd:string" id="meta231810" property="format" xsi:type="nex:LiteralMeta"/>
      </node>
      <node about="#node231811" id="node231811" label="KZX13526.1_GCA_001639265_rubrerythrin_1__Methanobrevibacter_filiformis_" otu="otu231812">
        <meta content=" x=1.3027477 y=46.0 ll=7;" datatype="xsd:string" id="meta231813" property="format" xsi:type="nex:LiteralMeta"/>
      </node>
      <node about="#node231814" id="node231814" label="KZX16543.1_GCA_001639285_rubrerythrin_1__Methanobrevibacter_cuticularis_" otu="otu231815">
        <meta content=" x=1.2165713 y=47.0 ll=7;" datatype="xsd:string" id="meta231816" property="format" xsi:type="nex:LiteralMeta"/>
      </node>
      <node about="#node231825" id="node231825" label="85.4/100" otu="otu231826">
        <meta content=" x=0.9740243 y=48.75 ll=7;" datatype="xsd:string" id="meta231827" property="format" xsi:type="nex:LiteralMeta"/>
      </node>
      <node about="#node231828" id="node231828" label="RBQ22738.1_GCA_003315655_hypothetical_protein_ALNOE001_15790__Methanobrevibacter_sp._NOE_" otu="otu231829">
        <meta content=" x=1.1036799 y=48.0 ll=7;" datatype="xsd:string" id="meta231830" property="format" xsi:type="nex:LiteralMeta"/>
      </node>
      <node about="#node231831" id="node231831" label="96.5/100" otu="otu231832">
        <meta content=" x=1.0602279 y=49.5 ll=7;" datatype="xsd:string" id="meta231833" property="format" xsi:type="nex:LiteralMeta"/>
      </node>
      <node about="#node231834" id="node231834" label="WP_042704224.1_GCF_000513315_rubrerythrin_family_protein__Methanobrevibacter_arboriphilus_" otu="otu231835">
        <meta content=" x=1.0673691 y=49.0 ll=7;" datatype="xsd:string" id="meta231836" property="format" xsi:type="nex:LiteralMeta"/>
      </node>
      <node about="#node231837" id="node231837" label="OQD58899.1_GCA_002072215_rubrerythrin__Methanobrevibacter_arboriphilus_JCM_13429___DSM_1125_" otu="otu231838">
        <meta content=" x=1.0679877 y=50.0 ll=7;" datatype="xsd:string" id="meta231839" property="format" xsi:type="nex:LiteralMeta"/>
      </node>
      <node about="#node231852" id="node231852" label="69.2/94" otu="otu231853">
        <meta content=" x=0.82795614 y=52.6875 ll=7;" datatype="xsd:string" id="meta231854" property="format" xsi:type="nex:LiteralMeta"/>
      </node>
      <node about="#node231855" id="node231855" label="93.3/100" otu="otu231856">
        <meta content=" x=0.8757974 y=51.5 ll=7;" datatype="xsd:string" id="meta231857" property="format" xsi:type="nex:LiteralMeta"/>
      </node>
      <node about="#node231858" id="node231858" label="EKQ54176.1_GCA_000309865_rubrerythrin__Methanobacterium_sp._Maddingley_MBC34_" otu="otu231859">
        <meta content=" x=0.9096943 y=51.0 ll=7;" datatype="xsd:string" id="meta231860" property="format" xsi:type="nex:LiteralMeta"/>
      </node>
      <node about="#node231861" id="node231861" label="EKF86394.1_GCA_000302455_rubrerythrin__Methanobacterium_formicicum_DSM_3637_" otu="otu231862">
        <meta content=" x=0.928289 y=52.0 ll=7;" datatype="xsd:string" id="meta231863" property="format" xsi:type="nex:LiteralMeta"/>
      </node>
      <node about="#node231868" id="node231868" label="78.5/99" otu="otu231869">
        <meta content=" x=0.8703815 y=53.875 ll=7;" datatype="xsd:string" id="meta231870" property="format" xsi:type="nex:LiteralMeta"/>
      </node>
      <node about="#node231871" id="node231871" label="AUB58992.1_GCA_002813675_rubrerythrin_family_protein__Methanobacterium_sp._MZ_A1_" otu="otu231872">
        <meta content=" x=0.9386132 y=53.0 ll=7;" datatype="xsd:string" id="meta231873" property="format" xsi:type="nex:LiteralMeta"/>
      </node>
      <node about="#node231874" id="node231874" label="96.5/100" otu="otu231832">
        <meta content=" x=0.928 y=54.75 ll=7;" datatype="xsd:string" id="meta231875" property="format" xsi:type="nex:LiteralMeta"/>
      </node>
      <node about="#node231876" id="node231876" label="CDG64947.1_GCA_000499765_putative_rubrerythrin__Methanobacterium_sp._MB1_" otu="otu231877">
        <meta content=" x=0.9422483 y=54.0 ll=7;" datatype="xsd:string" id="meta231878" property="format" xsi:type="nex:LiteralMeta"/>
      </node>
      <node about="#node231879" id="node231879" label="98.3/100" otu="otu231880">
        <meta content=" x=0.98556256 y=55.5 ll=7;" datatype="xsd:string" id="meta231881" property="format" xsi:type="nex:LiteralMeta"/>
      </node>
      <node about="#node231882" id="node231882" label="AIS31822.1_GCA_000762265_rubrerythrin__Methanobacterium_formicicum_" otu="otu231883">
        <meta content=" x=0.9925671 y=55.0 ll=7;" datatype="xsd:string" id="meta231884" property="format" xsi:type="nex:LiteralMeta"/>
      </node>
      <node about="#node231885" id="node231885" label="AXV38945.1_GCA_003491305_rubrerythrin_family_protein__Methanobacterium_sp._BAmetb5_" otu="otu231886">
        <meta content=" x=0.99274206 y=56.0 ll=7;" datatype="xsd:string" id="meta231887" property="format" xsi:type="nex:LiteralMeta"/>
      </node>
      <node about="#node231908" id="node231908" label="GCA_002496805DALO01000005.1_72669686755210_72_GCA_002496805__1_ID_10_72_partial_00__Methanobacterium_sp._UBA353_" otu="otu231909">
        <meta content=" x=0.8698675 y=57.0 ll=7;" datatype="xsd:string" id="meta231910" property="format" xsi:type="nex:LiteralMeta"/>
      </node>
      <node about="#node231915" id="node231915" label="94/100" otu="otu231916">
        <meta content=" x=0.8228415 y=60.75 ll=7;" datatype="xsd:string" id="meta231917" property="format" xsi:type="nex:LiteralMeta"/>
      </node>
      <node about="#node231918" id="node231918" label="96.4/100" otu="otu231919">
        <meta content=" x=0.90407187 y=59.5 ll=7;" datatype="xsd:string" id="meta231920" property="format" xsi:type="nex:LiteralMeta"/>
      </node>
      <node about="#node231921" id="node231921" label="97.2/100" otu="otu231922">
        <meta content=" x=1.0013702 y=58.5 ll=7;" datatype="xsd:string" id="meta231923" property="format" xsi:type="nex:LiteralMeta"/>
      </node>
      <node about="#node231924" id="node231924" label="GCA_002502855DAQK01000028.1_65169574440_6_GCA_002502855__1_ID_40_6_partial_00__Methanobacterium_sp._UBA279_" otu="otu231925">
        <meta content=" x=1.0153228 y=58.0 ll=7;" datatype="xsd:string" id="meta231926" property="format" xsi:type="nex:LiteralMeta"/>
      </node>
      <node about="#node231927" id="node231927" label="GCA_002495625DAGC01000006.1_3734657352325_37_GCA_002495625__1_ID_5_37_partial_00__Methanobacterium_sp._UBA375_" otu="otu231928">
        <meta content=" x=1.0013723 y=59.0 ll=7;" datatype="xsd:string" id="meta231929" property="format" xsi:type="nex:LiteralMeta"/>
      </node>
      <node about="#node231934" id="node231934" label="99/100" otu="otu231935">
        <meta content=" x=1.0332232 y=60.5 ll=7;" datatype="xsd:string" id="meta231936" property="format" xsi:type="nex:LiteralMeta"/>
      </node>
      <node about="#node231937" id="node231937" label="GCA_003161815PMNN01000094.1_323132912267_3_GCA_003161815_1_ID_267_3_partial_00__Methanobacterium_sp._" otu="otu231938">
        <meta content=" x=1.0504619 y=60.0 ll=7;" datatype="xsd:string" id="meta231939" property="format" xsi:type="nex:LiteralMeta"/>
      </node>
      <node about="#node231940" id="node231940" label="GCA_003166335PMWA01000030.1_43735432223_4_GCA_003166335_1_ID_23_4_partial_00__Methanobacterium_sp._" otu="otu231941">
        <meta content=" x=1.0667006 y=61.0 ll=7;" datatype="xsd:string" id="meta231942" property="format" xsi:type="nex:LiteralMeta"/>
      </node>
      <node about="#node231951" id="node231951" label="OPY29767.1_GCA_002067565_Rubrerythrin__Methanobacterium_sp._PtaU1.Bin242_" otu="otu231952">
        <meta content=" x=0.9164553 y=62.0 ll=7;" datatype="xsd:string" id="meta231953" property="format" xsi:type="nex:LiteralMeta"/>
      </node>
      <node about="#node231962" id="node231962" label="AXV36994.1_GCA_003491285_rubrerythrin_family_protein__Methanobacterium_sp._BRmetb2_" otu="otu231963">
        <meta content=" x=0.7905577 y=63.0 ll=7;" datatype="xsd:string" id="meta231964" property="format" xsi:type="nex:LiteralMeta"/>
      </node>
      <node about="#node231969" id="node231969" label="89.8/66" otu="otu231970">
        <meta content=" x=0.68254024 y=67.49609 ll=7;" datatype="xsd:string" id="meta231971" property="format" xsi:type="nex:LiteralMeta"/>
      </node>
      <node about="#node231972" id="node231972" label="AEG18329.1_GCA_000214725_Rubrerythrin__Methanobacterium_paludis_" otu="otu231973">
        <meta content=" x=0.8275714 y=64.0 ll=7;" datatype="xsd:string" id="meta231974" property="format" xsi:type="nex:LiteralMeta"/>
      </node>
      <node about="#node231975" id="node231975" label="83.9/92" otu="otu231976">
        <meta content=" x=0.71337295 y=70.99219 ll=7;" datatype="xsd:string" id="meta231977" property="format" xsi:type="nex:LiteralMeta"/>
      </node>
      <node about="#node231978" id="node231978" label="85.8/94" otu="otu231979">
        <meta content=" x=0.742087 y=69.984375 ll=7;" datatype="xsd:string" id="meta231980" property="format" xsi:type="nex:LiteralMeta"/>
      </node>
      <node about="#node231981" id="node231981" label="99.1/100" otu="otu231982">
        <meta content=" x=0.8625724 y=68.96875 ll=7;" datatype="xsd:string" id="meta231983" property="format" xsi:type="nex:LiteralMeta"/>
      </node>
      <node about="#node231984" id="node231984" label="74.5/95" otu="otu231985">
        <meta content=" x=0.87095904 y=67.9375 ll=7;" datatype="xsd:string" id="meta231986" property="format" xsi:type="nex:LiteralMeta"/>
      </node>
      <node about="#node231987" id="node231987" label="96.4/95" otu="otu231988">
        <meta content=" x=0.92185146 y=66.875 ll=7;" datatype="xsd:string" id="meta231989" property="format" xsi:type="nex:LiteralMeta"/>
      </node>
      <node about="#node231990" id="node231990" label="64.8/95" otu="otu231991">
        <meta content=" x=0.93737173 y=65.75 ll=7;" datatype="xsd:string" id="meta231992" property="format" xsi:type="nex:LiteralMeta"/>
      </node>
      <node about="#node231993" id="node231993" label="GCA_003162115PMMV01000099.1_31297683034934_31_GCA_003162115__1_ID_34_31_partial_00__Methanobacterium_sp._" otu="otu231994">
        <meta content=" x=0.97368777 y=65.0 ll=7;" datatype="xsd:string" id="meta231995" property="format" xsi:type="nex:LiteralMeta"/>
      </node>
      <node about="#node231996" id="node231996" label="98.8/100" otu="otu231997">
        <meta content=" x=1.0159247 y=66.5 ll=7;" datatype="xsd:string" id="meta231998" property="format" xsi:type="nex:LiteralMeta"/>
      </node>
      <node about="#node231999" id="node231999" label="GCA_003141035PLKI01000050.1_42141272243_4_GCA_003141035__1_ID_43_4_partial_00__Methanobacterium_sp._" otu="otu232000">
        <meta content=" x=1.0419937 y=66.0 ll=7;" datatype="xsd:string" id="meta232001" property="format" xsi:type="nex:LiteralMeta"/>
      </node>
      <node about="#node232002" id="node232002" label="GCA_003151535PLXT01000136.1_29337473432827_29_GCA_003151535_1_ID_27_29_partial_00__Methanobacterium_sp._" otu="otu232003">
        <meta content=" x=1.0349343 y=67.0 ll=7;" datatype="xsd:string" id="meta232004" property="format" xsi:type="nex:LiteralMeta"/>
      </node>
      <node about="#node232013" id="node232013" label="ADZ09181.1_GCA_000191585_Rubrerythrin__Methanobacterium_lacus_" otu="otu232014">
        <meta content=" x=1.0174838 y=68.0 ll=7;" datatype="xsd:string" id="meta232015" property="format" xsi:type="nex:LiteralMeta"/>
      </node>
      <node about="#node232020" id="node232020" label="GCA_003202615QKNT01000637.1_25791232598_2_GCA_003202615__1_ID_598_2_partial_01__Methanobacterium_sp._" otu="otu232021">
        <meta content=" x=0.8709616 y=69.0 ll=7;" datatype="xsd:string" id="meta232022" property="format" xsi:type="nex:LiteralMeta"/>
      </node>
      <node about="#node232027" id="node232027" label="WP_048190906.1_GCF_000744455_rubrerythrin_family_protein__Methanobacterium_sp._SMA_27_" otu="otu232028">
        <meta content=" x=0.86845016 y=70.0 ll=7;" datatype="xsd:string" id="meta232029" property="format" xsi:type="nex:LiteralMeta"/>
      </node>
      <node about="#node232034" id="node232034" label="GCA_002498385DAHH01000005.1_80862948687813_80_GCA_002498385_1_ID_13_80_partial_00__Methanobacterium_sp._UBA410_" otu="otu232035">
        <meta content=" x=0.8803196 y=71.0 ll=7;" datatype="xsd:string" id="meta232036" property="format" xsi:type="nex:LiteralMeta"/>
      </node>
      <node about="#node232041" id="node232041" label="SCG85821.1_GCA_900095295_putative_rubrerythrin__Methanobacterium_congolense_" otu="otu232042">
        <meta content=" x=0.81367815 y=72.0 ll=7;" datatype="xsd:string" id="meta232043" property="format" xsi:type="nex:LiteralMeta"/>
      </node>
      <node about="#node232056" id="node232056" label="GCA_002504725DATN01000002.1_3043325813331658_304_GCA_002504725_1_ID_8_304_partial_00__Methanobacteriaceae_archaeon_UBA587_" otu="otu232057">
        <meta content=" x=0.79170525 y=73.0 ll=7;" datatype="xsd:string" id="meta232058" property="format" xsi:type="nex:LiteralMeta"/>
      </node>
      <node about="#node232071" id="node232071" label="75.2/66" otu="otu232072">
        <meta content=" x=0.52313673 y=1601.2694 ll=7;" datatype="xsd:string" id="meta232073" property="format" xsi:type="nex:LiteralMeta"/>
      </node>
      <node about="#node232074" id="node232074" label="51.5/45" otu="otu232075">
        <meta content=" x=0.52654123 y=1213.0388 ll=7;" datatype="xsd:string" id="meta232076" property="format" xsi:type="nex:LiteralMeta"/>
      </node>
      <node about="#node232077" id="node232077" label="92.5/38" otu="otu232078">
        <meta content=" x=0.5714425 y=480.7442 ll=7;" datatype="xsd:string" id="meta232079" property="format" xsi:type="nex:LiteralMeta"/>
      </node>
      <node about="#node232080" id="node232080" label="78.8/27" otu="otu232081">
        <meta content=" x=0.5933922 y=88.890625 ll=7;" datatype="xsd:string" id="meta232082" property="format" xsi:type="nex:LiteralMeta"/>
      </node>
      <node about="#node232083" id="node232083" label="89.6/98" otu="otu232084">
        <meta content=" x=0.6409895 y=85.84375 ll=7;" datatype="xsd:string" id="meta232085" property="format" xsi:type="nex:LiteralMeta"/>
      </node>
      <node about="#node232086" id="node232086" label="84.8/99" otu="otu232087">
        <meta content=" x=0.6958365 y=82.9375 ll=7;" datatype="xsd:string" id="meta232088" property="format" xsi:type="nex:LiteralMeta"/>
      </node>
      <node about="#node232089" id="node232089" label="49.5/98" otu="otu232090">
        <meta content=" x=0.75555366 y=79.625 ll=7;" datatype="xsd:string" id="meta232091" property="format" xsi:type="nex:LiteralMeta"/>
      </node>
      <node about="#node232092" id="node232092" label="99.3/100" otu="otu232093">
        <meta content=" x=0.99501187 y=75.75 ll=7;" datatype="xsd:string" id="meta232094" property="format" xsi:type="nex:LiteralMeta"/>
      </node>
      <node about="#node232095" id="node232095" label="TES94091.1_GCA_004375715_rubrerythrin_family_protein__Candidatus_Lokiarchaeota_archaeon_" otu="otu232096">
        <meta content=" x=1.1954721 y=74.0 ll=7;" datatype="xsd:string" id="meta232097" property="format" xsi:type="nex:LiteralMeta"/>
      </node>
      <node about="#node232098" id="node232098" label="98.1/100" otu="otu232099">
        <meta content=" x=1.1333964 y=77.5 ll=7;" datatype="xsd:string" id="meta232100" property="format" xsi:type="nex:LiteralMeta"/>
      </node>
      <node about="#node232101" id="node232101" label="96.4/100" otu="otu231919">
        <meta content=" x=1.2101228 y=75.75 ll=7;" datatype="xsd:string" id="meta232102" property="format" xsi:type="nex:LiteralMeta"/>
      </node>
      <node about="#node232103" id="node232103" label="TFG23459.1_GCA_004524705_rubrerythrin_family_protein__Candidatus_Lokiarchaeota_archaeon_" otu="otu232104">
        <meta content=" x=1.302744 y=75.0 ll=7;" datatype="xsd:string" id="meta232105" property="format" xsi:type="nex:LiteralMeta"/>
      </node>
      <node about="#node232106" id="node232106" label="90/100" otu="otu232107">
        <meta content=" x=1.268711 y=76.5 ll=7;" datatype="xsd:string" id="meta232108" property="format" xsi:type="nex:LiteralMeta"/>
      </node>
      <node about="#node232109" id="node232109" label="TKJ24916.1_GCA_005222975_rubrerythrin_family_protein__Candidatus_Lokiarchaeota_archaeon_Loki_b31_" otu="otu232110">
        <meta content=" x=1.3522096 y=76.0 ll=7;" datatype="xsd:string" id="meta232111" property="format" xsi:type="nex:LiteralMeta"/>
      </node>
      <node about="#node232112" id="node232112" label="KKK44578.1_GCA_000986845_Rubrerythrin_1__Lokiarchaeum_sp._GC14_75_" otu="otu232113">
        <meta content=" x=1.36027 y=77.0 ll=7;" datatype="xsd:string" id="meta232114" property="format" xsi:type="nex:LiteralMeta"/>
      </node>
      <node about="#node232123" id="node232123" label="79.8/100" otu="otu232124">
        <meta content=" x=1.1710694 y=79.25 ll=7;" datatype="xsd:string" id="meta232125" property="format" xsi:type="nex:LiteralMeta"/>
      </node>
      <node about="#node232126" id="node232126" label="TKJ22671.1_GCA_005223125_rubrerythrin_family_protein__Candidatus_Lokiarchaeota_archaeon_Loki_b32_" otu="otu232127">
        <meta content=" x=1.3445796 y=78.0 ll=7;" datatype="xsd:string" id="meta232128" property="format" xsi:type="nex:LiteralMeta"/>
      </node>
      <node about="#node232129" id="node232129" label="66.7/100" otu="otu232130">
        <meta content=" x=1.2281066 y=80.5 ll=7;" datatype="xsd:string" id="meta232131" property="format" xsi:type="nex:LiteralMeta"/>
      </node>
      <node about="#node232132" id="node232132" label="99.8/100" otu="otu232133">
        <meta content=" x=1.3820275 y=79.5 ll=7;" datatype="xsd:string" id="meta232134" property="format" xsi:type="nex:LiteralMeta"/>
      </node>
      <node about="#node232135" id="node232135" label="TFG02592.1_GCA_004524385_rubrerythrin_family_protein__Candidatus_Lokiarchaeota_archaeon_" otu="otu232136">
        <meta content=" x=1.4347737 y=79.0 ll=7;" datatype="xsd:string" id="meta232137" property="format" xsi:type="nex:LiteralMeta"/>
      </node>
      <node about="#node232138" id="node232138" label="TFG24596.1_GCA_004524535_rubrerythrin_family_protein__Candidatus_Lokiarchaeota_archaeon_" otu="otu232139">
        <meta content=" x=1.3880816 y=80.0 ll=7;" datatype="xsd:string" id="meta232140" property="format" xsi:type="nex:LiteralMeta"/>
      </node>
      <node about="#node232145" id="node232145" label="86.9/100" otu="otu232146">
        <meta content=" x=1.2797397 y=81.5 ll=7;" datatype="xsd:string" id="meta232147" property="format" xsi:type="nex:LiteralMeta"/>
      </node>
      <node about="#node232148" id="node232148" label="TFG09117.1_GCA_004524425_rubrerythrin_family_protein__Candidatus_Lokiarchaeota_archaeon_" otu="otu232149">
        <meta content=" x=1.3409841 y=81.0 ll=7;" datatype="xsd:string" id="meta232150" property="format" xsi:type="nex:LiteralMeta"/>
      </node>
      <node about="#node232151" id="node232151" label="TFG13917.1_GCA_004524495_rubrerythrin_family_protein__Candidatus_Lokiarchaeota_archaeon_" otu="otu232152">
        <meta content=" x=1.34642 y=82.0 ll=7;" datatype="xsd:string" id="meta232153" property="format" xsi:type="nex:LiteralMeta"/>
      </node>
      <node about="#node232174" id="node232174" label="98.8/100" otu="otu231997">
        <meta content=" x=1.0119566 y=83.5 ll=7;" datatype="xsd:string" id="meta232175" property="format" xsi:type="nex:LiteralMeta"/>
      </node>
      <node about="#node232176" id="node232176" label="KUK77037.1_GCA_001509035_Rubrerythrin__candidate_division_WS6_bacterium_34_10_" otu="otu232177">
        <meta content=" x=1.1750215 y=83.0 ll=7;" datatype="xsd:string" id="meta232178" property="format" xsi:type="nex:LiteralMeta"/>
      </node>
      <node about="#node232179" id="node232179" label="KKQ10940.1_GCA_000991805_Rubrerythrin__candidate_division_WS6_bacterium_GW2011_GWC2_36_7_" otu="otu232180">
        <meta content=" x=1.2664136 y=84.0 ll=7;" datatype="xsd:string" id="meta232181" property="format" xsi:type="nex:LiteralMeta"/>
      </node>
      <node about="#node232190" id="node232190" label="85/97" otu="otu232191">
        <meta content=" x=0.77323115 y=86.25 ll=7;" datatype="xsd:string" id="meta232192" property="format" xsi:type="nex:LiteralMeta"/>
      </node>
      <node about="#node232193" id="node232193" label="98.2/99" otu="otu232194">
        <meta content=" x=1.0292854 y=85.5 ll=7;" datatype="xsd:string" id="meta232195" property="format" xsi:type="nex:LiteralMeta"/>
      </node>
      <node about="#node232196" id="node232196" label="AHB40921.1_GCA_000503875_rubrerythrin__candidate_division_SR1_bacterium_RAAC1_SR1_1_" otu="otu232197">
        <meta content=" x=1.510106 y=85.0 ll=7;" datatype="xsd:string" id="meta232198" property="format" xsi:type="nex:LiteralMeta"/>
      </node>
      <node about="#node232199" id="node232199" label="PJA48630.1_GCA_002791215_rubrerythrin_family_protein__candidate_division_SR1_bacterium_CG_4_9_14_3_um_filter_40_9_" otu="otu232200">
        <meta content=" x=1.2604185 y=86.0 ll=7;" datatype="xsd:string" id="meta232201" property="format" xsi:type="nex:LiteralMeta"/>
      </node>
      <node about="#node232206" id="node232206" label="PWI47313.1_GCA_003144275_rubrerythrin_family_protein__Candidatus_Heimdallarchaeota_archaeon_B3_Heim_" otu="otu232207">
        <meta content=" x=1.0975511 y=87.0 ll=7;" datatype="xsd:string" id="meta232208" property="format" xsi:type="nex:LiteralMeta"/>
      </node>
      <node about="#node232217" id="node232217" label="99.7/100" otu="otu232218">
        <meta content=" x=0.86307526 y=88.75 ll=7;" datatype="xsd:string" id="meta232219" property="format" xsi:type="nex:LiteralMeta"/>
      </node>
      <node about="#node232220" id="node232220" label="OPX62339.1_GCA_002067045_Rubrerythrin__Methanomassiliicoccales_archaeon_PtaB.Bin134_" otu="otu232221">
        <meta content=" x=0.9201788 y=88.0 ll=7;" datatype="xsd:string" id="meta232222" property="format" xsi:type="nex:LiteralMeta"/>
      </node>
      <node about="#node232223" id="node232223" label="98.2/100" otu="otu232224">
        <meta content=" x=0.9763859 y=89.5 ll=7;" datatype="xsd:string" id="meta232225" property="format" xsi:type="nex:LiteralMeta"/>
      </node>
      <node about="#node232226" id="node232226" label="OPX61388.1_GCA_002067005_Rubrerythrin__Methanomassiliicoccales_archaeon_PtaB.Bin215_" otu="otu232227">
        <meta content=" x=0.9978489 y=89.0 ll=7;" datatype="xsd:string" id="meta232228" property="format" xsi:type="nex:LiteralMeta"/>
      </node>
      <node about="#node232229" id="node232229" label="GCA_002497075DAML01000010.1_68604526103631_68_GCA_002497075__1_ID_31_68_partial_00__Methanomassiliicoccaceae_archaeon_UBA472_" otu="otu232230">
        <meta content=" x=1.0243279 y=90.0 ll=7;" datatype="xsd:string" id="meta232231" property="format" xsi:type="nex:LiteralMeta"/>
      </node>
      <node about="#node232244" id="node232244" label="97.9/100" otu="otu232245">
        <meta content=" x=0.74518454 y=91.9375 ll=7;" datatype="xsd:string" id="meta232246" property="format" xsi:type="nex:LiteralMeta"/>
      </node>
      <node about="#node232247" id="node232247" label="GCA_003559395PWLL01000041.1_5472553186_5_GCA_003559395_1_ID_6_5_partial_00__Candidatus_Diapherotrites_archaeon_" otu="otu232248">
        <meta content=" x=0.98896 y=91.0 ll=7;" datatype="xsd:string" id="meta232249" property="format" xsi:type="nex:LiteralMeta"/>
      </node>
      <node about="#node232250" id="node232250" label="93.6/100" otu="otu232251">
        <meta content=" x=0.8584187 y=92.875 ll=7;" datatype="xsd:string" id="meta232252" property="format" xsi:type="nex:LiteralMeta"/>
      </node>
      <node about="#node232253" id="node232253" label="ABR55457.1_GCA_000017165_Rubrerythrin__Methanococcus_vannielii_SB_" otu="otu232254">
        <meta content=" x=0.96448374 y=92.0 ll=7;" datatype="xsd:string" id="meta232255" property="format" xsi:type="nex:LiteralMeta"/>
      </node>
      <node about="#node232256" id="node232256" label="96.7/100" otu="otu232257">
        <meta content=" x=0.98873204 y=93.75 ll=7;" datatype="xsd:string" id="meta232258" property="format" xsi:type="nex:LiteralMeta"/>
      </node>
      <node about="#node232259" id="node232259" label="AVB75764.1_GCA_002945325_Rubrerythrin_1__Methanococcus_maripaludis_" otu="otu232260">
        <meta content=" x=1.033796 y=93.0 ll=7;" datatype="xsd:string" id="meta232261" property="format" xsi:type="nex:LiteralMeta"/>
      </node>
      <node about="#node232262" id="node232262" label="63.4/100" otu="otu232263">
        <meta content=" x=1.0132731 y=94.5 ll=7;" datatype="xsd:string" id="meta232264" property="format" xsi:type="nex:LiteralMeta"/>
      </node>
      <node about="#node232265" id="node232265" label="ABX01077.1_GCA_000018485_Rubrerythrin__Methanococcus_maripaludis_C6_" otu="otu232266">
        <meta content=" x=1.0455835 y=94.0 ll=7;" datatype="xsd:string" id="meta232267" property="format" xsi:type="nex:LiteralMeta"/>
      </node>
      <node about="#node232268" id="node232268" label="ABO35278.1_GCA_000016125_Rubrerythrin__Methanococcus_maripaludis_C5_" otu="otu232269">
        <meta content=" x=1.0382735 y=95.0 ll=7;" datatype="xsd:string" id="meta232270" property="format" xsi:type="nex:LiteralMeta"/>
      </node>
      <node about="#node232291" id="node232291" label="78/26" otu="otu232292">
        <meta content=" x=0.6152252 y=872.5978 ll=7;" datatype="xsd:string" id="meta232293" property="format" xsi:type="nex:LiteralMeta"/>
      </node>
      <node about="#node232294" id="node232294" label="65.9/36" otu="otu232295">
        <meta content=" x=0.6669673 y=96.5 ll=7;" datatype="xsd:string" id="meta232296" property="format" xsi:type="nex:LiteralMeta"/>
      </node>
      <node about="#node232297" id="node232297" label="ADI35996.1_GCA_000006175_Rubrerythrin__Methanococcus_voltae_A3_" otu="otu232298">
        <meta content=" x=1.2949901 y=96.0 ll=7;" datatype="xsd:string" id="meta232299" property="format" xsi:type="nex:LiteralMeta"/>
      </node>
      <node about="#node232300" id="node232300" label="OGL93641.1_GCA_001791615_rubrerythrin__Candidatus_Uhrbacteria_bacterium_RIFOXYA2_FULL_40_9_" otu="otu232301">
        <meta content=" x=1.1020106 y=97.0 ll=7;" datatype="xsd:string" id="meta232302" property="format" xsi:type="nex:LiteralMeta"/>
      </node>
      <node about="#node232307" id="node232307" label="0/13" otu="otu232308">
        <meta content=" x=0.6152274 y=1648.6956 ll=7;" datatype="xsd:string" id="meta232309" property="format" xsi:type="nex:LiteralMeta"/>
      </node>
      <node about="#node232310" id="node232310" label="31.7/44" otu="otu232311">
        <meta content=" x=0.6560499 y=1486.8911 ll=7;" datatype="xsd:string" id="meta232312" property="format" xsi:type="nex:LiteralMeta"/>
      </node>
      <node about="#node232313" id="node232313" label="91.6/71" otu="otu232314">
        <meta content=" x=0.7450425 y=1164.7823 ll=7;" datatype="xsd:string" id="meta232315" property="format" xsi:type="nex:LiteralMeta"/>
      </node>
      <node about="#node232316" id="node232316" label="77.3/100" otu="otu232317">
        <meta content=" x=0.7800813 y=522.31464 ll=7;" datatype="xsd:string" id="meta232318" property="format" xsi:type="nex:LiteralMeta"/>
      </node>
      <node about="#node232319" id="node232319" label="64.8/98" otu="otu232320">
        <meta content=" x=0.8432708 y=98.75 ll=7;" datatype="xsd:string" id="meta232321" property="format" xsi:type="nex:LiteralMeta"/>
      </node>
      <node about="#node232322" id="node232322" label="GCA_003556695PWQP01000147.1_181446615050191_18_GCA_003556695_1_ID_191_18_partial_00__Candidatus_Diapherotrites_archaeon_" otu="otu232323">
        <meta content=" x=1.169764 y=98.0 ll=7;" datatype="xsd:string" id="meta232324" property="format" xsi:type="nex:LiteralMeta"/>
      </node>
      <node about="#node232325" id="node232325" label="98.4/100" otu="otu232326">
        <meta content=" x=1.0200373 y=99.5 ll=7;" datatype="xsd:string" id="meta232327" property="format" xsi:type="nex:LiteralMeta"/>
      </node>
      <node about="#node232328" id="node232328" label="KKP83107.1_GCA_000990945_Rubrerythrin__partial__Candidatus_Moranbacteria_bacterium_GW2011_GWF2_35_54_" otu="otu232329">
        <meta content=" x=1.1684036 y=99.0 ll=7;" datatype="xsd:string" id="meta232330" property="format" xsi:type="nex:LiteralMeta"/>
      </node>
      <node about="#node232331" id="node232331" label="HBI17367.1_GCA_003507475_TPA__rubrerythrin_family_protein__Candidatus_Moranbacteria_bacterium_" otu="otu232332">
        <meta content=" x=1.0977083 y=100.0 ll=7;" datatype="xsd:string" id="meta232333" property="format" xsi:type="nex:LiteralMeta"/>
      </node>
      <node about="#node232342" id="node232342" label="86.4/98" otu="otu232343">
        <meta content=" x=0.8465573 y=945.8792 ll=7;" datatype="xsd:string" id="meta232344" property="format" xsi:type="nex:LiteralMeta"/>
      </node>
      <node about="#node232345" id="node232345" label="68.9/61" otu="otu232346">
        <meta content=" x=0.879863 y=102.25 ll=7;" datatype="xsd:string" id="meta232347" property="format" xsi:type="nex:LiteralMeta"/>
      </node>
      <node about="#node232348" id="node232348" label="82.3/89" otu="otu232349">
        <meta content=" x=0.9361885 y=101.5 ll=7;" datatype="xsd:string" id="meta232350" property="format" xsi:type="nex:LiteralMeta"/>
      </node>
      <node about="#node232351" id="node232351" label="GCA_002503705DASH01000083.1_32007258226_3_GCA_002503705_1_ID_26_3_partial_00__Candidatus_Woesearchaeota_archaeon_UBA153_" otu="otu232352">
        <meta content=" x=1.3598161 y=101.0 ll=7;" datatype="xsd:string" id="meta232353" property="format" xsi:type="nex:LiteralMeta"/>
      </node>
      <node about="#node232354" id="node232354" label="GCA_003554185PWFU01000046.1_138557912997_13_GCA_003554185__1_ID_97_13_partial_00__Candidatus_Dojkabacteria_bacterium_" otu="otu232355">
        <meta content=" x=1.1861696 y=102.0 ll=7;" datatype="xsd:string" id="meta232356" property="format" xsi:type="nex:LiteralMeta"/>
      </node>
      <node about="#node232361" id="node232361" label="PLX27267.1_GCA_002869165_rubrerythrin_family_protein__Candidatus_Parcubacteria_bacterium_" otu="otu232362">
        <meta content=" x=1.089006 y=103.0 ll=7;" datatype="xsd:string" id="meta232363" property="format" xsi:type="nex:LiteralMeta"/>
      </node>
      <node about="#node232368" id="node232368" label="100/100" otu="otu232369">
        <meta content=" x=1.2339994 y=1789.5084 ll=7;" datatype="xsd:string" id="meta232370" property="format" xsi:type="nex:LiteralMeta"/>
      </node>
      <node about="#node232371" id="node232371" label="22.7/3" otu="otu232372">
        <meta content=" x=1.2397059 y=1778.6887 ll=7;" datatype="xsd:string" id="meta232373" property="format" xsi:type="nex:LiteralMeta"/>
      </node>
      <node about="#node232374" id="node232374" label="90.8/32" otu="otu232375">
        <meta content=" x=1.2709068 y=1762.6274 ll=7;" datatype="xsd:string" id="meta232376" property="format" xsi:type="nex:LiteralMeta"/>
      </node>
      <node about="#node232377" id="node232377" label="82.7/61" otu="otu232378">
        <meta content=" x=1.2997656 y=1733.505 ll=7;" datatype="xsd:string" id="meta232379" property="format" xsi:type="nex:LiteralMeta"/>
      </node>
      <node about="#node232380" id="node232380" label="86.5/77" otu="otu232381">
        <meta content=" x=1.3295372 y=1680.135 ll=7;" datatype="xsd:string" id="meta232382" property="format" xsi:type="nex:LiteralMeta"/>
      </node>
      <node about="#node232383" id="node232383" label="81.1/77" otu="otu232384">
        <meta content=" x=1.3475131 y=1600.1027 ll=7;" datatype="xsd:string" id="meta232385" property="format" xsi:type="nex:LiteralMeta"/>
      </node>
      <node about="#node232386" id="node232386" label="87.6/88" otu="otu232387">
        <meta content=" x=1.3775549 y=1549.2053 ll=7;" datatype="xsd:string" id="meta232388" property="format" xsi:type="nex:LiteralMeta"/>
      </node>
      <node about="#node232389" id="node232389" label="72.9/36" otu="otu232390">
        <meta content=" x=1.3843482 y=1465.9584 ll=7;" datatype="xsd:string" id="meta232391" property="format" xsi:type="nex:LiteralMeta"/>
      </node>
      <node about="#node232392" id="node232392" label="89.8/26" otu="otu232393">
        <meta content=" x=1.3995697 y=1332.9216 ll=7;" datatype="xsd:string" id="meta232394" property="format" xsi:type="nex:LiteralMeta"/>
      </node>
      <node about="#node232395" id="node232395" label="75/22" otu="otu232396">
        <meta content=" x=1.4066937 y=1305.5933 ll=7;" datatype="xsd:string" id="meta232397" property="format" xsi:type="nex:LiteralMeta"/>
      </node>
      <node about="#node232398" id="node232398" label="80.7/71" otu="otu232399">
        <meta content=" x=1.4272887 y=1262.812 ll=7;" datatype="xsd:string" id="meta232400" property="format" xsi:type="nex:LiteralMeta"/>
      </node>
      <node about="#node232401" id="node232401" label="75.1/47" otu="otu232402">
        <meta content=" x=1.4376874 y=1194.3739 ll=7;" datatype="xsd:string" id="meta232403" property="format" xsi:type="nex:LiteralMeta"/>
      </node>
      <node about="#node232404" id="node232404" label="91.2/69" otu="otu232405">
        <meta content=" x=1.481656 y=1062.6854 ll=7;" datatype="xsd:string" id="meta232406" property="format" xsi:type="nex:LiteralMeta"/>
      </node>
      <node about="#node232407" id="node232407" label="83.9/68" otu="otu232408">
        <meta content=" x=1.5040833 y=808.30835 ll=7;" datatype="xsd:string" id="meta232409" property="format" xsi:type="nex:LiteralMeta"/>
      </node>
      <node about="#node232410" id="node232410" label="72.5/88" otu="otu232411">
        <meta content=" x=1.5222728 y=472.74716 ll=7;" datatype="xsd:string" id="meta232412" property="format" xsi:type="nex:LiteralMeta"/>
      </node>
      <node about="#node232413" id="node232413" label="91.2/81" otu="otu232414">
        <meta content=" x=1.557624 y=388.21313 ll=7;" datatype="xsd:string" id="meta232415" property="format" xsi:type="nex:LiteralMeta"/>
      </node>
      <node about="#node232416" id="node232416" label="73.1/49" otu="otu232417">
        <meta content=" x=1.5698225 y=308.4028 ll=7;" datatype="xsd:string" id="meta232418" property="format" xsi:type="nex:LiteralMeta"/>
      </node>
      <node about="#node232419" id="node232419" label="97.6/93" otu="otu232420">
        <meta content=" x=1.6190813 y=212.6261 ll=7;" datatype="xsd:string" id="meta232421" property="format" xsi:type="nex:LiteralMeta"/>
      </node>
      <node about="#node232422" id="node232422" label="93.9/91" otu="otu232423">
        <meta content=" x=1.6745974 y=142.8479 ll=7;" datatype="xsd:string" id="meta232424" property="format" xsi:type="nex:LiteralMeta"/>
      </node>
      <node about="#node232425" id="node232425" label="83.4/97" otu="otu232426">
        <meta content=" x=1.7209901 y=125.17847 ll=7;" datatype="xsd:string" id="meta232427" property="format" xsi:type="nex:LiteralMeta"/>
      </node>
      <node about="#node232428" id="node232428" label="93/96" otu="otu232429">
        <meta content=" x=1.7959974 y=115.35693 ll=7;" datatype="xsd:string" id="meta232430" property="format" xsi:type="nex:LiteralMeta"/>
      </node>
      <node about="#node232431" id="node232431" label="90.5/96" otu="otu232432">
        <meta content=" x=1.8793648 y=105.25 ll=7;" datatype="xsd:string" id="meta232433" property="format" xsi:type="nex:LiteralMeta"/>
      </node>
      <node about="#node232434" id="node232434" label="85/98" otu="otu232435">
        <meta content=" x=1.9681767 y=104.5 ll=7;" datatype="xsd:string" id="meta232436" property="format" xsi:type="nex:LiteralMeta"/>
      </node>
      <node about="#node232437" id="node232437" label="GCA_002305315DBQQ01000006.1_11611517811576223_116_GCA_002305315_1_ID_23_116_partial_00__Clostridiales_bacterium_UBA1390_" otu="otu232438">
        <meta content=" x=2.828695 y=104.0 ll=7;" datatype="xsd:string" id="meta232439" property="format" xsi:type="nex:LiteralMeta"/>
      </node>
      <node about="#node232440" id="node232440" label="RRD94224.1_GCA_003858485_rubrerythrin_family_protein__Clostridiales_bacterium_COT073_COT_073_" otu="otu232441">
        <meta content=" x=2.077222 y=105.0 ll=7;" datatype="xsd:string" id="meta232442" property="format" xsi:type="nex:LiteralMeta"/>
      </node>
      <node about="#node232447" id="node232447" label="HAL74808.1_GCA_003451915_TPA__rubrerythrin_family_protein__Clostridiales_bacterium_" otu="otu232448">
        <meta content=" x=2.156917 y=106.0 ll=7;" datatype="xsd:string" id="meta232449" property="format" xsi:type="nex:LiteralMeta"/>
      </node>
      <node about="#node232454" id="node232454" label="58.1/73" otu="otu232455">
        <meta content=" x=1.819591 y=125.46387 ll=7;" datatype="xsd:string" id="meta232456" property="format" xsi:type="nex:LiteralMeta"/>
      </node>
      <node about="#node232457" id="node232457" label="51.7/16" otu="otu232458">
        <meta content=" x=1.8325324 y=120.802734 ll=7;" datatype="xsd:string" id="meta232459" property="format" xsi:type="nex:LiteralMeta"/>
      </node>
      <node about="#node232460" id="node232460" label="11.1/24" otu="otu232461">
        <meta content=" x=1.8401499 y=116.73047 ll=7;" datatype="xsd:string" id="meta232462" property="format" xsi:type="nex:LiteralMeta"/>
      </node>
      <node about="#node232463" id="node232463" label="87.5/95" otu="otu232464">
        <meta content=" x=1.9217091 y=113.46094 ll=7;" datatype="xsd:string" id="meta232465" property="format" xsi:type="nex:LiteralMeta"/>
      </node>
      <node about="#node232466" id="node232466" label="98.1/100" otu="otu232099">
        <meta content=" x=2.157633 y=110.421875 ll=7;" datatype="xsd:string" id="meta232467" property="format" xsi:type="nex:LiteralMeta"/>
      </node>
      <node about="#node232468" id="node232468" label="99.6/100" otu="otu231601">
        <meta content=" x=2.4631732 y=107.5 ll=7;" datatype="xsd:string" id="meta232469" property="format" xsi:type="nex:LiteralMeta"/>
      </node>
      <node about="#node232470" id="node232470" label="SHN53096.1_GCA_900143285_Rubrerythrin__Desulfitobacterium_chlororespirans_DSM_11544_" otu="otu232471">
        <meta content=" x=2.4696717 y=107.0 ll=7;" datatype="xsd:string" id="meta232472" property="format" xsi:type="nex:LiteralMeta"/>
      </node>
      <node about="#node232473" id="node232473" label="WP_015942738.1_GCF_000378805_rubrerythrin_family_protein__Desulfitobacterium_hafniense_" otu="otu232474">
        <meta content=" x=2.4631758 y=108.0 ll=7;" datatype="xsd:string" id="meta232475" property="format" xsi:type="nex:LiteralMeta"/>
      </node>
      <node about="#node232480" id="node232480" label="99.7/100" otu="otu232218">
        <meta content=" x=2.5049381 y=113.34375 ll=7;" datatype="xsd:string" id="meta232481" property="format" xsi:type="nex:LiteralMeta"/>
      </node>
      <node about="#node232482" id="node232482" label="84.6/94" otu="otu232483">
        <meta content=" x=2.5679245 y=111.6875 ll=7;" datatype="xsd:string" id="meta232484" property="format" xsi:type="nex:LiteralMeta"/>
      </node>
      <node about="#node232485" id="node232485" label="86.7/79" otu="otu232486">
        <meta content=" x=2.5957518 y=109.875 ll=7;" datatype="xsd:string" id="meta232487" property="format" xsi:type="nex:LiteralMeta"/>
      </node>
      <node about="#node232488" id="node232488" label="KJS50719.1_GCA_000961805_rubrerythrin__Peptococcaceae_bacterium_BRH_c23_" otu="otu232489">
        <meta content=" x=2.7432895 y=109.0 ll=7;" datatype="xsd:string" id="meta232490" property="format" xsi:type="nex:LiteralMeta"/>
      </node>
      <node about="#node232491" id="node232491" label="43/79" otu="otu232492">
        <meta content=" x=2.6206968 y=110.75 ll=7;" datatype="xsd:string" id="meta232493" property="format" xsi:type="nex:LiteralMeta"/>
      </node>
      <node about="#node232494" id="node232494" label="AET65921.1_GCA_000235605_rubrerythrin__Desulfosporosinus_orientis_DSM_765_" otu="otu232495">
        <meta content=" x=2.7653208 y=110.0 ll=7;" datatype="xsd:string" id="meta232496" property="format" xsi:type="nex:LiteralMeta"/>
      </node>
      <node about="#node232497" id="node232497" label="98/100" otu="otu232498">
        <meta content=" x=2.7284982 y=111.5 ll=7;" datatype="xsd:string" id="meta232499" property="format" xsi:type="nex:LiteralMeta"/>
      </node>
      <node about="#node232500" id="node232500" label="GCA_003132105PKWS01000250.1_317682355415_3_GCA_003132105__1_ID_415_3_partial_00__Desulfosporosinus_sp._" otu="otu232501">
        <meta content=" x=2.7524874 y=111.0 ll=7;" datatype="xsd:string" id="meta232502" property="format" xsi:type="nex:LiteralMeta"/>
      </node>
      <node about="#node232503" id="node232503" label="GCA_002413075DHWG01000029.1_17160181660584_17_GCA_002413075__1_ID_84_17_partial_00__Desulfosporosinus_sp._UBA5188_" otu="otu232504">
        <meta content=" x=2.7755344 y=112.0 ll=7;" datatype="xsd:string" id="meta232505" property="format" xsi:type="nex:LiteralMeta"/>
      </node>
      <node about="#node232518" id="node232518" label="90.4/100" otu="otu232519">
        <meta content=" x=2.6104844 y=113.5 ll=7;" datatype="xsd:string" id="meta232520" property="format" xsi:type="nex:LiteralMeta"/>
      </node>
      <node about="#node232521" id="node232521" label="GCA_002404215DHJG01000150.1_282631326900105_28_GCA_002404215_1_ID_105_28_partial_00__Desulfosporosinus_sp._UBA4726_" otu="otu232522">
        <meta content=" x=2.6970806 y=113.0 ll=7;" datatype="xsd:string" id="meta232523" property="format" xsi:type="nex:LiteralMeta"/>
      </node>
      <node about="#node232524" id="node232524" label="OLN30322.1_GCA_001936615_Rubrerythrin__Desulfosporosinus_sp._OL_" otu="otu232525">
[truncated: 2,139,440 more chars]
