# Supplementary material for: Genetic diversity in terrestrial subsurface ecosystems impacted by geological degassing
Source: Nat Commun. 2022 Jan 12;13:284. doi: 10.1038/s41467-021-27783-7 (PMC8755723; doi:10.1038/s41467-021-27783-7)
Supplement: Supplementary file 10 — Dataset 7-19 [file 41467_2021_27783_MOESM10_ESM.zip › SupplementaryData_7-19_Bornemann_et_al_mantle_degassing/SupplementaryData_13_gene_phylogeny_VGT_peptidase_family_M24B.nexml]

<?xml version="1.0" encoding="UTF-8"?><nex:nexml xmlns:nex="http://www.nexml.org/2009" xmlns="http://www.nexml.org/2009" xmlns:rdf="http://www.w3.org/1999/02/22-rdf-syntax-ns#" xmlns:xsd="http://www.w3.org/2001/XMLSchema#" xmlns:xsi="http://www.w3.org/2001/XMLSchema-instance" generator="org.nexml.model.impl.DocumentImpl" version="0.9">
  <otus id="otus161834">
    <otu id="otu161844" label="GCA_900553845USEW01000001.1_9792595771_9_GCA_900553845_-1_ID_1_9_partial_00__uncultured_bacterium_"/>
    <otu id="otu161848" label="96.2/100"/>
    <otu id="otu161852" label="87.3/100"/>
    <otu id="otu161856" label="88.4/99"/>
    <otu id="otu161860" label="96/92"/>
    <otu id="otu161864" label="90.1/97"/>
    <otu id="otu161868" label="27.2/75"/>
    <otu id="otu161872" label="74.8/83"/>
    <otu id="otu161876" label="70.6/58"/>
    <otu id="otu161880" label="93.6/95"/>
    <otu id="otu161884" label="91.9/98"/>
    <otu id="otu161888" label="93.4/97"/>
    <otu id="otu161894" label="95.7/100"/>
    <otu id="otu161898" label="DAA97550.1_GCA_002103075_TPA__hypothetical_protein_CPT80_01475__Candidatus_Gastranaerophilales_bacterium_HUM_9_"/>
    <otu id="otu161902" label="GCA_900313115OMPX01000053.1_464730948871118_46_GCA_900313115_1_ID_118_46_partial_00__uncultured_bacterium_"/>
    <otu id="otu161910" label="GCA_900553205USCK01000005.1_4467462095_4_GCA_900553205_1_ID_5_4_partial_00__uncultured_bacterium_"/>
    <otu id="otu161918" label="PWL74670.1_GCA_003150395_hypothetical_protein_DBY21_08980__Candidatus_Gastranaerophilales_bacterium_"/>
    <otu id="otu161926" label="GCA_900551915URXT01000052.1_1087521030852_10_GCA_900551915_-1_ID_52_10_partial_00__uncultured_bacterium_"/>
    <otu id="otu161934" label="GCA_900554095USGC01000049.1_116719827549_11_GCA_900554095_-1_ID_49_11_partial_00__uncultured_bacterium_"/>
    <otu id="otu161942" label="59.2/61"/>
    <otu id="otu161946" label="GCA_001899395MOYD01000061.1_103930189458661_103_GCA_001899395_1_ID_61_103_partial_00__Candidatus_Gastranaerophilales_bacterium_Zag_111_"/>
    <otu id="otu161950" label="GCA_001899335MOYE01000008.1_2322134902150318_232_GCA_001899335_1_ID_8_232_partial_00__Candidatus_Gastranaerophilus_phascolarctosicola_"/>
    <otu id="otu161962" label="GCA_900321205ONVC01000019.1_17153971687549_17_GCA_900321205_-1_ID_49_17_partial_00__uncultured_Acinetobacter_sp._"/>
    <otu id="otu161970" label="GCA_900320675ONTD01000084.1_2901646114_2_GCA_900320675_-1_ID_114_2_partial_00__uncultured_bacterium_"/>
    <otu id="otu161978" label="GCA_002350725DEFJ01000014.1_47478714942712_47_GCA_002350725_-1_ID_12_47_partial_00__Cyanobacteria_bacterium_UBA2855_"/>
    <otu id="otu161986" label="76.3/95"/>
    <otu id="otu161990" label="88.2/100"/>
    <otu id="otu161994" label="GCA_900554385USHE01000009.1_2618977202579_26_GCA_900554385_1_ID_9_26_partial_00__uncultured_bacterium_"/>
    <otu id="otu161998" label="GCA_900548805URLW01000001.1_9678883441_9_GCA_900548805_1_ID_1_9_partial_00__uncultured_bacterium_"/>
    <otu id="otu162006" label="81.1/96"/>
    <otu id="otu162010" label="GCA_002309425DBXD01000093.1_3110826552_3_GCA_002309425_-1_ID_2_3_partial_00__Cyanobacteria_bacterium_UBA1221_"/>
    <otu id="otu162014" label="GCA_900550305URRS01000026.1_53316487526_5_GCA_900550305_-1_ID_26_5_partial_00__uncultured_bacterium_"/>
    <otu id="otu162030" label="88.8/97"/>
    <otu id="otu162034" label="82/100"/>
    <otu id="otu162038" label="58/100"/>
    <otu id="otu162042" label="GCA_900556155USNV01000043.1_21554311643_2_GCA_900556155_-1_ID_43_2_partial_00__uncultured_bacterium_"/>
    <otu id="otu162046" label="CCX80695.1_GCA_000431115_putative_peptidase__Clostridium_sp._CAG_715_"/>
    <otu id="otu162054" label="CDE43659.1_GCA_000437435_putative_peptidase__Clostridium_sp._CAG_768_"/>
    <otu id="otu162062" label="0/87"/>
    <otu id="otu162066" label="70.3/94"/>
    <otu id="otu162070" label="GCA_001899425MOYF01000112.1_45398024132219_45_GCA_001899425_-1_ID_19_45_partial_00__Candidatus_Gastranaerophilales_bacterium_MH_37_"/>
    <otu id="otu162074" label="GCA_900551675URXH01000095.1_2717226795_2_GCA_900551675_1_ID_95_2_partial_00__uncultured_bacterium_"/>
    <otu id="otu162082" label="GCA_900555175USJT01000202.1_49441738202_4_GCA_900555175_-1_ID_202_4_partial_00__uncultured_bacterium_"/>
    <otu id="otu162098" label="89.2/99"/>
    <otu id="otu162102" label="74.2/96"/>
    <otu id="otu162106" label="GCA_900321735ONXG01000007.1_141210413687254_14_GCA_900321735_-1_ID_254_14_partial_00__uncultured_bacterium_"/>
    <otu id="otu162110" label="RAI10020.1_GCA_003258785_hypothetical_protein_DKM24_07365__Candidatus_Melainabacteria_bacterium_"/>
    <otu id="otu162118" label="98.5/100"/>
    <otu id="otu162122" label="GCA_002369055DFEL01000084.1_31182275356_3_GCA_002369055_1_ID_56_3_partial_00__Cyanobacteria_bacterium_UBA3803_"/>
    <otu id="otu162126" label="GCA_002450015DJYG01000021.1_15103811195235_15_GCA_002450015_1_ID_35_15_partial_00__Cyanobacteria_bacterium_UBA6984_"/>
    <otu id="otu162142" label="GCA_002293275DBCX01000051.1_106223760829_10_GCA_002293275_1_ID_29_10_partial_00__Cyanobacteria_bacterium_UBA947_"/>
    <otu id="otu162150" label="100/100"/>
    <otu id="otu162154" label="75.7/83"/>
    <otu id="otu162158" label="87.9/71"/>
    <otu id="otu162162" label="81.5/55"/>
    <otu id="otu162166" label="85.8/34"/>
    <otu id="otu162170" label="89.2/62"/>
    <otu id="otu162174" label="86.2/31"/>
    <otu id="otu162178" label="70.2/14"/>
    <otu id="otu162182" label="90/33"/>
    <otu id="otu162186" label="74.3/27"/>
    <otu id="otu162190" label="75.2/11"/>
    <otu id="otu162194" label="75.5/73"/>
    <otu id="otu162198" label="85.3/84"/>
    <otu id="otu162202" label="76.2/78"/>
    <otu id="otu162206" label="54.7/46"/>
    <otu id="otu162210" label="69.8/80"/>
    <otu id="otu162214" label="0/16"/>
    <otu id="otu162218" label="70.7/75"/>
    <otu id="otu162222" label="89.4/69"/>
    <otu id="otu162226" label="91.1/83"/>
    <otu id="otu162230" label="89.7/89"/>
    <otu id="otu162234" label="74.7/93"/>
    <otu id="otu162238" label="16/83"/>
    <otu id="otu162242" label="73/100"/>
    <otu id="otu162246" label="98.1/100"/>
    <otu id="otu162250" label="58.1/91"/>
    <otu id="otu162254" label="76.1/93"/>
    <otu id="otu162258" label="98.4/100"/>
    <otu id="otu162262" label="GCA_002371495DFIX01000021.1_9312255712431722_93_GCA_002371495_1_ID_22_93_partial_00__Eggerthellaceae_bacterium_UBA3686_"/>
    <otu id="otu162266" label="60.7/94"/>
    <otu id="otu162270" label="GCA_900542265UQML01000003.1_8594403954913_85_GCA_900542265_-1_ID_3_85_partial_01__uncultured_Eggerthella_sp._"/>
    <otu id="otu162274" label="GCA_900552585USAB01000155.1_1831237155_1_GCA_900552585_1_ID_155_1_partial_00__uncultured_Coriobacteriaceae_bacterium_"/>
    <otu id="otu162286" label="WP_079536431.1_GCF_900169485_type_II_3-dehydroquinate_dehydratase__Phoenicibacter_congonensis_"/>
    <otu id="otu162294" label="GCA_900318935ONMP01000120.1_151441715532310_15_GCA_900318935_1_ID_310_15_partial_00__uncultured_actinobacterium_"/>
    <otu id="otu162302" label="GCA_002293265DBCW01000083.1_24241442533167_24_GCA_002293265_-1_ID_67_24_partial_00__Eggerthellales_bacterium_UBA948_"/>
    <otu id="otu162310" label="RWX72892.1_GCA_004028775_Aminopeptidase_YpdF__MP-__MA-__MS-__AP-__NP-_specific___Candidatus_Methanosuratus_subterraneum_"/>
    <otu id="otu162318" label="GCA_002413095DHWI01000015.1_2318899199394_23_GCA_002413095_1_ID_4_23_partial_00__Thermoleophilia_bacterium_UBA5186_"/>
    <otu id="otu162326" label="PZS09568.1_GCA_003244035_aminopeptidase_P_family_protein__Solirubrobacterales_bacterium_"/>
    <otu id="otu162334" label="91.4/100"/>
    <otu id="otu162338" label="30.6/100"/>
    <otu id="otu162342" label="EMI45245.1_GCA_000346425_peptidase_M24_family_protein__Rhodopirellula_sp._SWK7_"/>
    <otu id="otu162346" label="EMI20728.1_GCA_000346295_Xaa-Pro_dipeptidase__Rhodopirellula_maiorica_SM1_"/>
    <otu id="otu162354" label="PAY15970.1_GCA_002289565_peptidase__Rhodopirellula_sp._SM50_"/>
    <otu id="otu162366" label="0/55"/>
    <otu id="otu162372" label="15.9/9"/>
    <otu id="otu162376" label="78.9/22"/>
    <otu id="otu162380" label="91.7/100"/>
    <otu id="otu162384" label="GCA_002495205DAEE01000036.1_1596231052549_15_GCA_002495205_1_ID_49_15_partial_00__Thaumarchaeota_archaeon_UBA183_"/>
    <otu id="otu162388" label="ANI92507.1_GCA_001659785_putative_peptidase_YqhT__Dietzia_timorensis_"/>
    <otu id="otu162396" label="73.7/28"/>
    <otu id="otu162400" label="TAN19910.1_GCA_004298555_aminopeptidase_P_family_protein__Actinobacteria_bacterium_"/>
    <otu id="otu162404" label="MBM36872.1_GCA_002721305_hypothetical_protein_CL460_06865__Acidimicrobiaceae_bacterium_"/>
    <otu id="otu162416" label="73.8/91"/>
    <otu id="otu162420" label="85.7/87"/>
    <otu id="otu162424" label="28.9/81"/>
    <otu id="otu162428" label="99.8/100"/>
    <otu id="otu162432" label="REE99671.1_GCA_003386555_Xaa-Pro_aminopeptidase__Actinomadura_umbrina_"/>
    <otu id="otu162438" label="SFN22500.1_GCA_900115095_Xaa-Pro_aminopeptidase__Actinomadura_madurae_"/>
    <otu id="otu162442" label="SNR65482.1_GCA_900188105_Xaa-Pro_aminopeptidase__Actinomadura_mexicana_"/>
    <otu id="otu162454" label="71.6/93"/>
    <otu id="otu162458" label="83.3/98"/>
    <otu id="otu162462" label="87.1/100"/>
    <otu id="otu162466" label="AZI57463.1_GCA_003860405_aminopeptidase_P_family_protein__Nakamurella_sp._s14-144_"/>
    <otu id="otu162470" label="KEI44790.1_GCA_000710755_X-Pro_dipeptidase__Saccharopolyspora_rectivirgula_"/>
    <otu id="otu162478" label="85.1/98"/>
    <otu id="otu162482" label="53.8/22"/>
    <otu id="otu162486" label="0/14"/>
    <otu id="otu162492" label="90.7/100"/>
    <otu id="otu162496" label="SNR51466.1_GCA_900188115_Xaa-Pro_dipeptidase__Haloechinothrix_alba_"/>
    <otu id="otu162500" label="WP_038044294.1_GCF_000427905_aminopeptidase_P_family_protein__Thermocrispum_agreste_"/>
    <otu id="otu162508" label="WP_028849247.1_GCF_000427825_aminopeptidase_P_family_protein__Thermocrispum_municipale_"/>
    <otu id="otu162516" label="94/100"/>
    <otu id="otu162520" label="ACU96585.1_GCA_000023865_Xaa-Pro_aminopeptidase__Saccharomonospora_viridis_DSM_43017_"/>
    <otu id="otu162524" label="29.9/95"/>
    <otu id="otu162528" label="EHR60807.1_GCA_000244975_Xaa-Pro_aminopeptidase__Saccharomonospora_cyanea_NA-134_"/>
    <otu id="otu162532" label="EID52586.1_GCA_000258175_Xaa-Pro_aminopeptidase__Saccharomonospora_xinjiangensis_XJ-54_"/>
    <otu id="otu162548" label="78.3/18"/>
    <otu id="otu162552" label="85.4/100"/>
    <otu id="otu162556" label="33/46"/>
    <otu id="otu162560" label="11.1/28"/>
    <otu id="otu162564" label="WP_027940737.1_GCF_000519205_aminopeptidase_P_family_protein__Amycolatopsis_taiwanensis_"/>
    <otu id="otu162568" label="SFB21981.1_GCA_900111885_Xaa-Pro_aminopeptidase__Amycolatopsis_marina_"/>
    <otu id="otu162576" label="AXB41910.1_GCA_003312875_X-Pro_dipeptidase__Amycolatopsis_albispora_"/>
    <otu id="otu162584" label="SDY36014.1_GCA_900107045_Xaa-Pro_aminopeptidase__Amycolatopsis_xylanica_"/>
    <otu id="otu162592" label="PRX46084.1_GCA_003001955_Xaa-Pro_aminopeptidase__Prauserella_shujinwangii_"/>
    <otu id="otu162604" label="86.9/83"/>
    <otu id="otu162608" label="0/71"/>
    <otu id="otu162612" label="89.4/88"/>
    <otu id="otu162616" label="96.3/100"/>
    <otu id="otu162620" label="0/25"/>
    <otu id="otu162624" label="83.4/22"/>
    <otu id="otu162628" label="44.5/27"/>
    <otu id="otu162632" label="OZM78212.1_GCA_002262885_peptidase_M24_family_protein__Pseudonocardia_sp._MH-G8_"/>
    <otu id="otu162636" label="ROP41449.1_GCA_003752005_Xaa-Pro_dipeptidase__Saccharothrix_texasensis_"/>
    <otu id="otu162644" label="87.8/85"/>
    <otu id="otu162648" label="WP_033440714.1_GCF_000716595_aminopeptidase_P_family_protein__Saccharothrix_sp._NRRL_B-16314_"/>
    <otu id="otu162652" label="ONI90213.1_GCA_001984175_peptidase_M24_family_protein__Saccharothrix_sp._ALI-22-I_"/>
    <otu id="otu162664" label="86.4/99"/>
    <otu id="otu162668" label="RKT73827.1_GCA_003634995_Xaa-Pro_dipeptidase__Saccharothrix_variisporea_"/>
    <otu id="otu162672" label="21.7/100"/>
    <otu id="otu162676" label="CCH33568.1_GCA_000328705_Peptidase_M24__Saccharothrix_espanaensis_DSM_44229_"/>
    <otu id="otu162680" label="RKT56409.1_GCA_003634935_Xaa-Pro_dipeptidase__Saccharothrix_australiensis_"/>
    <otu id="otu162696" label="WP_033427842.1_GCF_000716755_aminopeptidase_P_family_protein__Saccharothrix_syringae_"/>
    <otu id="otu162704" label="72.8/98"/>
    <otu id="otu162708" label="RJQ81582.1_GCA_003600225_aminopeptidase_P_family_protein__Pseudonocardiaceae_bacterium_YIM_PH_21723_"/>
    <otu id="otu162712" label="70.3/98"/>
    <otu id="otu162716" label="48.3/94"/>
    <otu id="otu162720" label="99.9/100"/>
    <otu id="otu162724" label="WP_026418875.1_GCF_000429185_aminopeptidase_P_family_protein__Actinoalloteichus_cyanogriseus_"/>
    <otu id="otu162728" label="WP_016698570.1_GCF_000239155_aminopeptidase_P_family_protein__Actinoalloteichus_spitiensis_"/>
    <otu id="otu162736" label="82.5/98"/>
    <otu id="otu162740" label="89.9/100"/>
    <otu id="otu162744" label="83.8/100"/>
    <otu id="otu162748" label="93/100"/>
    <otu id="otu162754" label="SFT06557.1_GCA_900116135_Xaa-Pro_dipeptidase__Saccharopolyspora_flava_"/>
    <otu id="otu162758" label="RRO18188.1_GCA_003931915_aminopeptidase_P_family_protein__Saccharopolyspora_sp._H219_"/>
    <otu id="otu162766" label="TDC88058.1_GCA_004348445_aminopeptidase_P_family_protein__Saccharopolyspora_sp._16K404_"/>
    <otu id="otu162774" label="PTX70314.1_GCA_003053965_Xaa-Pro_dipeptidase__Saccharopolyspora_hirsuta_"/>
    <otu id="otu162782" label="WP_010311051.1_GCF_000194155_aminopeptidase_P_family_protein__Saccharopolyspora_spinosa_"/>
    <otu id="otu162790" label="92.1/100"/>
    <otu id="otu162794" label="AOS63105.1_GCA_001747425_Xaa-Pro_aminopeptidase__Actinoalloteichus_hymeniacidonis_"/>
    <otu id="otu162798" label="27.2/98"/>
    <otu id="otu162802" label="APU20461.1_GCA_001941645_Xaa-Pro_aminopeptidase__Actinoalloteichus_sp._GBA129-24_"/>
    <otu id="otu162806" label="ASO19936.1_GCA_002234535_Xaa-Pro_dipeptidase__Actinoalloteichus_hoggarensis_"/>
    <otu id="otu162826" label="PFG95162.1_GCA_002564065_Xaa-Pro_dipeptidase__Saccharopolyspora_erythraea_NRRL_2338_"/>
    <otu id="otu162842" label="59.9/90"/>
    <otu id="otu162846" label="83.2/95"/>
    <otu id="otu162850" label="SMD21833.1_GCA_900176515_Xaa-Pro_dipeptidase__Kibdelosporangium_aridum_"/>
    <otu id="otu162854" label="64/100"/>
    <otu id="otu162860" label="92.4/100"/>
    <otu id="otu162864" label="RAS62302.1_GCA_003269295_Xaa-Pro_dipeptidase__Lechevalieria_atacamensis_"/>
    <otu id="otu162868" label="RDI22197.1_GCA_003350445_Xaa-Pro_dipeptidase__Lentzea_flaviverrucosa_"/>
    <otu id="otu162876" label="KOV85002.1_GCA_001279525_X-Pro_dipeptidase__Nocardia_sp._NRRL_S-836_"/>
    <otu id="otu162884" label="PRY28679.1_GCA_003002815_Xaa-Pro_dipeptidase__Umezawaea_tangerina_"/>
    <otu id="otu162896" label="RZS43182.1_GCA_004216555_Xaa-Pro_dipeptidase__Herbihabitans_rhizosphaerae_"/>
    <otu id="otu162908" label="87.1/84"/>
    <otu id="otu162912" label="TDP70573.1_GCA_004362515_Xaa-Pro_dipeptidase__Alloactinosynnema_album_"/>
    <otu id="otu162916" label="70.8/85"/>
    <otu id="otu162920" label="TDQ01196.1_GCA_004362825_Xaa-Pro_dipeptidase__Labedaea_rhizosphaerae_"/>
    <otu id="otu162924" label="44.2/100"/>
    <otu id="otu162928" label="OLF19547.1_GCA_001921205_peptidase_M24_family_protein__Actinophytocola_xanthii_"/>
    <otu id="otu162932" label="OLF13719.1_GCA_001921215_peptidase_M24_family_protein__Actinophytocola_xinjiangensis_"/>
    <otu id="otu162960" label="WP_051737240.1_GCF_000717175_aminopeptidase_P_family_protein__Pseudonocardia_autotrophica_"/>
    <otu id="otu162972" label="SHJ93248.1_GCA_900142365_Xaa-Pro_aminopeptidase__Pseudonocardia_thermophila_"/>
    <otu id="otu162980" label="GCA_002346945DDZN01000065.1_1499691104566_14_GCA_002346945_-1_ID_66_14_partial_00__Actinobacteria_bacterium_UBA3007_"/>
    <otu id="otu162992" label="81/86"/>
    <otu id="otu162996" label="HAM20665.1_GCA_003452655_TPA__peptidase_M24_family_protein__Actinobacteria_bacterium_"/>
    <otu id="otu163000" label="SHE39649.1_GCA_900128965_Xaa-Pro_aminopeptidase__Ferrithrix_thermotolerans_DSM_19514_"/>
    <otu id="otu163012" label="10.6/52"/>
    <otu id="otu163016" label="86.4/95"/>
    <otu id="otu163020" label="HBH94198.1_GCA_003508605_TPA__aminopeptidase_P_family_protein__Ruminococcaceae_bacterium_"/>
    <otu id="otu163024" label="80.4/87"/>
    <otu id="otu163028" label="0/62"/>
    <otu id="otu163034" label="GAV31499.1_GCA_001950395_xaa-Pro_aminopeptidase__Coriobacteriaceae_bacterium_EMTCatB1_"/>
    <otu id="otu163038" label="GCA_002423585DIWS01000018.1_8278668797567_82_GCA_002423585_1_ID_7_82_partial_00__Actinobacteria_bacterium_UBA6100_"/>
    <otu id="otu163048" label="GCA_002371135DFGB01000080.1_34386541740_3_GCA_002371135_-1_ID_40_3_partial_00__Verrucomicrobia_bacterium_UBA3761_"/>
    <otu id="otu163052" label="GCA_002363575DEWI01000163.1_21237232250_2_GCA_002363575_-1_ID_50_2_partial_00__Verrucomicrobia_bacterium_UBA3214_"/>
    <otu id="otu163066" label="PKQ28703.1_GCA_002843005_hypothetical_protein_CVT63_01245__Actinobacteria_bacterium_HGW-Actinobacteria-3_"/>
    <otu id="otu163070" label="GCA_003157385PMJJ01000103.1_2320439214884_23_GCA_003157385_-1_ID_4_23_partial_00__Actinobacteria_bacterium_"/>
    <otu id="otu163086" label="96.3/99"/>
    <otu id="otu163090" label="20.7/72"/>
    <otu id="otu163094" label="96/100"/>
    <otu id="otu163098" label="OUU99825.1_GCA_002171605_hypothetical_protein_CBC37_06715__Acidimicrobiaceae_bacterium_TMED77_"/>
    <otu id="otu163102" label="MBB33502.1_GCA_002709645_peptidase_M24_family_protein__Acidimicrobiaceae_bacterium_"/>
    <otu id="otu163110" label="99.7/99"/>
    <otu id="otu163114" label="41.5/33"/>
    <otu id="otu163118" label="93.8/58"/>
    <otu id="otu163124" label="MBE51556.1_GCA_002713485_hypothetical_protein_CL448_00770__Acidimicrobiaceae_bacterium_"/>
    <otu id="otu163128" label="MBE52551.1_GCA_002713485_hypothetical_protein_CL448_05915__Acidimicrobiaceae_bacterium_"/>
    <otu id="otu163136" label="GCA_002341185DDNP01000026.1_14113714413824427_141_GCA_002341185_1_ID_27_141_partial_00__Candidatus_Microthrix_sp._UBA2517_"/>
    <otu id="otu163144" label="22.1/97"/>
    <otu id="otu163148" label="GCA_002295815DBGJ01000075.1_31611271488_3_GCA_002295815_1_ID_88_3_partial_00__Candidatus_Microthrix_sp._UBA857_"/>
    <otu id="otu163152" label="GCA_002380725DFWD01000097.1_121085111957169_12_GCA_002380725_-1_ID_169_12_partial_00__Candidatus_Microthrix_sp._UBA4143_"/>
    <otu id="otu163164" label="MAS99289.1_GCA_002702625_peptidase_M24__Actinobacteria_bacterium_"/>
    <otu id="otu163176" label="99/100"/>
    <otu id="otu163180" label="MBF82565.1_GCA_002715425_Xaa-Pro_dipeptidase__Actinobacteria_bacterium_"/>
    <otu id="otu163184" label="MBG00949.1_GCA_002715405_peptidase_M24_family_protein__Acidimicrobiaceae_bacterium_"/>
    <otu id="otu163208" label="84.2/80"/>
    <otu id="otu163212" label="57.8/93"/>
    <otu id="otu163216" label="95.9/100"/>
    <otu id="otu163220" label="86.9/99"/>
    <otu id="otu163224" label="55.4/100"/>
    <otu id="otu163228" label="59.8/100"/>
    <otu id="otu163232" label="GCA_003247865QJYA01000424.1_11031173375_1_GCA_003247865_1_ID_375_1_partial_00__Bacteroidetes_bacterium_"/>
    <otu id="otu163236" label="PSQ98825.1_GCA_003022535_aminopeptidase_P_family_protein__Bacteroidetes_bacterium_QS_9_68_14_"/>
    <otu id="otu163244" label="PEN15080.1_GCA_002554795_aminopeptidase__Longibacter_salinarum_"/>
    <otu id="otu163252" label="SHK45249.1_GCA_900142415_Xaa-Pro_aminopeptidase__Rhodothermus_profundi_"/>
    <otu id="otu163260" label="69.5/100"/>
    <otu id="otu163264" label="TDI70030.1_GCA_004356385_aminopeptidase_P_family_protein__Bacteroidetes_bacterium_"/>
    <otu id="otu163268" label="PIQ63164.1_GCA_002787815_aminopeptidase__Bacteroidetes_bacterium_CG12_big_fil_rev_8_21_14_0_65_60_17_"/>
    <otu id="otu163280" label="97.6/100"/>
    <otu id="otu163284" label="99.2/100"/>
    <otu id="otu163288" label="AIY86458.1_GCA_000789335_peptidase_M24__Thermotoga_sp._2812B_"/>
    <otu id="otu163292" label="53.7/100"/>
    <otu id="otu163296" label="ACM22825.1_GCA_000018945_Aminopeptidase_P__Thermotoga_neapolitana_DSM_4359_"/>
    <otu id="otu163300" label="PLV58665.1_GCA_002866025_Xaa-Pro_dipeptidase__Thermotoga_sp._KOL6_"/>
    <otu id="otu163312" label="95.6/100"/>
    <otu id="otu163316" label="85.9/93"/>
    <otu id="otu163320" label="30.5/93"/>
    <otu id="otu163324" label="SHH29222.1_GCA_900129985_Xaa-Pro_aminopeptidase__Thermosipho_atlanticus_DSM_15807_"/>
    <otu id="otu163328" label="WP_164723691.1_GCF_003990895_aminopeptidase_P_family_protein__Thermosipho_globiformans_"/>
    <otu id="otu163336" label="ANQ53409.1_GCA_001682135_peptidase_M24__Thermosipho_sp._1070_"/>
    <otu id="otu163344" label="APT73370.1_GCA_001941385_Xaa-Pro_dipeptidase__Thermosipho_melanesiensis_"/>
    <otu id="otu163360" label="RME51547.1_GCA_003695385_aminopeptidase_P_family_protein__Caldilineae_bacterium_"/>
    <otu id="otu163372" label="86.3/54"/>
    <otu id="otu163376" label="84.9/16"/>
    <otu id="otu163380" label="78/20"/>
    <otu id="otu163384" label="74.5/20"/>
    <otu id="otu163388" label="67.8/30"/>
    <otu id="otu163392" label="38/87"/>
    <otu id="otu163396" label="76.5/99"/>
    <otu id="otu163402" label="SKC92144.1_GCA_900167445_Xaa-Pro_aminopeptidase__Maledivibacter_halophilus_"/>
    <otu id="otu163406" label="SHK37665.1_GCA_900142245_Xaa-Pro_aminopeptidase__Paramaledivibacter_caminithermalis_DSM_15212_"/>
    <otu id="otu163414" label="75.8/99"/>
    <otu id="otu163418" label="52.4/56"/>
    <otu id="otu163422" label="GCA_004553105SFMH01000001.1_16145911566771_16_GCA_004553105_1_ID_71_16_partial_00__Veillonellaceae_bacterium_"/>
    <otu id="otu163426" label="GCA_002368965DFDZ01000004.1_127570864311_12_GCA_002368965_1_ID_11_12_partial_00__Selenomonadales_bacterium_UBA3815_"/>
    <otu id="otu163434" label="86.1/64"/>
    <otu id="otu163438" label="99.9/99"/>
    <otu id="otu163442" label="78/50"/>
    <otu id="otu163446" label="51.5/67"/>
    <otu id="otu163450" label="87.1/87"/>
    <otu id="otu163454" label="93.7/99"/>
    <otu id="otu163458" label="94.7/100"/>
    <otu id="otu163462" label="GCA_900549805URPV01000066.1_84236530366_8_GCA_900549805_-1_ID_66_8_partial_00__uncultured_Veillonella_sp._"/>
    <otu id="otu163466" label="GCA_900550455URSE01000087.1_63326434887_6_GCA_900550455_1_ID_87_6_partial_01__uncultured_Veillonella_sp._"/>
    <otu id="otu163474" label="WP_028257707.1_GCF_000426745_aminopeptidase_P_family_protein__Veillonella_montpellierensis_"/>
    <otu id="otu163482" label="89.4/96"/>
    <otu id="otu163486" label="WP_126937250.1_GCF_003992055_aminopeptidase_P_family_protein__Veillonella_sp._CHU740_"/>
    <otu id="otu163490" label="0.7/53"/>
    <otu id="otu163494" label="GCA_900544365UQVF01000030.1_1130120030_1_GCA_900544365_1_ID_30_1_partial_00__uncultured_Veillonella_sp._"/>
    <otu id="otu163498" label="WP_126940312.1_GCF_003992265_MULTISPECIES__aminopeptidase_P_family_protein__unclassified_Veillonella_"/>
    <otu id="otu163514" label="ARF99254.1_GCA_002082765_peptidase_M24_family_protein__Veillonella_atypica_"/>
    <otu id="otu163522" label="36.6/75"/>
    <otu id="otu163526" label="0/61"/>
    <otu id="otu163530" label="0/31"/>
    <otu id="otu163534" label="WP_077708407.1_GCF_002005185_aminopeptidase_P_family_protein__Veillonella_parvula_"/>
    <otu id="otu163538" label="GCA_900557495USSV01000022.1_62325339822_6_GCA_900557495_-1_ID_22_6_partial_00__uncultured_Veillonella_sp._"/>
    <otu id="otu163546" label="0/38"/>
    <otu id="otu163550" label="0/47"/>
    <otu id="otu163554" label="HCK95692.1_GCA_003527645_TPA__aminopeptidase_P_family_protein__Veillonella_dispar_"/>
    <otu id="otu163558" label="0/98"/>
    <otu id="otu163564" label="GCA_900557765USTS01000022.1_74078515122_7_GCA_900557765_-1_ID_22_7_partial_00__uncultured_Veillonella_sp._"/>
    <otu id="otu163568" label="GCA_900552815USBL01000064.1_97011808464_9_GCA_900552815_1_ID_64_9_partial_00__uncultured_Veillonella_sp._"/>
    <otu id="otu163576" label="GCA_900552715USAV01000046.1_15104251149846_15_GCA_900552715_-1_ID_46_15_partial_00__uncultured_Veillonella_sp._"/>
    <otu id="otu163588" label="GCA_900549845URPT01000081.1_126872748381_12_GCA_900549845_-1_ID_81_12_partial_01__uncultured_Veillonella_sp._"/>
    <otu id="otu163600" label="GCA_900556785USQK01000042.1_115779685242_11_GCA_900556785_-1_ID_42_11_partial_00__uncultured_Veillonella_sp._"/>
    <otu id="otu163612" label="SNV64847.1_GCA_900187285_Uncharacterized_peptidase_SA1530__Veillonella_rodentium_"/>
    <otu id="otu163620" label="98.8/100"/>
    <otu id="otu163624" label="11.2/72"/>
    <otu id="otu163628" label="99.4/100"/>
    <otu id="otu163632" label="EFD94248.1_GCA_000177555_Creatinase__Megasphaera_genomosp._type_1_str._28L_"/>
    <otu id="otu163636" label="KXB93118.1_GCA_001553405_putative_Xaa-Pro_dipeptidase__Veillonellaceae_bacterium_KA00182_"/>
    <otu id="otu163644" label="65.5/94"/>
    <otu id="otu163648" label="GCA_900538455UWSN01000010.1_65530255408910_65_GCA_900538455_1_ID_10_65_partial_00__uncultured_Megasphaera_sp._"/>
    <otu id="otu163652" label="90.4/99"/>
    <otu id="otu163656" label="PAK20482.1_GCA_002276195_Xaa-Pro_dipeptidase__Megasphaera_elsdenii_"/>
    <otu id="otu163660" label="OBZ32318.1_GCA_001682955_Xaa-Pro_dipeptidase__Megasphaera_sp._DISK_18_"/>
    <otu id="otu163676" label="WP_101912274.1_GCF_900240295_aminopeptidase_P_family_protein__Megasphaera_sp._Marseille-P4857_"/>
    <otu id="otu163696" label="90.5/99"/>
    <otu id="otu163700" label="SHH83195.1_GCA_900130005_Xaa-Pro_aminopeptidase__Clostridium_collagenovorans_DSM_3089_"/>
    <otu id="otu163704" label="KUO68746.1_GCA_001515955_hypothetical_protein_APF77_14665__Clostridia_bacterium_BRH_c25_"/>
    <otu id="otu163716" label="EEW96290.1_GCA_000160055_Creatinase__Dialister_invisus_DSM_15470_"/>
    <otu id="otu163724" label="29.9/89"/>
    <otu id="otu163728" label="96.5/100"/>
    <otu id="otu163732" label="90.6/100"/>
    <otu id="otu163736" label="ACM60791.1_GCA_000022325_peptidase_M24__Caldicellulosiruptor_bescii_DSM_6725_"/>
    <otu id="otu163740" label="ADQ04984.1_GCA_000166335_peptidase_M24__Caldicellulosiruptor_owensensis_OL_"/>
    <otu id="otu163748" label="81.5/100"/>
    <otu id="otu163752" label="63.8/100"/>
    <otu id="otu163756" label="WP_045169244.1_GCF_000955745_aminopeptidase_P_family_protein__Caldicellulosiruptor_morganii_"/>
    <otu id="otu163760" label="ABP67815.1_GCA_000016545_peptidase_M24__Caldicellulosiruptor_saccharolyticus_DSM_8903_"/>
    <otu id="otu163768" label="WP_045164976.1_GCF_000955735_aminopeptidase_P_family_protein__Caldicellulosiruptor_naganoensis_"/>
    <otu id="otu163780" label="PYG87461.1_GCA_003208175_Xaa-Pro_aminopeptidase__Ruminiclostridium_sufflavum_DSM_19573_"/>
    <otu id="otu163792" label="90.2/84"/>
    <otu id="otu163796" label="0/24"/>
    <otu id="otu163800" label="77.8/82"/>
    <otu id="otu163804" label="65.9/93"/>
    <otu id="otu163808" label="79.4/68"/>
    <otu id="otu163812" label="83.7/100"/>
    <otu id="otu163816" label="GCA_900315995ONBF01000020.1_41329173399318_41_GCA_900315995_1_ID_18_41_partial_00__uncultured_Clostridiales_bacterium_"/>
    <otu id="otu163820" label="GCA_002372375DFGJ01000025.1_14165371764347_14_GCA_002372375_-1_ID_47_14_partial_00__Ruminococcaceae_bacterium_UBA3753_"/>
    <otu id="otu163828" label="89.3/69"/>
    <otu id="otu163832" label="GCA_900549775URPR01000002.1_10820392942_10_GCA_900549775_1_ID_2_10_partial_00__uncultured_Ruminococcaceae_bacterium_"/>
    <otu id="otu163836" label="92.2/99"/>
    <otu id="otu163840" label="GCA_004562455SFQT01000021.1_632454315342_6_GCA_004562455_-1_ID_342_6_partial_00__bacterium_"/>
    <otu id="otu163844" label="25/90"/>
    <otu id="otu163848" label="HAB00477.1_GCA_003445125_TPA__aminopeptidase_P_family_protein__partial__Ruminococcaceae_bacterium_"/>
    <otu id="otu163852" label="GCA_002363095DEWC01000021.1_2892195375_2_GCA_002363095_1_ID_75_2_partial_00__Ruminococcaceae_bacterium_UBA3220_"/>
    <otu id="otu163872" label="95.5/92"/>
    <otu id="otu163876" label="71.9/22"/>
    <otu id="otu163880" label="0/22"/>
    <otu id="otu163884" label="80.7/48"/>
    <otu id="otu163888" label="75.1/48"/>
    <otu id="otu163892" label="99.2/99"/>
    <otu id="otu163896" label="78.7/99"/>
    <otu id="otu163900" label="95.1/100"/>
    <otu id="otu163904" label="80/93"/>
    <otu id="otu163908" label="83.2/93"/>
    <otu id="otu163912" label="GCA_900315465OMZF01000174.1_6460656829_6_GCA_900315465_-1_ID_9_6_partial_00__uncultured_Clostridiales_bacterium_"/>
    <otu id="otu163916" label="GCA_900315875ONAX01000015.1_40391284020799_40_GCA_900315875_1_ID_99_40_partial_00__uncultured_Clostridiales_bacterium_"/>
    <otu id="otu163924" label="GCA_900320235ONRO01000089.1_211462222257_2_GCA_900320235_-1_ID_257_2_partial_00__uncultured_Clostridiales_bacterium_"/>
    <otu id="otu163932" label="GCA_002351795DEHG01000154.1_64714579042_6_GCA_002351795_1_ID_42_6_partial_00__Ruminococcaceae_bacterium_UBA2806_"/>
    <otu id="otu163940" label="96.7/99"/>
    <otu id="otu163944" label="GCA_002353935DEKP01000019.1_25243832545039_25_GCA_002353935_1_ID_39_25_partial_00__Ruminococcaceae_bacterium_UBA2719_"/>
    <otu id="otu163948" label="96.3/95"/>
    <otu id="otu163952" label="62.7/93"/>
    <otu id="otu163956" label="68.6/95"/>
    <otu id="otu163960" label="GCA_900320995ONUI01000285.1_311431847231_3_GCA_900320995_1_ID_231_3_partial_00__uncultured_Clostridiales_bacterium_"/>
    <otu id="otu163964" label="HBE15760.1_GCA_003499325_TPA__hypothetical_protein_DCY72_05905__Ruminococcaceae_bacterium_"/>
    <otu id="otu163972" label="GCA_002394725DGUQ01000144.1_64994606145_6_GCA_002394725_1_ID_45_6_partial_00__Ruminococcaceae_bacterium_UBA4306_"/>
    <otu id="otu163980" label="GCA_900314795OMWP01000041.1_18213432241063_18_GCA_900314795_1_ID_63_18_partial_00__uncultured_Clostridiales_bacterium_"/>
    <otu id="otu163996" label="93.9/100"/>
    <otu id="otu164000" label="42.7/73"/>
    <otu id="otu164004" label="73.4/90"/>
    <otu id="otu164008" label="76.9/84"/>
    <otu id="otu164012" label="GCA_004560275SFVJ01000029.1_87012809757_8_GCA_004560275_-1_ID_57_8_partial_00__bacterium_"/>
    <otu id="otu164016" label="GCA_900539005UQAJ01000001.1_2428223292931_24_GCA_900539005_-1_ID_1_24_partial_00__uncultured_Ruminococcaceae_bacterium_"/>
    <otu id="otu164024" label="44.6/76"/>
    <otu id="otu164028" label="71.9/78"/>
    <otu id="otu164032" label="91.4/99"/>
    <otu id="otu164036" label="GCA_900313125OMPZ01000081.1_1265867698153_12_GCA_900313125_1_ID_153_12_partial_00__uncultured_Clostridiales_bacterium_"/>
    <otu id="otu164040" label="GCA_900320535ONSP01000051.1_411602275287_4_GCA_900320535_1_ID_287_4_partial_00__uncultured_Clostridiales_bacterium_"/>
    <otu id="otu164050" label="83.7/99"/>
    <otu id="otu164054" label="66.2/86"/>
    <otu id="otu164058" label="50.5/85"/>
    <otu id="otu164062" label="GCA_900317875ONIJ01000053.1_26861774107_2_GCA_900317875_1_ID_107_2_partial_00__uncultured_Clostridiales_bacterium_"/>
    <otu id="otu164066" label="83.9/96"/>
    <otu id="otu164070" label="GCA_900317225ONFY01000079.1_181595117036148_18_GCA_900317225_1_ID_148_18_partial_00__uncultured_Clostridiales_bacterium_"/>
    <otu id="otu164074" label="GCA_900316815ONEN01000026.1_423613452154_4_GCA_900316815_1_ID_154_4_partial_00__uncultured_Clostridiales_bacterium_"/>
    <otu id="otu164086" label="GCA_900317595ONHJ01000106.1_989851043389_9_GCA_900317595_-1_ID_89_9_partial_00__uncultured_Clostridiales_bacterium_"/>
    <otu id="otu164094" label="90.9/99"/>
    <otu id="otu164098" label="GCA_900315195OMYD01000003.1_33338513493966_33_GCA_900315195_-1_ID_66_33_partial_00__uncultured_Clostridiales_bacterium_"/>
    <otu id="otu164102" label="46.5/98"/>
    <otu id="otu164106" label="GCA_900318905ONMK01000030.1_18167251781351_18_GCA_900318905_-1_ID_51_18_partial_00__uncultured_Clostridiales_bacterium_"/>
    <otu id="otu164110" label="GCA_900316435ONCY01000096.1_88312940068_8_GCA_900316435_-1_ID_68_8_partial_00__uncultured_Clostridiales_bacterium_"/>
    <otu id="otu164126" label="80.8/97"/>
    <otu id="otu164130" label="96.9/100"/>
    <otu id="otu164134" label="HCI59867.1_GCA_003521625_TPA__aminopeptidase_P_family_protein__Ruminococcus_sp._"/>
    <otu id="otu164138" label="GCA_900555655USLY01000191.1_23381429191_2_GCA_900555655_-1_ID_191_2_partial_00__uncultured_Ruminococcus_sp._"/>
    <otu id="otu164146" label="26.3/98"/>
    <otu id="otu164150" label="GCA_002493005DKXL01000054.1_56618756296615_56_GCA_002493005_1_ID_15_56_partial_00__Ruminococcaceae_bacterium_UBA7127_"/>
    <otu id="otu164156" label="GCA_002493255DKYH01000010.1_74816968278728_74_GCA_002493255_-1_ID_28_74_partial_00__Ruminococcaceae_bacterium_UBA7105_"/>
    <otu id="otu164160" label="GCA_900538645UPYU01000001.1_1351475581486491_135_GCA_900538645_-1_ID_1_135_partial_00__uncultured_Ruminococcus_sp._"/>
    <otu id="otu164184" label="87.4/98"/>
    <otu id="otu164188" label="GCA_002350765DEFK01000024.1_24228232390827_24_GCA_002350765_-1_ID_27_24_partial_00__Ruminococcaceae_bacterium_UBA2854_"/>
    <otu id="otu164192" label="GCA_900316385ONCP01000004.1_12712826712935215_127_GCA_900316385_-1_ID_15_127_partial_00__uncultured_Clostridiales_bacterium_"/>
    <otu id="otu164208" label="98.7/100"/>
    <otu id="otu164212" label="GCA_900316615ONDU01000004.1_116259733533_11_GCA_900316615_1_ID_33_11_partial_00__uncultured_Clostridiales_bacterium_"/>
    <otu id="otu164216" label="GCA_900316025ONBJ01000016.1_10115081258446_10_GCA_900316025_-1_ID_46_10_partial_00__uncultured_Clostridiales_bacterium_"/>
    <otu id="otu164228" label="CDC78062.1_GCA_000435335_xaa-Pro_aminopeptidase__Clostridium_sp._CAG_964_"/>
    <otu id="otu164240" label="74/98"/>
    <otu id="otu164244" label="87.6/98"/>
    <otu id="otu164248" label="WP_028505957.1_GCF_000621805_aminopeptidase_P_family_protein__Ruminococcus_sp._FC2018_"/>
    <otu id="otu164252" label="65.2/100"/>
    <otu id="otu164256" label="GCA_002358895DEPR01000062.1_73534461395_7_GCA_002358895_1_ID_95_7_partial_00__Ruminococcus_sp._UBA3387_"/>
    <otu id="otu164260" label="GCA_900539835UQDR01000007.1_1212301133897_12_GCA_900539835_-1_ID_7_12_partial_00__uncultured_Ruminococcus_sp._"/>
    <otu id="otu164272" label="98.6/100"/>
    <otu id="otu164276" label="GCA_900543145UQPZ01000003.1_1041198431209493_104_GCA_900543145_-1_ID_3_104_partial_00__uncultured_Ruminococcus_sp._"/>
    <otu id="otu164280" label="WP_124099053.1_GCF_900604945_aminopeptidase_P_family_protein__Ruminococcus_sp._Marseille-P6503_"/>
    <otu id="otu164296" label="84.7/87"/>
    <otu id="otu164300" label="49/80"/>
    <otu id="otu164304" label="80.9/97"/>
    <otu id="otu164310" label="SCI82299.1_GCA_900066885_Uncharacterized_peptidase_SA1530__uncultured_Ruminococcus_sp._"/>
    <otu id="otu164314" label="GCA_001941135MSHL01000042.1_83930169408342_83_GCA_001941135_1_ID_42_83_partial_00__Ruminococcus_sp._Zagget11_"/>
    <otu id="otu164322" label="90.4/98"/>
    <otu id="otu164326" label="SFW23600.1_GCA_900119155_Xaa-Pro_aminopeptidase__Ruminococcus_sp._YE71_"/>
    <otu id="otu164330" label="SDB12776.1_GCA_900104495_Xaa-Pro_aminopeptidase__Ruminococcaceae_bacterium_FB2012_"/>
    <otu id="otu164342" label="79.1/89"/>
    <otu id="otu164346" label="53.9/75"/>
    <otu id="otu164350" label="79.3/82"/>
    <otu id="otu164354" label="GCA_002305045DBPX01000016.1_18319548919655612_183_GCA_002305045_-1_ID_12_183_partial_00__Ruminococcus_sp._UBA1409_"/>
    <otu id="otu164358" label="GCA_001941055MSHI01000091.1_57561535722091_57_GCA_001941055_-1_ID_91_57_partial_00__Ruminococcus_sp._Zagget7_"/>
    <otu id="otu164366" label="GCA_900542865UQPM01000001.1_4648583496501_46_GCA_900542865_-1_ID_1_46_partial_00__uncultured_Ruminococcus_sp._"/>
    <otu id="otu164374" label="GCA_900553675USEH01000114.1_656576724114_6_GCA_900553675_-1_ID_114_6_partial_00__uncultured_Ruminococcus_sp._"/>
    <otu id="otu164386" label="GCA_002491605DKWG01000035.1_98407947465_9_GCA_002491605_-1_ID_65_9_partial_00__Ruminococcus_sp._UBA7158_"/>
    <otu id="otu164398" label="88.2/92"/>
    <otu id="otu164402" label="SCJ00315.1_GCA_900066845_Uncharacterized_peptidase_SA1530__uncultured_Ruminococcus_sp._"/>
    <otu id="otu164406" label="91.1/100"/>
    <otu id="otu164410" label="GCA_002305725DBQM01000056.1_11312722612828718_113_GCA_002305725_1_ID_18_113_partial_00__Ruminococcus_sp._UBA1394_"/>
    <otu id="otu164414" label="GCA_900538575UPZA01000002.1_1741763011773472_174_GCA_900538575_-1_ID_2_174_partial_00__uncultured_Ruminococcus_sp._"/>
    <otu id="otu164432" label="79.4/97"/>
    <otu id="otu164436" label="HBB71238.1_GCA_003488415_TPA__aminopeptidase_P_family_protein__Ruminococcus_sp._"/>
    <otu id="otu164440" label="49.1/86"/>
    <otu id="otu164444" label="48.5/76"/>
    <otu id="otu164448" label="GCA_002310115DBYI01000113.1_7295340177_7_GCA_002310115_-1_ID_7_7_partial_00__Ruminococcus_flavefaciens_"/>
    <otu id="otu164452" label="GCA_900321885ONXN01000079.1_31380244442_3_GCA_900321885_-1_ID_42_3_partial_00__uncultured_Ruminococcus_sp._"/>
    <otu id="otu164460" label="GCA_900540005UQEM01000031.1_18191762024331_18_GCA_900540005_-1_ID_31_18_partial_00__uncultured_Ruminococcus_sp._"/>
    <otu id="otu164472" label="GCA_900545125UQXS01000138.1_521233187138_5_GCA_900545125_1_ID_138_5_partial_00__uncultured_Ruminococcus_sp._"/>
    <otu id="otu164484" label="84.9/80"/>
    <otu id="otu164488" label="GCA_002449585DJXD01000073.1_54512535232648_54_GCA_002449585_1_ID_48_54_partial_00__Ruminococcus_sp._UBA7013_"/>
    <otu id="otu164492" label="84.5/93"/>
    <otu id="otu164496" label="GCA_900555525USLP01000093.1_31491254093_3_GCA_900555525_-1_ID_93_3_partial_00__uncultured_Clostridiales_bacterium_"/>
    <otu id="otu164500" label="97.3/99"/>
    <otu id="otu164504" label="76.2/99"/>
    <otu id="otu164508" label="GCA_900555015USJL01000008.1_264717118_2_GCA_900555015_-1_ID_8_2_partial_00__uncultured_Ruminococcaceae_bacterium_"/>
    <otu id="otu164512" label="95/100"/>
    <otu id="otu164516" label="76.4/100"/>
    <otu id="otu164520" label="90/100"/>
    <otu id="otu164524" label="CDA12516.1_GCA_000433975_xaa-Pro_aminopeptidase__Anaerotruncus_sp._CAG_528_"/>
    <otu id="otu164528" label="GCA_900539845UQDP01000006.1_5254449555166_52_GCA_900539845_1_ID_6_52_partial_00__uncultured_Ruminococcaceae_bacterium_"/>
    <otu id="otu164536" label="GCA_900547915URIN01000179.1_11311198179_1_GCA_900547915_1_ID_179_1_partial_00__uncultured_Clostridium_sp._"/>
    <otu id="otu164544" label="GCA_900539425UQBX01000009.1_1012586136539_10_GCA_900539425_-1_ID_9_10_partial_00__uncultured_Ruminococcaceae_bacterium_"/>
    <otu id="otu164556" label="GCA_900557805USTQ01000260.1_25431607260_2_GCA_900557805_-1_ID_260_2_partial_00__uncultured_Ruminococcaceae_bacterium_"/>
    <otu id="otu164582" label="GCA_000980735LBFQ01000047.1_3957198847_3_GCA_000980735_-1_ID_47_3_partial_00__bacterium_T1.2_"/>
    <otu id="otu164586" label="GBD34424.1_GCA_002898235_Aminopeptidase_YpdF__bacterium_HR35_"/>
    <otu id="otu164598" label="87.6/32"/>
    <otu id="otu164602" label="GCA_002315385DCHZ01000038.1_961089751100549_96_GCA_002315385_-1_ID_9_96_partial_00__Firmicutes_bacterium_UBA1739_"/>
    <otu id="otu164606" label="36.9/24"/>
    <otu id="otu164610" label="32.4/74"/>
    <otu id="otu164614" label="97/100"/>
    <otu id="otu164618" label="68.2/68"/>
    <otu id="otu164622" label="86/79"/>
    <otu id="otu164626" label="WP_130863692.1_GCF_900605495_aminopeptidase_P_family_protein__Bacilliculturomica_massiliensis_"/>
    <otu id="otu164630" label="97.4/100"/>
    <otu id="otu164634" label="GCA_002455605DKLE01000067.1_989399643248_9_GCA_002455605_1_ID_248_9_partial_00__Firmicutes_bacterium_UBA6648_"/>
    <otu id="otu164638" label="WP_051280592.1_GCF_000426305_aminopeptidase_P_family_protein__Anaerovorax_odorimutans_"/>
    <otu id="otu164650" label="GCA_002385825DGEG01000151.1_45447134577159_45_GCA_002385825_1_ID_59_45_partial_00__Firmicutes_bacterium_UBA3932_"/>
    <otu id="otu164658" label="GCA_002329675DCUA01000217.1_58450114567967_58_GCA_002329675_-1_ID_67_58_partial_00__Firmicutes_bacterium_UBA1426_"/>
    <otu id="otu164666" label="SHE46025.1_GCA_900129355_Xaa-Pro_aminopeptidase__Seinonella_peptonophila_"/>
    <otu id="otu164674" label="HBN85168.1_GCA_003504795_TPA__hypothetical_protein_DDZ89_15145__Clostridiales_bacterium_"/>
    <otu id="otu164690" label="TET43970.1_GCA_004376575_aminopeptidase_P_family_protein__candidate_division_TA06_bacterium_"/>
    <otu id="otu164702" label="GCA_003553225PWDW01000135.1_37375793864948_37_GCA_003553225_1_ID_48_37_partial_00__Halanaerobiaceae_bacterium_"/>
    <otu id="otu164710" label="89.3/27"/>
    <otu id="otu164714" label="33.6/59"/>
    <otu id="otu164718" label="85.1/90"/>
    <otu id="otu164722" label="GCA_003563255PWSL01000024.1_11949510559523_11_GCA_003563255_-1_ID_523_11_partial_00__Desulfonatronospira_sp._"/>
    <otu id="otu164726" label="78.4/37"/>
    <otu id="otu164730" label="77.8/37"/>
    <otu id="otu164736" label="RKX59844.1_GCA_003645605_aminopeptidase_P_family_protein__Thermodesulfobacteria_bacterium_"/>
    <otu id="otu164740" label="PXF55714.1_GCA_003194485_peptidase_M24__Deltaproteobacteria_bacterium_"/>
    <otu id="otu164748" label="PIE56290.1_GCA_002748735_peptidase_M24__Desulfobulbus_propionicus_"/>
    <otu id="otu164756" label="95.9/99"/>
    <otu id="otu164760" label="25.1/99"/>
    <otu id="otu164764" label="GCA_002753725PEAL01000183.1_32231335256_3_GCA_002753725_1_ID_56_3_partial_00__Deltaproteobacteria_bacterium_"/>
    <otu id="otu164768" label="RZB30037.1_GCA_004193555_Xaa-Pro_aminopeptidase__Desulfobacteraceae_bacterium_Eth-SRB1_"/>
    <otu id="otu164776" label="SMC68791.1_GCA_900176365_Xaa-Pro_aminopeptidase__Desulfobacterium_vacuolatum_DSM_3385_"/>
    <otu id="otu164792" label="0/85"/>
    <otu id="otu164796" label="GCA_002402945DHGV01000074.1_222830329373120_22_GCA_002402945_1_ID_120_22_partial_00__Pelotomaculum_sp._UBA4789_"/>
    <otu id="otu164800" label="99.4/99"/>
    <otu id="otu164804" label="GCA_002383405DFYS01000075.1_13141011526764_13_GCA_002383405_1_ID_64_13_partial_00__Moorella_sp._UBA4076_"/>
    <otu id="otu164808" label="30.1/97"/>
    <otu id="otu164812" label="GAF27343.1_GCA_000576385_Xaa-Pro_aminopeptidase__Moorella_thermoacetica_Y72_"/>
    <otu id="otu164816" label="WP_109207355.1_GCF_003116935_aminopeptidase_P_family_protein__Moorella_sp._Hama-1_"/>
    <otu id="otu164836" label="0/7"/>
    <otu id="otu164840" label="94.9/78"/>
    <otu id="otu164844" label="92.6/93"/>
    <otu id="otu164848" label="0/82"/>
    <otu id="otu164852" label="GCA_003245715QKCJ01000018.1_14417296017419250_144_GCA_003245715_-1_ID_50_144_partial_00__bacterium_"/>
    <otu id="otu164856" label="GCA_003551625PUNC01000236.1_855236620123_8_GCA_003551625_-1_ID_123_8_partial_00__PVC_group_bacterium_"/>
    <otu id="otu164864" label="83.8/85"/>
    <otu id="otu164868" label="RLG76129.1_GCA_003661705_aminopeptidase_P_family_protein__Thermoprotei_archaeon_"/>
    <otu id="otu164872" label="KPK76246.1_GCA_001303695_hypothetical_protein_AMJ79_07310__partial__Phycisphaerae_bacterium_SM23_30_"/>
    <otu id="otu164884" label="77.1/97"/>
    <otu id="otu164888" label="39.6/94"/>
    <otu id="otu164892" label="RUL81813.1_GCA_003977685_aminopeptidase_P_family_protein__Tautonia_sociabilis_"/>
    <otu id="otu164896" label="44.2/80"/>
    <otu id="otu164900" label="WP_010583451.1_GCF_000255655_aminopeptidase_P_family_protein__Schlesneria_paludicola_"/>
    <otu id="otu164906" label="MBN71037.1_GCA_002724985_aminopeptidase__partial__Gimesia_sp._"/>
    <otu id="otu164910" label="GCA_002415975DIBF01000034.1_12179891908644_12_GCA_002415975_1_ID_44_12_partial_00__Planctomycetaceae_bacterium_UBA5059_"/>
    <otu id="otu164926" label="KPJ56450.1_GCA_001304355_hypothetical_protein_AMS16_02390__Planctomycetes_bacterium_DG_58_"/>
    <otu id="otu164938" label="79.9/24"/>
    <otu id="otu164942" label="76.3/30"/>
    <otu id="otu164946" label="73.9/28"/>
    <otu id="otu164950" label="64.5/29"/>
    <otu id="otu164954" label="GCA_002450405DJZH01000014.1_12814125214229826_128_GCA_002450405_1_ID_26_128_partial_00__Deinococcaceae_bacterium_UBA6957_"/>
    <otu id="otu164958" label="GCA_001512545LFSI01000066.1_42459654703590_42_GCA_001512545_1_ID_90_42_partial_00__Clostridia_bacterium_DTU065_"/>
    <otu id="otu164966" label="92/76"/>
    <otu id="otu164970" label="72.2/76"/>
    <otu id="otu164974" label="GCA_003550565PUKQ01000101.1_2421239223368_24_GCA_003550565_1_ID_8_24_partial_00__Syntrophomonadaceae_bacterium_"/>
    <otu id="otu164978" label="85.9/100"/>
    <otu id="otu164982" label="GCA_003552365PUKR01000206.1_1070148090274_10_GCA_003552365_-1_ID_274_10_partial_00__Syntrophomonadaceae_bacterium_"/>
    <otu id="otu164986" label="OPL11135.1_GCA_002030005_hypothetical_protein_AVO34_03320__Firmicutes_bacterium_ML8_F2_"/>
    <otu id="otu164998" label="PPS88736.1_GCA_002939365_peptidase_M24__Clostridioides_difficile_"/>
    <otu id="otu165010" label="98.2/99"/>
    <otu id="otu165014" label="KGQ21544.2_GCA_000771745_aminopeptidase__Thermus_filiformis_"/>
    <otu id="otu165018" label="ADR36572.1_GCA_000183745_peptidase_M24__Oceanithermus_profundus_DSM_14977_"/>
    <otu id="otu165030" label="GCA_900545255UQYO01000037.1_1398211087037_13_GCA_900545255_1_ID_37_13_partial_00__uncultured_Negativicoccus_sp._"/>
    <otu id="otu165054" label="GCA_003555245PWGK01000048.1_16117881285843_16_GCA_003555245_1_ID_43_16_partial_00__candidate_division_MSBL1_archaeon_"/>
    <otu id="otu165062" label="80.1/30"/>
    <otu id="otu165066" label="75.2/68"/>
    <otu id="otu165070" label="51.3/16"/>
    <otu id="otu165074" label="62.3/18"/>
    <otu id="otu165078" label="69.2/14"/>
    <otu id="otu165082" label="76.3/24"/>
    <otu id="otu165086" label="93.1/89"/>
    <otu id="otu165090" label="0/43"/>
    <otu id="otu165094" label="78.3/84"/>
    <otu id="otu165098" label="78.8/95"/>
    <otu id="otu165102" label="WP_082625443.1_GCF_001439625_aminopeptidase_P_family_protein__Bacillus_sp._FJAT-25496_"/>
    <otu id="otu165108" label="81.1/100"/>
    <otu id="otu165112" label="9.6/90"/>
    <otu id="otu165116" label="OJG19339.1_GCA_001885805_hypothetical_protein_RU97_GL000910__Enterococcus_canis_"/>
    <otu id="otu165120" label="STD84761.1_GCA_900461195_Xaa-Pro_dipeptidase__Enterococcus_gallinarum_"/>
    <otu id="otu165128" label="EOL44657.1_GCA_000394035_hypothetical_protein_UC3_01474__Enterococcus_phoeniculicola_ATCC_BAA-412_"/>
    <otu id="otu165136" label="OTP11542.1_GCA_002140975_hypothetical_protein_A5888_003641__Enterococcus_sp._9E7_DIV0242_"/>
    <otu id="otu165148" label="84/97"/>
    <otu id="otu165152" label="90.3/95"/>
    <otu id="otu165156" label="70.1/41"/>
    <otu id="otu165160" label="PZM78505.1_GCA_003242895_hypothetical_protein_DKM50_11110__Candidatus_Margulisbacteria_bacterium_"/>
    <otu id="otu165164" label="69.9/88"/>
    <otu id="otu165168" label="49.2/87"/>
    <otu id="otu165172" label="TET55432.1_GCA_004376625_aminopeptidase_P_family_protein__Actinobacteria_bacterium_"/>
    <otu id="otu165176" label="85.5/99"/>
    <otu id="otu165180" label="GCA_005191425SUPR01000088.1_101086511932172_10_GCA_005191425_-1_ID_172_10_partial_00__Candidatus_Helarchaeota_ASGARD_archaeon_Hel_GB_B_"/>
    <otu id="otu165184" label="EKB53792.1_GCA_000301055_hypothetical_protein_HMPREF9707_01545__Facklamia_ignava_CCUG_37419_"/>
    <otu id="otu165196" label="82.1/99"/>
    <otu id="otu165200" label="RXK19342.1_GCA_004117835_aminopeptidase_P_family_protein__Macrococcus_sp._DPC7161_"/>
    <otu id="otu165204" label="KIL45958.1_GCA_000829515_peptidase_M24__Jeotgalibacillus_campisalis_"/>
    <otu id="otu165220" label="62/33"/>
    <otu id="otu165224" label="50.8/36"/>
    <otu id="otu165228" label="PYV00549.1_GCA_003225335_hypothetical_protein_DMG10_20765__Acidobacteria_bacterium_"/>
    <otu id="otu165232" label="MBR61487.1_GCA_002728115_hypothetical_protein_CL904_02350__Dehalococcoidia_bacterium_"/>
    <otu id="otu165240" label="28.2/46"/>
    <otu id="otu165244" label="72.4/83"/>
    <otu id="otu165250" label="SDJ12995.1_GCA_900100185_Xaa-Pro_aminopeptidase__Natribacillus_halophilus_"/>
    <otu id="otu165256" label="EOL42370.1_GCA_000394035_hypothetical_protein_UC3_02722__Enterococcus_phoeniculicola_ATCC_BAA-412_"/>
    <otu id="otu165260" label="GCA_900543345UQRJ01000135.1_322223295135_3_GCA_900543345_1_ID_135_3_partial_00__uncultured_Sporolactobacillus_sp._"/>
    <otu id="otu165272" label="WP_050615519.1_GCF_001243895_aminopeptidase_P_family_protein__Bacillus_testis_"/>
    <otu id="otu165280" label="WP_099159234.1_GCF_900187325_aminopeptidase_P_family_protein__Virgibacillus_ndiopensis_"/>
    <otu id="otu165296" label="ABR48642.1_GCA_000016985_peptidase_M24__Alkaliphilus_metalliredigens_QYMF_"/>
    <otu id="otu165308" label="74.9/86"/>
    <otu id="otu165312" label="70.8/83"/>
    <otu id="otu165316" label="94.4/33"/>
    <otu id="otu165320" label="83.1/93"/>
    <otu id="otu165324" label="0/30"/>
    <otu id="otu165328" label="47.6/37"/>
    <otu id="otu165332" label="85.4/92"/>
    <otu id="otu165336" label="88.8/100"/>
    <otu id="otu165340" label="OGY26364.1_GCA_001816715_hypothetical_protein_A2Z11_04245__Candidatus_Woykebacteria_bacterium_RBG_16_43_9_"/>
    <otu id="otu165344" label="OGY25258.1_GCA_001816695_hypothetical_protein_A2134_02140__Candidatus_Woykebacteria_bacterium_RBG_16_39_9b_"/>
    <otu id="otu165352" label="ADI39207.1_GCA_000092785_aminopeptidase_P__Waddlia_chondrophila_WSU_86-1044_"/>
    <otu id="otu165360" label="81.9/88"/>
    <otu id="otu165364" label="90.3/100"/>
    <otu id="otu165368" label="TET14656.1_GCA_004376325_aminopeptidase_P_family_protein__Actinobacteria_bacterium_"/>
    <otu id="otu165372" label="76.1/94"/>
    <otu id="otu165376" label="HAX17618.1_GCA_003486795_TPA__hypothetical_protein_DCY00_03355__Actinobacteria_bacterium_"/>
    <otu id="otu165380" label="36.2/94"/>
    <otu id="otu165384" label="TET50765.1_GCA_004376115_M24_family_metallopeptidase__partial__Actinobacteria_bacterium_"/>
    <otu id="otu165388" label="HAJ95898.1_GCA_003453495_TPA__hypothetical_protein_DCP02_06670__Actinobacteria_bacterium_"/>
    <otu id="otu165404" label="89.2/98"/>
    <otu id="otu165410" label="PIP68428.1_GCA_002771475_hypothetical_protein_COW92_01255__Candidatus_Omnitrophica_bacterium_CG22_combo_CG10-13_8_21_14_all_43_16_"/>
    <otu id="otu165414" label="78/100"/>
    <otu id="otu165418" label="PIV39427.1_GCA_002780805_hypothetical_protein_COS29_02690__Candidatus_Omnitrophica_bacterium_CG02_land_8_20_14_3_00__42_8_"/>
    <otu id="otu165422" label="HAZ11094.1_GCA_003485765_TPA__hypothetical_protein_DCY56_08375__Candidatus_Omnitrophica_bacterium_"/>
    <otu id="otu165434" label="80.4/100"/>
    <otu id="otu165438" label="RPI95248.1_GCA_003820485_aminopeptidase_P_family_protein__Spirochaetales_bacterium_"/>
    <otu id="otu165442" label="30.3/83"/>
    <otu id="otu165446" label="GCA_002407865DHPI01000053.1_86934800158_8_GCA_002407865_-1_ID_58_8_partial_00__Spirochaetia_bacterium_UBA5368_"/>
    <otu id="otu165450" label="89.4/95"/>
    <otu id="otu165454" label="GCA_003246895QKCL01000012.1_41455174658486_41_GCA_003246895_1_ID_86_41_partial_00__Spirochaetes_bacterium_"/>
    <otu id="otu165458" label="GCA_003249415QKIZ01000357.1_532204290248_5_GCA_003249415_1_ID_248_5_partial_00__Clostridia_bacterium_"/>
    <otu id="otu165488" label="RKZ24278.1_GCA_003646055_hypothetical_protein_DRQ23_00780__bacterium_"/>
    <otu id="otu165492" label="94.5/100"/>
    <otu id="otu165496" label="TEU00427.1_GCA_004377355_aminopeptidase_P_family_protein__bacterium__Candidatus_Stahlbacteria__"/>
    <otu id="otu165500" label="GCA_002215665NGFL01000001.1_3331926330231_33_GCA_002215665_-1_ID_1_33_partial_00__candidate_division_TA06_bacterium_JGI_Cruoil_03_38_101_"/>
    <otu id="otu165516" label="91.5/98"/>
    <otu id="otu165520" label="GCA_003566815PXBT01000117.1_324863556143_3_GCA_003566815_1_ID_143_3_partial_00__Caldiserica_bacterium_"/>
    <otu id="otu165524" label="HAP35014.1_GCA_003456055_TPA__hypothetical_protein_DCQ28_03395__Bacteroidetes_bacterium_"/>
    <otu id="otu165536" label="0/27"/>
    <otu id="otu165540" label="90.3/93"/>
    <otu id="otu165544" label="60.5/40"/>
    <otu id="otu165548" label="RLE51243.1_GCA_003649105_aminopeptidase_P_family_protein__Candidatus_Verstraetearchaeota_archaeon_"/>
    <otu id="otu165552" label="88.3/89"/>
    <otu id="otu165556" label="80.5/85"/>
    <otu id="otu165560" label="87.3/84"/>
    <otu id="otu165564" label="89.5/78"/>
    <otu id="otu165568" label="26.5/94"/>
    <otu id="otu165572" label="RLF23329.1_GCA_003650865_aminopeptidase__Thermoprotei_archaeon_"/>
    <otu id="otu165578" label="RJS74626.1_GCA_003601635_aminopeptidase_P_family_protein__Candidatus_Bathyarchaeota_archaeon_"/>
    <otu id="otu165582" label="RLI26058.1_GCA_003662455_hypothetical_protein_DRO57_02160__Candidatus_Bathyarchaeota_archaeon_"/>
    <otu id="otu165594" label="88.2/84"/>
    <otu id="otu165598" label="RLE49610.1_GCA_003649085_hypothetical_protein_DRJ31_04355__Candidatus_Verstraetearchaeota_archaeon_"/>
    <otu id="otu165602" label="RLI30552.1_GCA_003662515_aminopeptidase__Candidatus_Bathyarchaeota_archaeon_"/>
    <otu id="otu165614" label="0/28"/>
    <otu id="otu165620" label="KYH39227.1_GCA_001593855_peptidase_M24__Candidatus_Bathyarchaeota_archaeon_B25_"/>
    <otu id="otu165624" label="RLI14992.1_GCA_003662305_hypothetical_protein_DRO43_02565__Candidatus_Bathyarchaeota_archaeon_"/>
    <otu id="otu165632" label="86.8/100"/>
    <otu id="otu165636" label="33.6/95"/>
    <otu id="otu165640" label="60.8/97"/>
    <otu id="otu165644" label="RLG91897.1_GCA_003661965_aminopeptidase_P_family_protein__Candidatus_Bathyarchaeota_archaeon_"/>
    <otu id="otu165648" label="RJX16019.1_GCA_003604315_aminopeptidase_P_family_protein__Candidatus_Bathyarchaeota_archaeon_"/>
    <otu id="otu165656" label="RLI06043.1_GCA_003662145_hypothetical_protein_DRO26_00335__Candidatus_Bathyarchaeota_archaeon_"/>
    <otu id="otu165664" label="RLI32314.1_GCA_003662565_hypothetical_protein_DRO51_02140__partial__Candidatus_Bathyarchaeota_archaeon_"/>
    <otu id="otu165680" label="85.3/90"/>
    <otu id="otu165684" label="86.6/96"/>
    <otu id="otu165688" label="88.8/99"/>
    <otu id="otu165692" label="53.5/96"/>
    <otu id="otu165696" label="KON32075.1_GCA_001273385_hypothetical_protein_AC479_07900__miscellaneous_Crenarchaeota_group-6_archaeon_AD8-1_"/>
    <otu id="otu165700" label="RJS78581.1_GCA_003601845_aminopeptidase_P_family_protein__Candidatus_Bathyarchaeota_archaeon_"/>
    <otu id="otu165708" label="94.1/98"/>
    <otu id="otu165712" label="87.9/100"/>
    <otu id="otu165716" label="RLG95166.1_GCA_003661975_hypothetical_protein_DRO37_03295__Candidatus_Bathyarchaeota_archaeon_"/>
    <otu id="otu165720" label="RLI44390.1_GCA_003662685_aminopeptidase_P_family_protein__Candidatus_Bathyarchaeota_archaeon_"/>
    <otu id="otu165728" label="97.8/100"/>
    <otu id="otu165732" label="RJS90914.1_GCA_003601715_aminopeptidase_P_family_protein__Candidatus_Bathyarchaeota_archaeon_"/>
    <otu id="otu165736" label="RJS86398.1_GCA_003601725_aminopeptidase_P_family_protein__Candidatus_Bathyarchaeota_archaeon_"/>
    <otu id="otu165752" label="86.3/95"/>
    <otu id="otu165756" label="81.4/76"/>
    <otu id="otu165760" label="25.1/63"/>
    <otu id="otu165764" label="10.8/56"/>
    <otu id="otu165768" label="74.7/58"/>
    <otu id="otu165772" label="63.1/63"/>
    <otu id="otu165776" label="57.2/85"/>
    <otu id="otu165780" label="85.6/89"/>
    <otu id="otu165784" label="36.7/89"/>
    <otu id="otu165790" label="RLG89699.1_GCA_003661945_hypothetical_protein_DRO34_06840__Candidatus_Bathyarchaeota_archaeon_"/>
    <otu id="otu165794" label="GCA_002507245DAZI01000050.1_13115281260412_13_GCA_002507245_-1_ID_12_13_partial_00__Candidatus_Bathyarchaeota_archaeon_UBA233_"/>
    <otu id="otu165802" label="86.7/100"/>
    <otu id="otu165806" label="OGD49657.1_GCA_001774235_hypothetical_protein_A3K79_04715__Candidatus_Bathyarchaeota_archaeon_RBG_13_46_16b_"/>
    <otu id="otu165810" label="PIU58638.1_GCA_002779555_hypothetical_protein_COS86_08480__Candidatus_Bathyarchaeota_archaeon_CG07_land_8_20_14_0_80_47_9_"/>
    <otu id="otu165822" label="RLI41783.1_GCA_003662705_aminopeptidase_P_family_protein__Candidatus_Bathyarchaeota_archaeon_"/>
    <otu id="otu165830" label="76/98"/>
    <otu id="otu165834" label="TET65643.1_GCA_004376975_aminopeptidase_P_family_protein__Candidatus_Bathyarchaeota_archaeon_"/>
    <otu id="otu165838" label="PIX31696.1_GCA_002782745_hypothetical_protein_COZ60_03145__Candidatus_Bathyarchaeota_archaeon_CG_4_8_14_3_um_filter_42_8_"/>
    <otu id="otu165850" label="RLI44753.1_GCA_003662715_hypothetical_protein_DRO69_06690__Candidatus_Bathyarchaeota_archaeon_"/>
    <otu id="otu165858" label="89.5/99"/>
    <otu id="otu165862" label="GCA_002010975MTLU01000001.1_3026577276505_30_GCA_002010975_1_ID_5_30_partial_00__Candidatus_Bathyarchaeota_archaeon_JdFR-07_"/>
    <otu id="otu165866" label="RJS78138.1_GCA_003601605_aminopeptidase_P_family_protein__Candidatus_Bathyarchaeota_archaeon_"/>
    <otu id="otu165878" label="94.2/99"/>
    <otu id="otu165882" label="75.3/65"/>
    <otu id="otu165886" label="KON31908.1_GCA_001273335_hypothetical_protein_AC478_01820__miscellaneous_Crenarchaeota_group-1_archaeon_SG8-32-3_"/>
    <otu id="otu165892" label="88/100"/>
    <otu id="otu165896" label="WP_119816391.1_GCF_003589585_aminopeptidase_P_family_protein__Candidatus_Bathyarchaeota_archaeon_"/>
    <otu id="otu165900" label="GCA_003249775QKIA01000192.1_111060111644107_11_GCA_003249775_-1_ID_107_11_partial_00__Candidatus_Bathyarchaeota_archaeon_"/>
    <otu id="otu165908" label="82.2/27"/>
    <otu id="otu165912" label="83.9/88"/>
    <otu id="otu165916" label="GCA_003152735PMAZ01000269.1_11999511047126_11_GCA_003152735_1_ID_126_11_partial_00__Candidatus_Bathyarchaeota_archaeon_"/>
    <otu id="otu165920" label="79.2/100"/>
    <otu id="otu165924" label="GCA_003141855PLNS01000026.1_23209462199824_23_GCA_003141855_1_ID_24_23_partial_00__Candidatus_Bathyarchaeota_archaeon_"/>
    <otu id="otu165928" label="GCA_003151735PLYI01000106.1_22176921875913_22_GCA_003151735_-1_ID_13_22_partial_00__Candidatus_Bathyarchaeota_archaeon_"/>
    <otu id="otu165940" label="20.1/25"/>
    <otu id="otu165944" label="GCA_003133625PKYH01000172.1_959707043167_9_GCA_003133625_1_ID_167_9_partial_00__Candidatus_Bathyarchaeota_archaeon_"/>
    <otu id="otu165948" label="GCA_003164295PLTA01000056.1_16614839414945846_166_GCA_003164295_-1_ID_46_166_partial_00__Candidatus_Bathyarchaeota_archaeon_"/>
    <otu id="otu165968" label="GCA_003246955QKBX01000044.1_4284739293_4_GCA_003246955_1_ID_3_4_partial_00__Candidatus_Bathyarchaeota_archaeon_"/>
    <otu id="otu165980" label="KPV62410.1_GCA_001399805_Xaa-Pro_dipeptidase__Candidatus_Bathyarchaeota_archaeon_BA1_"/>
    <otu id="otu165988" label="TET55710.1_GCA_004376645_aminopeptidase_P_family_protein__Candidatus_Bathyarchaeota_archaeon_"/>
    <otu id="otu165996" label="RLI21375.1_GCA_003662385_hypothetical_protein_DRO54_03885__Candidatus_Bathyarchaeota_archaeon_"/>
    <otu id="otu166008" label="RLI31675.1_GCA_003662535_aminopeptidase_P_family_protein__Candidatus_Bathyarchaeota_archaeon_"/>
    <otu id="otu166020" label="RJS90413.1_GCA_003601775_aminopeptidase_P_family_protein__Candidatus_Bathyarchaeota_archaeon_"/>
    <otu id="otu166032" label="GCA_005191415SUPS01000019.1_1296211069786_12_GCA_005191415_1_ID_86_12_partial_00__Candidatus_Helarchaeota_ASGARD_archaeon_Hel_GB_A_"/>
    <otu id="otu166040" label="73.2/92"/>
    <otu id="otu166044" label="89.3/99"/>
    <otu id="otu166050" label="GCA_002399285DHDI01000018.1_54478984895911_54_GCA_002399285_1_ID_11_54_partial_00__Thermoanaerobacterales_bacterium_UBA4880_"/>
    <otu id="otu166054" label="GCA_002399345DHDL01000035.1_48427294379032_48_GCA_002399345_-1_ID_32_48_partial_00__Thermoanaerobacterales_bacterium_UBA4877_"/>
    <otu id="otu166062" label="67.2/99"/>
    <otu id="otu166068" label="WP_084684585.1_GCF_000421665_aminopeptidase_P_family_protein__Bavariicoccus_seileri_"/>
    <otu id="otu166074" label="WP_125702246.1_GCF_003946115_aminopeptidase_P_family_protein__Lactobacillus_sp._143-4_a__"/>
    <otu id="otu166078" label="84.3/100"/>
    <otu id="otu166082" label="KRM88105.1_GCA_001436135_xaa-pro_dipeptidase__Lactobacillus_thailandensis_DSM_22698___JCM_13996_"/>
    <otu id="otu166086" label="GCA_005404815BJDF01000032.1_13123551342232_13_GCA_005404815_1_ID_32_13_partial_00__Lactobacillus_sp._395-6.2_"/>
    <otu id="otu166104" label="PCS07921.1_GCA_002441715_X-Pro_aminopeptidase__Lactococcus_plantarum_"/>
    <otu id="otu166110" label="VEF32665.1_GCA_900636885_X-Pro_aminopeptidase__Streptococcus_urinalis_"/>
    <otu id="otu166116" label="GCA_900557605USTE01000009.1_6600070619_6_GCA_900557605_1_ID_9_6_partial_00__uncultured_Streptococcus_sp._"/>
    <otu id="otu166120" label="GCA_900550895URUA01000112.1_213402401112_2_GCA_900550895_-1_ID_112_2_partial_00__uncultured_Streptococcus_sp._"/>
    <otu id="otu166146" label="AEH24457.1_GCA_000215995_X-Pro_dipeptidase__Pyrococcus_yayanosii_CH1_"/>
    <otu id="otu166150" label="80.9/99"/>
    <otu id="otu166154" label="GCA_002009975MTLP01000042.1_3302918192928651_330_GCA_002009975_-1_ID_1_330_partial_00__Thermococcus_sp._JdFR-02_"/>
    <otu id="otu166158" label="72.4/100"/>
    <otu id="otu166162" label="RLF76033.1_GCA_003663695_aminopeptidase_P_family_protein__Thermococci_archaeon_"/>
    <otu id="otu166166" label="96.6/100"/>
    <otu id="otu166170" label="WP_042698698.1_GCF_000430485_aminopeptidase_P_family_protein__Thermococcus_sp._PK_"/>
    <otu id="otu166174" label="85.3/100"/>
    <otu id="otu166178" label="EHR79473.1_GCA_000246985_peptidase_M24__Thermococcus_litoralis_DSM_5473_"/>
    <otu id="otu166182" label="ALV62526.1_GCA_001484685_Aminopeptidase_YpdF__MP-__MA-__MS-__AP-__NP-_specific___Thermococcus_sp._2319x1_"/>
    <otu id="otu166218" label="34.2/33"/>
    <otu id="otu166222" label="78/33"/>
    <otu id="otu166226" label="69.7/39"/>
    <otu id="otu166230" label="GCA_005239945SBAY01000289.1_748835986234_7_GCA_005239945_-1_ID_234_7_partial_00__Nitrospira_sp._"/>
    <otu id="otu166234" label="54.3/93"/>
    <otu id="otu166238" label="GCA_002452835DKFO01000030.1_25267522784659_25_GCA_002452835_1_ID_59_25_partial_00__Candidatus_Atribacteria_bacterium_UBA6794_"/>
    <otu id="otu166242" label="66.8/100"/>
    <otu id="otu166246" label="OIP69304.1_GCA_001873345_hypothetical_protein_AUK42_05380__Candidatus_Atribacteria_bacterium_CG2_30_33_13_"/>
    <otu id="otu166250" label="GCA_002441285DJVR01000034.1_16170701815229_16_GCA_002441285_-1_ID_29_16_partial_00__Candidatus_Atribacteria_bacterium_UBA6251_"/>
    <otu id="otu166266" label="84.3/37"/>
    <otu id="otu166270" label="95.4/95"/>
    <otu id="otu166274" label="GCA_002382605DFYG01000081.1_10101521121983_10_GCA_002382605_1_ID_83_10_partial_00__Synergistaceae_bacterium_UBA4088_"/>
    <otu id="otu166278" label="90.8/100"/>
    <otu id="otu166282" label="KLO21069.1_GCA_001021165_peptidase_M24__Marinitoga_sp._1197_"/>
    <otu id="otu166286" label="SHE96116.1_GCA_900129175_Xaa-Pro_aminopeptidase__Marinitoga_hydrogenitolerans_DSM_16785_"/>
    <otu id="otu166298" label="GCA_900696645CAADGV010000007.1_3743632773643507_374_GCA_900696645_1_ID_7_374_partial_00__uncultured_Chlorobi_bacterium_"/>
    <otu id="otu166310" label="KUK11028.1_GCA_001508005_Peptidase_M24__Clostridia_bacterium_41_269_"/>
    <otu id="otu166322" label="KRN05349.1_GCA_001436705_xaa-Pro_dipeptidase__Lactobacillus_sucicola_DSM_21376___JCM_15457_"/>
    <otu id="otu166334" label="KPL04022.1_GCA_001304315_hypothetical_protein_AMJ90_02280__candidate_division_Zixibacteria_bacterium_SM23_73_2_"/>
    <otu id="otu166342" label="76.8/27"/>
    <otu id="otu166346" label="78.7/29"/>
    <otu id="otu166350" label="89.9/26"/>
    <otu id="otu166354" label="55/27"/>
    <otu id="otu166358" label="86.8/91"/>
    <otu id="otu166364" label="GCA_003562295PWVI01000017.1_75432649049_7_GCA_003562295_1_ID_49_7_partial_00__Halobacteroidaceae_bacterium_"/>
    <otu id="otu166368" label="GCA_003554585PWGV01000111.1_66191724915_6_GCA_003554585_-1_ID_15_6_partial_00__Halobacteroidaceae_bacterium_"/>
    <otu id="otu166376" label="RMF96215.1_GCA_003695725_aminopeptidase_P_family_protein__Candidatus_Schekmanbacteria_bacterium_"/>
    <otu id="otu166384" label="HAA33946.1_GCA_003444595_TPA__Xaa-Pro_dipeptidase__partial__Firmicutes_bacterium_"/>
    <otu id="otu166392" label="62.7/27"/>
    <otu id="otu166396" label="56.9/29"/>
    <otu id="otu166400" label="PIU65141.1_GCA_002779575_Xaa-Pro_dipeptidase__Armatimonadetes_bacterium_CG07_land_8_20_14_0_80_40_9_"/>
    <otu id="otu166404" label="GCA_003563895PWTK01000111.1_41908306539_4_GCA_003563895_1_ID_39_4_partial_00__Syntrophomonadaceae_bacterium_"/>
    <otu id="otu166414" label="PMB79114.1_GCA_002878355_hypothetical_protein_C0182_05590__Candidatus_Korarchaeota_archaeon_"/>
    <otu id="otu166418" label="GCA_002507085DAYW01000007.1_21501256538_2_GCA_002507085_1_ID_38_2_partial_00__archaeon_UBA168_"/>
    <otu id="otu166434" label="0/18"/>
    <otu id="otu166438" label="83.1/81"/>
    <otu id="otu166442" label="77.3/54"/>
    <otu id="otu166446" label="90.2/74"/>
    <otu id="otu166450" label="0/53"/>
    <otu id="otu166454" label="91.6/100"/>
    <otu id="otu166458" label="73.4/100"/>
    <otu id="otu166462" label="RLE15530.1_GCA_003648845_hypothetical_protein_DRJ04_00100__Candidatus_Aerophobetes_bacterium_"/>
    <otu id="otu166466" label="64.2/100"/>
    <otu id="otu166472" label="91.8/100"/>
    <otu id="otu166476" label="GCA_001302425JSVS01000124.1_212282268118_2_GCA_001302425_1_ID_118_2_partial_00__Aerophobetes_bacterium_AeroCD12-1_"/>
    <otu id="otu166480" label="83.3/100"/>
    <otu id="otu166484" label="RLE08249.1_GCA_003648795_Xaa-Pro_dipeptidase__Candidatus_Aerophobetes_bacterium_"/>
    <otu id="otu166488" label="RLE08814.1_GCA_003648815_Xaa-Pro_dipeptidase__Candidatus_Aerophobetes_bacterium_"/>
    <otu id="otu166500" label="TET29537.1_GCA_004376485_aminopeptidase_P_family_protein__Candidatus_Aerophobetes_bacterium_"/>
    <otu id="otu166508" label="GCA_000402295AQRW01000094.1_21121216794_2_GCA_000402295_1_ID_94_2_partial_00__Candidatus_Aerophobus_profundus_SCGC_AAA252-L23_"/>
    <otu id="otu166520" label="RLE15224.1_GCA_003648865_Xaa-Pro_dipeptidase__Candidatus_Aerophobetes_bacterium_"/>
    <otu id="otu166528" label="HAR94687.1_GCA_003476045_TPA__hypothetical_protein_DCR97_01795__partial__Deltaproteobacteria_bacterium_"/>
    <otu id="otu166536" label="78.1/63"/>
    <otu id="otu166542" label="98.8/97"/>
    <otu id="otu166546" label="ASI54149.1_GCA_002214445_Xaa-Pro_aminopeptidase__Mycoplasma_hyosynoviae_"/>
    <otu id="otu166550" label="89.7/85"/>
    <otu id="otu166554" label="78.9/89"/>
    <otu id="otu166558" label="WP_024544075.1_GCF_000485555_aminopeptidase_P_family_protein__Mycoplasma_salivarium_"/>
    <otu id="otu166562" label="WP_022936174.1_GCF_000420105_aminopeptidase_P_family_protein__Mycoplasma_orale_"/>
    <otu id="otu166570" label="90/94"/>
    <otu id="otu166574" label="75.7/98"/>
    <otu id="otu166578" label="68.1/99"/>
    <otu id="otu166582" label="93.3/100"/>
    <otu id="otu166586" label="96.2/99"/>
    <otu id="otu166590" label="57.4/99"/>
    <otu id="otu166594" label="ACF07219.1_GCA_000020065_Xaa-Pro_aminopeptidase__Mycoplasma_arthritidis_158L3-1_"/>
    <otu id="otu166598" label="52.8/99"/>
    <otu id="otu166602" label="ENY54213.1_GCA_000367445_Xaa-Pro_aminopeptidase__Mycoplasma_alkalescens_14918_"/>
    <otu id="otu166606" label="AZG68841.1_GCA_003855455_aminopeptidase_P_family_protein__Mycoplasma_struthionis_"/>
    <otu id="otu166618" label="PZW01391.1_GCA_003253435_Xaa-Pro_aminopeptidase__Mycoplasma_auris_"/>
    <otu id="otu166626" label="ENY68658.1_GCA_000367765_XAA-Pro_dipeptidase__Mycoplasma_auris_15026_"/>
    <otu id="otu166634" label="ENY70093.1_GCA_000367785_XAA-Pro_dipeptidase__Mycoplasma_arginini_7264_"/>
    <otu id="otu166642" label="AYK04591.1_GCA_003663725_aminopeptidase_P_family_protein__Mycoplasma_hominis_"/>
    <otu id="otu166650" label="RMA77531.1_GCA_003688445_Xaa-Pro_aminopeptidase__Mycoplasma_subdolum_"/>
    <otu id="otu166666" label="AHH45232.1_GCA_000524555_Xaa-Pro_aminopeptidase__Mycoplasma_bovoculi_M165_69_"/>
    <otu id="otu166674" label="OGW84002.1_GCA_001804125_hypothetical_protein_A3C47_01325__Omnitrophica_bacterium_RIFCSPHIGHO2_02_FULL_51_18_"/>
    <otu id="otu166686" label="40.8/51"/>
    <otu id="otu166690" label="96.6/99"/>
    <otu id="otu166694" label="ARM30408.1_GCA_002113825_peptidase_M24__Prosthecochloris_sp._HL-130-GSB_"/>
    <otu id="otu166698" label="ABB28991.1_GCA_000012585_aminopeptidase_P__Chlorobium_chlorochromatii_CaD3_"/>
    <otu id="otu166706" label="89.2/100"/>
    <otu id="otu166710" label="82.2/90"/>
    <otu id="otu166714" label="69.8/87"/>
    <otu id="otu166718" label="BAL81186.1_GCA_000284335_putative_M24_family_peptidase__Caldisericum_exile_AZM16c01_"/>
    <otu id="otu166722" label="97.3/100"/>
    <otu id="otu166726" label="RLD20411.1_GCA_003650285_hypothetical_protein_DRI33_01575__Caldiserica_bacterium_"/>
    <otu id="otu166730" label="GCA_002299965DBOM01000076.1_65219628662_6_GCA_002299965_-1_ID_62_6_partial_00__Caldiserica_bacterium_UBA646_"/>
    <otu id="otu166742" label="OIP12971.1_GCA_001871575_hypothetical_protein_AUJ99_03180__Caldisericum_sp._CG2_30_36_11_"/>
    <otu id="otu166750" label="GCA_002403335DHHO01000006.1_1741899591910236_174_GCA_002403335_1_ID_6_174_partial_00__Caldiserica_bacterium_UBA4770_"/>
    <otu id="otu166770" label="GCA_900544275UQUU01000002.1_1181333491344192_118_GCA_900544275_-1_ID_2_118_partial_00__uncultured_Succiniclasticum_sp._"/>
    <otu id="otu166774" label="86.5/100"/>
    <otu id="otu166778" label="GCA_900315345OMYP01000010.1_66843358537513_66_GCA_900315345_1_ID_13_66_partial_00__uncultured_Selenomonadales_bacterium_"/>
    <otu id="otu166782" label="86.2/100"/>
    <otu id="otu166786" label="SFE56985.1_GCA_900112895_Xaa-Pro_aminopeptidase__Succiniclasticum_ruminis_DSM_9236_"/>
    <otu id="otu166790" label="GCA_900315925ONAV01000003.1_42459544702485_42_GCA_900315925_-1_ID_85_42_partial_00__uncultured_Selenomonadales_bacterium_"/>
    <otu id="otu166806" label="92.9/100"/>
    <otu id="otu166810" label="81.9/100"/>
    <otu id="otu166814" label="GCA_900547415URGS01000017.1_14113511242417_14_GCA_900547415_-1_ID_17_14_partial_00__uncultured_Phascolarctobacterium_sp._"/>
    <otu id="otu166818" label="GCA_004557745SFGB01000012.1_33400294110231_33_GCA_004557745_1_ID_31_33_partial_00__Phascolarctobacterium_sp._"/>
    <otu id="otu166826" label="62.9/82"/>
    <otu id="otu166830" label="GCA_900541915UQLS01000001.1_2021166222211_20_GCA_900541915_1_ID_1_20_partial_00__uncultured_Phascolarctobacterium_sp._"/>
    <otu id="otu166834" label="GCA_900552005URXU01000001.1_1371489381499931_137_GCA_900552005_-1_ID_1_137_partial_00__uncultured_Phascolarctobacterium_sp._"/>
    <otu id="otu166854" label="77.7/26"/>
    <otu id="otu166858" label="88.4/34"/>
    <otu id="otu166862" label="0/19"/>
    <otu id="otu166866" label="OGQ01788.1_GCA_001798085_hypothetical_protein_A3D19_07955__Deltaproteobacteria_bacterium_RIFCSPHIGHO2_02_FULL_38_15_"/>
    <otu id="otu166870" label="43/27"/>
    <otu id="otu166874" label="36/22"/>
    <otu id="otu166878" label="26.3/83"/>
    <otu id="otu166882" label="83.4/100"/>
    <otu id="otu166886" label="85.8/97"/>
    <otu id="otu166892" label="OGP14272.1_GCA_001795535_hypothetical_protein_A2052_01855__Deltaproteobacteria_bacterium_GWA2_54_12_"/>
    <otu id="otu166896" label="GCA_002418185DIDN01000153.1_33349593604176_33_GCA_002418185_1_ID_76_33_partial_00__Deltaproteobacteria_bacterium_UBA5799_"/>
    <otu id="otu166904" label="OGQ59680.1_GCA_001798415_hypothetical_protein_A3J24_10155__Deltaproteobacteria_bacterium_RIFCSPLOWO2_02_FULL_53_8_"/>
    <otu id="otu166912" label="GCA_003247855QJXV01000395.1_761727122249_7_GCA_003247855_1_ID_249_7_partial_00__Deltaproteobacteria_bacterium_"/>
    <otu id="otu166920" label="TDY62938.1_GCA_004366815_Xaa-Pro_aminopeptidase__Aminivibrio_pyruvatiphilus_"/>
    <otu id="otu166928" label="92.2/33"/>
    <otu id="otu166932" label="OGL46137.1_GCA_001790715_hypothetical_protein_A2149_09750__Candidatus_Schekmanbacteria_bacterium_RBG_16_38_11_"/>
    <otu id="otu166936" label="92.3/92"/>
    <otu id="otu166940" label="34.7/33"/>
    <otu id="otu166944" label="76.9/36"/>
    <otu id="otu166948" label="70.6/36"/>
    <otu id="otu166952" label="RLB04636.1_GCA_003646745_aminopeptidase_P_family_protein__partial__Deltaproteobacteria_bacterium_"/>
    <otu id="otu166956" label="OGP69459.1_GCA_001798755_hypothetical_protein_A2169_12440__Deltaproteobacteria_bacterium_RBG_13_47_9_"/>
    <otu id="otu166966" label="OGP98529.1_GCA_001798935_hypothetical_protein_A2026_12925__Deltaproteobacteria_bacterium_RBG_19FT_COMBO_46_12_"/>
    <otu id="otu166970" label="GCA_002327885DCUS01000009.1_77165824711_7_GCA_002327885_1_ID_11_7_partial_00__Syntrophaceae_bacterium_UBA2208_"/>
    <otu id="otu166982" label="95.2/93"/>
    <otu id="otu166986" label="PIV21096.1_GCA_002780715_integrase__Deltaproteobacteria_bacterium_CG03_land_8_20_14_0_80_45_14_"/>
    <otu id="otu166990" label="GCA_002327985DCVM01000067.1_550126094127_5_GCA_002327985_1_ID_127_5_partial_00__Syntrophaceae_bacterium_UBA2188_"/>
    <otu id="otu167002" label="GCA_002311635DBZJ01000181.1_13124471356584_13_GCA_002311635_1_ID_84_13_partial_00__Syntrophaceae_bacterium_UBA1163_"/>
    <otu id="otu167018" label="13.7/28"/>
    <otu id="otu167024" label="OGQ37012.1_GCA_001798265_hypothetical_protein_A3F16_01640__Deltaproteobacteria_bacterium_RIFCSPHIGHO2_12_FULL_43_9_"/>
    <otu id="otu167030" label="83.3/80"/>
    <otu id="otu167034" label="GCA_002402795DHGO01000042.1_51503257015_5_GCA_002402795_1_ID_15_5_partial_00__Deltaproteobacteria_bacterium_UBA4796_"/>
    <otu id="otu167038" label="36.4/94"/>
    <otu id="otu167042" label="57.8/100"/>
    <otu id="otu167046" label="GCA_002408185DHQV01000055.1_15914558914665995_159_GCA_002408185_-1_ID_95_159_partial_00__Deltaproteobacteria_bacterium_UBA5329_"/>
    <otu id="otu167050" label="89.6/100"/>
    <otu id="otu167054" label="GCA_002418985DIFE01000044.1_1053616437124_10_GCA_002418985_1_ID_124_10_partial_00__Deltaproteobacteria_bacterium_UBA5756_"/>
    <otu id="otu167058" label="OPX99977.1_GCA_002067235_putative_peptidase__Syntrophorhabdus_sp._PtaB.Bin047_"/>
    <otu id="otu167070" label="GCA_003155375PMCI01000230.1_417041991559_4_GCA_003155375_1_ID_559_4_partial_00__Syntrophaceae_bacterium_"/>
    <otu id="otu167082" label="OPY77578.1_GCA_002067475_putative_peptidase__Syntrophorhabdus_sp._PtaU1.Bin153_"/>
    <otu id="otu167094" label="85/97"/>
    <otu id="otu167098" label="GCA_002441265DJVQ01000038.1_30310693217567_30_GCA_002441265_1_ID_67_30_partial_00__Syntrophaceae_bacterium_UBA6252_"/>
    <otu id="otu167102" label="87.7/99"/>
    <otu id="otu167106" label="OPL12389.1_GCA_002030015_hypothetical_protein_AVO39_04250__delta_proteobacterium_MLS_D_"/>
    <otu id="otu167110" label="26.5/91"/>
    <otu id="otu167114" label="65.8/15"/>
    <otu id="otu167118" label="GCA_002403175DHHG01000160.1_191541316495120_19_GCA_002403175_1_ID_120_19_partial_00__Syntrophaceae_bacterium_UBA4778_"/>
    <otu id="otu167122" label="69.8/12"/>
    <otu id="otu167126" label="61.2/9"/>
    <otu id="otu167130" label="62.9/32"/>
    <otu id="otu167134" label="GCA_002403385DHHR01000022.1_28283082939610_28_GCA_002403385_1_ID_10_28_partial_00__Syntrophaceae_bacterium_UBA4767_"/>
    <otu id="otu167138" label="89.7/100"/>
    <otu id="otu167142" label="GCA_003153775PMBI01000009.1_35365613764953_35_GCA_003153775_1_ID_53_35_partial_00__Syntrophaceae_bacterium_"/>
    <otu id="otu167146" label="GCA_003142295PLLV01000163.1_333205733151176_33_GCA_003142295_1_ID_176_33_partial_00__Syntrophaceae_bacterium_"/>
    <otu id="otu167158" label="78.5/31"/>
    <otu id="otu167162" label="56.3/31"/>
    <otu id="otu167166" label="17.1/86"/>
    <otu id="otu167170" label="88.6/98"/>
    <otu id="otu167174" label="PKN35448.1_GCA_002841865_integrase__Deltaproteobacteria_bacterium_HGW-Deltaproteobacteria-19_"/>
    <otu id="otu167178" label="94.3/99"/>
    <otu id="otu167182" label="85.5/100"/>
    <otu id="otu167186" label="85.9/99"/>
    <otu id="otu167190" label="85.6/99"/>
    <otu id="otu167194" label="OPY88574.1_GCA_002068015_putative_peptidase__Smithella_sp._PtaU1.Bin162_"/>
    <otu id="otu167198" label="PKN67233.1_GCA_002840565_integrase__Deltaproteobacteria_bacterium_HGW-Deltaproteobacteria-12_"/>
    <otu id="otu167206" label="42.2/97"/>
    <otu id="otu167210" label="75.1/35"/>
    <otu id="otu167214" label="22.8/29"/>
    <otu id="otu167218" label="93.1/99"/>
    <otu id="otu167222" label="GCA_002441205DJVN01000166.1_141114212227184_14_GCA_002441205_1_ID_184_14_partial_00__Syntrophaceae_bacterium_UBA6255_"/>
    <otu id="otu167226" label="72.1/93"/>
    <otu id="otu167230" label="GCA_002382135DFZV01000064.1_40523835346863_40_GCA_002382135_-1_ID_63_40_partial_00__Smithella_sp._UBA4047_"/>
    <otu id="otu167234" label="72.7/93"/>
    <otu id="otu167238" label="KQC10172.1_GCA_001412345_hypothetical_protein_APR62_12535__Smithella_sp._SDB_"/>
    <otu id="otu167242" label="GCA_001683985MAEO01000107.1_22236252471060_22_GCA_001683985_-1_ID_60_22_partial_00__Smithella_sp._M82_"/>
    <otu id="otu167258" label="77.8/71"/>
    <otu id="otu167262" label="GCA_002402545DHGA01000047.1_369817862_3_GCA_002402545_1_ID_2_3_partial_00__Syntrophaceae_bacterium_UBA4810_"/>
    <otu id="otu167266" label="GCA_002418825DIEW01000019.1_39389063999411_39_GCA_002418825_1_ID_11_39_partial_00__Syntrophaceae_bacterium_UBA5764_"/>
    <otu id="otu167278" label="96.1/100"/>
    <otu id="otu167282" label="OGP67871.1_GCA_001797845_hypothetical_protein_A2W27_07975__partial__Deltaproteobacteria_bacterium_RBG_16_44_11_"/>
    <otu id="otu167286" label="OGP89984.1_GCA_001798915_hypothetical_protein_A2031_06580__Deltaproteobacteria_bacterium_RBG_19FT_COMBO_43_11_"/>
    <otu id="otu167298" label="GCA_002479215DLME01000110.1_42203328830_4_GCA_002479215_-1_ID_30_4_partial_00__Syntrophaceae_bacterium_UBA7544_"/>
    <otu id="otu167310" label="GCA_003152715PMAX01000148.1_252685527940120_25_GCA_003152715_-1_ID_120_25_partial_00__Syntrophaceae_bacterium_"/>
    <otu id="otu167318" label="98.7/98"/>
    <otu id="otu167322" label="0/93"/>
    <otu id="otu167326" label="GCA_002304995DBPV01000022.1_384569346781138_38_GCA_002304995_-1_ID_138_38_partial_00__Syntrophaceae_bacterium_UBA1411_"/>
    <otu id="otu167330" label="PKN86447.1_GCA_002840635_hypothetical_protein_CVU51_07160__partial__Deltaproteobacteria_bacterium_HGW-Deltaproteobacteria-1_"/>
    <otu id="otu167338" label="PKN18357.1_GCA_002840435_integrase__Deltaproteobacteria_bacterium_HGW-Deltaproteobacteria-6_"/>
    <otu id="otu167354" label="GCA_002347815DDXV01000018.1_16157471684126_16_GCA_002347815_-1_ID_26_16_partial_00__Syntrophaceae_bacterium_UBA2251_"/>
    <otu id="otu167362" label="98.3/100"/>
    <otu id="otu167366" label="OPY81856.1_GCA_002067745_putative_peptidase__Syntrophus_sp._PtaU1.Bin005_"/>
    <otu id="otu167370" label="68.2/92"/>
    <otu id="otu167374" label="OPY84427.1_GCA_002068025_putative_peptidase__Syntrophus_sp._PtaU1.Bin208_"/>
    <otu id="otu167378" label="SEL95327.1_GCA_900109885_Xaa-Pro_aminopeptidase__Syntrophus_gentianae_"/>
    <otu id="otu167394" label="94.8/100"/>
    <otu id="otu167398" label="PIV02290.1_GCA_002779905_hypothetical_protein_COS57_12820__Syntrophobacterales_bacterium_CG03_land_8_20_14_0_80_58_14_"/>
    <otu id="otu167402" label="GCA_002424545DIKL01000112.1_12109661209683_12_GCA_002424545_-1_ID_83_12_partial_00__Syntrophaceae_bacterium_UBA5619_"/>
    <otu id="otu167418" label="OPY09885.1_GCA_002067595_Aminopeptidase__Syntrophaceae_bacterium_PtaB.Bin095_"/>
    <otu id="otu167430" label="39/31"/>
    <otu id="otu167434" label="GCA_002428735DIXO01000072.1_5352607537102_53_GCA_002428735_1_ID_2_53_partial_00__Syntrophaceae_bacterium_UBA6078_"/>
    <otu id="otu167438" label="HAJ28203.1_GCA_003451635_TPA__integrase__Syntrophus_sp.__in__Bacteria__"/>
    <otu id="otu167470" label="80.9/100"/>
    <otu id="otu167474" label="0/15"/>
    <otu id="otu167478" label="75.8/32"/>
    <otu id="otu167482" label="84.3/32"/>
    <otu id="otu167486" label="76.3/92"/>
    <otu id="otu167490" label="GCA_002382705DFZL01000044.1_21197142078437_21_GCA_002382705_-1_ID_37_21_partial_00__Geobacter_sp._UBA4057_"/>
    <otu id="otu167494" label="PTV86316.1_GCA_003053505_Xaa-Pro_aminopeptidase__Geobacter_sp._DSM_2909_"/>
    <otu id="otu167502" label="85.9/66"/>
    <otu id="otu167506" label="GCA_003250915QKJF01000106.1_526813763161_5_GCA_003250915_1_ID_161_5_partial_00__Desulfuromonadales_bacterium_"/>
    <otu id="otu167510" label="OHB26839.1_GCA_001825565_integrase__Desulfuromonadaceae_bacterium_GWC2_58_13_"/>
    <otu id="otu167522" label="RQW77584.1_GCA_003857415_aminopeptidase_P_family_protein__Geobacter_sp._"/>
    <otu id="otu167530" label="AJY68252.1_GCA_000961035_integrase__Geobacter_sulfurreducens_"/>
    <otu id="otu167538" label="99.5/100"/>
    <otu id="otu167542" label="PKN13469.1_GCA_002841765_integrase__Deltaproteobacteria_bacterium_HGW-Deltaproteobacteria-4_"/>
    <otu id="otu167546" label="84.2/100"/>
    <otu id="otu167550" label="ABA89368.1_GCA_000012885_prolidase_family_protein__Pelobacter_carbinolicus_DSM_2380_"/>
    <otu id="otu167554" label="APG26306.1_GCA_001887715_integrase__Pelobacter_acetylenicus_"/>
    <otu id="otu167574" label="99.6/100"/>
    <otu id="otu167578" label="80.7/58"/>
    <otu id="otu167586" label="AEI15461.1_GCA_000218625_peptidase_M24__Flexistipes_sinusarabici_DSM_4947_"/>
    <otu id="otu167590" label="GCA_002338145DDHP01000017.1_19177981885049_19_GCA_002338145_-1_ID_49_19_partial_00__Deferribacteraceae_bacterium_UBA1873_"/>
    <otu id="otu167598" label="66.4/57"/>
    <otu id="otu167602" label="BAI79948.1_GCA_000010985_X-Pro_dipeptidase__Deferribacter_desulfuricans_SSM1_"/>
    <otu id="otu167608" label="97.1/100"/>
    <otu id="otu167612" label="TCK62075.1_GCA_004339245_Xaa-Pro_aminopeptidase__Seleniivibrio_woodruffii_"/>
    <otu id="otu167616" label="GCA_002452405DKFP01000014.1_37941595341700814_379_GCA_002452405_1_ID_14_379_partial_00__Deferribacteraceae_bacterium_UBA6793_"/>
    <otu id="otu167626" label="PLX70921.1_GCA_002869145_hypothetical_protein_C0602_05330__Denitrovibrio_sp._"/>
    <otu id="otu167630" label="86/100"/>
    <otu id="otu167634" label="ADD66869.1_GCA_000025725_peptidase_M24__Denitrovibrio_acetiphilus_DSM_12809_"/>
    <otu id="otu167638" label="PLX67905.1_GCA_002869185_Xaa-Pro_dipeptidase__Denitrovibrio_sp._"/>
    <otu id="otu167662" label="81.2/100"/>
    <otu id="otu167666" label="WP_022852226.1_GCF_000421105_aminopeptidase_P_family_protein__Geovibrio_sp._L21-Ace-BES_"/>
    <otu id="otu167670" label="97.9/100"/>
    <otu id="otu167674" label="QAR34276.1_GCA_004087915_aminopeptidase_P_family_protein__Geovibrio_thiophilus_"/>
    <otu id="otu167678" label="GCA_001603805LUZY01000005.1_4447938489965_44_GCA_001603805_1_ID_5_44_partial_00__Deferribacterales_bacterium_Deferri_01_"/>
    <otu id="otu167694" label="ESJ98430.1_GCA_000487995_hypothetical_protein_N508_00642__Mucispirillum_schaedleri_ASF457_"/>
    <otu id="otu167714" label="82.7/83"/>
    <otu id="otu167718" label="88.9/90"/>
    <otu id="otu167722" label="0/72"/>
    <otu id="otu167726" label="GCA_002455115DKKG01000005.1_5836644906655605_583_GCA_002455115_1_ID_5_583_partial_00__Ignavibacteria_bacterium_UBA6672_"/>
    <otu id="otu167730" label="EYE89655.1_GCA_000601455_peptidase_M24__Fervidicella_metallireducens_AeB_"/>
    <otu id="otu167740" label="OIJ14512.1_GCA_001865995_Xaa-Pro_dipeptidase__Anaerobacillus_arseniciselenatis_"/>
    <otu id="otu167744" label="RXI96166.1_GCA_004116265_aminopeptidase_P_family_protein__Bacillaceae_bacterium_B16-10_"/>
    <otu id="otu167758" label="KKO18046.1_GCA_000987375_putative_aminopeptidase__Candidatus_Brocadia_fulgida_"/>
    <otu id="otu167762" label="RZV58461.1_GCA_004282735_aminopeptidase_P_family_protein__Candidatus_Brocadia_sp._BROELEC01_"/>
    <otu id="otu167782" label="58.4/28"/>
    <otu id="otu167788" label="OQX56649.1_GCA_002084915_hypothetical_protein_B5M53_00275__Candidatus_Cloacimonas_sp._4484_209_"/>
    <otu id="otu167792" label="76.3/98"/>
    <otu id="otu167796" label="GCA_002366545DFBH01000028.1_11102721125579_11_GCA_002366545_1_ID_79_11_partial_00__Actinobacteria_bacterium_UBA3085_"/>
    <otu id="otu167802" label="ANW97975.1_GCA_001697245_peptidase_M24__Thermoclostridium_stercorarium_subsp._thermolacticum_DSM_2910_"/>
    <otu id="otu167806" label="MBF51304.1_GCA_002714525_hypothetical_protein_CL890_03165__Dehalococcoidia_bacterium_"/>
    <otu id="otu167824" label="MBM40077.1_GCA_002722155_hypothetical_protein_CL765_07120__Chloroflexi_bacterium_"/>
    <otu id="otu167828" label="57.4/100"/>
    <otu id="otu167832" label="79.8/100"/>
    <otu id="otu167836" label="PZC41720.1_GCA_003228105_Xaa-Pro_aminopeptidase__Chloroflexi_bacterium_"/>
    <otu id="otu167840" label="GCA_002435305DJMH01000084.1_63483421198_6_GCA_002435305_-1_ID_98_6_partial_00__Dehalococcoidia_bacterium_UBA6495_"/>
    <otu id="otu167856" label="GCA_002500485DLRJ01000149.1_7759186552_7_GCA_002500485_-1_ID_2_7_partial_00__Dehalococcoidia_bacterium_UBA7891_"/>
    <otu id="otu167875" label="18.3/23"/>
    <otu id="otu167880" label="16.7/71"/>
    <otu id="otu167883" label="79/99"/>
    <otu id="otu167886" label="51.1/99"/>
    <otu id="otu167889" label="GCA_003552125PUON01000170.1_1078598968145_10_GCA_003552125_-1_ID_145_10_partial_00__Dehalococcoidia_bacterium_"/>
    <otu id="otu167892" label="GCA_003562475PWUU01000105.1_33501463432_3_GCA_003562475_1_ID_32_3_partial_00__Dehalococcoidia_bacterium_"/>
    <otu id="otu167899" label="GCA_003563175PWSP01000065.1_222222123348103_22_GCA_003563175_-1_ID_103_22_partial_00__Dehalococcoidia_bacterium_"/>
    <otu id="otu167906" label="GCA_003551205PUME01000007.1_526233258160_5_GCA_003551205_-1_ID_160_5_partial_01__Dehalococcoidia_bacterium_"/>
    <otu id="otu167913" label="GCA_003562555PWUO01000269.1_64478560554_6_GCA_003562555_-1_ID_54_6_partial_00__Dehalococcoidia_bacterium_"/>
    <otu id="otu167920" label="GCA_002452795DKFF01000021.1_3932201433_3_GCA_002452795_-1_ID_33_3_partial_00__Dehalococcoidia_bacterium_UBA6803_"/>
    <otu id="otu167931" label="78.4/78"/>
    <otu id="otu167934" label="OGM06828.1_GCA_001791795_hypothetical_protein_A2008_02525__Candidatus_Wallbacteria_bacterium_GWC2_49_35_"/>
    <otu id="otu167937" label="81.5/80"/>
    <otu id="otu167940" label="GCA_003170595PMZA01000177.1_65690675481_6_GCA_003170595_-1_ID_81_6_partial_00__Armatimonadetes_bacterium_"/>
    <otu id="otu167943" label="PIQ92333.1_GCA_002787255_Xaa-Pro_dipeptidase__Parcubacteria_group_bacterium_CG11_big_fil_rev_8_21_14_0_20_39_14_"/>
    <otu id="otu167958" label="90.1/18"/>
    <otu id="otu167961" label="GCA_000493945AWNW01000046.1_56994808546_5_GCA_000493945_-1_ID_46_5_partial_00__Candidatus_Hydrogenedens_terephthalicus_JGI_OTU-1_"/>
    <otu id="otu167964" label="PMP80353.1_GCA_002878315_Xaa-Pro_dipeptidase__Mesoaciditoga_sp._"/>
    <otu id="otu167975" label="82.5/81"/>
    <otu id="otu167978" label="12.5/22"/>
    <otu id="otu167981" label="ACZ42565.1_GCA_000025005_peptidase_M24__Thermobaculum_terrenum_ATCC_BAA-798_"/>
    <otu id="otu167984" label="51.5/29"/>
    <otu id="otu167987" label="77.8/24"/>
    <otu id="otu167990" label="16.9/56"/>
    <otu id="otu167993" label="94/79"/>
    <otu id="otu167996" label="75.5/38"/>
    <otu id="otu167999" label="0/52"/>
    <otu id="otu168002" label="86.3/48"/>
    <otu id="otu168005" label="8.1/64"/>
    <otu id="otu168008" label="76.6/98"/>
    <otu id="otu168011" label="GCA_003230935QIHO01000122.1_22641346309_2_GCA_003230935_1_ID_309_2_partial_00__Candidatus_Omnitrophica_bacterium_"/>
    <otu id="otu168014" label="OGL81614.1_GCA_001791325_hypothetical_protein_A2936_04470__Candidatus_Uhrbacteria_bacterium_RIFCSPLOWO2_01_FULL_47_25_"/>
    <otu id="otu168021" label="RPJ62144.1_GCA_003820345_aminopeptidase_P_family_protein__Dehalococcoidia_bacterium_"/>
    <otu id="otu168028" label="94.2/100"/>
    <otu id="otu168031" label="78.1/89"/>
    <otu id="otu168034" label="MBI20860.1_GCA_002717385_hypothetical_protein_CL780_01250__Chloroflexi_bacterium_"/>
    <otu id="otu168037" label="MBI64443.1_GCA_002718415_hypothetical_protein_CL778_04130__Chloroflexi_bacterium_"/>
    <otu id="otu168044" label="MBU87702.1_GCA_002730795_hypothetical_protein_CL722_01695__Chloroflexi_bacterium_"/>
    <otu id="otu168055" label="90.6/49"/>
    <otu id="otu168058" label="0/49"/>
    <otu id="otu168061" label="MBI51415.1_GCA_002717465_hypothetical_protein_CL781_08875__Chloroflexi_bacterium_"/>
    <otu id="otu168066" label="MBD47946.1_GCA_002712585_Xaa-Pro_dipeptidase__Dehalococcoidia_bacterium_"/>
    <otu id="otu168069" label="MBD48201.1_GCA_002712585_hypothetical_protein_CL891_03805__Dehalococcoidia_bacterium_"/>
    <otu id="otu168080" label="98.9/100"/>
    <otu id="otu168083" label="MBQ10271.1_GCA_002726855_hypothetical_protein_CMJ45_01835__Planctomyces_sp._"/>
    <otu id="otu168086" label="84.5/92"/>
    <otu id="otu168089" label="PCI20783.1_GCA_002401285_hypothetical_protein_COB68_01600__SAR202_cluster_bacterium_"/>
    <otu id="otu168092" label="GCA_002413545DHXE01000136.1_231711918186143_23_GCA_002413545_1_ID_143_23_partial_00__Dehalococcoidia_bacterium_UBA5164_"/>
    <otu id="otu168111" label="87.9/50"/>
    <otu id="otu168116" label="MBG94605.1_GCA_002717565_hypothetical_protein_CL793_05035__Chloroflexi_bacterium_"/>
    <otu id="otu168121" label="MBS96220.1_GCA_002727455_hypothetical_protein_CL736_03690__Chloroflexi_bacterium_"/>
    <otu id="otu168124" label="GCA_002450515DJZM01000097.1_41708279357_4_GCA_002450515_1_ID_57_4_partial_00__Dehalococcoidia_bacterium_UBA6952_"/>
    <otu id="otu168135" label="MBH75077.1_GCA_002717085_peptidase_M24__partial__Dehalococcoidia_bacterium_"/>
    <otu id="otu168146" label="86.1/37"/>
    <otu id="otu168149" label="47.7/41"/>
    <otu id="otu168152" label="78.2/71"/>
    <otu id="otu168155" label="95.8/100"/>
    <otu id="otu168158" label="RLT44500.1_GCA_003670615_aminopeptidase_P_family_protein__Chloroflexi_bacterium_"/>
    <otu id="otu168161" label="OGO50583.1_GCA_001796995_hypothetical_protein_A2148_04875__Chloroflexi_bacterium_RBG_16_68_14_"/>
    <otu id="otu168168" label="82.7/85"/>
    <otu id="otu168171" label="GCA_002238425MPMJ01000003.1_44449134601335_44_GCA_002238425_1_ID_35_44_partial_00__SAR202_cluster_bacterium_bin16_"/>
    <otu id="otu168176" label="PKB61164.1_GCA_002816705_hypothetical_protein_BZY79_05295__SAR202_cluster_bacterium_Casp-Chloro-G4_"/>
    <otu id="otu168179" label="GCA_002238855MPND01000001.1_52759383210_5_GCA_002238855_-1_ID_10_5_partial_00__SAR202_cluster_bacterium_bin90_"/>
    <otu id="otu168194" label="14.3/84"/>
    <otu id="otu168197" label="81.5/89"/>
    <otu id="otu168200" label="99.8/99"/>
    <otu id="otu168203" label="MBR92464.1_GCA_002728715_aminopeptidase__Dehalococcoidia_bacterium_"/>
    <otu id="otu168206" label="MBF15580.1_GCA_002714425_aminopeptidase__Chloroflexi_bacterium_"/>
    <otu id="otu168215" label="83.4/46"/>
    <otu id="otu168218" label="0/45"/>
    <otu id="otu168221" label="93.4/100"/>
    <otu id="otu168224" label="MBF06479.1_GCA_002714085_hypothetical_protein_CL741_04315__Chloroflexi_bacterium_"/>
    <otu id="otu168227" label="53.2/100"/>
    <otu id="otu168230" label="MBP64894.1_GCA_002725925_hypothetical_protein_CL727_03875__Chloroflexi_bacterium_"/>
    <otu id="otu168233" label="MAE80501.1_GCA_002687335_aminopeptidase__Chloroflexi_bacterium_"/>
    <otu id="otu168244" label="82.3/46"/>
    <otu id="otu168247" label="GCA_002313245DCAX01000037.1_979349025215_9_GCA_002313245_-1_ID_215_9_partial_00__Dehalococcoidia_bacterium_UBA1122_"/>
    <otu id="otu168250" label="GCA_002501045DLRG01000025.1_747315816200_7_GCA_002501045_1_ID_200_7_partial_00__Dehalococcoidia_bacterium_UBA7894_"/>
    <otu id="otu168261" label="GCA_002306815DBTA01000037.1_18118394018502516_181_GCA_002306815_-1_ID_16_181_partial_00__Dehalococcoidia_bacterium_UBA1328_"/>
    <otu id="otu168268" label="GCA_002306745DBSW01000110.1_43419450495_4_GCA_002306745_1_ID_95_4_partial_00__Dehalococcoidia_bacterium_UBA1332_"/>
    <otu id="otu168279" label="GCA_002311865DBZV01000185.1_23203252142834_23_GCA_002311865_1_ID_34_23_partial_00__Dehalococcoidia_bacterium_UBA1151_"/>
    <otu id="otu168290" label="MBH42927.1_GCA_002717805_hypothetical_protein_CL787_05340__Chloroflexi_bacterium_"/>
    <otu id="otu168301" label="89.1/81"/>
    <otu id="otu168304" label="31.2/25"/>
    <otu id="otu168307" label="88.8/87"/>
    <otu id="otu168310" label="81.4/99"/>
    <otu id="otu168313" label="GCA_002347295DDXZ01000005.1_72649576603942_72_GCA_002347295_1_ID_42_72_partial_00__Dehalococcoidia_bacterium_UBA2247_"/>
    <otu id="otu168316" label="TET87990.1_GCA_004377205_aminopeptidase_P_family_protein__Dehalococcoidia_bacterium_"/>
    <otu id="otu168325" label="GCA_002419135DIFM01000041.1_33366333770317_33_GCA_002419135_-1_ID_17_33_partial_00__Dehalococcoidia_bacterium_UBA5748_"/>
    <otu id="otu168328" label="GCA_002421585DIKD01000030.1_21042211238_2_GCA_002421585_1_ID_38_2_partial_00__Dehalococcoidia_bacterium_UBA5627_"/>
    <otu id="otu168339" label="86.1/89"/>
    <otu id="otu168342" label="OGO00524.1_GCA_001796555_hypothetical_protein_A2Y90_05550__Chloroflexi_bacterium_RBG_13_52_12_"/>
    <otu id="otu168345" label="HAV10474.1_GCA_003484395_TPA__aminopeptidase_P_family_protein__Dehalococcoidia_bacterium_"/>
    <otu id="otu168356" label="81.2/96"/>
    <otu id="otu168359" label="91.5/100"/>
    <otu id="otu168362" label="OGN87851.1_GCA_001796415_aminopeptidase__Chloroflexi_bacterium_RBG_13_46_14_"/>
    <otu id="otu168365" label="OGO24090.1_GCA_001796805_aminopeptidase__Chloroflexi_bacterium_RBG_16_51_9_"/>
    <otu id="otu168372" label="88.9/100"/>
    <otu id="otu168375" label="75.1/100"/>
    <otu id="otu168378" label="TES87618.1_GCA_004375725_aminopeptidase_P_family_protein__Dehalococcoidia_bacterium_"/>
    <otu id="otu168381" label="TET68400.1_GCA_004376995_M24_family_metallopeptidase__partial__Dehalococcoidia_bacterium_"/>
    <otu id="otu168390" label="GCA_002011495MTNR01000052.1_44342613532810_44_GCA_002011495_-1_ID_10_44_partial_00__Dehalococcoides_sp._JdFR-56_"/>
    <otu id="otu168393" label="GCA_002010455MTNT01000185.1_23501417188_2_GCA_002010455_-1_ID_188_2_partial_00__Dehalococcoides_sp._JdFR-58_"/>
    <otu id="otu168416" label="86.4/85"/>
    <otu id="otu168419" label="GBD22682.1_GCA_002898215_Aminopeptidase__bacterium_HR29_"/>
    <otu id="otu168424" label="74.8/99"/>
    <otu id="otu168427" label="KTB48487.1_GCA_001466665_Xaa-Pro_aminopeptidase__Dehalogenimonas_alkenigignens_"/>
    <otu id="otu168432" label="APV44116.1_GCA_001953175_xaa-Pro_aminopeptidase__Dehalogenimonas_formicexedens_"/>
    <otu id="otu168435" label="PPD59035.1_GCA_002878295_aminopeptidase_P_family_protein__Dehalogenimonas_sp._GP_"/>
    <otu id="otu168446" label="AKG53488.1_GCA_001005265_aminopeptidase_YpdF__Dehalogenimonas_sp._WBC-2_"/>
    <otu id="otu168461" label="60.7/34"/>
    <otu id="otu168464" label="77.8/94"/>
    <otu id="otu168467" label="GCA_002309415DBXC01000006.1_8293485945373_82_GCA_002309415_-1_ID_3_82_partial_00__Dehalococcoidia_bacterium_UBA1222_"/>
    <otu id="otu168470" label="GCA_002362735DEUU01000159.1_39612046143_3_GCA_002362735_-1_ID_143_3_partial_00__Dehalococcoidia_bacterium_UBA3254_"/>
    <otu id="otu168477" label="ADJ25995.1_GCA_000143165_peptidase_M24__Dehalogenimonas_lykanthroporepellens_BL-DC-9_"/>
    <otu id="otu168492" label="83.9/98"/>
    <otu id="otu168495" label="MBH52626.1_GCA_002717925_hypothetical_protein_CL785_05725__Chloroflexi_bacterium_"/>
    <otu id="otu168498" label="GBD10675.1_GCA_002923335_Aminopeptidase_YpdF__bacterium_HR23_"/>
    <otu id="otu168517" label="89.3/86"/>
    <otu id="otu168520" label="51/94"/>
    <otu id="otu168523" label="95.3/99"/>
    <otu id="otu168526" label="95.3/96"/>
    <otu id="otu168529" label="71.6/38"/>
    <otu id="otu168532" label="89.6/83"/>
    <otu id="otu168535" label="85.4/59"/>
    <otu id="otu168538" label="91.1/44"/>
    <otu id="otu168541" label="80.9/80"/>
    <otu id="otu168544" label="11.6/78"/>
    <otu id="otu168547" label="93.9/98"/>
    <otu id="otu168550" label="AYJ32422.1_GCA_003641245_aminopeptidase_P_family_protein__Corynebacterium_xerosis_"/>
    <otu id="otu168553" label="APT90704.1_GCA_001941505_X-Pro_dipeptidase__Corynebacterium_sphenisci_DSM_44792_"/>
    <otu id="otu168560" label="SMB80884.1_GCA_900176155_Xaa-Pro_aminopeptidase__Corynebacterium_glucuronolyticum_"/>
    <otu id="otu168567" label="WP_066525201.1_GCF_900078305_aminopeptidase_P_family_protein__Corynebacterium_bouchesdurhonense_"/>
    <otu id="otu168576" label="93.3/89"/>
    <otu id="otu168579" label="42/87"/>
    <otu id="otu168584" label="85.9/89"/>
    <otu id="otu168587" label="WP_018339856.1_GCF_000379705_aminopeptidase_P_family_protein__Corynebacterium_caspium_"/>
    <otu id="otu168592" label="AHI19957.1_GCA_000550785_Xaa-Pro_aminopeptidase__Corynebacterium_casei_LMG_S-19264_"/>
    <otu id="otu168595" label="92.3/100"/>
    <otu id="otu168598" label="EEI16711.1_GCA_000159635_Creatinase__Corynebacterium_lipophiloflavum_DSM_44291_"/>
    <otu id="otu168601" label="SDL75072.1_GCA_900103625_Xaa-Pro_aminopeptidase__Corynebacterium_mycetoides_"/>
    <otu id="otu168616" label="92.9/68"/>
    <otu id="otu168619" label="AHI22902.1_GCA_000550805_Xaa-Pro_aminopeptidase__Corynebacterium_vitaeruminis_DSM_20294_"/>
    <otu id="otu168622" label="AKK06039.1_GCA_001020985_Xaa-Pro_aminopeptidase__Corynebacterium_mustelae_"/>
    <otu id="otu168633" label="76.1/59"/>
    <otu id="otu168636" label="29.9/60"/>
    <otu id="otu168639" label="86.3/99"/>
    <otu id="otu168644" label="AZA13669.1_GCA_003813965_Xaa-Pro_dipeptidase__Corynebacterium_choanis_"/>
    <otu id="otu168647" label="STC70540.1_GCA_900447205_Xaa-Pro_aminopeptidase__Corynebacterium_pilosum_"/>
    <otu id="otu168654" label="SFG65670.1_GCA_900113445_Xaa-Pro_aminopeptidase__Corynebacterium_spheniscorum_"/>
    <otu id="otu168661" label="WP_018019829.1_GCF_000372385_aminopeptidase_P_family_protein__Corynebacterium_ciconiae_"/>
    <otu id="otu168668" label="91.3/69"/>
    <otu id="otu168671" label="91.8/99"/>
    <otu id="otu168674" label="85/100"/>
    <otu id="otu168677" label="RNE49238.1_GCA_003716585_peptidase_M24_family_protein__Corynebacterium_sp._CCUG_69366_"/>
    <otu id="otu168680" label="AKK08892.1_GCA_001021045_Xaa-Pro_aminopeptidase__Corynebacterium_testudinoris_"/>
    <otu id="otu168687" label="85.1/100"/>
    <otu id="otu168690" label="SMG36990.1_GCA_900177745_Xaa-Pro_aminopeptidase__Corynebacterium_pollutisoli_"/>
    <otu id="otu168693" label="RSZ63560.1_GCA_003955685_aminopeptidase_P_family_protein__Corynebacterium_sp._YIM_101343_"/>
    <otu id="otu168704" label="VEH79720.1_GCA_900637815_metallopeptidase__Corynebacterium_kutscheri_"/>
    <otu id="otu168719" label="WP_027012237.1_GCF_000428805_aminopeptidase_P_family_protein__Corynebacterium_freiburgense_"/>
    <otu id="otu168726" label="22.4/26"/>
    <otu id="otu168729" label="70.5/57"/>
    <otu id="otu168732" label="22.2/76"/>
    <otu id="otu168735" label="WP_021352536.1_GCF_000688415_MULTISPECIES__aminopeptidase_P_family_protein__Corynebacterium_"/>
    <otu id="otu168738" label="46.6/95"/>
    <otu id="otu168741" label="APT92449.1_GCA_001941565_X-Pro_dipeptidase__Corynebacterium_phocae_"/>
    <otu id="otu168744" label="78.8/83"/>
    <otu id="otu168747" label="KXI15063.1_GCA_001563605_putative_Xaa-Pro_dipeptidase__Corynebacterium_sp._CMW7794_"/>
    <otu id="otu168750" label="84.2/99"/>
    <otu id="otu168753" label="92.9/92"/>
    <otu id="otu168756" label="AMO90434.1_GCA_001586235_putative_metallopeptidase__Corynebacterium_simulans_"/>
    <otu id="otu168759" label="WP_049151732.1_GCF_004138065_MULTISPECIES__aminopeptidase_P_family_protein__Corynebacterium_"/>
    <otu id="otu168766" label="86/98"/>
    <otu id="otu168769" label="88.4/7"/>
    <otu id="otu168772" label="77/7"/>
    <otu id="otu168775" label="PZO98606.1_GCA_003240965_peptidase_M24_family_protein__Corynebacterium_urealyticum_"/>
    <otu id="otu168778" label="OFO18865.1_GCA_001815785_X-Pro_dipeptidase__Corynebacterium_sp._HMSC056F09_"/>
    <otu id="otu168785" label="ACP32977.1_GCA_000022905_putative_cytoplasmic_peptidase__Corynebacterium_aurimucosum_ATCC_700975_"/>
    <otu id="otu168792" label="PKZ26266.1_GCA_002861385_peptidase_M24_family_protein__Corynebacterium_aurimucosum_"/>
    <otu id="otu168815" label="79.6/53"/>
    <otu id="otu168818" label="75.2/83"/>
    <otu id="otu168821" label="QCB28523.1_GCA_004795735_putative_peptidase__Corynebacterium_endometrii_"/>
    <otu id="otu168824" label="39.2/81"/>
    <otu id="otu168827" label="64.6/89"/>
    <otu id="otu168830" label="AGS34924.1_GCA_000442645_Xaa-Pro_aminopeptidase__Corynebacterium_maris_DSM_45190_"/>
    <otu id="otu168833" label="95.2/100"/>
    <otu id="otu168836" label="EFK53861.1_GCA_000143825_Creatinase__Corynebacterium_genitalium_ATCC_33030_"/>
    <otu id="otu168839" label="80.7/99"/>
    <otu id="otu168842" label="PMC64700.1_GCA_002884935_peptidase_M24_family_protein__Corynebacterium_tuscaniense_"/>
    <otu id="otu168845" label="91.3/100"/>
    <otu id="otu168848" label="SIS48319.1_GCA_900156665_Xaa-Pro_aminopeptidase__Corynebacterium_appendicis_CIP_107643_"/>
    <otu id="otu168851" label="WP_087118009.1_GCF_900155535_aminopeptidase_P_family_protein__Corynebacterium_urinapleomorphum_"/>
    <otu id="otu168870" label="SDS00936.1_GCA_900105305_Xaa-Pro_aminopeptidase__Corynebacterium_timonense_"/>
    <otu id="otu168881" label="WP_018295603.1_GCF_000379425_aminopeptidase_P_family_protein__Corynebacterium_lubricantis_"/>
    <otu id="otu168892" label="EKX90061.1_GCA_000318135_putative_Xaa-Pro_dipeptidase__Corynebacterium_durum_F0235_"/>
    <otu id="otu168907" label="76.4/55"/>
    <otu id="otu168910" label="89.9/84"/>
    <otu id="otu168913" label="EJZ82332.1_GCA_000296405_hypothetical_protein_HMPREF9719_00749__Corynebacterium_otitidis_ATCC_51513_"/>
    <otu id="otu168916" label="ERS44156.1_GCA_000477975_hypothetical_protein_HMPREF1287_00637__Corynebacterium_sp._KPL1986_"/>
    <otu id="otu168923" label="74.6/46"/>
    <otu id="otu168926" label="AGU15191.1_GCA_000590555_hypothetical_protein_CARG_05270__Corynebacterium_argentoratense_DSM_44202_"/>
    <otu id="otu168929" label="84.2/52"/>
    <otu id="otu168934" label="69.3/98"/>
    <otu id="otu168937" label="PAT12219.1_GCA_002285175_peptidase_M24_family_protein__Corynebacterium_hadale_"/>
    <otu id="otu168940" label="SNV73501.1_GCA_900187215_cytoplasmic_peptidase__Corynebacterium_imitans_"/>
    <otu id="otu168947" label="89.9/93"/>
    <otu id="otu168950" label="PLA28520.1_GCA_002861365_aminopeptidase_P_family_protein__Corynebacterium_coyleae_"/>
    <otu id="otu168953" label="WP_085958047.1_GCF_900176865_aminopeptidase_P_family_protein__Corynebacterium_fournierii_"/>
    <otu id="otu168964" label="PRQ11954.1_GCA_002994655_peptidase_M24_family_protein__Corynebacterium_sp._13CS0277_"/>
    <otu id="otu168983" label="APT88754.1_GCA_001941485_X-Pro_dipeptidase__Corynebacterium_frankenforstense_DSM_45800_"/>
    <otu id="otu168990" label="84.8/75"/>
    <otu id="otu168993" label="STC96208.1_GCA_900447255_metallopeptidase__Corynebacterium_renale_"/>
    <otu id="otu168996" label="WP_022862065.1_GCF_000420605_aminopeptidase_P_family_protein__Corynebacterium_massiliense_"/>
    <otu id="otu169007" label="75.7/86"/>
    <otu id="otu169010" label="73.4/78"/>
    <otu id="otu169013" label="95.7/99"/>
    <otu id="otu169016" label="AZA11518.1_GCA_003813985_Xaa-Pro_dipeptidase__Corynebacterium_geronticis_"/>
    <otu id="otu169019" label="QAU52293.1_GCA_004114895_Xaa-Pro_dipeptidase__Corynebacterium_pelargi_"/>
    <otu id="otu169026" label="VEI99319.1_GCA_900638255_metallopeptidase__Corynebacterium_matruchotii_"/>
    <otu id="otu169033" label="93.2/100"/>
    <otu id="otu169038" label="AEG83964.1_GCA_000215665_Xaa-Pro_aminopeptidase__Corynebacterium_ulcerans_BR-AD22_"/>
    <otu id="otu169041" label="ARU46238.1_GCA_002162115_peptidase_M24_family_protein__Corynebacterium_ulcerans_"/>
    <otu id="otu169048" label="OWM38349.1_GCA_002200975_X-Pro_dipeptidase__Corynebacterium_diphtheriae_subsp._lausannense_"/>
    <otu id="otu169063" label="WP_018023952.1_GCF_000372445_aminopeptidase_P_family_protein__Corynebacterium_ulceribovis_"/>
    <otu id="otu169070" label="89.5/98"/>
    <otu id="otu169073" label="RCK71725.1_GCA_003327435_Aminopeptidase_YpdF__MP-__MA-__MS-__AP-__NP-_specific___Ignavibacteriae_bacterium_"/>
    <otu id="otu169078" label="87.6/100"/>
    <otu id="otu169081" label="37.5/100"/>
    <otu id="otu169084" label="84/99"/>
    <otu id="otu169087" label="87.8/100"/>
    <otu id="otu169090" label="MBF88696.1_GCA_002715465_hypothetical_protein_CMG75_03370__Candidatus_Marinimicrobia_bacterium_"/>
    <otu id="otu169093" label="84/100"/>
    <otu id="otu169096" label="OUW61617.1_GCA_002170735_hypothetical_protein_CBD58_02905__bacterium_TMED198_"/>
    <otu id="otu169099" label="OUW61954.1_GCA_002170735_hypothetical_protein_CBD58_02470__partial__bacterium_TMED198_"/>
    <otu id="otu169110" label="94.4/92"/>
    <otu id="otu169115" label="37.7/95"/>
    <otu id="otu169120" label="MAW74654.1_GCA_002711065_hypothetical_protein_CMG09_01830__Candidatus_Marinimicrobia_bacterium_"/>
    <otu id="otu169123" label="MAW74671.1_GCA_002711065_hypothetical_protein_CMG09_01915__Candidatus_Marinimicrobia_bacterium_"/>
    <otu id="otu169130" label="93.5/97"/>
    <otu id="otu169133" label="MAV93482.1_GCA_002704685_hypothetical_protein_CMG01_04925__Candidatus_Marinimicrobia_bacterium_"/>
    <otu id="otu169136" label="66.1/97"/>
    <otu id="otu169139" label="MAZ60836.1_GCA_002707645_hypothetical_protein_CMG50_01490__Candidatus_Marinimicrobia_bacterium_"/>
    <otu id="otu169142" label="MAX30109.1_GCA_002705605_hypothetical_protein_CMG14_04320__Candidatus_Marinimicrobia_bacterium_"/>
    <otu id="otu169157" label="MAZ68552.1_GCA_002707765_hypothetical_protein_CMG49_04185__Candidatus_Marinimicrobia_bacterium_"/>
    <otu id="otu169164" label="MBI64932.1_GCA_002719835_hypothetical_protein_CMG64_01380__Candidatus_Marinimicrobia_bacterium_"/>
    <otu id="otu169175" label="MBJ48064.1_GCA_002719095_hypothetical_protein_CMG59_02665__Candidatus_Marinimicrobia_bacterium_"/>
    <otu id="otu169182" label="94.6/100"/>
    <otu id="otu169185" label="MBA93720.1_GCA_002710085_Xaa-Pro_dipeptidase__Candidatus_Marinimicrobia_bacterium_"/>
    <otu id="otu169188" label="MAO86280.1_GCA_002701185_Xaa-Pro_dipeptidase__Candidatus_Marinimicrobia_bacterium_"/>
    <otu id="otu169199" label="MAQ43506.1_GCA_002703645_Xaa-Pro_dipeptidase__Candidatus_Marinimicrobia_bacterium_"/>
    <otu id="otu169214" label="RKY87395.1_GCA_003644825_hypothetical_protein_DRQ09_04585__partial__candidate_division_KSB1_bacterium_"/>
    <otu id="otu169227" label="GCA_003229285QIDF01000002.1_1610372_1_GCA_003229285_-1_ID_2_1_partial_00__Cryomorphaceae_bacterium_"/>
    <otu id="otu169230" label="3.7/49"/>
    <otu id="otu169233" label="PIZ71061.1_GCA_002792495_Xaa-Pro_dipeptidase__Candidatus_Peregrinibacteria_bacterium_CG_4_10_14_0_2_um_filter_43_11_"/>
    <otu id="otu169236" label="GCA_003154375PMDG01000084.1_35768017785923_35_GCA_003154375_1_ID_23_35_partial_00__Candidatus_Peregrinibacteria_bacterium_"/>
    <otu id="otu169251" label="77.4/49"/>
    <otu id="otu169254" label="63.9/29"/>
    <otu id="otu169257" label="87.7/79"/>
    <otu id="otu169260" label="76.6/86"/>
    <otu id="otu169263" label="0/33"/>
    <otu id="otu169266" label="65.3/88"/>
    <otu id="otu169269" label="81.8/99"/>
    <otu id="otu169272" label="RLG60793.1_GCA_003661485_aminopeptidase_P_family_protein__Candidatus_Geothermarchaeota_archaeon_"/>
    <otu id="otu169275" label="67.7/50"/>
    <otu id="otu169278" label="PYY20987.1_GCA_003225175_aminopeptidase_P_family_protein__Acidobacteria_bacterium_"/>
    <otu id="otu169281" label="76.2/49"/>
    <otu id="otu169284" label="10/29"/>
    <otu id="otu169287" label="88.4/97"/>
    <otu id="otu169290" label="91.8/36"/>
    <otu id="otu169293" label="16.1/29"/>
    <otu id="otu169296" label="84.5/51"/>
    <otu id="otu169299" label="62.9/43"/>
    <otu id="otu169302" label="83.2/98"/>
    <otu id="otu169305" label="PYV84176.1_GCA_003224815_aminopeptidase_P_family_protein__Acidobacteria_bacterium_"/>
    <otu id="otu169308" label="PYV75042.1_GCA_003224775_aminopeptidase_P_family_protein__Acidobacteria_bacterium_"/>
    <otu id="otu169317" label="OLD16920.1_GCA_001918935_peptidase_M24_family_protein__Acidobacteriales_bacterium_13_1_40CM_3_55_5_"/>
    <otu id="otu169320" label="OLB23211.1_GCA_001914815_peptidase_M24_family_protein__Acidobacteriales_bacterium_13_2_20CM_55_8_"/>
    <otu id="otu169331" label="GCA_003169715PNAR01000459.1_1551158423_1_GCA_003169715_1_ID_423_1_partial_00__Acidobacteriaceae_bacterium_"/>
    <otu id="otu169338" label="56.2/50"/>
    <otu id="otu169341" label="76.4/58"/>
    <otu id="otu169344" label="97.3/63"/>
    <otu id="otu169347" label="PYV59162.1_GCA_003224855_aminopeptidase_P_family_protein__Acidobacteria_bacterium_"/>
    <otu id="otu169350" label="PYX88411.1_GCA_003225095_aminopeptidase_P_family_protein__Acidobacteria_bacterium_"/>
    <otu id="otu169357" label="PYX74035.1_GCA_003225595_aminopeptidase_P_family_protein__Acidobacteria_bacterium_"/>
    <otu id="otu169364" label="PYX91610.1_GCA_003225615_aminopeptidase_P_family_protein__Acidobacteria_bacterium_"/>
    <otu id="otu169375" label="75.2/89"/>
    <otu id="otu169378" label="PYX23229.1_GCA_003225465_aminopeptidase_P_family_protein__Acidobacteria_bacterium_"/>
    <otu id="otu169381" label="60.9/92"/>
    <otu id="otu169384" label="0/88"/>
    <otu id="otu169387" label="77.9/93"/>
    <otu id="otu169390" label="74.6/98"/>
    <otu id="otu169393" label="28.4/100"/>
    <otu id="otu169396" label="PYQ44356.1_GCA_003223595_aminopeptidase_P_family_protein__Acidobacteria_bacterium_"/>
    <otu id="otu169399" label="77.6/100"/>
    <otu id="otu169402" label="GCA_003156615PMHI01000621.1_757336833232_7_GCA_003156615_-1_ID_232_7_partial_00__Acidobacteriaceae_bacterium_"/>
    <otu id="otu169405" label="GCA_003140655PLKR01000282.1_420563006640_4_GCA_003140655_1_ID_640_4_partial_00__Acidobacteriaceae_bacterium_"/>
    <otu id="otu169416" label="GCA_003134995PLDC01000019.1_53957660457771623_539_GCA_003134995_1_ID_23_539_partial_00__Acidobacteriaceae_bacterium_"/>
    <otu id="otu169423" label="GCA_003168355PMSQ01000120.1_1514901160011_15_GCA_003168355_1_ID_1_15_partial_00__Acidobacteriaceae_bacterium_"/>
    <otu id="otu169430" label="GCA_003133595PKYF01000043.1_1071678255204_10_GCA_003133595_1_ID_204_10_partial_00__Acidobacteriaceae_bacterium_"/>
    <otu id="otu169437" label="GCA_003167075PMUD01000341.1_776058705116_7_GCA_003167075_-1_ID_116_7_partial_00__Acidobacteriaceae_bacterium_"/>
    <otu id="otu169452" label="PYX06802.1_GCA_003225455_aminopeptidase_P_family_protein__Acidobacteria_bacterium_"/>
    <otu id="otu169459" label="TAM79117.1_GCA_004298155_aminopeptidase_P_family_protein__Acidobacteria_bacterium_"/>
    <otu id="otu169468" label="75/99"/>
    <otu id="otu169471" label="ADW68936.1_GCA_000178975_peptidase_M24__Granulicella_tundricola_MP5ACTX9_"/>
    <otu id="otu169476" label="SDF05132.1_GCA_900102185_Xaa-Pro_aminopeptidase__Terriglobus_roseus_"/>
    <otu id="otu169479" label="SEC62930.1_GCA_900105625_Xaa-Pro_aminopeptidase__Terriglobus_roseus_"/>
    <otu id="otu169490" label="81.8/100"/>
    <otu id="otu169493" label="73.8/100"/>
    <otu id="otu169496" label="SEF75768.1_GCA_900108185_Xaa-Pro_aminopeptidase__Bryocella_elongata_"/>
    <otu id="otu169499" label="ADV82849.1_GCA_000179915_peptidase_M24__Terriglobus_saanensis_SP1PR4_"/>
    <otu id="otu169506" label="RFU17982.1_GCA_003428625_aminopeptidase_P_family_protein__Acidipila_sp._4G-K13_"/>
    <otu id="otu169531" label="80.6/100"/>
    <otu id="otu169534" label="90.8/37"/>
    <otu id="otu169537" label="76.4/38"/>
    <otu id="otu169540" label="73.3/38"/>
    <otu id="otu169543" label="SHG65936.1_GCA_900129805_Xaa-Pro_aminopeptidase__Thermosyntropha_lipolytica_DSM_11003_"/>
    <otu id="otu169548" label="GCA_002424365DIRQ01000021.1_24197122077695_24_GCA_002424365_-1_ID_95_24_partial_00__Syntrophomonas_sp._UBA5432_"/>
    <otu id="otu169551" label="GCA_002398105DHCD01000046.1_31269642803155_31_GCA_002398105_1_ID_55_31_partial_00__Syntrophomonas_sp._UBA4911_"/>
    <otu id="otu169562" label="GCA_002305965DBRM01000078.1_95988339986136_95_GCA_002305965_1_ID_36_95_partial_00__Syntrophomonas_sp._UBA1368_"/>
    <otu id="otu169569" label="5.8/67"/>
    <otu id="otu169572" label="65.4/71"/>
    <otu id="otu169575" label="GCA_002410325DHRK01000007.1_37537782337889635_375_GCA_002410325_-1_ID_35_375_partial_00__Syntrophomonas_sp._UBA5314_"/>
    <otu id="otu169578" label="94.1/100"/>
    <otu id="otu169581" label="GCA_002398825DHBS01000046.1_97063812711_9_GCA_002398825_1_ID_11_9_partial_00__Syntrophomonas_sp._UBA4922_"/>
    <otu id="otu169584" label="GCA_001512785LFSQ01000002.1_44377703883499_44_GCA_001512785_-1_ID_99_44_partial_00__Syntrophomonas_sp._DTU019_"/>
    <otu id="otu169595" label="86.2/91"/>
    <otu id="otu169598" label="WP_054692632.1_GCF_001311885_aminopeptidase_P_family_protein__Syntrophomonas_palmitatica_"/>
    <otu id="otu169601" label="93.8/90"/>
    <otu id="otu169604" label="4.4/26"/>
    <otu id="otu169607" label="PKM78592.1_GCA_002840245_aminopeptidase_P_family_protein__Firmicutes_bacterium_HGW-Firmicutes-15_"/>
    <otu id="otu169610" label="HAA08820.1_GCA_003444615_TPA__aminopeptidase_P_family_protein__partial__Syntrophomonas_sp._"/>
    <otu id="otu169617" label="CFX48879.1_GCA_000983115_Peptidase_M24__methionine_aminopeptidase__Syntrophomonas_zehnderi_OL-4_"/>
    <otu id="otu169636" label="ADI01193.1_GCA_000092405_peptidase_M24__Syntrophothermus_lipocalidus_DSM_12680_"/>
    <otu id="otu169643" label="GCA_000380725AQYN01000147.1_315792682147_3_GCA_000380725_1_ID_147_3_partial_00__Fervidibacteria_bacterium_SCGC_AAA471-D06_"/>
    <otu id="otu169654" label="GCA_001899445MPOA01000003.1_6963300643733_69_GCA_001899445_1_ID_3_69_partial_00__Candidatus_Desulfopertinax_cowenii_"/>
    <otu id="otu169661" label="OAR03263.1_GCA_001653195_hypothetical_protein_SA87_05015__Hydrogenibacillus_schlegelii_"/>
    <otu id="otu169668" label="98.8/98"/>
    <otu id="otu169671" label="GCA_002011075MTMA01000004.1_4424231074242311_442_GCA_002011075_-1_ID_1_442_partial_00__Candidatus_Geothermarchaeota_archaeon_JdFR-13_"/>
    <otu id="otu169674" label="GCA_002011085MTMB01000003.1_5214897404908461_521_GCA_002011085_1_ID_1_521_partial_00__Candidatus_Geothermarchaeota_archaeon_JdFR-14_"/>
    <otu id="otu169685" label="0/29"/>
    <otu id="otu169690" label="OHD55204.1_GCA_001829395_hypothetical_protein_A2014_07005__Spirochaetes_bacterium_GWF1_49_6_"/>
    <otu id="otu169693" label="OHD56287.1_GCA_001829415_hypothetical_protein_A2Y33_00525__Spirochaetes_bacterium_GWF1_51_8_"/>
    <otu id="otu169700" label="GCA_003235715QJVM01000200.1_1189419948163_11_GCA_003235715_-1_ID_163_11_partial_00__Nitrospirae_bacterium_"/>
    <otu id="otu169713" label="75.4/86"/>
    <otu id="otu169716" label="17.5/88"/>
    <otu id="otu169721" label="76.4/60"/>
    <otu id="otu169724" label="33.1/66"/>
    <otu id="otu169727" label="97.5/93"/>
    <otu id="otu169730" label="73/91"/>
    <otu id="otu169733" label="RUS43513.1_GCA_003990975_aminopeptidase_P_family_protein__Cohnella_sp._AR92_"/>
    <otu id="otu169736" label="95.4/100"/>
    <otu id="otu169739" label="PLT44999.1_GCA_002864175_Aminopeptidase_YpdF__MP-__MA-__MS-__AP-__NP-_specific___Paenibacillus_pasadenensis_"/>
    <otu id="otu169744" label="OXM17603.1_GCA_002233675_peptidase_M24_family_protein__Paenibacillus_herberti_"/>
    <otu id="otu169747" label="SDS17485.1_GCA_900105225_Xaa-Pro_aminopeptidase__Paenibacillaceae_bacterium_GAS479_"/>
    <otu id="otu169762" label="RXT09116.1_GCA_004123195_aminopeptidase_P_family_protein__Ammoniphilus_sp._CFH_90114_"/>
    <otu id="otu169769" label="59.6/91"/>
    <otu id="otu169774" label="20.2/84"/>
    <otu id="otu169777" label="PWV95197.1_GCA_003182255_Xaa-Pro_aminopeptidase__Paenibacillus_cellulosilyticus_"/>
    <otu id="otu169780" label="RAL24131.1_GCA_003313465_peptidase_M24_family_protein__Thermoflavimicrobium_sp._FBKL4.011_"/>
    <otu id="otu169787" label="AHD05858.1_GCA_000511405_putative_dipeptidase_YkvY__Paenibacillus_larvae_subsp._larvae_DSM_25430_"/>
    <otu id="otu169796" label="WP_042121559.1_GCF_000285515_aminopeptidase_P_family_protein__Paenibacillus_senegalensis_"/>
    <otu id="otu169799" label="59.7/84"/>
    <otu id="otu169802" label="90.5/87"/>
    <otu id="otu169805" label="79.4/46"/>
    <otu id="otu169808" label="44.4/65"/>
    <otu id="otu169811" label="SMG44980.1_GCA_900177815_Xaa-Pro_dipeptidase__Paenibacillus_aquistagni_"/>
    <otu id="otu169814" label="AUM64261.1_GCA_002865525_peptidase_M24_family_protein__Brevibacillus_laterosporus_"/>
    <otu id="otu169821" label="WP_019119978.1_GCF_000311785_aminopeptidase_P_family_protein__Brevibacillus_massiliensis_"/>
    <otu id="otu169828" label="80/56"/>
    <otu id="otu169831" label="41/26"/>
    <otu id="otu169834" label="90.6/35"/>
    <otu id="otu169837" label="58.2/34"/>
    <otu id="otu169840" label="WP_126427764.1_GCF_003963515_aminopeptidase_P_family_protein__Brevibacillus_sp._SCSIO_07484_"/>
    <otu id="otu169843" label="REK64693.1_GCA_003388715_peptidase_M24_family_protein__Brevibacillus_sp._"/>
    <otu id="otu169850" label="WP_044899661.1_GCF_000948185_MULTISPECIES__aminopeptidase_P_family_protein__Bacillales_"/>
    <otu id="otu169857" label="72.4/70"/>
    <otu id="otu169860" label="EMT50771.1_GCA_000353565_Xaa-Pro_dipeptidase_Xaa-Pro_aminopeptidase__Brevibacillus_borstelensis_AK1_"/>
    <otu id="otu169863" label="RNB76992.1_GCA_003710915_aminopeptidase_P_family_protein__Brevibacillus_invocatus_"/>
    <otu id="otu169874" label="30.7/75"/>
    <otu id="otu169877" label="EJL47169.1_GCA_000282015_Xaa-Pro_aminopeptidase__Brevibacillus_sp._CF112_"/>
    <otu id="otu169882" label="WP_069850730.1_GCF_001748185_aminopeptidase_P_family_protein__Brevibacillus_brevis_"/>
    <otu id="otu169885" label="44.1/100"/>
    <otu id="otu169888" label="AWX59196.1_GCA_001039275_aminopeptidase_P_family_protein__Brevibacillus_brevis_"/>
    <otu id="otu169891" label="KMZ44869.1_GCA_001184755_metallopeptidase__Bacillus_sp._FJAT-27238_"/>
    <otu id="otu169914" label="81.8/72"/>
    <otu id="otu169917" label="95.1/99"/>
    <otu id="otu169920" label="90.9/100"/>
    <otu id="otu169923" label="GCA_002439285DJTQ01000049.1_27861871290_2_GCA_002439285_1_ID_290_2_partial_00__Paenibacillaceae_bacterium_UBA6304_"/>
    <otu id="otu169926" label="WP_068615502.1_GCF_900086655_aminopeptidase_P_family_protein__Paenibacillus_tuaregi_"/>
    <otu id="otu169933" label="75.5/95"/>
    <otu id="otu169938" label="13/34"/>
    <otu id="otu169941" label="WP_018975478.1_GCF_000378145_aminopeptidase_P_family_protein__Saccharibacillus_kuerlensis_"/>
    <otu id="otu169944" label="OWR28163.1_GCA_002205895_peptidase_M24_family_protein__Saccharibacillus_sp._O23_"/>
    <otu id="otu169951" label="OWA34738.1_GCA_002189105_peptidase_M24_family_protein__Saccharibacillus_sp._O16_"/>
    <otu id="otu169958" label="56.1/96"/>
    <otu id="otu169961" label="78.9/93"/>
    <otu id="otu169964" label="OMC71816.1_GCA_001955535_peptidase_M24_family_protein__Paenibacillus_sp._FSL_H7-0326_"/>
    <otu id="otu169967" label="OAB39213.1_GCA_001637215_metallopeptidase__Paenibacillus_macquariensis_subsp._defensor_"/>
    <otu id="otu169976" label="KHF32257.1_GCA_000787385_putative_peptidase__Paenibacillus_sp._P1XP2_"/>
    <otu id="otu169979" label="74.5/100"/>
    <otu id="otu169982" label="GCA_004916975STGQ01000001.1_3213274443285771_321_GCA_004916975_-1_ID_1_321_partial_00__Paenibacillus_sp._YH-JAE5_"/>
    <otu id="otu169985" label="WP_127606926.1_GCF_004001045_aminopeptidase_P_family_protein__Paenibacillus_chibensis_"/>
    <otu id="otu170008" label="75.3/67"/>
    <otu id="otu170011" label="86.2/84"/>
    <otu id="otu170014" label="79.6/87"/>
    <otu id="otu170017" label="93.2/74"/>
    <otu id="otu170020" label="WP_068775166.1_GCF_001541095_aminopeptidase_P_family_protein__Paenibacillus_sp._FJAT-26967_"/>
    <otu id="otu170023" label="92.6/100"/>
    <otu id="otu170026" label="SFJ00656.1_GCA_900113915_Xaa-Pro_dipeptidase__Paenibacillus_sp._UNC496MF_"/>
    <otu id="otu170029" label="OXS60298.1_GCA_002237815_peptidase_M24_family_protein__Cohnella_sp._CIP_111063_"/>
    <otu id="otu170040" label="62.1/65"/>
    <otu id="otu170043" label="81.5/79"/>
    <otu id="otu170046" label="74.8/85"/>
    <otu id="otu170049" label="TCR55628.1_GCA_004342525_Xaa-Pro_dipeptidase__Paenibacillus_sp._BK736_"/>
    <otu id="otu170052" label="53.9/100"/>
    <otu id="otu170055" label="SEO39336.1_GCA_900110075_Xaa-Pro_dipeptidase__Paenibacillus_sp._OV219_"/>
    <otu id="otu170058" label="WP_127456913.1_GCF_004000765_aminopeptidase_P_family_protein__Paenibacillus_chondroitinus_"/>
    <otu id="otu170069" label="RAP74532.1_GCA_003268025_aminopeptidase_P_family_protein__Paenibacillus_montanisoli_"/>
    <otu id="otu170076" label="SDW65846.1_GCA_900106745_Xaa-Pro_dipeptidase__Paenibacillus_sp._CF384_"/>
    <otu id="otu170087" label="RAV20649.1_GCA_003285015_aminopeptidase_P_family_protein__Paenibacillus_contaminans_"/>
    <otu id="otu170096" label="OPA80464.1_GCA_002021565_peptidase_M24_family_protein__Paenibacillus_selenitireducens_"/>
    <otu id="otu170099" label="WP_018757155.1_GCF_000374845_aminopeptidase_P_family_protein__Paenibacillus_terrigena_"/>
    <otu id="otu170134" label="EGL83167.1_GCA_000218765_peptidase_M24__Caldalkalibacillus_thermarum_TA2.A1_"/>
    <otu id="otu170137" label="WP_051541233.1_GCF_000615945_aminopeptidase_P_family_protein__Bacillus_mannanilyticus_"/>
    <otu id="otu170146" label="76.7/65"/>
    <otu id="otu170149" label="44.9/24"/>
    <otu id="otu170152" label="84.1/87"/>
    <otu id="otu170155" label="80.7/27"/>
    <otu id="otu170158" label="76.3/99"/>
    <otu id="otu170161" label="93.1/100"/>
    <otu id="otu170164" label="51.3/98"/>
    <otu id="otu170167" label="66.4/99"/>
    <otu id="otu170170" label="RNA70339.1_GCA_003710255_aminopeptidase_P_family_protein__Bacillus_sp._KQ-3_"/>
    <otu id="otu170173" label="84.8/99"/>
    <otu id="otu170176" label="PTL39846.1_GCA_003044065_peptidase_M24_family_protein__Alkalicoccus_saliphilus_"/>
    <otu id="otu170181" label="ADH98850.1_GCA_000093085_peptidase_M24___Bacillus__selenitireducens_MLS10_"/>
    <otu id="otu170184" label="AOM82246.1_GCA_001721685_Putative_dipeptidase_ykvY__Bacillus_beveridgei_"/>
    <otu id="otu170199" label="WP_110934860.1_GCF_002886185_aminopeptidase_P_family_protein__Salipaludibacillus_neizhouensis_"/>
    <otu id="otu170206" label="75.7/99"/>
    <otu id="otu170211" label="ADU31479.1_GCA_000177235_peptidase_M24__Bacillus_cellulosilyticus_DSM_2522_"/>
    <otu id="otu170214" label="WP_096189718.1_GCF_002335745_aminopeptidase_P_family_protein__Bacillus_sp._FJAT-44876_"/>
    <otu id="otu170221" label="WP_078579530.1_GCF_002019735_aminopeptidase_P_family_protein__Salipaludibacillus_agaradhaerens_"/>
    <otu id="otu170232" label="OEH94040.1_GCA_001742425_metallopeptidase__Bacillus_solimangrovi_"/>
    <otu id="otu170239" label="PTM58554.1_GCA_003046315_Xaa-Pro_aminopeptidase__Desmospora_activa_DSM_45169_"/>
    <otu id="otu170246" label="4.4/24"/>
    <otu id="otu170249" label="SFG00761.1_GCA_900113175_Xaa-Pro_aminopeptidase._Metallo_peptidase._MEROPS_family_M24B__Planifilum_fulgidum_"/>
    <otu id="otu170252" label="SEN03126.1_GCA_900110165_Xaa-Pro_dipeptidase__Lihuaxuella_thermophila_"/>
    <otu id="otu170263" label="88.5/85"/>
    <otu id="otu170266" label="79.1/80"/>
    <otu id="otu170269" label="95.4/99"/>
    <otu id="otu170272" label="WP_102026781.1_GCF_900240405_aminopeptidase_P_family_protein__Salirhabdus_sp._Marseille-P4669_"/>
    <otu id="otu170277" label="ALX50562.1_GCA_001307805_metallopeptidase__Lentibacillus_amyloliquefaciens_"/>
    <otu id="otu170280" label="51.4/100"/>
    <otu id="otu170283" label="RFA32520.1_GCA_003399705_peptidase_M24_family_protein__Virgibacillus_dokdonensis_"/>
    <otu id="otu170286" label="WP_077321357.1_GCF_900162615_aminopeptidase_P_family_protein__Virgibacillus_proomii_"/>
    <otu id="otu170301" label="0/73"/>
    <otu id="otu170304" label="96.4/97"/>
    <otu id="otu170307" label="OIJ12411.1_GCA_001866005_peptidase_M24_family_protein__Anaerobacillus_alkalilacustris_"/>
    <otu id="otu170310" label="WP_078428618.1_GCF_002019605_aminopeptidase_P_family_protein__Bacillus_alkalinitrilicus_"/>
    <otu id="otu170317" label="99.6/99"/>
    <otu id="otu170320" label="KPB05412.1_GCA_001293645_metallopeptidase__Bacillus_sp._CHD6a_"/>
    <otu id="otu170323" label="62.5/98"/>
    <otu id="otu170326" label="KMJ57033.1_GCA_001037965_metallopeptidase__Bacillus_sp._LL01_"/>
    <otu id="otu170329" label="WP_064097922.1_GCF_001648575_aminopeptidase_P_family_protein__Bacillus_horikoshii_"/>
    <otu id="otu170350" label="RAK21248.1_GCA_003259935_Xaa-Pro_dipeptidase__Anoxybacillus_vitaminiphilus_"/>
    <otu id="otu170353" label="WP_044894511.1_GCF_000948175_aminopeptidase_P_family_protein__Bacillus_alveayuensis_"/>
    <otu id="otu170368" label="66.2/43"/>
    <otu id="otu170371" label="84.6/99"/>
    <otu id="otu170374" label="GAU62872.1_GCA_001748485_putative_peptidase__Tepidibacillus_sp._HK-1_"/>
    <otu id="otu170379" label="KSU83658.1_GCA_001457035_metallopeptidase__Fictibacillus_enclensis_"/>
    <otu id="otu170382" label="WP_062233844.1_GCF_001510655_aminopeptidase_P_family_protein__Fictibacillus_sp._FJAT-27399_"/>
    <otu id="otu170393" label="WP_035425469.1_GCF_000334155_aminopeptidase_P_family_protein__Bacillus_ligniniphilus_"/>
    <otu id="otu170406" label="78.2/80"/>
    <otu id="otu170409" label="93.2/94"/>
    <otu id="otu170412" label="79.3/95"/>
    <otu id="otu170415" label="87.2/99"/>
    <otu id="otu170418" label="BAD65267.1_GCA_000009825_Xaa-Pro_dipeptidase__Bacillus_clausii_KSM-K16_"/>
    <otu id="otu170421" label="90.1/100"/>
    <otu id="otu170426" label="99.3/99"/>
    <otu id="otu170429" label="75.9/96"/>
    <otu id="otu170432" label="89.4/100"/>
    <otu id="otu170435" label="TDM21381.1_GCA_004359625_aminopeptidase_P_family_protein__Macrococcus_canis_"/>
    <otu id="otu170438" label="RXK18236.1_GCA_004117835_aminopeptidase_P_family_protein__Macrococcus_sp._DPC7161_"/>
    <otu id="otu170445" label="86.3/97"/>
    <otu id="otu170448" label="TDM10606.1_GCA_004359545_aminopeptidase_P_family_protein__Macrococcus_lamae_"/>
    <otu id="otu170451" label="GCA_002438305DJUI01000089.1_14101931066324_14_GCA_002438305_-1_ID_24_14_partial_00__Staphylococcaceae_bacterium_UBA6286_"/>
    <otu id="otu170462" label="78/98"/>
    <otu id="otu170465" label="TDL98579.1_GCA_004359615_aminopeptidase_P_family_protein__Macrococcus_brunensis_"/>
    <otu id="otu170468" label="TDM04532.1_GCA_004359515_aminopeptidase_P_family_protein__Macrococcus_carouselicus_"/>
    <otu id="otu170481" label="PTI72972.1_GCA_003041615_peptidase_M24_family_protein__Staphylococcus_vitulinus_"/>
    <otu id="otu170484" label="SNV64652.1_GCA_900187075_proline_dipeptidase__Staphylococcus_stepanovicii_"/>
    <otu id="otu170495" label="89.3/100"/>
    <otu id="otu170498" label="EKU50213.1_GCA_000314555_proline_dipeptidase__Staphylococcus_massiliensis_S46_"/>
    <otu id="otu170501" label="REI00315.1_GCA_003387995_aminopeptidase_P_family_protein__Staphylococcus_felis_"/>
    <otu id="otu170516" label="47.9/69"/>
    <otu id="otu170519" label="AXJ12602.1_GCA_003352995_Xaa-Pro_dipeptidase__Streptococcus_pluranimalium_"/>
    <otu id="otu170522" label="92.4/99"/>
    <otu id="otu170525" label="PPA71632.1_GCA_002926065_peptidase_M24_family_protein__Jeotgalibacillus_proteolyticus_"/>
    <otu id="otu170530" label="6.3/43"/>
    <otu id="otu170533" label="TFE00928.1_GCA_004405125_aminopeptidase_P_family_protein__Jeotgalibacillus_salarius_"/>
    <otu id="otu170536" label="KIL46318.1_GCA_000829515_dipeptidase__Jeotgalibacillus_campisalis_"/>
    <otu id="otu170543" label="TDL34321.1_GCA_004358665_aminopeptidase_P_family_protein__Jeotgalibacillus_sp._S-D1_"/>
    <otu id="otu170562" label="92.2/97"/>
    <otu id="otu170565" label="43.6/21"/>
    <otu id="otu170568" label="74.8/33"/>
    <otu id="otu170571" label="RDI44265.1_GCA_003350505_Xaa-Pro_aminopeptidase__Falsibacillus_pallidus_"/>
    <otu id="otu170576" label="KTA45654.1_GCA_001466135_metallopeptidase__Listeria_monocytogenes_"/>
    <otu id="otu170579" label="0/99"/>
    <otu id="otu170582" label="WP_003762457.1_GCF_001488435_MULTISPECIES__aminopeptidase_P_family_protein__Listeria_"/>
    <otu id="otu170585" label="GCA_000168435AARL02000677.1_37981079984_3_GCA_000168435_-1_ID_984_3_partial_01__Listeria_monocytogenes_FSL_J1-208_"/>
    <otu id="otu170600" label="94.5/99"/>
    <otu id="otu170603" label="PSL35246.1_GCA_003014655_Xaa-Pro_dipeptidase__Planomicrobium_soli_"/>
    <otu id="otu170606" label="79.1/96"/>
    <otu id="otu170609" label="92.8/98"/>
    <otu id="otu170612" label="23.2/33"/>
    <otu id="otu170615" label="94.2/96"/>
    <otu id="otu170618" label="78/96"/>
    <otu id="otu170621" label="91/100"/>
    <otu id="otu170624" label="CEA05686.1_GCA_000935965_putative_peptidase__Metalysinibacillus_saudimassiliensis_"/>
    <otu id="otu170627" label="85.1/46"/>
    <otu id="otu170630" label="86.5/20"/>
    <otu id="otu170633" label="10/11"/>
    <otu id="otu170636" label="99.7/100"/>
    <otu id="otu170639" label="50.6/100"/>
    <otu id="otu170642" label="RXH51420.1_GCA_003660425_aminopeptidase_P_family_protein__Kurthia_gibsonii_"/>
    <otu id="otu170645" label="PWI26205.1_GCA_003143975_peptidase_M24_family_protein__Kurthia_sibirica_"/>
    <otu id="otu170652" label="STX10297.1_GCA_900452285_Uncharacterized_peptidase_SA1530__Kurthia_zopfii_"/>
    <otu id="otu170659" label="RIJ66716.1_GCA_003576525_aminopeptidase_P_family_protein__Rummeliibacillus_sp._POC4_"/>
    <otu id="otu170666" label="WP_102691063.1_GCF_002884495_aminopeptidase_P_family_protein__Rummeliibacillus_pycnus_"/>
    <otu id="otu170673" label="AMW99607.1_GCA_001617605_metallopeptidase__Rummeliibacillus_stabekisii_"/>
    <otu id="otu170684" label="PKA85055.1_GCA_002813185_Xaa-Pro_dipeptidase__Viridibacillus_sp._OK051_"/>
    <otu id="otu170691" label="75.9/80"/>
    <otu id="otu170696" label="QBK26522.1_GCA_004331915_aminopeptidase_P_family_protein__Ureibacillus_thermophilus_"/>
    <otu id="otu170699" label="WP_016837117.1_GCF_000284835_aminopeptidase_P_family_protein__Ureibacillus_thermosphaericus_"/>
    <otu id="otu170706" label="71.9/75"/>
    <otu id="otu170709" label="72.7/21"/>
    <otu id="otu170712" label="33.1/21"/>
    <otu id="otu170715" label="92.2/89"/>
    <otu id="otu170718" label="84.4/100"/>
    <otu id="otu170721" label="58.5/100"/>
    <otu id="otu170724" label="OCS93019.1_GCA_001700325_metallopeptidase__Caryophanon_latum_"/>
    <otu id="otu170727" label="OCS88341.1_GCA_001700315_metallopeptidase__Caryophanon_tenue_"/>
    <otu id="otu170736" label="AWE08328.1_GCA_003073375_peptidase_M24_family_protein__Lysinibacillus_sp._2017_"/>
    <otu id="otu170739" label="AMO86367.1_GCA_001586195_metallopeptidase__Solibacillus_silvestris_"/>
    <otu id="otu170752" label="GCA_002359075DEQA01000026.1_182096622057136_18_GCA_002359075_-1_ID_136_18_partial_00__Planococcaceae_bacterium_UBA3378_"/>
    <otu id="otu170755" label="WP_036156229.1_GCF_002200835_aminopeptidase_P_family_protein__Lysinibacillus_odysseyi_"/>
    <otu id="otu170766" label="SOC03248.1_GCA_900217795_Xaa-Pro_dipeptidase__Ureibacillus_xyleni_"/>
    <otu id="otu170773" label="91.3/90"/>
    <otu id="otu170776" label="92.2/74"/>
    <otu id="otu170779" label="77.4/20"/>
    <otu id="otu170782" label="68.1/19"/>
    <otu id="otu170785" label="88/88"/>
    <otu id="otu170788" label="EON71545.1_GCA_000392615_Xaa-Pro_dipeptidase__Lysinibacillus_sphaericus_OT4b.31_"/>
    <otu id="otu170791" label="SUV18363.1_GCA_900445465_peptidase_M24__Lysinibacillus_sphaericus_"/>
    <otu id="otu170798" label="77.4/100"/>
    <otu id="otu170801" label="QAS57016.1_GCA_004101885_aminopeptidase_P_family_protein__Lysinibacillus_sphaericus_"/>
    <otu id="otu170804" label="HBI99962.1_GCA_003507435_TPA__peptidase_M24_family_protein__Lysinibacillus_sp._"/>
    <otu id="otu170815" label="GCA_002331675DCZS01000050.1_31360493713756_31_GCA_002331675_1_ID_56_31_partial_00__Lysinibacillus_sp._UBA2078_"/>
    <otu id="otu170822" label="GCA_002429725DJAU01000045.1_19192452033361_19_GCA_002429725_-1_ID_61_19_partial_00__Lysinibacillus_sp._UBA5994_"/>
    <otu id="otu170829" label="0/94"/>
    <otu id="otu170832" label="KOS64767.1_GCA_001278875_metallopeptidase__Lysinibacillus_sp._FJAT-14222_"/>
    <otu id="otu170835" label="PJO41710.1_GCA_002803495_peptidase_M24_family_protein__Lysinibacillus_xylanilyticus_"/>
    <otu id="otu170852" label="PYF09049.1_GCA_003217295_Xaa-Pro_dipeptidase__Lysinibacillus_chungkukjangi_"/>
    <otu id="otu170855" label="WP_036198643.1_GCF_002200845_aminopeptidase_P_family_protein__Lysinibacillus_sinduriensis_"/>
    <otu id="otu170874" label="SIT85121.1_GCA_900156305_Xaa-Pro_dipeptidase__Edaphobacillus_lindanitolerans_"/>
    <otu id="otu170881" label="88.3/98"/>
    <otu id="otu170884" label="43.5/43"/>
    <otu id="otu170889" label="WP_019415969.1_GCF_000286315_aminopeptidase_P_family_protein__Paenisporosarcina_sp._TG20_"/>
    <otu id="otu170892" label="WP_017379924.1_GCF_000297555_aminopeptidase_P_family_protein__Paenisporosarcina_sp._TG-14_"/>
    <otu id="otu170899" label="57.5/90"/>
    <otu id="otu170902" label="WP_075620061.1_GCF_001939075_aminopeptidase_P_family_protein__Paenisporosarcina_indica_"/>
    <otu id="otu170905" label="EPD54175.1_GCA_000411295_hypothetical_protein_HMPREF1210_00160__Paenisporosarcina_sp._HGH0030_"/>
    <otu id="otu170918" label="PUB15173.1_GCA_003058165_Xaa-Pro_dipeptidase__Paenisporosarcina_sp._OV554_"/>
    <otu id="otu170921" label="WP_024534220.1_GCF_000484595_aminopeptidase_P_family_protein__Sporosarcina_sp._EUR3_2.2.2_"/>
    <otu id="otu170936" label="AYC29844.1_GCA_003595195_aminopeptidase_P_family_protein__Paenisporosarcina_sp._K2R23-3_"/>
    <otu id="otu170951" label="82.5/21"/>
    <otu id="otu170956" label="PTY86299.1_GCA_003055085_peptidase_M24_family_protein__Bacillus_sporothermodurans_"/>
    <otu id="otu170959" label="WP_058006022.1_GCF_001439965_MULTISPECIES__aminopeptidase_P_family_protein__Bacillus_"/>
    <otu id="otu170966" label="SEM37936.1_GCA_900109925_Xaa-Pro_aminopeptidase._Metallo_peptidase._MEROPS_family_M24B__Bacillus_persicus_"/>
    <otu id="otu170981" label="78/97"/>
    <otu id="otu170984" label="KYG32183.1_GCA_001590785_metallopeptidase__Bacillus_trypoxylicola_"/>
    <otu id="otu170987" label="82.6/98"/>
    <otu id="otu170990" label="SEQ59721.1_GCA_900110685_Xaa-Pro_dipeptidase__Piscibacillus_halophilus_"/>
    <otu id="otu170995" label="77.5/94"/>
    <otu id="otu170998" label="96.1/94"/>
    <otu id="otu171001" label="WP_066728835.1_GCF_001517935_aminopeptidase_P_family_protein__Sneathia_sanguinegens_"/>
    <otu id="otu171004" label="AKC95933.1_GCA_000973085_metallopeptidase__Sneathia_amnii_"/>
    <otu id="otu171011" label="WP_067139215.1_GCF_001517915_aminopeptidase_P_family_protein__Oceanivirga_salmonicida_"/>
    <otu id="otu171018" label="WP_068268448.1_GCF_001517835_aminopeptidase_P_family_protein__Caviibacter_abscessus_"/>
    <otu id="otu171039" label="KEK18925.1_GCA_000712595_metallopeptidase__Bacillus_manliponensis_"/>
    <otu id="otu171042" label="SFS55281.1_GCA_900116295_Xaa-Pro_aminopeptidase._Metallo_peptidase._MEROPS_family_M24B__Bacillus_sp._103mf_"/>
    <otu id="otu171065" label="WP_060207169.1_GCF_001531445_aminopeptidase_P_family_protein__Sporosarcina_koreensis_"/>
    <otu id="otu171072" label="RLA85095.1_GCA_003646585_hypothetical_protein_DRG31_03840__Deltaproteobacteria_bacterium_"/>
    <otu id="otu171079" label="OFW59741.1_GCA_001768645_hypothetical_protein_A2Y75_04795__Actinobacteria_bacterium_RBG_13_55_18_"/>
    <otu id="otu171086" label="TDI16082.1_GCA_004356095_aminopeptidase_P_family_protein__Acidobacteria_bacterium_"/>
    <otu id="otu171101" label="96.6/73"/>
    <otu id="otu171104" label="72.6/8"/>
    <otu id="otu171107" label="0/6"/>
    <otu id="otu171110" label="MBE28223.1_GCA_002712685_Xaa-Pro_dipeptidase__Euryarchaeota_archaeon_"/>
    <otu id="otu171113" label="83.7/7"/>
    <otu id="otu171116" label="HCC68620.1_GCA_003517855_TPA__Xaa-Pro_dipeptidase__Nitrospiraceae_bacterium_"/>
    <otu id="otu171119" label="6.1/3"/>
    <otu id="otu171122" label="OGW48853.1_GCA_001803815_hypothetical_protein_A2Z50_03250__Nitrospirae_bacterium_RBG_19FT_COMBO_42_15_"/>
    <otu id="otu171125" label="WP_105988028.1_GCF_002993965_aminopeptidase_P_family_protein__Lactobacillus_timberlakei_"/>
    <otu id="otu171140" label="78.9/94"/>
    <otu id="otu171143" label="KPK45382.1_GCA_001303745_hypothetical_protein_AMK74_03775__Nitrospira_bacterium_SM23_35_"/>
    <otu id="otu171146" label="65.6/96"/>
    <otu id="otu171149" label="GCA_002011775MTOR01000048.1_41970303765_4_GCA_002011775_-1_ID_65_4_partial_00__Nitrospirae_bacterium_JdFR-82_"/>
    <otu id="otu171152" label="97.7/99"/>
    <otu id="otu171155" label="84.9/99"/>
    <otu id="otu171158" label="70.2/99"/>
    <otu id="otu171161" label="GCA_003354025PIVU01000084.1_12965910726455_12_GCA_003354025_1_ID_455_12_partial_00__Nitrospirae_bacterium_"/>
    <otu id="otu171164" label="97.5/100"/>
    <otu id="otu171167" label="RJR21885.1_GCA_003599025_aminopeptidase_P_family_protein__Nitrospiraceae_bacterium_"/>
    <otu id="otu171170" label="GCA_002451135DKBK01000113.1_52531359893_5_GCA_002451135_1_ID_93_5_partial_00__Nitrospiraceae_bacterium_UBA6902_"/>
    <otu id="otu171181" label="GBD95654.1_GCA_002897895_putative_peptidase__bacterium_BMS3Abin06_"/>
    <otu id="otu171188" label="76.8/100"/>
    <otu id="otu171191" label="GCA_002011735MTOQ01000071.1_32415348252_3_GCA_002011735_1_ID_52_3_partial_00__Nitrospirae_bacterium_JdFR-81_"/>
    <otu id="otu171194" label="GCA_002010775MTOT01000261.1_73844491140_7_GCA_002010775_1_ID_40_7_partial_00__Nitrospirae_bacterium_JdFR-84_"/>
    <otu id="otu171217" label="88.6/97"/>
    <otu id="otu171220" label="76.6/43"/>
    <otu id="otu171225" label="88.1/96"/>
    <otu id="otu171228" label="67.5/85"/>
    <otu id="otu171233" label="96.4/100"/>
    <otu id="otu171236" label="GCA_002339325DDKK01000052.1_42383263942025_42_GCA_002339325_1_ID_25_42_partial_00__Nitrospiraceae_bacterium_UBA2600_"/>
    <otu id="otu171241" label="34.8/59"/>
    <otu id="otu171244" label="72.9/94"/>
    <otu id="otu171247" label="WP_028844839.1_GCF_000423865_aminopeptidase_P_family_protein__Thermodesulfovibrio_thiophilus_"/>
    <otu id="otu171250" label="WP_028842022.1_GCF_000482825_aminopeptidase_P_family_protein__Thermodesulfovibrio_islandicus_"/>
    <otu id="otu171257" label="ODA43250.1_GCA_001707915_Aminopeptidase_YpdF__MP-__MA-__MS-__AP-__NP-_specific___Thermodesulfovibrio_sp._N1_"/>
    <otu id="otu171266" label="GAQ95675.1_GCA_001514535_Xaa-Pro_aminopeptidase__Thermodesulfovibrio_aggregans_"/>
    <otu id="otu171269" label="PMP70216.1_GCA_002878055_hypothetical_protein_C0186_05295__Thermodesulfovibrio_aggregans_"/>
    <otu id="otu171284" label="79.1/100"/>
    <otu id="otu171287" label="OGW22825.1_GCA_001803635_hypothetical_protein_A2X55_02690__Nitrospirae_bacterium_GWB2_47_37_"/>
    <otu id="otu171290" label="GCA_002299835DBNT01000125.1_96004707471_9_GCA_002299835_1_ID_71_9_partial_00__Nitrospiraceae_bacterium_UBA665_"/>
    <otu id="otu171301" label="77.3/100"/>
    <otu id="otu171304" label="85.2/100"/>
    <otu id="otu171307" label="TAN40817.1_GCA_004321925_aminopeptidase_P_family_protein__Nitrospirae_bacterium_"/>
    <otu id="otu171310" label="GCA_003252075QKDO01000018.1_28212312229228_28_GCA_003252075_-1_ID_28_28_partial_00__Nitrospirae_bacterium_"/>
    <otu id="otu171319" label="PKL52072.1_GCA_002839535_Xaa-Pro_dipeptidase__Nitrospira_bacterium_HGW-Nitrospira-1_"/>
    <otu id="otu171322" label="RPI36097.1_GCA_003820425_aminopeptidase_P_family_protein__Nitrospiraceae_bacterium_"/>
    <otu id="otu171339" label="HAM50818.1_GCA_003453735_TPA__hypothetical_protein_DCP92_09065__Nitrospiraceae_bacterium_"/>
    <otu id="otu171342" label="81.2/78"/>
    <otu id="otu171347" label="OGW38864.1_GCA_001805125_hypothetical_protein_A2Y97_12095__Nitrospirae_bacterium_RBG_13_39_12_"/>
    <otu id="otu171352" label="OHE55924.1_GCA_001830135_hypothetical_protein_A2027_03135__Thermodesulfovibrio_sp._RBG_19FT_COMBO_41_18_"/>
    <otu id="otu171355" label="PIY86014.1_GCA_002785245_Xaa-Pro_dipeptidase__Nitrospirae_bacterium_CG_4_10_14_0_8_um_filter_41_23_"/>
    <otu id="otu171368" label="TAL23924.1_GCA_004298625_aminopeptidase_P_family_protein__Nitrospirae_bacterium_"/>
    <otu id="otu171371" label="88.4/100"/>
    <otu id="otu171374" label="PIV66563.1_GCA_002781345_Xaa-Pro_dipeptidase__Nitrospirae_bacterium_CG01_land_8_20_14_3_00_44_22_"/>
    <otu id="otu171379" label="HBR22847.1_GCA_003535475_TPA__Xaa-Pro_dipeptidase__Nitrospiraceae_bacterium_"/>
    <otu id="otu171384" label="25.5/100"/>
    <otu id="otu171387" label="RJQ39833.1_GCA_003599795_aminopeptidase_P_family_protein__Nitrospiraceae_bacterium_"/>
    <otu id="otu171390" label="OGW31510.1_GCA_001805105_hypothetical_protein_A2X54_03700__Nitrospirae_bacterium_GWF2_44_13_"/>
    <otu id="otu171397" label="OGW56478.1_GCA_001805185_hypothetical_protein_A2Z09_05140__Nitrospirae_bacterium_RBG_16_43_8_"/>
    <otu id="otu171428" label="KJR40450.1_GCA_000960725_peptidase_M24__Candidatus_Magnetoovum_chiemensis_"/>
    <otu id="otu171435" label="GBE33460.1_GCA_002897855_putative_peptidase__bacterium_BMS3Bbin05_"/>
    <otu id="otu171444" label="RMG67101.1_GCA_003696145_peptidase_M24_family_protein__partial__Nitrospirae_bacterium_"/>
    <otu id="otu171447" label="GCA_002011745MTOU01000027.1_3627725288134_36_GCA_002011745_-1_ID_4_36_partial_00__Nitrospirae_bacterium_JdFR-85_"/>
    <otu id="otu171466" label="71.9/23"/>
    <otu id="otu171469" label="80.6/35"/>
    <otu id="otu171472" label="85.1/81"/>
    <otu id="otu171475" label="5.4/61"/>
    <otu id="otu171478" label="94.6/69"/>
    <otu id="otu171483" label="81.7/56"/>
    <otu id="otu171486" label="85.9/56"/>
    <otu id="otu171489" label="83.9/99"/>
    <otu id="otu171492" label="99.4/98"/>
    <otu id="otu171495" label="85.1/95"/>
    <otu id="otu171498" label="85.4/99"/>
    <otu id="otu171503" label="PNV81343.1_GCA_002899805_hypothetical_protein_C0179_03215__Fervidicoccus_sp._"/>
    <otu id="otu171506" label="AFH42862.1_GCA_000258425_exopeptidase__family_M24B__Fervidicoccus_fontis_Kam940_"/>
    <otu id="otu171513" label="PMP63444.1_GCA_002877875_aminopeptidase_P_family_protein__partial__Caldimicrobium_thiodismutans_"/>
    <otu id="otu171520" label="79.8/91"/>
    <otu id="otu171523" label="83.3/95"/>
    <otu id="otu171526" label="97.2/100"/>
    <otu id="otu171529" label="RLG10746.1_GCA_003660825_aminopeptidase_P_family_protein__Candidatus_Pacearchaeota_archaeon_"/>
    <otu id="otu171532" label="RKX61338.1_GCA_003641595_aminopeptidase_P_family_protein__Thermodesulfobacteria_bacterium_"/>
    <otu id="otu171539" label="RKX59602.1_GCA_003641595_aminopeptidase_P_family_protein__partial__Thermodesulfobacteria_bacterium_"/>
    <otu id="otu171546" label="18.9/88"/>
    <otu id="otu171549" label="WP_038057441.1_GCF_000746255_M24_family_metallopeptidase__Thermodesulfobacterium_hydrogeniphilum_"/>
    <otu id="otu171552" label="AEH22485.1_GCA_000215975_peptidase_M24__Thermodesulfobacterium_geofontis_OPF15_"/>
    <otu id="otu171567" label="AIH04493.1_GCA_000734015_Xaa-Pro_dipeptidase__Thermodesulfobacterium_commune_DSM_2178_"/>
    <otu id="otu171574" label="80.2/98"/>
    <otu id="otu171579" label="AGH93817.1_GCA_000348765_Xaa-Pro_aminopeptidase__Hydrogenobaculum_sp._SN_"/>
    <otu id="otu171582" label="GCA_002341805DDOS01000070.1_669838032132_6_GCA_002341805_1_ID_132_6_partial_00__Aquificaceae_bacterium_UBA2488_"/>
    <otu id="otu171589" label="77.9/66"/>
    <otu id="otu171592" label="80.4/37"/>
    <otu id="otu171595" label="68.6/37"/>
    <otu id="otu171598" label="87.3/89"/>
    <otu id="otu171601" label="SHK54348.1_GCA_900142435_Xaa-Pro_aminopeptidase_Xaa-Pro_dipeptidase__Thermocrinis_minervae_"/>
    <otu id="otu171604" label="RMH80028.1_GCA_003696155_aminopeptidase_P_family_protein__Acidobacteria_bacterium_"/>
    <otu id="otu171611" label="73.5/68"/>
    <otu id="otu171614" label="AHE96662.1_GCA_000512735_Xaa-Pro_dipeptidase__Thermocrinis_ruber_"/>
    <otu id="otu171617" label="WP_029552176.1_GCF_000702425_aminopeptidase_P_family_protein__Thermocrinis_sp._GBS_"/>
    <otu id="otu171630" label="BAI69711.1_GCA_000010785_Xaa-Pro_dipeptidase__Hydrogenobacter_thermophilus_TK-6_"/>
    <otu id="otu171633" label="SNZ11043.1_GCA_900215655_Xaa-Pro_aminopeptidase_Xaa-Pro_dipeptidase__Hydrogenobacter_hydrogenophilus_"/>
    <otu id="otu171644" label="81/31"/>
    <otu id="otu171647" label="ADC89630.1_GCA_000025605_peptidase_M24__Thermocrinis_albus_DSM_14484_"/>
    <otu id="otu171650" label="48.6/61"/>
    <otu id="otu171655" label="45/52"/>
    <otu id="otu171658" label="RUM27784.1_GCA_003978875_aminopeptidase_P_family_protein__Aquifex_sp._"/>
    <otu id="otu171661" label="RUM29176.1_GCA_003978945_aminopeptidase_P_family_protein__Aquifex_sp._"/>
    <otu id="otu171668" label="AAC07447.1_GCA_000008625_xaa-pro_dipeptidase__Aquifex_aeolicus_VF5_"/>
    <otu id="otu171675" label="66.6/73"/>
    <otu id="otu171678" label="EDP75734.1_GCA_000171895_xaa-pro_dipeptidase__Hydrogenivirga_sp._128-5-R1-1_"/>
    <otu id="otu171681" label="RLJ70794.1_GCA_003664005_Xaa-Pro_aminopeptidase_Xaa-Pro_dipeptidase__Hydrogenivirga_caldilitoris_"/>
    <otu id="otu171708" label="98.4/86"/>
    <otu id="otu171711" label="AMP20717.1_GCA_001584725_hypothetical_protein_AZF37_05600__endosymbiont__TC1__of_Trimyema_compressum_"/>
    <otu id="otu171716" label="GCA_003249555QKIQ01000070.1_201823519290119_20_GCA_003249555_1_ID_119_20_partial_00__Clostridia_bacterium_"/>
    <otu id="otu171719" label="GCA_003251075QKIK01000402.1_12679515_1_GCA_003251075_1_ID_515_1_partial_10__Clostridia_bacterium_"/>
    <otu id="otu171734" label="RTZ59240.1_GCA_003972855_aminopeptidase_P_family_protein__partial__Gammaproteobacteria_bacterium_"/>
    <otu id="otu171743" label="ACO04633.1_GCA_000021565_Xaa-Pro_dipeptidase__X-Pro_dipeptidase___Prolinedipeptidase___Prolidase___Imidodipeptidase___Persephonella_marina_EX-H1_"/>
    <otu id="otu171746" label="82.6/95"/>
    <otu id="otu171749" label="36.9/17"/>
    <otu id="otu171752" label="92.2/100"/>
    <otu id="otu171755" label="SNZ02641.1_GCA_900215515_Xaa-Pro_aminopeptidase_Xaa-Pro_dipeptidase__Persephonella_hydrogeniphila_"/>
    <otu id="otu171758" label="WP_029521097.1_GCF_000703045_aminopeptidase_P_family_protein__Persephonella_sp._IF05-L8_"/>
    <otu id="otu171765" label="80.6/96"/>
    <otu id="otu171768" label="ACD66716.1_GCA_000020325_peptidase_M24__Sulfurihydrogenibium_sp._YO3AOP1_"/>
    <otu id="otu171771" label="8.2/8"/>
    <otu id="otu171774" label="PMP78166.1_GCA_002878035_aminopeptidase_P_family_protein__Sulfurihydrogenibium_sp._"/>
    <otu id="otu171777" label="84.5/100"/>
    <otu id="otu171780" label="ACN98928.1_GCA_000021545_Xaa-Pro_dipeptidase__X-Pro_dipeptidase___Prolinedipeptidase___Prolidase___Imidodipeptidase___Sulfurihydrogenibium_azorense_Az-Fu1_"/>
    <otu id="otu171783" label="WP_028950835.1_GCF_000619805_aminopeptidase_P_family_protein__Sulfurihydrogenibium_subterraneum_"/>
    <otu id="otu171802" label="84/32"/>
    <otu id="otu171805" label="RMA97774.1_GCA_003688665_Xaa-Pro_aminopeptidase_Xaa-Pro_dipeptidase__Hydrogenothermus_marinus_"/>
    <otu id="otu171808" label="RUM50035.1_GCA_003978675_aminopeptidase_P_family_protein__Hydrogenothermus_sp._"/>
    <otu id="otu171829" label="RUM58956.1_GCA_003978555_aminopeptidase_P_family_protein__Persephonella_sp._"/>
    <otu id="otu171832" label="RUM60848.1_GCA_003978485_aminopeptidase_P_family_protein__Persephonella_sp._"/>
    <otu id="otu171843" label="GCA_002407725DHOD01000144.1_30274712807370_30_GCA_002407725_-1_ID_70_30_partial_00__Catabacter_sp._UBA5399_"/>
    <otu id="otu171850" label="GCA_003251355QKFT01000178.1_21484251569_2_GCA_003251355_-1_ID_69_2_partial_00__Candidatus_Gracilibacteria_bacterium_"/>
    <otu id="otu171861" label="WP_031489066.1_GCF_000712165_aminopeptidase_P_family_protein__Ureaplasma_canigenitalium_"/>
    <otu id="otu171864" label="92.8/100"/>
    <otu id="otu171867" label="AJQ45093.1_GCA_000941095_Xaa-Pro_aminopeptidase__Ureaplasma_diversum_"/>
    <otu id="otu171870" label="ACI59912.1_GCA_000021265_peptidase_creatianse_family_protein__Ureaplasma_urealyticum_serovar_10_str._ATCC_33699_"/>
    <otu id="otu171885" label="AAC71546.1_GCA_000027325_metallopeptidase_family_M24_aminopeptidase__Mycoplasma_genitalium_G37_"/>
    <otu id="otu171888" label="ARQ43817.1_GCA_002128125_Xaa-Pro_aminopeptidase__Mycoplasma_pneumoniae_"/>
    <otu id="otu171897" label="WP_052663067.1_GCF_000685905_aminopeptidase_P_family_protein__Mycoplasma_pirum_"/>
    <otu id="otu171900" label="WP_052664066.1_GCF_000701785_aminopeptidase_P_family_protein__Mycoplasma_alvi_"/>
    <otu id="otu171919" label="GCA_002010615MTOF01000154.1_42010304713_4_GCA_002010615_-1_ID_13_4_partial_00__bacterium_JdFR-70_"/>
    <otu id="otu171930" label="58.5/11"/>
    <otu id="otu171933" label="79.8/98"/>
    <otu id="otu171938" label="67.8/100"/>
    <otu id="otu171943" label="78.5/100"/>
    <otu id="otu171946" label="ADC66602.1_GCA_000025505_peptidase_M24__Ferroglobus_placidus_DSM_10642_"/>
    <otu id="otu171949" label="GCA_002010215MTMY01000038.1_22172411834418_22_GCA_002010215_1_ID_18_22_partial_00__Archaeoglobus_sp._JdFR-37_"/>
    <otu id="otu171956" label="68.1/100"/>
    <otu id="otu171959" label="GCA_002010045MTMJ01000116.1_42584371720_4_GCA_002010045_1_ID_20_4_partial_00__Archaeoglobus_sp._JdFR-22_"/>
    <otu id="otu171962" label="GCA_002011215MTML01000057.1_34285402973932_34_GCA_002011215_1_ID_32_34_partial_00__Archaeoglobus_sp._JdFR-24_"/>
    <otu id="otu171973" label="75.3/100"/>
    <otu id="otu171978" label="MBO35996.1_GCA_002724615_Xaa-Pro_aminopeptidase__Verrucomicrobiales_bacterium_"/>
    <otu id="otu171981" label="GCA_003558315PWMB01000015.1_31242231252_3_GCA_003558315_1_ID_52_3_partial_00__Candidatus_Nealsonbacteria_bacterium_"/>
    <otu id="otu171988" label="OGV40167.1_GCA_001804805_hypothetical_protein_A2X48_20405__Lentisphaerae_bacterium_GWF2_49_21_"/>
    <otu id="otu172001" label="GCA_003554235PWFY01000050.1_73857501111_7_GCA_003554235_1_ID_11_7_partial_00__Candidatus_Aenigmarchaeota_archaeon_"/>
    <otu id="otu172004" label="GCA_003553585PWEQ01000009.1_19136751483525_19_GCA_003553585_-1_ID_25_19_partial_00__Candidatus_Aenigmarchaeota_archaeon_"/>
    <otu id="otu172015" label="77.9/92"/>
    <otu id="otu172018" label="26.7/10"/>
    <otu id="otu172021" label="42.2/47"/>
    <otu id="otu172024" label="53.3/71"/>
    <otu id="otu172027" label="80.2/76"/>
    <otu id="otu172030" label="79/77"/>
    <otu id="otu172033" label="44/99"/>
    <otu id="otu172036" label="RLG65999.1_GCA_003661565_hypothetical_protein_DRO21_00380__archaeon_"/>
    <otu id="otu172041" label="PLJ77279.1_GCA_002855745_hypothetical_protein_B7L53_06930__Thermofilum_sp._NZ13_"/>
    <otu id="otu172044" label="AJB42549.1_GCA_000813245_Aminopeptidase_YpdF__MP-__MA-__MS-__AP-__NP-_specific___Thermofilum_adornatus_1505_"/>
    <otu id="otu172055" label="RLE84679.1_GCA_003649405_aminopeptidase_P_family_protein__Thermoprotei_archaeon_"/>
    <otu id="otu172064" label="RLE64258.1_GCA_003649235_hypothetical_protein_DRJ38_05840__Thermoprotei_archaeon_"/>
    <otu id="otu172067" label="RLE72040.1_GCA_003649255_hypothetical_protein_DRJ37_03720__Thermoprotei_archaeon_"/>
    <otu id="otu172078" label="0/10"/>
    <otu id="otu172083" label="RLG39813.1_GCA_003661265_aminopeptidase_P_family_protein__Candidatus_Korarchaeota_archaeon_"/>
    <otu id="otu172086" label="RLG41818.1_GCA_003661265_hypothetical_protein_DRO05_02895__Candidatus_Korarchaeota_archaeon_"/>
    <otu id="otu172093" label="RLE69625.1_GCA_003650735_aminopeptidase_P_family_protein__Thermoprotei_archaeon_"/>
    <otu id="otu172104" label="RLE78387.1_GCA_003649305_aminopeptidase_P_family_protein__Thermoprotei_archaeon_"/>
    <otu id="otu172111" label="87.6/97"/>
    <otu id="otu172114" label="40.8/89"/>
    <otu id="otu172117" label="OYT61470.1_GCA_002254595_hypothetical_protein_B6U69_03530__Thermofilum_sp._ex4484_15_"/>
    <otu id="otu172120" label="RLF21826.1_GCA_003650925_aminopeptidase_P_family_protein__Thermoprotei_archaeon_"/>
    <otu id="otu172127" label="58.1/99"/>
    <otu id="otu172130" label="81.3/97"/>
    <otu id="otu172135" label="ABM80317.1_GCA_000015145_Xaa-Pro_dipeptidase__Hyperthermus_butylicus_DSM_5456_"/>
    <otu id="otu172138" label="76.1/100"/>
    <otu id="otu172141" label="ALL00157.1_GCA_001412615_Xaa-Pro_aminopeptidase__Pyrodictium_delaneyi_"/>
    <otu id="otu172144" label="KSW11339.1_GCA_001462395_hypothetical_protein_CF15_00250__Pyrodictium_occultum_"/>
    <otu id="otu172155" label="77.1/100"/>
    <otu id="otu172158" label="GAY25811.1_GCA_003116855_hypothetical_protein_ATG_10140__Desulfurococcaceae_archaeon_AG1_"/>
    <otu id="otu172163" label="OYT40562.1_GCA_002254665_peptidase_M24__Desulfurococcales_archaeon_ex4484_58_"/>
    <otu id="otu172168" label="RLG91443.1_GCA_003661915_aminopeptidase_P_family_protein__Thermoprotei_archaeon_"/>
    <otu id="otu172173" label="ABN69656.1_GCA_000015945_peptidase_M24__Staphylothermus_marinus_F1_"/>
    <otu id="otu172176" label="ADI31384.1_GCA_000092465_peptidase_M24__Staphylothermus_hellenicus_DSM_12710_"/>
    <otu id="otu172199" label="85.6/97"/>
    <otu id="otu172202" label="PUA32812.1_GCA_003056265_hypothetical_protein_B7O98_05080__Zestosphaera_tikiterensis_"/>
    <otu id="otu172207" label="OYT48579.1_GCA_002254465_peptidase_M24__Desulfurococcales_archaeon_ex4484_42_"/>
    <otu id="otu172210" label="RLG75894.1_GCA_003661745_aminopeptidase_P_family_protein__Thermoprotei_archaeon_"/>
    <otu id="otu172233" label="20.7/11"/>
    <otu id="otu172236" label="RLJ10109.1_GCA_003663465_hypothetical_protein_DRP15_01185__partial__Candidatus_Aenigmarchaeota_archaeon_"/>
    <otu id="otu172239" label="74.9/73"/>
    <otu id="otu172242" label="RLE89153.1_GCA_003650785_hypothetical_protein_DRJ49_03920__Thermoprotei_archaeon_"/>
    <otu id="otu172245" label="78.4/100"/>
    <otu id="otu172248" label="94.9/100"/>
    <otu id="otu172251" label="GCA_002506515DAXS01000068.1_46408484194243_46_GCA_002506515_1_ID_43_46_partial_00__Caldivirga_sp._UBA161_"/>
    <otu id="otu172256" label="KUO92812.1_GCA_001516585_hypothetical_protein_AT710_02055__Thermocladium_sp._ECH_B_"/>
    <otu id="otu172259" label="GCA_002508315DAHE01000030.1_54874594729_5_GCA_002508315_1_ID_29_5_partial_00__Thermocladium_sp._UBA166_"/>
    <otu id="otu172270" label="KJR72375.1_GCA_000960865_peptidase_M24__partial__Vulcanisaeta_sp._AZ3_"/>
    <otu id="otu172295" label="RUM43705.1_GCA_003978805_aminopeptidase_P_family_protein__Desulfurobacterium_sp._"/>
    <otu id="otu172298" label="TCK03346.1_GCA_004339575_Xaa-Pro_aminopeptidase__Phorcysia_thermohydrogeniphila_"/>
    <otu id="otu172313" label="87.3/96"/>
    <otu id="otu172318" label="GCA_002011125MTMF01000005.1_10092839938223_100_GCA_002011125_1_ID_3_100_partial_00__Candidatus_Hydrothermarchaeota_archaeon_JdFR-18_"/>
    <otu id="otu172321" label="RLG55206.1_GCA_003661425_aminopeptidase_P_family_protein__Candidatus_Hydrothermarchaeota_archaeon_"/>
    <otu id="otu172328" label="90.2/100"/>
    <otu id="otu172331" label="88.6/100"/>
    <otu id="otu172334" label="74.6/93"/>
    <otu id="otu172337" label="82.7/84"/>
    <otu id="otu172340" label="50.4/74"/>
    <otu id="otu172343" label="41.5/86"/>
    <otu id="otu172348" label="20.2/77"/>
    <otu id="otu172351" label="89.7/86"/>
    <otu id="otu172354" label="53.7/86"/>
    <otu id="otu172357" label="48.6/86"/>
    <otu id="otu172360" label="KZX10362.1_GCA_001639295_putative_peptidase__Methanobrevibacter_curvatus_"/>
    <otu id="otu172363" label="KZX16025.1_GCA_001639265_aminopeptidase_YpdF__Methanobrevibacter_filiformis_"/>
    <otu id="otu172370" label="92.7/100"/>
    <otu id="otu172373" label="RBQ24224.1_GCA_003315655_Xaa-Pro_dipeptidase__Methanobrevibacter_sp._NOE_"/>
    <otu id="otu172376" label="87.7/100"/>
    <otu id="otu172379" label="OQD58517.1_GCA_002072215_putative_peptidase__Methanobrevibacter_arboriphilus_JCM_13429___DSM_1125_"/>
    <otu id="otu172382" label="WP_042704542.1_GCF_000513315_aminopeptidase_P_family_protein__Methanobrevibacter_arboriphilus_"/>
    <otu id="otu172397" label="KZX16266.1_GCA_001639285_aminopeptidase__Methanobrevibacter_cuticularis_"/>
    <otu id="otu172404" label="83.2/99"/>
    <otu id="otu172407" label="97.3/98"/>
    <otu id="otu172410" label="44.6/96"/>
    <otu id="otu172413" label="GCA_900315655OMZW01000036.1_12143931545149_12_GCA_900315655_1_ID_49_12_partial_00__uncultured_Methanobrevibacter_sp._"/>
    <otu id="otu172416" label="AGN16307.1_GCA_000404165_Xaa-Pro_aminopeptidase__Methanobrevibacter_sp._AbM4_"/>
    <otu id="otu172423" label="OWT32802.1_GCA_002208625_Xaa-Pro_aminopeptidase__Methanobrevibacter_sp._87.7_"/>
    <otu id="otu172434" label="GCA_900319535ONOR01000002.1_45355203653682_45_GCA_900319535_-1_ID_82_45_partial_00__uncultured_Methanobrevibacter_sp._"/>
    <otu id="otu172437" label="GCA_900319985ONQL01000003.1_47368523786822_47_GCA_900319985_-1_ID_22_47_partial_00__uncultured_Methanobrevibacter_sp._"/>
    <otu id="otu172444" label="73.7/100"/>
    <otu id="otu172447" label="72.7/100"/>
    <otu id="otu172452" label="ALT68339.1_GCA_001477655_Xaa-Pro_aminopeptidase__Methanobrevibacter_millerae_"/>
    <otu id="otu172455" label="PWB86723.1_GCA_003111605_aminopeptidase_YpdF__Methanobrevibacter_woesei_"/>
    <otu id="otu172462" label="GCA_002496065DAII01000063.1_1146745468108_11_GCA_002496065_1_ID_108_11_partial_00__Methanobrevibacter_sp._UBA586_"/>
    <otu id="otu172471" label="WP_094516637.1_GCF_002252585_aminopeptidase_P_family_protein__Methanobrevibacter_smithii_"/>
    <otu id="otu172474" label="88.7/100"/>
    <otu id="otu172477" label="ABQ86677.1_GCA_000016525_Xaa-Pro_aminopeptidase__Methanobrevibacter_smithii_ATCC_35061_"/>
    <otu id="otu172480" label="GCA_900551675URXH01000139.1_311462174139_3_GCA_900551675_-1_ID_139_3_partial_00__uncultured_bacterium_"/>
    <otu id="otu172507" label="GCA_002495685DAGJ01000021.1_16117236417340112_161_GCA_002495685_1_ID_12_161_partial_00__Methanobrevibacter_sp._UBA412_"/>
    <otu id="otu172514" label="34.6/26"/>
    <otu id="otu172519" label="100/99"/>
    <otu id="otu172522" label="AWX33407.1_GCA_003268005_aminopeptidase__Methanosphaera_sp._BMS_"/>
    <otu id="otu172525" label="61.1/76"/>
    <otu id="otu172528" label="75.3/97"/>
    <otu id="otu172531" label="RAP49536.1_GCA_003266145_aminopeptidase__Methanosphaera_sp._SHI613_"/>
    <otu id="otu172534" label="RAP52681.1_GCA_003266065_aminopeptidase__Methanosphaera_sp._rholeuAM130_"/>
    <otu id="otu172541" label="86.6/79"/>
    <otu id="otu172544" label="ABC57534.1_GCA_000012545_PepQ__Methanosphaera_stadtmanae_DSM_3091_"/>
    <otu id="otu172549" label="RAP44366.1_GCA_003266105_aminopeptidase__Methanosphaera_sp._rholeuAM6_"/>
    <otu id="otu172552" label="GCA_002509725DALW01000144.1_2161116266_2_GCA_002509725_-1_ID_66_2_partial_00__Methanobacteriaceae_archaeon_UBA541_"/>
    <otu id="otu172571" label="GCA_002504725DATN01000002.1_5085465595475758_508_GCA_002504725_-1_ID_8_508_partial_00__Methanobacteriaceae_archaeon_UBA587_"/>
    <otu id="otu172578" label="32.4/99"/>
    <otu id="otu172583" label="PKL67569.1_GCA_002839705_aminopeptidase__Methanobacteriales_archaeon_HGW-Methanobacteriales-1_"/>
    <otu id="otu172586" label="GCA_002509745DAWK01000185.1_87310832087_8_GCA_002509745_1_ID_87_8_partial_00__Methanobacteriaceae_archaeon_UBA349_"/>
    <otu id="otu172593" label="95.5/100"/>
    <otu id="otu172596" label="RJS48196.1_GCA_003600755_aminopeptidase__Methanobacterium_sp._"/>
    <otu id="otu172599" label="GCA_003558085PWMT01000135.1_11600135_1_GCA_003558085_1_ID_135_1_partial_10__Methanobacteriaceae_archaeon_"/>
    <otu id="otu172618" label="GCA_002498385DAHH01000002.1_8494594955958_84_GCA_002498385_1_ID_8_84_partial_00__Methanobacterium_sp._UBA410_"/>
    <otu id="otu172625" label="76.1/88"/>
    <otu id="otu172632" label="82.5/100"/>
    <otu id="otu172635" label="ADZ08664.1_GCA_000191585_peptidase_M24__Methanobacterium_lacus_"/>
    <otu id="otu172640" label="GCA_003141035PLKI01000028.1_53441794517792_53_GCA_003141035_-1_ID_92_53_partial_00__Methanobacterium_sp._"/>
    <otu id="otu172643" label="89.8/100"/>
    <otu id="otu172646" label="GCA_003162115PMMV01000009.1_60538855487738_60_GCA_003162115_-1_ID_38_60_partial_00__Methanobacterium_sp._"/>
    <otu id="otu172649" label="GCA_003162655PMMY01000108.1_28031795207_2_GCA_003162655_1_ID_207_2_partial_00__Methanobacterium_sp._"/>
    <otu id="otu172666" label="GCA_003202615QKNT01000210.1_26181616125_2_GCA_003202615_1_ID_125_2_partial_00__Methanobacterium_sp._"/>
    <otu id="otu172669" label="WP_048191470.1_GCF_000744455_aminopeptidase_P_family_protein__Methanobacterium_sp._SMA-27_"/>
    <otu id="otu172680" label="AEG18955.1_GCA_000214725_Xaa-Pro_dipeptidase__Methanobacterium_paludis_"/>
    <otu id="otu172687" label="SCG86424.1_GCA_900095295_Xaa-Pro_dipeptidase__Methanobacterium_congolense_"/>
    <otu id="otu172698" label="5.9/66"/>
    <otu id="otu172701" label="85.6/100"/>
    <otu id="otu172706" label="GCA_003161815PMNN01000281.1_24561448205_2_GCA_003161815_1_ID_205_2_partial_00__Methanobacterium_sp._"/>
    <otu id="otu172709" label="GCA_003166335PMWA01000104.1_706403665028117_70_GCA_003166335_-1_ID_117_70_partial_00__Methanobacterium_sp._"/>
    <otu id="otu172716" label="87.5/100"/>
    <otu id="otu172719" label="GCA_002495805DAGY01000011.1_14126151360411_14_GCA_002495805_1_ID_11_14_partial_00__Methanobacterium_sp._UBA419_"/>
    <otu id="otu172724" label="GCA_002495625DAGC01000011.1_1414127151161_14_GCA_002495625_-1_ID_1_14_partial_00__Methanobacterium_sp._UBA375_"/>
    <otu id="otu172727" label="GCA_002502855DAQK01000033.1_2021056220726_20_GCA_002502855_-1_ID_6_20_partial_00__Methanobacterium_sp._UBA279_"/>
    <otu id="otu172742" label="GCA_002494885DACV01000007.1_4524482954492908_452_GCA_002494885_-1_ID_8_452_partial_00__Methanobacterium_sp._UBA44_"/>
    <otu id="otu172755" label="65.8/52"/>
    <otu id="otu172758" label="57.6/39"/>
    <otu id="otu172761" label="46/83"/>
    <otu id="otu172764" label="CDG65670.1_GCA_000499765_Xaa-Pro_dipeptidase__Methanobacterium_sp._MB1_"/>
    <otu id="otu172767" label="0/97"/>
    <otu id="otu172770" label="AIS31631.1_GCA_000762265_Xaa-Pro_aminopeptidase__Methanobacterium_formicicum_"/>
    <otu id="otu172773" label="AXV40629.1_GCA_003491305_aminopeptidase__Methanobacterium_sp._BAmetb5_"/>
    <otu id="otu172784" label="99.3/100"/>
    <otu id="otu172787" label="OPX60815.1_GCA_002067065_Xaa-Pro_dipeptidase__Methanobacterium_sp._PtaB.Bin024_"/>
    <otu id="otu172790" label="GCA_002496805DALO01000011.1_79693087033021_79_GCA_002496805_-1_ID_21_79_partial_00__Methanobacterium_sp._UBA353_"/>
    <otu id="otu172801" label="AUB57305.1_GCA_002813675_aminopeptidase__Methanobacterium_sp._MZ-A1_"/>
    <otu id="otu172810" label="EKF85798.1_GCA_000302455_Xaa-Pro_dipeptidase__Methanobacterium_formicicum_DSM_3637_"/>
    <otu id="otu172813" label="EKQ55323.1_GCA_000309865_Xaa-Pro_aminopeptidase__Methanobacterium_sp._Maddingley_MBC34_"/>
    <otu id="otu172830" label="ADP77153.1_GCA_000166095_peptidase_M24__Methanothermus_fervidus_DSM_2088_"/>
    <otu id="otu172835" label="ADL58953.1_GCA_000145295_predicted_Xaa-Pro_dipeptidase__Methanothermobacter_marburgensis_str._Marburg_"/>
    <otu id="otu172838" label="SCM57978.1_GCA_900095815_Xaa-Pro_dipeptidase__Methanothermobacter_wolfeii_"/>
    <otu id="otu172861" label="89.5/19"/>
    <otu id="otu172864" label="81.7/26"/>
    <otu id="otu172867" label="68.1/39"/>
    <otu id="otu172870" label="88.6/87"/>
    <otu id="otu172873" label="47.6/68"/>
    <otu id="otu172878" label="60/100"/>
    <otu id="otu172883" label="GCA_900555095USJV01000091.1_1370791_1_GCA_900555095_1_ID_91_1_partial_10__uncultured_Spirochaetes_bacterium_"/>
    <otu id="otu172888" label="GCA_900315795ONAM01000021.1_16144001546139_16_GCA_900315795_-1_ID_39_16_partial_00__uncultured_Elusimicrobium_sp._"/>
    <otu id="otu172891" label="GCA_900315845OOHK01000001.1_1461507041517688_146_GCA_900315845_-1_ID_8_146_partial_00__uncultured_Elusimicrobium_sp._"/>
    <otu id="otu172902" label="GCA_900319325ONOD01000008.1_66130719446_6_GCA_900319325_1_ID_46_6_partial_00__uncultured_Elusimicrobium_sp._"/>
    <otu id="otu172909" label="ACC98287.1_GCA_000020145_Xaa-Pro_aminopeptidase__Elusimicrobium_minutum_Pei191_"/>
    <otu id="otu172918" label="HBE89218.1_GCA_003500765_TPA__peptidase_M24_family_protein__Elusimicrobia_bacterium_"/>
    <otu id="otu172921" label="5.6/41"/>
    <otu id="otu172924" label="71.7/88"/>
    <otu id="otu172927" label="OGR98040.1_GCA_001799995_hypothetical_protein_A2016_02385__Elusimicrobia_bacterium_GWF2_62_30_"/>
    <otu id="otu172930" label="PIU19994.1_GCA_002779045_hypothetical_protein_COT18_04550__Elusimicrobia_bacterium_CG08_land_8_20_14_0_20_59_10_"/>
    <otu id="otu172937" label="16.1/59"/>
    <otu id="otu172940" label="65/100"/>
    <otu id="otu172943" label="OGR48546.1_GCA_001799565_hypothetical_protein_A2X33_09215__Elusimicrobia_bacterium_GWA2_51_34_"/>
    <otu id="otu172946" label="HAH32664.1_GCA_003450815_TPA__Xaa-Pro_dipeptidase__Elusimicrobia_bacterium_"/>
    <otu id="otu172955" label="OGR44887.1_GCA_001799575_hypothetical_protein_A2X28_05465__Elusimicrobia_bacterium_GWA2_56_46_"/>
    <otu id="otu172958" label="OGS07890.1_GCA_001800245_hypothetical_protein_A2270_02440__Elusimicrobia_bacterium_RIFOXYA12_FULL_51_18_"/>
    <otu id="otu172981" label="82/96"/>
    <otu id="otu172984" label="82.6/99"/>
    <otu id="otu172987" label="38.1/97"/>
    <otu id="otu172990" label="GCA_003140895PLLH01000012.1_118283932316_11_GCA_003140895_-1_ID_16_11_partial_00__Elusimicrobia_bacterium_"/>
    <otu id="otu172993" label="OGS02460.1_GCA_001800185_hypothetical_protein_A3G41_08105__Elusimicrobia_bacterium_RIFCSPLOWO2_12_FULL_59_9_"/>
    <otu id="otu173000" label="GCA_003158755PMLF01000036.1_419582968136_4_GCA_003158755_-1_ID_136_4_partial_00__Elusimicrobia_bacterium_"/>
    <otu id="otu173009" label="2.5/77"/>
    <otu id="otu173012" label="OGR92635.1_GCA_001800135_hypothetical_protein_A3I11_01180__Elusimicrobia_bacterium_RIFCSPLOWO2_02_FULL_39_32_"/>
    <otu id="otu173015" label="OGR85409.1_GCA_001799975_hypothetical_protein_A2901_09265__Elusimicrobia_bacterium_RIFCSPLOWO2_01_FULL_54_10_"/>
    <otu id="otu173022" label="OGR82093.1_GCA_001799925_hypothetical_protein_A2636_03185__Elusimicrobia_bacterium_RIFCSPHIGHO2_01_FULL_64_10_"/>
    <otu id="otu173037" label="OGS31597.1_GCA_001800475_hypothetical_protein_A2323_03265__Elusimicrobia_bacterium_RIFOXYB2_FULL_46_23_"/>
    <otu id="otu173044" label="11.2/42"/>
    <otu id="otu173047" label="OGS20415.1_GCA_001800285_hypothetical_protein_A2252_10275__Elusimicrobia_bacterium_RIFOXYA2_FULL_39_19_"/>
    <otu id="otu173050" label="93.7/100"/>
    <otu id="otu173055" label="AKL98536.1_GCA_001027545_Aminoacylproline_aminopeptidase__Endomicrobium_proavitum_"/>
    <otu id="otu173060" label="BAV58747.1_GCA_002355835_Xaa-Pro_aminopeptidase__Candidatus_Endomicrobium_trichonymphae_"/>
    <otu id="otu173063" label="80.3/99"/>
    <otu id="otu173066" label="OEG70684.1_GCA_001730735_hypothetical_protein_ATZ36_17055__Candidatus_Endomicrobium_trichonymphae_"/>
    <otu id="otu173069" label="OEG70280.1_GCA_001730735_hypothetical_protein_ATZ36_05155__Candidatus_Endomicrobium_trichonymphae_"/>
    <otu id="otu173084" label="72/100"/>
    <otu id="otu173087" label="GCA_900316875ONEP01000091.1_36359423698864_36_GCA_900316875_1_ID_64_36_partial_00__uncultured_Elusimicrobia_bacterium_"/>
    <otu id="otu173092" label="GCA_002448285DJWX01000026.1_65706797169522_65_GCA_002448285_-1_ID_22_65_partial_00__Elusimicrobia_bacterium_UBA7019_"/>
    <otu id="otu173095" label="GCA_900321055ONUQ01000048.1_64093521144_6_GCA_900321055_-1_ID_44_6_partial_00__uncultured_Elusimicrobia_bacterium_"/>
    <otu id="otu173118" label="98.7/88"/>
    <otu id="otu173121" label="89.9/88"/>
    <otu id="otu173124" label="GCA_002402375DHFT01000037.1_16111791218919_16_GCA_002402375_-1_ID_19_16_partial_00__Elusimicrobia_bacterium_UBA4817_"/>
    <otu id="otu173129" label="PIU83457.1_GCA_002780205_hypothetical_protein_COS68_03935__Elusimicrobia_bacterium_CG06_land_8_20_14_3_00_38_11_"/>
    <otu id="otu173132" label="PKM92626.1_GCA_002840325_hypothetical_protein_CVU80_02385__Elusimicrobia_bacterium_HGW-Elusimicrobia-4_"/>
    <otu id="otu173143" label="75/100"/>
    <otu id="otu173146" label="HAM38808.1_GCA_003452965_TPA__Xaa-Pro_dipeptidase__partial__Elusimicrobia_bacterium_"/>
    <otu id="otu173149" label="OGS43359.1_GCA_001800605_hypothetical_protein_A2539_03620__Elusimicrobia_bacterium_RIFOXYD2_FULL_34_15_"/>
    <otu id="otu173168" label="23.1/19"/>
    <otu id="otu173171" label="34.8/19"/>
    <otu id="otu173174" label="PKN02310.1_GCA_002841695_hypothetical_protein_CVU77_00480__Elusimicrobia_bacterium_HGW-Elusimicrobia-1_"/>
    <otu id="otu173177" label="PIP08733.1_GCA_002771825_integrase__partial__Syntrophobacteraceae_bacterium_CG23_combo_of_CG06-09_8_20_14_all_50_8_"/>
    <otu id="otu173184" label="OGK33910.1_GCA_001788095_hypothetical_protein_A3E10_01880__Candidatus_Roizmanbacteria_bacterium_RIFCSPHIGHO2_12_FULL_37_23_"/>
    <otu id="otu173195" label="75/30"/>
    <otu id="otu173198" label="75.8/19"/>
    <otu id="otu173201" label="82.8/20"/>
    <otu id="otu173204" label="7.3/36"/>
    <otu id="otu173209" label="2.5/55"/>
    <otu id="otu173212" label="OGV93028.1_GCA_001803505_hypothetical_protein_A3B57_01595__Microgenomates_group_bacterium_RIFCSPLOWO2_01_FULL_47_10_"/>
    <otu id="otu173215" label="73.1/85"/>
    <otu id="otu173218" label="47.4/83"/>
    <otu id="otu173221" label="GCA_003173865PJMF01000011.1_52134321010_5_GCA_003173865_-1_ID_10_5_partial_00__Candidatus_Pacebacteria_bacterium_"/>
    <otu id="otu173224" label="GCA_003173955PPGK01000057.1_1161558_1_GCA_003173955_1_ID_58_1_partial_10__Candidatus_Pacebacteria_bacterium_"/>
    <otu id="otu173231" label="PIZ79116.1_GCA_002792605_hypothetical_protein_COY01_01675__Candidatus_Pacebacteria_bacterium_CG_4_10_14_0_2_um_filter_40_20_"/>
    <otu id="otu173242" label="OGJ38297.1_GCA_001787405_hypothetical_protein_A2182_03755__Candidatus_Pacebacteria_bacterium_RIFOXYA1_FULL_38_18_"/>
    <otu id="otu173251" label="GCA_003557155PWPM01000007.1_76722772366_7_GCA_003557155_-1_ID_66_7_partial_00__Candidatus_Parvarchaeota_archaeon_"/>
    <otu id="otu173254" label="GCA_003563585PWUQ01000024.1_65870687122_6_GCA_003563585_1_ID_22_6_partial_00__Candidatus_Parvarchaeota_archaeon_"/>
    <otu id="otu173265" label="95.8/99"/>
    <otu id="otu173268" label="PLX41152.1_GCA_002869015_integrase__Deltaproteobacteria_bacterium_"/>
    <otu id="otu173271" label="29.4/13"/>
    <otu id="otu173274" label="16.4/20"/>
    <otu id="otu173277" label="GCA_003249585QKIM01000052.1_538344877491_5_GCA_003249585_1_ID_491_5_partial_00__Deltaproteobacteria_bacterium_"/>
    <otu id="otu173280" label="OGP80937.1_GCA_001798885_hypothetical_protein_A2Z13_09630__Deltaproteobacteria_bacterium_RBG_16_64_85_"/>
    <otu id="otu173289" label="GCA_002448235DIXF01000010.1_2121143222136_21_GCA_002448235_1_ID_6_21_partial_00__Syntrophaceae_bacterium_UBA6087_"/>
    <otu id="otu173294" label="GCA_001896555MPOS01000053.1_11413203613301919_114_GCA_001896555_1_ID_19_114_partial_01__Deltaproteobacteria_bacterium_Phox-21_"/>
    <otu id="otu173297" label="GCA_002316295DCDF01000173.1_1298591092936_12_GCA_002316295_-1_ID_36_12_partial_00__Syntrophaceae_bacterium_UBA1062_"/>
    <otu id="otu173320" label="88.7/90"/>
    <otu id="otu173323" label="84.2/64"/>
    <otu id="otu173326" label="84.2/87"/>
    <otu id="otu173329" label="60.6/77"/>
    <otu id="otu173332" label="82/90"/>
    <otu id="otu173335" label="75.2/91"/>
    <otu id="otu173338" label="ACZ41591.1_GCA_000025005_peptidase_M24__Thermobaculum_terrenum_ATCC_BAA-798_"/>
    <otu id="otu173341" label="84.1/92"/>
    <otu id="otu173344" label="61.9/80"/>
    <otu id="otu173347" label="EHR78789.1_GCA_000246985_X-Pro_aminopeptidase__Thermococcus_litoralis_DSM_5473_"/>
    <otu id="otu173352" label="RDD53417.1_GCA_003344655_aminopeptidase_P_family_protein__Candidatus_Korarchaeota_archaeon_NZ13-K_"/>
    <otu id="otu173355" label="28.9/97"/>
    <otu id="otu173358" label="PNV78347.1_GCA_002899815_aminopeptidase_P_family_protein__Candidatus_Korarchaeota_archaeon_"/>
    <otu id="otu173361" label="ACB07610.1_GCA_000019605_Xaa-Pro_aminopeptidase__Candidatus_Korarchaeum_cryptofilum_OPF8_"/>
    <otu id="otu173376" label="80.2/89"/>
    <otu id="otu173379" label="85.7/100"/>
    <otu id="otu173382" label="19.2/64"/>
    <otu id="otu173385" label="AIF68837.1_GCA_000725425_hypothetical_protein_PAP_02025__Palaeococcus_pacificus_DY20341_"/>
    <otu id="otu173388" label="77.2/100"/>
    <otu id="otu173393" label="0/76"/>
    <otu id="otu173396" label="ASJ09968.1_GCA_002214525_X-Pro_aminopeptidase__Thermococcus_sp._P6_"/>
    <otu id="otu173399" label="WP_048149338.1_GCF_000966265_aminopeptidase_P_family_protein__Palaeococcus_ferrophilus_"/>
    <otu id="otu173406" label="AJC71179.1_GCA_000816105_X-Pro_aminopeptidase__Thermococcus_guaymasensis_DSM_11113_"/>
    <otu id="otu173413" label="ANF22893.1_GCA_001647085_X-Pro_aminopeptidase__Thermococcus_piezophilus_"/>
    <otu id="otu173424" label="BAD85644.1_GCA_000009965_Xaa-Pro_aminopeptidase__Thermococcus_kodakarensis_KOD1_"/>
    <otu id="otu173431" label="OYT59718.1_GCA_002255165_X-Pro_aminopeptidase__Euryarchaeota_archaeon_ex4484_178_"/>
    <otu id="otu173446" label="PMP75804.1_GCA_002878135_aminopeptidase_P_family_protein__Aciduliprofundum_sp._"/>
    <otu id="otu173453" label="PMP74788.1_GCA_002878135_aminopeptidase_P_family_protein__Aciduliprofundum_sp._"/>
    <otu id="otu173460" label="87.6/92"/>
    <otu id="otu173463" label="69.8/100"/>
    <otu id="otu173466" label="GCA_003551065PULU01000161.1_151127512375112_15_GCA_003551065_-1_ID_112_15_partial_00__Thermoplasmata_archaeon_"/>
    <otu id="otu173469" label="75.4/100"/>
    <otu id="otu173472" label="KON27071.1_GCA_001273495_hypothetical_protein_AC481_05835__miscellaneous_Crenarchaeota_group_archaeon_SMTZ-80_"/>
    <otu id="otu173475" label="TKJ45580.1_GCA_005223095_peptidase__Candidatus_Aerophobetes_bacterium_Ae_b3a_"/>
    <otu id="otu173486" label="GCA_002402635DHGE01000167.1_18205832168398_18_GCA_002402635_-1_ID_98_18_partial_00__Deferribacterales_bacterium_UBA4806_"/>
    <otu id="otu173497" label="70.3/44"/>
    <otu id="otu173500" label="19.9/81"/>
    <otu id="otu173503" label="GCA_002011085MTMB01000001.1_2132125182136302_213_GCA_002011085_-1_ID_2_213_partial_00__Candidatus_Geothermarchaeota_archaeon_JdFR-14_"/>
    <otu id="otu173506" label="86.7/73"/>
    <otu id="otu173509" label="62.8/47"/>
    <otu id="otu173512" label="74.4/70"/>
    <otu id="otu173515" label="99.9/98"/>
    <otu id="otu173518" label="78.1/98"/>
    <otu id="otu173521" label="PPR47725.1_GCA_002937895_putative_peptidase__Alphaproteobacteria_bacterium_MarineAlpha5_Bin9_"/>
    <otu id="otu173524" label="WP_116652969.1_GCF_003390885_aminopeptidase_P_family_protein__Pelagibacterium_sp._IMCC34151_"/>
    <otu id="otu173533" label="MAZ07393.1_GCA_002706585_peptidase_M24__Rickettsiales_bacterium_"/>
    <otu id="otu173536" label="AFS49291.1_GCA_000299115_Metallopeptidase_family_M24_creatininase_prolidase_family_protein__alpha_proteobacterium_HIMB59_"/>
    <otu id="otu173547" label="KUO93043.1_GCA_001516585_hypothetical_protein_AT710_01285__Thermocladium_sp._ECH_B_"/>
    <otu id="otu173554" label="85.2/68"/>
    <otu id="otu173557" label="81.3/52"/>
    <otu id="otu173560" label="58.6/50"/>
    <otu id="otu173563" label="GBC69016.1_GCA_002898355_putative_dipeptidase_PepE__archaeon_HR01_"/>
    <otu id="otu173566" label="GBC70712.1_GCA_002898395_putative_peptidase__archaeon_HR02_"/>
    <otu id="otu173575" label="ABL88984.1_GCA_000015205_peptidase_M24__Pyrobaculum_islandicum_DSM_4184_"/>
    <otu id="otu173580" label="GCA_000375685AQVQ01000007.1_2217034180657_22_GCA_000375685_-1_ID_7_22_partial_00__crenarchaeote_SCGC_AAA261-N23_"/>
    <otu id="otu173583" label="GCA_000375685AQVQ01000007.1_3328025291017_33_GCA_000375685_1_ID_7_33_partial_00__crenarchaeote_SCGC_AAA261-N23_"/>
    <otu id="otu173598" label="GCA_003132585PKYG01000131.1_2929657307392_29_GCA_003132585_-1_ID_2_29_partial_00__Actinobacteria_bacterium_"/>
    <otu id="otu173611" label="94.3/100"/>
    <otu id="otu173614" label="MBS85016.1_GCA_002728275_hypothetical_protein_CME83_00425__Candidatus_Heimdallarchaeota_archaeon_"/>
    <otu id="otu173617" label="OLS20906.1_GCA_001940645_putative_peptidase__Candidatus_Heimdallarchaeota_archaeon_LC_3_"/>
    <otu id="otu173624" label="97.2/99"/>
    <otu id="otu173627" label="0/41"/>
    <otu id="otu173630" label="89.7/70"/>
    <otu id="otu173633" label="GCA_003251175QKHC01000007.1_66341756480_6_GCA_003251175_-1_ID_80_6_partial_00__Gemmatimonadetes_bacterium_"/>
    <otu id="otu173636" label="60.4/66"/>
    <otu id="otu173639" label="80.8/74"/>
    <otu id="otu173642" label="PYP20147.1_GCA_003222115_X-Pro_dipeptidase__Gemmatimonadetes_bacterium_"/>
    <otu id="otu173645" label="49.9/31"/>
    <otu id="otu173648" label="89.6/94"/>
    <otu id="otu173651" label="74.2/90"/>
    <otu id="otu173654" label="37.8/30"/>
    <otu id="otu173657" label="OLD93086.1_GCA_001919865_hypothetical_protein_AUG79_12710__Gemmatimonadetes_bacterium_13_1_20CM_4_69_16_"/>
    <otu id="otu173660" label="77.3/98"/>
    <otu id="otu173663" label="OLB04236.1_GCA_001914625_hypothetical_protein_AUH06_12515__Gemmatimonadetes_bacterium_13_2_20CM_69_27_"/>
    <otu id="otu173666" label="PYP14665.1_GCA_003222135_aminopeptidase_P_family_protein__Gemmatimonadetes_bacterium_"/>
    <otu id="otu173677" label="PYO81468.1_GCA_003220975_hypothetical_protein_DMD65_12255__Gemmatimonadetes_bacterium_"/>
    <otu id="otu173684" label="PYO69160.1_GCA_003220935_hypothetical_protein_DMD69_03795__Gemmatimonadetes_bacterium_"/>
    <otu id="otu173691" label="94.9/99"/>
    <otu id="otu173694" label="0/67"/>
    <otu id="otu173697" label="PYO96312.1_GCA_003221085_aminopeptidase_P_family_protein__Gemmatimonadetes_bacterium_"/>
    <otu id="otu173700" label="0/69"/>
    <otu id="otu173703" label="PYP05006.1_GCA_003222085_hypothetical_protein_DMD27_08425__Gemmatimonadetes_bacterium_"/>
    <otu id="otu173706" label="PYP42365.1_GCA_003223375_aminopeptidase_P_family_protein__Gemmatimonadetes_bacterium_"/>
    <otu id="otu173717" label="PYP44427.1_GCA_003223375_hypothetical_protein_DMD42_07975__Gemmatimonadetes_bacterium_"/>
    <otu id="otu173734" label="PYP74707.1_GCA_003223415_aminopeptidase_P_family_protein__Gemmatimonadetes_bacterium_"/>
    <otu id="otu173737" label="OLC06300.1_GCA_001917655_hypothetical_protein_AUH42_05975__Gemmatimonadetes_bacterium_13_1_40CM_70_11_"/>
    <otu id="otu173752" label="PYO61374.1_GCA_003221005_hypothetical_protein_DMD28_09695__Gemmatimonadetes_bacterium_"/>
    <otu id="otu173759" label="OLD00131.1_GCA_001918595_hypothetical_protein_AUI89_07380__Gemmatimonadetes_bacterium_13_1_40CM_3_65_8_"/>
    <otu id="otu173778" label="97/98"/>
    <otu id="otu173783" label="73.8/92"/>
    <otu id="otu173786" label="15.7/43"/>
    <otu id="otu173789" label="94.4/98"/>
    <otu id="otu173792" label="AOL16297.1_GCA_001719125_X-pro_aminopeptidase__Sulfolobus_sp._A20_"/>
    <otu id="otu173797" label="ACP47810.1_GCA_000022485_peptidase_M24__Sulfolobus_islandicus_Y.N.15.51_"/>
    <otu id="otu173800" label="SAI83563.1_GCA_900079115_Xaa-Pro_aminopeptidase__Sulfolobus_solfataricus_"/>
    <otu id="otu173811" label="WP_011277874.1_GCF_001560605_aminopeptidase_P_family_protein__Sulfolobus_acidocaldarius_"/>
    <otu id="otu173818" label="88.1/95"/>
    <otu id="otu173821" label="88.5/100"/>
    <otu id="otu173824" label="19.7/90"/>
    <otu id="otu173827" label="62.3/100"/>
    <otu id="otu173830" label="WP_054846348.1_GCF_001316085_MULTISPECIES__aminopeptidase_P_family_protein__unclassified_Sulfolobus_"/>
    <otu id="otu173835" label="ARM76211.1_GCA_002116695_X-pro_aminopeptidase__Acidianus_manzaensis_"/>
    <otu id="otu173838" label="AWR97505.1_GCA_003201765_aminopeptidase_P_family_protein__Acidianus_sulfidivorans_JP7_"/>
    <otu id="otu173849" label="AEE93943.1_GCA_000213215_X-Pro_dipeptidase__Acidianus_hospitalis_W1_"/>
    <otu id="otu173856" label="WP_156017929.1_GCF_001316045_M24_family_metallopeptidase__Sulfolobus_metallicus_"/>
    <otu id="otu173863" label="86.2/97"/>
    <otu id="otu173866" label="25.9/41"/>
    <otu id="otu173869" label="66.7/86"/>
    <otu id="otu173876" label="AEB95986.1_GCA_000204925_peptidase_M24__Metallosphaera_cuprina_Ar-4_"/>
    <otu id="otu173879" label="QCO30050.1_GCA_005222525_aminopeptidase_P_family_protein__Metallosphaera_prunae_"/>
    <otu id="otu173886" label="AWR99311.1_GCA_003201675_aminopeptidase_P_family_protein__Metallosphaera_hakonensis_JCM_8857___DSM_7519_"/>
    <otu id="otu173893" label="EWG07436.1_GCA_000565255_X-Pro_dipeptidase__Candidatus_Aramenus_sulfurataquae_"/>
    <otu id="otu173900" label="AWR94276.1_GCA_003201835_aminopeptidase_P_family_protein__Acidianus_brierleyi_"/>
    <otu id="otu173907" label="EZQ10873.1_GCA_000632495_X-pro_aminopeptidase__Candidatus_Acidianus_copahuensis_"/>
    <otu id="otu173922" label="BAK54784.1_GCA_000011205_proline_dipeptidase__Sulfolobus_tokodaii_str._7_"/>
    <otu id="otu173929" label="BBD72815.1_GCA_003967175_peptidase_M24_family_protein__Sulfodiicoccus_acidiphilus_"/>
    <otu id="otu173944" label="87.3/94"/>
    <otu id="otu173947" label="80.6/89"/>
    <otu id="otu173950" label="74.5/85"/>
    <otu id="otu173953" label="26/84"/>
    <otu id="otu173956" label="87.3/99"/>
    <otu id="otu173959" label="KUO71993.1_GCA_001515955_hypothetical_protein_APF77_12360__Clostridia_bacterium_BRH_c25_"/>
    <otu id="otu173962" label="OGO79438.1_GCA_001797185_hypothetical_protein_A2Y23_06935__Clostridiales_bacterium_GWB2_37_7_"/>
    <otu id="otu173969" label="SFH67800.1_GCA_900113635_Xaa-Pro_aminopeptidase__Tindallia_magadiensis_"/>
    <otu id="otu173976" label="98.3/99"/>
    <otu id="otu173979" label="84.6/97"/>
    <otu id="otu173982" label="47.9/56"/>
    <otu id="otu173987" label="OUQ58800.1_GCA_002161055_peptidase_M24__Tyzzerella_sp._An114_"/>
    <otu id="otu173992" label="GCA_001513335LFTO01000168.1_656176687141_6_GCA_001513335_-1_ID_141_6_partial_00__Clostridiales_bacterium_DTU086_"/>
    <otu id="otu173995" label="WP_101910159.1_GCF_900186535_aminopeptidase_P_family_protein__Marasmitruncus_massiliensis_"/>
    <otu id="otu174006" label="TGG86868.1_GCA_004768445_aminopeptidase_P_family_protein__Geotoga_petraea_"/>
    <otu id="otu174013" label="77.1/31"/>
    <otu id="otu174016" label="60.6/33"/>
    <otu id="otu174019" label="91.4/97"/>
    <otu id="otu174022" label="25/17"/>
    <otu id="otu174025" label="67.4/70"/>
    <otu id="otu174028" label="41.1/18"/>
    <otu id="otu174033" label="RXV63034.1_GCA_004125825_aminopeptidase_P_family_protein__Fusibacter_sp._A1_"/>
    <otu id="otu174036" label="87.4/100"/>
    <otu id="otu174039" label="GCA_004195345SDWM01000190.1_24208572193026_24_GCA_004195345_-1_ID_26_24_partial_00__Clostridiales_bacterium_MAG-BB-3_"/>
    <otu id="otu174044" label="OJV64478.1_GCA_001897605_hypothetical_protein_BGO41_12755__Clostridiales_bacterium_38-18_"/>
    <otu id="otu174047" label="GCA_002441045DJWQ01000177.1_778638930186_7_GCA_002441045_1_ID_186_7_partial_00__Firmicutes_bacterium_UBA6226_"/>
    <otu id="otu174062" label="23.2/16"/>
    <otu id="otu174065" label="GCA_004557805SFFS01000170.1_224493531284_2_GCA_004557805_1_ID_284_2_partial_00__Clostridiales_bacterium_"/>
    <otu id="otu174068" label="86.1/100"/>
    <otu id="otu174073" label="GCA_900315585OMZP01000003.1_67698870833_6_GCA_900315585_-1_ID_33_6_partial_00__uncultured_Clostridiales_bacterium_"/>
    <otu id="otu174076" label="81.6/100"/>
    <otu id="otu174079" label="GCA_002350605DEFC01000053.1_11109549_1_GCA_002350605_1_ID_49_1_partial_10__Catabacter_sp._UBA2862_"/>
    <otu id="otu174084" label="GCA_900318045ONJE01000119.1_91014411190206_9_GCA_900318045_-1_ID_206_9_partial_00__uncultured_Clostridiales_bacterium_"/>
    <otu id="otu174087" label="GCA_900317565ONHI01000076.1_18210582210450_18_GCA_900317565_1_ID_50_18_partial_00__uncultured_Clostridiales_bacterium_"/>
    <otu id="otu174102" label="GCA_004556395SFHK01000067.1_98198927451_9_GCA_004556395_-1_ID_51_9_partial_00__Clostridiales_bacterium_"/>
    <otu id="otu174117" label="94.7/99"/>
    <otu id="otu174120" label="GCA_002426575DIRE01000088.1_40543455541871_40_GCA_002426575_1_ID_71_40_partial_00__Clostridiaceae_bacterium_UBA5444_"/>
    <otu id="otu174123" label="75.2/99"/>
    <otu id="otu174126" label="PAB60685.1_GCA_002270055_peptidase_M24_family_protein__Anaeromicrobium_sediminis_"/>
    <otu id="otu174131" label="RKD33807.1_GCA_003609645_proline_dipeptidase__Thermohalobacter_berrensis_"/>
    <otu id="otu174134" label="RKD23609.1_GCA_003609595_proline_dipeptidase__Caminicella_sporogenes_"/>
    <otu id="otu174153" label="WP_026884497.1_GCF_000686725_aminopeptidase_P_family_protein__Clostridium_akagii_"/>
    <otu id="otu174162" label="SCN25248.1_GCA_900095445_putative_peptidase__Clostridium_sp._N3C_"/>
    <otu id="otu174165" label="GCA_002385545DGDR01000224.1_212731928389119_21_GCA_002385545_1_ID_119_21_partial_00__Clostridium_sp._UBA3947_"/>
    <otu id="otu174176" label="WP_066022136.1_GCF_001705235_MULTISPECIES__aminopeptidase_P_family_protein__Clostridium_"/>
    <otu id="otu174185" label="73.2/100"/>
    <otu id="otu174188" label="AQR98359.1_GCA_002003325_putative_peptidase__Clostridium_saccharobutylicum_"/>
    <otu id="otu174191" label="GCA_900548455URKQ01000001.1_1441536481547241_144_GCA_900548455_1_ID_1_144_partial_00__uncultured_Clostridium_sp._"/>
    <otu id="otu174198" label="WP_018963675.1_GCF_000378005_aminopeptidase_P_family_protein__Coprothermobacter_platensis_"/>
    <otu id="otu174215" label="CEP78409.1_GCA_000953715_xaa-Pro_aminopeptidase__Defluviitoga_tunisiensis_"/>
    <otu id="otu174222" label="POZ91574.1_GCA_002924605_proline_dipeptidase__Petrotoga_sp._SL27_"/>
    <otu id="otu174225" label="PNR97997.1_GCA_002895525_proline_dipeptidase__Petrotoga_olearia_DSM_13574_"/>
    <otu id="otu174232" label="5.9/91"/>
    <otu id="otu174235" label="ABX31139.1_GCA_000018605_peptidase_M24__Petrotoga_mobilis_SJ95_"/>
    <otu id="otu174238" label="PNS01201.1_GCA_002895565_proline_dipeptidase__Petrotoga_mexicana_DSM_14811_"/>
    <otu id="otu174261" label="GCA_002494765DACJ01000002.1_43356442623_4_GCA_002494765_1_ID_23_4_partial_00__Euryarchaeota_archaeon_UBA186_"/>
    <otu id="otu174268" label="94.6/88"/>
    <otu id="otu174271" label="83.1/63"/>
    <otu id="otu174274" label="0/20"/>
    <otu id="otu174277" label="87/27"/>
    <otu id="otu174280" label="36.5/24"/>
    <otu id="otu174283" label="85.5/31"/>
    <otu id="otu174286" label="89.6/96"/>
    <otu id="otu174289" label="0/80"/>
    <otu id="otu174292" label="71.2/92"/>
    <otu id="otu174295" label="PSQ58228.1_GCA_003022805_aminopeptidase_P_family_protein__Halobacteriales_archaeon_SW_7_71_33_"/>
    <otu id="otu174298" label="85.3/99"/>
    <otu id="otu174301" label="85.8/87"/>
    <otu id="otu174304" label="GCA_004916945SSNN01000003.1_2822706962718087_282_GCA_004916945_1_ID_7_282_partial_00__Salinigranum_sp._ZS-5_"/>
    <otu id="otu174307" label="16.2/79"/>
    <otu id="otu174310" label="87.8/84"/>
    <otu id="otu174313" label="0/36"/>
    <otu id="otu174316" label="77.9/57"/>
    <otu id="otu174319" label="72.6/63"/>
    <otu id="otu174322" label="WP_121819600.1_GCF_003675875_aminopeptidase_P_family_protein__Halostella_sp._LT12_"/>
    <otu id="otu174325" label="67.7/87"/>
    <otu id="otu174328" label="QCC44485.1_GCA_004799605_putative_Xaa-Pro_dipeptidase__Halobacterium_salinarum_"/>
    <otu id="otu174331" label="SEV97995.1_GCA_900110535_Xaa-Pro_aminopeptidase__Halobacterium_jilantaiense_"/>
    <otu id="otu174342" label="SEO97266.1_GCA_900110465_Xaa-Pro_aminopeptidase__Halogranum_amylolyticum_"/>
    <otu id="otu174351" label="WP_132058713.1_GCF_004143485_aminopeptidase_P_family_protein__Halorussus_amylolyticus_"/>
    <otu id="otu174354" label="75.6/100"/>
    <otu id="otu174357" label="GCA_005239435SZNP01000005.1_3053268663279754_305_GCA_005239435_-1_ID_4_305_partial_00__halophilic_archaeon_LT46_"/>
    <otu id="otu174360" label="WP_128478629.1_GCF_004087835_aminopeptidase_P_family_protein__Halorussus_sp._RC-68_"/>
    <otu id="otu174377" label="86.2/99"/>
    <otu id="otu174380" label="ELZ85587.1_GCA_000336755_putative_X-Pro_dipeptidase__Haloferax_elongans_ATCC_BAA-1513_"/>
    <otu id="otu174383" label="KTG17719.1_GCA_001469865_peptidase__Haloferax_sp._SB29_"/>
    <otu id="otu174390" label="78.7/100"/>
    <otu id="otu174395" label="WP_008092528.1_GCF_000723845_MULTISPECIES__aminopeptidase_P_family_protein__Haloferax_"/>
    <otu id="otu174398" label="37.1/99"/>
    <otu id="otu174401" label="POG57520.1_GCA_001469875_aminopeptidase_P_family_protein__Haloferax_sp._SB3_"/>
    <otu id="otu174404" label="ADE04540.1_GCA_000025685_putative_Xaa-Pro_dipeptidase__Haloferax_volcanii_DS2_"/>
    <otu id="otu174417" label="ELZ91576.1_GCA_000337815_putative_X-Pro_dipeptidase__Haloferax_mucosum_ATCC_BAA-1512_"/>
    <otu id="otu174420" label="QCQ75213.1_GCA_005406325_aminopeptidase_P_family_protein__Haloferax_mediterranei_ATCC_33500_"/>
    <otu id="otu174441" label="RCU45861.1_GCA_003336245_aminopeptidase_P_family_protein__Haloplanus_salinus_"/>
    <otu id="otu174444" label="AZH25512.1_GCA_003856835_aminopeptidase_P_family_protein__Haloplanus_aerogenes_"/>
    <otu id="otu174459" label="52/57"/>
    <otu id="otu174462" label="WP_050033181.1_GCF_000739595_aminopeptidase_P_family_protein__Halorubrum_halophilum_"/>
    <otu id="otu174465" label="80.9/89"/>
    <otu id="otu174468" label="SHG83948.1_GCA_900129775_Xaa-Pro_aminopeptidase__Halobaculum_gomorrense_"/>
    <otu id="otu174471" label="RLM94837.1_GCA_003665925_aminopeptidase_P_family_protein__Halobellus_sp._Atlit-38R_"/>
    <otu id="otu174492" label="93.2/93"/>
    <otu id="otu174495" label="0/89"/>
    <otu id="otu174498" label="71.3/84"/>
    <otu id="otu174501" label="78.7/66"/>
    <otu id="otu174504" label="RBI62337.1_GCA_003298465_aminopeptidase_P_family_protein__halophilic_archaeon_"/>
    <otu id="otu174509" label="AXR81746.1_GCA_003430805_Aminopeptidase_YpdF__Natronolimnobius_sulfurireducens_"/>
    <otu id="otu174512" label="GCA_001563805LKMK01000148.1_424793606206_4_GCA_001563805_-1_ID_206_4_partial_00__Natrialbaceae_archaeon_B1-Br10_E2g2_"/>
    <otu id="otu174523" label="64.4/67"/>
    <otu id="otu174526" label="RQG99631.1_GCA_003841465_aminopeptidase_P_family_protein__Natrarchaeobius_chitinivorans_"/>
    <otu id="otu174531" label="65.5/99"/>
    <otu id="otu174534" label="AFZ71962.1_GCA_000230715_Xaa-Pro_aminopeptidase__Natronobacterium_gregoryi_SP2_"/>
    <otu id="otu174537" label="EMA39867.1_GCA_000337895_peptidase_M24__Halobiforma_nitratireducens_JCM_10879_"/>
    <otu id="otu174544" label="72.9/100"/>
    <otu id="otu174547" label="APW99910.1_GCA_000226975_peptidase__Halobiforma_lacisalsi_AJ5_"/>
    <otu id="otu174550" label="SFB74520.1_GCA_900112205_Xaa-Pro_aminopeptidase__Halobiforma_haloterrestris_"/>
    <otu id="otu174569" label="RQG97100.1_GCA_003841505_aminopeptidase_P_family_protein__Natrarchaeobius_chitinivorans_"/>
    <otu id="otu174576" label="WP_049924037.1_GCF_000455365_aminopeptidase_P_family_protein__Halopiger_djelfimassiliensis_"/>
    <otu id="otu174583" label="AUX09804.1_GCA_002952775_Xaa-Pro_aminopeptidase__Halalkaliarchaeum_desulfuricum_"/>
    <otu id="otu174594" label="83.1/98"/>
    <otu id="otu174599" label="OVE86016.1_GCA_002177135_peptidase__Natronolimnobius_baerhuensis_"/>
    <otu id="otu174602" label="46.3/99"/>
    <otu id="otu174605" label="83.9/100"/>
    <otu id="otu174608" label="AGB38977.1_GCA_000328685_Xaa-Pro_aminopeptidase__Natronococcus_occultus_SP4_"/>
    <otu id="otu174611" label="ELY54614.1_GCA_000337675_peptidase_M24__Natronococcus_amylolyticus_DSM_10524_"/>
    <otu id="otu174618" label="66.5/89"/>
    <otu id="otu174621" label="77.3/89"/>
    <otu id="otu174624" label="OAQ54473.1_GCA_000690595_hypothetical_protein_HTG_02675__Haloterrigena_mahii_"/>
    <otu id="otu174627" label="GCA_005239425SZNO01000008.1_5363483647547_53_GCA_005239425_-1_ID_7_53_partial_00__halophilic_archaeon_NEN6_"/>
    <otu id="otu174636" label="ELZ16138.1_GCA_000337495_peptidase_M24__Haloterrigena_salina_JCM_13891_"/>
    <otu id="otu174639" label="WP_126665032.1_GCF_003977755_aminopeptidase_P_family_protein__Haloterrigena_salifodinae_"/>
    <otu id="otu174658" label="PSQ17018.1_GCA_003023195_aminopeptidase_P_family_protein__Halobacteriales_archaeon_QS_8_69_26_"/>
    <otu id="otu174669" label="69.2/34"/>
    <otu id="otu174672" label="SLM18516.1_GCA_900163975_Peptidase_M24__uncultured_spirochete_"/>
    <otu id="otu174675" label="27.1/52"/>
    <otu id="otu174678" label="OGF05522.1_GCA_001780165_hypothetical_protein_A2W00_01665__Candidatus_Eisenbacteria_bacterium_RBG_16_71_46_"/>
    <otu id="otu174683" label="76.4/86"/>
    <otu id="otu174686" label="94.1/93"/>
    <otu id="otu174689" label="65.7/39"/>
    <otu id="otu174692" label="49.9/38"/>
    <otu id="otu174695" label="78.6/35"/>
    <otu id="otu174698" label="79.5/35"/>
    <otu id="otu174701" label="86.3/71"/>
    <otu id="otu174704" label="66.8/37"/>
    <otu id="otu174707" label="75.1/56"/>
    <otu id="otu174710" label="77.1/82"/>
    <otu id="otu174713" label="39.3/37"/>
    <otu id="otu174716" label="PTX41552.1_GCA_003054175_Xaa-Pro_aminopeptidase__Roseivivax_pacificus_"/>
    <otu id="otu174719" label="89.5/100"/>
    <otu id="otu174722" label="EDZ41406.1_GCA_000156115_aminopeptidase_YpdF__Rhodobacteraceae_bacterium_HTCC2083_"/>
    <otu id="otu174727" label="GCA_000981705LAQD01000046.1_31742282738_3_GCA_000981705_-1_ID_38_3_partial_00__Rhodobacteraceae_bacterium_ASP10-04a_"/>
    <otu id="otu174730" label="WP_085309321.1_GCF_002105285_aminopeptidase_P_family_protein__Planktotalea_arctica_"/>
    <otu id="otu174745" label="77.5/92"/>
    <otu id="otu174748" label="MBO74764.1_GCA_002725055_peptidase_M24__Flavobacteriales_bacterium_"/>
    <otu id="otu174751" label="PVH27785.1_GCA_003076755_peptidase_M24__Pararhodobacter_sp._AM505_"/>
    <otu id="otu174762" label="GCA_002238565MPMP01000069.1_13129051400272_13_GCA_002238565_-1_ID_72_13_partial_00__Albidovulum_sp._bin36_"/>
    <otu id="otu174769" label="83.6/99"/>
    <otu id="otu174774" label="RCL79466.1_GCA_003332035_aminopeptidase_P_family_protein__Rhodobacteraceae_bacterium_"/>
    <otu id="otu174779" label="RPH09116.1_GCA_002171915_aminopeptidase_P_family_protein__Alphaproteobacteria_bacterium_TMED194_"/>
    <otu id="otu174782" label="RPH09604.1_GCA_002171915_aminopeptidase_P_family_protein__Alphaproteobacteria_bacterium_TMED194_"/>
    <otu id="otu174793" label="MAW53336.1_GCA_002705565_peptidase_M24__Geminicoccus_sp._"/>
    <otu id="otu174804" label="TDQ61938.1_GCA_004363175_Xaa-Pro_aminopeptidase__Maritalea_mobilis_"/>
    <otu id="otu174811" label="OJU07014.1_GCA_001896885_peptidase_M24__Rhizobiales_bacterium_65-79_"/>
    <otu id="otu174818" label="WP_037546535.1_GCF_000423705_aminopeptidase_P_family_protein__Stappia_stellulata_"/>
    <otu id="otu174825" label="87/100"/>
    <otu id="otu174828" label="RFZ87695.1_GCA_003432075_M24_family_metallopeptidase__Shinella_sp._WSJ-2_"/>
    <otu id="otu174831" label="WP_119255797.1_GCF_003574625_aminopeptidase_P_family_protein__Shinella_zoogloeoides_"/>
    <otu id="otu174844" label="OUW81711.1_GCA_002169705_peptidase_M24__Candidatus_Thioglobus_sp._TMED218_"/>
    <otu id="otu174849" label="GCA_000372785KB889764.1_2125153262388_21_GCA_000372785_1_ID_8_21_partial_00__gamma_proteobacterium_SCGC_AB-629-P17_"/>
    <otu id="otu174852" label="GCA_001628365LURO01000108.1_19162861737111_19_GCA_001628365_-1_ID_11_19_partial_00__Candidatus_Thioglobus_sp._REDSEA-S14_B12_"/>
    <otu id="otu174867" label="PZM16084.1_GCA_003240585_peptidase_M24__Rhizobium_tubonense_"/>
    <otu id="otu174874" label="91.7/98"/>
    <otu id="otu174877" label="PQM59264.1_GCA_002725175_peptidase_M24__Rhodobacteraceae_bacterium_"/>
    <otu id="otu174882" label="SOH94865.1_GCA_900231835_Xaa-Pro_aminopeptidase__Monaibacterium_marinum_"/>
    <otu id="otu174885" label="KUF10981.1_GCA_001482405_peptidase_M24__Ponticoccus_marisrubri_"/>
    <otu id="otu174900" label="79.3/99"/>
    <otu id="otu174905" label="88.4/96"/>
    <otu id="otu174908" label="82.2/97"/>
    <otu id="otu174911" label="PXW57901.1_GCA_003201475_Xaa-Pro_aminopeptidase__Chelatococcus_asaccharovorans_"/>
    <otu id="otu174914" label="76.1/82"/>
    <otu id="otu174917" label="86.4/83"/>
    <otu id="otu174920" label="66/76"/>
    <otu id="otu174923" label="62.7/53"/>
    <otu id="otu174926" label="82.1/84"/>
    <otu id="otu174929" label="42.9/88"/>
    <otu id="otu174934" label="SFN85755.1_GCA_900115225_Xaa-Pro_aminopeptidase__Cohaesibacter_marisflavi_"/>
    <otu id="otu174937" label="WP_119309007.1_GCF_003574655_aminopeptidase_P_family_protein__Cohaesibacter_haloalkalitolerans_"/>
    <otu id="otu174944" label="GCA_001627055LUPA01000137.1_1140843_1_GCA_001627055_1_ID_43_1_partial_10__Nitrosopelagicus_sp._REDSEA-S27_B13N2_"/>
    <otu id="otu174951" label="TDQ52621.1_GCA_004363195_Xaa-Pro_aminopeptidase__Rhodobacter_veldkampii_DSM_11550_"/>
    <otu id="otu174958" label="86/92"/>
    <otu id="otu174961" label="20.9/85"/>
    <otu id="otu174966" label="91.9/100"/>
    <otu id="otu174969" label="GCA_900539805UQDH01000021.1_66755727666021_66_GCA_900539805_1_ID_21_66_partial_00__uncultured_Phyllobacterium_sp._"/>
    <otu id="otu174972" label="WP_112525587.1_GCF_900470135_aminopeptidase_P_family_protein__Rhizobiales_bacterium_"/>
    <otu id="otu174981" label="23.5/93"/>
    <otu id="otu174986" label="CDP53253.1_GCA_000689495_Aminopeptidase_YpdF__MP-__MA-__MS-__AP-__NP-speci_fic___Devosia_sp._DBB001_"/>
    <otu id="otu174989" label="AKR58162.1_GCA_001185205_peptidase_M24__Devosia_sp._H5989_"/>
    <otu id="otu174996" label="WP_026060663.1_GCF_000304395_aminopeptidase_P_family_protein__Pseudaminobacter_salicylatoxidans_"/>
    <otu id="otu175003" label="89.1/100"/>
    <otu id="otu175006" label="PWK67524.1_GCA_003148805_Xaa-Pro_aminopeptidase__Aminobacter_sp._AP02_"/>
    <otu id="otu175011" label="TCS25907.1_GCA_004341645_Xaa-Pro_aminopeptidase__Aminobacter_aminovorans_"/>
    <otu id="otu175014" label="WP_157632863.1_GCF_000372965_M24_family_metallopeptidase__Hoeflea_sp._108_"/>
    <otu id="otu175033" label="83.8/97"/>
    <otu id="otu175036" label="77/94"/>
    <otu id="otu175039" label="96/93"/>
    <otu id="otu175042" label="KKB08554.1_GCA_000969415_peptidase_M24__Devosia_geojensis_"/>
    <otu id="otu175045" label="ODT47909.1_GCA_001724555_peptidase_M24__Pelagibacterium_sp._SCN_63-126_"/>
    <otu id="otu175054" label="86.8/99"/>
    <otu id="otu175059" label="KKB08984.1_GCA_000969445_peptidase_M24__Devosia_chinhatensis_"/>
    <otu id="otu175062" label="57.9/99"/>
    <otu id="otu175065" label="ODT71531.1_GCA_001724575_peptidase_M24__Pelagibacterium_sp._SCN_63-23_"/>
    <otu id="otu175068" label="SMQ60596.1_GCA_900177655_Xaa-Pro_aminopeptidase__Devosia_lucknowensis_"/>
    <otu id="otu175081" label="PVX38966.1_GCA_003097015_Xaa-Pro_aminopeptidase__Devosia_sp._PTEAB7WZ_"/>
    <otu id="otu175084" label="81.7/94"/>
    <otu id="otu175087" label="86.5/79"/>
    <otu id="otu175090" label="0/79"/>
    <otu id="otu175093" label="30.9/81"/>
    <otu id="otu175096" label="90.5/92"/>
    <otu id="otu175099" label="SEP74652.1_GCA_900110945_Xaa-Pro_aminopeptidase__Devosia_sp._YR412_"/>
    <otu id="otu175102" label="SFC93906.1_GCA_900112505_Xaa-Pro_aminopeptidase__Devosia_psychrophila_"/>
    <otu id="otu175109" label="PXA98714.1_GCA_003185865_peptidase_M24__Nostoc_sp._3335mG_"/>
    <otu id="otu175116" label="SFV35052.1_GCA_900116545_Xaa-Pro_aminopeptidase__Devosia_crocina_"/>
    <otu id="otu175123" label="KQT51914.1_GCA_001425445_peptidase_M24__Devosia_sp._Leaf420_"/>
    <otu id="otu175130" label="KRB01097.1_GCA_001427875_peptidase_M24__Devosia_sp._Root685_"/>
    <otu id="otu175145" label="ODT66619.1_GCA_001724575_peptidase_M24__Pelagibacterium_sp._SCN_63-23_"/>
    <otu id="otu175158" label="74.8/44"/>
    <otu id="otu175161" label="77.7/41"/>
    <otu id="otu175164" label="WP_127752453.1_GCF_004005995_aminopeptidase_P_family_protein__Devosia_sp._1566_"/>
    <otu id="otu175167" label="WP_108460320.1_GCF_003056355_aminopeptidase_P_family_protein__Devosia_sp._CM5-1_"/>
    <otu id="otu175174" label="76/88"/>
    <otu id="otu175179" label="KKC39735.1_GCA_000971295_peptidase_M24__Devosia_epidermidihirudinis_"/>
    <otu id="otu175184" label="KRA52972.1_GCA_001427605_peptidase_M24__Devosia_sp._Root635_"/>
    <otu id="otu175187" label="GCA_005222805STGC01000005.1_6526868146879141_652_GCA_005222805_1_ID_1_652_partial_00__Devosia_sp._FKR38_"/>
    <otu id="otu175198" label="WP_108395839.1_GCF_003056345_aminopeptidase_P_family_protein__Devosia_submarina_"/>
    <otu id="otu175209" label="KFC66930.1_GCA_000735585_Proline_dipeptidase__Devosia_sp._LC5_"/>
    <otu id="otu175224" label="ODT81565.1_GCA_001724955_peptidase_M24__Pelagibacterium_sp._SCN_64-44_"/>
    <otu id="otu175237" label="ASP32233.1_GCA_002237595_peptidase_M24__Labrenzia_sp._VG12_"/>
    <otu id="otu175240" label="77.2/99"/>
    <otu id="otu175243" label="AMN53981.1_GCA_001579905_peptidase_M24__Labrenzia_sp._CP4_"/>
    <otu id="otu175248" label="SEB68669.1_GCA_900105565_Xaa-Pro_aminopeptidase__Nitratireductor_sp._ES.061_"/>
    <otu id="otu175251" label="WP_113153888.1_GCF_003296175_M24_family_metallopeptidase__Nitratireductor_sp._OM-1_"/>
    <otu id="otu175270" label="KFB08190.1_GCA_000733725_Peptidase_M24__Nitratireductor_basaltis_"/>
    <otu id="otu175277" label="WP_127072697.1_GCF_003992625_M24_family_metallopeptidase__Pelagibacterium_lentulum_"/>
    <otu id="otu175290" label="KPB01984.1_GCA_001293565_peptidase_M24__Ahrensia_marina_"/>
    <otu id="otu175293" label="PRZ44904.1_GCA_003003215_Xaa-Pro_aminopeptidase__Epibacterium_scottomollicae_"/>
    <otu id="otu175304" label="89.8/99"/>
    <otu id="otu175307" label="87.1/99"/>
    <otu id="otu175310" label="PTX73370.1_GCA_003054325_Xaa-Pro_aminopeptidase__Sulfitobacter_mediterraneus_"/>
    <otu id="otu175313" label="38.8/96"/>
    <otu id="otu175316" label="PVA05986.1_GCA_003072065_peptidase_M24__Thalassorhabdomicrobium_marinisediminis_"/>
    <otu id="otu175319" label="AUQ63678.1_GCA_002891985_putative_metallopeptidase__family_M24__Phaeobacter_inhibens_"/>
    <otu id="otu175332" label="SDE78028.1_GCA_900102015_Xaa-Pro_aminopeptidase__Limimaricola_pyoseonensis_"/>
    <otu id="otu175337" label="PTX02500.1_GCA_003054005_Xaa-Pro_aminopeptidase__Pararhodobacter_aggregans_"/>
    <otu id="otu175340" label="WP_127105655.1_GCF_003990445_aminopeptidase_P_family_protein__Pararhodobacter_sp._ZQ420_"/>
    <otu id="otu175359" label="GCA_002337365DDFX01000065.1_6263202643027_62_GCA_002337365_1_ID_7_62_partial_00__Rhizobiales_bacterium_UBA1917_"/>
    <otu id="otu175384" label="43.3/95"/>
    <otu id="otu175387" label="OIR15669.1_GCA_001875425_hypothetical_protein_BEU04_01855__Marine_Group_III_euryarchaeote_CG-Bathy1_"/>
    <otu id="otu175394" label="GAP20834.1_GCA_001050275_Xaa-Pro_aminopeptidase__Leptolinea_tardivitalis_"/>
    <otu id="otu175397" label="GCA_001603765LUZV01000111.1_15135471468663_15_GCA_001603765_-1_ID_63_15_partial_00__Anaerolineales_bacterium_Chloro_02_"/>
    <otu id="otu175406" label="GCA_900696585CAADGR010000053.1_76145724553_7_GCA_900696585_1_ID_53_7_partial_00__uncultured_Chloroflexi_bacterium_"/>
    <otu id="otu175409" label="81.7/100"/>
    <otu id="otu175412" label="GCA_002344295DDTC01000019.1_70837398484526_70_GCA_002344295_1_ID_26_70_partial_00__Anaerolineales_bacterium_UBA2374_"/>
    <otu id="otu175415" label="GCA_002418205DIDP01000051.1_14124741358065_14_GCA_002418205_1_ID_65_14_partial_00__Anaerolineales_bacterium_UBA5797_"/>
    <otu id="otu175434" label="SHK05763.1_GCA_900142415_Xaa-Pro_dipeptidase__Rhodothermus_profundi_"/>
    <otu id="otu175445" label="80.1/85"/>
    <otu id="otu175450" label="SIS78850.1_GCA_900156755_Xaa-Pro_dipeptidase__Alicyclobacillus_vulcanalis_"/>
    <otu id="otu175453" label="WP_067849725.1_GCF_001570745_aminopeptidase_P_family_protein__Alicyclobacillus_mali_"/>
    <otu id="otu175460" label="GCA_002239005MPNL01000039.1_8110001209439_8_GCA_002239005_-1_ID_39_8_partial_00__Truepera_sp._bin119_"/>
    <otu id="otu175471" label="PWI57616.1_GCA_003144315_hypothetical_protein_BM613_07410__Acidibacillus_sulfuroxidans_"/>
    <otu id="otu175480" label="SSA57275.1_GCA_900115945_Xaa-Pro_aminopeptidase__Faecalicatena_orotica_"/>
    <otu id="otu175487" label="62.3/54"/>
    <otu id="otu175492" label="GCA_900319355ONOC01000002.1_24255782666953_24_GCA_900319355_-1_ID_53_24_partial_00__uncultured_Clostridiales_bacterium_"/>
    <otu id="otu175495" label="GCA_002481065DLDJ01000034.1_5067288683795_50_GCA_002481065_1_ID_5_50_partial_00__Eubacterium_sp._UBA7775_"/>
    <otu id="otu175502" label="GCA_900542755UQON01000003.1_1441543791554733_144_GCA_900542755_1_ID_3_144_partial_00__uncultured_Clostridiales_bacterium_"/>
    <otu id="otu175509" label="82.3/99"/>
    <otu id="otu175512" label="HAE43934.1_GCA_003446975_TPA__aminopeptidase_P_family_protein__Clostridiales_bacterium_"/>
    <otu id="otu175515" label="94.6/99"/>
    <otu id="otu175520" label="GCA_002396645DGYI01000061.1_55561435723144_55_GCA_002396645_1_ID_44_55_partial_00__Firmicutes_bacterium_UBA5010_"/>
    <otu id="otu175523" label="90.5/100"/>
    <otu id="otu175526" label="GCA_002332905DDAM01000020.1_74763527744036_74_GCA_002332905_-1_ID_36_74_partial_00__Firmicutes_bacterium_UBA2058_"/>
    <otu id="otu175529" label="GCA_002479485DLNM01000010.1_31567265512_3_GCA_002479485_-1_ID_12_3_partial_00__Firmicutes_bacterium_UBA7510_"/>
    <otu id="otu175542" label="78.6/100"/>
    <otu id="otu175545" label="76.3/100"/>
    <otu id="otu175548" label="GCA_002435835DIVM01000288.1_42372983840177_42_GCA_002435835_1_ID_77_42_partial_00__Firmicutes_bacterium_UBA6132_"/>
    <otu id="otu175551" label="71.2/100"/>
    <otu id="otu175558" label="GCA_002316225DCDC01000062.1_861187206215_8_GCA_002316225_1_ID_215_8_partial_00__Firmicutes_bacterium_UBA1065_"/>
    <otu id="otu175561" label="54/99"/>
    <otu id="otu175564" label="84.8/100"/>
    <otu id="otu175567" label="GCA_002316585DCDU01000026.1_764497561102_7_GCA_002316585_-1_ID_102_7_partial_00__Firmicutes_bacterium_UBA1047_"/>
    <otu id="otu175570" label="HAS92306.1_GCA_003483345_TPA__aminopeptidase_P_family_protein__partial__Clostridiales_bacterium_"/>
    <otu id="otu175577" label="GCA_002385835DGEH01000106.1_63374446292_6_GCA_002385835_1_ID_92_6_partial_00__Firmicutes_bacterium_UBA3931_"/>
    <otu id="otu175588" label="GCA_002422545DIWF01000038.1_4949626507235_49_GCA_002422545_1_ID_5_49_partial_00__Firmicutes_bacterium_UBA6113_"/>
    <otu id="otu175595" label="HBV68364.1_GCA_003514865_TPA__aminopeptidase_P_family_protein__partial__Clostridiales_bacterium_"/>
    <otu id="otu175606" label="29.4/96"/>
    <otu id="otu175609" label="GCA_002409285DHUT01000065.1_78760417713566_78_GCA_002409285_-1_ID_66_78_partial_00__Firmicutes_bacterium_UBA5227_"/>
    <otu id="otu175612" label="GCA_002381185DFOA01000061.1_65319651819_6_GCA_002381185_-1_ID_19_6_partial_00__Firmicutes_bacterium_UBA3553_"/>
    <otu id="otu175623" label="GCA_900549425UROV01000090.1_97914900890_9_GCA_900549425_1_ID_90_9_partial_00__uncultured_Clostridiales_bacterium_"/>
    <otu id="otu175642" label="48.1/54"/>
    <otu id="otu175645" label="13.3/95"/>
    <otu id="otu175648" label="HBY57726.1_GCA_003513845_TPA__aminopeptidase_P_family_protein__Candidatus_Atribacteria_bacterium_"/>
    <otu id="otu175651" label="WP_090599538.1_GCF_001006985_aminopeptidase_P_family_protein__Atribacteria_bacterium_JGI_0000014-F07_"/>
    <otu id="otu175660" label="RCW47373.1_GCA_003337245_Xaa-Pro_aminopeptidase__Halanaerobium_sp._MA284_MarDTE_T2_"/>
    <otu id="otu175663" label="22.3/87"/>
    <otu id="otu175666" label="KPU43110.1_GCA_001317355_putative_peptidase__Oxobacter_pfennigii_"/>
    <otu id="otu175671" label="HBC95489.1_GCA_003497125_TPA__aminopeptidase_P_family_protein__Clostridium_sp._"/>
    <otu id="otu175674" label="GCA_900555255USKT01000243.1_325403640243_3_GCA_900555255_-1_ID_243_3_partial_00__uncultured_Clostridium_sp._"/>
    <otu id="otu175705" label="73.8/55"/>
    <otu id="otu175708" label="93.1/97"/>
    <otu id="otu175711" label="ONK22367.1_GCA_001989355_Xaa-Pro_aminopeptidase__Bacillus_sp._VT-16-64_"/>
    <otu id="otu175714" label="WP_026366334.1_GCF_000385175_aminopeptidase_P_family_protein__Salinicoccus_albus_"/>
    <otu id="otu175721" label="77.1/53"/>
    <otu id="otu175724" label="24.8/57"/>
    <otu id="otu175727" label="HAJ33513.1_GCA_003451675_TPA__aminopeptidase_P_family_protein__Candidatus_Atribacteria_bacterium_"/>
    <otu id="otu175730" label="EEI16578.1_GCA_000159635_Creatinase__Corynebacterium_lipophiloflavum_DSM_44291_"/>
    <otu id="otu175737" label="RKN86967.1_GCA_003626695_aminopeptidase_P_family_protein__Paenibacillus_ginsengarvi_"/>
    <otu id="otu175764" label="0/12"/>
    <otu id="otu175767" label="86/78"/>
    <otu id="otu175770" label="81.7/85"/>
    <otu id="otu175775" label="92.5/100"/>
    <otu id="otu175778" label="WP_035586954.1_GCF_000744435_aminopeptidase_P_family_protein__Hippea_jasoniae_"/>
    <otu id="otu175781" label="71.3/100"/>
    <otu id="otu175784" label="WP_022670483.1_GCF_000420385_aminopeptidase_P_family_protein__Hippea_alviniae_"/>
    <otu id="otu175787" label="21.2/94"/>
    <otu id="otu175790" label="AEA33668.1_GCA_000194135_peptidase_M24__Hippea_maritima_DSM_10411_"/>
    <otu id="otu175793" label="WP_025209748.1_GCF_000526195_aminopeptidase_P_family_protein__Hippea_sp._KM1_"/>
    <otu id="otu175810" label="OSS41667.1_GCA_002119425_Aminopeptidase_YpdF__MP-__MA-__MS-__AP-__NP-_specific___Desulfurella_amilsii_"/>
    <otu id="otu175813" label="SDB98173.1_GCA_900101285_Xaa-Pro_aminopeptidase__Desulfurella_multipotens_"/>
    <otu id="otu175824" label="51.9/94"/>
    <otu id="otu175827" label="RLA88278.1_GCA_003646625_aminopeptidase_P_family_protein__Deltaproteobacteria_bacterium_"/>
    <otu id="otu175834" label="RZD17884.1_GCA_004195025_aminopeptidase_P_family_protein__Candidatus_Acididesulfobacter_diazotrophicus_"/>
    <otu id="otu175837" label="RZD15682.1_GCA_004195045_aminopeptidase_P_family_protein__Candidatus_Acididesulfobacter_guangdongensis_"/>
    <otu id="otu175844" label="86.6/100"/>
    <otu id="otu175847" label="RZD14038.1_GCA_004195035_aminopeptidase_P_family_protein__Candidatus_Acidulodesulfobacterium_ferriphilum_"/>
    <otu id="otu175850" label="GCA_003232385QIJE01000005.1_993261053716_9_GCA_003232385_1_ID_16_9_partial_00__bacterium_"/>
    <otu id="otu175869" label="82.8/80"/>
    <otu id="otu175872" label="98.2/100"/>
    <otu id="otu175875" label="WP_028306618.1_GCF_000620305_aminopeptidase_P_family_protein__Desulfitibacter_alkalitolerans_"/>
    <otu id="otu175878" label="WP_157833457.1_GCF_000430885_M24_family_metallopeptidase__Desulfallas_alcoholivorax_"/>
    <otu id="otu175887" label="85.1/80"/>
    <otu id="otu175890" label="86.6/80"/>
    <otu id="otu175893" label="97.1/95"/>
    <otu id="otu175896" label="79.9/58"/>
    <otu id="otu175899" label="84.8/91"/>
    <otu id="otu175904" label="76.7/100"/>
    <otu id="otu175907" label="CBG40537.1_GCA_000091985_putative_metallopeptidase__Helicobacter_mustelae_12198_"/>
    <otu id="otu175910" label="84.1/100"/>
    <otu id="otu175913" label="WP_133956909.1_GCF_004368235_aminopeptidase_P_family_protein__Helicobacter_anseris_"/>
    <otu id="otu175916" label="RDU73953.1_GCA_003364335_X-Pro_aminopeptidase__Helicobacter_anseris_"/>
    <otu id="otu175927" label="WP_104697432.1_GCF_900199585_MULTISPECIES__aminopeptidase_P_family_protein__unclassified_Helicobacter_"/>
    <otu id="otu175934" label="90/98"/>
    <otu id="otu175937" label="88.1/100"/>
    <otu id="otu175940" label="76.1/98"/>
    <otu id="otu175943" label="79.9/100"/>
    <otu id="otu175948" label="PAF42632.1_GCA_002272835_X-Pro_aminopeptidase__Helicobacter_sp._11S03491-1_"/>
    <otu id="otu175951" label="PAF49115.1_GCA_002272895_X-Pro_aminopeptidase__Helicobacter_sp._12S02232-10_"/>
    <otu id="otu175958" label="PAF47122.1_GCA_002272865_X-Pro_aminopeptidase__Helicobacter_sp._12S02634-8_"/>
    <otu id="otu175965" label="68.5/99"/>
    <otu id="otu175968" label="PAF52697.1_GCA_002272785_X-Pro_aminopeptidase__Helicobacter_sp._13S00477-4_"/>
    <otu id="otu175971" label="PAF41934.1_GCA_002272825_X-Pro_aminopeptidase__Helicobacter_sp._11S02596-1_"/>
    <otu id="otu175982" label="PAF53076.1_GCA_002272795_X-Pro_aminopeptidase__Helicobacter_sp._13S00482-2_"/>
    <otu id="otu175991" label="84.2/92"/>
    <otu id="otu175994" label="ETD22876.1_GCA_000507845_hypothetical_protein_HMPREF2086_01675__Helicobacter_macacae_MIT_99-5501_"/>
    <otu id="otu175997" label="86.9/92"/>
    <otu id="otu176000" label="OBV29215.1_GCA_001677375_X-Pro_aminopeptidase__Helicobacter_sp._CLO-3_"/>
    <otu id="otu176005" label="ETD25993.1_GCA_000507865_hypothetical_protein_HMPREF2087_01831__Helicobacter_canis_NCTC_12740_"/>
    <otu id="otu176008" label="STO97757.1_GCA_900451095_aminopeptidase__Helicobacter_canis_"/>
    <otu id="otu176023" label="STQ83802.1_GCA_900450915_putative_proline_aminopeptidase__Helicobacter_fennelliae_"/>
    <otu id="otu176038" label="87.3/85"/>
    <otu id="otu176041" label="61.9/93"/>
    <otu id="otu176044" label="RDU59720.1_GCA_003364255_aminopeptidase_P_family_protein__Helicobacter_marmotae_"/>
    <otu id="otu176047" label="VEJ25857.1_GCA_900638485_proline_aminopeptidase__Helicobacter_cholecystus_"/>
    <otu id="otu176054" label="89.8/75"/>
    <otu id="otu176057" label="76.5/94"/>
    <otu id="otu176062" label="CUU39139.1_GCA_001460635_Aminopeptidase_YpdF__MP-__MA-__MS-__AP-__NP-specific___Helicobacter_typhlonius_"/>
    <otu id="otu176065" label="AAP77541.1_GCA_000007905_conserved_hypothetical_protein__Helicobacter_hepaticus_ATCC_51449_"/>
    <otu id="otu176072" label="92/96"/>
    <otu id="otu176075" label="STP08809.1_GCA_900451115_proline_aminopeptidase__Helicobacter_cinaedi_"/>
    <otu id="otu176078" label="WP_121726596.1_GCF_003670275_M24_family_metallopeptidase__Helicobacter_labetoulli_"/>
    <otu id="otu176089" label="87/97"/>
    <otu id="otu176092" label="7/59"/>
    <otu id="otu176097" label="RDU68607.1_GCA_003364175_X-Pro_aminopeptidase__Helicobacter_equorum_"/>
    <otu id="otu176100" label="WP_104693872.1_GCF_900198655_aminopeptidase_P_family_protein__Helicobacter_equorum_"/>
    <otu id="otu176107" label="RAX54588.1_GCA_003288805_X-Pro_aminopeptidase__Helicobacter_sp._10-6591_"/>
    <otu id="otu176116" label="RDU56112.1_GCA_003364115_X-Pro_aminopeptidase__Helicobacter_sp._MIT_00-7814_"/>
    <otu id="otu176119" label="WP_066387338.1_GCF_001602095_M24_family_metallopeptidase__Helicobacter_himalayensis_"/>
    <otu id="otu176142" label="23.2/8"/>
    <otu id="otu176145" label="0/56"/>
    <otu id="otu176148" label="89.2/97"/>
    <otu id="otu176151" label="RDU65175.1_GCA_003364125_X-Pro_aminopeptidase__Helicobacter_sp._MIT_14-3879_"/>
    <otu id="otu176154" label="93.5/100"/>
    <otu id="otu176157" label="RAX53135.1_GCA_003288815_X-Pro_aminopeptidase__Helicobacter_sp._16-1353_"/>
    <otu id="otu176160" label="RDU56544.1_GCA_003364295_X-Pro_aminopeptidase__Helicobacter_sp._MIT_99-5507_"/>
    <otu id="otu176171" label="PAF46005.1_GCA_002272875_hypothetical_protein_BKH40_00925__Helicobacter_sp._11S02629-2_"/>
    <otu id="otu176178" label="91.9/78"/>
    <otu id="otu176181" label="39.4/53"/>
    <otu id="otu176184" label="84.7/99"/>
    <otu id="otu176189" label="AFI03995.1_GCA_000259255_X-Pro_aminopeptidase__Helicobacter_cetorum_MIT_00-7128_"/>
    <otu id="otu176194" label="AFI06232.1_GCA_000259275_X-Pro_aminopeptidase__Helicobacter_cetorum_MIT_99-5656_"/>
    <otu id="otu176197" label="38.7/72"/>
    <otu id="otu176200" label="0/66"/>
    <otu id="otu176203" label="0/100"/>
    <otu id="otu176206" label="ADU40783.1_GCA_000178935_peptidase__M24_family__Helicobacter_pylori_35A_"/>
    <otu id="otu176209" label="EJC57739.1_GCA_000275505_metallopeptidase_M24_family_protein__Helicobacter_pylori_Hp_P-2b_"/>
    <otu id="otu176216" label="0/65"/>
    <otu id="otu176221" label="ADU84432.1_GCA_000185245_X-Pro_aminopeptidase__Helicobacter_pylori_SouthAfrica7_"/>
    <otu id="otu176224" label="WP_100952677.1_GCF_002832115_aminopeptidase_P_family_protein__Helicobacter_pylori_"/>
    <otu id="otu176231" label="WP_011578009.1_GCF_900197745_aminopeptidase_P_family_protein__Helicobacter_acinonychis_"/>
    <otu id="otu176242" label="SQJ09883.1_GCA_900478295_proline_peptidase__Helicobacter_pylori_NCTC_11637___CCUG_17874___ATCC_43504_"/>
    <otu id="otu176257" label="88.3/99"/>
    <otu id="otu176260" label="CRI34720.1_GCA_001283065_Aminopeptidase_YpdF__MP-__MA-__MS-__AP-__NP-specific___Helicobacter_heilmannii_"/>
    <otu id="otu176263" label="91.3/87"/>
    <otu id="otu176266" label="WP_006564385.1_GCF_900196985_aminopeptidase_P_family_protein__Helicobacter_suis_"/>
    <otu id="otu176269" label="0/83"/>
    <otu id="otu176272" label="WP_104629328.1_GCF_900196755_aminopeptidase_P_family_protein__Helicobacter_bizzozeronii_"/>
    <otu id="otu176279" label="WP_104686514.1_GCF_900196995_aminopeptidase_P_family_protein__Helicobacter_felis_"/>
    <otu id="otu176282" label="WP_104749270.1_GCF_900197855_aminopeptidase_P_family_protein__Helicobacter_cynogastricus_"/>
    <otu id="otu176291" label="WP_104695060.1_GCF_900197665_aminopeptidase_P_family_protein__Helicobacter_salomonis_"/>
    <otu id="otu176294" label="54.5/94"/>
    <otu id="otu176297" label="74.7/94"/>
    <otu id="otu176300" label="WP_120944061.1_GCF_003660355_MULTISPECIES__aminopeptidase_P_family_protein__unclassified_Helicobacter_"/>
    <otu id="otu176303" label="WP_104752454.1_GCF_900197685_aminopeptidase_P_family_protein__Helicobacter_baculiformis_"/>
    <otu id="otu176310" label="WP_121020981.1_GCF_003660395_aminopeptidase_P_family_protein__Helicobacter_sp._L2_"/>
    <otu id="otu176343" label="38.4/100"/>
    <otu id="otu176346" label="RDU67142.1_GCA_003364195_proline_peptidase__Helicobacter_sp._MIT_17-337_"/>
    <otu id="otu176351" label="WP_034344504.1_GCF_900198465_M24_family_metallopeptidase__Helicobacter_trogontum_"/>
    <otu id="otu176354" label="80.1/100"/>
    <otu id="otu176357" label="GCA_002895905KZ622979.1_11283610847045_112_GCA_002895905_1_ID_5_112_partial_00__Helicobacter_bilis_"/>
    <otu id="otu176360" label="WP_104746415.1_GCF_900198355_M24_family_metallopeptidase__Helicobacter_bilis_"/>
    <otu id="otu176375" label="MWV68918.1_GCA_003546725_M24_family_metallopeptidase__Helicobacter_saguini_"/>
    <otu id="otu176388" label="82.4/98"/>
    <otu id="otu176391" label="96.5/98"/>
    <otu id="otu176394" label="27.1/98"/>
    <otu id="otu176397" label="WP_121763604.1_GCF_003670295_aminopeptidase_P_family_protein__Helicobacter_sp._CNRCH_2005_566H_"/>
    <otu id="otu176400" label="87.2/100"/>
    <otu id="otu176403" label="WP_026944394.1_GCF_000687535_M24_family_metallopeptidase__Helicobacter_rodentium_"/>
    <otu id="otu176408" label="GCA_000765675JRPA02000001.1_86877598880238_86_GCA_000765675_-1_ID_38_86_partial_00__Helicobacter_sp._MIT_05-5294_"/>
    <otu id="otu176411" label="RDU63387.1_GCA_003364315_X-Pro_aminopeptidase__Helicobacter_ganmani_"/>
    <otu id="otu176426" label="EEO25740.1_GCA_000158455_putative_Xaa-Pro_dipeptidase__Helicobacter_winghamensis_ATCC_BAA-430_"/>
    <otu id="otu176433" label="80.7/100"/>
    <otu id="otu176436" label="RAX52514.1_GCA_003288905_X-Pro_aminopeptidase__Helicobacter_sp._11-8110_"/>
    <otu id="otu176439" label="VEJ06863.1_GCA_900638355_putative_proline_aminopeptidase__Helicobacter_pullorum_"/>
    <otu id="otu176450" label="VEG80822.1_GCA_900637325_Xaa-Pro_dipeptidase__Wolinella_succinogenes_"/>
    <otu id="otu176469" label="80.1/55"/>
    <otu id="otu176472" label="74.5/83"/>
    <otu id="otu176475" label="94.8/88"/>
    <otu id="otu176478" label="GCA_003561815PWVP01000196.1_75237627464_7_GCA_003561815_1_ID_64_7_partial_00__Epsilonproteobacteria_bacterium_"/>
    <otu id="otu176481" label="GCA_003250175QKHD01000088.1_314692494398_3_GCA_003250175_1_ID_398_3_partial_00__Helicobacteraceae_bacterium_"/>
    <otu id="otu176490" label="BAF69545.1_GCA_000010325_X-Pro_dipeptidase__Nitratiruptor_sp._SB155-2_"/>
    <otu id="otu176493" label="SMC09109.1_GCA_900176045_Xaa-Pro_aminopeptidase__Nitratiruptor_tergarcus_DSM_16512_"/>
    <otu id="otu176504" label="GCA_003250615QKFX01000300.1_25471566390_2_GCA_003250615_1_ID_390_2_partial_00__Helicobacteraceae_bacterium_"/>
    <otu id="otu176515" label="75.4/44"/>
    <otu id="otu176518" label="88.6/74"/>
    <otu id="otu176521" label="70.2/72"/>
    <otu id="otu176524" label="80.4/79"/>
    <otu id="otu176531" label="QBL14039.1_GCA_004345045_peptidase_M24_family_protein__Campylobacter_volucris_"/>
    <otu id="otu176534" label="74.5/52"/>
    <otu id="otu176537" label="ACM63594.1_GCA_000019205_X-Pro_dipeptidase__Campylobacter_lari_RM2100_"/>
    <otu id="otu176540" label="45.5/52"/>
    <otu id="otu176543" label="AJC91803.1_GCA_000816305_X-Pro_dipeptidase__Campylobacter_subantarcticus_LMG_24377_"/>
    <otu id="otu176546" label="AJC84103.1_GCA_000816785_X-Pro_dipeptidase__Campylobacter_peloridis_LMG_23910_"/>
    <otu id="otu176561" label="EJF07607.1_GCA_000276965_Xaa-Pro_aminopeptidase__Thiovulum_sp._ES_"/>
    <otu id="otu176570" label="KIM05107.1_GCA_000830195_X-Pro_aminopeptidase__Sulfurovum_sp._AS07-7_"/>
    <otu id="otu176573" label="KIM05980.1_GCA_000830195_X-Pro_aminopeptidase__Sulfurovum_sp._AS07-7_"/>
    <otu id="otu176588" label="BBG66433.1_GCA_003945285_aminopeptidase_YpdF__Hydrogenimonas_sp._"/>
    <otu id="otu176591" label="RUM44105.1_GCA_003978765_X-Pro_aminopeptidase__Hydrogenimonas_sp._"/>
    <otu id="otu176598" label="SFP00855.1_GCA_900115615_Xaa-Pro_aminopeptidase__Hydrogenimonas_thermophila_"/>
    <otu id="otu176609" label="88/90"/>
    <otu id="otu176612" label="74.1/89"/>
    <otu id="otu176615" label="87.3/98"/>
    <otu id="otu176618" label="40.8/99"/>
    <otu id="otu176621" label="86.9/100"/>
    <otu id="otu176624" label="GCA_002424475DIKI01000001.1_9188357893856_91_GCA_002424475_-1_ID_6_91_partial_00__Sulfurovum_sp._UBA5622_"/>
    <otu id="otu176627" label="4.5/34"/>
    <otu id="otu176632" label="CUV65598.1_GCA_001493195_X-Pro_aminopeptidase__Sulfurovum_sp._enrichment_culture_clone_C5_"/>
    <otu id="otu176635" label="KIM04687.1_GCA_000830195_X-Pro_aminopeptidase__Sulfurovum_sp._AS07-7_"/>
    <otu id="otu176642" label="GCA_002412865DHVW01000002.1_94906279164910_94_GCA_002412865_-1_ID_10_94_partial_00__Sulfurovum_sp._UBA5198_"/>
    <otu id="otu176653" label="KIM12190.1_GCA_000830175_X-Pro_aminopeptidase__Sulfurovum_sp._FS08-3_"/>
    <otu id="otu176660" label="73.7/86"/>
    <otu id="otu176663" label="95.8/97"/>
    <otu id="otu176666" label="0/68"/>
    <otu id="otu176669" label="82.8/86"/>
    <otu id="otu176676" label="RUM75015.1_GCA_003978265_X-Pro_aminopeptidase__Sulfurovum_sp._"/>
    <otu id="otu176679" label="79/16"/>
    <otu id="otu176684" label="96.2/98"/>
    <otu id="otu176687" label="KIM07110.1_GCA_000830185_X-Pro_aminopeptidase__Sulfurovum_sp._FS06-10_"/>
    <otu id="otu176690" label="RUM67726.1_GCA_003978395_X-Pro_aminopeptidase__Sulfurovum_sp._"/>
    <otu id="otu176697" label="72.1/16"/>
    <otu id="otu176700" label="RLA75621.1_GCA_003646525_X-Pro_aminopeptidase__Epsilonproteobacteria_bacterium_"/>
    <otu id="otu176703" label="PHS40614.1_GCA_002733215_X-Pro_aminopeptidase__Sulfurovum_sp._"/>
    <otu id="otu176714" label="RLA69941.1_GCA_003646505_X-Pro_aminopeptidase__Epsilonproteobacteria_bacterium_"/>
    <otu id="otu176725" label="72/26"/>
    <otu id="otu176728" label="OYZ26642.1_GCA_002281755_X-Pro_aminopeptidase__Sulfurovum_sp._16-42-52_"/>
    <otu id="otu176731" label="RUM68296.1_GCA_003978375_X-Pro_aminopeptidase__Sulfurovum_sp._"/>
    <otu id="otu176742" label="85.9/86"/>
    <otu id="otu176747" label="GCA_002311915DCAF01000052.1_2891191071_2_GCA_002311915_1_ID_71_2_partial_00__Sulfurovum_sp._UBA1140_"/>
    <otu id="otu176750" label="RRS30048.1_GCA_003934925_X-Pro_aminopeptidase__Epsilonproteobacteria_bacterium__ex_Lamellibrachia_satsuma__"/>
    <otu id="otu176759" label="90.8/98"/>
    <otu id="otu176764" label="RLA61839.1_GCA_003645585_X-Pro_aminopeptidase__Epsilonproteobacteria_bacterium_"/>
    <otu id="otu176767" label="GCA_003235195QJWX01000182.1_526513670191_5_GCA_003235195_1_ID_191_5_partial_00__Epsilonproteobacteria_bacterium_"/>
    <otu id="otu176774" label="EIF51537.1_GCA_000296775_X-Pro_aminopeptidase__Sulfurovum_sp._AR_"/>
    <otu id="otu176781" label="77.3/92"/>
    <otu id="otu176784" label="OQX75732.1_GCA_002085305_X-Pro_aminopeptidase__Epsilonproteobacteria_bacterium_4484_65_"/>
    <otu id="otu176787" label="TET88777.1_GCA_004377245_M24_family_metallopeptidase__Sulfurovum_sp._"/>
    <otu id="otu176808" label="RUM72355.1_GCA_003978355_X-Pro_aminopeptidase__Sulfurovum_sp._"/>
    <otu id="otu176811" label="0/42"/>
    <otu id="otu176814" label="PTB83983.1_GCA_003030585_X-Pro_aminopeptidase__Sulfurovum_lithotrophicum_"/>
    <otu id="otu176817" label="86/51"/>
    <otu id="otu176824" label="BAF71996.1_GCA_000010345_X-Pro_dipeptidase__Sulfurovum_sp._NBC37-1_"/>
    <otu id="otu176827" label="OQX49977.1_GCA_002084905_X-Pro_aminopeptidase__Epsilonproteobacteria_bacterium_4484_20_"/>
    <otu id="otu176834" label="KYJ85956.1_GCA_001595645_X-Pro_aminopeptidase__Sulfurovum_riftiae_"/>
    <otu id="otu176841" label="OQX50440.1_GCA_002084905_X-Pro_aminopeptidase__Epsilonproteobacteria_bacterium_4484_20_"/>
    <otu id="otu176860" label="44.4/96"/>
    <otu id="otu176863" label="93.6/99"/>
    <otu id="otu176866" label="GCA_002402935DHGU01000003.1_17817540517643010_178_GCA_002402935_-1_ID_10_178_partial_00__Sulfurovum_sp._UBA4790_"/>
    <otu id="otu176869" label="GCA_002452575DKET01000038.1_16118951291452_16_GCA_002452575_1_ID_52_16_partial_00__Sulfurovum_sp._UBA6815_"/>
    <otu id="otu176876" label="GCA_003247325QJZY01000161.1_533784397274_5_GCA_003247325_1_ID_274_5_partial_00__Epsilonproteobacteria_bacterium_"/>
    <otu id="otu176887" label="GCA_003252535QKDN01000061.1_28335793459814_28_GCA_003252535_1_ID_14_28_partial_00__Epsilonproteobacteria_bacterium_"/>
    <otu id="otu176898" label="GCA_002049495LLYS01000001.1_1881991992002061_188_GCA_002049495_-1_ID_1_188_partial_00__Epsilonproteobacteria_bacterium_tcs-49_"/>
    <otu id="otu176905" label="ADV46598.1_GCA_000186245_peptidase_M24__Nitratifractor_salsuginis_DSM_16511_"/>
    <otu id="otu176916" label="86.6/51"/>
    <otu id="otu176919" label="84.2/78"/>
    <otu id="otu176922" label="89.4/98"/>
    <otu id="otu176925" label="87.9/99"/>
    <otu id="otu176930" label="49.5/99"/>
    <otu id="otu176935" label="0/4"/>
    <otu id="otu176940" label="66.9/90"/>
    <otu id="otu176943" label="66.9/98"/>
    <otu id="otu176946" label="84.8/38"/>
    <otu id="otu176949" label="70.1/92"/>
    <otu id="otu176952" label="GCA_002317305DCIZ01000039.1_42400341915_4_GCA_002317305_-1_ID_15_4_partial_00__Campylobacter_sp._UBA1713_"/>
    <otu id="otu176955" label="GCA_900319915ONQI01000107.1_23195992068757_23_GCA_900319915_1_ID_57_23_partial_00__uncultured_Campylobacter_sp._"/>
    <otu id="otu176962" label="72/32"/>
    <otu id="otu176965" label="70.5/32"/>
    <otu id="otu176968" label="ARQ98653.1_GCA_002139915_X-Pro_dipeptidase__Campylobacter_sp._NCTC_13003_"/>
    <otu id="otu176971" label="86.9/71"/>
    <otu id="otu176974" label="SUW89345.1_GCA_900446365_Xaa-Pro_peptidase__Campylobacter_hyointestinalis_"/>
    <otu id="otu176977" label="AVK81722.1_GCA_002973655_X-Pro_aminopeptidase__Campylobacter_fetus_subsp._testudinum_"/>
    <otu id="otu176988" label="ASM34802.1_GCA_002220795_X-Pro_dipeptidase__Campylobacter_sputorum_bv._sputorum_RM3237_"/>
    <otu id="otu176999" label="ALV25205.1_GCA_001483985_X-Pro_dipeptidase__Campylobacter_iguaniorum_"/>
    <otu id="otu177008" label="WP_025803066.1_GCF_000597805_aminopeptidase_P_family_protein__Campylobacter_corcagiensis_"/>
    <otu id="otu177011" label="ABS51180.1_GCA_000017585_Xaa-Pro_peptidase__Campylobacter_hominis_ATCC_BAA-381_"/>
    <otu id="otu177024" label="64.7/98"/>
    <otu id="otu177027" label="SUX24725.1_GCA_900460885_Xaa-Pro_peptidase__Campylobacter_ureolyticus_"/>
    <otu id="otu177030" label="PSM53359.1_GCA_003015245_X-Pro_aminopeptidase__Campylobacter_blaseri_"/>
    <otu id="otu177037" label="CZE48579.1_GCA_900063025_Xaa-Pro_peptidase__Campylobacter_geochelonis_"/>
    <otu id="otu177050" label="EET80392.1_GCA_000175655_peptidase__M24_family__Campylobacter_showae_RM3277_"/>
    <otu id="otu177053" label="GCA_900539505UQCL01000046.1_42961400146_4_GCA_900539505_1_ID_46_4_partial_00__uncultured_Campylobacter_sp._"/>
    <otu id="otu177064" label="AQW87986.1_GCA_002022005_X-Pro_dipeptidase__Campylobacter_pinnipediorum_subsp._caledonicus_"/>
    <otu id="otu177071" label="42.5/5"/>
    <otu id="otu177074" label="EAT99583.1_GCA_000017465_X-Pro_dipeptidase__Campylobacter_curvus_525.92_"/>
    <otu id="otu177077" label="92/88"/>
    <otu id="otu177080" label="0/8"/>
    <otu id="otu177083" label="74.6/88"/>
    <otu id="otu177086" label="ALF47225.1_GCA_001298465_X-Pro_dipeptidase__Campylobacter_concisus_"/>
    <otu id="otu177089" label="WP_103559373.1_GCF_002913685_M24_family_metallopeptidase__Campylobacter_concisus_"/>
    <otu id="otu177096" label="GCA_002913805POYO01000240.1_191650417529240_19_GCA_002913805_1_ID_240_19_partial_00__Campylobacter_concisus_"/>
    <otu id="otu177103" label="GCA_002912935POZZ01000017.1_18180361906117_18_GCA_002912935_1_ID_17_18_partial_00__Campylobacter_concisus_"/>
    <otu id="otu177118" label="KEA46080.1_GCA_000705255_X-Pro_aminopeptidase__Campylobacter_mucosalis_"/>
    <otu id="otu177125" label="PID47980.1_GCA_002746565_X-Pro_aminopeptidase__Proteobacteria_bacterium_"/>
    <otu id="otu177132" label="77.9/35"/>
    <otu id="otu177135" label="76.4/98"/>
    <otu id="otu177138" label="RUM63067.1_GCA_003978455_X-Pro_aminopeptidase__Sulfurospirillum_sp._"/>
    <otu id="otu177141" label="OQX74863.1_GCA_002085225_X-Pro_aminopeptidase__Campylobacteraceae_bacterium_4484_4_"/>
    <otu id="otu177154" label="DAB35012.1_GCA_002742765_TPA__X-Pro_aminopeptidase__Sulfurospirillum_sp._UBA12182_"/>
    <otu id="otu177157" label="WP_024954758.1_GCF_000597725_aminopeptidase_P_family_protein__Sulfurospirillum_arcachonense_"/>
    <otu id="otu177164" label="GCA_002469305DKEY01000005.1_423023336152_4_GCA_002469305_1_ID_152_4_partial_00__Sulfurospirillum_sp._UBA6810_"/>
    <otu id="otu177173" label="ACZ11328.1_GCA_000024885_peptidase_M24__Sulfurospirillum_deleyianum_DSM_6946_"/>
    <otu id="otu177176" label="69.1/91"/>
    <otu id="otu177179" label="89.9/96"/>
    <otu id="otu177182" label="WP_060826716.1_GCF_001548055_aminopeptidase_P_family_protein__Sulfurospirillum_cavolei_"/>
    <otu id="otu177185" label="93.4/95"/>
    <otu id="otu177188" label="73/47"/>
    <otu id="otu177191" label="70.5/50"/>
    <otu id="otu177194" label="92.5/80"/>
    <otu id="otu177197" label="73.2/80"/>
    <otu id="otu177200" label="GCA_002328495DCUJ01000002.1_61550145604211_61_GCA_002328495_1_ID_11_61_partial_00__Sulfurospirillum_sp._UBA2217_"/>
    <otu id="otu177203" label="GCA_002452855DKFS01000036.1_27224132348964_27_GCA_002452855_-1_ID_64_27_partial_00__Sulfurospirillum_sp._UBA6790_"/>
    <otu id="otu177210" label="82.5/95"/>
    <otu id="otu177213" label="WP_067173493.1_GCF_001548035_aminopeptidase_P_family_protein__Sulfurospirillum_sp._UCH001_"/>
    <otu id="otu177216" label="WP_041956308.1_GCF_000813345_aminopeptidase_P_family_protein__Sulfurospirillum_arsenophilum_"/>
    <otu id="otu177229" label="GCA_002383505DFZR01000032.1_10647475025_10_GCA_002383505_-1_ID_5_10_partial_00__Sulfurospirillum_sp._UBA4051_"/>
    <otu id="otu177232" label="GCA_002307095DBTO01000224.1_2406143424_2_GCA_002307095_1_ID_24_2_partial_00__Sulfurospirillum_sp._UBA1314_"/>
    <otu id="otu177243" label="AHJ11658.1_GCA_000568815_aminopeptidase__Sulfurospirillum_multivorans_DSM_12446_"/>
    <otu id="otu177250" label="ARU47523.1_GCA_002162315_Aminopeptidase__Sulfurospirillum_sp._SL2-1_"/>
    <otu id="otu177261" label="82.6/100"/>
    <otu id="otu177264" label="AFL67637.1_GCA_000265295_Xaa-Pro_aminopeptidase__Sulfurospirillum_barnesii_SES-3_"/>
    <otu id="otu177267" label="GCA_002325805DCSV01000043.1_73971424330_7_GCA_002325805_1_ID_30_7_partial_00__Sulfurospirillum_sp._UBA1457_"/>
    <otu id="otu177294" label="RUM67715.1_GCA_003978405_X-Pro_aminopeptidase__Sulfurospirillum_sp._"/>
    <otu id="otu177303" label="88.6/32"/>
    <otu id="otu177306" label="73.9/31"/>
    <otu id="otu177309" label="50.1/16"/>
    <otu id="otu177312" label="44.1/77"/>
    <otu id="otu177317" label="RLA81964.1_GCA_003646535_X-Pro_aminopeptidase__Epsilonproteobacteria_bacterium_"/>
    <otu id="otu177320" label="PIF04591.1_GCA_002749345_X-Pro_aminopeptidase__Arcobacter_sp._"/>
    <otu id="otu177327" label="GCA_002421845DISL01000100.1_1199381096323_11_GCA_002421845_-1_ID_23_11_partial_00__Epsilonproteobacteria_bacterium_UBA6211_"/>
    <otu id="otu177336" label="WP_108062024.1_GCF_003049765_M24_family_metallopeptidase__Arcobacter_lekithochrous_"/>
    <otu id="otu177339" label="31.6/99"/>
    <otu id="otu177342" label="MAC84483.1_GCA_002684455_X-Pro_aminopeptidase__Arcobacter_sp._"/>
    <otu id="otu177345" label="WP_122893384.1_GCF_003711085_M24_family_metallopeptidase__Arcobacter_peruensis_"/>
    <otu id="otu177364" label="PUE64222.1_GCA_003063245_X-Pro_aminopeptidase__Pseudoarcobacter_caeni_"/>
    <otu id="otu177369" label="BAK72502.1_GCA_000284235_Xaa-Pro_dipeptidase__Arcobacter_sp._L_"/>
    <otu id="otu177372" label="SNV25066.1_GCA_900187115_Xaa-Pro_dipeptidase__Arcobacter_butzleri_"/>
    <otu id="otu177383" label="RXJ85920.1_GCA_004116535_X-Pro_aminopeptidase__Arcobacter_cloacae_"/>
    <otu id="otu177394" label="23.6/15"/>
    <otu id="otu177397" label="85.4/70"/>
    <otu id="otu177400" label="86.9/78"/>
    <otu id="otu177403" label="68.1/72"/>
    <otu id="otu177406" label="76.4/78"/>
    <otu id="otu177409" label="80.8/100"/>
    <otu id="otu177412" label="98/100"/>
    <otu id="otu177415" label="PHR70818.1_GCA_002733685_X-Pro_aminopeptidase__Arcobacter_sp._"/>
    <otu id="otu177418" label="GCA_004566295SPLA01000044.1_314882513168_3_GCA_004566295_1_ID_168_3_partial_00__Arcobacter_sp._"/>
    <otu id="otu177425" label="OUR71547.1_GCA_002163065_X-Pro_aminopeptidase__Arcobacter_sp._31_11_sub10_T18_"/>
    <otu id="otu177434" label="RXJ60477.1_GCA_004116335_X-Pro_aminopeptidase__Arcobacter_sp._CECT_8987_"/>
    <otu id="otu177437" label="GCA_002382325DGAG01000010.1_19919874419976910_199_GCA_002382325_1_ID_10_199_partial_00__Epsilonproteobacteria_bacterium_UBA4036_"/>
    <otu id="otu177448" label="69/94"/>
    <otu id="otu177451" label="RXJ81724.1_GCA_004116465_X-Pro_aminopeptidase__Arcobacter_sp._F2176_"/>
    <otu id="otu177456" label="89.9/98"/>
    <otu id="otu177459" label="RXI48734.1_GCA_004115885_X-Pro_aminopeptidase__Arcobacter_mytili_"/>
    <otu id="otu177462" label="AXH08958.1_GCA_003346755_Xaa-Pro_dipeptidase__M24_metallopeptidase_family__Arcobacter_halophilus_"/>
    <otu id="otu177469" label="80.5/99"/>
    <otu id="otu177472" label="AXX91544.1_GCA_003544935_Xaa-Pro_dipeptidase__M24_metallopeptidase_family__Arcobacter_molluscorum_LMG_25693_"/>
    <otu id="otu177475" label="RXJ86001.1_GCA_004116495_X-Pro_aminopeptidase__Arcobacter_sp._CECT_8985_"/>
    <otu id="otu177494" label="QEP33677.1_GCA_004214795_Xaa-Pro_dipeptidase__M24_metallopeptidase_family__Arcobacter_pacificus_"/>
    <otu id="otu177501" label="82.5/86"/>
    <otu id="otu177504" label="87.6/87"/>
    <otu id="otu177507" label="GCA_003252105QKDL01000069.1_86383740822_8_GCA_003252105_-1_ID_22_8_partial_00__Arcobacter_sp._"/>
    <otu id="otu177510" label="37.1/97"/>
    <otu id="otu177513" label="AXH11591.1_GCA_003346815_Xaa-Pro_dipeptidase__M24_metallopeptidase_family__Arcobacter_bivalviorum_"/>
    <otu id="otu177518" label="RXJ90309.1_GCA_004118855_X-Pro_aminopeptidase__Arcobacter_sp._CECT_8983_"/>
    <otu id="otu177521" label="RXK11985.1_GCA_004116625_X-Pro_aminopeptidase__Haloarcobacter_mediterraneus_"/>
    <otu id="otu177536" label="75.5/66"/>
    <otu id="otu177539" label="69.6/45"/>
    <otu id="otu177542" label="PLY07847.1_GCA_002869565_X-Pro_aminopeptidase__Arcobacter_sp._"/>
    <otu id="otu177545" label="WP_072680090.1_GCF_001895145_aminopeptidase_P_family_protein__Arcobacter_sp._LA11_"/>
    <otu id="otu177552" label="80.1/68"/>
    <otu id="otu177555" label="RXJ62511.1_GCA_004116345_X-Pro_aminopeptidase__Arcobacter_anaerophilus_"/>
    <otu id="otu177558" label="RXK03243.1_GCA_004116565_X-Pro_aminopeptidase__Arcobacter_ebronensis_"/>
    <otu id="otu177577" label="98.4/97"/>
    <otu id="otu177580" label="RBQ32357.1_GCA_003316685_X-Pro_aminopeptidase__Arcobacter_sp._FW59_"/>
    <otu id="otu177583" label="WP_026807410.1_GCF_000585115_M24_family_metallopeptidase__Arcobacter_lanthieri_"/>
    <otu id="otu177598" label="86.4/96"/>
    <otu id="otu177601" label="81.9/98"/>
    <otu id="otu177604" label="QBF15472.1_GCA_004214815_Xaa-Pro_dipeptidase__M24_metallopeptidase_family__Arcobacter_thereius_LMG_24486_"/>
    <otu id="otu177607" label="92.9/99"/>
    <otu id="otu177612" label="AXX85427.1_GCA_003544835_Xaa-Pro_dipeptidase__M24_metallopeptidase_family__Arcobacter_skirrowii_CCUG_10374_"/>
    <otu id="otu177615" label="PRM89366.1_GCA_002993065_X-Pro_aminopeptidase__Arcobacter_cryaerophilus_"/>
    <otu id="otu177622" label="PRM97793.1_GCA_002993025_X-Pro_aminopeptidase__Arcobacter_cryaerophilus_"/>
    <otu id="otu177633" label="WP_024774871.1_GCF_000522465_M24_family_metallopeptidase__Arcobacter_cibarius_"/>
    <otu id="otu177656" label="87.2/94"/>
    <otu id="otu177659" label="65.9/94"/>
    <otu id="otu177662" label="43.4/98"/>
    <otu id="otu177667" label="GAX87896.1_GCA_002335445_Xaa-Pro_aminopeptidase__Lebetimonas_natsushimae_"/>
    <otu id="otu177670" label="WP_024789255.1_GCF_000523275_M24_family_metallopeptidase__Lebetimonas_sp._JH292_"/>
    <otu id="otu177677" label="74.3/97"/>
    <otu id="otu177680" label="75.7/94"/>
    <otu id="otu177683" label="72/97"/>
    <otu id="otu177686" label="ACM93288.1_GCA_000021725_proline_aminopeptidase__Nautilia_profundicola_AmH_"/>
    <otu id="otu177689" label="QCT94344.1_GCA_005843985_M24_family_metallopeptidase__Caminibacter_mediatlanticus_TB-2_"/>
    <otu id="otu177696" label="95.5/97"/>
    <otu id="otu177699" label="RUM55956.1_GCA_003978575_X-Pro_aminopeptidase__partial__Nautilia_sp._"/>
    <otu id="otu177702" label="RUM57881.1_GCA_003978575_X-Pro_aminopeptidase__Nautilia_sp._"/>
    <otu id="otu177713" label="AZV47045.1_GCA_004006315_X-Pro_aminopeptidase__Nautilia_sp._PV-1_"/>
    <otu id="otu177724" label="ROR40581.1_GCA_003752135_Xaa-Pro_aminopeptidase__Cetia_pacifica_"/>
    <otu id="otu177731" label="13.8/77"/>
    <otu id="otu177736" label="OPX27211.1_GCA_002049955_hypothetical_protein_B1H07_02335__Campylobacteraceae_bacterium_4484_166_"/>
    <otu id="otu177739" label="RLA73837.1_GCA_003643835_X-Pro_aminopeptidase__Epsilonproteobacteria_bacterium_"/>
    <otu id="otu177746" label="GCA_002428055DIZY01000136.1_1194671048645_11_GCA_002428055_1_ID_45_11_partial_00__Helicobacteraceae_bacterium_UBA6016_"/>
    <otu id="otu177771" label="75.7/93"/>
    <otu id="otu177778" label="VFJ15040.1_GCA_900696045_putative_peptidase__Candidatus_Nitrosocosmicus_franklandus_"/>
    <otu id="otu177781" label="GCA_001870125CP017922.1_2397224968922508341_2397_GCA_001870125_1_ID_1_2397_partial_00__Candidatus_Nitrosocosmicus_exaquare_"/>
    <otu id="otu177788" label="ALI36112.1_GCA_000802205_putative_peptidase__Candidatus_Nitrocosmicus_oleophilus_"/>
    <otu id="otu177795" label="RMF31107.1_GCA_003695185_aminopeptidase_P_family_protein__Thaumarchaeota_archaeon_"/>
    <otu id="otu177804" label="80.6/97"/>
    <otu id="otu177807" label="97.5/95"/>
    <otu id="otu177810" label="58.9/67"/>
    <otu id="otu177813" label="71.8/73"/>
    <otu id="otu177816" label="86.2/75"/>
    <otu id="otu177819" label="85.2/89"/>
    <otu id="otu177822" label="26.4/75"/>
    <otu id="otu177825" label="72/99"/>
    <otu id="otu177828" label="93.5/93"/>
    <otu id="otu177833" label="RPJ30933.1_GCA_003820555_aminopeptidase_P_family_protein__Nitrosopumilales_archaeon_"/>
    <otu id="otu177836" label="RPI83842.1_GCA_003856905_M24_family_metallopeptidase__Nitrosopumilales_archaeon_"/>
    <otu id="otu177843" label="RNJ74075.1_GCA_003724275_M24_family_metallopeptidase__Thaumarchaeota_archaeon_S13_"/>
    <otu id="otu177850" label="71/92"/>
    <otu id="otu177855" label="KRT60939.1_GCA_001443365_peptidase_M24__Xaa-Pro_dipeptidase__Thaumarchaeota_archaeon_CSP1-1_"/>
    <otu id="otu177858" label="GCA_003229255QIDA01000085.1_31316237785_3_GCA_003229255_1_ID_85_3_partial_00__Nitrosopumilaceae_archaeon_"/>
    <otu id="otu177865" label="RDJ34666.1_GCA_003352285_aminopeptidase_P_family_protein__Crenarchaeota_archaeon_"/>
    <otu id="otu177876" label="98.7/94"/>
    <otu id="otu177879" label="86.8/86"/>
    <otu id="otu177882" label="62.4/24"/>
    <otu id="otu177885" label="0/11"/>
    <otu id="otu177888" label="86/38"/>
    <otu id="otu177891" label="86/82"/>
    <otu id="otu177894" label="81.9/59"/>
    <otu id="otu177897" label="0/50"/>
    <otu id="otu177902" label="92.5/94"/>
    <otu id="otu177905" label="80.1/96"/>
    <otu id="otu177910" label="RNJ76857.1_GCA_003724285_M24_family_metallopeptidase__Nitrosopumilus_sp._H13_"/>
    <otu id="otu177913" label="RNJ74642.1_GCA_003724325_M24_family_metallopeptidase__Nitrosopumilus_sp._D6_"/>
    <otu id="otu177920" label="GCA_001510275LFEY01000014.1_48411634222714_48_GCA_001510275_-1_ID_14_48_partial_00__Thaumarchaeota_archaeon_casp-thauma3_"/>
    <otu id="otu177927" label="GCA_000484975AXWL01000029.1_41927299129_4_GCA_000484975_1_ID_29_4_partial_00__Thaumarchaeota_archaeon_SCGC_AAA282-K18_"/>
    <otu id="otu177934" label="PJC49838.1_GCA_002788515_Xaa-Pro_aminopeptidase__Nitrosopumilales_archaeon_CG_4_9_14_0_2_um_filter_34_16_"/>
    <otu id="otu177941" label="76.2/77"/>
    <otu id="otu177944" label="PHY08410.1_GCA_002737445_Xaa-Pro_aminopeptidase__Nitrosarchaeum_sp._"/>
    <otu id="otu177947" label="GCA_001543015LFLC01000057.1_106839948506460_106_GCA_001543015_-1_ID_60_106_partial_00__Nitrosopumilus_sp._LS_AOA_"/>
    <otu id="otu177960" label="96/99"/>
    <otu id="otu177963" label="0/75"/>
    <otu id="otu177966" label="0/60"/>
    <otu id="otu177969" label="98.4/89"/>
    <otu id="otu177972" label="EGG41649.1_GCA_000204585_peptidase_M24__Candidatus_Nitrosarchaeum_limnium_SFB1_"/>
    <otu id="otu177975" label="EGP94563.1_GCA_000220175_Peptidase_M24__Nitrosarchaeum_koreense_MY1_"/>
    <otu id="otu177982" label="GBL41367.1_GCA_003569705_xaa-Pro_dipeptidase__Nitrosarchaeum_sp._"/>
    <otu id="otu177989" label="PJB96613.1_GCA_002789395_Xaa-Pro_aminopeptidase__partial__Nitrosopumilales_archaeon_CG_4_9_14_0_8_um_filter_34_10_"/>
    <otu id="otu177996" label="TAK18018.1_GCA_004297665_peptidase_M24_family_protein__partial__Nitrosarchaeum_sp._"/>
    <otu id="otu178005" label="KRO29146.1_GCA_001437625_Xaa-Pro_aminopeptidase__partial__Nitrosopumilus_sp._BACL13_MAG-121220-bin23_"/>
    <otu id="otu178008" label="GBH34903.1_GCA_003175215_peptidase_M24__Candidatus_Nitrosopumilus_sp._NM25_"/>
    <otu id="otu178023" label="0/58"/>
    <otu id="otu178026" label="97.1/98"/>
    <otu id="otu178031" label="PIW32128.1_GCA_002781805_Xaa-Pro_aminopeptidase__Nitrosopumilales_archaeon_CG15_BIG_FIL_POST_REV_8_21_14_020_37_12_"/>
    <otu id="otu178034" label="GCA_001674955KV575206.1_8548965500295_85_GCA_001674955_-1_ID_5_85_partial_00__Candidatus_Nitrosopumilus_sp._DDS1_"/>
    <otu id="otu178041" label="AJW69846.1_GCA_000956175_Peptidase_M24__Nitrosopumilus_adriaticus_"/>
    <otu id="otu178048" label="MBU26765.1_GCA_002730325_Xaa-Pro_aminopeptidase__Thaumarchaeota_archaeon_"/>
    <otu id="otu178059" label="76.1/85"/>
    <otu id="otu178062" label="76/37"/>
    <otu id="otu178065" label="89.1/84"/>
    <otu id="otu178068" label="78.3/78"/>
    <otu id="otu178073" label="62.1/75"/>
    <otu id="otu178076" label="83.1/82"/>
    <otu id="otu178079" label="GCA_002506665DAXZ01000016.1_1160367_1_GCA_002506665_1_ID_67_1_partial_10__Nitrosopumilus_sp._UBA526_"/>
    <otu id="otu178082" label="GCA_000230485JH165360.1_12679354_1_GCA_000230485_1_ID_354_1_partial_10__uncultured_marine_crenarchaeote__Gulf_of_Maine__"/>
    <otu id="otu178089" label="GCA_000230485JH165307.1_835194583210_8_GCA_000230485_-1_ID_210_8_partial_00__uncultured_marine_crenarchaeote__Gulf_of_Maine__"/>
    <otu id="otu178096" label="86.4/100"/>
    <otu id="otu178099" label="ARS65241.1_GCA_002156965_Xaa-Pro_dipeptidase__Candidatus_Nitrosomarinus_catalina_"/>
    <otu id="otu178102" label="RCL32562.1_GCA_003331425_M24_family_metallopeptidase__Nitrosopumilus_sp._"/>
    <otu id="otu178113" label="RMW36599.1_GCA_003702465_aminopeptidase_P_family_protein__Candidatus_Nitrosomarinus_sp._"/>
    <otu id="otu178120" label="WP_067959969.1_GCF_001541925_aminopeptidase_P_family_protein__Nitrosopumilus_sp._Nsub_"/>
    <otu id="otu178127" label="EIJ66260.1_GCA_000242875_peptidase__M24_family__Candidatus_Nitrosopumilus_salaria_BD31_"/>
    <otu id="otu178134" label="PHY04115.1_GCA_002737455_Xaa-Pro_aminopeptidase__Thaumarchaeota_archaeon_"/>
    <otu id="otu178145" label="75.3/10"/>
    <otu id="otu178148" label="AJM91394.1_GCA_000875775_Peptidase_M24__Nitrosopumilus_piranensis_"/>
    <otu id="otu178153" label="ABX13620.1_GCA_000018465_peptidase_M24__Nitrosopumilus_maritimus_SCM1_"/>
    <otu id="otu178156" label="RMW40058.1_GCA_003702525_aminopeptidase_P_family_protein__Nitrosopumilus_sp._"/>
    <otu id="otu178171" label="RMW38896.1_GCA_003702545_aminopeptidase_P_family_protein__Nitrosopumilus_sp._"/>
    <otu id="otu178178" label="WP_014964059.1_GCF_000328945_MULTISPECIES__aminopeptidase_P_family_protein__Nitrosopumilus_"/>
    <otu id="otu178187" label="AFS83626.1_GCA_000299395_peptidase_M24__Candidatus_Nitrosopumilus_sediminis_"/>
    <otu id="otu178190" label="RMW34840.1_GCA_003702495_aminopeptidase_P_family_protein__Nitrosopumilus_sp._"/>
    <otu id="otu178205" label="GCA_002499525DAMC01000021.1_21176223492_2_GCA_002499525_1_ID_92_2_partial_00__Nitrosopumilales_archaeon_UBA218_"/>
    <otu id="otu178212" label="78.8/78"/>
    <otu id="otu178215" label="74.4/74"/>
    <otu id="otu178218" label="22.6/62"/>
    <otu id="otu178221" label="CDI06647.1_GCA_000723185_Peptidase_M24__Candidatus_Nitrosotenuis_uzonensis_"/>
    <otu id="otu178224" label="82.3/96"/>
    <otu id="otu178227" label="GCA_001914355MRWN01000432.1_11450579_1_GCA_001914355_1_ID_579_1_partial_10__Thaumarchaeota_archaeon_BIN5_"/>
    <otu id="otu178230" label="WP_042684034.1_GCF_000685395_M24_family_metallopeptidase__Candidatus_Nitrosotenuis_chungbukensis_"/>
    <otu id="otu178243" label="AJZ76042.1_GCA_000955905_Xaa-Pro_aminopeptidase__Candidatus_Nitrosotenuis_cloacae_"/>
    <otu id="otu178246" label="WP_100182876.1_GCF_002787055_M24_family_metallopeptidase__Candidatus_Nitrosotenuis_aquarius_"/>
    <otu id="otu178259" label="GCA_005240025SBBK01000210.1_24631524101_2_GCA_005240025_-1_ID_101_2_partial_00__archaeon_"/>
    <otu id="otu178262" label="RJQ27930.1_GCA_003599675_M24_family_metallopeptidase__Candidatus_Parcubacteria_bacterium_"/>
    <otu id="otu178277" label="MAS89664.1_GCA_002698885_Xaa-Pro_aminopeptidase__Thaumarchaeota_archaeon_"/>
    <otu id="otu178284" label="40.7/85"/>
    <otu id="otu178287" label="GCA_000230485JH165438.1_674058046617_6_GCA_000230485_-1_ID_617_6_partial_00__uncultured_marine_crenarchaeote__Gulf_of_Maine__"/>
    <otu id="otu178290" label="1.4/37"/>
    <otu id="otu178293" label="AJA92578.1_GCA_000812185_putative_Xaa-Pro_dipeptidase__Candidatus_Nitrosopelagicus_brevis_"/>
    <otu id="otu178296" label="GCA_001627235LUPB01000075.1_75373644073_7_GCA_001627235_1_ID_73_7_partial_00__Nitrosopelagicus_sp._REDSEA-S31_B2_"/>
    <otu id="otu178311" label="54.1/84"/>
    <otu id="otu178316" label="OLE40010.1_GCA_001920395_Xaa-Pro_aminopeptidase__Thaumarchaeota_archaeon_13_1_20CM_2_39_20_"/>
    <otu id="otu178321" label="79.4/100"/>
    <otu id="otu178326" label="WP_101477771.1_GCF_900167955_aminopeptidase_P_family_protein__Candidatus_Nitrosotalea_bavarica_"/>
    <otu id="otu178329" label="CUR52793.1_GCA_900065925_Peptidase_M24__Candidatus_Nitrosotalea_devanaterra_"/>
    <otu id="otu178336" label="SMH71999.1_GCA_900177045_Peptidase_M24__Nitrosotalea_sp._CS_"/>
    <otu id="otu178343" label="SHO43749.1_GCA_900143675_Peptidase_M24__Candidatus_Nitrosotalea_sinensis_"/>
    <otu id="otu178354" label="88.2/96"/>
    <otu id="otu178357" label="PXF28458.1_GCA_003193945_Xaa-Pro_aminopeptidase__Thaumarchaeota_archaeon_"/>
    <otu id="otu178362" label="35/87"/>
    <otu id="otu178367" label="RZD33438.1_GCA_004195455_Xaa-Pro_aminopeptidase__Thaumarchaeota_archaeon_"/>
    <otu id="otu178370" label="GCA_001627055LUPA01000197.1_730704131109_7_GCA_001627055_-1_ID_109_7_partial_00__Nitrosopelagicus_sp._REDSEA-S27_B13N2_"/>
    <otu id="otu178377" label="GCA_001626095LUOX01000066.1_86751781263_8_GCA_001626095_1_ID_63_8_partial_00__Nitrosopelagicus_sp._REDSEA-S08_B1_"/>
    <otu id="otu178384" label="75.7/100"/>
    <otu id="otu178387" label="GCA_000402075ARWO01000031.1_123956629672031_123_GCA_000402075_1_ID_31_123_partial_00__Thaumarchaeota_archaeon_SCGC_AAA007-O23_"/>
    <otu id="otu178390" label="GCA_000484935AXWJ01000049.1_61776205149_6_GCA_000484935_-1_ID_49_6_partial_01__Euryarchaeota_archaeum_SCGC_AAA287-E17_"/>
    <otu id="otu178413" label="82.5/99"/>
    <otu id="otu178416" label="PWU79531.1_GCA_003176995_Xaa-Pro_aminopeptidase__Thaumarchaeota_archaeon_"/>
    <otu id="otu178419" label="80.9/98"/>
    <otu id="otu178426" label="AIC15425.1_GCA_000698785_putative_creatinase__Nitrososphaera_viennensis_EN76_"/>
    <otu id="otu178429" label="AIF84647.1_GCA_000730285_Xaa-Pro_aminopeptidase__Candidatus_Nitrososphaera_evergladensis_SR1_"/>
    <otu id="otu178436" label="AFU58043.1_GCA_000303155_putative_creatinase__Candidatus_Nitrososphaera_gargensis_Ga9.2_"/>
    <otu id="otu178443" label="GCA_002494895DADA01000032.1_75816688632_7_GCA_002494895_-1_ID_32_7_partial_00__Nitrososphaera_sp._UBA210_"/>
    <otu id="otu178458" label="77.8/99"/>
    <otu id="otu178461" label="GCA_002494485DACA01000112.1_32303693142481_32_GCA_002494485_-1_ID_81_32_partial_00__Nitrososphaerales_archaeon_UBA213_"/>
    <otu id="otu178466" label="GBC73466.1_GCA_002898655_Xaa-Pro_dipeptidase__archaeon_HR04_"/>
    <otu id="otu178469" label="WP_103287840.1_GCF_002906215_MULTISPECIES__M24_family_metallopeptidase__Candidatus_Nitrosocaldus_"/>
    <otu id="otu178502" label="79.4/27"/>
    <otu id="otu178505" label="89.2/59"/>
    <otu id="otu178508" label="60.3/63"/>
    <otu id="otu178511" label="62.3/80"/>
    <otu id="otu178514" label="73.8/35"/>
    <otu id="otu178517" label="53.9/42"/>
    <otu id="otu178522" label="81.3/99"/>
    <otu id="otu178525" label="83.1/99"/>
    <otu id="otu178528" label="TFG14435.1_GCA_004524445_aminopeptidase_P_family_protein__Candidatus_Thorarchaeota_archaeon_"/>
    <otu id="otu178531" label="83.5/99"/>
    <otu id="otu178534" label="GCA_002825535PJES01000193.1_101194813057362_10_GCA_002825535_-1_ID_362_10_partial_00__Candidatus_Thorarchaeota_archaeon_MP9T_1_"/>
    <otu id="otu178537" label="OLS31635.1_GCA_001940705_Xaa-Pro_dipeptidase__Candidatus_Thorarchaeota_archaeon_AB_25_"/>
    <otu id="otu178548" label="RLI50350.1_GCA_003662765_aminopeptidase_P_family_protein__Candidatus_Thorarchaeota_archaeon_"/>
    <otu id="otu178555" label="RDE12295.1_GCA_003345555_hypothetical_protein_C4K47_08410__Candidatus_Thorarchaeota_archaeon_"/>
    <otu id="otu178564" label="GCA_002395405DGWX01000024.1_48495055054872_48_GCA_002395405_1_ID_72_48_partial_00__Catabacter_sp._UBA4247_"/>
    <otu id="otu178569" label="GCA_002363545DEWF01000001.1_2493157913168341_249_GCA_002363545_-1_ID_1_249_partial_00__Catabacter_sp._UBA3217_"/>
    <otu id="otu178572" label="60.2/100"/>
    <otu id="otu178575" label="GCA_002368735DFEQ01000039.1_6391849616_6_GCA_002368735_1_ID_6_6_partial_00__Catabacter_sp._UBA3798_"/>
    <otu id="otu178578" label="GCA_002371075DFFS01000050.1_86225727186_8_GCA_002371075_1_ID_86_8_partial_00__Catabacter_sp._UBA3770_"/>
    <otu id="otu178597" label="91/39"/>
    <otu id="otu178600" label="7.7/43"/>
    <otu id="otu178603" label="GCA_003251355QKFT01000324.1_11831335_1_GCA_003251355_1_ID_335_1_partial_10__Candidatus_Gracilibacteria_bacterium_"/>
    <otu id="otu178606" label="GCA_002405165DHLF01000004.1_2202354122364348_220_GCA_002405165_-1_ID_8_220_partial_00__Catabacter_sp._UBA4675_"/>
    <otu id="otu178613" label="93.4/92"/>
    <otu id="otu178616" label="76.9/58"/>
    <otu id="otu178619" label="85.4/57"/>
    <otu id="otu178622" label="GCA_002308755DBVR01000050.1_21192882033128_21_GCA_002308755_1_ID_28_21_partial_00__Catabacter_sp._UBA1259_"/>
    <otu id="otu178625" label="GCA_900320065ONQV01000006.1_98466952442_9_GCA_900320065_-1_ID_42_9_partial_00__uncultured_Clostridiales_bacterium_"/>
    <otu id="otu178632" label="73.1/99"/>
    <otu id="otu178635" label="HCH74869.1_GCA_003523255_TPA__aminopeptidase_P_family_protein__Clostridiales_bacterium_"/>
    <otu id="otu178638" label="HCY52162.1_GCA_003538975_TPA__peptidase_M24_family_protein__Clostridiales_bacterium_"/>
    <otu id="otu178649" label="96.4/99"/>
    <otu id="otu178652" label="70.9/99"/>
    <otu id="otu178655" label="GCA_900543915UQTB01000036.1_76020705136_7_GCA_900543915_1_ID_36_7_partial_00__uncultured_Clostridiales_bacterium_"/>
    <otu id="otu178658" label="GCA_002405915DHMS01000032.1_32983400528_3_GCA_002405915_1_ID_28_3_partial_00__Catabacter_sp._UBA4636_"/>
    <otu id="otu178665" label="75.2/59"/>
    <otu id="otu178668" label="GCA_900545325UQZE01000073.1_75661669873_7_GCA_900545325_1_ID_73_7_partial_00__uncultured_Clostridiales_bacterium_"/>
    <otu id="otu178673" label="72.9/92"/>
    <otu id="otu178676" label="HBF86825.1_GCA_003500595_TPA__peptidase_M24_family_protein__partial__Clostridiales_bacterium_"/>
    <otu id="otu178679" label="81.8/95"/>
    <otu id="otu178682" label="GCA_900546595URDH01000014.1_2610166214_2_GCA_900546595_-1_ID_14_2_partial_00__uncultured_Clostridiales_bacterium_"/>
    <otu id="otu178685" label="97.8/97"/>
    <otu id="otu178688" label="18.4/87"/>
    <otu id="otu178691" label="94.4/99"/>
    <otu id="otu178694" label="HBN13158.1_GCA_003503945_TPA__hypothetical_protein_DD415_06045__partial__Clostridiales_bacterium_"/>
    <otu id="otu178697" label="37/96"/>
    <otu id="otu178702" label="GCA_900547645URHP01000030.1_14101591121430_14_GCA_900547645_-1_ID_30_14_partial_00__uncultured_Clostridiales_bacterium_"/>
    <otu id="otu178705" label="GCA_900551375URVU01000018.1_64156521118_6_GCA_900551375_1_ID_18_6_partial_00__uncultured_Clostridiales_bacterium_"/>
    <otu id="otu178714" label="PWM55057.1_GCA_003343805_Xaa-Pro_dipeptidase__Firmicutes_bacterium_"/>
    <otu id="otu178717" label="GCA_900548845URMI01000031.1_31448250331_3_GCA_900548845_1_ID_31_3_partial_00__uncultured_Clostridia_bacterium_"/>
    <otu id="otu178734" label="GCA_900556435USOS01000263.1_28341463263_2_GCA_900556435_-1_ID_263_2_partial_00__uncultured_Clostridia_bacterium_"/>
    <otu id="otu178739" label="GCA_900540805UQHL01000001.1_1691781051791631_169_GCA_900540805_-1_ID_1_169_partial_00__uncultured_Clostridiales_bacterium_"/>
    <otu id="otu178742" label="GCA_900552625USAO01000017.1_73999506017_7_GCA_900552625_-1_ID_17_7_partial_00__uncultured_Clostridiales_bacterium_"/>
    <otu id="otu178759" label="GCA_900542935UQPN01000013.1_32413594245913_32_GCA_900542935_-1_ID_13_32_partial_00__uncultured_Clostridiales_bacterium_"/>
    <otu id="otu178762" label="GCA_900543545UQSA01000006.1_7563626646966_75_GCA_900543545_1_ID_6_75_partial_00__uncultured_Clostridiales_bacterium_"/>
    <otu id="otu178781" label="25.5/98"/>
    <otu id="otu178784" label="GCA_900548285URKE01000018.1_1094161048018_10_GCA_900548285_-1_ID_18_10_partial_00__uncultured_Clostridiales_bacterium_"/>
    <otu id="otu178789" label="GCA_900546035URBF01000020.1_21185561963820_21_GCA_900546035_1_ID_20_21_partial_00__uncultured_Clostridiales_bacterium_"/>
    <otu id="otu178792" label="GCA_900554485USHO01000004.1_2425436265184_24_GCA_900554485_-1_ID_4_24_partial_00__uncultured_Clostridiales_bacterium_"/>
    <otu id="otu178827" label="29.6/16"/>
    <otu id="otu178830" label="35.6/45"/>
    <otu id="otu178833" label="KKP69892.1_GCA_000990575_Peptidase_M24__candidate_division_CPR3_bacterium_GW2011_GWF2_35_18_"/>
    <otu id="otu178836" label="74.7/57"/>
    <otu id="otu178841" label="84.8/69"/>
    <otu id="otu178844" label="GCA_001512685LFSG01000009.1_39359843701562_39_GCA_001512685_1_ID_62_39_partial_00__Clostridiales_bacterium_DTU072_"/>
    <otu id="otu178847" label="PID70614.1_GCA_002747745_hypothetical_protein_CSB37_00820__bacterium_DOLZORAL124_38_8_"/>
    <otu id="otu178854" label="80.1/71"/>
    <otu id="otu178857" label="82.6/61"/>
    <otu id="otu178860" label="0.4/21"/>
    <otu id="otu178863" label="87.9/76"/>
    <otu id="otu178866" label="13.3/43"/>
    <otu id="otu178869" label="76.2/96"/>
    <otu id="otu178872" label="59.1/95"/>
    <otu id="otu178877" label="KKR05360.1_GCA_000993595_peptidase_M24__Xaa-Pro_aminopeptidase__Candidatus_Peregrinibacteria_bacterium_GW2011_GWC2_39_14_"/>
    <otu id="otu178880" label="HBB02274.1_GCA_003488815_TPA__Xaa-Pro_dipeptidase__Candidatus_Peregrinibacteria_bacterium_"/>
    <otu id="otu178887" label="OGJ45383.1_GCA_001788755_hypothetical_protein_A2263_03900__Candidatus_Peregrinibacteria_bacterium_RIFOXYA2_FULL_33_21_"/>
    <otu id="otu178896" label="GCA_003557185PWPK01000060.1_65931697789_6_GCA_003557185_-1_ID_89_6_partial_00__Candidatus_Peregrinibacteria_bacterium_"/>
    <otu id="otu178899" label="PIZ75169.1_GCA_002792535_hypothetical_protein_COY05_04760__Candidatus_Peregrinibacteria_bacterium_CG_4_10_14_0_2_um_filter_38_24_"/>
    <otu id="otu178910" label="90.4/83"/>
    <otu id="otu178913" label="OGJ47372.1_GCA_001788795_hypothetical_protein_A2244_02685__Candidatus_Peregrinibacteria_bacterium_RIFOXYA2_FULL_41_18_"/>
    <otu id="otu178916" label="KKR08916.1_GCA_000993615_aminopeptidase_YpdF__Xaa-Pro_aminopeptidase__Candidatus_Peregrinibacteria_bacterium_GW2011_GWF2_39_17_"/>
    <otu id="otu178927" label="96.5/95"/>
    <otu id="otu178930" label="OGJ52238.1_GCA_001787465_hypothetical_protein_A2335_01145__Candidatus_Peregrinibacteria_bacterium_RIFOXYB2_FULL_32_7_"/>
    <otu id="otu178933" label="MAG52738.1_GCA_002688395_hypothetical_protein_CMH62_02130__Nanoarchaeota_archaeon_"/>
    <otu id="otu178944" label="GCA_900555875USNB01000005.1_12771487575_12_GCA_900555875_-1_ID_5_12_partial_00__uncultured_Clostridiales_bacterium_"/>
    <otu id="otu178953" label="GCA_003153355PLYH01000001.1_2937172382722_29_GCA_003153355_1_ID_2_29_partial_00__Candidatus_Peregrinibacteria_bacterium_"/>
    <otu id="otu178956" label="44/100"/>
    <otu id="otu178959" label="47/100"/>
    <otu id="otu178962" label="82.9/100"/>
    <otu id="otu178965" label="PIQ78413.1_GCA_002796025_hypothetical_protein_COV82_00950__Candidatus_Peregrinibacteria_bacterium_CG11_big_fil_rev_8_21_14_0_20_46_8_"/>
    <otu id="otu178968" label="KKU80068.1_GCA_000999945_Peptidase_M24__Candidatus_Peregrinibacteria_bacterium_GW2011_GWA2_47_7_"/>
    <otu id="otu178975" label="PJC36559.1_GCA_002788775_hypothetical_protein_CO046_05280__Candidatus_Peregrinibacteria_bacterium_CG_4_9_14_0_2_um_filter_53_11_"/>
    <otu id="otu178982" label="KKU78344.1_GCA_000999945_Aminopeptidase_P__Candidatus_Peregrinibacteria_bacterium_GW2011_GWA2_47_7_"/>
    <otu id="otu178997" label="87.5/99"/>
    <otu id="otu179002" label="79.5/100"/>
    <otu id="otu179005" label="73.1/100"/>
    <otu id="otu179008" label="OGG06104.1_GCA_001779115_hypothetical_protein_A2777_00970__Candidatus_Gottesmanbacteria_bacterium_RIFCSPHIGHO2_01_FULL_40_15_"/>
    <otu id="otu179011" label="OGG15780.1_GCA_001779205_hypothetical_protein_A3D78_04735__Candidatus_Gottesmanbacteria_bacterium_RIFCSPHIGHO2_02_FULL_39_14_"/>
    <otu id="otu179020" label="OGG14654.1_GCA_001780865_hypothetical_protein_A2773_02610__Candidatus_Gottesmanbacteria_bacterium_RIFCSPHIGHO2_01_FULL_39_10_"/>
    <otu id="otu179023" label="31.5/92"/>
    <otu id="otu179026" label="OGG20494.1_GCA_001779235_hypothetical_protein_A3D03_03485__partial__Candidatus_Gottesmanbacteria_bacterium_RIFCSPHIGHO2_02_FULL_40_13_"/>
    <otu id="otu179029" label="OGG27003.1_GCA_001780955_hypothetical_protein_A2960_02555__Candidatus_Gottesmanbacteria_bacterium_RIFCSPLOWO2_01_FULL_39_12b_"/>
    <otu id="otu179044" label="OGG20378.1_GCA_001779235_hypothetical_protein_A3D03_06040__Candidatus_Gottesmanbacteria_bacterium_RIFCSPHIGHO2_02_FULL_40_13_"/>
    <otu id="otu179053" label="85.3/91"/>
    <otu id="otu179056" label="0/57"/>
    <otu id="otu179059" label="79.3/74"/>
    <otu id="otu179062" label="OGG11413.1_GCA_001779035_hypothetical_protein_A2Z00_03125__Candidatus_Gottesmanbacteria_bacterium_RBG_13_45_10_"/>
    <otu id="otu179065" label="97.4/96"/>
    <otu id="otu179068" label="RJR15231.1_GCA_003599085_aminopeptidase_P_family_protein__Candidatus_Microgenomates_bacterium_"/>
    <otu id="otu179071" label="KKS82143.1_GCA_000995415_peptidase_M24__Xaa-Pro_aminopeptidase__Candidatus_Gottesmanbacteria_bacterium_GW2011_GWC1_43_10_"/>
    <otu id="otu179082" label="72/88"/>
    <otu id="otu179085" label="OGG13843.1_GCA_001780895_hypothetical_protein_A2875_03680__Candidatus_Gottesmanbacteria_bacterium_RIFCSPHIGHO2_01_FULL_46_14_"/>
    <otu id="otu179088" label="OGG23718.1_GCA_001780985_hypothetical_protein_A3A79_00730__Candidatus_Gottesmanbacteria_bacterium_RIFCSPLOWO2_01_FULL_43_11b_"/>
    <otu id="otu179099" label="OGG29690.1_GCA_001779335_hypothetical_protein_A3A63_01620__Candidatus_Gottesmanbacteria_bacterium_RIFCSPLOWO2_01_FULL_46_9_"/>
    <otu id="otu179106" label="KKU87822.1_GCA_001003345_Xaa-Pro_aminopeptidase__Candidatus_Gottesmanbacteria_bacterium_GW2011_GWA2_47_9_"/>
    <otu id="otu179125" label="85/58"/>
    <otu id="otu179128" label="30.8/60"/>
    <otu id="otu179131" label="KKP36788.1_GCA_000989565_Xaa-Pro_aminopeptidase__Candidatus_Peregrinibacteria_bacterium_GW2011_GWA2_33_10_"/>
    <otu id="otu179136" label="GCA_900546155URBT01000001.1_8489080901441_84_GCA_900546155_-1_ID_1_84_partial_00__uncultured_Clostridium_sp._"/>
    <otu id="otu179139" label="GCA_900543565UQRN01000019.1_2634169819_2_GCA_900543565_-1_ID_19_2_partial_00__uncultured_Clostridium_sp._"/>
    <otu id="otu179152" label="36.2/84"/>
    <otu id="otu179155" label="78.6/61"/>
    <otu id="otu179158" label="76.8/77"/>
    <otu id="otu179161" label="72.9/95"/>
    <otu id="otu179164" label="BBD72537.1_GCA_003967175_peptidase_M24__Sulfodiicoccus_acidiphilus_"/>
    <otu id="otu179167" label="AOL16026.1_GCA_001719125_peptidase_M24__Sulfolobus_sp._A20_"/>
    <otu id="otu179176" label="ACP48176.1_GCA_000022485_peptidase_M24__Sulfolobus_islandicus_Y.N.15.51_"/>
    <otu id="otu179179" label="SAI83899.1_GCA_900079115_peptidase_M24__Sulfolobus_solfataricus_"/>
    <otu id="otu179190" label="85.6/73"/>
    <otu id="otu179193" label="WP_054837766.1_GCF_001316045_aminopeptidase_P_family_protein__Sulfolobus_metallicus_"/>
    <otu id="otu179196" label="50/38"/>
    <otu id="otu179199" label="93.5/99"/>
    <otu id="otu179206" label="AEB94724.1_GCA_000204925_peptidase_M24__Metallosphaera_cuprina_Ar-4_"/>
    <otu id="otu179209" label="QCO30810.1_GCA_005222525_aminopeptidase_P_family_protein__Metallosphaera_prunae_"/>
    <otu id="otu179216" label="AWS00064.1_GCA_003201675_aminopeptidase_P_family_protein__Metallosphaera_hakonensis_JCM_8857___DSM_7519_"/>
    <otu id="otu179223" label="EHP68299.1_GCA_000243315_Xaa-Pro_aminopeptidase__Metallosphaera_yellowstonensis_MK1_"/>
    <otu id="otu179230" label="86.6/46"/>
    <otu id="otu179233" label="37.9/13"/>
    <otu id="otu179236" label="87.3/90"/>
    <otu id="otu179239" label="EZQ06891.1_GCA_000632495_peptidase_M24__Candidatus_Acidianus_copahuensis_"/>
    <otu id="otu179242" label="AWR94893.1_GCA_003201835_aminopeptidase_P_family_protein__Acidianus_brierleyi_"/>
    <otu id="otu179249" label="78.3/69"/>
    <otu id="otu179252" label="AEE94158.1_GCA_000213215_peptidase_M24__Acidianus_hospitalis_W1_"/>
    <otu id="otu179257" label="ARM76462.1_GCA_002116695_peptidase_M24__Acidianus_manzaensis_"/>
    <otu id="otu179260" label="AWR97697.1_GCA_003201765_aminopeptidase_P_family_protein__Acidianus_sulfidivorans_JP7_"/>
    <otu id="otu179275" label="EWG07762.1_GCA_000565255_peptidase_M24__Candidatus_Aramenus_sulfurataquae_"/>
    <otu id="otu179294" label="GCA_000389735APJY01000001.1_6515926305937211_651_GCA_000389735_-1_ID_1_651_partial_00__Sulfolobales_archaeon_Acd1_"/>
    <otu id="otu179301" label="82.7/100"/>
    <otu id="otu179304" label="WP_011278303.1_GCF_001560605_aminopeptidase_P_family_protein__Sulfolobus_acidocaldarius_"/>
    <otu id="otu179309" label="BAK54550.1_GCA_000011205_proline_dipeptidase__Sulfolobus_tokodaii_str._7_"/>
    <otu id="otu179312" label="PVU74551.1_GCA_003086555_aminopeptidase_P_family_protein__Sulfolobus_sp._SCGC_AB-777_G06_"/>
    <otu id="otu179339" label="GCA_002311025DBYY01000006.1_9880398378_9_GCA_002311025_1_ID_8_9_partial_00__Elusimicrobia_bacterium_UBA1174_"/>
    <otu id="otu179350" label="GCA_003173995PRDT01000073.1_2334142858_2_GCA_003173995_1_ID_58_2_partial_00__Candidatus_Levybacteria_bacterium_"/>
    <otu id="otu179357" label="86.8/66"/>
    <otu id="otu179360" label="72.1/44"/>
    <otu id="otu179363" label="74.5/48"/>
    <otu id="otu179366" label="96.9/98"/>
    <otu id="otu179369" label="89.6/98"/>
    <otu id="otu179372" label="39.2/90"/>
    <otu id="otu179375" label="81.7/90"/>
    <otu id="otu179380" label="83.5/87"/>
    <otu id="otu179383" label="40.4/81"/>
    <otu id="otu179386" label="GCA_003141315PLLP01000019.1_3433100341945_34_GCA_003141315_1_ID_5_34_partial_00__Phycisphaerales_bacterium_"/>
    <otu id="otu179389" label="OHB62517.1_GCA_001824685_hypothetical_protein_A2Y76_02795__Planctomycetes_bacterium_RBG_13_60_9_"/>
    <otu id="otu179396" label="95/88"/>
    <otu id="otu179399" label="GCA_003553245PWDX01000155.1_681589231196_6_GCA_003553245_1_ID_196_6_partial_00__Phycisphaerae_bacterium_"/>
    <otu id="otu179402" label="RKY24270.1_GCA_003644295_hypothetical_protein_DRP62_04105__Planctomycetes_bacterium_"/>
    <otu id="otu179413" label="OHB61059.1_GCA_001824675_hypothetical_protein_A2168_08480__Planctomycetes_bacterium_RBG_13_50_24_"/>
    <otu id="otu179422" label="AQQ09123.1_GCA_001997385_putative_peptidase__Sedimentisphaera_cyanobacteriorum_"/>
    <otu id="otu179425" label="ARN57553.1_GCA_002117005_putative_peptidase__Sedimentisphaera_salicampi_"/>
    <otu id="otu179436" label="AQQ71534.1_GCA_001999965_putative_peptidase__Limihaloglobus_sulfuriphilus_"/>
    <otu id="otu179443" label="RKY07201.1_GCA_003644205_hypothetical_protein_DRP65_10700__Planctomycetes_bacterium_"/>
    <otu id="otu179450" label="96.8/100"/>
    <otu id="otu179453" label="OHB51966.1_GCA_001825665_hypothetical_protein_A2Y10_17095__Planctomycetes_bacterium_GWF2_41_51_"/>
    <otu id="otu179458" label="OHB59907.1_GCA_001825675_hypothetical_protein_A2Y12_19015__Planctomycetes_bacterium_GWF2_42_9_"/>
    <otu id="otu179461" label="65.7/100"/>
    <otu id="otu179464" label="PKL45962.1_GCA_002839495_Xaa-Pro_dipeptidase__Planctomycetes_bacterium_HGW-Planctomycetes-1_"/>
    <otu id="otu179467" label="GCA_003142595PLMU01000004.1_3744316454078_37_GCA_003142595_1_ID_8_37_partial_00__Phycisphaerales_bacterium_"/>
    <otu id="otu179486" label="94.7/96"/>
    <otu id="otu179489" label="OGN63746.1_GCA_001794935_hypothetical_protein_A3E80_01650__Chlamydiae_bacterium_RIFCSPHIGHO2_12_FULL_49_9_"/>
    <otu id="otu179492" label="PCI76775.1_GCA_002401865_X-Pro_aminopeptidase__Candidatus_Aerophobetes_bacterium_"/>
    <otu id="otu179503" label="6.1/26"/>
    <otu id="otu179508" label="RLD14841.1_GCA_003648245_hypothetical_protein_DRI28_02465__Caldiserica_bacterium_"/>
    <otu id="otu179513" label="AFH42723.1_GCA_000258425_exopeptidase__family_M24B__Fervidicoccus_fontis_Kam940_"/>
    <otu id="otu179518" label="AFZ70134.1_GCA_000317795_Xaa-Pro_aminopeptidase__Caldisphaera_lagunensis_DSM_15908_"/>
    <otu id="otu179521" label="21.6/88"/>
    <otu id="otu179524" label="GCA_002506595DAXV01000008.1_82682696938779_82_GCA_002506595_1_ID_79_82_partial_00__Acidilobaceae_archaeon_UBA158_"/>
    <otu id="otu179527" label="PMP60077.1_GCA_002877795_aminopeptidase_P_family_protein__Caldisphaera_sp._"/>
    <otu id="otu179546" label="81.9/30"/>
    <otu id="otu179549" label="55/21"/>
    <otu id="otu179554" label="OQX81509.1_GCA_002085315_hypothetical_protein_B6D56_02215__Candidatus_Omnitrophica_bacterium_4484_70.1_"/>
    <otu id="otu179559" label="GCA_003229515QIEE01000107.1_22301294253_2_GCA_003229515_1_ID_253_2_partial_00__Candidatus_Omnitrophica_bacterium_"/>
    <otu id="otu179564" label="GCA_003565945PXAH01000011.1_106986802026_10_GCA_003565945_-1_ID_26_10_partial_00__Candidatus_Omnitrophica_bacterium_"/>
    <otu id="otu179569" label="GCA_003558915PWOP01000206.1_4158426186_4_GCA_003558915_1_ID_6_4_partial_00__Candidatus_Omnitrophica_bacterium_"/>
    <otu id="otu179572" label="GCA_003558915PWOP01000163.1_63510455061_6_GCA_003558915_-1_ID_61_6_partial_00__Candidatus_Omnitrophica_bacterium_"/>
    <otu id="otu179591" label="22/48"/>
    <otu id="otu179594" label="OGE84011.1_GCA_001777655_hypothetical_protein_A3B95_00305__Candidatus_Doudnabacteria_bacterium_RIFCSPHIGHO2_02_FULL_43_13b_"/>
    <otu id="otu179597" label="GBC75444.1_GCA_002898815_Xaa-Pro_dipeptidase__archaeon_HR06_"/>
    <otu id="otu179610" label="GCA_002011425MTNJ01000017.1_31242234213_3_GCA_002011425_-1_ID_13_3_partial_00__Candidatus_Acetothermia_bacterium_JdFR-48_"/>
    <otu id="otu179615" label="GCA_002010365MTNL01000189.1_42608371737_4_GCA_002010365_-1_ID_37_4_partial_00__Candidatus_Acetothermia_bacterium_JdFR-50_"/>
    <otu id="otu179618" label="42.9/99"/>
    <otu id="otu179621" label="RLE33165.1_GCA_003648965_Xaa-Pro_dipeptidase__Candidatus_Acetothermia_bacterium_"/>
    <otu id="otu179624" label="GCA_002375995DFNI01000044.1_43461456125_4_GCA_002375995_-1_ID_25_4_partial_00__Acetothermia_bacterium_UBA3571_"/>
    <otu id="otu179651" label="69.9/48"/>
    <otu id="otu179654" label="GCA_002504665DATM01000064.1_23198432097934_23_GCA_002504665_-1_ID_34_23_partial_00__Thermoplasmatales_archaeon_UBA613_"/>
    <otu id="otu179659" label="GCA_003159495PLPI01000090.1_545255586142_5_GCA_003159495_1_ID_142_5_partial_00__candidate_division_FCPU426_bacterium_"/>
    <otu id="otu179662" label="GCA_003167475PMTB01000064.1_44451214617669_44_GCA_003167475_-1_ID_69_44_partial_00__candidate_division_FCPU426_bacterium_"/>
    <otu id="otu179681" label="77/32"/>
    <otu id="otu179684" label="79.5/76"/>
    <otu id="otu179687" label="62.5/95"/>
    <otu id="otu179690" label="73.8/68"/>
    <otu id="otu179695" label="84.9/91"/>
    <otu id="otu179698" label="74.8/51"/>
    <otu id="otu179701" label="79.4/58"/>
    <otu id="otu179704" label="82.2/59"/>
    <otu id="otu179707" label="PIT86378.1_GCA_002778445_hypothetical_protein_COU33_03480__Candidatus_Magasanikbacteria_bacterium_CG10_big_fil_rev_8_21_14_0_10_43_6_"/>
    <otu id="otu179710" label="KKS31068.1_GCA_000997915_hypothetical_protein_UU93_C0023G0005__Candidatus_Amesbacteria_bacterium_GW2011_GWA2_42_12_"/>
    <otu id="otu179717" label="OGQ33977.1_GCA_001798265_hypothetical_protein_A3F16_04695__Deltaproteobacteria_bacterium_RIFCSPHIGHO2_12_FULL_43_9_"/>
    <otu id="otu179724" label="OGY60331.1_GCA_001817765_hypothetical_protein_A3I31_02585__Candidatus_Colwellbacteria_bacterium_RIFCSPLOWO2_02_FULL_44_20b_"/>
    <otu id="otu179731" label="50.5/51"/>
    <otu id="otu179734" label="GCA_002499005DAJU01000008.1_5755875569369_57_GCA_002499005_-1_ID_9_57_partial_00__Thaumarchaeota_archaeon_UBA164_"/>
    <otu id="otu179739" label="KUK14282.1_GCA_001508835_Peptidase_M24__bacterium_42_11_"/>
    <otu id="otu179742" label="GCA_001443005LEKQ01000001.1_2729027300881_27_GCA_001443005_1_ID_1_27_partial_00__bacterium_GBS-1_"/>
    <otu id="otu179757" label="GCA_002305675DBQA01000003.1_5248613497042_52_GCA_002305675_-1_ID_2_52_partial_00__Patescibacteria_group_bacterium_UBA1406_"/>
    <otu id="otu179764" label="80.7/80"/>
    <otu id="otu179767" label="81.9/75"/>
    <otu id="otu179770" label="78.5/92"/>
    <otu id="otu179773" label="74.8/79"/>
    <otu id="otu179776" label="12.2/57"/>
    <otu id="otu179779" label="OQX84086.1_GCA_002085265_hypothetical_protein_B6D53_00885__Candidatus_Omnitrophica_bacterium_4484_49_"/>
    <otu id="otu179782" label="OGH55707.1_GCA_001784175_hypothetical_protein_A3G34_01400__Candidatus_Lindowbacteria_bacterium_RIFCSPLOWO2_12_FULL_62_27_"/>
    <otu id="otu179791" label="RKY41892.1_GCA_003644505_hypothetical_protein_DRP85_04765__Candidatus_Omnitrophica_bacterium_"/>
    <otu id="otu179794" label="GCA_003558655PWPO01000096.1_22961369247_2_GCA_003558655_-1_ID_247_2_partial_00__Candidatus_Omnitrophica_bacterium_"/>
    <otu id="otu179805" label="OGW75742.1_GCA_001804045_hypothetical_protein_A2Z72_02480__Omnitrophica_bacterium_RBG_13_46_9_"/>
    <otu id="otu179814" label="82.7/89"/>
    <otu id="otu179817" label="66.8/75"/>
    <otu id="otu179822" label="70/99"/>
    <otu id="otu179825" label="64.1/100"/>
    <otu id="otu179828" label="OGE09717.1_GCA_001775025_hypothetical_protein_A3A60_00100__partial__Candidatus_Curtissbacteria_bacterium_RIFCSPLOWO2_01_FULL_42_26_"/>
    <otu id="otu179831" label="OGE00240.1_GCA_001776505_hypothetical_protein_A3J17_03830__Candidatus_Curtissbacteria_bacterium_RIFCSPLOWO2_02_FULL_40_11_"/>
    <otu id="otu179838" label="GCA_000404925ASNZ01000014.1_118109714_1_GCA_000404925_-1_ID_14_1_partial_00__Microgenomates_bacterium_SCGC_AAA011-L6_"/>
    <otu id="otu179845" label="OGE03640.1_GCA_001774945_hypothetical_protein_A3F45_02090__partial__Candidatus_Curtissbacteria_bacterium_RIFCSPHIGHO2_12_FULL_41_17_"/>
    <otu id="otu179852" label="OGD87033.1_GCA_001776335_hypothetical_protein_A2870_01845__Candidatus_Curtissbacteria_bacterium_RIFCSPHIGHO2_01_FULL_41_11_"/>
    <otu id="otu179859" label="OGE03027.1_GCA_001775095_hypothetical_protein_A2196_01170__Candidatus_Curtissbacteria_bacterium_RIFOXYA1_FULL_41_14_"/>
    <otu id="otu179866" label="OGD86650.1_GCA_001776315_hypothetical_protein_A2164_01030__Candidatus_Curtissbacteria_bacterium_RBG_13_35_7_"/>
    <otu id="otu179877" label="18.1/20"/>
    <otu id="otu179880" label="91.2/90"/>
    <otu id="otu179883" label="3.6/11"/>
    <otu id="otu179888" label="GCA_002011575MTOB01000220.1_12331114_1_GCA_002011575_1_ID_114_1_partial_10__bacterium_JdFR-66_"/>
    <otu id="otu179891" label="84.4/98"/>
    <otu id="otu179894" label="RLJ03759.1_GCA_003663385_aminopeptidase_P_family_protein__partial__Candidatus_Aenigmarchaeota_archaeon_"/>
    <otu id="otu179897" label="31.4/100"/>
    <otu id="otu179900" label="GCA_002419295DIFW01000036.1_75929701429_7_GCA_002419295_1_ID_29_7_partial_00__Patescibacteria_group_bacterium_UBA5738_"/>
    <otu id="otu179903" label="GCA_002423555DIWQ01000058.1_65596668431_6_GCA_002423555_1_ID_31_6_partial_00__Patescibacteria_group_bacterium_UBA6102_"/>
    <otu id="otu179918" label="GCA_003562455PWUV01000131.1_318972937103_3_GCA_003562455_-1_ID_103_3_partial_00__Candidatus_Omnitrophica_bacterium_"/>
    <otu id="otu179927" label="GCA_003151625PLYC01000032.1_10481198823827_104_GCA_003151625_-1_ID_7_104_partial_00__Candidatus_Doudnabacteria_bacterium_"/>
    <otu id="otu179930" label="GCA_003232645QIIL01000045.1_52590369960_5_GCA_003232645_-1_ID_60_5_partial_00__Candidatus_Doudnabacteria_bacterium_"/>
    <otu id="otu179943" label="RKX86051.1_GCA_003641675_aminopeptidase_P_family_protein__Spirochaetes_bacterium_"/>
    <otu id="otu179946" label="88.5/93"/>
    <otu id="otu179949" label="PJB76033.1_GCA_002789635_hypothetical_protein_CO092_00435__Candidatus_Aenigmarchaeota_archaeon_CG_4_9_14_3_um_filter_37_18_"/>
    <otu id="otu179952" label="42/93"/>
    <otu id="otu179955" label="TES98798.1_GCA_004375715_aminopeptidase_P_family_protein__Candidatus_Lokiarchaeota_archaeon_"/>
    <otu id="otu179958" label="GCA_000404305ASMO01000012.1_21147371578012_21_GCA_000404305_-1_ID_12_21_partial_00__Candidatus_Aenigmarchaeota_archaeon_JGI_0000106-F11_"/>
    <otu id="otu179985" label="GCA_002412545DHVG01000026.1_56632856439123_56_GCA_002412545_-1_ID_23_56_partial_00__Elusimicrobia_bacterium_UBA5214_"/>
    <otu id="otu179992" label="75.9/57"/>
    <otu id="otu179995" label="0/78"/>
    <otu id="otu179998" label="57.1/97"/>
    <otu id="otu180001" label="70/80"/>
    <otu id="otu180004" label="27.5/83"/>
    <otu id="otu180009" label="81/96"/>
    <otu id="otu180012" label="84.4/99"/>
    <otu id="otu180015" label="WP_017981014.1_GCF_000371805_M24_family_metallopeptidase__Methanocaldococcus_villosus_"/>
    <otu id="otu180018" label="ADG13684.1_GCA_000092305_peptidase_M24__Methanocaldococcus_infernus_ME_"/>
    <otu id="otu180025" label="ADI37321.1_GCA_000006175_Xaa-Pro_aminopeptidase__Methanococcus_voltae_A3_"/>
    <otu id="otu180032" label="53.4/76"/>
    <otu id="otu180035" label="96.5/96"/>
    <otu id="otu180038" label="ACV24981.1_GCA_000023985_peptidase_M24__Methanocaldococcus_fervens_AG86_"/>
    <otu id="otu180041" label="0/91"/>
    <otu id="otu180044" label="ADC70032.1_GCA_000025525_peptidase_M24__Methanocaldococcus_sp._FS406-22_"/>
    <otu id="otu180047" label="AAB98806.1_GCA_000091665_X-pro_aminopeptidase__pepQ___Methanocaldococcus_jannaschii_DSM_2661_"/>
    <otu id="otu180062" label="0/96"/>
    <otu id="otu180065" label="ABR55740.1_GCA_000017185_peptidase_M24__Methanococcus_aeolicus_Nankai-3_"/>
    <otu id="otu180072" label="ABX02281.1_GCA_000018485_peptidase_M24__Methanococcus_maripaludis_C6_"/>
    <otu id="otu180075" label="ABO34702.1_GCA_000016125_peptidase_M24__Methanococcus_maripaludis_C5_"/>
    <otu id="otu180082" label="AVB77012.1_GCA_002945325_putative_peptidase__Methanococcus_maripaludis_"/>
    <otu id="otu180093" label="AEH07100.1_GCA_000179575_Xaa-Pro_dipeptidase__Methanothermococcus_okinawensis_IH1_"/>
    <otu id="otu180100" label="60.8/99"/>
    <otu id="otu180103" label="AEF95905.1_GCA_000214415_Xaa-Pro_dipeptidase__Methanotorris_igneus_Kol_5_"/>
    <otu id="otu180106" label="EHP86697.1_GCA_000243455_peptidase_M24__Methanotorris_formicicus_Mc-S-70_"/>
    <otu id="otu180125" label="GCA_900321865ONXP01000041.1_28431864431342_28_GCA_900321865_1_ID_42_28_partial_00__uncultured_Elusimicrobia_bacterium_"/>
    <otu id="otu180132" label="AHK22568.1_GCA_000582535_putative_peptidase__Candidatus_Hepatoplasma_crinochetorum_Av_"/>
    <otu id="otu180141" label="62/94"/>
    <otu id="otu180144" label="82.9/94"/>
    <otu id="otu180147" label="97.5/99"/>
    <otu id="otu180150" label="75.5/91"/>
    <otu id="otu180153" label="91.7/92"/>
    <otu id="otu180156" label="57.8/68"/>
    <otu id="otu180161" label="91.2/95"/>
    <otu id="otu180166" label="GCA_002449785DJXP01000035.1_4030356314237_40_GCA_002449785_1_ID_7_40_partial_00__Clostridiales_bacterium_UBA7001_"/>
    <otu id="otu180169" label="GCA_900553685USEI01000001.1_6057993590631_60_GCA_900553685_1_ID_1_60_partial_00__uncultured_Clostridium_sp._"/>
    <otu id="otu180178" label="GCA_900553945USFR01000003.1_1021070741081383_102_GCA_900553945_1_ID_3_102_partial_00__uncultured_Clostridium_sp._"/>
    <otu id="otu180181" label="GCA_900556975USQZ01000001.1_7373314743781_73_GCA_900556975_1_ID_1_73_partial_00__uncultured_Clostridium_sp._"/>
    <otu id="otu180194" label="GCA_900550535URSK01000020.1_23177771886220_23_GCA_900550535_1_ID_20_23_partial_00__uncultured_Clostridium_sp._"/>
    <otu id="otu180197" label="GCA_900551765URXL01000002.1_1771518171528992_177_GCA_900551765_1_ID_2_177_partial_00__uncultured_Clostridium_sp._"/>
    <otu id="otu180208" label="92.6/88"/>
    <otu id="otu180213" label="89.6/80"/>
    <otu id="otu180216" label="88.1/99"/>
    <otu id="otu180219" label="GCA_004553715SFKP01000001.1_8755186125_8_GCA_004553715_-1_ID_5_8_partial_00__Clostridiales_bacterium_"/>
    <otu id="otu180222" label="GCA_900550655URSV01000009.1_3427770288319_34_GCA_900550655_1_ID_9_34_partial_00__uncultured_Clostridium_sp._"/>
    <otu id="otu180229" label="60.4/100"/>
    <otu id="otu180232" label="GCA_900557475USTA01000027.1_42092315327_4_GCA_900557475_-1_ID_27_4_partial_00__uncultured_Clostridium_sp._"/>
    <otu id="otu180235" label="CCY99670.1_GCA_000433915_peptidase_M24__Clostridium_sp._CAG_793_"/>
    <otu id="otu180248" label="HBJ12213.1_GCA_003507395_TPA__aminopeptidase_P_family_protein__Clostridiales_bacterium_"/>
    <otu id="otu180251" label="GCA_900551045URUP01000016.1_15145201559016_15_GCA_900551045_1_ID_16_15_partial_00__uncultured_Clostridium_sp._"/>
    <otu id="otu180262" label="GCA_002314935DCHW01000065.1_41795285631_4_GCA_002314935_-1_ID_31_4_partial_00__Clostridiales_bacterium_UBA1742_"/>
    <otu id="otu180273" label="87.1/90"/>
    <otu id="otu180276" label="76.1/78"/>
    <otu id="otu180279" label="85.7/89"/>
    <otu id="otu180282" label="74.6/89"/>
    <otu id="otu180285" label="75.6/90"/>
    <otu id="otu180288" label="85.8/94"/>
    <otu id="otu180293" label="GCA_002372935DFJF01000008.1_1031047291057876_103_GCA_002372935_1_ID_6_103_partial_00__Clostridiales_bacterium_UBA3678_"/>
    <otu id="otu180296" label="76.9/83"/>
    <otu id="otu180301" label="HCC04373.1_GCA_003518755_TPA__hypothetical_protein_DEP51_05950__Clostridiales_bacterium_"/>
    <otu id="otu180304" label="GCA_900553125USCB01000024.1_65152621924_6_GCA_900553125_-1_ID_24_6_partial_00__uncultured_Clostridium_sp._"/>
    <otu id="otu180311" label="GCA_900556865USQS01000005.1_7601370715_7_GCA_900556865_-1_ID_5_7_partial_00__uncultured_Clostridium_sp._"/>
    <otu id="otu180322" label="71.3/58"/>
    <otu id="otu180325" label="76.1/45"/>
    <otu id="otu180328" label="86.2/35"/>
    <otu id="otu180331" label="76.7/38"/>
    <otu id="otu180336" label="GCA_900555085USJU01000010.1_18172401830710_18_GCA_900555085_1_ID_10_18_partial_00__uncultured_Clostridium_sp._"/>
    <otu id="otu180341" label="GCA_900552655USAE01000006.1_3227450285146_32_GCA_900552655_1_ID_6_32_partial_00__uncultured_Clostridium_sp._"/>
    <otu id="otu180344" label="GCA_900553425USCZ01000002.1_1701791091801732_170_GCA_900553425_1_ID_2_170_partial_00__uncultured_Clostridium_sp._"/>
    <otu id="otu180355" label="GCA_900556695USQA01000109.1_313352393109_3_GCA_900556695_1_ID_109_3_partial_00__uncultured_Clostridium_sp._"/>
    <otu id="otu180364" label="GCA_900554365USGY01000016.1_13199272098516_13_GCA_900554365_-1_ID_16_13_partial_00__uncultured_Clostridium_sp._"/>
    <otu id="otu180367" label="GCA_900557115USRF01000051.1_65413647151_6_GCA_900557115_1_ID_51_6_partial_00__uncultured_Clostridium_sp._"/>
    <otu id="otu180378" label="83.5/57"/>
    <otu id="otu180381" label="87.2/76"/>
    <otu id="otu180384" label="GCA_900554815USIO01000008.1_1614157146368_16_GCA_900554815_-1_ID_8_16_partial_00__uncultured_Clostridium_sp._"/>
    <otu id="otu180387" label="CDE25987.1_GCA_000437215_peptidase_M24__Clostridium_sp._CAG_440_"/>
    <otu id="otu180396" label="GCA_900554565USHX01000008.1_3028000290588_30_GCA_900554565_1_ID_8_30_partial_00__uncultured_Clostridium_sp._"/>
    <otu id="otu180399" label="82.6/83"/>
    <otu id="otu180402" label="GCA_900552765USAZ01000075.1_86004672375_8_GCA_900552765_1_ID_75_8_partial_01__uncultured_Clostridium_sp._"/>
    <otu id="otu180405" label="GCA_900556945USQP01000124.1_39001958124_3_GCA_900556945_-1_ID_124_3_partial_00__uncultured_Clostridium_sp._"/>
    <otu id="otu180424" label="94.6/98"/>
    <otu id="otu180427" label="GCA_900554015USFP01000003.1_2019390204603_20_GCA_900554015_-1_ID_3_20_partial_00__uncultured_Clostridium_sp._"/>
    <otu id="otu180430" label="93.5/98"/>
    <otu id="otu180433" label="76.5/98"/>
    <otu id="otu180436" label="GCA_900554055USFQ01000003.1_2728154292153_27_GCA_900554055_1_ID_3_27_partial_00__uncultured_Clostridium_sp._"/>
    <otu id="otu180439" label="76.4/97"/>
    <otu id="otu180442" label="CDB31863.1_GCA_000435535_peptidase_M24__Clostridium_sp._CAG_575_"/>
    <otu id="otu180447" label="GCA_900552555URZW01000001.1_1681775071785651_168_GCA_900552555_-1_ID_1_168_partial_00__uncultured_Clostridium_sp._"/>
    <otu id="otu180450" label="GCA_900551615URWN01000006.1_2828296293546_28_GCA_900551615_1_ID_6_28_partial_00__uncultured_Clostridium_sp._"/>
    <otu id="otu180465" label="CDE89932.1_GCA_000438255_peptidase_M24__Clostridium_sp._CAG_389_"/>
    <otu id="otu180486" label="HCQ56170.1_GCA_003525075_TPA__Xaa-Pro_dipeptidase__Clostridiales_bacterium_"/>
    <otu id="otu180491" label="GCA_900552825USBF01000006.1_2521551226126_25_GCA_900552825_1_ID_6_25_partial_00__uncultured_Clostridium_sp._"/>
    <otu id="otu180494" label="GCA_900555615USMB01000012.1_22165171757812_22_GCA_900555615_1_ID_12_22_partial_00__uncultured_Clostridium_sp._"/>
    <otu id="otu180509" label="GCA_900554175USGK01000015.1_33316243268515_33_GCA_900554175_-1_ID_15_33_partial_00__uncultured_Clostridium_sp._"/>
    <otu id="otu180520" label="71.9/100"/>
    <otu id="otu180523" label="CCZ18223.1_GCA_000434195_xaa-Pro_aminopeptidase__Clostridium_sp._CAG_780_"/>
    <otu id="otu180526" label="GCA_900552135URYN01000012.1_25261262719912_25_GCA_900552135_-1_ID_12_25_partial_00__uncultured_Clostridium_sp._"/>
    <otu id="otu180535" label="GCA_900554095USGC01000064.1_118445896664_11_GCA_900554095_-1_ID_64_11_partial_01__uncultured_bacterium_"/>
    <otu id="otu180538" label="GCA_900554245USGX01000014.1_21167691783614_21_GCA_900554245_1_ID_14_21_partial_00__uncultured_Clostridium_sp._"/>
    <otu id="otu180551" label="GCA_900556135USNR01000004.1_4170427834_4_GCA_900556135_-1_ID_4_4_partial_00__uncultured_Clostridium_sp._"/>
    <otu id="otu180554" label="GCA_900553755USEX01000024.1_18143521542524_18_GCA_900553755_-1_ID_24_18_partial_00__uncultured_Clostridium_sp._"/>
    <otu id="otu180569" label="80.1/80"/>
    <otu id="otu180572" label="84.3/99"/>
    <otu id="otu180577" label="GCA_002633185NWBM01000002.1_5945746775757742_594_GCA_002633185_-1_ID_2_594_partial_00__Lachnospiraceae_bacterium_Phil5_"/>
    <otu id="otu180580" label="GCA_900557045USQY01000058.1_51698276258_5_GCA_900557045_-1_ID_58_5_partial_00__uncultured_Clostridium_sp._"/>
    <otu id="otu180587" label="GCA_900551575URWX01000004.1_11796461975224_117_GCA_900551575_-1_ID_4_117_partial_00__uncultured_Clostridium_sp._"/>
    <otu id="otu180594" label="GCA_900551795URXD01000003.1_5453732548443_54_GCA_900551795_1_ID_3_54_partial_00__uncultured_Clostridium_sp._"/>
    <otu id="otu180605" label="GCA_004563365SFSJ01000282.1_3863193365_3_GCA_004563365_-1_ID_65_3_partial_00__bacterium_"/>
    <otu id="otu180616" label="GCA_900553865USFC01000063.1_53055412863_5_GCA_900553865_-1_ID_63_5_partial_00__uncultured_Clostridium_sp._"/>
    <otu id="otu180623" label="GCA_900553405USDF01000059.1_53914498759_5_GCA_900553405_1_ID_59_5_partial_00__uncultured_Clostridium_sp._"/>
    <otu id="otu180630" label="GCA_900553225USCV01000003.1_1411388124703_14_GCA_900553225_-1_ID_3_14_partial_00__uncultured_Clostridium_sp._"/>
    <otu id="otu180637" label="GCA_900557195USRT01000004.1_3624413249584_36_GCA_900557195_1_ID_4_36_partial_00__uncultured_Clostridium_sp._"/>
    <otu id="otu180644" label="CDA16742.1_GCA_000434015_peptidase_M24__Clostridium_sp._CAG_571_"/>
    <otu id="otu180655" label="91.1/97"/>
    <otu id="otu180660" label="WP_044898179.1_GCF_000948185_M24_family_metallopeptidase__Aeribacillus_pallidus_"/>
    <otu id="otu180663" label="WP_027445273.1_GCF_000425225_aminopeptidase_P_family_protein__Pontibacillus_marinus_"/>
    <otu id="otu180670" label="PJB22149.1_GCA_002790055_hypothetical_protein_CO114_01610__Euryarchaeota_archaeon_CG_4_9_14_3_um_filter_38_12_"/>
    <otu id="otu180683" label="GCA_002421425DIJZ01000011.1_80851528635711_80_GCA_002421425_1_ID_11_80_partial_00__candidate_division_WOR-3_bacterium_UBA5631_"/>
    <otu id="otu180686" label="GCA_002316275DCDE01000021.1_24293193052412_24_GCA_002316275_-1_ID_12_24_partial_00__candidate_division_WOR-3_bacterium_UBA1063_"/>
    <otu id="otu180701" label="90.9/94"/>
    <otu id="otu180708" label="RLG14253.1_GCA_003660905_hypothetical_protein_DRN66_02520__Candidatus_Nanohaloarchaeota_archaeon_"/>
    <otu id="otu180711" label="OYT34028.1_GCA_002254415_hypothetical_protein_B6U87_02650__Candidatus_Aenigmarchaeota_archaeon_ex4484_52_"/>
    <otu id="otu180718" label="MBI96578.1_GCA_002718715_hypothetical_protein_CL656_05480__bacterium_"/>
    <otu id="otu180727" label="91.7/71"/>
    <otu id="otu180730" label="75.1/32"/>
    <otu id="otu180733" label="72.8/28"/>
    <otu id="otu180736" label="58.6/63"/>
    <otu id="otu180739" label="27.9/83"/>
    <otu id="otu180742" label="ODS35846.1_GCA_001723845_hypothetical_protein_BEH94_05690__Candidatus_Altiarchaeales_archaeon_WOR_SM1_SCG_"/>
    <otu id="otu180745" label="ODS34946.1_GCA_001723855_hypothetical_protein_A7316_04760__Candidatus_Altiarchaeales_archaeon_WOR_SM1_86-2_"/>
    <otu id="otu180754" label="OYT26770.1_GCA_002254405_hypothetical_protein_B6U97_03180__Candidatus_Altiarchaeales_archaeon_ex4484_96_"/>
    <otu id="otu180757" label="OYT53906.1_GCA_002254565_hypothetical_protein_B6U72_04310__Candidatus_Altiarchaeales_archaeon_ex4484_2_"/>
    <otu id="otu180768" label="85/99"/>
    <otu id="otu180773" label="RLI88623.1_GCA_003663075_hypothetical_protein_DRO62_03395__Candidatus_Altiarchaeales_archaeon_"/>
    <otu id="otu180776" label="RLI90727.1_GCA_003663115_hypothetical_protein_DRO89_05355__Candidatus_Altiarchaeales_archaeon_"/>
    <otu id="otu180783" label="RLI88149.1_GCA_003663045_hypothetical_protein_DRO76_01130__Candidatus_Altiarchaeales_archaeon_"/>
    <otu id="otu180794" label="83.2/44"/>
    <otu id="otu180797" label="0/35"/>
    <otu id="otu180800" label="RLI90869.1_GCA_003663105_hypothetical_protein_DRO65_02175__Candidatus_Altiarchaeales_archaeon_"/>
    <otu id="otu180803" label="ODS42237.1_GCA_001742785_hypothetical_protein_MSIBF_02560__Candidatus_Altiarchaeales_archaeon_IMC4_"/>
    <otu id="otu180810" label="RLI95784.1_GCA_003663165_X-Pro_aminopeptidase__partial__Candidatus_Altiarchaeales_archaeon_"/>
    <otu id="otu180821" label="RLI91807.1_GCA_003663125_hypothetical_protein_DRO95_03620__Candidatus_Altiarchaeales_archaeon_"/>
    <otu id="otu180830" label="PIV28234.1_GCA_002785505_hypothetical_protein_COS36_02985__Candidatus_Altiarchaeum_sp._CG03_land_8_20_14_0_80_32_618_ - CG"/>
    <otu id="otu180835" label="BJP1_contig-242_3 - HURL1"/>
    <otu id="otu180838" label="PKP56051.1_GCA_002841105_hypothetical_protein_CVT88_10635__Candidatus_Altiarchaeales_archaeon_HGW-Altiarchaeales-1_ - HURL"/>
    <otu id="otu180865" label="OQZ06599.1_GCA_002050205_hypothetical_protein_B6D36_04165__Planctomycetes_bacterium_UTPLA1_"/>
    <otu id="otu180876" label="72.3/79"/>
    <otu id="otu180879" label="86.3/32"/>
    <otu id="otu180882" label="90.5/21"/>
    <otu id="otu180885" label="82.5/29"/>
    <otu id="otu180890" label="PIV18331.1_GCA_002780705_hypothetical_protein_COS41_04890__Elusimicrobia_bacterium_CG03_land_8_20_14_0_80_50_18_"/>
    <otu id="otu180893" label="PKM99362.1_GCA_002841685_hypothetical_protein_CVU78_06630__Elusimicrobia_bacterium_HGW-Elusimicrobia-2_"/>
    <otu id="otu180900" label="68.7/40"/>
    <otu id="otu180903" label="GCA_002502135DAPM01000017.1_11792489259_11_GCA_002502135_-1_ID_9_11_partial_00__archaeon_UBA543_"/>
    <otu id="otu180908" label="GCA_002494525DACC01000007.1_8514361564_8_GCA_002494525_-1_ID_4_8_partial_00__archaeon_UBA490_"/>
    <otu id="otu180911" label="GCA_002495465DAFN01000003.1_42249326217_4_GCA_002495465_-1_ID_17_4_partial_00__archaeon_UBA55_"/>
    <otu id="otu180928" label="GCA_000375685AQVQ01000022.1_32027310322_3_GCA_000375685_-1_ID_22_3_partial_00__crenarchaeote_SCGC_AAA261-N23_"/>
    <otu id="otu180931" label="GCA_000380705AQYM01000032.1_48476194868932_48_GCA_000380705_-1_ID_32_48_partial_00__Crenarchaeota_archaeon_SCGC_AAA471-B05_"/>
    <otu id="otu180942" label="74.9/22"/>
    <otu id="otu180945" label="75.4/75"/>
    <otu id="otu180948" label="93.3/54"/>
    <otu id="otu180951" label="93.1/55"/>
    <otu id="otu180954" label="72.9/43"/>
    <otu id="otu180957" label="72.7/78"/>
    <otu id="otu180960" label="79.1/75"/>
    <otu id="otu180965" label="79.6/99"/>
    <otu id="otu180970" label="23.4/87"/>
    <otu id="otu180973" label="HBG60983.1_GCA_003500255_TPA__Xaa-Pro_dipeptidase__Candidatus_Omnitrophica_bacterium_"/>
    <otu id="otu180976" label="OGX38776.1_GCA_001805645_hypothetical_protein_A3D87_05235__Omnitrophica_WOR_2_bacterium_RIFCSPHIGHO2_02_FULL_50_17_"/>
    <otu id="otu180983" label="OGW96738.1_GCA_001804395_hypothetical_protein_A2Z81_00385__Omnitrophica_WOR_2_bacterium_GWA2_45_18_"/>
    <otu id="otu180990" label="33.6/100"/>
    <otu id="otu180993" label="OGX30017.1_GCA_001805565_hypothetical_protein_A2705_02645__Omnitrophica_WOR_2_bacterium_RIFCSPHIGHO2_01_FULL_52_10_"/>
    <otu id="otu180996" label="GCA_005239675SBBO01000021.1_56411434224919_56_GCA_005239675_1_ID_19_56_partial_00__Planctomycetales_bacterium_"/>
    <otu id="otu181007" label="14.5/55"/>
    <otu id="otu181010" label="OGX25925.1_GCA_001805615_hypothetical_protein_A3D10_08020__Omnitrophica_WOR_2_bacterium_RIFCSPHIGHO2_02_FULL_48_11_"/>
    <otu id="otu181013" label="88.1/97"/>
    <otu id="otu181016" label="OGX05413.1_GCA_001805375_hypothetical_protein_A2Z88_05810__Omnitrophica_WOR_2_bacterium_GWA2_47_8_"/>
    <otu id="otu181019" label="GCA_002753745PEAR01000108.1_41307236883_4_GCA_002753745_-1_ID_83_4_partial_00__Candidatus_Omnitrophica_bacterium_"/>
    <otu id="otu181034" label="59.2/91"/>
    <otu id="otu181037" label="PIS33588.1_GCA_002774445_hypothetical_protein_COT38_04525__Candidatus_Omnitrophica_bacterium_CG08_land_8_20_14_0_20_41_16_"/>
    <otu id="otu181040" label="GCA_002440965DJWJ01000034.1_25227462380738_25_GCA_002440965_-1_ID_38_25_partial_00__Candidatus_Omnitrophica_bacterium_UBA6233_"/>
    <otu id="otu181051" label="86/83"/>
    <otu id="otu181054" label="70.7/95"/>
    <otu id="otu181057" label="78.9/77"/>
    <otu id="otu181060" label="78.4/94"/>
    <otu id="otu181063" label="PIQ89953.1_GCA_002796125_hypothetical_protein_COV72_00120__Candidatus_Omnitrophica_bacterium_CG11_big_fil_rev_8_21_14_0_20_42_13_"/>
    <otu id="otu181066" label="GCA_002340085DDKR01000089.1_181199413085160_18_GCA_002340085_1_ID_160_18_partial_00__Candidatus_Omnitrophica_bacterium_UBA2593_"/>
    <otu id="otu181073" label="63.4/100"/>
    <otu id="otu181076" label="OGX41298.1_GCA_001805765_hypothetical_protein_A2984_03065__Omnitrophica_WOR_2_bacterium_RIFCSPLOWO2_01_FULL_41_12_"/>
    <otu id="otu181079" label="RKY31873.1_GCA_003644385_hypothetical_protein_DRP74_03825__Candidatus_Omnitrophica_bacterium_"/>
    <otu id="otu181090" label="40.3/84"/>
    <otu id="otu181093" label="KPK43022.1_GCA_001303645_hypothetical_protein_AMJ78_00190__Omnitrophica_WOR_2_bacterium_SM23_29_"/>
    <otu id="otu181098" label="GCA_002441305DJVT01000009.1_2232126742137358_223_GCA_002441305_1_ID_8_223_partial_00__Candidatus_Omnitrophica_bacterium_UBA6249_"/>
    <otu id="otu181103" label="PIQ87660.1_GCA_002787115_Xaa-Pro_dipeptidase__Candidatus_Omnitrophica_bacterium_CG11_big_fil_rev_8_21_14_0_20_43_6_"/>
    <otu id="otu181106" label="GCA_002441245DJVP01000011.1_2392332212342793_239_GCA_002441245_1_ID_3_239_partial_00__Candidatus_Omnitrophica_bacterium_UBA6253_"/>
    <otu id="otu181127" label="KPK97276.1_GCA_001304135_hypothetical_protein_AMJ95_09910__Omnitrophica_WOR_2_bacterium_SM23_72_"/>
    <otu id="otu181130" label="KPK98442.1_GCA_001304135_hypothetical_protein_AMJ95_04190__Omnitrophica_WOR_2_bacterium_SM23_72_"/>
    <otu id="otu181145" label="RKY44701.1_GCA_003644525_hypothetical_protein_DRP80_01320__Candidatus_Omnitrophica_bacterium_"/>
    <otu id="otu181154" label="75.1/83"/>
    <otu id="otu181157" label="79.6/98"/>
    <otu id="otu181164" label="QAT16918.1_GCA_004102945_hypothetical_protein_BU251_03815__Vampirococcus_sp._LiM_"/>
    <otu id="otu181167" label="GCA_002421805DISM01000002.1_7979966810333_79_GCA_002421805_1_ID_3_79_partial_00__Candidatus_Omnitrophica_bacterium_UBA6210_"/>
    <otu id="otu181174" label="OIO36359.1_GCA_001873995_hypothetical_protein_AUJ74_02645__Candidatus_Omnitrophica_bacterium_CG1_02_44_16_"/>
    <otu id="otu181181" label="RJP28824.1_GCA_003598025_aminopeptidase_P_family_protein__Candidatus_Omnitrophica_bacterium_"/>
    <otu id="otu181188" label="89.3/96"/>
    <otu id="otu181191" label="83.3/96"/>
    <otu id="otu181194" label="RJO64346.1_GCA_003598135_aminopeptidase_P_family_protein__Candidatus_Omnitrophica_bacterium_"/>
    <otu id="otu181197" label="OGX61363.1_GCA_001806075_hypothetical_protein_A2471_05435__Omnitrophica_WOR_2_bacterium_RIFOXYC2_FULL_45_15_"/>
    <otu id="otu181206" label="67.6/100"/>
    <otu id="otu181209" label="OGX22589.1_GCA_001805445_hypothetical_protein_A2Y00_03985__Omnitrophica_WOR_2_bacterium_GWF2_43_52_"/>
    <otu id="otu181214" label="OGX23206.1_GCA_001805575_hypothetical_protein_A3J51_05580__Omnitrophica_WOR_2_bacterium_RIFCSPHIGHO2_02_FULL_45_21_"/>
    <otu id="otu181217" label="OGX50777.1_GCA_001805845_hypothetical_protein_A3G37_00770__Omnitrophica_WOR_2_bacterium_RIFCSPLOWO2_12_FULL_46_30_"/>
    <otu id="otu181228" label="TAN60029.1_GCA_004299495_peptidase_M24_family_protein__partial__bacterium_"/>
    <otu id="otu181243" label="GCA_002418595DIEK01000055.1_140110177_1_GCA_002418595_1_ID_77_1_partial_00__Candidatus_Omnitrophica_bacterium_UBA5776_"/>
    <otu id="otu181256" label="KPK42796.1_GCA_001303645_hypothetical_protein_AMJ78_01375__Omnitrophica_WOR_2_bacterium_SM23_29_"/>
    <otu id="otu181259" label="OGX33419.1_GCA_001805805_hypothetical_protein_A3I43_02910__Omnitrophica_WOR_2_bacterium_RIFCSPLOWO2_02_FULL_50_19_"/>
    <otu id="otu181270" label="45.3/95"/>
    <otu id="otu181273" label="OIO39903.1_GCA_001873045_hypothetical_protein_AUJ75_00710__Candidatus_Omnitrophica_bacterium_CG1_02_49_10_"/>
    <otu id="otu181276" label="GCA_003142795PLNN01000048.1_106740779215_10_GCA_003142795_-1_ID_15_10_partial_00__Candidatus_Omnitrophica_bacterium_"/>
    <otu id="otu181287" label="73.5/30"/>
    <otu id="otu181290" label="89.1/95"/>
    <otu id="otu181293" label="RLD15880.1_GCA_003650255_hypothetical_protein_DRI36_06500__Caldiserica_bacterium_"/>
    <otu id="otu181296" label="KUK49808.1_GCA_001508305_peptidase_M24__Parcubacteria_bacterium_33_209_"/>
    <otu id="otu181303" label="PIV64858.1_GCA_002781165_Xaa-Pro_dipeptidase__partial__bacterium__Candidatus_Ratteibacteria__CG01_land_8_20_14_3_00_40_19_"/>
    <otu id="otu181320" label="87.6/95"/>
    <otu id="otu181323" label="82.4/97"/>
    <otu id="otu181326" label="GCA_003561135PWXM01000070.1_539445029104_5_GCA_003561135_-1_ID_104_5_partial_00__Ignavibacteriales_bacterium_"/>
    <otu id="otu181329" label="GCA_003560035PWJL01000185.1_111055011635360_11_GCA_003560035_-1_ID_360_11_partial_00__Ignavibacteriales_bacterium_"/>
    <otu id="otu181336" label="73.6/92"/>
    <otu id="otu181339" label="GCA_003566855PXBR01000375.1_434634548447_4_GCA_003566855_1_ID_447_4_partial_00__Ignavibacteriales_bacterium_"/>
    <otu id="otu181342" label="GCA_003568415PWXV01000084.1_54571565699_5_GCA_003568415_-1_ID_99_5_partial_00__Ignavibacteriales_bacterium_"/>
    <otu id="otu181353" label="GCA_003560935PWJF01000407.1_11975449_1_GCA_003560935_1_ID_449_1_partial_10__Ignavibacteriales_bacterium_"/>
    <otu id="otu181368" label="92.3/77"/>
    <otu id="otu181371" label="83.3/63"/>
    <otu id="otu181374" label="91.7/99"/>
    <otu id="otu181377" label="87.4/99"/>
    <otu id="otu181380" label="83/99"/>
    <otu id="otu181383" label="81.5/99"/>
    <otu id="otu181388" label="RLF50396.1_GCA_003649955_aminopeptidase_P_family_protein__partial__Thermoplasmata_archaeon_"/>
    <otu id="otu181391" label="ADR18145.1_GCA_000183405_peptidase_M24__Calditerrivibrio_nitroreducens_DSM_19672_"/>
    <otu id="otu181398" label="KPJ86245.1_GCA_001302885_hypothetical_protein_AMS17_13360__Spirochaetes_bacterium_DG_61_"/>
    <otu id="otu181405" label="82.8/100"/>
    <otu id="otu181408" label="RLF46074.1_GCA_003649895_aminopeptidase_P_family_protein__Thermoplasmata_archaeon_"/>
    <otu id="otu181413" label="EMR73784.1_GCA_000349645_Peptidase_M24__structural_domain_protein__Thermoplasmatales_archaeon_SCGC_AB-539-N05_"/>
    <otu id="otu181416" label="RLF31203.1_GCA_003649745_aminopeptidase_P_family_protein__Thermoplasmata_archaeon_"/>
    <otu id="otu181433" label="7.5/42"/>
    <otu id="otu181436" label="GCA_003558335PWMA01000175.1_2750184180_2_GCA_003558335_1_ID_80_2_partial_00__Arc_I_group_archaeon_"/>
    <otu id="otu181439" label="81.4/61"/>
    <otu id="otu181442" label="69.4/61"/>
    <otu id="otu181445" label="KYC53770.1_GCA_001587595_Xaa-Pro_dipeptidase__Candidatus_Methanofastidiosum_methylthiophilus_"/>
    <otu id="otu181448" label="KYC50992.1_GCA_001587575_Xaa-Pro_dipeptidase__Candidatus_Methanofastidiosum_methylthiophilus_"/>
    <otu id="otu181455" label="KYC51777.1_GCA_001587715_Xaa-Pro_dipeptidase__Candidatus_Methanofastidiosum_methylthiophilus_"/>
    <otu id="otu181466" label="KYC52687.1_GCA_001587675_Xaa-Pro_dipeptidase__Candidatus_Methanofastidiosum_methylthiophilus_"/>
    <otu id="otu181477" label="85.8/99"/>
    <otu id="otu181480" label="RLF48684.1_GCA_003649915_aminopeptidase_P_family_protein__Thermoplasmata_archaeon_"/>
    <otu id="otu181485" label="GCA_002498845DAJC01000007.1_16156551673427_16_GCA_002498845_1_ID_27_16_partial_00__Thermoplasmatales_archaeon_UBA509_"/>
    <otu id="otu181490" label="EQB64946.1_GCA_001856825_hypothetical_protein_AMDU3_IPLC00004G0524__Thermoplasmatales_archaeon_I-plasma_"/>
    <otu id="otu181493" label="GCA_000375985AQVK01000075.1_2444152075_2_GCA_000375985_1_ID_75_2_partial_00__euryarchaeote_SCGC_AAA261-E04_"/>
    <otu id="otu181514" label="58.9/100"/>
    <otu id="otu181517" label="PCI95628.1_GCA_002402025_hypothetical_protein_COB11_01670__Candidatus_Aerophobetes_bacterium_"/>
    <otu id="otu181520" label="KPK33293.1_GCA_001303765_hypothetical_protein_AMS24_01565__Chlamydiae_bacterium_SM23_39_"/>
    <otu id="otu181527" label="GCA_002135175CP022928.1_2041098301101231_204_GCA_002135175_1_ID_1_204_partial_00__Candidatus_Spiroplasma_holothuricola_"/>
    <otu id="otu181540" label="82.4/37"/>
    <otu id="otu181543" label="36.3/31"/>
    <otu id="otu181546" label="99.8/96"/>
    <otu id="otu181549" label="83.7/96"/>
    <otu id="otu181554" label="72.1/63"/>
    <otu id="otu181557" label="66/35"/>
    <otu id="otu181560" label="82.5/27"/>
    <otu id="otu181563" label="78.7/25"/>
    <otu id="otu181566" label="76.7/14"/>
    <otu id="otu181569" label="19.1/10"/>
    <otu id="otu181572" label="71.9/13"/>
    <otu id="otu181575" label="KXK09535.1_GCA_001567245_putative_peptidase__Microgenomates_bacterium_OLB23_"/>
    <otu id="otu181578" label="41.9/98"/>
    <otu id="otu181581" label="OQY64697.1_GCA_002050095_hypothetical_protein_B6D29_04755__Microgenomates_bacterium_UTCPR1_"/>
    <otu id="otu181584" label="KKP72970.1_GCA_000990565_Peptidase_M24__Candidatus_Roizmanbacteria_bacterium_GW2011_GWA2_35_19_"/>
    <otu id="otu181597" label="PIU74403.1_GCA_002779665_hypothetical_protein_COS77_01710__Candidatus_Roizmanbacteria_bacterium_CG06_land_8_20_14_3_00_34_14_"/>
    <otu id="otu181600" label="GCA_000402195AQSN01000029.1_53412174235329_53_GCA_000402195_1_ID_29_53_partial_00__Microgenomates_bacterium_SCGC_AAA011-A19_"/>
    <otu id="otu181611" label="KKQ24521.1_GCA_000991135_Peptidase_M24__Candidatus_Roizmanbacteria_bacterium_GW2011_GWC1_37_12_"/>
    <otu id="otu181618" label="PJC34414.1_GCA_002788805_hypothetical_protein_CO048_00120__Candidatus_Roizmanbacteria_bacterium_CG_4_9_14_0_2_um_filter_35_15_"/>
    <otu id="otu181625" label="15.7/37"/>
    <otu id="otu181628" label="PIY71644.1_GCA_002785065_hypothetical_protein_COY87_05090__Candidatus_Roizmanbacteria_bacterium_CG_4_10_14_0_8_um_filter_33_9_"/>
    <otu id="otu181631" label="OGK58922.1_GCA_001789965_hypothetical_protein_A3H84_04330__Candidatus_Roizmanbacteria_bacterium_RIFCSPLOWO2_02_FULL_40_13_"/>
    <otu id="otu181642" label="73.5/74"/>
    <otu id="otu181647" label="OGK46409.1_GCA_001789745_hypothetical_protein_A2963_01410__Candidatus_Roizmanbacteria_bacterium_RIFCSPLOWO2_01_FULL_40_13_"/>
    <otu id="otu181650" label="OGK43695.1_GCA_001789695_hypothetical_protein_A3B40_00465__Candidatus_Roizmanbacteria_bacterium_RIFCSPLOWO2_01_FULL_37_16_"/>
    <otu id="otu181657" label="PIV08943.1_GCA_002780365_hypothetical_protein_COS52_00045__partial__Candidatus_Roizmanbacteria_bacterium_CG03_land_8_20_14_0_80_39_12_"/>
    <otu id="otu181668" label="PJA52690.1_GCA_002791115_hypothetical_protein_CO166_04770__Candidatus_Roizmanbacteria_bacterium_CG_4_9_14_3_um_filter_36_11_"/>
    <otu id="otu181675" label="58.1/72"/>
    <otu id="otu181678" label="OGK70473.1_GCA_001790195_hypothetical_protein_A3K21_05625__Candidatus_Roizmanbacteria_bacterium_RIFOXYC1_FULL_38_14_"/>
    <otu id="otu181681" label="PIY68645.1_GCA_002784505_aminopeptidase_P_family_protein__partial__Candidatus_Roizmanbacteria_bacterium_CG_4_10_14_0_8_um_filter_39_9_"/>
    <otu id="otu181692" label="OGK21032.1_GCA_001789395_hypothetical_protein_A3C23_02365__Candidatus_Roizmanbacteria_bacterium_RIFCSPHIGHO2_02_FULL_37_13b_"/>
    <otu id="otu181699" label="61.8/53"/>
    <otu id="otu181702" label="GCA_000404505ASMX01000005.1_4754467555165_47_GCA_000404505_-1_ID_5_47_partial_00__Calescamantes_bacterium_JGI_0000106-I17_"/>
    <otu id="otu181705" label="GCA_002329205DCTC01000001.1_1916221173241_19_GCA_002329205_-1_ID_1_19_partial_00__Candidatus_Roizmanbacteria_bacterium_UBA1450_"/>
    <otu id="otu181716" label="81.1/83"/>
    <otu id="otu181719" label="77.1/52"/>
    <otu id="otu181722" label="82.9/46"/>
    <otu id="otu181725" label="GCA_003152105PLZJ01000003.1_2221972671983552_222_GCA_003152105_1_ID_2_222_partial_00__Candidatus_Levybacteria_bacterium_"/>
    <otu id="otu181730" label="91.7/56"/>
    <otu id="otu181733" label="OGE40457.1_GCA_001776775_hypothetical_protein_A3D25_00125__Candidatus_Daviesbacteria_bacterium_RIFCSPHIGHO2_02_FULL_43_12_"/>
    <otu id="otu181736" label="OGH37675.1_GCA_001782475_hypothetical_protein_A3B44_00185__Candidatus_Levybacteria_bacterium_RIFCSPLOWO2_01_FULL_38_21_"/>
    <otu id="otu181743" label="84.8/85"/>
    <otu id="otu181746" label="84.3/84"/>
    <otu id="otu181749" label="OGE41788.1_GCA_001776935_hypothetical_protein_A3A53_04760__Candidatus_Daviesbacteria_bacterium_RIFCSPLOWO2_01_FULL_39_23_"/>
    <otu id="otu181752" label="84.6/14"/>
    <otu id="otu181755" label="OGE29487.1_GCA_001776635_hypothetical_protein_A2867_00770__Candidatus_Daviesbacteria_bacterium_RIFCSPHIGHO2_01_FULL_40_11_"/>
    <otu id="otu181760" label="84/80"/>
    <otu id="otu181763" label="OGE32977.1_GCA_001777015_hypothetical_protein_A3C59_02680__Candidatus_Daviesbacteria_bacterium_RIFCSPHIGHO2_02_FULL_36_13_"/>
    <otu id="otu181766" label="GCA_002308995DBWQ01000006.1_43395184020419_43_GCA_002308995_-1_ID_19_43_partial_00__Clostridiales_bacterium_UBA1234_"/>
    <otu id="otu181773" label="OGE43859.1_GCA_001776905_hypothetical_protein_A3B45_02405__Candidatus_Daviesbacteria_bacterium_RIFCSPLOWO2_01_FULL_39_12_"/>
    <otu id="otu181788" label="HCB22993.1_GCA_003519445_TPA__hypothetical_protein_DEP06_04215__Candidatus_Daviesbacteria_bacterium_"/>
    <otu id="otu181803" label="OGH25032.1_GCA_001783805_hypothetical_protein_A2800_02270__Candidatus_Levybacteria_bacterium_RIFCSPHIGHO2_01_FULL_40_16_"/>
    <otu id="otu181810" label="OGH12363.1_GCA_001782015_hypothetical_protein_A2857_01355__Candidatus_Levybacteria_bacterium_RIFCSPHIGHO2_01_FULL_36_15_"/>
    <otu id="otu181823" label="OGH48496.1_GCA_001782675_hypothetical_protein_A3G66_03035__Candidatus_Levybacteria_bacterium_RIFCSPLOWO2_12_FULL_39_17_"/>
    <otu id="otu181826" label="OGH26372.1_GCA_001782235_hypothetical_protein_A3C30_04670__Candidatus_Levybacteria_bacterium_RIFCSPHIGHO2_02_FULL_40_18_"/>
    <otu id="otu181837" label="84/78"/>
    <otu id="otu181840" label="86.2/98"/>
    <otu id="otu181843" label="PLX19555.1_GCA_002869225_Xaa-Pro_dipeptidase__bacterium_BM706_"/>
    <otu id="otu181846" label="GCA_002505345DAUY01000004.1_21170961817814_21_GCA_002505345_-1_ID_14_21_partial_00__Methanomassiliicoccaceae_archaeon_UBA370_"/>
    <otu id="otu181853" label="PJA71830.1_GCA_002790845_Xaa-Pro_dipeptidase__bacterium_CG_4_9_14_3_um_filter_33_26_"/>
    <otu id="otu181876" label="PUA31455.1_GCA_003056285_hypothetical_protein_B9J98_06300__Aigarchaeota_archaeon_NZ13_MG1_"/>
    <otu id="otu181879" label="61.1/98"/>
    <otu id="otu181882" label="GCA_000494145AWOE01000049.1_31188228549_3_GCA_000494145_-1_ID_49_3_partial_00__Thaumarchaeota_archaeon_JGI_OTU-1_"/>
    <otu id="otu181887" label="GBC71233.1_GCA_002898395_Aminopeptidase_YpdF__archaeon_HR02_"/>
    <otu id="otu181890" label="GCA_000494185AWOC01000016.1_16123251342216_16_GCA_000494185_-1_ID_16_16_partial_00__Thaumarchaeota_archaeon_JGI_OTU-3_"/>
    <otu id="otu181907" label="82.8/85"/>
    <otu id="otu181910" label="95.3/87"/>
    <otu id="otu181913" label="RLF99996.1_GCA_003660665_aminopeptidase_P_family_protein__Thaumarchaeota_archaeon_"/>
    <otu id="otu181918" label="RLG09689.1_GCA_003660745_aminopeptidase_P_family_protein__Thaumarchaeota_archaeon_"/>
    <otu id="otu181921" label="OYT67632.1_GCA_002255105_peptidase_M24__Thaumarchaeota_archaeon_ex4484_121_"/>
    <otu id="otu181932" label="82/87"/>
    <otu id="otu181935" label="RLG00915.1_GCA_003660635_aminopeptidase_P_family_protein__Thaumarchaeota_archaeon_"/>
    <otu id="otu181940" label="RLG06033.1_GCA_003660785_hypothetical_protein_DRN59_03675__Thaumarchaeota_archaeon_"/>
    <otu id="otu181943" label="RLG12099.1_GCA_003660805_aminopeptidase_P_family_protein__Thaumarchaeota_archaeon_"/>
    <otu id="otu181958" label="RLG02441.1_GCA_003660685_Xaa-Pro_dipeptidase__partial__Thaumarchaeota_archaeon_"/>
    <otu id="otu181973" label="20.2/37"/>
    <otu id="otu181976" label="0/5"/>
    <otu id="otu181979" label="79.8/57"/>
    <otu id="otu181982" label="63.6/71"/>
    <otu id="otu181985" label="0/84"/>
    <otu id="otu181988" label="68.1/62"/>
    <otu id="otu181991" label="WP_107943192.1_GCF_003049645_aminopeptidase_P_family_protein__Lysinibacillus_fluoroglycofenilyticus_"/>
    <otu id="otu181994" label="RMF56211.1_GCA_003695265_aminopeptidase_P_family_protein__Candidatus_Woesearchaeota_archaeon_"/>
    <otu id="otu182001" label="89.5/62"/>
    <otu id="otu182004" label="4.5/43"/>
    <otu id="otu182007" label="GCA_003555225PWGB01000045.1_2855191346_2_GCA_003555225_1_ID_46_2_partial_00__Candidatus_Woesearchaeota_archaeon_"/>
    <otu id="otu182010" label="PLW79713.1_GCA_002867475_hypothetical_protein_C0585_06310__Candidatus_Woesearchaeota_archaeon_"/>
    <otu id="otu182017" label="GCA_003564925PXDW01000105.1_95848690051_9_GCA_003564925_1_ID_51_9_partial_00__Candidatus_Woesearchaeota_archaeon_"/>
    <otu id="otu182028" label="KHO53032.1_GCA_000806135_Xaa-Pro_aminopeptidase__archaeon_GW2011_AR11_"/>
    <otu id="otu182035" label="84/64"/>
    <otu id="otu182038" label="80.7/84"/>
    <otu id="otu182041" label="23.9/66"/>
    <otu id="otu182048" label="PIN86536.1_GCA_002762985_hypothetical_protein_COV19_04560__Candidatus_Woesearchaeota_archaeon_CG10_big_fil_rev_8_21_14_0_10_44_13_"/>
    <otu id="otu182051" label="AJF61445.1_GCA_000830295_Xaa-Pro_dipeptidase__archaeon_GW2011_AR15_"/>
    <otu id="otu182060" label="MAG91541.1_GCA_002688775_hypothetical_protein_CMO83_02595__Candidatus_Woesearchaeota_archaeon_"/>
    <otu id="otu182063" label="45.6/100"/>
    <otu id="otu182066" label="39/99"/>
    <otu id="otu182069" label="MAH33075.1_GCA_002688925_hypothetical_protein_CL615_01660__archaeon_"/>
    <otu id="otu182072" label="MAE42695.1_GCA_002686855_hypothetical_protein_CMO93_02905__Candidatus_Woesearchaeota_archaeon_"/>
    <otu id="otu182081" label="MAH01883.1_GCA_002690055_hypothetical_protein_CMO87_01465__Candidatus_Woesearchaeota_archaeon_"/>
    <otu id="otu182084" label="MBU90493.1_GCA_002730625_hypothetical_protein_CMO94_03030__partial__Candidatus_Woesearchaeota_archaeon_"/>
    <otu id="otu182105" label="RLE40229.1_GCA_003648985_aminopeptidase_P_family_protein__Candidatus_Woesearchaeota_archaeon_"/>
    <otu id="otu182108" label="RLE42589.1_GCA_003649025_hypothetical_protein_DRJ19_03855__Candidatus_Woesearchaeota_archaeon_"/>
    <otu id="otu182119" label="KHO46153.1_GCA_000806075_Xaa-Pro_aminopeptidase__archaeon_GW2011_AR3_"/>
    <otu id="otu182128" label="PIN76497.1_GCA_002762845_hypothetical_protein_COV17_02240__Candidatus_Woesearchaeota_archaeon_CG10_big_fil_rev_8_21_14_0_10_36_11_"/>
    <otu id="otu182131" label="80/100"/>
    <otu id="otu182136" label="74.7/90"/>
    <otu id="otu182139" label="PIN73555.1_GCA_002762785_hypothetical_protein_COV20_05010__Candidatus_Woesearchaeota_archaeon_CG10_big_fil_rev_8_21_14_0_10_45_16_"/>
    <otu id="otu182142" label="KHO49689.1_GCA_000805935_Xaa-Pro_aminopeptidase__archaeon_GW2011_AR9_"/>
    <otu id="otu182149" label="PIN87676.1_GCA_002763025_hypothetical_protein_COV12_02590__Candidatus_Woesearchaeota_archaeon_CG10_big_fil_rev_8_21_14_0_10_32_24_"/>
    <otu id="otu182156" label="PIZ51427.1_GCA_002792115_hypothetical_protein_COY27_03490__Candidatus_Woesearchaeota_archaeon_CG_4_10_14_0_2_um_filter_33_13_"/>
    <otu id="otu182175" label="74.6/10"/>
    <otu id="otu182178" label="77.3/66"/>
    <otu id="otu182181" label="99.1/100"/>
    <otu id="otu182184" label="45.8/58"/>
    <otu id="otu182187" label="OGH64582.1_GCA_001782805_hypothetical_protein_A2821_03385__Candidatus_Magasanikbacteria_bacterium_RIFCSPHIGHO2_01_FULL_41_23_"/>
    <otu id="otu182190" label="9.1/35"/>
    <otu id="otu182193" label="KKW41594.1_GCA_001004885_PepQ-3_X-pro_aminopeptidase__Candidatus_Magasanikbacteria_bacterium_GW2011_GWA2_56_11_"/>
    <otu id="otu182196" label="89.9/99"/>
    <otu id="otu182199" label="GCA_000380885AQYV01000028.1_22181931926628_22_GCA_000380885_1_ID_28_22_partial_00__Parcubacteria_bacterium_SCGC_AAA011-J21_"/>
    <otu id="otu182202" label="PIT86228.1_GCA_002778445_hypothetical_protein_COU33_04315__partial__Candidatus_Magasanikbacteria_bacterium_CG10_big_fil_rev_8_21_14_0_10_43_6_"/>
    <otu id="otu182217" label="97.4/99"/>
    <otu id="otu182220" label="85.2/99"/>
    <otu id="otu182223" label="83.4/99"/>
    <otu id="otu182226" label="PIZ94373.1_GCA_002792995_hypothetical_protein_COX82_00820__Candidatus_Magasanikbacteria_bacterium_CG_4_10_14_0_2_um_filter_41_10_"/>
    <otu id="otu182229" label="OIO19235.1_GCA_001871445_hypothetical_protein_AUJ37_03345__Candidatus_Magasanikbacteria_bacterium_CG1_02_41_34_"/>
    <otu id="otu182236" label="PIY92584.1_GCA_002784795_hypothetical_protein_COY70_02480__Candidatus_Magasanikbacteria_bacterium_CG_4_10_14_0_8_um_filter_42_12_"/>
    <otu id="otu182243" label="HCC13206.1_GCA_003518365_TPA__hypothetical_protein_DEP63_00460__Candidatus_Magasanikbacteria_bacterium_"/>
    <otu id="otu182254" label="PIN78599.1_GCA_002762855_hypothetical_protein_COV16_05730__Candidatus_Woesearchaeota_archaeon_CG10_big_fil_rev_8_21_14_0_10_34_8_"/>
    <otu id="otu182263" label="GCA_003558835PWOS01000162.1_658706937202_6_GCA_003558835_1_ID_202_6_partial_00__bacterium_"/>
    <otu id="otu182268" label="GCA_003566315PXDS01000277.1_414282495299_4_GCA_003566315_-1_ID_299_4_partial_00__Candidatus_Omnitrophica_bacterium_"/>
    <otu id="otu182271" label="79.7/100"/>
    <otu id="otu182274" label="GCA_003557365PWOO01000136.1_36591729160_3_GCA_003557365_-1_ID_160_3_partial_00__bacterium_"/>
    <otu id="otu182277" label="GCA_003557365PWOO01000174.1_21737280722_2_GCA_003557365_1_ID_22_2_partial_00__bacterium_"/>
    <otu id="otu182300" label="86.1/67"/>
    <otu id="otu182303" label="91.5/84"/>
    <otu id="otu182306" label="PIO03891.1_GCA_002763335_hypothetical_protein_COT48_03270__Candidatus_Woesearchaeota_archaeon_CG08_land_8_20_14_0_20_47_9_"/>
    <otu id="otu182309" label="KHO47228.1_GCA_000806095_Xaa-Pro_dipeptidase__archaeon_GW2011_AR4_"/>
    <otu id="otu182316" label="61.8/87"/>
    <otu id="otu182319" label="85.8/95"/>
    <otu id="otu182322" label="MAG38489.1_GCA_002686295_hypothetical_protein_CMO90_00195__Candidatus_Woesearchaeota_archaeon_"/>
    <otu id="otu182325" label="RMF06172.1_GCA_003695045_aminopeptidase_P_family_protein__Candidatus_Woesearchaeota_archaeon_"/>
    <otu id="otu182332" label="RME77722.1_GCA_003695435_aminopeptidase_P_family_protein__Candidatus_Woesearchaeota_archaeon_"/>
  </otus>
  <trees id="trees161835" otus="otus161834">
    <tree about="#tree161836" id="tree161836" label="[1]Tree1" xsi:type="nex:FloatTree">
      <meta content="angle:0.0 scaleX:380.69592 scaleY:0.2555 flipH:0 flipV:0 leftMargin:720 rightMargin:720 topMargin:355 bottomMargin:355;" datatype="xsd:string" id="meta182363" property="trans" xsi:type="nex:LiteralMeta"/>
      <meta content="" datatype="xsd:string" id="meta182362" property="collapsed" xsi:type="nex:LiteralMeta"/>
      <meta content="false" datatype="xsd:boolean" id="meta182361" property="radiallabels" xsi:type="nex:LiteralMeta"/>
      <meta content="true" datatype="xsd:boolean" id="meta182360" property="sparselabels" xsi:type="nex:LiteralMeta"/>
      <meta content="true" datatype="xsd:boolean" id="meta182359" property="toscale" xsi:type="nex:LiteralMeta"/>
      <meta content="RectangularPhylogram" datatype="xsd:string" id="meta182358" property="drawer" xsi:type="nex:LiteralMeta"/>
      <meta content="true" datatype="xsd:boolean" id="meta182357" property="embellished" xsi:type="nex:LiteralMeta"/>
      <meta content="node161841" datatype="xsd:string" id="meta182356" property="root" xsi:type="nex:LiteralMeta"/>
      <meta content=" fg=0 0 0 w=1 sh=1 dr=1 lc=0 0 0 lk=null lx=0 ly=0 ll=11 lv=1;" datatype="xsd:string" id="meta161840" property="default_edge_format" xsi:type="nex:LiteralMeta"/>
      <meta content=" nh=2 nw=2 fg=0 0 0 bg=255 255 255 w=1 sh=0 fx=1 lc=0 0 0 lk=null lx=0 ly=0 ll=3 lv=1;" datatype="xsd:string" id="meta161838" property="default_node_format" xsi:type="nex:LiteralMeta"/>
      <node about="#node161841" id="node161841">
        <meta content=" x=0.0 y=968.3397;" datatype="xsd:string" id="meta161842" property="format" xsi:type="nex:LiteralMeta"/>
      </node>
      <node about="#node161843" id="node161843" label="GCA_900553845USEW01000001.1_9792595771_9_GCA_900553845_-1_ID_1_9_partial_00__uncultured_bacterium_" otu="otu161844">
        <meta content=" x=0.25448832 y=1.0 ll=7;" datatype="xsd:string" id="meta161846" property="format" xsi:type="nex:LiteralMeta"/>
      </node>
      <node about="#node161847" id="node161847" label="96.2/100" otu="otu161848">
        <meta content=" x=0.24925752 y=23.681763 ll=7;" datatype="xsd:string" id="meta161850" property="format" xsi:type="nex:LiteralMeta"/>
      </node>
      <node about="#node161851" id="node161851" label="87.3/100" otu="otu161852">
        <meta content=" x=0.3199696 y=20.363525 ll=7;" datatype="xsd:string" id="meta161854" property="format" xsi:type="nex:LiteralMeta"/>
      </node>
      <node about="#node161855" id="node161855" label="88.4/99" otu="otu161856">
        <meta content=" x=0.3947294 y=16.22705 ll=7;" datatype="xsd:string" id="meta161858" property="format" xsi:type="nex:LiteralMeta"/>
      </node>
      <node about="#node161859" id="node161859" label="96/92" otu="otu161860">
        <meta content=" x=0.49401718 y=12.704102 ll=7;" datatype="xsd:string" id="meta161862" property="format" xsi:type="nex:LiteralMeta"/>
      </node>
      <node about="#node161863" id="node161863" label="90.1/97" otu="otu161864">
        <meta content=" x=0.5599983 y=10.908203 ll=7;" datatype="xsd:string" id="meta161866" property="format" xsi:type="nex:LiteralMeta"/>
      </node>
      <node about="#node161867" id="node161867" label="27.2/75" otu="otu161868">
        <meta content=" x=0.58059907 y=9.816406 ll=7;" datatype="xsd:string" id="meta161870" property="format" xsi:type="nex:LiteralMeta"/>
      </node>
      <node about="#node161871" id="node161871" label="74.8/83" otu="otu161872">
        <meta content=" x=0.6033266 y=8.6328125 ll=7;" datatype="xsd:string" id="meta161874" property="format" xsi:type="nex:LiteralMeta"/>
      </node>
      <node about="#node161875" id="node161875" label="70.6/58" otu="otu161876">
        <meta content=" x=0.63643944 y=7.265625 ll=7;" datatype="xsd:string" id="meta161878" property="format" xsi:type="nex:LiteralMeta"/>
      </node>
      <node about="#node161879" id="node161879" label="93.6/95" otu="otu161880">
        <meta content=" x=0.7435228 y=6.03125 ll=7;" datatype="xsd:string" id="meta161882" property="format" xsi:type="nex:LiteralMeta"/>
      </node>
      <node about="#node161883" id="node161883" label="91.9/98" otu="otu161884">
        <meta content=" x=0.85105103 y=5.0625 ll=7;" datatype="xsd:string" id="meta161886" property="format" xsi:type="nex:LiteralMeta"/>
      </node>
      <node about="#node161887" id="node161887" label="93.4/97" otu="otu161888">
        <meta content=" x=0.928135 y=4.125 ll=7;" datatype="xsd:string" id="meta161890" property="format" xsi:type="nex:LiteralMeta"/>
      </node>
      <node about="#node161891" id="node161891" label="96.2/100" otu="otu161848">
        <meta content=" x=1.0617375 y=3.25 ll=7;" datatype="xsd:string" id="meta161892" property="format" xsi:type="nex:LiteralMeta"/>
      </node>
      <node about="#node161893" id="node161893" label="95.7/100" otu="otu161894">
        <meta content=" x=1.1948215 y=2.5 ll=7;" datatype="xsd:string" id="meta161896" property="format" xsi:type="nex:LiteralMeta"/>
      </node>
      <node about="#node161897" id="node161897" label="DAA97550.1_GCA_002103075_TPA__hypothetical_protein_CPT80_01475__Candidatus_Gastranaerophilales_bacterium_HUM_9_" otu="otu161898">
        <meta content=" x=1.4059075 y=2.0 ll=7;" datatype="xsd:string" id="meta161900" property="format" xsi:type="nex:LiteralMeta"/>
      </node>
      <node about="#node161901" id="node161901" label="GCA_900313115OMPX01000053.1_464730948871118_46_GCA_900313115_1_ID_118_46_partial_00__uncultured_bacterium_" otu="otu161902">
        <meta content=" x=1.2830669 y=3.0 ll=7;" datatype="xsd:string" id="meta161904" property="format" xsi:type="nex:LiteralMeta"/>
      </node>
      <node about="#node161909" id="node161909" label="GCA_900553205USCK01000005.1_4467462095_4_GCA_900553205_1_ID_5_4_partial_00__uncultured_bacterium_" otu="otu161910">
        <meta content=" x=1.2409651 y=4.0 ll=7;" datatype="xsd:string" id="meta161912" property="format" xsi:type="nex:LiteralMeta"/>
      </node>
      <node about="#node161917" id="node161917" label="PWL74670.1_GCA_003150395_hypothetical_protein_DBY21_08980__Candidatus_Gastranaerophilales_bacterium_" otu="otu161918">
        <meta content=" x=1.0219805 y=5.0 ll=7;" datatype="xsd:string" id="meta161920" property="format" xsi:type="nex:LiteralMeta"/>
      </node>
      <node about="#node161925" id="node161925" label="GCA_900551915URXT01000052.1_1087521030852_10_GCA_900551915_-1_ID_52_10_partial_00__uncultured_bacterium_" otu="otu161926">
        <meta content=" x=0.90149766 y=6.0 ll=7;" datatype="xsd:string" id="meta161928" property="format" xsi:type="nex:LiteralMeta"/>
      </node>
      <node about="#node161933" id="node161933" label="GCA_900554095USGC01000049.1_116719827549_11_GCA_900554095_-1_ID_49_11_partial_00__uncultured_bacterium_" otu="otu161934">
        <meta content=" x=0.8669902 y=7.0 ll=7;" datatype="xsd:string" id="meta161936" property="format" xsi:type="nex:LiteralMeta"/>
      </node>
      <node about="#node161941" id="node161941" label="59.2/61" otu="otu161942">
        <meta content=" x=0.6581384 y=8.5 ll=7;" datatype="xsd:string" id="meta161944" property="format" xsi:type="nex:LiteralMeta"/>
      </node>
      <node about="#node161945" id="node161945" label="GCA_001899395MOYD01000061.1_103930189458661_103_GCA_001899395_1_ID_61_103_partial_00__Candidatus_Gastranaerophilales_bacterium_Zag_111_" otu="otu161946">
        <meta content=" x=0.9058732 y=8.0 ll=7;" datatype="xsd:string" id="meta161948" property="format" xsi:type="nex:LiteralMeta"/>
      </node>
      <node about="#node161949" id="node161949" label="GCA_001899335MOYE01000008.1_2322134902150318_232_GCA_001899335_1_ID_8_232_partial_00__Candidatus_Gastranaerophilus_phascolarctosicola_" otu="otu161950">
        <meta content=" x=0.8283987 y=9.0 ll=7;" datatype="xsd:string" id="meta161952" property="format" xsi:type="nex:LiteralMeta"/>
      </node>
      <node about="#node161961" id="node161961" label="GCA_900321205ONVC01000019.1_17153971687549_17_GCA_900321205_-1_ID_49_17_partial_00__uncultured_Acinetobacter_sp._" otu="otu161962">
        <meta content=" x=0.9624161 y=10.0 ll=7;" datatype="xsd:string" id="meta161964" property="format" xsi:type="nex:LiteralMeta"/>
      </node>
      <node about="#node161969" id="node161969" label="GCA_900320675ONTD01000084.1_2901646114_2_GCA_900320675_-1_ID_114_2_partial_00__uncultured_bacterium_" otu="otu161970">
        <meta content=" x=0.73711157 y=11.0 ll=7;" datatype="xsd:string" id="meta161972" property="format" xsi:type="nex:LiteralMeta"/>
      </node>
      <node about="#node161977" id="node161977" label="GCA_002350725DEFJ01000014.1_47478714942712_47_GCA_002350725_-1_ID_12_47_partial_00__Cyanobacteria_bacterium_UBA2855_" otu="otu161978">
        <meta content=" x=0.67386025 y=12.0 ll=7;" datatype="xsd:string" id="meta161980" property="format" xsi:type="nex:LiteralMeta"/>
      </node>
      <node about="#node161985" id="node161985" label="76.3/95" otu="otu161986">
        <meta content=" x=0.5295915 y=14.5 ll=7;" datatype="xsd:string" id="meta161988" property="format" xsi:type="nex:LiteralMeta"/>
      </node>
      <node about="#node161989" id="node161989" label="88.2/100" otu="otu161990">
        <meta content=" x=0.6003836 y=13.5 ll=7;" datatype="xsd:string" id="meta161992" property="format" xsi:type="nex:LiteralMeta"/>
      </node>
      <node about="#node161993" id="node161993" label="GCA_900554385USHE01000009.1_2618977202579_26_GCA_900554385_1_ID_9_26_partial_00__uncultured_bacterium_" otu="otu161994">
        <meta content=" x=0.74733704 y=13.0 ll=7;" datatype="xsd:string" id="meta161996" property="format" xsi:type="nex:LiteralMeta"/>
      </node>
      <node about="#node161997" id="node161997" label="GCA_900548805URLW01000001.1_9678883441_9_GCA_900548805_1_ID_1_9_partial_00__uncultured_bacterium_" otu="otu161998">
        <meta content=" x=0.6909907 y=14.0 ll=7;" datatype="xsd:string" id="meta162000" property="format" xsi:type="nex:LiteralMeta"/>
      </node>
      <node about="#node162005" id="node162005" label="81.1/96" otu="otu162006">
        <meta content=" x=0.5779688 y=15.5 ll=7;" datatype="xsd:string" id="meta162008" property="format" xsi:type="nex:LiteralMeta"/>
      </node>
      <node about="#node162009" id="node162009" label="GCA_002309425DBXD01000093.1_3110826552_3_GCA_002309425_-1_ID_2_3_partial_00__Cyanobacteria_bacterium_UBA1221_" otu="otu162010">
        <meta content=" x=0.7516134 y=15.0 ll=7;" datatype="xsd:string" id="meta162012" property="format" xsi:type="nex:LiteralMeta"/>
      </node>
      <node about="#node162013" id="node162013" label="GCA_900550305URRS01000026.1_53316487526_5_GCA_900550305_-1_ID_26_5_partial_00__uncultured_bacterium_" otu="otu162014">
        <meta content=" x=0.71636736 y=16.0 ll=7;" datatype="xsd:string" id="meta162016" property="format" xsi:type="nex:LiteralMeta"/>
      </node>
      <node about="#node162029" id="node162029" label="88.8/97" otu="otu162030">
        <meta content=" x=0.47253954 y=19.75 ll=7;" datatype="xsd:string" id="meta162032" property="format" xsi:type="nex:LiteralMeta"/>
      </node>
      <node about="#node162033" id="node162033" label="82/100" otu="otu162034">
        <meta content=" x=0.4940093 y=18.25 ll=7;" datatype="xsd:string" id="meta162036" property="format" xsi:type="nex:LiteralMeta"/>
      </node>
      <node about="#node162037" id="node162037" label="58/100" otu="otu162038">
        <meta content=" x=0.505322 y=17.5 ll=7;" datatype="xsd:string" id="meta162040" property="format" xsi:type="nex:LiteralMeta"/>
      </node>
      <node about="#node162041" id="node162041" label="GCA_900556155USNV01000043.1_21554311643_2_GCA_900556155_-1_ID_43_2_partial_00__uncultured_bacterium_" otu="otu162042">
        <meta content=" x=0.58185714 y=17.0 ll=7;" datatype="xsd:string" id="meta162044" property="format" xsi:type="nex:LiteralMeta"/>
      </node>
      <node about="#node162045" id="node162045" label="CCX80695.1_GCA_000431115_putative_peptidase__Clostridium_sp._CAG_715_" otu="otu162046">
        <meta content=" x=0.51603806 y=18.0 ll=7;" datatype="xsd:string" id="meta162048" property="format" xsi:type="nex:LiteralMeta"/>
      </node>
      <node about="#node162053" id="node162053" label="CDE43659.1_GCA_000437435_putative_peptidase__Clostridium_sp._CAG_768_" otu="otu162054">
        <meta content=" x=0.5188348 y=19.0 ll=7;" datatype="xsd:string" id="meta162056" property="format" xsi:type="nex:LiteralMeta"/>
      </node>
      <node about="#node162061" id="node162061" label="0/87" otu="otu162062">
        <meta content=" x=0.4725419 y=21.25 ll=7;" datatype="xsd:string" id="meta162064" property="format" xsi:type="nex:LiteralMeta"/>
      </node>
      <node about="#node162065" id="node162065" label="70.3/94" otu="otu162066">
        <meta content=" x=0.5004889 y=20.5 ll=7;" datatype="xsd:string" id="meta162068" property="format" xsi:type="nex:LiteralMeta"/>
      </node>
      <node about="#node162069" id="node162069" label="GCA_001899425MOYF01000112.1_45398024132219_45_GCA_001899425_-1_ID_19_45_partial_00__Candidatus_Gastranaerophilales_bacterium_MH_37_" otu="otu162070">
        <meta content=" x=0.5108987 y=20.0 ll=7;" datatype="xsd:string" id="meta162072" property="format" xsi:type="nex:LiteralMeta"/>
      </node>
      <node about="#node162073" id="node162073" label="GCA_900551675URXH01000095.1_2717226795_2_GCA_900551675_1_ID_95_2_partial_00__uncultured_bacterium_" otu="otu162074">
        <meta content=" x=0.7706821 y=21.0 ll=7;" datatype="xsd:string" id="meta162076" property="format" xsi:type="nex:LiteralMeta"/>
      </node>
      <node about="#node162081" id="node162081" label="GCA_900555175USJT01000202.1_49441738202_4_GCA_900555175_-1_ID_202_4_partial_00__uncultured_bacterium_" otu="otu162082">
        <meta content=" x=0.7336364 y=22.0 ll=7;" datatype="xsd:string" id="meta162084" property="format" xsi:type="nex:LiteralMeta"/>
      </node>
      <node about="#node162097" id="node162097" label="89.2/99" otu="otu162098">
        <meta content=" x=0.39584124 y=24.5 ll=7;" datatype="xsd:string" id="meta162100" property="format" xsi:type="nex:LiteralMeta"/>
      </node>
      <node about="#node162101" id="node162101" label="74.2/96" otu="otu162102">
        <meta content=" x=0.42608452 y=23.5 ll=7;" datatype="xsd:string" id="meta162104" property="format" xsi:type="nex:LiteralMeta"/>
      </node>
      <node about="#node162105" id="node162105" label="GCA_900321735ONXG01000007.1_141210413687254_14_GCA_900321735_-1_ID_254_14_partial_00__uncultured_bacterium_" otu="otu162106">
        <meta content=" x=0.5665642 y=23.0 ll=7;" datatype="xsd:string" id="meta162108" property="format" xsi:type="nex:LiteralMeta"/>
      </node>
      <node about="#node162109" id="node162109" label="RAI10020.1_GCA_003258785_hypothetical_protein_DKM24_07365__Candidatus_Melainabacteria_bacterium_" otu="otu162110">
        <meta content=" x=0.5505135 y=24.0 ll=7;" datatype="xsd:string" id="meta162112" property="format" xsi:type="nex:LiteralMeta"/>
      </node>
      <node about="#node162117" id="node162117" label="98.5/100" otu="otu162118">
        <meta content=" x=0.51758605 y=25.5 ll=7;" datatype="xsd:string" id="meta162120" property="format" xsi:type="nex:LiteralMeta"/>
      </node>
      <node about="#node162121" id="node162121" label="GCA_002369055DFEL01000084.1_31182275356_3_GCA_002369055_1_ID_56_3_partial_00__Cyanobacteria_bacterium_UBA3803_" otu="otu162122">
        <meta content=" x=0.6035619 y=25.0 ll=7;" datatype="xsd:string" id="meta162124" property="format" xsi:type="nex:LiteralMeta"/>
      </node>
      <node about="#node162125" id="node162125" label="GCA_002450015DJYG01000021.1_15103811195235_15_GCA_002450015_1_ID_35_15_partial_00__Cyanobacteria_bacterium_UBA6984_" otu="otu162126">
        <meta content=" x=0.59026986 y=26.0 ll=7;" datatype="xsd:string" id="meta162128" property="format" xsi:type="nex:LiteralMeta"/>
      </node>
      <node about="#node162141" id="node162141" label="GCA_002293275DBCX01000051.1_106223760829_10_GCA_002293275_1_ID_29_10_partial_00__Cyanobacteria_bacterium_UBA947_" otu="otu162142">
        <meta content=" x=0.46767575 y=27.0 ll=7;" datatype="xsd:string" id="meta162144" property="format" xsi:type="nex:LiteralMeta"/>
      </node>
      <node about="#node162149" id="node162149" label="100/100" otu="otu162150">
        <meta content=" x=0.6842109 y=1935.6794 ll=7;" datatype="xsd:string" id="meta162152" property="format" xsi:type="nex:LiteralMeta"/>
      </node>
      <node about="#node162153" id="node162153" label="75.7/83" otu="otu162154">
        <meta content=" x=0.7900277 y=1880.8883 ll=7;" datatype="xsd:string" id="meta162156" property="format" xsi:type="nex:LiteralMeta"/>
      </node>
      <node about="#node162157" id="node162157" label="87.9/71" otu="otu162158">
        <meta content=" x=0.8776263 y=1805.2765 ll=7;" datatype="xsd:string" id="meta162160" property="format" xsi:type="nex:LiteralMeta"/>
      </node>
      <node about="#node162161" id="node162161" label="81.5/55" otu="otu162162">
        <meta content=" x=0.910113 y=1681.0228 ll=7;" datatype="xsd:string" id="meta162164" property="format" xsi:type="nex:LiteralMeta"/>
      </node>
      <node about="#node162165" id="node162165" label="85.8/34" otu="otu162166">
        <meta content=" x=0.9330769 y=1477.5205 ll=7;" datatype="xsd:string" id="meta162168" property="format" xsi:type="nex:LiteralMeta"/>
      </node>
      <node about="#node162169" id="node162169" label="89.2/62" otu="otu162170">
        <meta content=" x=0.9722369 y=1155.8486 ll=7;" datatype="xsd:string" id="meta162172" property="format" xsi:type="nex:LiteralMeta"/>
      </node>
      <node about="#node162173" id="node162173" label="86.2/31" otu="otu162174">
        <meta content=" x=0.99694264 y=1023.8217 ll=7;" datatype="xsd:string" id="meta162176" property="format" xsi:type="nex:LiteralMeta"/>
      </node>
      <node about="#node162177" id="node162177" label="70.2/14" otu="otu162178">
        <meta content=" x=1.0075253 y=993.3935 ll=7;" datatype="xsd:string" id="meta162180" property="format" xsi:type="nex:LiteralMeta"/>
      </node>
      <node about="#node162181" id="node162181" label="90/33" otu="otu162182">
        <meta content=" x=1.0551642 y=942.5311 ll=7;" datatype="xsd:string" id="meta162184" property="format" xsi:type="nex:LiteralMeta"/>
      </node>
      <node about="#node162185" id="node162185" label="74.3/27" otu="otu162186">
        <meta content=" x=1.0669445 y=896.0666 ll=7;" datatype="xsd:string" id="meta162188" property="format" xsi:type="nex:LiteralMeta"/>
      </node>
      <node about="#node162189" id="node162189" label="75.2/11" otu="otu162190">
        <meta content=" x=1.0797378 y=840.92566 ll=7;" datatype="xsd:string" id="meta162192" property="format" xsi:type="nex:LiteralMeta"/>
      </node>
      <node about="#node162193" id="node162193" label="75.5/73" otu="otu162194">
        <meta content=" x=1.091709 y=762.5106 ll=7;" datatype="xsd:string" id="meta162196" property="format" xsi:type="nex:LiteralMeta"/>
      </node>
      <node about="#node162197" id="node162197" label="85.3/84" otu="otu162198">
        <meta content=" x=1.1174178 y=668.4004 ll=7;" datatype="xsd:string" id="meta162200" property="format" xsi:type="nex:LiteralMeta"/>
      </node>
      <node about="#node162201" id="node162201" label="76.2/78" otu="otu162202">
        <meta content=" x=1.1485423 y=576.2847 ll=7;" datatype="xsd:string" id="meta162204" property="format" xsi:type="nex:LiteralMeta"/>
      </node>
      <node about="#node162205" id="node162205" label="54.7/46" otu="otu162206">
        <meta content=" x=1.164862 y=505.8194 ll=7;" datatype="xsd:string" id="meta162208" property="format" xsi:type="nex:LiteralMeta"/>
      </node>
      <node about="#node162209" id="node162209" label="69.8/80" otu="otu162210">
        <meta content=" x=1.1816164 y=373.89355 ll=7;" datatype="xsd:string" id="meta162212" property="format" xsi:type="nex:LiteralMeta"/>
      </node>
      <node about="#node162213" id="node162213" label="0/16" otu="otu162214">
        <meta content=" x=1.1949893 y=215.39508 ll=7;" datatype="xsd:string" id="meta162216" property="format" xsi:type="nex:LiteralMeta"/>
      </node>
      <node about="#node162217" id="node162217" label="70.7/75" otu="otu162218">
        <meta content=" x=1.2151911 y=162.79015 ll=7;" datatype="xsd:string" id="meta162220" property="format" xsi:type="nex:LiteralMeta"/>
      </node>
      <node about="#node162221" id="node162221" label="89.4/69" otu="otu162222">
        <meta content=" x=1.267148 y=92.489334 ll=7;" datatype="xsd:string" id="meta162224" property="format" xsi:type="nex:LiteralMeta"/>
      </node>
      <node about="#node162225" id="node162225" label="91.1/83" otu="otu162226">
        <meta content=" x=1.3258173 y=63.41617 ll=7;" datatype="xsd:string" id="meta162228" property="format" xsi:type="nex:LiteralMeta"/>
      </node>
      <node about="#node162229" id="node162229" label="89.7/89" otu="otu162230">
        <meta content=" x=1.3826848 y=36.623047 ll=7;" datatype="xsd:string" id="meta162232" property="format" xsi:type="nex:LiteralMeta"/>
      </node>
      <node about="#node162233" id="node162233" label="74.7/93" otu="otu162234">
        <meta content=" x=1.4015104 y=34.996094 ll=7;" datatype="xsd:string" id="meta162236" property="format" xsi:type="nex:LiteralMeta"/>
      </node>
      <node about="#node162237" id="node162237" label="16/83" otu="otu162238">
        <meta content=" x=1.4926591 y=33.992188 ll=7;" datatype="xsd:string" id="meta162240" property="format" xsi:type="nex:LiteralMeta"/>
      </node>
      <node about="#node162241" id="node162241" label="73/100" otu="otu162242">
        <meta content=" x=1.555962 y=32.984375 ll=7;" datatype="xsd:string" id="meta162244" property="format" xsi:type="nex:LiteralMeta"/>
      </node>
      <node about="#node162245" id="node162245" label="98.1/100" otu="otu162246">
        <meta content=" x=1.8207128 y=31.96875 ll=7;" datatype="xsd:string" id="meta162248" property="format" xsi:type="nex:LiteralMeta"/>
      </node>
      <node about="#node162249" id="node162249" label="58.1/91" otu="otu162250">
        <meta content=" x=1.8980434 y=30.9375 ll=7;" datatype="xsd:string" id="meta162252" property="format" xsi:type="nex:LiteralMeta"/>
      </node>
      <node about="#node162253" id="node162253" label="76.1/93" otu="otu162254">
        <meta content=" x=1.9518992 y=29.875 ll=7;" datatype="xsd:string" id="meta162256" property="format" xsi:type="nex:LiteralMeta"/>
      </node>
      <node about="#node162257" id="node162257" label="98.4/100" otu="otu162258">
        <meta content=" x=2.2704492 y=28.75 ll=7;" datatype="xsd:string" id="meta162260" property="format" xsi:type="nex:LiteralMeta"/>
      </node>
      <node about="#node162261" id="node162261" label="GCA_002371495DFIX01000021.1_9312255712431722_93_GCA_002371495_1_ID_22_93_partial_00__Eggerthellaceae_bacterium_UBA3686_" otu="otu162262">
        <meta content=" x=2.510773 y=28.0 ll=7;" datatype="xsd:string" id="meta162264" property="format" xsi:type="nex:LiteralMeta"/>
      </node>
      <node about="#node162265" id="node162265" label="60.7/94" otu="otu162266">
        <meta content=" x=2.329566 y=29.5 ll=7;" datatype="xsd:string" id="meta162268" property="format" xsi:type="nex:LiteralMeta"/>
      </node>
      <node about="#node162269" id="node162269" label="GCA_900542265UQML01000003.1_8594403954913_85_GCA_900542265_-1_ID_3_85_partial_01__uncultured_Eggerthella_sp._" otu="otu162270">
        <meta content=" x=2.6183105 y=29.0 ll=7;" datatype="xsd:string" id="meta162272" property="format" xsi:type="nex:LiteralMeta"/>
      </node>
      <node about="#node162273" id="node162273" label="GCA_900552585USAB01000155.1_1831237155_1_GCA_900552585_1_ID_155_1_partial_00__uncultured_Coriobacteriaceae_bacterium_" otu="otu162274">
        <meta content=" x=2.5463576 y=30.0 ll=7;" datatype="xsd:string" id="meta162276" property="format" xsi:type="nex:LiteralMeta"/>
      </node>
      <node about="#node162285" id="node162285" label="WP_079536431.1_GCF_900169485_type_II_3-dehydroquinate_dehydratase__Phoenicibacter_congonensis_" otu="otu162286">
        <meta content=" x=2.680656 y=31.0 ll=7;" datatype="xsd:string" id="meta162288" property="format" xsi:type="nex:LiteralMeta"/>
      </node>
      <node about="#node162293" id="node162293" label="GCA_900318935ONMP01000120.1_151441715532310_15_GCA_900318935_1_ID_310_15_partial_00__uncultured_actinobacterium_" otu="otu162294">
        <meta content=" x=2.1877565 y=32.0 ll=7;" datatype="xsd:string" id="meta162296" property="format" xsi:type="nex:LiteralMeta"/>
      </node>
      <node about="#node162301" id="node162301" label="GCA_002293265DBCW01000083.1_24241442533167_24_GCA_002293265_-1_ID_67_24_partial_00__Eggerthellales_bacterium_UBA948_" otu="otu162302">
        <meta content=" x=2.3511097 y=33.0 ll=7;" datatype="xsd:string" id="meta162304" property="format" xsi:type="nex:LiteralMeta"/>
      </node>
      <node about="#node162309" id="node162309" label="RWX72892.1_GCA_004028775_Aminopeptidase_YpdF__MP-__MA-__MS-__AP-__NP-_specific___Candidatus_Methanosuratus_subterraneum_" otu="otu162310">
        <meta content=" x=1.8911711 y=34.0 ll=7;" datatype="xsd:string" id="meta162312" property="format" xsi:type="nex:LiteralMeta"/>
      </node>
      <node about="#node162317" id="node162317" label="GCA_002413095DHWI01000015.1_2318899199394_23_GCA_002413095_1_ID_4_23_partial_00__Thermoleophilia_bacterium_UBA5186_" otu="otu162318">
        <meta content=" x=1.8749357 y=35.0 ll=7;" datatype="xsd:string" id="meta162320" property="format" xsi:type="nex:LiteralMeta"/>
      </node>
      <node about="#node162325" id="node162325" label="PZS09568.1_GCA_003244035_aminopeptidase_P_family_protein__Solirubrobacterales_bacterium_" otu="otu162326">
        <meta content=" x=1.7100852 y=36.0 ll=7;" datatype="xsd:string" id="meta162328" property="format" xsi:type="nex:LiteralMeta"/>
      </node>
      <node about="#node162333" id="node162333" label="91.4/100" otu="otu162334">
        <meta content=" x=1.5272918 y=38.25 ll=7;" datatype="xsd:string" id="meta162336" property="format" xsi:type="nex:LiteralMeta"/>
      </node>
      <node about="#node162337" id="node162337" label="30.6/100" otu="otu162338">
        <meta content=" x=1.6435748 y=37.5 ll=7;" datatype="xsd:string" id="meta162340" property="format" xsi:type="nex:LiteralMeta"/>
      </node>
      <node about="#node162341" id="node162341" label="EMI45245.1_GCA_000346425_peptidase_M24_family_protein__Rhodopirellula_sp._SWK7_" otu="otu162342">
        <meta content=" x=1.8288603 y=37.0 ll=7;" datatype="xsd:string" id="meta162344" property="format" xsi:type="nex:LiteralMeta"/>
      </node>
      <node about="#node162345" id="node162345" label="EMI20728.1_GCA_000346295_Xaa-Pro_dipeptidase__Rhodopirellula_maiorica_SM1_" otu="otu162346">
        <meta content=" x=1.9186672 y=38.0 ll=7;" datatype="xsd:string" id="meta162348" property="format" xsi:type="nex:LiteralMeta"/>
      </node>
      <node about="#node162353" id="node162353" label="PAY15970.1_GCA_002289565_peptidase__Rhodopirellula_sp._SM50_" otu="otu162354">
        <meta content=" x=1.8146359 y=39.0 ll=7;" datatype="xsd:string" id="meta162356" property="format" xsi:type="nex:LiteralMeta"/>
      </node>
      <node about="#node162365" id="node162365" label="0/55" otu="otu162366">
        <meta content=" x=1.3258198 y=90.20929 ll=7;" datatype="xsd:string" id="meta162368" property="format" xsi:type="nex:LiteralMeta"/>
      </node>
      <node about="#node162369" id="node162369" label="89.2/62" otu="otu162170">
        <meta content=" x=1.4111314 y=78.020134 ll=7;" datatype="xsd:string" id="meta162370" property="format" xsi:type="nex:LiteralMeta"/>
      </node>
      <node about="#node162371" id="node162371" label="15.9/9" otu="otu162372">
        <meta content=" x=1.4650766 y=62.54027 ll=7;" datatype="xsd:string" id="meta162374" property="format" xsi:type="nex:LiteralMeta"/>
      </node>
      <node about="#node162375" id="node162375" label="78.9/22" otu="otu162376">
        <meta content=" x=1.5178082 y=41.5 ll=7;" datatype="xsd:string" id="meta162378" property="format" xsi:type="nex:LiteralMeta"/>
      </node>
      <node about="#node162379" id="node162379" label="91.7/100" otu="otu162380">
        <meta content=" x=1.7049447 y=40.5 ll=7;" datatype="xsd:string" id="meta162382" property="format" xsi:type="nex:LiteralMeta"/>
      </node>
      <node about="#node162383" id="node162383" label="GCA_002495205DAEE01000036.1_1596231052549_15_GCA_002495205_1_ID_49_15_partial_00__Thaumarchaeota_archaeon_UBA183_" otu="otu162384">
        <meta content=" x=2.428087 y=40.0 ll=7;" datatype="xsd:string" id="meta162386" property="format" xsi:type="nex:LiteralMeta"/>
      </node>
      <node about="#node162387" id="node162387" label="ANI92507.1_GCA_001659785_putative_peptidase_YqhT__Dietzia_timorensis_" otu="otu162388">
        <meta content=" x=1.8817143 y=41.0 ll=7;" datatype="xsd:string" id="meta162390" property="format" xsi:type="nex:LiteralMeta"/>
      </node>
      <node about="#node162395" id="node162395" label="73.7/28" otu="otu162396">
        <meta content=" x=1.7253772 y=42.5 ll=7;" datatype="xsd:string" id="meta162398" property="format" xsi:type="nex:LiteralMeta"/>
      </node>
      <node about="#node162399" id="node162399" label="TAN19910.1_GCA_004298555_aminopeptidase_P_family_protein__Actinobacteria_bacterium_" otu="otu162400">
        <meta content=" x=2.093455 y=42.0 ll=7;" datatype="xsd:string" id="meta162402" property="format" xsi:type="nex:LiteralMeta"/>
      </node>
      <node about="#node162403" id="node162403" label="MBM36872.1_GCA_002721305_hypothetical_protein_CL460_06865__Acidimicrobiaceae_bacterium_" otu="otu162404">
        <meta content=" x=2.2308881 y=43.0 ll=7;" datatype="xsd:string" id="meta162406" property="format" xsi:type="nex:LiteralMeta"/>
      </node>
      <node about="#node162415" id="node162415" label="73.8/91" otu="otu162416">
        <meta content=" x=1.5118618 y=83.58054 ll=7;" datatype="xsd:string" id="meta162418" property="format" xsi:type="nex:LiteralMeta"/>
      </node>
      <node about="#node162419" id="node162419" label="85.7/87" otu="otu162420">
        <meta content=" x=1.5633028 y=75.16109 ll=7;" datatype="xsd:string" id="meta162422" property="format" xsi:type="nex:LiteralMeta"/>
      </node>
      <node about="#node162423" id="node162423" label="28.9/81" otu="otu162424">
        <meta content=" x=1.5753617 y=59.322174 ll=7;" datatype="xsd:string" id="meta162426" property="format" xsi:type="nex:LiteralMeta"/>
      </node>
      <node about="#node162427" id="node162427" label="99.8/100" otu="otu162428">
        <meta content=" x=1.7863095 y=44.75 ll=7;" datatype="xsd:string" id="meta162430" property="format" xsi:type="nex:LiteralMeta"/>
      </node>
      <node about="#node162431" id="node162431" label="REE99671.1_GCA_003386555_Xaa-Pro_aminopeptidase__Actinomadura_umbrina_" otu="otu162432">
        <meta content=" x=1.8205663 y=44.0 ll=7;" datatype="xsd:string" id="meta162434" property="format" xsi:type="nex:LiteralMeta"/>
      </node>
      <node about="#node162435" id="node162435" label="98.1/100" otu="otu162246">
        <meta content=" x=1.9197372 y=45.5 ll=7;" datatype="xsd:string" id="meta162436" property="format" xsi:type="nex:LiteralMeta"/>
      </node>
      <node about="#node162437" id="node162437" label="SFN22500.1_GCA_900115095_Xaa-Pro_aminopeptidase__Actinomadura_madurae_" otu="otu162438">
        <meta content=" x=1.9430014 y=45.0 ll=7;" datatype="xsd:string" id="meta162440" property="format" xsi:type="nex:LiteralMeta"/>
      </node>
      <node about="#node162441" id="node162441" label="SNR65482.1_GCA_900188105_Xaa-Pro_aminopeptidase__Actinomadura_mexicana_" otu="otu162442">
        <meta content=" x=1.9858466 y=46.0 ll=7;" datatype="xsd:string" id="meta162444" property="format" xsi:type="nex:LiteralMeta"/>
      </node>
      <node about="#node162453" id="node162453" label="71.6/93" otu="otu162454">
        <meta content=" x=1.6291237 y=73.89435 ll=7;" datatype="xsd:string" id="meta162456" property="format" xsi:type="nex:LiteralMeta"/>
      </node>
      <node about="#node162457" id="node162457" label="83.3/98" otu="otu162458">
        <meta content=" x=1.676532 y=57.788696 ll=7;" datatype="xsd:string" id="meta162460" property="format" xsi:type="nex:LiteralMeta"/>
      </node>
      <node about="#node162461" id="node162461" label="87.1/100" otu="otu162462">
        <meta content=" x=1.7506335 y=47.5 ll=7;" datatype="xsd:string" id="meta162464" property="format" xsi:type="nex:LiteralMeta"/>
      </node>
      <node about="#node162465" id="node162465" label="AZI57463.1_GCA_003860405_aminopeptidase_P_family_protein__Nakamurella_sp._s14-144_" otu="otu162466">
        <meta content=" x=1.9231309 y=47.0 ll=7;" datatype="xsd:string" id="meta162468" property="format" xsi:type="nex:LiteralMeta"/>
      </node>
      <node about="#node162469" id="node162469" label="KEI44790.1_GCA_000710755_X-Pro_dipeptidase__Saccharopolyspora_rectivirgula_" otu="otu162470">
        <meta content=" x=1.8456331 y=48.0 ll=7;" datatype="xsd:string" id="meta162472" property="format" xsi:type="nex:LiteralMeta"/>
      </node>
      <node about="#node162477" id="node162477" label="85.1/98" otu="otu162478">
        <meta content=" x=1.7104472 y=68.07739 ll=7;" datatype="xsd:string" id="meta162480" property="format" xsi:type="nex:LiteralMeta"/>
      </node>
      <node about="#node162481" id="node162481" label="53.8/22" otu="otu162482">
        <meta content=" x=1.7335548 y=54.78125 ll=7;" datatype="xsd:string" id="meta162484" property="format" xsi:type="nex:LiteralMeta"/>
      </node>
      <node about="#node162485" id="node162485" label="0/14" otu="otu162486">
        <meta content=" x=1.7440141 y=51.5 ll=7;" datatype="xsd:string" id="meta162488" property="format" xsi:type="nex:LiteralMeta"/>
      </node>
      <node about="#node162489" id="node162489" label="96.2/100" otu="otu161848">
        <meta content=" x=1.8468618 y=50.25 ll=7;" datatype="xsd:string" id="meta162490" property="format" xsi:type="nex:LiteralMeta"/>
      </node>
      <node about="#node162491" id="node162491" label="90.7/100" otu="otu162492">
        <meta content=" x=1.9078195 y=49.5 ll=7;" datatype="xsd:string" id="meta162494" property="format" xsi:type="nex:LiteralMeta"/>
      </node>
      <node about="#node162495" id="node162495" label="SNR51466.1_GCA_900188115_Xaa-Pro_dipeptidase__Haloechinothrix_alba_" otu="otu162496">
        <meta content=" x=2.0457964 y=49.0 ll=7;" datatype="xsd:string" id="meta162498" property="format" xsi:type="nex:LiteralMeta"/>
      </node>
      <node about="#node162499" id="node162499" label="WP_038044294.1_GCF_000427905_aminopeptidase_P_family_protein__Thermocrispum_agreste_" otu="otu162500">
        <meta content=" x=1.9442981 y=50.0 ll=7;" datatype="xsd:string" id="meta162502" property="format" xsi:type="nex:LiteralMeta"/>
      </node>
      <node about="#node162507" id="node162507" label="WP_028849247.1_GCF_000427825_aminopeptidase_P_family_protein__Thermocrispum_municipale_" otu="otu162508">
        <meta content=" x=1.8686135 y=51.0 ll=7;" datatype="xsd:string" id="meta162510" property="format" xsi:type="nex:LiteralMeta"/>
      </node>
      <node about="#node162515" id="node162515" label="94/100" otu="otu162516">
        <meta content=" x=1.8208575 y=52.75 ll=7;" datatype="xsd:string" id="meta162518" property="format" xsi:type="nex:LiteralMeta"/>
      </node>
      <node about="#node162519" id="node162519" label="ACU96585.1_GCA_000023865_Xaa-Pro_aminopeptidase__Saccharomonospora_viridis_DSM_43017_" otu="otu162520">
        <meta content=" x=1.9155331 y=52.0 ll=7;" datatype="xsd:string" id="meta162522" property="format" xsi:type="nex:LiteralMeta"/>
      </node>
      <node about="#node162523" id="node162523" label="29.9/95" otu="otu162524">
        <meta content=" x=1.847995 y=53.5 ll=7;" datatype="xsd:string" id="meta162526" property="format" xsi:type="nex:LiteralMeta"/>
      </node>
      <node about="#node162527" id="node162527" label="EHR60807.1_GCA_000244975_Xaa-Pro_aminopeptidase__Saccharomonospora_cyanea_NA-134_" otu="otu162528">
        <meta content=" x=1.890514 y=53.0 ll=7;" datatype="xsd:string" id="meta162530" property="format" xsi:type="nex:LiteralMeta"/>
      </node>
      <node about="#node162531" id="node162531" label="EID52586.1_GCA_000258175_Xaa-Pro_aminopeptidase__Saccharomonospora_xinjiangensis_XJ-54_" otu="otu162532">
        <meta content=" x=1.8660991 y=54.0 ll=7;" datatype="xsd:string" id="meta162534" property="format" xsi:type="nex:LiteralMeta"/>
      </node>
      <node about="#node162547" id="node162547" label="78.3/18" otu="otu162548">
        <meta content=" x=1.7606227 y=58.0625 ll=7;" datatype="xsd:string" id="meta162550" property="format" xsi:type="nex:LiteralMeta"/>
      </node>
      <node about="#node162551" id="node162551" label="85.4/100" otu="otu162552">
        <meta content=" x=1.7902378 y=57.125 ll=7;" datatype="xsd:string" id="meta162554" property="format" xsi:type="nex:LiteralMeta"/>
      </node>
      <node about="#node162555" id="node162555" label="33/46" otu="otu162556">
        <meta content=" x=1.8039703 y=56.25 ll=7;" datatype="xsd:string" id="meta162558" property="format" xsi:type="nex:LiteralMeta"/>
      </node>
      <node about="#node162559" id="node162559" label="11.1/28" otu="otu162560">
        <meta content=" x=1.8130285 y=55.5 ll=7;" datatype="xsd:string" id="meta162562" property="format" xsi:type="nex:LiteralMeta"/>
      </node>
      <node about="#node162563" id="node162563" label="WP_027940737.1_GCF_000519205_aminopeptidase_P_family_protein__Amycolatopsis_taiwanensis_" otu="otu162564">
        <meta content=" x=1.9209678 y=55.0 ll=7;" datatype="xsd:string" id="meta162566" property="format" xsi:type="nex:LiteralMeta"/>
      </node>
      <node about="#node162567" id="node162567" label="SFB21981.1_GCA_900111885_Xaa-Pro_aminopeptidase__Amycolatopsis_marina_" otu="otu162568">
        <meta content=" x=1.8845786 y=56.0 ll=7;" datatype="xsd:string" id="meta162570" property="format" xsi:type="nex:LiteralMeta"/>
      </node>
      <node about="#node162575" id="node162575" label="AXB41910.1_GCA_003312875_X-Pro_dipeptidase__Amycolatopsis_albispora_" otu="otu162576">
        <meta content=" x=1.8346535 y=57.0 ll=7;" datatype="xsd:string" id="meta162578" property="format" xsi:type="nex:LiteralMeta"/>
      </node>
      <node about="#node162583" id="node162583" label="SDY36014.1_GCA_900107045_Xaa-Pro_aminopeptidase__Amycolatopsis_xylanica_" otu="otu162584">
        <meta content=" x=1.9142562 y=58.0 ll=7;" datatype="xsd:string" id="meta162586" property="format" xsi:type="nex:LiteralMeta"/>
      </node>
      <node about="#node162591" id="node162591" label="PRX46084.1_GCA_003001955_Xaa-Pro_aminopeptidase__Prauserella_shujinwangii_" otu="otu162592">
        <meta content=" x=1.8502587 y=59.0 ll=7;" datatype="xsd:string" id="meta162594" property="format" xsi:type="nex:LiteralMeta"/>
      </node>
      <node about="#node162603" id="node162603" label="86.9/83" otu="otu162604">
        <meta content=" x=1.7360513 y=81.373535 ll=7;" datatype="xsd:string" id="meta162606" property="format" xsi:type="nex:LiteralMeta"/>
      </node>
      <node about="#node162607" id="node162607" label="0/71" otu="otu162608">
        <meta content=" x=1.7360543 y=75.87207 ll=7;" datatype="xsd:string" id="meta162610" property="format" xsi:type="nex:LiteralMeta"/>
      </node>
      <node about="#node162611" id="node162611" label="89.4/88" otu="otu162612">
        <meta content=" x=1.7744495 y=68.46289 ll=7;" datatype="xsd:string" id="meta162614" property="format" xsi:type="nex:LiteralMeta"/>
      </node>
      <node about="#node162615" id="node162615" label="96.3/100" otu="otu162616">
        <meta content=" x=1.8148686 y=65.0625 ll=7;" datatype="xsd:string" id="meta162618" property="format" xsi:type="nex:LiteralMeta"/>
      </node>
      <node about="#node162619" id="node162619" label="0/25" otu="otu162620">
        <meta content=" x=1.8148715 y=63.125 ll=7;" datatype="xsd:string" id="meta162622" property="format" xsi:type="nex:LiteralMeta"/>
      </node>
      <node about="#node162623" id="node162623" label="83.4/22" otu="otu162624">
        <meta content=" x=1.8421038 y=61.5 ll=7;" datatype="xsd:string" id="meta162626" property="format" xsi:type="nex:LiteralMeta"/>
      </node>
      <node about="#node162627" id="node162627" label="44.5/27" otu="otu162628">
        <meta content=" x=1.8511264 y=60.5 ll=7;" datatype="xsd:string" id="meta162630" property="format" xsi:type="nex:LiteralMeta"/>
      </node>
      <node about="#node162631" id="node162631" label="OZM78212.1_GCA_002262885_peptidase_M24_family_protein__Pseudonocardia_sp._MH-G8_" otu="otu162632">
        <meta content=" x=2.032616 y=60.0 ll=7;" datatype="xsd:string" id="meta162634" property="format" xsi:type="nex:LiteralMeta"/>
      </node>
      <node about="#node162635" id="node162635" label="ROP41449.1_GCA_003752005_Xaa-Pro_dipeptidase__Saccharothrix_texasensis_" otu="otu162636">
        <meta content=" x=1.8592247 y=61.0 ll=7;" datatype="xsd:string" id="meta162638" property="format" xsi:type="nex:LiteralMeta"/>
      </node>
      <node about="#node162643" id="node162643" label="87.8/85" otu="otu162644">
        <meta content=" x=1.8692385 y=62.5 ll=7;" datatype="xsd:string" id="meta162646" property="format" xsi:type="nex:LiteralMeta"/>
      </node>
      <node about="#node162647" id="node162647" label="WP_033440714.1_GCF_000716595_aminopeptidase_P_family_protein__Saccharothrix_sp._NRRL_B-16314_" otu="otu162648">
        <meta content=" x=1.9170405 y=62.0 ll=7;" datatype="xsd:string" id="meta162650" property="format" xsi:type="nex:LiteralMeta"/>
      </node>
      <node about="#node162651" id="node162651" label="ONI90213.1_GCA_001984175_peptidase_M24_family_protein__Saccharothrix_sp._ALI-22-I_" otu="otu162652">
        <meta content=" x=1.9035194 y=63.0 ll=7;" datatype="xsd:string" id="meta162654" property="format" xsi:type="nex:LiteralMeta"/>
      </node>
      <node about="#node162663" id="node162663" label="86.4/99" otu="otu162664">
        <meta content=" x=1.8465918 y=64.75 ll=7;" datatype="xsd:string" id="meta162666" property="format" xsi:type="nex:LiteralMeta"/>
      </node>
      <node about="#node162667" id="node162667" label="RKT73827.1_GCA_003634995_Xaa-Pro_dipeptidase__Saccharothrix_variisporea_" otu="otu162668">
        <meta content=" x=1.8998088 y=64.0 ll=7;" datatype="xsd:string" id="meta162670" property="format" xsi:type="nex:LiteralMeta"/>
      </node>
      <node about="#node162671" id="node162671" label="21.7/100" otu="otu162672">
        <meta content=" x=1.862535 y=65.5 ll=7;" datatype="xsd:string" id="meta162674" property="format" xsi:type="nex:LiteralMeta"/>
      </node>
      <node about="#node162675" id="node162675" label="CCH33568.1_GCA_000328705_Peptidase_M24__Saccharothrix_espanaensis_DSM_44229_" otu="otu162676">
        <meta content=" x=1.8756098 y=65.0 ll=7;" datatype="xsd:string" id="meta162678" property="format" xsi:type="nex:LiteralMeta"/>
      </node>
      <node about="#node162679" id="node162679" label="RKT56409.1_GCA_003634935_Xaa-Pro_dipeptidase__Saccharothrix_australiensis_" otu="otu162680">
        <meta content=" x=1.8852997 y=66.0 ll=7;" datatype="xsd:string" id="meta162682" property="format" xsi:type="nex:LiteralMeta"/>
      </node>
      <node about="#node162695" id="node162695" label="WP_033427842.1_GCF_000716755_aminopeptidase_P_family_protein__Saccharothrix_syringae_" otu="otu162696">
        <meta content=" x=1.8419213 y=67.0 ll=7;" datatype="xsd:string" id="meta162698" property="format" xsi:type="nex:LiteralMeta"/>
      </node>
      <node about="#node162703" id="node162703" label="72.8/98" otu="otu162704">
        <meta content=" x=1.7890619 y=71.86328 ll=7;" datatype="xsd:string" id="meta162706" property="format" xsi:type="nex:LiteralMeta"/>
      </node>
      <node about="#node162707" id="node162707" label="RJQ81582.1_GCA_003600225_aminopeptidase_P_family_protein__Pseudonocardiaceae_bacterium_YIM_PH_21723_" otu="otu162708">
        <meta content=" x=1.9283544 y=68.0 ll=7;" datatype="xsd:string" id="meta162710" property="format" xsi:type="nex:LiteralMeta"/>
      </node>
      <node about="#node162711" id="node162711" label="70.3/98" otu="otu162712">
        <meta content=" x=1.8052684 y=75.72656 ll=7;" datatype="xsd:string" id="meta162714" property="format" xsi:type="nex:LiteralMeta"/>
      </node>
      <node about="#node162715" id="node162715" label="48.3/94" otu="otu162716">
        <meta content=" x=1.8184777 y=72.453125 ll=7;" datatype="xsd:string" id="meta162718" property="format" xsi:type="nex:LiteralMeta"/>
      </node>
      <node about="#node162719" id="node162719" label="99.9/100" otu="otu162720">
        <meta content=" x=1.9655775 y=69.5 ll=7;" datatype="xsd:string" id="meta162722" property="format" xsi:type="nex:LiteralMeta"/>
      </node>
      <node about="#node162723" id="node162723" label="WP_026418875.1_GCF_000429185_aminopeptidase_P_family_protein__Actinoalloteichus_cyanogriseus_" otu="otu162724">
        <meta content=" x=1.9655802 y=69.0 ll=7;" datatype="xsd:string" id="meta162726" property="format" xsi:type="nex:LiteralMeta"/>
      </node>
      <node about="#node162727" id="node162727" label="WP_016698570.1_GCF_000239155_aminopeptidase_P_family_protein__Actinoalloteichus_spitiensis_" otu="otu162728">
        <meta content=" x=1.9744651 y=70.0 ll=7;" datatype="xsd:string" id="meta162730" property="format" xsi:type="nex:LiteralMeta"/>
      </node>
      <node about="#node162735" id="node162735" label="82.5/98" otu="otu162736">
        <meta content=" x=1.8494463 y=75.40625 ll=7;" datatype="xsd:string" id="meta162738" property="format" xsi:type="nex:LiteralMeta"/>
      </node>
      <node about="#node162739" id="node162739" label="89.9/100" otu="otu162740">
        <meta content=" x=1.8883544 y=74.0625 ll=7;" datatype="xsd:string" id="meta162742" property="format" xsi:type="nex:LiteralMeta"/>
      </node>
      <node about="#node162743" id="node162743" label="83.8/100" otu="otu162744">
        <meta content=" x=1.916141 y=73.125 ll=7;" datatype="xsd:string" id="meta162746" property="format" xsi:type="nex:LiteralMeta"/>
      </node>
      <node about="#node162747" id="node162747" label="93/100" otu="otu162748">
        <meta content=" x=1.9556408 y=72.25 ll=7;" datatype="xsd:string" id="meta162750" property="format" xsi:type="nex:LiteralMeta"/>
      </node>
      <node about="#node162751" id="node162751" label="85.4/100" otu="otu162552">
        <meta content=" x=1.9796145 y=71.5 ll=7;" datatype="xsd:string" id="meta162752" property="format" xsi:type="nex:LiteralMeta"/>
      </node>
      <node about="#node162753" id="node162753" label="SFT06557.1_GCA_900116135_Xaa-Pro_dipeptidase__Saccharopolyspora_flava_" otu="otu162754">
        <meta content=" x=2.001954 y=71.0 ll=7;" datatype="xsd:string" id="meta162756" property="format" xsi:type="nex:LiteralMeta"/>
      </node>
      <node about="#node162757" id="node162757" label="RRO18188.1_GCA_003931915_aminopeptidase_P_family_protein__Saccharopolyspora_sp._H219_" otu="otu162758">
        <meta content=" x=2.016027 y=72.0 ll=7;" datatype="xsd:string" id="meta162760" property="format" xsi:type="nex:LiteralMeta"/>
      </node>
      <node about="#node162765" id="node162765" label="TDC88058.1_GCA_004348445_aminopeptidase_P_family_protein__Saccharopolyspora_sp._16K404_" otu="otu162766">
        <meta content=" x=1.9698337 y=73.0 ll=7;" datatype="xsd:string" id="meta162768" property="format" xsi:type="nex:LiteralMeta"/>
      </node>
      <node about="#node162773" id="node162773" label="PTX70314.1_GCA_003053965_Xaa-Pro_dipeptidase__Saccharopolyspora_hirsuta_" otu="otu162774">
        <meta content=" x=1.9594548 y=74.0 ll=7;" datatype="xsd:string" id="meta162776" property="format" xsi:type="nex:LiteralMeta"/>
      </node>
      <node about="#node162781" id="node162781" label="WP_010311051.1_GCF_000194155_aminopeptidase_P_family_protein__Saccharopolyspora_spinosa_" otu="otu162782">
        <meta content=" x=1.9076607 y=75.0 ll=7;" datatype="xsd:string" id="meta162784" property="format" xsi:type="nex:LiteralMeta"/>
      </node>
      <node about="#node162789" id="node162789" label="92.1/100" otu="otu162790">
        <meta content=" x=1.9120388 y=76.75 ll=7;" datatype="xsd:string" id="meta162792" property="format" xsi:type="nex:LiteralMeta"/>
      </node>
      <node about="#node162793" id="node162793" label="AOS63105.1_GCA_001747425_Xaa-Pro_aminopeptidase__Actinoalloteichus_hymeniacidonis_" otu="otu162794">
        <meta content=" x=1.9435604 y=76.0 ll=7;" datatype="xsd:string" id="meta162796" property="format" xsi:type="nex:LiteralMeta"/>
      </node>
      <node about="#node162797" id="node162797" label="27.2/98" otu="otu162798">
        <meta content=" x=1.9388376 y=77.5 ll=7;" datatype="xsd:string" id="meta162800" property="format" xsi:type="nex:LiteralMeta"/>
      </node>
      <node about="#node162801" id="node162801" label="APU20461.1_GCA_001941645_Xaa-Pro_aminopeptidase__Actinoalloteichus_sp._GBA129-24_" otu="otu162802">
        <meta content=" x=1.9707328 y=77.0 ll=7;" datatype="xsd:string" id="meta162804" property="format" xsi:type="nex:LiteralMeta"/>
      </node>
      <node about="#node162805" id="node162805" label="ASO19936.1_GCA_002234535_Xaa-Pro_dipeptidase__Actinoalloteichus_hoggarensis_" otu="otu162806">
        <meta content=" x=1.9580505 y=78.0 ll=7;" datatype="xsd:string" id="meta162808" property="format" xsi:type="nex:LiteralMeta"/>
      </node>
      <node about="#node162825" id="node162825" label="PFG95162.1_GCA_002564065_Xaa-Pro_dipeptidase__Saccharopolyspora_erythraea_NRRL_2338_" otu="otu162826">
        <meta content=" x=1.8770567 y=79.0 ll=7;" datatype="xsd:string" id="meta162828" property="format" xsi:type="nex:LiteralMeta"/>
      </node>
      <node about="#node162841" id="node162841" label="59.9/90" otu="otu162842">
        <meta content=" x=1.7452385 y=83.28125 ll=7;" datatype="xsd:string" id="meta162844" property="format" xsi:type="nex:LiteralMeta"/>
      </node>
      <node about="#node162845" id="node162845" label="83.2/95" otu="otu162846">
        <meta content=" x=1.7688988 y=81.5625 ll=7;" datatype="xsd:string" id="meta162848" property="format" xsi:type="nex:LiteralMeta"/>
      </node>
      <node about="#node162849" id="node162849" label="SMD21833.1_GCA_900176515_Xaa-Pro_dipeptidase__Kibdelosporangium_aridum_" otu="otu162850">
        <meta content=" x=1.8242325 y=80.0 ll=7;" datatype="xsd:string" id="meta162852" property="format" xsi:type="nex:LiteralMeta"/>
      </node>
      <node about="#node162853" id="node162853" label="64/100" otu="otu162854">
        <meta content=" x=1.7973111 y=83.125 ll=7;" datatype="xsd:string" id="meta162856" property="format" xsi:type="nex:LiteralMeta"/>
      </node>
      <node about="#node162857" id="node162857" label="91.4/100" otu="otu162334">
        <meta content=" x=1.8403723 y=82.25 ll=7;" datatype="xsd:string" id="meta162858" property="format" xsi:type="nex:LiteralMeta"/>
      </node>
      <node about="#node162859" id="node162859" label="92.4/100" otu="otu162860">
        <meta content=" x=1.8663327 y=81.5 ll=7;" datatype="xsd:string" id="meta162862" property="format" xsi:type="nex:LiteralMeta"/>
      </node>
      <node about="#node162863" id="node162863" label="RAS62302.1_GCA_003269295_Xaa-Pro_dipeptidase__Lechevalieria_atacamensis_" otu="otu162864">
        <meta content=" x=1.8771806 y=81.0 ll=7;" datatype="xsd:string" id="meta162866" property="format" xsi:type="nex:LiteralMeta"/>
      </node>
      <node about="#node162867" id="node162867" label="RDI22197.1_GCA_003350445_Xaa-Pro_dipeptidase__Lentzea_flaviverrucosa_" otu="otu162868">
        <meta content=" x=1.8724515 y=82.0 ll=7;" datatype="xsd:string" id="meta162870" property="format" xsi:type="nex:LiteralMeta"/>
      </node>
      <node about="#node162875" id="node162875" label="KOV85002.1_GCA_001279525_X-Pro_dipeptidase__Nocardia_sp._NRRL_S-836_" otu="otu162876">
        <meta content=" x=1.8403748 y=83.0 ll=7;" datatype="xsd:string" id="meta162878" property="format" xsi:type="nex:LiteralMeta"/>
      </node>
      <node about="#node162883" id="node162883" label="PRY28679.1_GCA_003002815_Xaa-Pro_dipeptidase__Umezawaea_tangerina_" otu="otu162884">
        <meta content=" x=1.8742546 y=84.0 ll=7;" datatype="xsd:string" id="meta162886" property="format" xsi:type="nex:LiteralMeta"/>
      </node>
      <node about="#node162895" id="node162895" label="RZS43182.1_GCA_004216555_Xaa-Pro_dipeptidase__Herbihabitans_rhizosphaerae_" otu="otu162896">
        <meta content=" x=1.7800993 y=85.0 ll=7;" datatype="xsd:string" id="meta162898" property="format" xsi:type="nex:LiteralMeta"/>
      </node>
      <node about="#node162907" id="node162907" label="87.1/84" otu="otu162908">
        <meta content=" x=1.7608832 y=86.875 ll=7;" datatype="xsd:string" id="meta162910" property="format" xsi:type="nex:LiteralMeta"/>
      </node>
      <node about="#node162911" id="node162911" label="TDP70573.1_GCA_004362515_Xaa-Pro_dipeptidase__Alloactinosynnema_album_" otu="otu162912">
        <meta content=" x=1.7710876 y=86.0 ll=7;" datatype="xsd:string" id="meta162914" property="format" xsi:type="nex:LiteralMeta"/>
      </node>
      <node about="#node162915" id="node162915" label="70.8/85" otu="otu162916">
        <meta content=" x=1.7920469 y=87.75 ll=7;" datatype="xsd:string" id="meta162918" property="format" xsi:type="nex:LiteralMeta"/>
      </node>
      <node about="#node162919" id="node162919" label="TDQ01196.1_GCA_004362825_Xaa-Pro_dipeptidase__Labedaea_rhizosphaerae_" otu="otu162920">
        <meta content=" x=1.8616636 y=87.0 ll=7;" datatype="xsd:string" id="meta162922" property="format" xsi:type="nex:LiteralMeta"/>
      </node>
      <node about="#node162923" id="node162923" label="44.2/100" otu="otu162924">
        <meta content=" x=1.8134916 y=88.5 ll=7;" datatype="xsd:string" id="meta162926" property="format" xsi:type="nex:LiteralMeta"/>
      </node>
      <node about="#node162927" id="node162927" label="OLF19547.1_GCA_001921205_peptidase_M24_family_protein__Actinophytocola_xanthii_" otu="otu162928">
        <meta content=" x=1.8275523 y=88.0 ll=7;" datatype="xsd:string" id="meta162930" property="format" xsi:type="nex:LiteralMeta"/>
      </node>
      <node about="#node162931" id="node162931" label="OLF13719.1_GCA_001921215_peptidase_M24_family_protein__Actinophytocola_xinjiangensis_" otu="otu162932">
        <meta content=" x=1.8245776 y=89.0 ll=7;" datatype="xsd:string" id="meta162934" property="format" xsi:type="nex:LiteralMeta"/>
      </node>
      <node about="#node162959" id="node162959" label="WP_051737240.1_GCF_000717175_aminopeptidase_P_family_protein__Pseudonocardia_autotrophica_" otu="otu162960">
        <meta content=" x=1.7663248 y=90.0 ll=7;" datatype="xsd:string" id="meta162962" property="format" xsi:type="nex:LiteralMeta"/>
      </node>
      <node about="#node162971" id="node162971" label="SHJ93248.1_GCA_900142365_Xaa-Pro_aminopeptidase__Pseudonocardia_thermophila_" otu="otu162972">
        <meta content=" x=1.8080795 y=91.0 ll=7;" datatype="xsd:string" id="meta162974" property="format" xsi:type="nex:LiteralMeta"/>
      </node>
      <node about="#node162979" id="node162979" label="GCA_002346945DDZN01000065.1_1499691104566_14_GCA_002346945_-1_ID_66_14_partial_00__Actinobacteria_bacterium_UBA3007_" otu="otu162980">
        <meta content=" x=1.9983429 y=92.0 ll=7;" datatype="xsd:string" id="meta162982" property="format" xsi:type="nex:LiteralMeta"/>
      </node>
      <node about="#node162991" id="node162991" label="81/86" otu="otu162992">
        <meta content=" x=1.5079657 y=93.5 ll=7;" datatype="xsd:string" id="meta162994" property="format" xsi:type="nex:LiteralMeta"/>
      </node>
      <node about="#node162995" id="node162995" label="HAM20665.1_GCA_003452655_TPA__peptidase_M24_family_protein__Actinobacteria_bacterium_" otu="otu162996">
        <meta content=" x=2.0266914 y=93.0 ll=7;" datatype="xsd:string" id="meta162998" property="format" xsi:type="nex:LiteralMeta"/>
      </node>
      <node about="#node162999" id="node162999" label="SHE39649.1_GCA_900128965_Xaa-Pro_aminopeptidase__Ferrithrix_thermotolerans_DSM_19514_" otu="otu163000">
        <meta content=" x=1.881866 y=94.0 ll=7;" datatype="xsd:string" id="meta163002" property="format" xsi:type="nex:LiteralMeta"/>
      </node>
      <node about="#node163011" id="node163011" label="10.6/52" otu="otu163012">
        <meta content=" x=1.3369617 y=102.39844 ll=7;" datatype="xsd:string" id="meta163014" property="format" xsi:type="nex:LiteralMeta"/>
      </node>
      <node about="#node163015" id="node163015" label="86.4/95" otu="otu163016">
        <meta content=" x=1.4139724 y=97.0 ll=7;" datatype="xsd:string" id="meta163018" property="format" xsi:type="nex:LiteralMeta"/>
      </node>
      <node about="#node163019" id="node163019" label="HBH94198.1_GCA_003508605_TPA__aminopeptidase_P_family_protein__Ruminococcaceae_bacterium_" otu="otu163020">
        <meta content=" x=1.9015784 y=95.0 ll=7;" datatype="xsd:string" id="meta163022" property="format" xsi:type="nex:LiteralMeta"/>
      </node>
      <node about="#node163023" id="node163023" label="80.4/87" otu="otu163024">
        <meta content=" x=1.4588542 y=99.0 ll=7;" datatype="xsd:string" id="meta163026" property="format" xsi:type="nex:LiteralMeta"/>
      </node>
      <node about="#node163027" id="node163027" label="0/62" otu="otu163028">
        <meta content=" x=1.4588573 y=97.5 ll=7;" datatype="xsd:string" id="meta163030" property="format" xsi:type="nex:LiteralMeta"/>
      </node>
      <node about="#node163031" id="node163031" label="92.4/100" otu="otu162860">
        <meta content=" x=1.58466 y=96.5 ll=7;" datatype="xsd:string" id="meta163032" property="format" xsi:type="nex:LiteralMeta"/>
      </node>
      <node about="#node163033" id="node163033" label="GAV31499.1_GCA_001950395_xaa-Pro_aminopeptidase__Coriobacteriaceae_bacterium_EMTCatB1_" otu="otu163034">
        <meta content=" x=1.7885318 y=96.0 ll=7;" datatype="xsd:string" id="meta163036" property="format" xsi:type="nex:LiteralMeta"/>
      </node>
      <node about="#node163037" id="node163037" label="GCA_002423585DIWS01000018.1_8278668797567_82_GCA_002423585_1_ID_7_82_partial_00__Actinobacteria_bacterium_UBA6100_" otu="otu163038">
        <meta content=" x=1.7964988 y=97.0 ll=7;" datatype="xsd:string" id="meta163040" property="format" xsi:type="nex:LiteralMeta"/>
      </node>
      <node about="#node163045" id="node163045" label="99.9/100" otu="otu162720">
        <meta content=" x=1.8411384 y=98.5 ll=7;" datatype="xsd:string" id="meta163046" property="format" xsi:type="nex:LiteralMeta"/>
      </node>
      <node about="#node163047" id="node163047" label="GCA_002371135DFGB01000080.1_34386541740_3_GCA_002371135_-1_ID_40_3_partial_00__Verrucomicrobia_bacterium_UBA3761_" otu="otu163048">
        <meta content=" x=2.076376 y=98.0 ll=7;" datatype="xsd:string" id="meta163050" property="format" xsi:type="nex:LiteralMeta"/>
      </node>
      <node about="#node163051" id="node163051" label="GCA_002363575DEWI01000163.1_21237232250_2_GCA_002363575_-1_ID_50_2_partial_00__Verrucomicrobia_bacterium_UBA3214_" otu="otu163052">
        <meta content=" x=1.8983537 y=99.0 ll=7;" datatype="xsd:string" id="meta163054" property="format" xsi:type="nex:LiteralMeta"/>
      </node>
      <node about="#node163063" id="node163063" label="100/100" otu="otu162150">
        <meta content=" x=1.8405765 y=100.5 ll=7;" datatype="xsd:string" id="meta163064" property="format" xsi:type="nex:LiteralMeta"/>
      </node>
      <node about="#node163065" id="node163065" label="PKQ28703.1_GCA_002843005_hypothetical_protein_CVT63_01245__Actinobacteria_bacterium_HGW-Actinobacteria-3_" otu="otu163066">
        <meta content=" x=2.009572 y=100.0 ll=7;" datatype="xsd:string" id="meta163068" property="format" xsi:type="nex:LiteralMeta"/>
      </node>
      <node about="#node163069" id="node163069" label="GCA_003157385PMJJ01000103.1_2320439214884_23_GCA_003157385_-1_ID_4_23_partial_00__Actinobacteria_bacterium_" otu="otu163070">
        <meta content=" x=2.1675234 y=101.0 ll=7;" datatype="xsd:string" id="meta163072" property="format" xsi:type="nex:LiteralMeta"/>
      </node>
      <node about="#node163085" id="node163085" label="96.3/99" otu="otu163086">
        <meta content=" x=1.4908948 y=107.796875 ll=7;" datatype="xsd:string" id="meta163088" property="format" xsi:type="nex:LiteralMeta"/>
      </node>
      <node about="#node163089" id="node163089" label="20.7/72" otu="otu163090">
        <meta content=" x=1.59114 y=105.09375 ll=7;" datatype="xsd:string" id="meta163092" property="format" xsi:type="nex:LiteralMeta"/>
      </node>
      <node about="#node163093" id="node163093" label="96/100" otu="otu163094">
        <meta content=" x=1.7926766 y=102.5 ll=7;" datatype="xsd:string" id="meta163096" property="format" xsi:type="nex:LiteralMeta"/>
      </node>
      <node about="#node163097" id="node163097" label="OUU99825.1_GCA_002171605_hypothetical_protein_CBC37_06715__Acidimicrobiaceae_bacterium_TMED77_" otu="otu163098">
        <meta content=" x=1.9601141 y=102.0 ll=7;" datatype="xsd:string" id="meta163100" property="format" xsi:type="nex:LiteralMeta"/>
      </node>
      <node about="#node163101" id="node163101" label="MBB33502.1_GCA_002709645_peptidase_M24_family_protein__Acidimicrobiaceae_bacterium_" otu="otu163102">
        <meta content=" x=1.9199313 y=103.0 ll=7;" datatype="xsd:string" id="meta163104" property="format" xsi:type="nex:LiteralMeta"/>
      </node>
      <node about="#node163109" id="node163109" label="99.7/99" otu="otu163110">
        <meta content=" x=1.9338351 y=107.6875 ll=7;" datatype="xsd:string" id="meta163112" property="format" xsi:type="nex:LiteralMeta"/>
      </node>
      <node about="#node163113" id="node163113" label="41.5/33" otu="otu163114">
        <meta content=" x=1.942418 y=106.375 ll=7;" datatype="xsd:string" id="meta163116" property="format" xsi:type="nex:LiteralMeta"/>
      </node>
      <node about="#node163117" id="node163117" label="93.8/58" otu="otu163118">
        <meta content=" x=2.0347416 y=105.25 ll=7;" datatype="xsd:string" id="meta163120" property="format" xsi:type="nex:LiteralMeta"/>
      </node>
      <node about="#node163121" id="node163121" label="100/100" otu="otu162150">
        <meta content=" x=2.2602105 y=104.5 ll=7;" datatype="xsd:string" id="meta163122" property="format" xsi:type="nex:LiteralMeta"/>
      </node>
      <node about="#node163123" id="node163123" label="MBE51556.1_GCA_002713485_hypothetical_protein_CL448_00770__Acidimicrobiaceae_bacterium_" otu="otu163124">
        <meta content=" x=2.2602117 y=104.0 ll=7;" datatype="xsd:string" id="meta163126" property="format" xsi:type="nex:LiteralMeta"/>
      </node>
      <node about="#node163127" id="node163127" label="MBE52551.1_GCA_002713485_hypothetical_protein_CL448_05915__Acidimicrobiaceae_bacterium_" otu="otu163128">
        <meta content=" x=2.2602117 y=105.0 ll=7;" datatype="xsd:string" id="meta163130" property="format" xsi:type="nex:LiteralMeta"/>
      </node>
      <node about="#node163135" id="node163135" label="GCA_002341185DDNP01000026.1_14113714413824427_141_GCA_002341185_1_ID_27_141_partial_00__Candidatus_Microthrix_sp._UBA2517_" otu="otu163136">
        <meta content=" x=2.087793 y=106.0 ll=7;" datatype="xsd:string" id="meta163138" property="format" xsi:type="nex:LiteralMeta"/>
      </node>
      <node about="#node163143" id="node163143" label="22.1/97" otu="otu163144">
        <meta content=" x=1.9602745 y=107.5 ll=7;" datatype="xsd:string" id="meta163146" property="format" xsi:type="nex:LiteralMeta"/>
      </node>
      <node about="#node163147" id="node163147" label="GCA_002295815DBGJ01000075.1_31611271488_3_GCA_002295815_1_ID_88_3_partial_00__Candidatus_Microthrix_sp._UBA857_" otu="otu163148">
        <meta content=" x=2.06009 y=107.0 ll=7;" datatype="xsd:string" id="meta163150" property="format" xsi:type="nex:LiteralMeta"/>
      </node>
      <node about="#node163151" id="node163151" label="GCA_002380725DFWD01000097.1_121085111957169_12_GCA_002380725_-1_ID_169_12_partial_00__Candidatus_Microthrix_sp._UBA4143_" otu="otu163152">
        <meta content=" x=2.0065532 y=108.0 ll=7;" datatype="xsd:string" id="meta163154" property="format" xsi:type="nex:LiteralMeta"/>
      </node>
      <node about="#node163163" id="node163163" label="MAS99289.1_GCA_002702625_peptidase_M24__Actinobacteria_bacterium_" otu="otu163164">
        <meta content=" x=1.9338385 y=109.0 ll=7;" datatype="xsd:string" id="meta163166" property="format" xsi:type="nex:LiteralMeta"/>
      </node>
      <node about="#node163175" id="node163175" label="99/100" otu="otu163176">
        <meta content=" x=1.7975354 y=110.5 ll=7;" datatype="xsd:string" id="meta163178" property="format" xsi:type="nex:LiteralMeta"/>
      </node>
      <node about="#node163179" id="node163179" label="MBF82565.1_GCA_002715425_Xaa-Pro_dipeptidase__Actinobacteria_bacterium_" otu="otu163180">
        <meta content=" x=2.030453 y=110.0 ll=7;" datatype="xsd:string" id="meta163182" property="format" xsi:type="nex:LiteralMeta"/>
      </node>
      <node about="#node163183" id="node163183" label="MBG00949.1_GCA_002715405_peptidase_M24_family_protein__Acidimicrobiaceae_bacterium_" otu="otu163184">
        <meta content=" x=1.8698722 y=111.0 ll=7;" datatype="xsd:string" id="meta163186" property="format" xsi:type="nex:LiteralMeta"/>
      </node>
      <node about="#node163207" id="node163207" label="84.2/80" otu="otu163208">
        <meta content=" x=1.3004634 y=121.5625 ll=7;" datatype="xsd:string" id="meta163210" property="format" xsi:type="nex:LiteralMeta"/>
      </node>
      <node about="#node163211" id="node163211" label="57.8/93" otu="otu163212">
        <meta content=" x=1.343101 y=118.125 ll=7;" datatype="xsd:string" id="meta163214" property="format" xsi:type="nex:LiteralMeta"/>
      </node>
      <node about="#node163215" id="node163215" label="95.9/100" otu="otu163216">
        <meta content=" x=1.514245 y=115.3125 ll=7;" datatype="xsd:string" id="meta163218" property="format" xsi:type="nex:LiteralMeta"/>
      </node>
      <node about="#node163219" id="node163219" label="86.9/99" otu="otu163220">
        <meta content=" x=1.5905254 y=114.125 ll=7;" datatype="xsd:string" id="meta163222" property="format" xsi:type="nex:LiteralMeta"/>
      </node>
      <node about="#node163223" id="node163223" label="55.4/100" otu="otu163224">
        <meta content=" x=1.6754377 y=113.25 ll=7;" datatype="xsd:string" id="meta163226" property="format" xsi:type="nex:LiteralMeta"/>
      </node>
      <node about="#node163227" id="node163227" label="59.8/100" otu="otu163228">
        <meta content=" x=1.7286481 y=112.5 ll=7;" datatype="xsd:string" id="meta163230" property="format" xsi:type="nex:LiteralMeta"/>
      </node>
      <node about="#node163231" id="node163231" label="GCA_003247865QJYA01000424.1_11031173375_1_GCA_003247865_1_ID_375_1_partial_00__Bacteroidetes_bacterium_" otu="otu163232">
        <meta content=" x=2.0746837 y=112.0 ll=7;" datatype="xsd:string" id="meta163234" property="format" xsi:type="nex:LiteralMeta"/>
      </node>
      <node about="#node163235" id="node163235" label="PSQ98825.1_GCA_003022535_aminopeptidase_P_family_protein__Bacteroidetes_bacterium_QS_9_68_14_" otu="otu163236">
        <meta content=" x=1.9437124 y=113.0 ll=7;" datatype="xsd:string" id="meta163238" property="format" xsi:type="nex:LiteralMeta"/>
      </node>
      <node about="#node163243" id="node163243" label="PEN15080.1_GCA_002554795_aminopeptidase__Longibacter_salinarum_" otu="otu163244">
        <meta content=" x=1.987533 y=114.0 ll=7;" datatype="xsd:string" id="meta163246" property="format" xsi:type="nex:LiteralMeta"/>
      </node>
      <node about="#node163251" id="node163251" label="SHK45249.1_GCA_900142415_Xaa-Pro_aminopeptidase__Rhodothermus_profundi_" otu="otu163252">
        <meta content=" x=1.8355043 y=115.0 ll=7;" datatype="xsd:string" id="meta163254" property="format" xsi:type="nex:LiteralMeta"/>
      </node>
      <node about="#node163259" id="node163259" label="69.5/100" otu="otu163260">
        <meta content=" x=1.6290336 y=116.5 ll=7;" datatype="xsd:string" id="meta163262" property="format" xsi:type="nex:LiteralMeta"/>
      </node>
      <node about="#node163263" id="node163263" label="TDI70030.1_GCA_004356385_aminopeptidase_P_family_protein__Bacteroidetes_bacterium_" otu="otu163264">
        <meta content=" x=2.0114539 y=116.0 ll=7;" datatype="xsd:string" id="meta163266" property="format" xsi:type="nex:LiteralMeta"/>
      </node>
      <node about="#node163267" id="node163267" label="PIQ63164.1_GCA_002787815_aminopeptidase__Bacteroidetes_bacterium_CG12_big_fil_rev_8_21_14_0_65_60_17_" otu="otu163268">
        <meta content=" x=2.0343153 y=117.0 ll=7;" datatype="xsd:string" id="meta163270" property="format" xsi:type="nex:LiteralMeta"/>
      </node>
      <node about="#node163279" id="node163279" label="97.6/100" otu="otu163280">
        <meta content=" x=1.6218637 y=120.9375 ll=7;" datatype="xsd:string" id="meta163282" property="format" xsi:type="nex:LiteralMeta"/>
      </node>
      <node about="#node163283" id="node163283" label="99.2/100" otu="otu163284">
        <meta content=" x=1.9061502 y=118.75 ll=7;" datatype="xsd:string" id="meta163286" property="format" xsi:type="nex:LiteralMeta"/>
      </node>
      <node about="#node163287" id="node163287" label="AIY86458.1_GCA_000789335_peptidase_M24__Thermotoga_sp._2812B_" otu="otu163288">
        <meta content=" x=2.0106773 y=118.0 ll=7;" datatype="xsd:string" id="meta163290" property="format" xsi:type="nex:LiteralMeta"/>
      </node>
      <node about="#node163291" id="node163291" label="53.7/100" otu="otu163292">
        <meta content=" x=1.9538661 y=119.5 ll=7;" datatype="xsd:string" id="meta163294" property="format" xsi:type="nex:LiteralMeta"/>
      </node>
      <node about="#node163295" id="node163295" label="ACM22825.1_GCA_000018945_Aminopeptidase_P__Thermotoga_neapolitana_DSM_4359_" otu="otu163296">
        <meta content=" x=2.0044868 y=119.0 ll=7;" datatype="xsd:string" id="meta163298" property="format" xsi:type="nex:LiteralMeta"/>
      </node>
      <node about="#node163299" id="node163299" label="PLV58665.1_GCA_002866025_Xaa-Pro_dipeptidase__Thermotoga_sp._KOL6_" otu="otu163300">
        <meta content=" x=2.017373 y=120.0 ll=7;" datatype="xsd:string" id="meta163302" property="format" xsi:type="nex:LiteralMeta"/>
      </node>
      <node about="#node163311" id="node163311" label="95.6/100" otu="otu163312">
        <meta content=" x=1.789175 y=123.125 ll=7;" datatype="xsd:string" id="meta163314" property="format" xsi:type="nex:LiteralMeta"/>
      </node>
      <node about="#node163315" id="node163315" label="85.9/93" otu="otu163316">
        <meta content=" x=1.8588752 y=122.25 ll=7;" datatype="xsd:string" id="meta163318" property="format" xsi:type="nex:LiteralMeta"/>
      </node>
      <node about="#node163319" id="node163319" label="30.5/93" otu="otu163320">
        <meta content=" x=1.878871 y=121.5 ll=7;" datatype="xsd:string" id="meta163322" property="format" xsi:type="nex:LiteralMeta"/>
      </node>
      <node about="#node163323" id="node163323" label="SHH29222.1_GCA_900129985_Xaa-Pro_aminopeptidase__Thermosipho_atlanticus_DSM_15807_" otu="otu163324">
        <meta content=" x=2.1067412 y=121.0 ll=7;" datatype="xsd:string" id="meta163326" property="format" xsi:type="nex:LiteralMeta"/>
      </node>
      <node about="#node163327" id="node163327" label="WP_164723691.1_GCF_003990895_aminopeptidase_P_family_protein__Thermosipho_globiformans_" otu="otu163328">
        <meta content=" x=2.0031712 y=122.0 ll=7;" datatype="xsd:string" id="meta163330" property="format" xsi:type="nex:LiteralMeta"/>
      </node>
      <node about="#node163335" id="node163335" label="ANQ53409.1_GCA_001682135_peptidase_M24__Thermosipho_sp._1070_" otu="otu163336">
        <meta content=" x=1.943157 y=123.0 ll=7;" datatype="xsd:string" id="meta163338" property="format" xsi:type="nex:LiteralMeta"/>
      </node>
      <node about="#node163343" id="node163343" label="APT73370.1_GCA_001941385_Xaa-Pro_dipeptidase__Thermosipho_melanesiensis_" otu="otu163344">
        <meta content=" x=1.8337016 y=124.0 ll=7;" datatype="xsd:string" id="meta163346" property="format" xsi:type="nex:LiteralMeta"/>
      </node>
      <node about="#node163359" id="node163359" label="RME51547.1_GCA_003695385_aminopeptidase_P_family_protein__Caldilineae_bacterium_" otu="otu163360">
        <meta content=" x=1.6877755 y=125.0 ll=7;" datatype="xsd:string" id="meta163362" property="format" xsi:type="nex:LiteralMeta"/>
      </node>
      <node about="#node163371" id="node163371" label="86.3/54" otu="otu163372">
        <meta content=" x=1.2473234 y=233.09096 ll=7;" datatype="xsd:string" id="meta163374" property="format" xsi:type="nex:LiteralMeta"/>
      </node>
      <node about="#node163375" id="node163375" label="84.9/16" otu="otu163376">
        <meta content=" x=1.2820657 y=214.45926 ll=7;" datatype="xsd:string" id="meta163378" property="format" xsi:type="nex:LiteralMeta"/>
      </node>
      <node about="#node163379" id="node163379" label="78/20" otu="otu163380">
        <meta content=" x=1.3021874 y=190.91852 ll=7;" datatype="xsd:string" id="meta163382" property="format" xsi:type="nex:LiteralMeta"/>
      </node>
      <node about="#node163383" id="node163383" label="74.5/20" otu="otu163384">
        <meta content=" x=1.3455776 y=153.24713 ll=7;" datatype="xsd:string" id="meta163386" property="format" xsi:type="nex:LiteralMeta"/>
      </node>
      <node about="#node163387" id="node163387" label="67.8/30" otu="otu163388">
        <meta content=" x=1.4076475 y=148.05676 ll=7;" datatype="xsd:string" id="meta163390" property="format" xsi:type="nex:LiteralMeta"/>
      </node>
      <node about="#node163391" id="node163391" label="38/87" otu="otu163392">
        <meta content=" x=1.4476078 y=142.11353 ll=7;" datatype="xsd:string" id="meta163394" property="format" xsi:type="nex:LiteralMeta"/>
      </node>
      <node about="#node163395" id="node163395" label="76.5/99" otu="otu163396">
        <meta content=" x=1.4722646 y=131.72705 ll=7;" datatype="xsd:string" id="meta163398" property="format" xsi:type="nex:LiteralMeta"/>
      </node>
      <node about="#node163399" id="node163399" label="100/100" otu="otu162150">
        <meta content=" x=1.9923598 y=126.5 ll=7;" datatype="xsd:string" id="meta163400" property="format" xsi:type="nex:LiteralMeta"/>
      </node>
      <node about="#node163401" id="node163401" label="SKC92144.1_GCA_900167445_Xaa-Pro_aminopeptidase__Maledivibacter_halophilus_" otu="otu163402">
        <meta content=" x=2.127097 y=126.0 ll=7;" datatype="xsd:string" id="meta163404" property="format" xsi:type="nex:LiteralMeta"/>
      </node>
      <node about="#node163405" id="node163405" label="SHK37665.1_GCA_900142245_Xaa-Pro_aminopeptidase__Paramaledivibacter_caminithermalis_DSM_15212_" otu="otu163406">
        <meta content=" x=2.100631 y=127.0 ll=7;" datatype="xsd:string" id="meta163408" property="format" xsi:type="nex:LiteralMeta"/>
      </node>
      <node about="#node163413" id="node163413" label="75.8/99" otu="otu163414">
        <meta content=" x=1.5183692 y=136.9541 ll=7;" datatype="xsd:string" id="meta163416" property="format" xsi:type="nex:LiteralMeta"/>
      </node>
      <node about="#node163417" id="node163417" label="52.4/56" otu="otu163418">
        <meta content=" x=1.6130062 y=128.5 ll=7;" datatype="xsd:string" id="meta163420" property="format" xsi:type="nex:LiteralMeta"/>
      </node>
      <node about="#node163421" id="node163421" label="GCA_004553105SFMH01000001.1_16145911566771_16_GCA_004553105_1_ID_71_16_partial_00__Veillonellaceae_bacterium_" otu="otu163422">
        <meta content=" x=1.8814025 y=128.0 ll=7;" datatype="xsd:string" id="meta163424" property="format" xsi:type="nex:LiteralMeta"/>
      </node>
      <node about="#node163425" id="node163425" label="GCA_002368965DFDZ01000004.1_127570864311_12_GCA_002368965_1_ID_11_12_partial_00__Selenomonadales_bacterium_UBA3815_" otu="otu163426">
        <meta content=" x=1.9958133 y=129.0 ll=7;" datatype="xsd:string" id="meta163428" property="format" xsi:type="nex:LiteralMeta"/>
      </node>
      <node about="#node163433" id="node163433" label="86.1/64" otu="otu163434">
        <meta content=" x=1.6387259 y=145.4082 ll=7;" datatype="xsd:string" id="meta163436" property="format" xsi:type="nex:LiteralMeta"/>
      </node>
      <node about="#node163437" id="node163437" label="99.9/99" otu="otu163438">
        <meta content=" x=1.951472 y=141.5039 ll=7;" datatype="xsd:string" id="meta163440" property="format" xsi:type="nex:LiteralMeta"/>
      </node>
      <node about="#node163441" id="node163441" label="78/50" otu="otu163442">
        <meta content=" x=1.9824584 y=138.00781 ll=7;" datatype="xsd:string" id="meta163444" property="format" xsi:type="nex:LiteralMeta"/>
      </node>
      <node about="#node163445" id="node163445" label="51.5/67" otu="otu163446">
        <meta content=" x=1.9968481 y=134.25 ll=7;" datatype="xsd:string" id="meta163448" property="format" xsi:type="nex:LiteralMeta"/>
      </node>
      <node about="#node163449" id="node163449" label="87.1/87" otu="otu163450">
        <meta content=" x=2.0959208 y=132.5 ll=7;" datatype="xsd:string" id="meta163452" property="format" xsi:type="nex:LiteralMeta"/>
      </node>
      <node about="#node163453" id="node163453" label="93.7/99" otu="otu163454">
        <meta content=" x=2.2410154 y=131.25 ll=7;" datatype="xsd:string" id="meta163456" property="format" xsi:type="nex:LiteralMeta"/>
      </node>
      <node about="#node163457" id="node163457" label="94.7/100" otu="otu163458">
        <meta content=" x=2.3618197 y=130.5 ll=7;" datatype="xsd:string" id="meta163460" property="format" xsi:type="nex:LiteralMeta"/>
      </node>
      <node about="#node163461" id="node163461" label="GCA_900549805URPV01000066.1_84236530366_8_GCA_900549805_-1_ID_66_8_partial_00__uncultured_Veillonella_sp._" otu="otu163462">
        <meta content=" x=2.3618224 y=130.0 ll=7;" datatype="xsd:string" id="meta163464" property="format" xsi:type="nex:LiteralMeta"/>
      </node>
      <node about="#node163465" id="node163465" label="GCA_900550455URSE01000087.1_63326434887_6_GCA_900550455_1_ID_87_6_partial_01__uncultured_Veillonella_sp._" otu="otu163466">
        <meta content=" x=2.3698232 y=131.0 ll=7;" datatype="xsd:string" id="meta163468" property="format" xsi:type="nex:LiteralMeta"/>
      </node>
      <node about="#node163473" id="node163473" label="WP_028257707.1_GCF_000426745_aminopeptidase_P_family_protein__Veillonella_montpellierensis_" otu="otu163474">
        <meta content=" x=2.3491328 y=132.0 ll=7;" datatype="xsd:string" id="meta163476" property="format" xsi:type="nex:LiteralMeta"/>
      </node>
      <node about="#node163481" id="node163481" label="89.4/96" otu="otu163482">
        <meta content=" x=2.1995187 y=133.75 ll=7;" datatype="xsd:string" id="meta163484" property="format" xsi:type="nex:LiteralMeta"/>
      </node>
      <node about="#node163485" id="node163485" label="WP_126937250.1_GCF_003992055_aminopeptidase_P_family_protein__Veillonella_sp._CHU740_" otu="otu163486">
        <meta content=" x=2.291199 y=133.0 ll=7;" datatype="xsd:string" id="meta163488" property="format" xsi:type="nex:LiteralMeta"/>
      </node>
      <node about="#node163489" id="node163489" label="0.7/53" otu="otu163490">
[truncated: 2,104,478 more chars]
