# Supplementary material for: Genetic diversity in terrestrial subsurface ecosystems impacted by geological degassing
Source: Nat Commun. 2022 Jan 12;13:284. doi: 10.1038/s41467-021-27783-7 (PMC8755723; doi:10.1038/s41467-021-27783-7)
Supplement: Supplementary file 10 — Dataset 7-19 [file 41467_2021_27783_MOESM10_ESM.zip › SupplementaryData_7-19_Bornemann_et_al_mantle_degassing/SupplementaryData_18_gene_phylogeny_HGT_peptidase_family_M06.nexml]

<?xml version="1.0" encoding="UTF-8"?><nex:nexml xmlns:nex="http://www.nexml.org/2009" xmlns="http://www.nexml.org/2009" xmlns:rdf="http://www.w3.org/1999/02/22-rdf-syntax-ns#" xmlns:xsd="http://www.w3.org/2001/XMLSchema#" xmlns:xsi="http://www.w3.org/2001/XMLSchema-instance" generator="org.nexml.model.impl.DocumentImpl" version="0.9">
  <otus id="otus267128">
    <otu id="otu267136" label="CDD21975.1_GCA_000433995_hypothetical_surface-anchored_protein__Firmicutes_bacterium_CAG_313_"/>
    <otu id="otu267139" label="86.4/88"/>
    <otu id="otu267142" label="61.9/59"/>
    <otu id="otu267145" label="96.2/59"/>
    <otu id="otu267148" label="0/35"/>
    <otu id="otu267151" label="0/36"/>
    <otu id="otu267154" label="0/48"/>
    <otu id="otu267157" label="0/77"/>
    <otu id="otu267160" label="0/84"/>
    <otu id="otu267163" label="52.1/26"/>
    <otu id="otu267166" label="95.5/95"/>
    <otu id="otu267169" label="66.8/89"/>
    <otu id="otu267172" label="79.4/54"/>
    <otu id="otu267175" label="0/10"/>
    <otu id="otu267180" label="90.7/52"/>
    <otu id="otu267183" label="0/40"/>
    <otu id="otu267186" label="76.4/49"/>
    <otu id="otu267191" label="43.5/72"/>
    <otu id="otu267194" label="74.9/20"/>
    <otu id="otu267197" label="80.2/87"/>
    <otu id="otu267200" label="83.6/97"/>
    <otu id="otu267203" label="81.8/80"/>
    <otu id="otu267206" label="76.4/97"/>
    <otu id="otu267209" label="89.6/92"/>
    <otu id="otu267212" label="73.4/32"/>
    <otu id="otu267215" label="74.4/39"/>
    <otu id="otu267218" label="73.2/35"/>
    <otu id="otu267221" label="77.6/43"/>
    <otu id="otu267224" label="69/26"/>
    <otu id="otu267227" label="78.3/37"/>
    <otu id="otu267230" label="78.8/44"/>
    <otu id="otu267233" label="0/37"/>
    <otu id="otu267236" label="33.1/54"/>
    <otu id="otu267239" label="0/65"/>
    <otu id="otu267242" label="81.8/76"/>
    <otu id="otu267245" label="81.2/74"/>
    <otu id="otu267250" label="ADK84702.1_GCA_000143965_M6_family_metalloprotease_domain_protein__Desulfarculus_baarsii_DSM_2075_"/>
    <otu id="otu267253" label="GCA_002441095DJVG01000034.1_32387408455_3_GCA_002441095_-1_ID_55_3_partial_00__Elusimicrobia_bacterium_UBA6262_"/>
    <otu id="otu267260" label="95/100"/>
    <otu id="otu267263" label="ABS26254.1_GCA_000017505_hypothetical_protein_Anae109_2051__Anaeromyxobacter_sp._Fw109-5_"/>
    <otu id="otu267266" label="GBE28047.1_GCA_002898015_di-glucose_binding_within_endoplasmic_reticulum__bacterium_BMS3Bbin03_"/>
    <otu id="otu267277" label="67.6/83"/>
    <otu id="otu267280" label="88.9/100"/>
    <otu id="otu267283" label="BJP2_contig-133_7 - HURL2"/>
    <otu id="otu267286" label="PKP57815.1_GCA_002841105_hypothetical_protein_CVT88_08375__partial__Candidatus_Altiarchaeales_archaeon_HGW-Altiarchaeales-1_ - HURL1"/>
    <otu id="otu267293" label="KPJ60113.1_GCA_001302905_hypothetical_protein_AMJ46_08385__Latescibacteria_bacterium_DG_63_"/>
    <otu id="otu267304" label="92.5/59"/>
    <otu id="otu267307" label="0/39"/>
    <otu id="otu267310" label="80.2/50"/>
    <otu id="otu267313" label="0/23"/>
    <otu id="otu267316" label="84.8/27"/>
    <otu id="otu267319" label="55.1/29"/>
    <otu id="otu267322" label="79.2/91"/>
    <otu id="otu267325" label="80.7/92"/>
    <otu id="otu267328" label="74.4/79"/>
    <otu id="otu267331" label="73.9/82"/>
    <otu id="otu267334" label="86.7/84"/>
    <otu id="otu267337" label="0/75"/>
    <otu id="otu267340" label="63/87"/>
    <otu id="otu267343" label="81.9/90"/>
    <otu id="otu267346" label="60.5/98"/>
    <otu id="otu267349" label="EDS71829.1_GCA_000154825_M6_family_metalloprotease_domain_protein__Anaerofustis_stercorihominis_DSM_17244_"/>
    <otu id="otu267352" label="41/89"/>
    <otu id="otu267355" label="WP_085830585.1_GCF_900176655_hypothetical_protein__Collinsella_vaginalis_"/>
    <otu id="otu267358" label="GCA_003353825PIVW01000301.1_37113626269_3_GCA_003353825_-1_ID_269_3_partial_00__Chloroflexi_bacterium_"/>
    <otu id="otu267369" label="90.9/99"/>
    <otu id="otu267372" label="0/76"/>
    <otu id="otu267375" label="78.6/84"/>
    <otu id="otu267378" label="0/80"/>
    <otu id="otu267381" label="92/80"/>
    <otu id="otu267386" label="99/95"/>
    <otu id="otu267389" label="96.6/98"/>
    <otu id="otu267392" label="WP_017413616.1_GCF_000300195_M6_family_metalloprotease_domain-containing_protein__Clostridium_tunisiense_"/>
    <otu id="otu267395" label="TKD70674.1_GCA_005144865_M6_family_metalloprotease_domain-containing_protein__Bacillus_hwajinpoensis_"/>
    <otu id="otu267402" label="TJY38955.1_GCA_005049045_M6_family_metalloprotease_domain-containing_protein__Cohnella_sp._CAU_1483_"/>
    <otu id="otu267409" label="RIE01432.1_GCA_003570905_M6_family_metalloprotease_domain-containing_protein__Cohnella_sp._K2E09-144_"/>
    <otu id="otu267416" label="RIE03474.1_GCA_003570905_M6_family_metalloprotease_domain-containing_protein__Cohnella_sp._K2E09-144_"/>
    <otu id="otu267423" label="RIE03476.1_GCA_003570905_M6_family_metalloprotease_domain-containing_protein__Cohnella_sp._K2E09-144_"/>
    <otu id="otu267430" label="RIE03473.1_GCA_003570905_M6_family_metalloprotease_domain-containing_protein__Cohnella_sp._K2E09-144_"/>
    <otu id="otu267437" label="THF72537.1_GCA_004801405_M6_family_metalloprotease_domain-containing_protein__Cohnella_sp._CC-MHH1044_"/>
    <otu id="otu267444" label="94.6/100"/>
    <otu id="otu267447" label="0/97"/>
    <otu id="otu267450" label="68.9/98"/>
    <otu id="otu267453" label="96.7/99"/>
    <otu id="otu267456" label="WP_025027256.1_GCF_000615945_M6_family_metalloprotease_domain-containing_protein__Bacillus_mannanilyticus_"/>
    <otu id="otu267459" label="96.2/100"/>
    <otu id="otu267462" label="PUA38043.1_GCA_003057575_metalloprotease__Paenibacillus_elgii_"/>
    <otu id="otu267465" label="SCW67485.1_GCA_900100345_M6_family_metalloprotease_domain-containing_protein__Paenibacillus_tianmuensis_"/>
    <otu id="otu267476" label="WP_069851700.1_GCF_001748185_M6_family_metalloprotease_domain-containing_protein__Brevibacillus_brevis_"/>
    <otu id="otu267483" label="KMZ44164.1_GCA_001184755_metalloprotease__Bacillus_sp._FJAT-27238_"/>
    <otu id="otu267490" label="74.6/100"/>
    <otu id="otu267493" label="AFU17912.1_GCA_000300475_Secreted_metalloprotease__plasmid___Bacillus_thuringiensis_MC28_"/>
    <otu id="otu267496" label="SFS39982.1_GCA_900116295_M6_family_metalloprotease_domain-containing_protein__Bacillus_sp._103mf_"/>
    <otu id="otu267515" label="97.7/100"/>
    <otu id="otu267518" label="86.1/100"/>
    <otu id="otu267521" label="GCA_002418825DIEW01000075.1_32729472096_3_GCA_002418825_1_ID_96_3_partial_00__Syntrophaceae_bacterium_UBA5764_"/>
    <otu id="otu267524" label="81.9/81"/>
    <otu id="otu267527" label="69.5/81"/>
    <otu id="otu267530" label="75.4/81"/>
    <otu id="otu267533" label="WP_052566884.1_GCF_000714715_M6_family_metalloprotease_domain-containing_protein__Candidatus_Magnetobacterium_casensis_"/>
    <otu id="otu267536" label="RUQ27473.1_GCA_003989085_M6_family_metalloprotease_domain-containing_protein__partial__Candidatus_Competibacteraceae_bacterium_"/>
    <otu id="otu267543" label="WP_040335624.1_GCF_000714715_M6_family_metalloprotease_domain-containing_protein__Candidatus_Magnetobacterium_casensis_"/>
    <otu id="otu267550" label="WP_052567237.1_GCF_000714715_M6_family_metalloprotease_domain-containing_protein__Candidatus_Magnetobacterium_casensis_"/>
    <otu id="otu267561" label="GCA_003354025PIVU01000066.1_468919599379_4_GCA_003354025_1_ID_379_4_partial_00__Nitrospirae_bacterium_"/>
    <otu id="otu267572" label="OUS35967.1_GCA_002162965_hypothetical_protein_A9R00_11780__partial__Oleispira_antarctica_"/>
    <otu id="otu267579" label="PLX84403.1_GCA_002868845_hypothetical_protein_C0617_07915__Desulfuromonas_sp._"/>
    <otu id="otu267586" label="PKP19828.1_GCA_002840935_peptidase_M6__partial__Bacteroidetes_bacterium_HGW-Bacteroidetes-21_"/>
    <otu id="otu267593" label="84/92"/>
    <otu id="otu267596" label="84.7/93"/>
    <otu id="otu267599" label="96.8/99"/>
    <otu id="otu267602" label="0/82"/>
    <otu id="otu267605" label="69.7/69"/>
    <otu id="otu267608" label="73.4/47"/>
    <otu id="otu267611" label="77.8/48"/>
    <otu id="otu267614" label="75.9/55"/>
    <otu id="otu267617" label="86.4/99"/>
    <otu id="otu267620" label="61.6/99"/>
    <otu id="otu267623" label="85.2/99"/>
    <otu id="otu267626" label="78/86"/>
    <otu id="otu267629" label="0/93"/>
    <otu id="otu267632" label="HAZ62732.1_GCA_003485665_TPA__hypothetical_protein_DCZ72_03850__partial__Armatimonadetes_bacterium_"/>
    <otu id="otu267635" label="89.8/62"/>
    <otu id="otu267638" label="88/59"/>
    <otu id="otu267641" label="15/58"/>
    <otu id="otu267644" label="GCA_002384855DGBP01000049.1_22240132561482_22_GCA_002384855_1_ID_82_22_partial_00__Nocardioidaceae_bacterium_UBA4001_"/>
    <otu id="otu267647" label="0/94"/>
    <otu id="otu267650" label="GCA_003236015QJWL01000028.1_3748233125_3_GCA_003236015_-1_ID_25_3_partial_00__Planctomycetaceae_bacterium_"/>
    <otu id="otu267653" label="ABM03888.1_GCA_000015285_peptidase_M6__immune_inhibitor_A__Psychromonas_ingrahamii_37_"/>
    <otu id="otu267664" label="88.7/100"/>
    <otu id="otu267667" label="52/100"/>
    <otu id="otu267670" label="SEN33270.1_GCA_900110145_immune_inhibitor_A__Nitrosomonas_marina_"/>
    <otu id="otu267673" label="SET18257.1_GCA_900111605_immune_inhibitor_A__Nitrosomonas_marina_"/>
    <otu id="otu267680" label="OEY66742.1_GCA_001752365_peptidase_M6__Marinobacter_sp._X15-166B_"/>
    <otu id="otu267691" label="KJD35804.1_GCA_000943565_peptidase_M6__Tamlana_sedimentorum_"/>
    <otu id="otu267702" label="GCA_005239945SBAY01000279.1_66920919398_6_GCA_005239945_1_ID_98_6_partial_00__Nitrospira_sp._"/>
    <otu id="otu267709" label="94.7/96"/>
    <otu id="otu267712" label="77.5/76"/>
    <otu id="otu267715" label="82.1/90"/>
    <otu id="otu267718" label="63.3/91"/>
    <otu id="otu267721" label="GCA_002504725DATN01000012.1_8273187748096_82_GCA_002504725_-1_ID_6_82_partial_00__Methanobacteriaceae_archaeon_UBA587_"/>
    <otu id="otu267724" label="GCA_003558085PWMT01000027.1_131498916455155_13_GCA_003558085_-1_ID_155_13_partial_00__Methanobacteriaceae_archaeon_"/>
    <otu id="otu267731" label="GCA_003164415PLTK01000061.1_64512619794_6_GCA_003164415_1_ID_94_6_partial_00__Methanobacterium_sp._"/>
    <otu id="otu267738" label="GCA_002495625DAGC01000002.1_59556121056292811_595_GCA_002495625_1_ID_11_595_partial_00__Methanobacterium_sp._UBA375_"/>
    <otu id="otu267745" label="GCA_002505765DAVZ01000030.1_2527002287025_25_GCA_002505765_-1_ID_5_25_partial_00__Methanobacterium_sp._UBA176_"/>
    <otu id="otu267756" label="86.6/99"/>
    <otu id="otu267759" label="84.8/100"/>
    <otu id="otu267762" label="77.1/100"/>
    <otu id="otu267765" label="83.6/99"/>
    <otu id="otu267770" label="74.8/97"/>
    <otu id="otu267773" label="0/98"/>
    <otu id="otu267778" label="58.9/99"/>
    <otu id="otu267781" label="OGS14195.1_GCA_001800275_hypothetical_protein_A2285_01385__Elusimicrobia_bacterium_RIFOXYA12_FULL_57_11_"/>
    <otu id="otu267784" label="PVU84115.1_GCA_003115775_protease__Cellulomonas_sp._WB94_"/>
    <otu id="otu267791" label="WP_156043844.1_GCF_000688475_M6_family_metalloprotease_domain-containing_protein__Cellulomonas_sp._URHE0023_"/>
    <otu id="otu267798" label="ROS75310.1_GCA_003752595_immune_inhibitor_A__Cellulomonas_sp._PhB143_"/>
    <otu id="otu267805" label="GCA_003168375PMSI01000001.1_1319136983113712014_1319_GCA_003168375_1_ID_4_1319_partial_00__candidate_division_WPS-2_bacterium_"/>
    <otu id="otu267812" label="CCH70045.1_GCA_000367525_M6_family_metalloprotease_domain_protein__Tetrasphaera_elongata_Lp2_"/>
    <otu id="otu267819" label="ACV78749.1_GCA_000024365_M6_family_metalloprotease_domain_protein__Nakamurella_multipartita_DSM_44233_"/>
    <otu id="otu267830" label="0/96"/>
    <otu id="otu267833" label="48.8/99"/>
    <otu id="otu267836" label="0/72"/>
    <otu id="otu267841" label="OLY91698.1_GCA_001953305_hypothetical_protein_BUE76_07150__Cnuella_takakiae_"/>
    <otu id="otu267844" label="79.7/95"/>
    <otu id="otu267849" label="SDY59971.1_GCA_900107455_immune_inhibitor_A__Asanoa_ishikariensis_"/>
    <otu id="otu267852" label="97/99"/>
    <otu id="otu267855" label="PYG44084.1_GCA_003208395_immune_inhibitor_A__Geodermatophilus_sp._DSM_44511_"/>
    <otu id="otu267858" label="WP_081866288.1_GCF_000701365_M6_family_metalloprotease_domain-containing_protein__Blastococcus_sp._URHD0036_"/>
    <otu id="otu267869" label="WP_128563284.1_GCF_003574465_M6_family_metalloprotease_domain-containing_protein__Methylobacterium_sp._MIMD6_"/>
    <otu id="otu267880" label="RYP88441.1_GCA_004519545_M6_family_metalloprotease_domain-containing_protein__Nocardioides_sp._130_"/>
    <otu id="otu267887" label="79.1/96"/>
    <otu id="otu267890" label="EKE44614.1_GCA_000299575_M6_family_metalloprotease_domain-containing_protein__Oceaniovalibus_guishaninsula_JLT2003_"/>
    <otu id="otu267893" label="SFS57004.1_GCA_900116195_Immune_inhibitor_A_peptidase_M6__Yangia_pacifica_"/>
    <otu id="otu267904" label="ART69965.1_GCA_002157835_protease__Mycobacterium_dioxanotrophicus_"/>
    <otu id="otu267911" label="RKR82094.1_GCA_003633615_immune_inhibitor_A__Mucilaginibacter_gracilis_"/>
    <otu id="otu267918" label="GCA_900216475OBKC01017346.1_1143525416_1_GCA_900216475_-1_ID_25416_1_partial_11__bacterium_"/>
    <otu id="otu267929" label="0/20"/>
    <otu id="otu267932" label="WP_121355246.1_GCF_003628535_M6_family_metalloprotease_domain-containing_protein__Flavisolibacter_sp._X7X_"/>
    <otu id="otu267935" label="PZN92438.1_GCA_003241875_protease__Alphaproteobacteria_bacterium_"/>
    <otu id="otu267946" label="81/99"/>
    <otu id="otu267949" label="OGD74456.1_GCA_001774505_hypothetical_protein_A2Y64_01690__Candidatus_Coatesbacteria_bacterium_RBG_13_66_14_"/>
    <otu id="otu267952" label="PIP49073.1_GCA_002772325_hypothetical_protein_COX14_01250__partial__Chloroflexi_bacterium_CG23_combo_of_CG06-09_8_20_14_all_45_10_"/>
    <otu id="otu267967" label="79.9/97"/>
    <otu id="otu267970" label="GCA_002421425DIJZ01000009.1_22791537026_2_GCA_002421425_1_ID_26_2_partial_00__candidate_division_WOR-3_bacterium_UBA5631_"/>
    <otu id="otu267973" label="GCA_002316275DCDE01000027.1_55406798534_5_GCA_002316275_1_ID_34_5_partial_00__candidate_division_WOR-3_bacterium_UBA1063_"/>
    <otu id="otu267984" label="OGV37244.1_GCA_001804805_hypothetical_protein_A2X48_12745__Lentisphaerae_bacterium_GWF2_49_21_"/>
    <otu id="otu267991" label="OGV55286.1_GCA_001804815_hypothetical_protein_A2X45_15440__Lentisphaerae_bacterium_GWF2_50_93_"/>
    <otu id="otu267998" label="74.8/79"/>
    <otu id="otu268001" label="OGV81812.1_GCA_001803235_hypothetical_protein_A3K18_08640__Lentisphaerae_bacterium_RIFOXYA12_64_32_"/>
    <otu id="otu268004" label="95.2/99"/>
    <otu id="otu268007" label="AKL97972.1_GCA_001027545_exported_protein_of_unknown_function__Endomicrobium_proavitum_"/>
    <otu id="otu268010" label="GCA_900316875ONEP01000168.1_132102263_1_GCA_900316875_-1_ID_263_1_partial_10__uncultured_Elusimicrobia_bacterium_"/>
    <otu id="otu268025" label="GCA_002340265DDLT01000272.1_131691518090187_13_GCA_002340265_1_ID_187_13_partial_00__Lentisphaeria_bacterium_UBA2565_"/>
    <otu id="otu268032" label="77.2/92"/>
    <otu id="otu268035" label="68.7/79"/>
    <otu id="otu268038" label="83.2/26"/>
    <otu id="otu268041" label="41.4/56"/>
    <otu id="otu268046" label="90.4/100"/>
    <otu id="otu268049" label="KPL11907.1_GCA_001304075_hypothetical_protein_AMJ85_02610__candidate_division_BRC1_bacterium_SM23_51_"/>
    <otu id="otu268052" label="RYD84488.1_GCA_004144095_M6_family_metalloprotease_domain-containing_protein__partial__Verrucomicrobiaceae_bacterium_"/>
    <otu id="otu268059" label="0/100"/>
    <otu id="otu268062" label="HAH31571.1_GCA_003450815_TPA__hypothetical_protein_DCL44_04590__Elusimicrobia_bacterium_"/>
    <otu id="otu268065" label="OGR43159.1_GCA_001799575_hypothetical_protein_A2X28_02495__Elusimicrobia_bacterium_GWA2_56_46_"/>
    <otu id="otu268076" label="0/55"/>
    <otu id="otu268079" label="OGS08820.1_GCA_001800245_hypothetical_protein_A2270_11465__Elusimicrobia_bacterium_RIFOXYA12_FULL_51_18_"/>
    <otu id="otu268082" label="PIU61885.1_GCA_002780095_hypothetical_protein_COS85_20050__Armatimonadetes_bacterium_CG07_land_8_20_14_0_80_59_28_"/>
    <otu id="otu268095" label="88/89"/>
    <otu id="otu268098" label="GCA_001603055LVAZ01000336.1_1112735267_1_GCA_001603055_-1_ID_267_1_partial_10__Victivallales_bacterium_Lenti_02_"/>
    <otu id="otu268101" label="84.2/98"/>
    <otu id="otu268104" label="GCA_005240095SBAX01000351.1_233376600275_2_GCA_005240095_-1_ID_275_2_partial_00__Phycisphaera_mikurensis_"/>
    <otu id="otu268107" label="RYZ18346.1_GCA_004174545_M6_family_metalloprotease_domain-containing_protein__partial__Sphingobacteriales_bacterium_"/>
    <otu id="otu268118" label="GCA_002448285DJWX01000026.1_58646756659122_58_GCA_002448285_1_ID_22_58_partial_00__Elusimicrobia_bacterium_UBA7019_"/>
    <otu id="otu268129" label="0/34"/>
    <otu id="otu268132" label="88.1/97"/>
    <otu id="otu268135" label="HAT73347.1_GCA_003482905_TPA__hypothetical_protein_DCS63_11090__Elusimicrobia_bacterium_"/>
    <otu id="otu268138" label="91.7/99"/>
    <otu id="otu268141" label="OGS54838.1_GCA_001800555_hypothetical_protein_A3J79_11995__partial__Elusimicrobia_bacterium_RIFOXYB2_FULL_62_6_"/>
    <otu id="otu268144" label="OHB50315.1_GCA_001825665_hypothetical_protein_A2Y10_02640__Planctomycetes_bacterium_GWF2_41_51_"/>
    <otu id="otu268155" label="85.1/100"/>
    <otu id="otu268160" label="PKM97671.1_GCA_002840355_hypothetical_protein_CVU79_06965__Elusimicrobia_bacterium_HGW-Elusimicrobia-3_"/>
    <otu id="otu268163" label="OGR41883.1_GCA_001799615_hypothetical_protein_A2X35_11270__Elusimicrobia_bacterium_GWA2_61_42_"/>
    <otu id="otu268170" label="OGR65076.1_GCA_001799735_hypothetical_protein_A2X31_07930__Elusimicrobia_bacterium_GWB2_63_22_"/>
    <otu id="otu268185" label="87.2/99"/>
    <otu id="otu268188" label="GCA_003369455QTKG01000067.1_65738147611167_65_GCA_003369455_1_ID_67_65_partial_01__bacterium_0171_"/>
    <otu id="otu268191" label="GCA_003369535QTKF01000008.1_2236751390333_22_GCA_003369535_1_ID_3_22_partial_01__bacterium_0218_"/>
    <otu id="otu268206" label="82/85"/>
    <otu id="otu268209" label="GCA_002347125DDXG01000384.1_113126133_1_GCA_002347125_-1_ID_133_1_partial_10__Phycisphaerales_bacterium_UBA2266_"/>
    <otu id="otu268212" label="GCA_002340265DDLT01000008.1_121677419236133_12_GCA_002340265_-1_ID_133_12_partial_00__Lentisphaeria_bacterium_UBA2565_"/>
    <otu id="otu268223" label="64.2/99"/>
    <otu id="otu268226" label="MAQ43123.1_GCA_002703645_hypothetical_protein_CMG25_01350__Candidatus_Marinimicrobia_bacterium_"/>
    <otu id="otu268229" label="RME88128.1_GCA_003694765_M6_family_metalloprotease_domain-containing_protein__Planctomycetes_bacterium_"/>
    <otu id="otu268242" label="86/93"/>
    <otu id="otu268245" label="ACR79144.1_GCA_000023325_M6_family_metalloprotease_domain_protein__Kosmotoga_olearia_TBF_19.5.1_"/>
    <otu id="otu268248" label="88.4/97"/>
    <otu id="otu268251" label="GCA_002010555MTOC01000068.1_212653193126_2_GCA_002010555_1_ID_126_2_partial_01__bacterium_JdFR-67_"/>
    <otu id="otu268254" label="GAP71762.1_GCA_001417715_M6_family_metalloprotease__Candidatus_Symbiothrix_dinenymphae_"/>
    <otu id="otu268265" label="OGR91269.1_GCA_001800135_hypothetical_protein_A3I11_08880__Elusimicrobia_bacterium_RIFCSPLOWO2_02_FULL_39_32_"/>
    <otu id="otu268282" label="49.6/82"/>
    <otu id="otu268285" label="GCA_001717025MAGU01000038.1_21146421615630_21_GCA_001717025_-1_ID_30_21_partial_00__Candidatus_Methanomethylicus_oleusabulum_"/>
    <otu id="otu268288" label="PCJ21502.1_GCA_002402105_hypothetical_protein_COB02_02600__Candidatus_Cloacimonetes_bacterium_"/>
    <otu id="otu268295" label="73.6/83"/>
    <otu id="otu268298" label="77.2/95"/>
    <otu id="otu268301" label="GCA_002011075MTMA01000002.1_3033056373094703_303_GCA_002011075_1_ID_3_303_partial_00__Candidatus_Geothermarchaeota_archaeon_JdFR-13_"/>
    <otu id="otu268304" label="PLX18314.1_GCA_002869225_hypothetical_protein_C0601_04670__bacterium_BM706_"/>
    <otu id="otu268311" label="GCA_002825535PJES01000341.1_111497252_1_GCA_002825535_-1_ID_252_1_partial_10__Candidatus_Thorarchaeota_archaeon_MP9T_1_"/>
    <otu id="otu268326" label="SHJ29430.1_GCA_900141875_M6_family_metalloprotease_domain-containing_protein__Tangfeifania_diversioriginum_"/>
    <otu id="otu268333" label="72.2/33"/>
    <otu id="otu268336" label="78.2/58"/>
    <otu id="otu268339" label="75.6/100"/>
    <otu id="otu268342" label="78.3/91"/>
    <otu id="otu268345" label="85/92"/>
    <otu id="otu268348" label="8.6/81"/>
    <otu id="otu268351" label="98.5/100"/>
    <otu id="otu268356" label="91.3/100"/>
    <otu id="otu268359" label="GCA_003566265PXEA01000210.1_12174498_1_GCA_003566265_-1_ID_98_1_partial_10__Candidatus_Cloacimonetes_bacterium_"/>
    <otu id="otu268362" label="GCA_003564135PWNZ01000222.1_891901248020_8_GCA_003564135_-1_ID_20_8_partial_00__Candidatus_Cloacimonetes_bacterium_"/>
    <otu id="otu268369" label="KQC11000.1_GCA_001412425_hypothetical_protein_APR54_11430__Candidatus_Cloacimonas_sp._SDB_"/>
    <otu id="otu268376" label="RLC52859.1_GCA_003647815_hypothetical_protein_DRZ79_00475__partial__Candidatus_Cloacimonetes_bacterium_"/>
    <otu id="otu268383" label="0/89"/>
    <otu id="otu268386" label="TDF74145.1_GCA_004353895_T9SS_type_A_sorting_domain-containing_protein__Candidatus_Syntrophosphaera_thermopropionivorans_"/>
    <otu id="otu268389" label="GCA_002379815DFUV01000004.1_20227107227424514_202_GCA_002379815_1_ID_14_202_partial_00__Cloacimonetes_bacterium_UBA4177_"/>
    <otu id="otu268400" label="88.3/71"/>
    <otu id="otu268403" label="75.3/100"/>
    <otu id="otu268406" label="PKN78847.1_GCA_002841975_hypothetical_protein_CVU48_07095__Candidatus_Cloacimonetes_bacterium_HGW-Cloacimonetes-1_"/>
    <otu id="otu268409" label="95.9/100"/>
    <otu id="otu268412" label="81.9/100"/>
    <otu id="otu268415" label="GCA_002428685DIXL01000085.1_9513542613862063_95_GCA_002428685_-1_ID_63_95_partial_00__Cloacimonetes_bacterium_UBA6081_"/>
    <otu id="otu268418" label="PKN73211.1_GCA_002840645_hypothetical_protein_CVU50_04230__Candidatus_Cloacimonetes_bacterium_HGW-Cloacimonetes-3_"/>
    <otu id="otu268429" label="GCA_002432865DJGX01000033.1_37455624869611_37_GCA_002432865_1_ID_11_37_partial_00__Cloacimonetes_bacterium_UBA5835_"/>
    <otu id="otu268432" label="GCA_000380745AQYO01000035.1_42965609935_4_GCA_000380745_-1_ID_35_4_partial_00__Cloacimonetes_bacterium_JGI_0000039-A21_"/>
    <otu id="otu268439" label="CAO81086.1_GCA_000146065_hypothetical_protein__putative_signal_peptide__Candidatus_Cloacimonas_acidaminovorans_str._Evry_"/>
    <otu id="otu268454" label="64.3/71"/>
    <otu id="otu268457" label="PKN74634.1_GCA_002842035_hypothetical_protein_CVU49_07245__Candidatus_Cloacimonetes_bacterium_HGW-Cloacimonetes-2_"/>
    <otu id="otu268460" label="HCX72304.1_GCA_003539315_TPA__hypothetical_protein_DHM37_01160__partial__Candidatus_Cloacimonas_sp._"/>
    <otu id="otu268475" label="PID27789.1_GCA_002742885_hypothetical_protein_CSB55_07680__Candidatus_Cloacimonetes_bacterium_"/>
    <otu id="otu268482" label="SFR18561.1_GCA_900115975_M6_family_metalloprotease_domain-containing_protein__partial__Desulfallas_geothermicus_DSM_3669_"/>
    <otu id="otu268489" label="OGP58109.1_GCA_001797815_hypothetical_protein_A2V67_05480__Deltaproteobacteria_bacterium_RBG_13_61_14_"/>
    <otu id="otu268496" label="GCA_000403075AQST01000041.1_13113971340941_13_GCA_000403075_-1_ID_41_13_partial_00__Calescamantes_bacterium_SCGC_AAA471-M6_"/>
    <otu id="otu268507" label="78.7/51"/>
    <otu id="otu268510" label="70.7/85"/>
    <otu id="otu268513" label="46.4/84"/>
    <otu id="otu268516" label="88.8/100"/>
    <otu id="otu268519" label="80.4/97"/>
    <otu id="otu268522" label="WP_158522778.1_GCF_002210225_M6_family_metalloprotease_domain-containing_protein__Geofilum_rhodophaeum_"/>
    <otu id="otu268525" label="GAO28439.1_GCA_000974365_hypothetical_protein_JCM15548_1535__Geofilum_rubicundum_JCM_15548_"/>
    <otu id="otu268532" label="GCA_002483665DLII01000082.1_1190801345976_11_GCA_002483665_-1_ID_76_11_partial_00__Marinilabiliaceae_bacterium_UBA7646_"/>
    <otu id="otu268539" label="WP_162148814.1_GCF_000517065_M6_family_metalloprotease_domain-containing_protein__Alkaliflexus_imshenetskii_"/>
    <otu id="otu268546" label="72/85"/>
    <otu id="otu268549" label="GCA_003250355QKGS01000100.1_65431805538_6_GCA_003250355_-1_ID_38_6_partial_00__Bacteroidetes_bacterium_"/>
    <otu id="otu268552" label="97.6/100"/>
    <otu id="otu268555" label="GCA_002314055DCBP01000118.1_151852221386131_15_GCA_002314055_1_ID_131_15_partial_00__Prevotella_sp._UBA1104_"/>
    <otu id="otu268558" label="GCA_002298545DBKQ01000022.1_66371923571_6_GCA_002298545_1_ID_71_6_partial_00__Prevotella_sp._UBA746_"/>
    <otu id="otu268573" label="AMS25733.1_GCA_001602415_hypothetical_protein_AEM51_00615__Bacteroidetes_bacterium_UKL13-3_"/>
    <otu id="otu268584" label="GCA_002422865DITN01000054.1_32337043606192_32_GCA_002422865_-1_ID_92_32_partial_00__Bacteroidetes_bacterium_UBA6183_"/>
    <otu id="otu268591" label="78.7/50"/>
    <otu id="otu268596" label="WP_020538954.1_GCF_000379805_M6_family_metalloprotease_domain-containing_protein__Lewinella_cohaerens_"/>
    <otu id="otu268599" label="PTM09099.1_GCA_003045895_hypothetical_protein_DA408_19190__Bacteroidetes_bacterium_"/>
    <otu id="otu268606" label="RKY97978.1_GCA_003644895_hypothetical_protein_DRQ03_03700__partial__Candidatus_Hydrothermae_bacterium_"/>
    <otu id="otu268617" label="97.5/95"/>
    <otu id="otu268620" label="86.3/100"/>
    <otu id="otu268623" label="GCA_002420315DIHU01000111.1_12402736_1_GCA_002420315_1_ID_36_1_partial_10__Akkermansiaceae_bacterium_UBA5688_"/>
    <otu id="otu268626" label="GCA_002408385DHSB01000236.1_14282857255_1_GCA_002408385_1_ID_255_1_partial_00__Myxococcales_bacterium_UBA5297_"/>
    <otu id="otu268633" label="76.6/73"/>
    <otu id="otu268636" label="84.6/63"/>
    <otu id="otu268639" label="80.3/93"/>
    <otu id="otu268642" label="88/78"/>
    <otu id="otu268645" label="79.6/79"/>
    <otu id="otu268648" label="WP_084152177.1_GCF_000422805_M6_family_metalloprotease_domain-containing_protein__Nocardioides_halotolerans_"/>
    <otu id="otu268651" label="RYB98788.1_GCA_004137235_M6_family_metalloprotease_domain-containing_protein__Nocardioides_ganghwensis_"/>
    <otu id="otu268658" label="RYG76384.1_GCA_004146205_M6_family_metalloprotease_domain-containing_protein__Yimella_sp._RIT_621_"/>
    <otu id="otu268665" label="REF29634.1_GCA_003386865_M6_family_metalloprotease-like_protein__Calidifontibacter_indicus_"/>
    <otu id="otu268672" label="62.6/89"/>
    <otu id="otu268675" label="89/99"/>
    <otu id="otu268678" label="68.9/97"/>
    <otu id="otu268681" label="79.5/97"/>
    <otu id="otu268684" label="TAL18590.1_GCA_004322275_tandem-95_repeat_protein__bacterium_"/>
    <otu id="otu268687" label="OTP14700.1_GCA_002140975_hypothetical_protein_A5888_002801__partial__Enterococcus_sp._9E7_DIV0242_"/>
    <otu id="otu268694" label="OEG09805.1_GCA_001730305_hypothetical_protein_BCR25_09870__Enterococcus_termitis_"/>
    <otu id="otu268701" label="99.7/100"/>
    <otu id="otu268704" label="WP_010681324.1_GCF_000179595_M6_family_metalloprotease_domain-containing_protein__partial__Hungateiclostridium_cellulolyticum_"/>
    <otu id="otu268707" label="WP_010681325.1_GCF_000179595_M6_family_metalloprotease_domain-containing_protein__Hungateiclostridium_cellulolyticum_"/>
    <otu id="otu268718" label="STY46313.1_GCA_900453065_Immune_inhibitor_A_precursor__Listeria_booriae_"/>
    <otu id="otu268729" label="REF30206.1_GCA_003386865_M6_family_metalloprotease-like_protein__Calidifontibacter_indicus_"/>
    <otu id="otu268744" label="WP_156896715.1_GCF_000429345_M6_family_metalloprotease_domain-containing_protein__Desulfovirgula_thermocuniculi_"/>
    <otu id="otu268755" label="74.6/83"/>
    <otu id="otu268758" label="53.1/74"/>
    <otu id="otu268761" label="0/32"/>
    <otu id="otu268764" label="92.2/50"/>
    <otu id="otu268767" label="74.8/49"/>
    <otu id="otu268770" label="63.2/48"/>
    <otu id="otu268777" label="85/68"/>
    <otu id="otu268780" label="OGG05359.1_GCA_001780825_hypothetical_protein_A3F83_15320__Candidatus_Glassbacteria_bacterium_RIFCSPLOWO2_12_FULL_58_11_"/>
    <otu id="otu268783" label="WP_129277973.1_GCF_004124535_hypothetical_protein__Candidatus_Marinimicrobia_bacterium_"/>
    <otu id="otu268790" label="76.5/95"/>
    <otu id="otu268793" label="TAK59744.1_GCA_004297475_M6_family_metalloprotease_domain-containing_protein__partial__Dehalococcoidia_bacterium_"/>
    <otu id="otu268796" label="91.1/96"/>
    <otu id="otu268799" label="WP_027448485.1_GCF_000425225_M6_family_metalloprotease_domain-containing_protein__Pontibacillus_marinus_"/>
    <otu id="otu268802" label="83.8/96"/>
    <otu id="otu268805" label="WP_066320927.1_GCF_001510715_M6_family_metalloprotease_domain-containing_protein__Bacillus_sp._FJAT-29814_"/>
    <otu id="otu268808" label="95.5/100"/>
    <otu id="otu268811" label="PGV48348.1_GCA_002585305_hypothetical_protein_COD92_26925__Bacillus_sp._AFS037270_"/>
    <otu id="otu268814" label="PTX59106.1_GCA_003054245_M6_family_metalloprotease-like_protein__Melghirimyces_profundicolus_"/>
    <otu id="otu268837" label="74.3/77"/>
    <otu id="otu268840" label="98.7/100"/>
    <otu id="otu268843" label="TET23398.1_GCA_004375895_M6_family_metalloprotease_domain-containing_protein__bacterium__Candidatus_Stahlbacteria__"/>
    <otu id="otu268846" label="TKJ44037.1_GCA_005223075_hypothetical_protein_CEE36_02650__candidate_division_TA06_bacterium_B3_TA06_"/>
    <otu id="otu268853" label="PJA27473.1_GCA_002791595_hypothetical_protein_CO189_06910__candidate_division_Zixibacteria_bacterium_CG_4_9_14_3_um_filter_46_8_"/>
    <otu id="otu268864" label="79.5/43"/>
    <otu id="otu268867" label="99.2/98"/>
    <otu id="otu268870" label="0/85"/>
    <otu id="otu268873" label="PMQ01721.1_GCA_002878375_protease__Dictyoglomus_sp._NZ13-RE01_"/>
    <otu id="otu268876" label="ACK41891.1_GCA_000021645_M6_family_metalloprotease_domain_protein__Dictyoglomus_turgidum_DSM_6724_"/>
    <otu id="otu268883" label="ACI18735.1_GCA_000020965_putative_protease__Dictyoglomus_thermophilum_H-6-12_"/>
    <otu id="otu268890" label="64.3/40"/>
    <otu id="otu268893" label="72.7/100"/>
    <otu id="otu268896" label="PKK82416.1_GCA_002838945_hypothetical_protein_CVT49_13845__candidate_division_Zixibacteria_bacterium_HGW-Zixibacteria-1_"/>
    <otu id="otu268899" label="RKX31118.1_GCA_003641425_hypothetical_protein_DRP46_04070__candidate_division_Zixibacteria_bacterium_"/>
    <otu id="otu268906" label="KPJ61211.1_GCA_001302905_hypothetical_protein_AMJ46_02590__Latescibacteria_bacterium_DG_63_"/>
    <otu id="otu268921" label="TET47568.1_GCA_004376575_M6_family_metalloprotease_domain-containing_protein__candidate_division_TA06_bacterium_"/>
    <otu id="otu268928" label="75.3/98"/>
    <otu id="otu268931" label="TEB09723.1_GCA_004369225_Immune_inhibitor_A__Pelotomaculum_propionicicum_"/>
    <otu id="otu268934" label="84.3/100"/>
    <otu id="otu268937" label="HBC47745.1_GCA_003489885_TPA__hypothetical_protein_DCZ43_11920__partial__candidate_division_Zixibacteria_bacterium_"/>
    <otu id="otu268940" label="OGC93771.1_GCA_001775395_hypothetical_protein_A2W25_06570__candidate_division_Zixibacteria_bacterium_RBG_16_53_22_"/>
    <otu id="otu268955" label="78.8/86"/>
    <otu id="otu268958" label="77.6/87"/>
    <otu id="otu268961" label="GCA_003154155PMCM01000067.1_212111824855197_21_GCA_003154155_1_ID_197_21_partial_00__Ignavibacteriae_bacterium_"/>
    <otu id="otu268964" label="58.3/89"/>
    <otu id="otu268967" label="GCA_003155465PMCR01000504.1_133365475_1_GCA_003155465_-1_ID_475_1_partial_10__Myxococcales_bacterium_"/>
    <otu id="otu268970" label="MAE70068.1_GCA_002686955_hypothetical_protein_CME06_06325__Gemmatimonadetes_bacterium_"/>
    <otu id="otu268981" label="0/95"/>
    <otu id="otu268984" label="94.1/100"/>
    <otu id="otu268987" label="RPI19973.1_GCA_003819755_M6_family_metalloprotease_domain-containing_protein__partial__Acidobacteria_bacterium_"/>
    <otu id="otu268992" label="36.1/100"/>
    <otu id="otu268995" label="RPI24931.1_GCA_003819755_M6_family_metalloprotease_domain-containing_protein__partial__Acidobacteria_bacterium_"/>
    <otu id="otu268998" label="MAL65311.1_GCA_002694025_hypothetical_protein_CMF94_04325__partial__Candidatus_Marinimicrobia_bacterium_"/>
    <otu id="otu269005" label="GCA_003155335PMCG01000180.1_319982642366_3_GCA_003155335_1_ID_366_3_partial_00__Acidobacteria_bacterium_"/>
    <otu id="otu269016" label="RMF88045.1_GCA_003696125_M6_family_metalloprotease_domain-containing_protein__partial__Nitrospinae_bacterium_"/>
    <otu id="otu269031" label="82.2/47"/>
    <otu id="otu269034" label="27.6/42"/>
    <otu id="otu269037" label="GCA_002307295DBTY01000021.1_8712050212323448_87_GCA_002307295_1_ID_48_87_partial_00__Ignavibacteriales_bacterium_UBA1304_"/>
    <otu id="otu269040" label="82.1/98"/>
    <otu id="otu269043" label="RPH36097.1_GCA_003818125_M6_family_metalloprotease_domain-containing_protein__partial__bacterium_"/>
    <otu id="otu269046" label="GCA_003154155PMCM01000082.1_131212015314100_13_GCA_003154155_-1_ID_100_13_partial_00__Ignavibacteriae_bacterium_"/>
    <otu id="otu269057" label="78.1/86"/>
    <otu id="otu269060" label="76.5/98"/>
    <otu id="otu269063" label="KUO59116.1_GCA_001516025_hypothetical_protein_APF79_10865__bacterium_BRH_c32_"/>
    <otu id="otu269066" label="RJP62245.1_GCA_003599415_M6_family_metalloprotease_domain-containing_protein__Ignavibacteriales_bacterium_"/>
    <otu id="otu269073" label="74.2/94"/>
    <otu id="otu269076" label="85.1/47"/>
    <otu id="otu269083" label="GCA_002332795DDBP01000275.1_9128181456637_9_GCA_002332795_1_ID_37_9_partial_01__Anaerolineales_bacterium_UBA2029_"/>
    <otu id="otu269086" label="88.8/91"/>
    <otu id="otu269089" label="35.7/87"/>
    <otu id="otu269092" label="80.5/96"/>
    <otu id="otu269095" label="GCA_003234995QJYQ01000419.1_210112027251_2_GCA_003234995_1_ID_251_2_partial_01__candidate_division_Zixibacteria_bacterium_"/>
    <otu id="otu269098" label="RPH92854.1_GCA_003818605_M6_family_metalloprotease_domain-containing_protein__partial__candidate_division_KSB1_bacterium_"/>
    <otu id="otu269105" label="PWB76461.1_GCA_003105265_hypothetical_protein_C3F09_00390__candidate_division_GN15_bacterium_"/>
    <otu id="otu269112" label="68.7/100"/>
    <otu id="otu269115" label="TET95415.1_GCA_004377305_M6_family_metalloprotease_domain-containing_protein__candidate_division_Zixibacteria_bacterium_"/>
    <otu id="otu269118" label="RME22917.1_GCA_003694285_M6_family_metalloprotease_domain-containing_protein__partial__candidate_division_Zixibacteria_bacterium_"/>
    <otu id="otu269133" label="RJP21536.1_GCA_003598085_M6_family_metalloprotease_domain-containing_protein__Candidatus_Abyssubacteria_bacterium_SURF_5_"/>
    <otu id="otu269140" label="OGB60618.1_GCA_001771055_hypothetical_protein_A2Y94_03170__Caldithrix_sp._RBG_13_44_9_"/>
    <otu id="otu269147" label="84.2/61"/>
    <otu id="otu269150" label="OGO30415.1_GCA_001795125_hypothetical_protein_A2Z16_00070__Chloroflexi_bacterium_RBG_16_54_18_"/>
    <otu id="otu269153" label="50.4/58"/>
    <otu id="otu269156" label="93.1/99"/>
    <otu id="otu269159" label="1.3/62"/>
    <otu id="otu269162" label="KEO83441.1_GCA_000714935_hypothetical_protein_EL26_10740__Tumebacillus_flagellatus_"/>
    <otu id="otu269165" label="PWK16378.1_GCA_003148565_M6_family_metalloprotease-like_protein__Tumebacillus_permanentifrigoris_"/>
    <otu id="otu269172" label="HAQ06941.1_GCA_003457145_TPA__hypothetical_protein_DCR24_05225__Bacillus_bacterium_"/>
    <otu id="otu269179" label="RPJ32704.1_GCA_003820145_M6_family_metalloprotease_domain-containing_protein__partial__Planctomycetaceae_bacterium_"/>
    <otu id="otu269206" label="82/81"/>
    <otu id="otu269209" label="71.9/86"/>
    <otu id="otu269212" label="RPI54007.1_GCA_003819865_M6_family_metalloprotease_domain-containing_protein__partial__Chloroflexi_bacterium_"/>
    <otu id="otu269215" label="93/97"/>
    <otu id="otu269218" label="GCA_002347155DDXO01000087.1_96622824182_9_GCA_002347155_1_ID_82_9_partial_00__candidate_division_WOR-3_bacterium_UBA2258_"/>
    <otu id="otu269221" label="GCA_003152815PMBB01000145.1_111050245_1_GCA_003152815_1_ID_245_1_partial_10__candidate_division_WOR-3_bacterium_"/>
    <otu id="otu269232" label="TKJ42554.1_GCA_005223185_hypothetical_protein_CEE37_02370__candidate_division_LCP-89_bacterium_B3_LCP_"/>
    <otu id="otu269247" label="75.7/56"/>
    <otu id="otu269250" label="83.8/90"/>
    <otu id="otu269253" label="70.8/91"/>
    <otu id="otu269256" label="87.6/95"/>
    <otu id="otu269259" label="77.3/95"/>
    <otu id="otu269262" label="31.8/82"/>
    <otu id="otu269267" label="85.1/99"/>
    <otu id="otu269270" label="98.3/99"/>
    <otu id="otu269273" label="PKN12662.1_GCA_002841765_hypothetical_protein_CVU69_06410__Deltaproteobacteria_bacterium_HGW-Deltaproteobacteria-4_"/>
    <otu id="otu269276" label="GCA_002428565DIXA01000016.1_2625392712_2_GCA_002428565_-1_ID_12_2_partial_00__Anaerolineales_bacterium_UBA6092_"/>
    <otu id="otu269283" label="WP_032122592.1_GCF_000753355_M6_family_metalloprotease_domain-containing_protein__Clostridium_amazonitimonense_"/>
    <otu id="otu269290" label="82.2/86"/>
    <otu id="otu269293" label="PIU75653.1_GCA_002780285_hypothetical_protein_COS75_03130__Candidatus_Pacearchaeota_archaeon_CG06_land_8_20_14_3_00_35_12_"/>
    <otu id="otu269296" label="75.7/99"/>
    <otu id="otu269299" label="HBC45776.1_GCA_003489885_TPA__hypothetical_protein_DCZ43_01880__candidate_division_Zixibacteria_bacterium_"/>
    <otu id="otu269302" label="HBC45775.1_GCA_003489885_TPA__hypothetical_protein_DCZ43_01875__partial__candidate_division_Zixibacteria_bacterium_"/>
    <otu id="otu269317" label="96.2/99"/>
    <otu id="otu269320" label="PKK82216.1_GCA_002838945_hypothetical_protein_CVT49_14915__candidate_division_Zixibacteria_bacterium_HGW-Zixibacteria-1_"/>
    <otu id="otu269323" label="RKX28335.1_GCA_003641425_hypothetical_protein_DRP46_08785__candidate_division_Zixibacteria_bacterium_"/>
    <otu id="otu269334" label="RKX18228.1_GCA_003641355_peptidase_M6__candidate_division_Zixibacteria_bacterium_"/>
    <otu id="otu269341" label="72.4/96"/>
    <otu id="otu269344" label="94.5/100"/>
    <otu id="otu269347" label="RJQ17034.1_GCA_003599145_M6_family_metalloprotease_domain-containing_protein__Candidatus_Woesearchaeota_archaeon_"/>
    <otu id="otu269350" label="GCA_005239845SBBD01000013.1_520064102129_5_GCA_005239845_-1_ID_129_5_partial_00__archaeon_"/>
    <otu id="otu269357" label="RKX23883.1_GCA_003641405_hypothetical_protein_DRP45_09440__candidate_division_Zixibacteria_bacterium_"/>
    <otu id="otu269368" label="TFH53251.1_GCA_004525835_M6_family_metalloprotease_domain-containing_protein__partial__candidate_division_Zixibacteria_bacterium_"/>
    <otu id="otu269375" label="RPJ50541.1_GCA_003820595_M6_family_metalloprotease_domain-containing_protein__partial__Chloroflexi_bacterium_"/>
    <otu id="otu269382" label="GCA_003152955PMBQ01000091.1_42936580963_4_GCA_003152955_1_ID_63_4_partial_00__Candidatus_Bathyarchaeota_archaeon_"/>
    <otu id="otu269393" label="96.6/79"/>
    <otu id="otu269396" label="82.9/61"/>
    <otu id="otu269399" label="85.5/65"/>
    <otu id="otu269402" label="43.1/65"/>
    <otu id="otu269405" label="RSS79433.1_GCA_003949795_M6_family_metalloprotease_domain-containing_protein__Streptomyces_sp._WAC06614_"/>
    <otu id="otu269408" label="OAG95069.1_GCA_001642725_hypothetical_protein_AYW79_02330__Acidibacillus_ferrooxidans_"/>
    <otu id="otu269415" label="91.8/64"/>
    <otu id="otu269418" label="83/85"/>
    <otu id="otu269421" label="70.1/69"/>
    <otu id="otu269424" label="86.7/74"/>
    <otu id="otu269427" label="66.9/58"/>
    <otu id="otu269434" label="TDV47012.1_GCA_004364325_immune_inhibitor_A__Actinophytocola_oryzae_"/>
    <otu id="otu269437" label="OLF07120.1_GCA_001921215_protease__Actinophytocola_xinjiangensis_"/>
    <otu id="otu269444" label="OLF08956.1_GCA_001921205_protease__Actinophytocola_xanthii_"/>
    <otu id="otu269451" label="PKN16238.1_GCA_002840465_hypothetical_protein_CVU66_01700__partial__Deltaproteobacteria_bacterium_HGW-Deltaproteobacteria-23_"/>
    <otu id="otu269458" label="5.2/82"/>
    <otu id="otu269461" label="60.2/47"/>
    <otu id="otu269464" label="49.7/99"/>
    <otu id="otu269471" label="92.6/99"/>
    <otu id="otu269476" label="SCL17289.1_GCA_900091465_immune_inhibitor_A__Micromonospora_rhizosphaerae_"/>
    <otu id="otu269479" label="85.7/95"/>
    <otu id="otu269484" label="SBT54010.1_GCA_900089605_immune_inhibitor_A__Micromonospora_narathiwatensis_"/>
    <otu id="otu269487" label="SCE81695.1_GCA_900091555_immune_inhibitor_A__Micromonospora_mirobrigensis_"/>
    <otu id="otu269494" label="PWU58552.1_GCA_003176745_protease__Micromonospora_globispora_"/>
    <otu id="otu269505" label="0/92"/>
    <otu id="otu269510" label="KKK03066.1_GCA_000982955_protease__Micromonospora_sp._HK10_"/>
    <otu id="otu269513" label="SCL63431.1_GCA_900091475_immune_inhibitor_A__Micromonospora_chersina_"/>
    <otu id="otu269520" label="SCG46729.1_GCA_900090285_immune_inhibitor_A__Micromonospora_inositola_"/>
    <otu id="otu269531" label="RKN24018.1_GCA_003626545_M6_family_metalloprotease_domain-containing_protein__Micromonospora_musae_"/>
    <otu id="otu269538" label="0/99"/>
    <otu id="otu269547" label="SCL57822.1_GCA_900090315_immune_inhibitor_A__Micromonospora_citrea_"/>
    <otu id="otu269550" label="SCL44360.1_GCA_900090225_immune_inhibitor_A__Micromonospora_eburnea_"/>
    <otu id="otu269557" label="SCE65212.1_GCA_900091545_immune_inhibitor_A__Micromonospora_viridifaciens_"/>
    <otu id="otu269564" label="OKI47178.1_GCA_001905095_protease__Micromonospora_sp._CB01531_"/>
    <otu id="otu269571" label="PWU47621.1_GCA_003176715_protease__Micromonospora_sp._S4605_"/>
    <otu id="otu269582" label="SDZ35794.1_GCA_900107255_immune_inhibitor_A__Micromonospora_pattaloongensis_"/>
    <otu id="otu269589" label="0/47"/>
    <otu id="otu269594" label="ROT33959.1_GCA_003762835_M6_family_metalloprotease_domain-containing_protein__Micromonospora_sp._HM5-17_"/>
    <otu id="otu269597" label="AVT41889.1_GCA_003030385_protease__Plantactinospora_sp._BB1_"/>
    <otu id="otu269604" label="RZU05397.1_GCA_004217235_immune_inhibitor_A__Plantactinospora_sp._CNZ321_"/>
    <otu id="otu269615" label="GCA_002011675MTOI01000084.1_73585519545_7_GCA_002011675_-1_ID_45_7_partial_00__Candidatus_Hydrothermae_bacterium_JdFR-73_"/>
    <otu id="otu269626" label="GCA_002413075DHWG01000128.1_2558281667_2_GCA_002413075_1_ID_67_2_partial_00__Desulfosporosinus_sp._UBA5188_"/>
    <otu id="otu269633" label="95.1/84"/>
    <otu id="otu269636" label="SFS97956.1_GCA_900116235_immune_inhibitor_A__Marininema_halotolerans_"/>
    <otu id="otu269639" label="62.6/93"/>
    <otu id="otu269644" label="SDC19538.1_GCA_900102685_immune_inhibitor_A__Melghirimyces_thermohalophilus_"/>
    <otu id="otu269647" label="89.2/99"/>
    <otu id="otu269650" label="PTX55303.1_GCA_003054245_immune_inhibitor_A__Melghirimyces_profundicolus_"/>
    <otu id="otu269653" label="PRZ16641.1_GCA_003003125_immune_inhibitor_A__Laceyella_sediminis_"/>
    <otu id="otu269664" label="SEN50385.1_GCA_900110165_immune_inhibitor_A__Lihuaxuella_thermophila_"/>
    <otu id="otu269679" label="0/41"/>
    <otu id="otu269682" label="0/67"/>
    <otu id="otu269685" label="90.3/82"/>
    <otu id="otu269688" label="87.7/75"/>
    <otu id="otu269691" label="68.9/75"/>
    <otu id="otu269694" label="MBG16908.1_GCA_002715545_hypothetical_protein_CMB77_00930__Euryarchaeota_archaeon_"/>
    <otu id="otu269697" label="MBO89735.1_GCA_002724555_hypothetical_protein_CMP14_09460__Rickettsiales_bacterium_"/>
    <otu id="otu269704" label="RZD45203.1_GCA_004195635_hypothetical_protein_CXT69_03500__partial__Euryarchaeota_archaeon_"/>
    <otu id="otu269711" label="MBO88885.1_GCA_002724555_hypothetical_protein_CMP14_05145__partial__Rickettsiales_bacterium_"/>
    <otu id="otu269718" label="99.1/100"/>
    <otu id="otu269721" label="EQB87363.1_GCA_000447315_hypothetical_protein_M918_09700__Clostridium_sp._BL8_"/>
    <otu id="otu269724" label="WP_017415058.1_GCF_000300195_M6_family_metalloprotease_domain-containing_protein__Clostridium_tunisiense_"/>
    <otu id="otu269735" label="99.4/96"/>
    <otu id="otu269738" label="82.1/62"/>
    <otu id="otu269741" label="RWZ59012.1_GCA_004078665_M6_family_metalloprotease_domain-containing_protein__Halobacillus_sp._SKP4-6_"/>
    <otu id="otu269744" label="98.5/89"/>
    <otu id="otu269747" label="AQQ52624.1_GCA_001999905_hypothetical_protein_B0X71_05605__Planococcus_sp._Y42_"/>
    <otu id="otu269750" label="78.7/85"/>
    <otu id="otu269753" label="63.3/40"/>
    <otu id="otu269756" label="83.7/46"/>
    <otu id="otu269759" label="54.7/39"/>
    <otu id="otu269762" label="SDQ95209.1_GCA_900102415_M6_family_metalloprotease_domain-containing_protein__Virgibacillus_salinus_"/>
    <otu id="otu269765" label="WP_099363385.1_GCF_002734215_M6_family_metalloprotease_domain-containing_protein__Bacillus_onubensis_"/>
    <otu id="otu269772" label="0/44"/>
    <otu id="otu269775" label="87.9/46"/>
    <otu id="otu269778" label="0/57"/>
    <otu id="otu269781" label="79.1/67"/>
    <otu id="otu269784" label="WP_135504641.1_GCF_004761975_M6_family_metalloprotease_domain-containing_protein__Planomicrobium_koreense_"/>
    <otu id="otu269787" label="PSL36405.1_GCA_003014655_M6_family_metalloprotease-like_protein__Planomicrobium_soli_"/>
    <otu id="otu269796" label="ESU31171.1_GCA_000498695_hypothetical_protein_G3A_18065__Bacillus_sp._17376_"/>
    <otu id="otu269799" label="HAQ07804.1_GCA_003457145_TPA__hypothetical_protein_DCR24_09870__Bacillus_bacterium_"/>
    <otu id="otu269810" label="84.5/74"/>
    <otu id="otu269815" label="WP_047983241.1_GCF_001038485_M6_family_metalloprotease_domain-containing_protein__Ornithinibacillus_californiensis_"/>
    <otu id="otu269818" label="OMF61121.1_GCA_001956215_hypothetical_protein_BK139_07080__Paenibacillus_sp._FSL_R5-0490_"/>
    <otu id="otu269825" label="71.6/100"/>
    <otu id="otu269828" label="PAE24827.1_GCA_002272225_hypothetical_protein_CHI10_10825__Bacillus_sp._7894-2_"/>
    <otu id="otu269831" label="KIY23935.1_GCA_000934845_hypothetical_protein_UB32_00155__Bacillus_subterraneus_"/>
    <otu id="otu269846" label="75.1/45"/>
    <otu id="otu269849" label="OCA90595.1_GCA_001685025_hypothetical_protein_A8F94_01560__Bacillus_sp._FJAT-27225_"/>
    <otu id="otu269852" label="TCN27278.1_GCA_004340465_M6_family_metalloprotease-like_protein__Bacillus_foraminis_"/>
    <otu id="otu269869" label="WP_079507282.1_GCF_900166585_M6_family_metalloprotease_domain-containing_protein__Bacillus_jeotgali_"/>
    <otu id="otu269872" label="TDL72309.1_GCA_004358795_M6_family_metalloprotease_domain-containing_protein__Rhodococcus_qingshengii_"/>
    <otu id="otu269883" label="65.1/38"/>
    <otu id="otu269886" label="80.6/81"/>
    <otu id="otu269889" label="77.6/84"/>
    <otu id="otu269892" label="88.8/94"/>
    <otu id="otu269895" label="WP_043932118.1_GCF_000613125_M6_family_metalloprotease_domain-containing_protein__Bacillus_sp._EB01_"/>
    <otu id="otu269898" label="AZU62883.1_GCA_003999735_hypothetical_protein_CHR53_17345__Bacillus_mesonae_"/>
    <otu id="otu269905" label="GCA_001311865BBCD01000002.1_2691920101938002_269_GCA_001311865_-1_ID_2_269_partial_00__Piscibacillus_salipiscarius_JCM_13188_"/>
    <otu id="otu269912" label="WP_078543517.1_GCF_002019645_M6_family_metalloprotease_domain-containing_protein__Bacillus_alkalitelluris_"/>
    <otu id="otu269919" label="0/12"/>
    <otu id="otu269922" label="86.5/43"/>
    <otu id="otu269925" label="0/70"/>
    <otu id="otu269928" label="WP_057775973.1_GCF_001439625_M6_family_metalloprotease_domain-containing_protein__Bacillus_sp._FJAT-25496_"/>
    <otu id="otu269931" label="WP_066295735.1_GCF_001509555_M6_family_metalloprotease_domain-containing_protein__Bacillus_sp._FJAT-29937_"/>
    <otu id="otu269938" label="92.4/95"/>
    <otu id="otu269945" label="RHW42053.1_GCA_003515685_M6_family_metalloprotease_domain-containing_protein__Bacillus_notoginsengisoli_"/>
    <otu id="otu269948" label="WP_053366619.1_GCF_001273955_M6_family_metalloprotease_domain-containing_protein__Bacillus_sp._FJAT-27245_"/>
    <otu id="otu269955" label="WP_059170561.1_GCF_001510665_M6_family_metalloprotease_domain-containing_protein__Bacillus_sp._FJAT-27445_"/>
    <otu id="otu269962" label="RDU35751.1_GCA_003362805_hypothetical_protein_DRW41_16555__Bacillus_sp._YLB-04_"/>
    <otu id="otu269973" label="THE13655.1_GCA_004799755_M6_family_metalloprotease_domain-containing_protein__Bacillus_timonensis_"/>
    <otu id="otu269996" label="WP_085505985.1_GCF_900176565_M6_family_metalloprotease_domain-containing_protein__Thalassobacillus_devorans_"/>
    <otu id="otu270015" label="RGD58728.1_GCA_003435025_M6_family_metalloprotease_domain-containing_protein__Kitasatospora_xanthocidica_"/>
    <otu id="otu270024" label="83.1/95"/>
    <otu id="otu270027" label="86.2/95"/>
    <otu id="otu270030" label="84.9/96"/>
    <otu id="otu270033" label="86.2/97"/>
    <otu id="otu270036" label="WP_033825509.1_GCF_000710465_M6_family_metalloprotease_domain-containing_protein__Kitasatospora_sp._MBT63_"/>
    <otu id="otu270039" label="PKB46600.1_GCA_002813365_immune_inhibitor_A__Kitasatospora_sp._OK780_"/>
    <otu id="otu270046" label="KJK55701.1_GCA_000955975_protease__Saccharothrix_sp._ST-888_"/>
    <otu id="otu270053" label="WP_083977759.1_GCF_000744785_M6_family_metalloprotease_domain-containing_protein__Kitasatospora_azatica_"/>
    <otu id="otu270062" label="SOB85010.1_GCA_900199205_immune_inhibitor_A__Streptomyces_sp._1331.2_"/>
    <otu id="otu270065" label="WP_030055626.1_GCF_000717725_MULTISPECIES__M6_family_metalloprotease_domain-containing_protein__Streptomyces_"/>
    <otu id="otu270076" label="94.3/98"/>
    <otu id="otu270079" label="WP_030915781.1_GCF_000721625_M6_family_metalloprotease_domain-containing_protein__Streptomyces_sp._NRRL_S-384_"/>
    <otu id="otu270086" label="KDN81380.1_GCA_000696185_peptidase_M6__Kitasatospora_cheerisanensis_KCTC_2395_"/>
    <otu id="otu270089" label="OKJ16184.1_GCA_001905465_protease__Kitasatospora_sp._CB01950_"/>
    <otu id="otu270096" label="KIQ66044.1_GCA_000836635_protease__Kitasatospora_griseola_"/>
    <otu id="otu270119" label="78.8/78"/>
    <otu id="otu270122" label="84.4/73"/>
    <otu id="otu270125" label="73.8/79"/>
    <otu id="otu270130" label="77.7/77"/>
    <otu id="otu270133" label="0/60"/>
    <otu id="otu270138" label="63.9/93"/>
    <otu id="otu270141" label="93.7/94"/>
    <otu id="otu270146" label="25.5/88"/>
    <otu id="otu270149" label="92.9/100"/>
    <otu id="otu270152" label="92/100"/>
    <otu id="otu270155" label="84.4/97"/>
    <otu id="otu270158" label="93.5/94"/>
    <otu id="otu270161" label="0/54"/>
    <otu id="otu270164" label="0/50"/>
    <otu id="otu270167" label="85.2/70"/>
    <otu id="otu270172" label="0/29"/>
    <otu id="otu270175" label="86.2/53"/>
    <otu id="otu270178" label="0/58"/>
    <otu id="otu270181" label="0/66"/>
    <otu id="otu270184" label="90.7/60"/>
    <otu id="otu270187" label="84.9/60"/>
    <otu id="otu270190" label="90.4/97"/>
    <otu id="otu270193" label="RCK69851.1_GCA_003327535_M6_family_metalloprotease_domain-containing_protein__Desertihabitans_brevis_"/>
    <otu id="otu270196" label="SDD76700.1_GCA_900101785_immune_inhibitor_A__Auraticoccus_monumenti_"/>
    <otu id="otu270207" label="ADU49418.1_GCA_000184685_M6_family_metalloprotease_domain_protein__Intrasporangium_calvum_DSM_43043_"/>
    <otu id="otu270210" label="ANJ25476.1_GCA_001660485_protease__Agromyces_aureus_"/>
    <otu id="otu270217" label="KZE93893.1_GCA_001620055_Immune_inhibitor_A__Agromyces_sp._NDB4Y10_"/>
    <otu id="otu270230" label="RXZ48410.1_GCA_004135055_M6_family_metalloprotease_domain-containing_protein__Agromyces_binzhouensis_"/>
    <otu id="otu270233" label="WP_022889183.1_GCF_000421545_M6_family_metalloprotease_domain-containing_protein__Agromyces_italicus_"/>
    <otu id="otu270244" label="79.1/58"/>
    <otu id="otu270247" label="84.7/87"/>
    <otu id="otu270250" label="0/26"/>
    <otu id="otu270253" label="86.8/34"/>
    <otu id="otu270256" label="84.8/97"/>
    <otu id="otu270259" label="53.9/100"/>
    <otu id="otu270262" label="SDG04762.1_GCA_900100605_immune_inhibitor_A__Sinosporangium_album_"/>
    <otu id="otu270265" label="SDH51123.1_GCA_900099965_immune_inhibitor_A__Nonomuraea_jiangxiensis_"/>
    <otu id="otu270272" label="WP_101784840.1_GCF_002850745_M6_family_metalloprotease_domain-containing_protein__Nonomuraea_indica_"/>
    <otu id="otu270279" label="SDJ98586.1_GCA_900100395_immune_inhibitor_A__Nonomuraea_maritima_"/>
    <otu id="otu270286" label="TDB96146.1_GCA_004348345_M6_family_metalloprotease_domain-containing_protein__Nonomuraea_sp._KC201_"/>
    <otu id="otu270293" label="0/30"/>
    <otu id="otu270296" label="45.7/99"/>
    <otu id="otu270305" label="SEK90577.1_GCA_900109355_immune_inhibitor_A__Nonomuraea_pusilla_"/>
    <otu id="otu270308" label="WP_062345856.1_GCF_001570565_M6_family_metalloprotease_domain-containing_protein__Herbidospora_yilanensis_"/>
    <otu id="otu270315" label="WP_062333559.1_GCF_001570525_M6_family_metalloprotease_domain-containing_protein__Herbidospora_sakaeratensis_"/>
    <otu id="otu270322" label="WP_049573316.1_GCF_001083785_M6_family_metalloprotease_domain-containing_protein__Nonomuraea_sp._SBT364_"/>
    <otu id="otu270329" label="RVX42846.1_GCA_004011505_immune_inhibitor_A__Nonomuraea_polychroma_"/>
    <otu id="otu270336" label="81.6/100"/>
    <otu id="otu270343" label="SEG26097.1_GCA_900108335_immune_inhibitor_A__Nonomuraea_solani_"/>
    <otu id="otu270346" label="WP_026213800.1_GCF_000379885_M6_family_metalloprotease_domain-containing_protein__Nonomuraea_coxensis_"/>
    <otu id="otu270353" label="WP_043629398.1_GCF_000725485_M6_family_metalloprotease_domain-containing_protein__Nonomuraea_candida_"/>
    <otu id="otu270360" label="RSN10703.1_GCA_003947315_protease__Nonomuraea_sp._WAC_01424_"/>
    <otu id="otu270377" label="SFC19268.1_GCA_900112345_immune_inhibitor_A__Nocardioides_terrae_"/>
    <otu id="otu270380" label="GCA_002384855DGBP01000048.1_42452624809064_42_GCA_002384855_1_ID_64_42_partial_00__Nocardioidaceae_bacterium_UBA4001_"/>
    <otu id="otu270411" label="KGN35474.1_GCA_000768685_protease__Knoellia_subterranea_KCTC_19937_"/>
    <otu id="otu270414" label="REJ05672.1_GCA_003387575_M6_family_metalloprotease_domain-containing_protein__Microbacterium_sp._NEAU-LLE_"/>
    <otu id="otu270421" label="OIU87220.1_GCA_001878835_protease__Microbacterium_sp._AR7-10_"/>
    <otu id="otu270428" label="QAY72497.1_GCA_004135405_M6_family_metalloprotease_domain-containing_protein__Agromyces_sp._FW100M-8_"/>
    <otu id="otu270435" label="WP_102192944.1_GCF_002872075_M6_family_metalloprotease_domain-containing_protein__Microbacterium_kitamiense_"/>
    <otu id="otu270442" label="WP_127791946.1_GCF_004006235_M6_family_metalloprotease_domain-containing_protein__Agromyces_sp._LHK192_"/>
    <otu id="otu270449" label="OJU39499.1_GCA_001897945_protease__Microbacterium_sp._69-10_"/>
    <otu id="otu270456" label="SDT22686.1_GCA_900104685_immune_inhibitor_A__Agromyces_flavus_"/>
    <otu id="otu270463" label="SES38678.1_GCA_900111375_immune_inhibitor_A__Phycicoccus_cremeus_"/>
    <otu id="otu270474" label="0/59"/>
    <otu id="otu270477" label="91.8/75"/>
    <otu id="otu270480" label="0/79"/>
    <otu id="otu270485" label="88.8/96"/>
    <otu id="otu270488" label="AVT38449.1_GCA_003030385_protease__Plantactinospora_sp._BB1_"/>
    <otu id="otu270491" label="RZU07738.1_GCA_004217235_immune_inhibitor_A__Plantactinospora_sp._CNZ321_"/>
    <otu id="otu270498" label="WP_117215046.1_GCF_003426775_M6_family_metalloprotease_domain-containing_protein__Micromonosporaceae_bacterium_CPCC_204380_"/>
    <otu id="otu270505" label="WP_020520630.1_GCF_000379685_M6_family_metalloprotease_domain-containing_protein__Catelliglobosispora_koreensis_"/>
    <otu id="otu270512" label="84.8/73"/>
    <otu id="otu270515" label="SDZ35757.1_GCA_900107255_immune_inhibitor_A__Micromonospora_pattaloongensis_"/>
    <otu id="otu270518" label="93.3/87"/>
    <otu id="otu270521" label="52.2/99"/>
    <otu id="otu270538" label="OWV09356.1_GCA_002210435_protease__Micromonospora_wenchangensis_"/>
    <otu id="otu270541" label="SCE74537.1_GCA_900091575_immune_inhibitor_A__Micromonospora_saelicesensis_"/>
    <otu id="otu270548" label="WP_030486290.1_GCF_000718555_M6_family_metalloprotease_domain-containing_protein__Micromonospora_chokoriensis_"/>
    <otu id="otu270555" label="SCL44362.1_GCA_900090225_immune_inhibitor_A__Micromonospora_eburnea_"/>
    <otu id="otu270562" label="PWR08299.1_GCA_003172955_protease__Micromonospora_sp._5R2A7_"/>
    <otu id="otu270569" label="SCG70384.1_GCA_900090275_immune_inhibitor_A__Micromonospora_zamorensis_"/>
    <otu id="otu270576" label="OKI47180.1_GCA_001905095_protease__Micromonospora_sp._CB01531_"/>
    <otu id="otu270583" label="SCE76647.1_GCA_900091505_immune_inhibitor_A__Micromonospora_chokoriensis_"/>
    <otu id="otu270590" label="SCG68148.1_GCA_900090265_immune_inhibitor_A__Micromonospora_rifamycinica_"/>
    <otu id="otu270597" label="SCL57816.1_GCA_900090315_immune_inhibitor_A__Micromonospora_citrea_"/>
    <otu id="otu270612" label="GAT74122.1_GCA_001639925_M6_family_metalloprotease_domain-containing_protein__Microbacterium_sp._HM58-2_"/>
    <otu id="otu270623" label="OZB88772.1_GCA_002257395_protease__partial__Microbacterium_sp._14-71-5_"/>
    <otu id="otu270644" label="PVY98793.1_GCA_003096495_immune_inhibitor_A__Promicromonospora_sukumoe_"/>
    <otu id="otu270647" label="EAP97987.1_GCA_000152705_putative_secreted_protease__Janibacter_sp._HTCC2649_"/>
    <otu id="otu270654" label="KGN40732.1_GCA_000768695_protease__Knoellia_aerolata_DSM_18566_"/>
    <otu id="otu270661" label="SDP09528.1_GCA_900104525_immune_inhibitor_A__Phycicoccus_dokdonensis_"/>
    <otu id="otu270668" label="GCA_002476985DLNK01000003.1_6176096586125102_617_GCA_002476985_1_ID_2_617_partial_00__Aeromicrobium_sp._UBA7512_"/>
    <otu id="otu270675" label="KQZ11326.1_GCA_001427265_protease__Agromyces_sp._Root1464_"/>
    <otu id="otu270682" label="KGN30192.1_GCA_000768675_protease__Knoellia_flava_TL1_"/>
    <otu id="otu270689" label="KRE42871.1_GCA_001427985_protease__Knoellia_sp._Soil729_"/>
    <otu id="otu270702" label="45.5/78"/>
    <otu id="otu270707" label="0/22"/>
    <otu id="otu270712" label="GCA_004010125RRYF01000163.1_2316313272_2_GCA_004010125_1_ID_72_2_partial_00__Auraticoccus_sp._CPCC_204732_"/>
    <otu id="otu270715" label="RGA01355.1_GCA_003260025_M6_family_metalloprotease_domain-containing_protein__Microbispora_triticiradicis_"/>
    <otu id="otu270722" label="AWS45118.1_GCA_003203775_protease__Streptosporangium_sp.__caverna__"/>
    <otu id="otu270729" label="86.8/84"/>
    <otu id="otu270734" label="PZG39994.1_GCA_003236385_protease__Desertiactinospora_gelatinilytica_"/>
    <otu id="otu270737" label="RBQ19490.1_GCA_003315795_protease__Sphaerisporangium_sp._LHW63015_"/>
    <otu id="otu270744" label="82.6/99"/>
    <otu id="otu270747" label="ADG88853.1_GCA_000092645_M6_family_metalloprotease_domain_protein__Thermobispora_bispora_DSM_43833_"/>
    <otu id="otu270754" label="WP_067143705.1_GCF_001528665_M6_family_metalloprotease_domain-containing_protein__Microtetraspora_malaysiensis_"/>
    <otu id="otu270757" label="ETK32610.1_GCA_000511135_protease__Microbispora_sp._ATCC_PTA-5024_"/>
    <otu id="otu270764" label="WP_055481073.1_GCF_001417795_M6_family_metalloprotease_domain-containing_protein__Microbispora_sp._GMKU363_"/>
    <otu id="otu270783" label="PZM95283.1_GCA_003242335_protease__partial__Actinobacteria_bacterium_"/>
    <otu id="otu270790" label="WP_129787119.1_GCF_900608595_M6_family_metalloprotease_domain-containing_protein__Promicromonospora_sp._PT9_"/>
    <otu id="otu270801" label="KRA08829.1_GCA_001427485_protease__Leifsonia_sp._Root60_"/>
    <otu id="otu270810" label="KQU66309.1_GCA_001426245_protease__Phycicoccus_sp._Root101_"/>
    <otu id="otu270813" label="THG36150.1_GCA_004801905_M6_family_metalloprotease_domain-containing_protein__Glaciibacter_sp._YIM_131861_"/>
    <otu id="otu270824" label="RPF19635.1_GCA_003814695_immune_inhibitor_A__Myceligenerans_xiligouense_"/>
    <otu id="otu270831" label="WP_040878339.1_GCF_000372745_M6_family_metalloprotease_domain-containing_protein__Streptomyces_scabrisporus_"/>
    <otu id="otu270838" label="WP_106669202.1_GCF_000372745_M6_family_metalloprotease_domain-containing_protein__Streptomyces_scabrisporus_"/>
    <otu id="otu270845" label="WP_106668739.1_GCF_000372745_M6_family_metalloprotease_domain-containing_protein__Streptomyces_scabrisporus_"/>
    <otu id="otu270852" label="82.3/98"/>
    <otu id="otu270855" label="TET91432.1_GCA_004377185_M6_family_metalloprotease_domain-containing_protein__Methanomassiliicoccales_archaeon_"/>
    <otu id="otu270858" label="GBE40611.1_GCA_002897915_immune_inhibitor_A_precursor__bacterium_BMS3Bbin09_"/>
    <otu id="otu270869" label="70.6/27"/>
    <otu id="otu270872" label="GCA_001313345BBFR01000327.1_12622327_1_GCA_001313345_1_ID_327_1_partial_10__Microbacterium_xylanilyticum_JCM_13591_"/>
    <otu id="otu270875" label="PHJ37126.1_GCA_002607855_protease__Desulfotomaculum_profundi_"/>
    <otu id="otu270886" label="64.1/24"/>
    <otu id="otu270889" label="GCA_002011085MTMB01000001.1_3893992714023122_389_GCA_002011085_-1_ID_2_389_partial_00__Candidatus_Geothermarchaeota_archaeon_JdFR-14_"/>
    <otu id="otu270892" label="GCA_000402775AQSC01000051.1_18164492082251_18_GCA_000402775_1_ID_51_18_partial_00__Euryarchaeota_archaeon_SCGC_AAA252-I15_"/>
    <otu id="otu270903" label="81.5/97"/>
    <otu id="otu270906" label="69.7/91"/>
    <otu id="otu270909" label="72.7/92"/>
    <otu id="otu270912" label="91.6/95"/>
    <otu id="otu270915" label="71.5/97"/>
    <otu id="otu270918" label="75.4/100"/>
    <otu id="otu270921" label="54.4/96"/>
    <otu id="otu270924" label="KPK07228.1_GCA_001303165_hypothetical_protein_AMS20_03190__Gemmatimonas_sp._SG8_28_"/>
    <otu id="otu270927" label="KPJ88150.1_GCA_001303265_hypothetical_protein_AMS18_13700__Gemmatimonas_sp._SG8_17_"/>
    <otu id="otu270934" label="95.6/100"/>
    <otu id="otu270937" label="94.5/97"/>
    <otu id="otu270942" label="0/90"/>
    <otu id="otu270945" label="OLD97317.1_GCA_001919865_hypothetical_protein_AUG79_00085__Gemmatimonadetes_bacterium_13_1_20CM_4_69_16_"/>
    <otu id="otu270948" label="PYP46915.1_GCA_003223375_hypothetical_protein_DMD42_03520__partial__Gemmatimonadetes_bacterium_"/>
    <otu id="otu270955" label="88.1/92"/>
    <otu id="otu270958" label="0/91"/>
    <otu id="otu270961" label="95.4/96"/>
    <otu id="otu270964" label="87.2/96"/>
    <otu id="otu270967" label="79/97"/>
    <otu id="otu270970" label="PYO71642.1_GCA_003220985_hypothetical_protein_DMD64_13935__Gemmatimonadetes_bacterium_"/>
    <otu id="otu270973" label="PYP50790.1_GCA_003222055_hypothetical_protein_DMD45_10100__Gemmatimonadetes_bacterium_"/>
    <otu id="otu270980" label="PYO26768.1_GCA_003220855_hypothetical_protein_DMD73_11550__partial__Gemmatimonadetes_bacterium_"/>
    <otu id="otu270987" label="PYO81568.1_GCA_003220975_hypothetical_protein_DMD65_12040__Gemmatimonadetes_bacterium_"/>
    <otu id="otu270994" label="PYP07154.1_GCA_003222085_hypothetical_protein_DMD27_01790__Gemmatimonadetes_bacterium_"/>
    <otu id="otu271001" label="PYP51127.1_GCA_003222055_hypothetical_protein_DMD45_08750__partial__Gemmatimonadetes_bacterium_"/>
    <otu id="otu271012" label="PYO91566.1_GCA_003221075_hypothetical_protein_DMD58_03920__partial__Gemmatimonadetes_bacterium_"/>
    <otu id="otu271019" label="PYP34841.1_GCA_003222035_hypothetical_protein_DMD46_14975__Gemmatimonadetes_bacterium_"/>
    <otu id="otu271030" label="WP_115796105.1_GCF_003369835_M6_family_metalloprotease_domain-containing_protein__Halorussus_rarus_"/>
    <otu id="otu271037" label="HAA85684.1_GCA_003444085_TPA__hypothetical_protein_DCE14_04940__Kosmotogaceae_bacterium_"/>
    <otu id="otu271044" label="75.9/100"/>
    <otu id="otu271047" label="GCA_002311975DCAL01000003.1_2254659804_2_GCA_002311975_-1_ID_4_2_partial_00__Candidatus_Marinimicrobia_bacterium_UBA1134_"/>
    <otu id="otu271050" label="GCA_002434835DJKZ01000128.1_66306943168_6_GCA_002434835_1_ID_68_6_partial_01__Candidatus_Marinimicrobia_bacterium_UBA6529_"/>
    <otu id="otu271061" label="GCA_002753225PDZS01000028.1_14182482092660_14_GCA_002753225_1_ID_60_14_partial_00__Deltaproteobacteria_bacterium_YD0425bin51_"/>
    <otu id="otu271068" label="RME64767.1_GCA_003694865_M6_family_metalloprotease_domain-containing_protein__partial__Nitrospirae_bacterium_"/>
    <otu id="otu271079" label="77.1/97"/>
    <otu id="otu271082" label="GCA_003232715QIJG01000028.1_66873919132_6_GCA_003232715_1_ID_32_6_partial_00__Nitrospirae_bacterium_"/>
    <otu id="otu271087" label="OHB97022.1_GCA_001830285_hypothetical_protein_A2W74_05115__Planctomycetes_bacterium_RIFCSPLOWO2_12_38_17_"/>
    <otu id="otu271092" label="OOP56249.1_GCA_002009475_hypothetical_protein_AYP45_10065__Candidatus_Brocadia_caroliniensis_"/>
    <otu id="otu271095" label="RZV58296.1_GCA_004282735_M6_family_metalloprotease_domain-containing_protein__Candidatus_Brocadia_sp._BROELEC01_"/>
    <otu id="otu271114" label="HAK59446.1_GCA_003454665_TPA__hypothetical_protein_DCO77_03545__partial__Nitrospiraceae_bacterium_"/>
    <otu id="otu271121" label="BAP54464.1_GCA_000828835_putative_protease__Thioploca_ingrica_"/>
    <otu id="otu271128" label="81.1/81"/>
    <otu id="otu271131" label="82.8/93"/>
    <otu id="otu271134" label="79.9/96"/>
    <otu id="otu271139" label="85.5/72"/>
    <otu id="otu271142" label="17.7/95"/>
    <otu id="otu271145" label="MBH10354.1_GCA_002718285_hypothetical_protein_CMG74_08400__Candidatus_Marinimicrobia_bacterium_"/>
    <otu id="otu271148" label="77.7/90"/>
    <otu id="otu271151" label="0/53"/>
    <otu id="otu271154" label="MBI89264.1_GCA_002718655_hypothetical_protein_CMG60_04180__partial__Candidatus_Marinimicrobia_bacterium_"/>
    <otu id="otu271157" label="MBA65007.1_GCA_002708715_hypothetical_protein_CMG55_04315__Candidatus_Marinimicrobia_bacterium_"/>
    <otu id="otu271164" label="GCA_003158965PMLA01000128.1_52923568270_5_GCA_003158965_-1_ID_70_5_partial_00__Ignavibacteriae_bacterium_"/>
    <otu id="otu271175" label="28.2/82"/>
    <otu id="otu271178" label="RPH02610.1_GCA_002167345_M6_family_metalloprotease_domain-containing_protein__bacterium_TMED46_"/>
    <otu id="otu271181" label="15.2/73"/>
    <otu id="otu271184" label="13.6/98"/>
    <otu id="otu271187" label="MBL51360.1_GCA_002722105_hypothetical_protein_CMG57_05325__Candidatus_Marinimicrobia_bacterium_"/>
    <otu id="otu271192" label="MBH82861.1_GCA_002717915_hypothetical_protein_CMG68_04930__partial__Candidatus_Marinimicrobia_bacterium_"/>
    <otu id="otu271195" label="GCA_002321855DCMX01000047.1_560558196218_5_GCA_002321855_-1_ID_218_5_partial_01__Candidatus_Marinimicrobia_bacterium_UBA1611_"/>
    <otu id="otu271206" label="MAQ87057.1_GCA_002698235_hypothetical_protein_CMG23_02465__Candidatus_Marinimicrobia_bacterium_"/>
    <otu id="otu271221" label="98.3/100"/>
    <otu id="otu271224" label="KGJ86382.1_GCA_000764185_M6_family_metalloprotease_domain_protein__Colwellia_psychrerythraea_"/>
    <otu id="otu271227" label="57.1/96"/>
    <otu id="otu271230" label="ACJ29989.1_GCA_000014885_Secreted_metalloprotease__Shewanella_piezotolerans_WP3_"/>
    <otu id="otu271233" label="WP_028772333.1_GCF_000518805_M6_family_metalloprotease_domain-containing_protein__Shewanella_waksmanii_"/>
    <otu id="otu271248" label="RMH60443.1_GCA_003696775_M6_family_metalloprotease_domain-containing_protein__Calditrichaeota_bacterium_"/>
    <otu id="otu271255" label="89.7/100"/>
    <otu id="otu271258" label="GCA_002011615MTOH01000005.1_88517110607_8_GCA_002011615_-1_ID_7_8_partial_00__Candidatus_Hydrothermae_bacterium_JdFR-72_"/>
    <otu id="otu271261" label="GCA_002010655MTOJ01000118.1_26603203184_2_GCA_002010655_1_ID_184_2_partial_00__Candidatus_Hydrothermae_bacterium_JdFR-74_"/>
    <otu id="otu271272" label="88.2/96"/>
    <otu id="otu271277" label="RMF90565.1_GCA_003696125_M6_family_metalloprotease_domain-containing_protein__Nitrospinae_bacterium_"/>
    <otu id="otu271280" label="WP_129169737.1_GCF_004124475_M6_family_metalloprotease_domain-containing_protein__Candidatus_Marinimicrobia_bacterium_"/>
    <otu id="otu271287" label="RMF92999.1_GCA_003696125_M6_family_metalloprotease_domain-containing_protein__partial__Nitrospinae_bacterium_"/>
    <otu id="otu271302" label="BAS28701.1_GCA_001544015_peptidase_M6__Limnochorda_pilosa_"/>
    <otu id="otu271309" label="71.1/72"/>
    <otu id="otu271312" label="99.9/60"/>
    <otu id="otu271315" label="18.6/50"/>
    <otu id="otu271318" label="97.2/87"/>
    <otu id="otu271321" label="86.9/98"/>
    <otu id="otu271324" label="35.4/69"/>
    <otu id="otu271327" label="76.7/39"/>
    <otu id="otu271330" label="28.9/35"/>
    <otu id="otu271335" label="84.3/98"/>
    <otu id="otu271338" label="97.1/100"/>
    <otu id="otu271341" label="MBH10803.1_GCA_002718285_hypothetical_protein_CMG74_10730__Candidatus_Marinimicrobia_bacterium_"/>
    <otu id="otu271344" label="GCA_002471805DKQR01000199.1_984081109851_9_GCA_002471805_-1_ID_51_9_partial_00__Candidatus_Marinimicrobia_bacterium_UBA7303_"/>
    <otu id="otu271351" label="RPH03482.1_GCA_002167345_M6_family_metalloprotease_domain-containing_protein__bacterium_TMED46_"/>
    <otu id="otu271358" label="MBH83003.1_GCA_002717915_hypothetical_protein_CMG68_05705__Candidatus_Marinimicrobia_bacterium_"/>
    <otu id="otu271365" label="MAL64763.1_GCA_002694025_hypothetical_protein_CMF94_01530__partial__Candidatus_Marinimicrobia_bacterium_"/>
    <otu id="otu271372" label="85.8/98"/>
    <otu id="otu271375" label="MBA64616.1_GCA_002708715_hypothetical_protein_CMG55_02325__Candidatus_Marinimicrobia_bacterium_"/>
    <otu id="otu271378" label="MAI86147.1_GCA_002691285_hypothetical_protein_CMF99_03100__Candidatus_Marinimicrobia_bacterium_"/>
    <otu id="otu271389" label="MAQ87380.1_GCA_002698235_hypothetical_protein_CMG23_04185__Candidatus_Marinimicrobia_bacterium_"/>
    <otu id="otu271396" label="MBI89783.1_GCA_002718655_hypothetical_protein_CMG60_06825__Candidatus_Marinimicrobia_bacterium_"/>
    <otu id="otu271403" label="14.4/57"/>
    <otu id="otu271406" label="MAZ92782.1_GCA_002708315_hypothetical_protein_CMF58_00025__Lentimicrobiaceae_bacterium_"/>
    <otu id="otu271411" label="GCA_001577055LSCG01000070.1_5104101310680_5_GCA_001577055_1_ID_80_5_partial_00__Marinimicrobia_bacterium_TCS56_"/>
    <otu id="otu271414" label="80.7/86"/>
    <otu id="otu271417" label="89/100"/>
    <otu id="otu271420" label="PCJ11886.1_GCA_002402135_hypothetical_protein_COA98_06660__Candidatus_Marinimicrobia_bacterium_"/>
    <otu id="otu271423" label="GCA_002471865DKQU01000111.1_1071219772111_10_GCA_002471865_-1_ID_111_10_partial_00__Candidatus_Marinimicrobia_bacterium_UBA7300_"/>
    <otu id="otu271432" label="76.8/100"/>
    <otu id="otu271435" label="WP_129171099.1_GCF_004124475_M6_family_metalloprotease_domain-containing_protein__Candidatus_Marinimicrobia_bacterium_"/>
    <otu id="otu271438" label="OUW61326.1_GCA_002170735_hypothetical_protein_CBD58_03300__partial__bacterium_TMED198_"/>
    <otu id="otu271445" label="MAJ45431.1_GCA_002689995_hypothetical_protein_CMF96_11905__Candidatus_Marinimicrobia_bacterium_"/>
    <otu id="otu271470" label="GCA_002256485NNSG01000003.1_41408854354823_41_GCA_002256485_-1_ID_23_41_partial_00__Candidatus_Marinimicrobia_bacterium_408169_"/>
    <otu id="otu271473" label="WP_129164477.1_GCF_004124385_M6_family_metalloprotease_domain-containing_protein__Candidatus_Marinimicrobia_bacterium_"/>
    <otu id="otu271484" label="MBD73053.1_GCA_002713385_hypothetical_protein_CMG42_02465__Candidatus_Marinimicrobia_bacterium_"/>
    <otu id="otu271491" label="0/42"/>
    <otu id="otu271494" label="77.4/69"/>
    <otu id="otu271499" label="92.9/98"/>
    <otu id="otu271502" label="85.8/100"/>
    <otu id="otu271505" label="GCA_003369525QTKD01000093.1_2187316573_2_GCA_003369525_1_ID_73_2_partial_00__bacterium_0274-1_"/>
    <otu id="otu271508" label="GCA_003369455QTKG01000072.1_10312771213048972_103_GCA_003369455_-1_ID_72_103_partial_00__bacterium_0171_"/>
    <otu id="otu271515" label="42.2/95"/>
    <otu id="otu271518" label="14.1/27"/>
    <otu id="otu271521" label="GCA_002494605DACD01000026.1_2634255611_2_GCA_002494605_-1_ID_11_2_partial_01__Euryarchaeota_archaeon_UBA553_"/>
    <otu id="otu271524" label="GCA_002364485DEYK01000049.1_3538199410996_35_GCA_002364485_-1_ID_6_35_partial_00__Phycisphaerales_bacterium_UBA3160_"/>
    <otu id="otu271531" label="78.5/81"/>
    <otu id="otu271534" label="0.9/13"/>
    <otu id="otu271537" label="MBG79744.1_GCA_002717655_hypothetical_protein_CMJ39_03415__Phycisphaerae_bacterium_"/>
    <otu id="otu271540" label="MBG79693.1_GCA_002717655_hypothetical_protein_CMJ39_03150__partial__Phycisphaerae_bacterium_"/>
    <otu id="otu271547" label="MBG84036.1_GCA_002716385_hypothetical_protein_CMJ40_05760__Phycisphaerae_bacterium_"/>
    <otu id="otu271562" label="55.3/75"/>
    <otu id="otu271565" label="97.1/99"/>
    <otu id="otu271570" label="93.7/98"/>
    <otu id="otu271573" label="72.3/97"/>
    <otu id="otu271576" label="PHR55605.1_GCA_002733885_hypothetical_protein_COA44_10175__Arcobacter_sp._"/>
    <otu id="otu271581" label="RUM70398.1_GCA_003978375_hypothetical_protein_DSZ08_04830__partial__Sulfurovum_sp._"/>
    <otu id="otu271584" label="95.1/100"/>
    <otu id="otu271589" label="GCA_002402935DHGU01000012.1_2324005255914_23_GCA_002402935_1_ID_4_23_partial_00__Sulfurovum_sp._UBA4790_"/>
    <otu id="otu271592" label="GCA_002452575DKET01000021.1_49516275321624_49_GCA_002452575_-1_ID_24_49_partial_00__Sulfurovum_sp._UBA6815_"/>
    <otu id="otu271599" label="RLA69830.1_GCA_003643825_hypothetical_protein_DRG24_07835__Epsilonproteobacteria_bacterium_"/>
    <otu id="otu271614" label="GCA_003245815QKCD01000110.1_20191202036499_20_GCA_003245815_-1_ID_99_20_partial_00__Sulfuricurvum_sp._"/>
    <otu id="otu271621" label="OGM05711.1_GCA_001791795_hypothetical_protein_A2008_11665__partial__Candidatus_Wallbacteria_bacterium_GWC2_49_35_"/>
    <otu id="otu271628" label="HCT64380.1_GCA_003543235_TPA__hypothetical_protein_DIC60_03765__Lachnospiraceae_bacterium_"/>
    <otu id="otu271635" label="GCA_002420005DIHE01000066.1_53903585297_5_GCA_002420005_1_ID_97_5_partial_00__Holophagales_bacterium_UBA5704_"/>
    <otu id="otu271646" label="GCA_003151155PLWX01000117.1_221754022302_2_GCA_003151155_-1_ID_302_2_partial_00__Acidobacteriaceae_bacterium_"/>
    <otu id="otu271653" label="88.5/42"/>
    <otu id="otu271656" label="74.8/40"/>
    <otu id="otu271661" label="63.9/75"/>
    <otu id="otu271664" label="85/94"/>
    <otu id="otu271667" label="35.1/42"/>
    <otu id="otu271670" label="GCA_003248075QJYK01000253.1_11927811803136_11_GCA_003248075_1_ID_136_11_partial_00__Gemmatimonadetes_bacterium_"/>
    <otu id="otu271673" label="82.8/100"/>
    <otu id="otu271676" label="HBD96589.1_GCA_003497425_TPA__hypothetical_protein_DC060_00140__Gemmatimonadetes_bacterium_"/>
    <otu id="otu271681" label="48.4/100"/>
    <otu id="otu271684" label="GCA_003559555PWLA01000334.1_552037953156_5_GCA_003559555_-1_ID_156_5_partial_00__Gemmatimonadetes_bacterium_"/>
    <otu id="otu271687" label="GCA_003557525PWOF01000133.1_53934569460_5_GCA_003557525_1_ID_60_5_partial_00__Gemmatimonadetes_bacterium_"/>
    <otu id="otu271694" label="RMH14336.1_GCA_003695865_M6_family_metalloprotease_domain-containing_protein__partial__Gemmatimonadetes_bacterium_"/>
    <otu id="otu271709" label="GCA_002390225DGOW01000046.1_9102501280513_9_GCA_002390225_-1_ID_13_9_partial_00__Gemmatimonadales_bacterium_UBA4456_"/>
    <otu id="otu271716" label="KPK65213.1_GCA_001304415_hypothetical_protein_AMS21_05320__Gemmatimonas_sp._SG8_38_2_"/>
    <otu id="otu271723" label="KPJ64223.1_GCA_001302805_hypothetical_protein_AMK68_02070__partial__candidate_division_KD3-62_bacterium_DG_56_"/>
    <otu id="otu271730" label="GCA_002238805MPNB01000127.1_313694245159_3_GCA_002238805_-1_ID_159_3_partial_00__Rhodothermaceae_bacterium_bin80_"/>
    <otu id="otu271737" label="64.8/84"/>
    <otu id="otu271740" label="0/74"/>
    <otu id="otu271743" label="EDP76040.1_GCA_000171895_putative_protease__Hydrogenivirga_sp._128-5-R1-1_"/>
    <otu id="otu271746" label="WP_135664228.1_GCF_900880625_M6_family_metalloprotease_domain-containing_protein__Halorhabdus_rudnickae_"/>
    <otu id="otu271755" label="ERH08729.1_GCA_000416085_M6_family_metalloprotease_domain_protein__halophilic_archaeon_J07HX64_"/>
    <otu id="otu271758" label="ERH08737.1_GCA_000416085_hypothetical_protein_J07HX64_00486__halophilic_archaeon_J07HX64_"/>
    <otu id="otu271785" label="OQW91000.1_GCA_002083855_hypothetical_protein_BWK78_05745__partial__Thiotrichaceae_bacterium_IS1_"/>
    <otu id="otu271796" label="84/43"/>
    <otu id="otu271799" label="52.3/30"/>
    <otu id="otu271802" label="77.7/100"/>
    <otu id="otu271805" label="89.8/100"/>
    <otu id="otu271808" label="TAJ14307.1_GCA_004296775_M6_family_metalloprotease_domain-containing_protein__Marinilabiliaceae_bacterium_JC017_"/>
    <otu id="otu271811" label="GCA_002429115DIYS01000120.1_67120974796_6_GCA_002429115_1_ID_96_6_partial_00__Saccharicrinis_sp._UBA6048_"/>
    <otu id="otu271818" label="66.9/98"/>
    <otu id="otu271821" label="PSR53062.1_GCA_003023845_hypothetical_protein_AHMF7605_05740__Adhaeribacter_sp._HMF7605_"/>
    <otu id="otu271824" label="RYD81629.1_GCA_004144165_M6_family_metalloprotease_domain-containing_protein__Sphingobacteriales_bacterium_"/>
    <otu id="otu271835" label="0/18"/>
    <otu id="otu271838" label="KPL07970.1_GCA_001304075_hypothetical_protein_AMJ85_09115__candidate_division_BRC1_bacterium_SM23_51_"/>
    <otu id="otu271843" label="MAE56428.1_GCA_002687355_hypothetical_protein_CL964_00210__Euryarchaeota_archaeon_"/>
    <otu id="otu271846" label="47.3/100"/>
    <otu id="otu271851" label="GCA_002509165DAZP01000104.1_1086071260837_10_GCA_002509165_1_ID_37_10_partial_00__Euryarchaeota_archaeon_UBA488_"/>
    <otu id="otu271854" label="RZD30917.1_GCA_004195655_hypothetical_protein_CXT74_05985__partial__Euryarchaeota_archaeon_"/>
    <otu id="otu271861" label="PXF19548.1_GCA_003193815_hypothetical_protein_CXX75_02360__Euryarchaeota_archaeon_"/>
    <otu id="otu271880" label="80.8/88"/>
    <otu id="otu271883" label="77.7/68"/>
    <otu id="otu271886" label="96.1/84"/>
    <otu id="otu271889" label="MAY82675.1_GCA_002706365_hypothetical_protein_CMP59_00940__Flavobacteriales_bacterium_"/>
    <otu id="otu271892" label="GCA_002415785DIAJ01000033.1_1011180181233427_101_GCA_002415785_-1_ID_7_101_partial_00__Flavobacteriales_bacterium_UBA5081_"/>
    <otu id="otu271901" label="MAJ51814.1_GCA_002691385_hypothetical_protein_CMB82_09400__Flammeovirgaceae_bacterium_"/>
    <otu id="otu271904" label="OUT95247.1_GCA_002167685_hypothetical_protein_CBB92_12030__Flammeovirgaceae_bacterium_TMED32_"/>
    <otu id="otu271919" label="GCA_002470835DKOT01000036.1_76270941061_7_GCA_002470835_1_ID_61_7_partial_00__Flammeovirgaceae_bacterium_UBA7355_"/>
    <otu id="otu271922" label="GCA_002292365DBBU01000013.1_33309793412248_33_GCA_002292365_-1_ID_48_33_partial_00__Flammeovirgaceae_bacterium_UBA976_"/>
    <otu id="otu271929" label="MAZ41458.1_GCA_002707425_hypothetical_protein_CMB93_01565__partial__Flammeovirgaceae_bacterium_"/>
    <otu id="otu271948" label="84.6/55"/>
    <otu id="otu271951" label="73.2/40"/>
    <otu id="otu271954" label="58.1/24"/>
    <otu id="otu271957" label="68.1/38"/>
    <otu id="otu271960" label="40.7/76"/>
    <otu id="otu271963" label="PKK91244.1_GCA_002838975_hypothetical_protein_CVV64_05595__Candidatus_Wallbacteria_bacterium_HGW-Wallbacteria-1_"/>
    <otu id="otu271966" label="MAF27024.1_GCA_002686915_hypothetical_protein_CME07_04060__Gemmatimonadetes_bacterium_"/>
    <otu id="otu271973" label="OGR89002.1_GCA_001800075_hypothetical_protein_A2992_07220__Elusimicrobia_bacterium_RIFCSPLOWO2_01_FULL_59_12_"/>
    <otu id="otu271980" label="44/56"/>
    <otu id="otu271983" label="RLF15268.1_GCA_003650875_hypothetical_protein_DRJ97_04440__Thermoprotei_archaeon_"/>
    <otu id="otu271986" label="78/98"/>
    <otu id="otu271989" label="35.4/96"/>
    <otu id="otu271992" label="83.5/99"/>
    <otu id="otu271995" label="GCA_002495485DAFH01000118.1_2482229386_2_GCA_002495485_1_ID_86_2_partial_00__Candidatus_Bathyarchaeota_archaeon_UBA185_"/>
    <otu id="otu271998" label="OLD55286.1_GCA_001919285_hypothetical_protein_AUI46_05210__archaeon_13_1_40CM_2_52_13_"/>
    <otu id="otu272005" label="94.4/99"/>
    <otu id="otu272008" label="OLB45525.1_GCA_001915065_hypothetical_protein_AUI07_07600__archaeon_13_2_20CM_2_53_6_"/>
    <otu id="otu272011" label="93.3/100"/>
    <otu id="otu272014" label="84.4/100"/>
    <otu id="otu272017" label="OLD11923.1_GCA_001918765_hypothetical_protein_AUI93_03645__Crenarchaeota_archaeon_13_1_40CM_3_52_10_"/>
    <otu id="otu272020" label="OLE91840.1_GCA_001920635_hypothetical_protein_AUF79_02050__Crenarchaeota_archaeon_13_1_20CM_2_51_8_"/>
    <otu id="otu272027" label="73.7/100"/>
    <otu id="otu272030" label="OLE91308.1_GCA_001920635_hypothetical_protein_AUF79_05310__Crenarchaeota_archaeon_13_1_20CM_2_51_8_"/>
    <otu id="otu272033" label="OLD13679.1_GCA_001918745_hypothetical_protein_AUI97_03725__Crenarchaeota_archaeon_13_1_40CM_3_52_17_"/>
    <otu id="otu272052" label="OLD06026.1_GCA_001918715_hypothetical_protein_AUJ07_00320__Crenarchaeota_archaeon_13_1_40CM_3_53_5_"/>
    <otu id="otu272067" label="GCA_005191425SUPR01000012.1_40388074041726_40_GCA_005191425_1_ID_26_40_partial_00__Candidatus_Helarchaeota_ASGARD_archaeon_Hel_GB_B_"/>
    <otu id="otu272074" label="74.6/39"/>
    <otu id="otu272077" label="80.7/90"/>
    <otu id="otu272080" label="TET77723.1_GCA_004376735_M6_family_metalloprotease_domain-containing_protein__partial__Candidatus_Heimdallarchaeota_archaeon_"/>
    <otu id="otu272083" label="MAG08563.1_GCA_002687795_hypothetical_protein_CMO89_03755__partial__Candidatus_Woesearchaeota_archaeon_"/>
    <otu id="otu272090" label="GCA_003153935PMCA01000018.1_1718729204503_17_GCA_003153935_1_ID_3_17_partial_00__Elusimicrobia_bacterium_"/>
    <otu id="otu272105" label="79.6/68"/>
    <otu id="otu272108" label="78.6/91"/>
    <otu id="otu272111" label="81.6/84"/>
    <otu id="otu272116" label="72.9/88"/>
    <otu id="otu272119" label="GBC99454.1_GCA_002898575_hypothetical_protein_HRbin17_01978__bacterium_HR17_"/>
    <otu id="otu272122" label="83.4/99"/>
    <otu id="otu272125" label="GCA_000380705AQYM01000025.1_81607156351625_81_GCA_000380705_-1_ID_25_81_partial_00__Crenarchaeota_archaeon_SCGC_AAA471-B05_"/>
    <otu id="otu272128" label="RLF72749.1_GCA_003650025_hypothetical_protein_DRN55_05645__partial__Thermoplasmata_archaeon_"/>
    <otu id="otu272139" label="PWB75463.1_GCA_003105265_hypothetical_protein_C3F09_02395__candidate_division_GN15_bacterium_"/>
    <otu id="otu272146" label="74/91"/>
    <otu id="otu272149" label="92.8/100"/>
    <otu id="otu272152" label="87.7/100"/>
    <otu id="otu272155" label="OGM04809.1_GCA_001791795_hypothetical_protein_A2008_00595__Candidatus_Wallbacteria_bacterium_GWC2_49_35_"/>
    <otu id="otu272158" label="GCA_002423385DIVV01000101.1_32373354410228_32_GCA_002423385_1_ID_28_32_partial_00__bacterium_UBP16_UBA6123_"/>
    <otu id="otu272167" label="GCA_002423385DIVV01000148.1_237395430158_2_GCA_002423385_1_ID_158_2_partial_00__bacterium_UBP16_UBA6123_"/>
    <otu id="otu272170" label="OGM06452.1_GCA_001791795_hypothetical_protein_A2008_05220__Candidatus_Wallbacteria_bacterium_GWC2_49_35_"/>
    <otu id="otu272181" label="93.4/100"/>
    <otu id="otu272184" label="OGS31976.1_GCA_001800475_hypothetical_protein_A2323_07850__Elusimicrobia_bacterium_RIFOXYB2_FULL_46_23_"/>
    <otu id="otu272187" label="57.8/99"/>
    <otu id="otu272190" label="OGS19731.1_GCA_001800355_hypothetical_protein_A2219_02430__Elusimicrobia_bacterium_RIFOXYA2_FULL_50_26_"/>
    <otu id="otu272193" label="78.9/99"/>
    <otu id="otu272196" label="82.7/99"/>
    <otu id="otu272199" label="78.4/98"/>
    <otu id="otu272202" label="70.1/98"/>
    <otu id="otu272205" label="73.7/99"/>
    <otu id="otu272208" label="OGR93229.1_GCA_001800135_hypothetical_protein_A3I11_08610__Elusimicrobia_bacterium_RIFCSPLOWO2_02_FULL_39_32_"/>
    <otu id="otu272211" label="88.5/100"/>
    <otu id="otu272214" label="OGR93227.1_GCA_001800135_hypothetical_protein_A3I11_08600__Elusimicrobia_bacterium_RIFCSPLOWO2_02_FULL_39_32_"/>
    <otu id="otu272217" label="OGR85012.1_GCA_001799975_hypothetical_protein_A2901_06115__Elusimicrobia_bacterium_RIFCSPLOWO2_01_FULL_54_10_"/>
    <otu id="otu272228" label="OGR83091.1_GCA_001799975_hypothetical_protein_A2901_02600__Elusimicrobia_bacterium_RIFCSPLOWO2_01_FULL_54_10_"/>
    <otu id="otu272235" label="OGR88658.1_GCA_001800085_hypothetical_protein_A3A86_06370__Elusimicrobia_bacterium_RIFCSPLOWO2_01_FULL_60_11_"/>
    <otu id="otu272242" label="OGR83089.1_GCA_001799975_hypothetical_protein_A2901_02590__Elusimicrobia_bacterium_RIFCSPLOWO2_01_FULL_54_10_"/>
    <otu id="otu272249" label="OGR81137.1_GCA_001799925_hypothetical_protein_A2636_01480__Elusimicrobia_bacterium_RIFCSPHIGHO2_01_FULL_64_10_"/>
    <otu id="otu272274" label="44.5/82"/>
    <otu id="otu272277" label="75.3/97"/>
    <otu id="otu272280" label="GCA_002403075DHHB01000084.1_76837558645190_76_GCA_002403075_1_ID_90_76_partial_00__bacterium_UBP1_UBA4783_"/>
    <otu id="otu272283" label="PKK84717.1_GCA_002838945_hypothetical_protein_CVT49_02515__candidate_division_Zixibacteria_bacterium_HGW-Zixibacteria-1_"/>
    <otu id="otu272290" label="RKX22722.1_GCA_003641345_hypothetical_protein_DRP35_01250__candidate_division_Zixibacteria_bacterium_"/>
    <otu id="otu272297" label="91.8/99"/>
    <otu id="otu272302" label="RKX23787.1_GCA_003641405_hypothetical_protein_DRP45_09670__candidate_division_Zixibacteria_bacterium_"/>
    <otu id="otu272305" label="KPL08150.1_GCA_001304495_hypothetical_protein_AMJ86_01815__partial__bacterium_SM23_57_"/>
    <otu id="otu272312" label="RKX29414.1_GCA_003641415_hypothetical_protein_DRP47_01850__candidate_division_Zixibacteria_bacterium_"/>
    <otu id="otu272327" label="76.6/71"/>
    <otu id="otu272330" label="72.8/68"/>
    <otu id="otu272333" label="84.3/91"/>
    <otu id="otu272336" label="RMH73682.1_GCA_003697105_T9SS_C-terminal_target_domain-containing_protein__Gemmatimonadetes_bacterium_"/>
    <otu id="otu272339" label="MBQ39464.1_GCA_002726335_hypothetical_protein_CME04_24030__Gemmatimonadaceae_bacterium_"/>
    <otu id="otu272346" label="83.3/95"/>
    <otu id="otu272349" label="OGS22096.1_GCA_001800325_hypothetical_protein_A3J83_03740__Elusimicrobia_bacterium_RIFOXYA2_FULL_40_6_"/>
    <otu id="otu272352" label="GCA_002412545DHVG01000001.1_2873004303023709_287_GCA_002412545_-1_ID_9_287_partial_00__Elusimicrobia_bacterium_UBA5214_"/>
    <otu id="otu272363" label="36.1/83"/>
    <otu id="otu272366" label="98.7/90"/>
    <otu id="otu272369" label="OGF47845.1_GCA_001778355_hypothetical_protein_A2231_02130__Candidatus_Firestonebacteria_bacterium_RIFOXYA2_FULL_40_8_"/>
    <otu id="otu272372" label="56/87"/>
    <otu id="otu272375" label="OGF44936.1_GCA_001778375_hypothetical_protein_A2536_00545__Candidatus_Firestonebacteria_bacterium_RIFOXYD2_FULL_39_29_"/>
    <otu id="otu272378" label="RLD16370.1_GCA_003650255_hypothetical_protein_DRI36_05740__Caldiserica_bacterium_"/>
    <otu id="otu272389" label="PKN01158.1_GCA_002841695_hypothetical_protein_CVU77_06695__Elusimicrobia_bacterium_HGW-Elusimicrobia-1_"/>
    <otu id="otu272408" label="95.4/56"/>
    <otu id="otu272411" label="0/81"/>
    <otu id="otu272414" label="84.6/87"/>
    <otu id="otu272419" label="86.5/94"/>
    <otu id="otu272422" label="95.6/95"/>
    <otu id="otu272425" label="70.9/31"/>
    <otu id="otu272430" label="88.8/84"/>
    <otu id="otu272433" label="89.9/75"/>
    <otu id="otu272438" label="85.9/80"/>
    <otu id="otu272441" label="81.4/85"/>
    <otu id="otu272446" label="93.2/87"/>
    <otu id="otu272451" label="89.9/94"/>
    <otu id="otu272454" label="PKN79571.1_GCA_002841975_hypothetical_protein_CVU48_04845__partial__Candidatus_Cloacimonetes_bacterium_HGW-Cloacimonetes-1_"/>
    <otu id="otu272457" label="76.6/94"/>
    <otu id="otu272462" label="GCA_002427325DIQS01000070.1_56613016439014_56_GCA_002427325_-1_ID_14_56_partial_00__Cloacimonetes_bacterium_UBA5456_"/>
    <otu id="otu272465" label="GCA_002412625DHVK01000015.1_1839397623_1_GCA_002412625_1_ID_23_1_partial_00__Cloacimonetes_bacterium_UBA5210_"/>
    <otu id="otu272472" label="GCA_002410505DHSO01000012.1_19318203500553_19_GCA_002410505_1_ID_53_19_partial_00__Cloacimonetes_bacterium_UBA5284_"/>
    <otu id="otu272483" label="64.3/83"/>
    <otu id="otu272486" label="87.1/93"/>
    <otu id="otu272489" label="TDF74215.1_GCA_004353895_T9SS_type_A_sorting_domain-containing_protein__Candidatus_Syntrophosphaera_thermopropionivorans_"/>
    <otu id="otu272492" label="GCA_002428685DIXL01000014.1_8110011411468_8_GCA_002428685_-1_ID_68_8_partial_00__Cloacimonetes_bacterium_UBA6081_"/>
    <otu id="otu272499" label="80.9/98"/>
    <otu id="otu272502" label="PKN72841.1_GCA_002840645_hypothetical_protein_CVU50_05575__Candidatus_Cloacimonetes_bacterium_HGW-Cloacimonetes-3_"/>
    <otu id="otu272505" label="GCA_002425825DIMZ01000117.1_749306441223_7_GCA_002425825_-1_ID_223_7_partial_00__Cloacimonetes_bacterium_UBA5553_"/>
    <otu id="otu272520" label="87.1/84"/>
    <otu id="otu272523" label="53.1/77"/>
    <otu id="otu272526" label="GCA_002435865DIWV01000007.1_25033200633521513_250_GCA_002435865_-1_ID_13_250_partial_00__Cloacimonetes_bacterium_UBA6097_"/>
    <otu id="otu272529" label="90.6/88"/>
    <otu id="otu272532" label="66.9/93"/>
    <otu id="otu272535" label="GCA_002010615MTOF01000133.1_1254351736_1_GCA_002010615_1_ID_36_1_partial_00__bacterium_JdFR-70_"/>
    <otu id="otu272538" label="GCA_003235575QJVW01000091.1_2023831270435_20_GCA_003235575_1_ID_5_20_partial_00__Candidatus_Eisenbacteria_bacterium_"/>
    <otu id="otu272545" label="77.4/90"/>
    <otu id="otu272548" label="63.2/53"/>
    <otu id="otu272551" label="76.6/60"/>
    <otu id="otu272554" label="KPK64177.1_GCA_001303785_hypothetical_protein_AMJ83_04070__candidate_division_WOR_3_bacterium_SM23_42_"/>
    <otu id="otu272557" label="89.2/100"/>
    <otu id="otu272560" label="KPK73807.1_GCA_001303805_hypothetical_protein_AMJ87_00375__candidate_division_WOR_3_bacterium_SM23_60_"/>
    <otu id="otu272563" label="KPL14862.1_GCA_001304255_hypothetical_protein_AMJ74_02600__candidate_division_WOR_3_bacterium_SM1_77_"/>
    <otu id="otu272574" label="TET64584.1_GCA_004376785_T9SS_type_A_sorting_domain-containing_protein__bacterium__Candidatus_Stahlbacteria__"/>
    <otu id="otu272581" label="KPJ71101.1_GCA_001303225_hypothetical_protein_AMJ52_09090__partial__candidate_division_TA06_bacterium_DG_78_"/>
    <otu id="otu272596" label="GCA_002424605DIKQ01000005.1_26530926831243214_265_GCA_002424605_1_ID_14_265_partial_00__Cloacimonetes_bacterium_UBA5614_"/>
    <otu id="otu272607" label="RLC57743.1_GCA_003647865_hypothetical_protein_DRH89_02820__Candidatus_Cloacimonetes_bacterium_"/>
    <otu id="otu272614" label="GCA_002432865DJGX01000021.1_20232182635234_20_GCA_002432865_-1_ID_34_20_partial_00__Cloacimonetes_bacterium_UBA5835_"/>
    <otu id="otu272621" label="PID28919.1_GCA_002742885_hypothetical_protein_CSB55_02305__Candidatus_Cloacimonetes_bacterium_"/>
    <otu id="otu272628" label="RKY88115.1_GCA_003644825_hypothetical_protein_DRQ09_03385__candidate_division_KSB1_bacterium_"/>
    <otu id="otu272635" label="90.6/99"/>
    <otu id="otu272638" label="82.6/96"/>
    <otu id="otu272641" label="45.6/82"/>
    <otu id="otu272644" label="GBE26911.1_GCA_002898015_hypothetical_protein_BMS3Bbin03_00831__bacterium_BMS3Bbin03_"/>
    <otu id="otu272647" label="OQX96069.1_GCA_002084535_hypothetical_protein_B6I21_02150__candidate_division_KSB1_bacterium_4572_119_"/>
    <otu id="otu272654" label="77.4/86"/>
    <otu id="otu272657" label="GCA_002127425MWJS01001228.1_1116501403_1_GCA_002127425_-1_ID_1403_1_partial_11__Calditrichaeota_bacterium_AABM5.25.91_"/>
    <otu id="otu272660" label="OQX85030.1_GCA_002085355_hypothetical_protein_B6D60_08475__partial__candidate_division_KSB1_bacterium_4484_87_"/>
    <otu id="otu272671" label="37.6/78"/>
    <otu id="otu272674" label="RMD90607.1_GCA_003694115_hypothetical_protein_D6813_08915__partial__Calditrichaeota_bacterium_"/>
    <otu id="otu272677" label="RKY68732.1_GCA_003645905_hypothetical_protein_DRQ02_03445__partial__Candidatus_Latescibacteria_bacterium_"/>
    <otu id="otu272692" label="0/61"/>
    <otu id="otu272695" label="74.4/84"/>
    <otu id="otu272698" label="85.8/95"/>
    <otu id="otu272701" label="RKZ20941.1_GCA_003645025_hypothetical_protein_DRQ18_05320__partial__bacterium_"/>
    <otu id="otu272704" label="76.4/93"/>
    <otu id="otu272707" label="65.4/93"/>
    <otu id="otu272710" label="TET79639.1_GCA_004375965_T9SS_type_A_sorting_domain-containing_protein__Candidatus_Cloacimonetes_bacterium_"/>
    <otu id="otu272713" label="TET17450.1_GCA_004376305_T9SS_type_A_sorting_domain-containing_protein__Candidatus_Cloacimonetes_bacterium_"/>
    <otu id="otu272720" label="RKX66350.1_GCA_003641665_hypothetical_protein_DRP44_04285__partial__candidate_division_TA06_bacterium_"/>
    <otu id="otu272731" label="84/83"/>
    <otu id="otu272736" label="0/88"/>
    <otu id="otu272739" label="91.4/76"/>
    <otu id="otu272742" label="87.1/80"/>
    <otu id="otu272745" label="68.8/98"/>
    <otu id="otu272748" label="62.9/98"/>
    <otu id="otu272751" label="81.5/99"/>
    <otu id="otu272754" label="KPJ60805.1_GCA_001302905_hypothetical_protein_AMJ46_04900__Latescibacteria_bacterium_DG_63_"/>
    <otu id="otu272757" label="HBC46554.1_GCA_003489885_TPA__hypothetical_protein_DCZ43_05865__partial__candidate_division_Zixibacteria_bacterium_"/>
    <otu id="otu272764" label="OGC91003.1_GCA_001775395_hypothetical_protein_A2W25_07960__candidate_division_Zixibacteria_bacterium_RBG_16_53_22_"/>
    <otu id="otu272771" label="PWB69918.1_GCA_003105265_hypothetical_protein_C3F09_09940__candidate_division_GN15_bacterium_"/>
    <otu id="otu272778" label="TET69018.1_GCA_004375905_hypothetical_protein_E3J45_02345__partial__candidate_division_Zixibacteria_bacterium_"/>
    <otu id="otu272785" label="RKX17129.1_GCA_003641365_hypothetical_protein_DRP51_11390__partial__candidate_division_Zixibacteria_bacterium_"/>
    <otu id="otu272792" label="74.9/71"/>
    <otu id="otu272795" label="82.9/88"/>
    <otu id="otu272798" label="87.1/77"/>
    <otu id="otu272801" label="84.3/86"/>
    <otu id="otu272804" label="95.4/100"/>
    <otu id="otu272807" label="75.7/97"/>
    <otu id="otu272810" label="PIE51892.1_GCA_002748705_hypothetical_protein_CSA37_09620__Candidatus_Fermentibacteria_bacterium_"/>
    <otu id="otu272813" label="GCA_002414865DIAQ01000064.1_43416834451761_43_GCA_002414865_-1_ID_61_43_partial_00__candidate_division_Hyd24-12_bacterium_UBA5074_"/>
    <otu id="otu272820" label="74.5/100"/>
    <otu id="otu272823" label="RKZ02499.1_GCA_003646025_hypothetical_protein_DRQ21_08460__Candidatus_Fermentibacteria_bacterium_"/>
    <otu id="otu272826" label="89.9/100"/>
    <otu id="otu272829" label="RKZ08866.1_GCA_003644925_hypothetical_protein_DRQ25_08010__Candidatus_Fermentibacteria_bacterium_"/>
    <otu id="otu272832" label="OPL19229.1_GCA_002030045_hypothetical_protein_AVO35_11665__Candidatus_Aegiribacteria_bacterium_MLS_C_"/>
    <otu id="otu272847" label="SHM15087.1_GCA_900142995_M6_family_metalloprotease_domain-containing_protein__Caldanaerovirga_acetigignens_"/>
    <otu id="otu272854" label="RKX21292.1_GCA_003641345_hypothetical_protein_DRP35_04630__candidate_division_Zixibacteria_bacterium_"/>
    <otu id="otu272861" label="74/75"/>
    <otu id="otu272864" label="RKX25885.1_GCA_003641415_hypothetical_protein_DRP47_09065__partial__candidate_division_Zixibacteria_bacterium_"/>
    <otu id="otu272867" label="TET94455.1_GCA_004377305_hypothetical_protein_E3J26_04565__partial__candidate_division_Zixibacteria_bacterium_"/>
    <otu id="otu272878" label="89.5/99"/>
    <otu id="otu272881" label="83.4/100"/>
    <otu id="otu272884" label="PKK84815.1_GCA_002838945_hypothetical_protein_CVT49_01275__candidate_division_Zixibacteria_bacterium_HGW-Zixibacteria-1_"/>
    <otu id="otu272887" label="RKX32189.1_GCA_003641425_hypothetical_protein_DRP46_01695__candidate_division_Zixibacteria_bacterium_"/>
    <otu id="otu272894" label="RKX25538.1_GCA_003641405_hypothetical_protein_DRP45_05675__partial__candidate_division_Zixibacteria_bacterium_"/>
    <otu id="otu272909" label="KPK98256.1_GCA_001304315_hypothetical_protein_AMJ90_09930__partial__candidate_division_Zixibacteria_bacterium_SM23_73_2_"/>
    <otu id="otu272916" label="70.1/91"/>
    <otu id="otu272919" label="PKK89779.1_GCA_002838975_hypothetical_protein_CVV64_12700__Candidatus_Wallbacteria_bacterium_HGW-Wallbacteria-1_"/>
    <otu id="otu272922" label="TFH65952.1_GCA_004525835_T9SS_type_A_sorting_domain-containing_protein__candidate_division_Zixibacteria_bacterium_"/>
    <otu id="otu272937" label="80.4/91"/>
    <otu id="otu272940" label="OQY29817.1_GCA_002084765_hypothetical_protein_B6244_02325__Candidatus_Cloacimonetes_bacterium_4572_55_"/>
    <otu id="otu272943" label="65.3/98"/>
    <otu id="otu272946" label="KPL01950.1_GCA_001304225_hypothetical_protein_AMJ73_09465__partial__candidate_division_Zixibacteria_bacterium_SM1_73_"/>
    <otu id="otu272949" label="KPK99707.1_GCA_001304155_hypothetical_protein_AMJ91_06750__partial__candidate_division_Zixibacteria_bacterium_SM23_73_3_"/>
    <otu id="otu272968" label="76.4/91"/>
    <otu id="otu272971" label="85.4/100"/>
    <otu id="otu272974" label="RKZ33532.1_GCA_003645115_hypothetical_protein_DRQ33_04095__partial__bacterium_"/>
    <otu id="otu272977" label="RKZ28933.1_GCA_003645085_hypothetical_protein_DRQ36_09725__partial__bacterium_"/>
    <otu id="otu272984" label="99.3/99"/>
    <otu id="otu272989" label="77.9/98"/>
    <otu id="otu272992" label="82.4/85"/>
    <otu id="otu272995" label="0/83"/>
    <otu id="otu272998" label="40.9/82"/>
    <otu id="otu273003" label="90.2/93"/>
    <otu id="otu273006" label="69.4/80"/>
    <otu id="otu273009" label="83.7/93"/>
    <otu id="otu273018" label="WP_157464730.1_GCF_000375465_T9SS_type_A_sorting_domain-containing_protein__Balneola_vulgaris_"/>
    <otu id="otu273021" label="PJA95800.1_GCA_002790395_hypothetical_protein_CO129_09530__Ignavibacteriales_bacterium_CG_4_9_14_3_um_filter_34_10_"/>
    <otu id="otu273028" label="37.7/76"/>
    <otu id="otu273031" label="MAT59021.1_GCA_002698995_hypothetical_protein_CMF23_13700__Ignavibacteriae_bacterium_"/>
    <otu id="otu273034" label="GCA_003250405QKGO01000198.1_29712629259_2_GCA_003250405_1_ID_259_2_partial_01__Ignavibacteria_bacterium_"/>
    <otu id="otu273045" label="81.2/65"/>
    <otu id="otu273048" label="78.4/71"/>
    <otu id="otu273051" label="79.7/67"/>
    <otu id="otu273054" label="OGV16032.1_GCA_001803165_hypothetical_protein_A2440_03610__Ignavibacteria_bacterium_RIFOXYC2_FULL_38_25_"/>
    <otu id="otu273057" label="72/70"/>
    <otu id="otu273060" label="AFN75122.1_GCA_000279145_FG-GAP_repeat_protein__Melioribacter_roseus_P3M-2_"/>
    <otu id="otu273063" label="PKL88007.1_GCA_002839805_hypothetical_protein_CVV23_12450__Ignavibacteriae_bacterium_HGW-Ignavibacteriae-2_"/>
    <otu id="otu273074" label="27.8/62"/>
    <otu id="otu273077" label="76.7/79"/>
    <otu id="otu273080" label="PID59819.1_GCA_002746605_hypothetical_protein_CR986_04555__Ignavibacteriae_bacterium_"/>
    <otu id="otu273083" label="78.2/96"/>
    <otu id="otu273086" label="90.3/100"/>
    <otu id="otu273089" label="KXK41001.1_GCA_001567545_FG-GAP_repeat_protein__Chlorobi_bacterium_OLB5_"/>
    <otu id="otu273092" label="GCA_002455115DKKG01000005.1_3093393793425195_309_GCA_002455115_1_ID_5_309_partial_00__Ignavibacteria_bacterium_UBA6672_"/>
    <otu id="otu273099" label="GCA_003235555QJVY01000039.1_6804211212239_6_GCA_003235555_-1_ID_239_6_partial_00__Ignavibacteria_bacterium_"/>
    <otu id="otu273110" label="GCA_003560895PWJO01000028.1_7944712818364_7_GCA_003560895_1_ID_364_7_partial_00__Balneolia_bacterium_"/>
    <otu id="otu273121" label="GCA_003141435PLLW01000065.1_252929332304101_25_GCA_003141435_1_ID_101_25_partial_00__Ignavibacteriales_bacterium_"/>
    <otu id="otu273132" label="RPI65229.1_GCA_003819985_T9SS_C-terminal_target_domain-containing_protein__Ignavibacteriales_bacterium_"/>
    <otu id="otu273141" label="85.2/87"/>
    <otu id="otu273144" label="0/73"/>
    <otu id="otu273149" label="PIQ09161.1_GCA_002786785_hypothetical_protein_COW71_08100__partial__Ignavibacteriales_bacterium_CG18_big_fil_WC_8_21_14_2_50_31_20_"/>
    <otu id="otu273152" label="GCA_900696555CAADGO010000129.1_210714115129_2_GCA_900696555_1_ID_129_2_partial_00__uncultured_Chlorobi_bacterium_"/>
    <otu id="otu273159" label="76.7/40"/>
    <otu id="otu273162" label="30.9/71"/>
    <otu id="otu273165" label="89.3/99"/>
    <otu id="otu273168" label="GBD89789.1_GCA_002898175_hypothetical_protein_BMS3Abin04_00501__bacterium_BMS3Abin04_"/>
    <otu id="otu273171" label="RKY90217.1_GCA_003644835_hypothetical_protein_DRQ01_09545__partial__Ignavibacteriae_bacterium_"/>
    <otu id="otu273178" label="OGU74460.1_GCA_001802865_hypothetical_protein_A2V93_10260__Ignavibacteria_bacterium_RBG_16_34_14_"/>
    <otu id="otu273187" label="GCA_002435365DJMM01000002.1_34138707410_3_GCA_002435365_-1_ID_10_3_partial_00__Ignavibacteriales_bacterium_UBA6490_"/>
    <otu id="otu273190" label="82.8/52"/>
    <otu id="otu273195" label="OGU70833.1_GCA_001802915_hypothetical_protein_A3H45_06275__Ignavibacteria_bacterium_RIFCSPLOWO2_02_FULL_55_14_"/>
    <otu id="otu273198" label="GCA_003162695PMML01000075.1_516087963968112_51_GCA_003162695_-1_ID_112_51_partial_00__Ignavibacteriae_bacterium_"/>
    <otu id="otu273205" label="89.5/100"/>
    <otu id="otu273208" label="GCA_003142475PLMK01000073.1_20237792687712_20_GCA_003142475_-1_ID_12_20_partial_00__Ignavibacteriae_bacterium_"/>
    <otu id="otu273211" label="GCA_003155495PMDB01000050.1_550038089113_5_GCA_003155495_1_ID_113_5_partial_00__Ignavibacteriae_bacterium_"/>
    <otu id="otu273234" label="HCY77863.1_GCA_003538625_TPA__hypothetical_protein_DHV28_18290__Ignavibacteriales_bacterium_"/>
    <otu id="otu273243" label="GCA_002307295DBTY01000021.1_63896139263648_63_GCA_002307295_1_ID_48_63_partial_00__Ignavibacteriales_bacterium_UBA1304_"/>
    <otu id="otu273246" label="OQY75632.1_GCA_002050295_hypothetical_protein_B6D44_00915__Ignavibacteriales_bacterium_UTCHB2_"/>
    <otu id="otu273261" label="OIP58859.1_GCA_001873185_hypothetical_protein_AUK34_08490__Ignavibacteria_bacterium_CG2_30_36_16_"/>
    <otu id="otu273268" label="69.7/94"/>
    <otu id="otu273271" label="90/96"/>
    <otu id="otu273274" label="83.9/95"/>
    <otu id="otu273277" label="GCA_001442855LDXU01000003.1_1823375263023_18_GCA_001442855_1_ID_3_18_partial_00__Candidatus_Thermokryptus_mobilis_"/>
    <otu id="otu273280" label="GCA_001442925LDXX01000013.1_17204512338113_17_GCA_001442925_1_ID_13_17_partial_00__Candidatus_Kryptonium_thompsoni_"/>
    <otu id="otu273289" label="CUS97497.1_GCA_001536065_M6_family_metalloprotease_domain-containing_protein_Por_secretion_system_C-terminal_sorting_domain-containing_protein__Candidatus_Chrysopegis_kryptomonas_"/>
    <otu id="otu273292" label="CUT04637.1_GCA_001458495_M6_family_metalloprotease_domain-containing_protein__Candidatus_Kryptobacter_tengchongensis_"/>
    <otu id="otu273303" label="GCA_003158365PMIW01000107.1_121633200_1_GCA_003158365_-1_ID_200_1_partial_10__Ignavibacteriae_bacterium_"/>
    <otu id="otu273314" label="78.9/94"/>
    <otu id="otu273317" label="RCK74510.1_GCA_003327435_hypothetical_protein_IGBAC_1458__Ignavibacteriae_bacterium_"/>
    <otu id="otu273320" label="71.4/85"/>
    <otu id="otu273323" label="88.3/94"/>
    <otu id="otu273326" label="81.1/84"/>
    <otu id="otu273329" label="59.1/82"/>
    <otu id="otu273332" label="100/100"/>
    <otu id="otu273335" label="HCN37206.1_GCA_003523425_TPA__hypothetical_protein_DIS94_05785__partial__Bacteroidetes_bacterium_"/>
    <otu id="otu273338" label="GCA_002455255DKKL01000040.1_12412758012858147_124_GCA_002455255_1_ID_47_124_partial_00__Ignavibacteria_bacterium_UBA6667_"/>
    <otu id="otu273347" label="GCA_003157485PMJQ01000201.1_2819408534_2_GCA_003157485_-1_ID_34_2_partial_00__Ignavibacteriae_bacterium_"/>
    <otu id="otu273352" label="GCA_003154425PMDK01000085.1_5699710212209_5_GCA_003154425_1_ID_209_5_partial_00__Ignavibacteriae_bacterium_"/>
    <otu id="otu273355" label="GCA_003158475PMJR01000138.1_232899432197124_23_GCA_003158475_-1_ID_124_23_partial_00__Ignavibacteriae_bacterium_"/>
    <otu id="otu273370" label="GCA_003158965PMLA01000132.1_20244132760448_20_GCA_003158965_-1_ID_48_20_partial_00__Ignavibacteriae_bacterium_"/>
    <otu id="otu273377" label="73.2/95"/>
    <otu id="otu273380" label="0/71"/>
    <otu id="otu273383" label="83.1/96"/>
    <otu id="otu273386" label="HCV42382.1_GCA_003541875_TPA__hypothetical_protein_DGH68_02790__partial__Bacteroidetes_bacterium_"/>
    <otu id="otu273389" label="GCA_900696645CAADGV010000006.1_6270675738336_62_GCA_900696645_1_ID_6_62_partial_00__uncultured_Chlorobi_bacterium_"/>
    <otu id="otu273396" label="GCA_003154155PMCM01000261.1_319135110285_3_GCA_003154155_1_ID_285_3_partial_00__Ignavibacteriae_bacterium_"/>
    <otu id="otu273403" label="GCA_003162215PMMO01000142.1_159328023_1_GCA_003162215_-1_ID_23_1_partial_00__Ignavibacteriae_bacterium_"/>
    <otu id="otu273416" label="67.9/88"/>
    <otu id="otu273419" label="GCA_003251275QKGJ01000204.1_2190338765_2_GCA_003251275_-1_ID_65_2_partial_00__Ignavibacteria_bacterium_"/>
    <otu id="otu273422" label="GCA_003161755PMNP01000091.1_14989711042239_14_GCA_003161755_-1_ID_239_14_partial_00__Ignavibacteriae_bacterium_"/>
    <otu id="otu273429" label="GCA_002451155DKBG01000021.1_2429363564_2_GCA_002451155_-1_ID_64_2_partial_00__Ignavibacteria_bacterium_UBA6906_"/>
    <otu id="otu273448" label="GCA_002345185DDVF01000006.1_80953459839854_80_GCA_002345185_1_ID_54_80_partial_00__Ignavibacteria_bacterium_UBA2319_"/>
    <otu id="otu273455" label="OYV86240.1_GCA_002255885_hypothetical_protein_B7Z63_04310__partial__Ignavibacteriae_bacterium_37-53-5_"/>
    <otu id="otu273462" label="75.8/91"/>
    <otu id="otu273465" label="GCA_003244345QJXM01000149.1_121045386_1_GCA_003244345_-1_ID_386_1_partial_10__Ignavibacteria_bacterium_"/>
    <otu id="otu273468" label="82.3/91"/>
    <otu id="otu273471" label="GCA_002454845DKJQ01000204.1_458929182182_4_GCA_002454845_1_ID_182_4_partial_00__Ignavibacteria_bacterium_UBA6688_"/>
    <otu id="otu273474" label="HAL56402.1_GCA_003453835_TPA__hypothetical_protein_DCP63_08000__Bacteroidetes_bacterium_"/>
    <otu id="otu273489" label="HCA81653.1_GCA_003519375_TPA__hypothetical_protein_DEP53_18140__partial__Bacteroidetes_bacterium_"/>
    <otu id="otu273496" label="GCA_003170475PMZI01000016.1_40490065215848_40_GCA_003170475_-1_ID_48_40_partial_00__Ignavibacteriae_bacterium_"/>
    <otu id="otu273513" label="HCQ03736.1_GCA_003533805_TPA__hypothetical_protein_DIT99_24975__partial__Candidatus_Latescibacteria_bacterium_"/>
    <otu id="otu273516" label="57/33"/>
    <otu id="otu273519" label="GCA_002428525DIWU01000018.1_20242052738434_20_GCA_002428525_1_ID_34_20_partial_00__bacterium_UBP14_UBA6098_"/>
    <otu id="otu273522" label="EQB64208.1_GCA_000447245_hypothetical_protein_RBG1_1C00001G1787__candidate_division_Zixibacteria_bacterium_RBG-1_"/>
    <otu id="otu273537" label="88.4/93"/>
    <otu id="otu273540" label="RKZ17963.1_GCA_003644985_hypothetical_protein_DRQ53_02030__bacterium_"/>
    <otu id="otu273543" label="52.5/91"/>
    <otu id="otu273546" label="GCA_002327475DCWC01000255.1_424081043953185_42_GCA_002327475_1_ID_185_42_partial_00__bacterium_UBP1_UBA2172_"/>
    <otu id="otu273549" label="GCA_003369535QTKF01000045.1_22725038025364943_227_GCA_003369535_-1_ID_43_227_partial_00__bacterium_0218_"/>
    <otu id="otu273564" label="GCA_002345865DDWH01000003.1_1431782311814795_143_GCA_002345865_-1_ID_5_143_partial_00__bacterium_UBP2_UBA2291_"/>
    <otu id="otu273571" label="30.5/56"/>
    <otu id="otu273574" label="GCA_002347565DDXR01000075.1_42430374629710_42_GCA_002347565_-1_ID_10_42_partial_00__bacterium_UBP2_UBA2255_"/>
    <otu id="otu273577" label="RPJ42867.1_GCA_003820615_hypothetical_protein_EHM19_09770__partial__Candidatus_Latescibacteria_bacterium_"/>
    <otu id="otu273588" label="GCA_002309695DBXV01000013.1_2832285346339_28_GCA_002309695_-1_ID_9_28_partial_00__Myxococcales_bacterium_UBA1203_"/>
    <otu id="otu273595" label="OGF11298.1_GCA_001777935_hypothetical_protein_A3K15_02940__Candidatus_Edwardsbacteria_bacterium_GWE2_54_12_"/>
    <otu id="otu273602" label="99/100"/>
    <otu id="otu273605" label="GCA_001464585LNFF01000032.1_28241272615132_28_GCA_001464585_1_ID_32_28_partial_00__Gammaproteobacteria_bacterium_Ga0077554_"/>
    <otu id="otu273608" label="78.6/99"/>
    <otu id="otu273611" label="92.7/100"/>
    <otu id="otu273614" label="HAK61492.1_GCA_003454665_TPA__hypothetical_protein_DCO77_14135__Nitrospiraceae_bacterium_"/>
    <otu id="otu273617" label="OGW26714.1_GCA_001805055_hypothetical_protein_A2X56_10115__Nitrospirae_bacterium_GWC2_57_13_"/>
    <otu id="otu273624" label="OGW39890.1_GCA_001803705_hypothetical_protein_A2X58_01570__Nitrospirae_bacterium_GWC2_56_14_"/>
    <otu id="otu273643" label="71.8/48"/>
    <otu id="otu273646" label="69.4/51"/>
    <otu id="otu273651" label="78.5/26"/>
    <otu id="otu273654" label="77.1/32"/>
    <otu id="otu273657" label="75.9/50"/>
    <otu id="otu273660" label="76.5/53"/>
    <otu id="otu273663" label="78.5/63"/>
    <otu id="otu273668" label="87.6/81"/>
    <otu id="otu273671" label="69.5/84"/>
    <otu id="otu273674" label="83/97"/>
    <otu id="otu273677" label="73.8/71"/>
    <otu id="otu273682" label="45.7/71"/>
    <otu id="otu273685" label="GCA_900551385URVS01000074.1_11175274_1_GCA_900551385_1_ID_74_1_partial_10__uncultured_Mollicutes_bacterium_"/>
    <otu id="otu273688" label="GCA_002482465DLGA01000001.1_2482366472381012_248_GCA_002482465_-1_ID_2_248_partial_00__Bacillales_bacterium_UBA7706_"/>
    <otu id="otu273695" label="GCA_004561785SFUB01000037.1_12106571284049_12_GCA_004561785_1_ID_49_12_partial_00__bacterium_"/>
    <otu id="otu273702" label="87.6/100"/>
    <otu id="otu273705" label="GCA_900551385URVS01000083.1_22019349483_2_GCA_900551385_-1_ID_83_2_partial_00__uncultured_Mollicutes_bacterium_"/>
    <otu id="otu273708" label="73.3/100"/>
    <otu id="otu273711" label="GCA_900539585UQCU01000003.1_1941917221932693_194_GCA_900539585_1_ID_3_194_partial_00__uncultured_Mollicutes_bacterium_"/>
    <otu id="otu273714" label="GCA_002482465DLGA01000003.1_2834407358791_28_GCA_002482465_-1_ID_1_28_partial_00__Bacillales_bacterium_UBA7706_"/>
    <otu id="otu273729" label="SCX09943.1_GCA_900100865_M6_family_metalloprotease_domain-containing_protein__Candidatus_Aquiluna_sp._UB-MaderosW2red_"/>
    <otu id="otu273736" label="OHD63321.1_GCA_001829375_hypothetical_protein_A2096_15735__Spirochaetes_bacterium_GWF1_41_5_"/>
    <otu id="otu273743" label="AZR74435.1_GCA_003991135_hypothetical_protein_BBF96_14195__Anoxybacter_fermentans_"/>
    <otu id="otu273750" label="93.7/99"/>
    <otu id="otu273753" label="91.5/100"/>
    <otu id="otu273756" label="GCA_000405465ASPI01000004.1_1512998155564_15_GCA_000405465_-1_ID_4_15_partial_00__Marinimicrobia_bacterium_SCGC_AAA003-E22_"/>
    <otu id="otu273759" label="WP_129508742.1_GCF_004124405_M6_family_metalloprotease_domain-containing_protein__Candidatus_Marinimicrobia_bacterium_"/>
    <otu id="otu273766" label="GCA_002862545PKDJ01000181.1_4558910616245_45_GCA_002862545_-1_ID_5_45_partial_00__Proteobacteria_bacterium_"/>
    <otu id="otu273777" label="75.1/66"/>
    <otu id="otu273780" label="66.6/63"/>
    <otu id="otu273783" label="9.4/65"/>
    <otu id="otu273786" label="RKE04106.1_GCA_003610555_M6_family_metalloprotease-like_protein_predicted_secreted_protein__Por_secretion_system_target___Marinifilum_flexuosum_"/>
    <otu id="otu273791" label="OGH58444.1_GCA_001784175_hypothetical_protein_A3G34_08215__Candidatus_Lindowbacteria_bacterium_RIFCSPLOWO2_12_FULL_62_27_"/>
    <otu id="otu273794" label="OGH63293.1_GCA_001784175_hypothetical_protein_A3G34_15695__Candidatus_Lindowbacteria_bacterium_RIFCSPLOWO2_12_FULL_62_27_"/>
    <otu id="otu273805" label="93/91"/>
    <otu id="otu273808" label="20.1/91"/>
    <otu id="otu273817" label="MAE56617.1_GCA_002687355_hypothetical_protein_CL964_01215__Euryarchaeota_archaeon_"/>
    <otu id="otu273820" label="MBV07264.1_GCA_002731905_hypothetical_protein_CMA55_03060__Euryarchaeota_archaeon_"/>
    <otu id="otu273829" label="GCA_002509165DAZP01000002.1_65129857538_6_GCA_002509165_1_ID_38_6_partial_00__Euryarchaeota_archaeon_UBA488_"/>
    <otu id="otu273834" label="PXF19279.1_GCA_003193815_hypothetical_protein_CXX75_02770__partial__Euryarchaeota_archaeon_"/>
    <otu id="otu273837" label="RZD31431.1_GCA_004195655_hypothetical_protein_CXT74_05360__Euryarchaeota_archaeon_"/>
    <otu id="otu273852" label="83.4/98"/>
    <otu id="otu273855" label="MBN65039.1_GCA_002724775_hypothetical_protein_CMA74_01320__Euryarchaeota_archaeon_"/>
    <otu id="otu273858" label="87.6/94"/>
    <otu id="otu273863" label="OIR18504.1_GCA_001875345_hypothetical_protein_BD935_01735__Marine_Group_III_euryarchaeote_CG-Epi1_"/>
    <otu id="otu273866" label="GCA_002497685DAEH01000011.1_710016134868_7_GCA_002497685_1_ID_8_7_partial_00__Euryarchaeota_archaeon_UBA169_"/>
    <otu id="otu273873" label="79.6/92"/>
    <otu id="otu273876" label="MBJ23089.1_GCA_002719975_hypothetical_protein_CMB64_00320__Euryarchaeota_archaeon_"/>
    <otu id="otu273879" label="MAW93247.1_GCA_002704975_hypothetical_protein_CMA32_02000__Euryarchaeota_archaeon_"/>
    <otu id="otu273898" label="75.4/91"/>
    <otu id="otu273903" label="87.4/100"/>
    <otu id="otu273906" label="RZD34669.1_GCA_004195425_hypothetical_protein_CXT75_09325__partial__Euryarchaeota_archaeon_"/>
    <otu id="otu273909" label="GCA_002506485DAXQ01000090.1_41434614688090_41_GCA_002506485_-1_ID_90_41_partial_00__Euryarchaeota_archaeon_UBA136_"/>
    <otu id="otu273916" label="PBO81487.1_GCA_002317815_hypothetical_protein_COC13_02185__Euryarchaeota_archaeon_"/>
    <otu id="otu273923" label="RZD38622.1_GCA_004195425_hypothetical_protein_CXT75_00625__partial__Euryarchaeota_archaeon_"/>
    <otu id="otu273934" label="82.5/100"/>
    <otu id="otu273937" label="MBA60395.1_GCA_002708745_hypothetical_protein_CMB30_01630__partial__Euryarchaeota_archaeon_"/>
    <otu id="otu273940" label="MBE28250.1_GCA_002712685_hypothetical_protein_CMB06_03955__Euryarchaeota_archaeon_"/>
    <otu id="otu273955" label="78.7/61"/>
    <otu id="otu273960" label="PKL18303.1_GCA_002839285_hypothetical_protein_CVV49_06885__Spirochaetae_bacterium_HGW-Spirochaetae-5_"/>
    <otu id="otu273963" label="76.7/100"/>
    <otu id="otu273966" label="GCA_002418835DIEX01000024.1_73756567727821_73_GCA_002418835_-1_ID_21_73_partial_00__Spirochaetia_bacterium_UBA5763_"/>
    <otu id="otu273969" label="GCA_002425885DINC01000388.1_221854420163290_22_GCA_002425885_1_ID_290_22_partial_00__Spirochaetia_bacterium_UBA5550_"/>
    <otu id="otu273980" label="GCA_003353795PIVY01000056.1_4930311669209_4_GCA_003353795_1_ID_209_4_partial_00__bacterium_"/>
    <otu id="otu273997" label="95.4/82"/>
    <otu id="otu274000" label="46.4/55"/>
    <otu id="otu274003" label="93/58"/>
    <otu id="otu274008" label="77.9/10"/>
    <otu id="otu274011" label="0/27"/>
    <otu id="otu274016" label="0/33"/>
    <otu id="otu274019" label="52/32"/>
    <otu id="otu274024" label="76.4/86"/>
    <otu id="otu274027" label="74.4/86"/>
    <otu id="otu274030" label="94.7/89"/>
    <otu id="otu274033" label="77.4/89"/>
    <otu id="otu274036" label="PIV27198.1_GCA_002785505_hypothetical_protein_COS36_06610__partial__Candidatus_Altiarchaeum_sp._CG03_land_8_20_14_0_80_32_618_ - CG"/>
    <otu id="otu274041" label="GCA_002437285DJOV01000084.1_202401526810107_20_GCA_002437285_1_ID_107_20_partial_00__Prevotella_sp._UBA6429_"/>
    <otu id="otu274044" label="GCA_002437115DJOD01000055.1_29475815037334_29_GCA_002437115_-1_ID_34_29_partial_00__Prevotella_sp._UBA6447_"/>
    <otu id="otu274055" label="GCA_002314055DCBP01000025.1_33496628831_3_GCA_002314055_1_ID_31_3_partial_00__Prevotella_sp._UBA1104_"/>
    <otu id="otu274062" label="88.2/100"/>
    <otu id="otu274065" label="GCA_004554255SFNC01000002.1_324114975180_3_GCA_004554255_1_ID_180_3_partial_00__Bacteroidales_bacterium_"/>
    <otu id="otu274068" label="GCA_004552485SFOH01000011.1_18225962523830_18_GCA_004552485_1_ID_30_18_partial_00__Bacteroidales_bacterium_"/>
    <otu id="otu274079" label="GCA_002633115NWBJ01000045.1_77959909856045_77_GCA_002633115_1_ID_45_77_partial_00__Muribaculaceae_bacterium_Zag1_"/>
    <otu id="otu274086" label="GCA_002404675DHKE01000037.1_12139571677987_12_GCA_002404675_-1_ID_87_12_partial_00__Porphyromonadaceae_bacterium_UBA4702_"/>
    <otu id="otu274093" label="93.3/77"/>
    <otu id="otu274096" label="77.4/56"/>
    <otu id="otu274099" label="75.6/52"/>
    <otu id="otu274102" label="75.7/43"/>
    <otu id="otu274105" label="73.7/42"/>
    <otu id="otu274108" label="0/46"/>
    <otu id="otu274111" label="85.6/31"/>
    <otu id="otu274114" label="76.8/27"/>
    <otu id="otu274119" label="66.7/46"/>
    <otu id="otu274122" label="96.1/93"/>
    <otu id="otu274125" label="86.3/98"/>
    <otu id="otu274128" label="WP_081783496.1_GCF_000621825_M6_family_metalloprotease_domain-containing_protein__Prevotella_brevis_"/>
    <otu id="otu274131" label="GCA_900320905ONTZ01000029.1_9104771196120_9_GCA_900320905_1_ID_20_9_partial_00__uncultured_Prevotella_sp._"/>
    <otu id="otu274138" label="0/56"/>
    <otu id="otu274141" label="WP_036929050.1_GCF_000619825_M6_family_metalloprotease_domain-containing_protein__Prevotella_sp._MA2016_"/>
    <otu id="otu274144" label="50.3/68"/>
    <otu id="otu274147" label="GCA_900318995ONMR01000023.1_20199872143212_20_GCA_900318995_1_ID_12_20_partial_00__uncultured_Prevotellaceae_bacterium_"/>
    <otu id="otu274150" label="GCA_900313235OMQN01000005.1_64871638592_6_GCA_900313235_-1_ID_92_6_partial_00__uncultured_Prevotellaceae_bacterium_"/>
    <otu id="otu274165" label="67.7/79"/>
    <otu id="otu274168" label="GCA_002369515DFFM01000008.1_32432104503318_32_GCA_002369515_-1_ID_18_32_partial_00__Prevotella_sp._UBA3776_"/>
    <otu id="otu274173" label="GCA_900314715OMWI01000004.1_50657756800338_50_GCA_900314715_1_ID_38_50_partial_00__uncultured_Prevotellaceae_bacterium_"/>
    <otu id="otu274176" label="GCA_002449845DJXW01000028.1_8510315110540043_85_GCA_002449845_-1_ID_43_85_partial_00__Prevotella_sp._UBA6994_"/>
    <otu id="otu274193" label="79.5/98"/>
    <otu id="otu274196" label="74.2/100"/>
    <otu id="otu274199" label="GCA_002353205DEJE01000056.1_898951198540_8_GCA_002353205_1_ID_40_8_partial_00__Prevotella_sp._UBA2756_"/>
    <otu id="otu274202" label="GCA_004560115SFWC01000213.1_41846304879_4_GCA_004560115_1_ID_79_4_partial_01__bacterium_"/>
    <otu id="otu274209" label="GCA_004556065SFIZ01000021.1_81826519950131_8_GCA_004556065_1_ID_131_8_partial_00__Bacteroidales_bacterium_"/>
    <otu id="otu274216" label="GCA_004559785SFXD01000060.1_486441029927_4_GCA_004559785_-1_ID_27_4_partial_00__bacterium_"/>
    <otu id="otu274227" label="77.7/91"/>
    <otu id="otu274230" label="79.2/94"/>
    <otu id="otu274233" label="79.3/84"/>
    <otu id="otu274246" label="87.9/100"/>
    <otu id="otu274249" label="GCA_900313615OMRP01000008.1_23250172723010_23_GCA_900313615_1_ID_10_23_partial_00__uncultured_Prevotellaceae_bacterium_"/>
    <otu id="otu274252" label="GCA_900316685ONDS01000013.1_1292191145314_12_GCA_900316685_1_ID_14_12_partial_00__uncultured_Prevotellaceae_bacterium_"/>
    <otu id="otu274259" label="90/93"/>
    <otu id="otu274262" label="GCA_900320905ONTZ01000029.1_10120391337620_10_GCA_900320905_1_ID_20_10_partial_00__uncultured_Prevotella_sp._"/>
    <otu id="otu274265" label="GCA_900316685ONDS01000008.1_13416094116272816_134_GCA_900316685_-1_ID_16_134_partial_00__uncultured_Prevotellaceae_bacterium_"/>
    <otu id="otu274276" label="0/49"/>
    <otu id="otu274279" label="87.3/66"/>
    <otu id="otu274282" label="79.3/58"/>
    <otu id="otu274289" label="79.8/35"/>
    <otu id="otu274292" label="77.8/46"/>
    <otu id="otu274295" label="75/73"/>
    <otu id="otu274298" label="75.6/90"/>
    <otu id="otu274301" label="GCA_900314915OMXD01000013.1_72809448327136_72_GCA_900314915_1_ID_36_72_partial_00__uncultured_Prevotella_sp._"/>
    <otu id="otu274304" label="60.6/77"/>
    <otu id="otu274307" label="GCA_900320845ONTS01000004.1_46590276138124_46_GCA_900320845_1_ID_24_46_partial_00__uncultured_Prevotellaceae_bacterium_"/>
    <otu id="otu274310" label="76/91"/>
    <otu id="otu274315" label="GCA_900320845ONTS01000007.1_55757637790421_55_GCA_900320845_1_ID_21_55_partial_00__uncultured_Prevotellaceae_bacterium_"/>
    <otu id="otu274320" label="KGF15430.1_GCA_000758925_hypothetical_protein_HMPREF1640_12120__Prevotella_sp._S7-1-8_"/>
    <otu id="otu274323" label="PVX54804.1_GCA_003096815_M6_family_metalloprotease-like_protein__Prevotella_colorans_"/>
    <otu id="otu274334" label="89.4/100"/>
    <otu id="otu274337" label="55.5/100"/>
    <otu id="otu274340" label="EGN55923.1_GCA_000218235_M6_family_metalloprotease_domain_protein__Prevotella_multisaccharivorax_DSM_17128_"/>
    <otu id="otu274343" label="76.1/100"/>
    <otu id="otu274346" label="GCA_002436685DJNE01000136.1_31446367140_3_GCA_002436685_1_ID_40_3_partial_00__Prevotella_sp._UBA6472_"/>
    <otu id="otu274349" label="GCA_900545355UQYX01000009.1_812946146589_8_GCA_900545355_1_ID_9_8_partial_00__uncultured_Prevotella_sp._"/>
    <otu id="otu274362" label="GCA_002353825DEKJ01000003.1_13615966916196961_136_GCA_002353825_1_ID_61_136_partial_00__Prevotella_sp._UBA2725_"/>
    <otu id="otu274365" label="GCA_900315955ONBC01000009.1_54343652371_5_GCA_900315955_1_ID_71_5_partial_00__uncultured_Prevotella_sp._"/>
    <otu id="otu274388" label="76.8/96"/>
    <otu id="otu274391" label="77.1/88"/>
    <otu id="otu274394" label="78.2/91"/>
    <otu id="otu274397" label="GCA_900314935OMXE01000015.1_35442954604910_35_GCA_900314935_-1_ID_10_35_partial_00__uncultured_Prevotella_sp._"/>
    <otu id="otu274400" label="OYP71887.1_GCA_002251455_hypothetical_protein_CIK94_11460__Prevotella_sp._P4-51_"/>
    <otu id="otu274407" label="GCA_900552675USAI01000075.1_889851108775_8_GCA_900552675_1_ID_75_8_partial_00__uncultured_Prevotella_sp._"/>
    <otu id="otu274414" label="GCA_900317545ONHE01000053.1_14193922102685_14_GCA_900317545_-1_ID_85_14_partial_01__uncultured_Prevotella_sp._"/>
    <otu id="otu274425" label="70.2/76"/>
    <otu id="otu274428" label="77.6/99"/>
    <otu id="otu274431" label="GCA_900315835ONAR01000065.1_21423318348_2_GCA_900315835_-1_ID_48_2_partial_00__uncultured_Prevotella_sp._"/>
    <otu id="otu274434" label="69/98"/>
    <otu id="otu274437" label="WP_106810995.1_GCF_900290275_M6_family_metalloprotease_domain-containing_protein__Prevotella_sp._Marseille-P4119_"/>
    <otu id="otu274442" label="GCA_900556795USQD01000001.1_612576143331_6_GCA_900556795_-1_ID_1_6_partial_00__uncultured_Prevotella_sp._"/>
    <otu id="otu274445" label="GCA_900555035USJX01000010.1_20334563521310_20_GCA_900555035_1_ID_10_20_partial_00__uncultured_Prevotella_sp._"/>
    <otu id="otu274460" label="91.8/100"/>
    <otu id="otu274463" label="GCA_900543835UQSY01000052.1_996521185352_9_GCA_900543835_-1_ID_52_9_partial_00__uncultured_Prevotella_sp._"/>
    <otu id="otu274466" label="84.9/100"/>
    <otu id="otu274475" label="GCA_900555035USJX01000010.1_10100431231610_10_GCA_900555035_1_ID_10_10_partial_00__uncultured_Prevotella_sp._"/>
    <otu id="otu274478" label="GCA_900556795USQD01000247.1_26212822247_2_GCA_900556795_1_ID_247_2_partial_00__uncultured_Prevotella_sp._"/>
    <otu id="otu274485" label="GCA_900546535URDB01000082.1_10117481394982_10_GCA_900546535_1_ID_82_10_partial_00__uncultured_Prevotella_sp._"/>
    <otu id="otu274492" label="CDD20802.1_GCA_000436035_putative_uncharacterized_protein__Prevotella_sp._CAG_732_"/>
    <otu id="otu274499" label="GCA_002296725DBIZ01000003.1_787461095996_7_GCA_002296725_-1_ID_96_7_partial_00__Prevotella_sp._UBA789_"/>
    <otu id="otu274518" label="WP_068856806.1_GCF_900079775_M6_family_metalloprotease_domain-containing_protein__Prevotella_lascolaii_"/>
    <otu id="otu274525" label="GCA_900316295ONCJ01000054.1_2149936709_2_GCA_900316295_-1_ID_9_2_partial_00__uncultured_Prevotella_sp._"/>
    <otu id="otu274532" label="GCA_900553465USDT01000013.1_42603496246913_42_GCA_900553465_1_ID_13_42_partial_00__uncultured_Prevotella_sp._"/>
    <otu id="otu274539" label="WP_068857081.1_GCF_900079775_M6_family_metalloprotease_domain-containing_protein__Prevotella_lascolaii_"/>
    <otu id="otu274546" label="90/100"/>
    <otu id="otu274551" label="GCA_002437285DJOV01000075.1_394758349754114_39_GCA_002437285_-1_ID_114_39_partial_00__Prevotella_sp._UBA6429_"/>
    <otu id="otu274554" label="GCA_002437115DJOD01000063.1_3330154722_3_GCA_002437115_1_ID_2_3_partial_00__Prevotella_sp._UBA6447_"/>
    <otu id="otu274561" label="GCA_002476625DLLC01000065.1_21038320971_2_GCA_002476625_1_ID_71_2_partial_00__Porphyromonadaceae_bacterium_UBA7572_"/>
    <otu id="otu274572" label="GCA_900315565OMZS01000012.1_29409174327132_29_GCA_900315565_-1_ID_32_29_partial_00__uncultured_Prevotellaceae_bacterium_"/>
    <otu id="otu274583" label="GCA_900318915ONMI01000008.1_51710907286596_51_GCA_900318915_1_ID_96_51_partial_00__uncultured_Prevotellaceae_bacterium_"/>
    <otu id="otu274590" label="GCA_900318915ONMI01000032.1_34464844749737_34_GCA_900318915_1_ID_37_34_partial_01__uncultured_Prevotellaceae_bacterium_"/>
    <otu id="otu274599" label="77.5/99"/>
    <otu id="otu274602" label="GCA_900313615OMRP01000010.1_37422094405014_37_GCA_900313615_1_ID_14_37_partial_00__uncultured_Prevotellaceae_bacterium_"/>
    <otu id="otu274605" label="GCA_900316865ONEH01000086.1_161223884_1_GCA_900316865_-1_ID_84_1_partial_00__uncultured_Prevotella_sp._"/>
    <otu id="otu274612" label="GCA_900543975UQTI01000017.1_44235642417_4_GCA_900543975_-1_ID_17_4_partial_00__uncultured_Prevotella_sp._"/>
    <otu id="otu274623" label="GCA_900552675USAI01000038.1_12159721811038_12_GCA_900552675_1_ID_38_12_partial_00__uncultured_Prevotella_sp._"/>
    <otu id="otu274630" label="29.8/75"/>
    <otu id="otu274633" label="GCA_002490315DLKG01000054.1_17187872052633_17_GCA_002490315_1_ID_33_17_partial_01__Prevotella_sp._UBA7594_"/>
    <otu id="otu274636" label="OZT03012.1_GCA_002265625_hypothetical_protein_CHL74_12625__Prevotella_sp._885_"/>
    <otu id="otu274647" label="GCA_002407775DHOP01000027.1_997671192942_9_GCA_002407775_-1_ID_42_9_partial_00__Prevotella_sp._UBA5387_"/>
    <otu id="otu274658" label="78.3/56"/>
    <otu id="otu274661" label="0/7"/>
    <otu id="otu274664" label="0/8"/>
    <otu id="otu274667" label="78.1/51"/>
    <otu id="otu274670" label="82.1/76"/>
    <otu id="otu274673" label="89.8/78"/>
    <otu id="otu274676" label="68.1/79"/>
    <otu id="otu274679" label="84.2/99"/>
    <otu id="otu274682" label="GCA_002305085DBQE01000006.1_871050331081496_87_GCA_002305085_1_ID_6_87_partial_00__Bacteroidales_bacterium_UBA1402_"/>
    <otu id="otu274685" label="GCA_900314715OMWI01000020.1_36523155442953_36_GCA_900314715_-1_ID_53_36_partial_00__uncultured_Prevotellaceae_bacterium_"/>
    <otu id="otu274692" label="WP_025072304.1_GCF_000455445_M6_family_metalloprotease_domain-containing_protein__Prevotella_timonensis_"/>
    <otu id="otu274699" label="83.3/100"/>
    <otu id="otu274702" label="ERT60870.1_GCA_000479005_M6_family_metalloprotease_domain_protein__Prevotella_sp._BV3P1_"/>
    <otu id="otu274707" label="GCA_900547085URFI01000046.1_12126446_1_GCA_900547085_-1_ID_46_1_partial_10__uncultured_Prevotella_sp._"/>
    <otu id="otu274710" label="EFA91897.1_GCA_000177075_M6_family_metalloprotease_domain_protein__Prevotella_buccalis_ATCC_35310_"/>
    <otu id="otu274731" label="GCA_900318675ONLR01000030.1_41870409268_4_GCA_900318675_-1_ID_68_4_partial_00__uncultured_Prevotellaceae_bacterium_"/>
    <otu id="otu274734" label="92.3/83"/>
    <otu id="otu274737" label="GCA_002299275DBOS01000018.1_55840795182_5_GCA_002299275_-1_ID_82_5_partial_00__Prevotella_sp._UBA640_"/>
    <otu id="otu274740" label="GCA_900545525UQZX01000003.1_149026253_1_GCA_900545525_-1_ID_3_1_partial_00__uncultured_Prevotella_sp._"/>
    <otu id="otu274751" label="GCA_900318855ONMG01000059.1_462558444236_4_GCA_900318855_1_ID_236_4_partial_00__uncultured_Prevotella_sp._"/>
    <otu id="otu274758" label="78.9/80"/>
    <otu id="otu274761" label="GCA_002349035DECB01000057.1_31094324771_3_GCA_002349035_-1_ID_71_3_partial_00__Prevotella_sp._UBA2941_"/>
    <otu id="otu274764" label="GCA_002353525DEJV01000022.1_12155681773960_12_GCA_002353525_1_ID_60_12_partial_00__Prevotella_sp._UBA2739_"/>
    <otu id="otu274779" label="GAY27071.1_GCA_002933775_hypothetical_protein_PvtlMGM1_0371__Prevotella_sp._MGM1_"/>
    <otu id="otu274786" label="89.4/68"/>
    <otu id="otu274789" label="GCA_002353555DEJO01000031.1_30443894674941_30_GCA_002353555_1_ID_41_30_partial_00__Prevotella_sp._UBA2746_"/>
    <otu id="otu274792" label="GCA_900318685ONLL01000014.1_68704067253522_68_GCA_900318685_1_ID_22_68_partial_00__uncultured_Prevotellaceae_bacterium_"/>
    <otu id="otu274803" label="0/3"/>
    <otu id="otu274806" label="0/5"/>
    <otu id="otu274809" label="83.4/95"/>
    <otu id="otu274812" label="GCA_900315075OMXV01000040.1_76996877434_7_GCA_900315075_-1_ID_34_7_partial_00__uncultured_Prevotellaceae_bacterium_"/>
    <otu id="otu274815" label="93.2/99"/>
    <otu id="otu274820" label="84.7/88"/>
    <otu id="otu274823" label="GCA_900315745ONAG01000007.1_64698687164991_64_GCA_900315745_-1_ID_91_64_partial_00__uncultured_Prevotellaceae_bacterium_"/>
    <otu id="otu274826" label="GCA_900549175URNN01000019.1_53493561319_5_GCA_900549175_-1_ID_19_5_partial_00__uncultured_Prevotella_sp._"/>
    <otu id="otu274835" label="GCA_900315455OMZE01000001.1_21926774726948968_219_GCA_900315455_1_ID_68_219_partial_00__uncultured_Prevotellaceae_bacterium_"/>
    <otu id="otu274838" label="GCA_900320585ONSV01000057.1_101017111997193_10_GCA_900320585_-1_ID_193_10_partial_00__uncultured_Prevotellaceae_bacterium_"/>
    <otu id="otu274849" label="GCA_900317305ONGG01000001.1_9110345310527913_91_GCA_900317305_1_ID_13_91_partial_00__uncultured_Prevotellaceae_bacterium_"/>
    <otu id="otu274862" label="37.6/12"/>
    <otu id="otu274865" label="85.2/47"/>
    <otu id="otu274868" label="0/45"/>
    <otu id="otu274871" label="77.6/54"/>
    <otu id="otu274874" label="80.6/98"/>
    <otu id="otu274877" label="OYP58892.1_GCA_002251365_hypothetical_protein_CIL02_13085__Prevotella_sp._P3-122_"/>
    <otu id="otu274880" label="GCA_002350855DEFM01000007.1_4570278285_4_GCA_002350855_1_ID_5_4_partial_00__Prevotellaceae_bacterium_UBA2852_"/>
    <otu id="otu274887" label="77.2/58"/>
    <otu id="otu274890" label="88.8/59"/>
    <otu id="otu274893" label="37.8/61"/>
    <otu id="otu274896" label="GCA_900556275USOA01000043.1_55881798043_5_GCA_900556275_-1_ID_43_5_partial_00__uncultured_Prevotella_sp._"/>
    <otu id="otu274899" label="91.6/100"/>
    <otu id="otu274902" label="GCA_900321725ONXD01000049.1_1221343014_1_GCA_900321725_1_ID_14_1_partial_00__uncultured_Prevotellaceae_bacterium_"/>
    <otu id="otu274905" label="GCA_900314215OMUK01000029.1_22279363113340_22_GCA_900314215_-1_ID_40_22_partial_00__uncultured_Prevotellaceae_bacterium_"/>
    <otu id="otu274916" label="GCA_900314215OMUK01000129.1_335715778100_3_GCA_900314215_1_ID_100_3_partial_00__uncultured_Prevotellaceae_bacterium_"/>
    <otu id="otu274923" label="SNU10544.1_GCA_900199655_M6_family_metalloprotease_domain-containing_protein__Prevotellaceae_bacterium_KH2P17_"/>
    <otu id="otu274934" label="GCA_900314935OMXE01000015.1_25280183018310_25_GCA_900314935_1_ID_10_25_partial_00__uncultured_Prevotella_sp._"/>
    <otu id="otu274941" label="CCY65050.1_GCA_000436595_m6_family_metalloprotease_domain_protein__Prevotella_sp._CAG_1124_"/>
    <otu id="otu274948" label="72.2/11"/>
    <otu id="otu274951" label="86.2/100"/>
    <otu id="otu274954" label="GCA_002317355DCJC01000037.1_18281712990144_18_GCA_002317355_-1_ID_44_18_partial_00__Prevotellaceae_bacterium_UBA1710_"/>
    <otu id="otu274957" label="GCA_900315105OMXX01000008.1_203379235468166_20_GCA_900315105_1_ID_166_20_partial_00__uncultured_Prevotellaceae_bacterium_"/>
    <otu id="otu274964" label="GCA_900551055URUK01000019.1_45420755519_4_GCA_900551055_1_ID_19_4_partial_00__uncultured_Prevotella_sp._"/>
    <otu id="otu274975" label="GCA_002353205DEJE01000062.1_3646271484092_36_GCA_002353205_-1_ID_2_36_partial_00__Prevotella_sp._UBA2756_"/>
    <otu id="otu274986" label="GCA_900315775ONAJ01000037.1_10102121236516_10_GCA_900315775_1_ID_16_10_partial_00__uncultured_Prevotella_sp._"/>
    <otu id="otu274997" label="87.4/60"/>
    <otu id="otu275000" label="73.5/93"/>
    <otu id="otu275003" label="90/98"/>
    <otu id="otu275006" label="27.4/99"/>
    <otu id="otu275009" label="70.2/98"/>
    <otu id="otu275012" label="79.3/98"/>
    <otu id="otu275015" label="83.5/100"/>
    <otu id="otu275018" label="GCA_002353355DEJK01000034.1_1823813257056_18_GCA_002353355_-1_ID_6_18_partial_00__Prevotella_sp._UBA2750_"/>
    <otu id="otu275021" label="RME92308.1_GCA_003695005_M6_family_metalloprotease_domain-containing_protein__Candidatus_Hydrogenedentes_bacterium_"/>
    <otu id="otu275028" label="70.2/99"/>
    <otu id="otu275031" label="CCX47456.1_GCA_000431155_m6_family_metalloprotease_domain_protein__Bacteroides_sp._CAG_927_"/>
    <otu id="otu275034" label="GCA_002480935DLDC01000082.1_6932412032172_6_GCA_002480935_1_ID_172_6_partial_00__Prevotella_sp._UBA7782_"/>
    <otu id="otu275045" label="GCA_900317545ONHE01000042.1_11168941891293_11_GCA_900317545_-1_ID_93_11_partial_01__uncultured_Prevotella_sp._"/>
    <otu id="otu275052" label="GCA_900314455OMVI01000064.1_792471158021_7_GCA_900314455_-1_ID_21_7_partial_00__uncultured_Prevotella_sp._"/>
    <otu id="otu275061" label="GCA_900540375UQFS01000004.1_981228211246264_98_GCA_900540375_-1_ID_4_98_partial_00__uncultured_Prevotella_sp._"/>
    <otu id="otu275064" label="94.3/100"/>
    <otu id="otu275067" label="EFA42951.1_GCA_000160535_M6_family_metalloprotease_domain_protein__Prevotella_bergensis_DSM_17361_"/>
    <otu id="otu275070" label="KXB44230.1_GCA_001552765_M6_family_metalloprotease_domain_protein__Bacteroidales_bacterium_KA00344_"/>
    <otu id="otu275085" label="GCA_002297545DBLZ01000049.1_66812891139_6_GCA_002297545_1_ID_39_6_partial_00__Prevotellaceae_bacterium_UBA711_"/>
    <otu id="otu275092" label="GCA_900554545USHW01000034.1_9158271796834_9_GCA_900554545_1_ID_34_9_partial_00__uncultured_Prevotella_sp._"/>
    <otu id="otu275107" label="91.9/83"/>
    <otu id="otu275110" label="0/2"/>
    <otu id="otu275115" label="37.3/16"/>
    <otu id="otu275118" label="77.2/47"/>
    <otu id="otu275123" label="GCA_002314875DCHS01000002.1_44624446734229_44_GCA_002314875_-1_ID_29_44_partial_00__Prevotellaceae_bacterium_UBA1746_"/>
    <otu id="otu275126" label="GCA_900546165URBR01000010.1_32361213825910_32_GCA_900546165_-1_ID_10_32_partial_00__uncultured_Prevotella_sp._"/>
    <otu id="otu275133" label="SEA47739.1_GCA_900107655_M6_family_metalloprotease_domain-containing_protein__Prevotella_bryantii_"/>
    <otu id="otu275140" label="79.4/99"/>
    <otu id="otu275143" label="GCA_004552195SFPC01000108.1_14673085119_1_GCA_004552195_1_ID_119_1_partial_00__Bacteroidales_bacterium_"/>
    <otu id="otu275146" label="GCA_004562975SFQP01000129.1_2610325211_2_GCA_004562975_1_ID_11_2_partial_00__bacterium_"/>
    <otu id="otu275157" label="85.5/79"/>
    <otu id="otu275160" label="87.2/100"/>
    <otu id="otu275163" label="PXX22116.1_GCA_003201715_M6_family_metalloprotease-like_protein__Prevotella_shahii_DSM_15611___JCM_12083_"/>
    <otu id="otu275168" label="EFC67671.1_GCA_000162415_M6_family_metalloprotease_domain_protein__Prevotella_sp._oral_taxon_317_str._F0108_"/>
    <otu id="otu275171" label="WP_018967620.1_GCF_000378085_M6_family_metalloprotease_domain-containing_protein__Prevotella_loescheii_"/>
    <otu id="otu275182" label="EKY02663.1_GCA_000318195_M6_family_metalloprotease_domain_protein__Prevotella_saccharolytica_F0055_"/>
    <otu id="otu275195" label="GCA_004559785SFXD01000062.1_9110611304329_9_GCA_004559785_-1_ID_29_9_partial_00__bacterium_"/>
    <otu id="otu275198" label="94.8/74"/>
    <otu id="otu275205" label="GCA_002316015DCCS01000025.1_14276783018511_14_GCA_002316015_1_ID_11_14_partial_00__Prevotellaceae_bacterium_UBA1075_"/>
    <otu id="otu275208" label="GCA_900543815UQST01000018.1_21300763254418_21_GCA_900543815_1_ID_18_21_partial_00__uncultured_Prevotellaceae_bacterium_"/>
    <otu id="otu275215" label="GCA_004560115SFWC01000013.1_440355957246_4_GCA_004560115_-1_ID_246_4_partial_00__bacterium_"/>
    <otu id="otu275222" label="GCA_002349035DECB01000053.1_10131481561377_10_GCA_002349035_-1_ID_77_10_partial_00__Prevotella_sp._UBA2941_"/>
    <otu id="otu275237" label="89.6/95"/>
    <otu id="otu275242" label="91.5/46"/>
    <otu id="otu275247" label="SDZ96703.1_GCA_900107705_M6_family_metalloprotease_domain-containing_protein__Prevotella_sp._tc2-28_"/>
    <otu id="otu275250" label="GCA_002391305DGSD01000114.1_43858649771_4_GCA_002391305_-1_ID_71_4_partial_00__Prevotellaceae_bacterium_UBA4371_"/>
    <otu id="otu275257" label="GCA_900318885ONMN01000003.1_22245502702171_22_GCA_900318885_-1_ID_71_22_partial_00__uncultured_Prevotellaceae_bacterium_"/>
    <otu id="otu275264" label="WP_106811657.1_GCF_900290275_M6_family_metalloprotease_domain-containing_protein__Prevotella_sp._Marseille-P4119_"/>
    <otu id="otu275271" label="88.1/99"/>
    <otu id="otu275274" label="GCA_900540885UQHJ01000071.1_1411220771_1_GCA_900540885_-1_ID_71_1_partial_00__uncultured_Prevotella_sp._"/>
    <otu id="otu275277" label="85.5/100"/>
    <otu id="otu275280" label="85.9/100"/>
    <otu id="otu275283" label="GCA_900539565UQCP01000016.1_21313513395416_21_GCA_900539565_-1_ID_16_21_partial_00__uncultured_Prevotella_sp._"/>
    <otu id="otu275286" label="GCA_900557405USSF01000025.1_20274243002425_20_GCA_900557405_-1_ID_25_20_partial_00__uncultured_Prevotella_sp._"/>
    <otu id="otu275293" label="OZT03983.1_GCA_002265625_hypothetical_protein_CHL74_07640__Prevotella_sp._885_"/>
    <otu id="otu275316" label="83.8/100"/>
    <otu id="otu275319" label="98.2/92"/>
    <otu id="otu275322" label="GCA_900318865ONMF01000021.1_2494235928_2_GCA_900318865_-1_ID_28_2_partial_00__uncultured_Prevotellaceae_bacterium_"/>
    <otu id="otu275325" label="GCA_002395965DGVT01000071.1_66098794555_6_GCA_002395965_1_ID_55_6_partial_00__Porphyromonadaceae_bacterium_UBA4277_"/>
    <otu id="otu275334" label="84.2/82"/>
    <otu id="otu275337" label="73.4/84"/>
    <otu id="otu275342" label="GCA_002353885DEKO01000209.1_9146751648341_9_GCA_002353885_1_ID_41_9_partial_00__Porphyromonadaceae_bacterium_UBA2720_"/>
    <otu id="otu275345" label="GCA_002396085DGWI01000042.1_69718417369428_69_GCA_002396085_1_ID_28_69_partial_00__Porphyromonadaceae_bacterium_UBA4262_"/>
    <otu id="otu275354" label="GCA_002480935DLDC01000226.1_112533103108_1_GCA_002480935_1_ID_108_1_partial_00__Prevotella_sp._UBA7782_"/>
    <otu id="otu275357" label="GCA_900321725ONXD01000011.1_16217122356547_16_GCA_900321725_-1_ID_47_16_partial_00__uncultured_Prevotellaceae_bacterium_"/>
    <otu id="otu275374" label="GCA_004562475SFQS01000097.1_25672381179_2_GCA_004562475_1_ID_179_2_partial_00__bacterium_"/>
    <otu id="otu275377" label="GCA_002298545DBKQ01000016.1_45100693249_4_GCA_002298545_-1_ID_49_4_partial_00__Prevotella_sp._UBA746_"/>
    <otu id="otu275384" label="GCA_002314055DCBP01000030.1_1618245038_1_GCA_002314055_1_ID_38_1_partial_00__Prevotella_sp._UBA1104_"/>
    <otu id="otu275391" label="GCA_900546575URDM01000045.1_11139381575245_11_GCA_900546575_1_ID_45_11_partial_00__uncultured_Prevotella_sp._"/>
    <otu id="otu275402" label="CDD05675.1_GCA_000436015_m6_family_metalloprotease_domain_protein__Prevotella_sp._CAG_592_"/>
    <otu id="otu275417" label="GCA_002305505DBRC01000013.1_25333623551250_25_GCA_002305505_-1_ID_50_25_partial_00__Prevotella_sp._UBA1378_"/>
    <otu id="otu275424" label="GCA_900548345URKA01000026.1_57492958226_5_GCA_900548345_1_ID_26_5_partial_00__uncultured_Paraprevotella_sp._"/>
    <otu id="otu275431" label="GCA_900314915OMXD01000015.1_10310499210713637_103_GCA_900314915_-1_ID_37_103_partial_00__uncultured_Prevotella_sp._"/>
    <otu id="otu275438" label="76.1/53"/>
    <otu id="otu275441" label="61.6/91"/>
    <otu id="otu275444" label="GCA_002372135DFIN01000001.1_75740467978134_75_GCA_002372135_1_ID_34_75_partial_00__Bacteroidales_bacterium_UBA3696_"/>
    <otu id="otu275447" label="EFM03039.1_GCA_000146675_M6_family_metalloprotease_domain_protein__Prevotella_marshii_DSM_16973___JCM_13450_"/>
    <otu id="otu275454" label="GCA_900319595ONOZ01000090.1_33769790881_3_GCA_900319595_-1_ID_81_3_partial_00__uncultured_Bacteroidales_bacterium_"/>
    <otu id="otu275469" label="91.7/96"/>
    <otu id="otu275472" label="GCA_900313675OMSO01000015.1_41478974989758_41_GCA_900313675_1_ID_58_41_partial_00__uncultured_Fibrobacter_sp._"/>
    <otu id="otu275475" label="GCA_002307115DBTP01000163.1_111533617495118_11_GCA_002307115_-1_ID_118_11_partial_00__Fibrobacter_sp._UBA1313_"/>
    <otu id="otu275486" label="92.3/32"/>
    <otu id="otu275491" label="75.1/73"/>
    <otu id="otu275494" label="79.5/93"/>
    <otu id="otu275497" label="84.7/94"/>
    <otu id="otu275500" label="0/69"/>
    <otu id="otu275503" label="73.1/97"/>
    <otu id="otu275508" label="0/68"/>
    <otu id="otu275511" label="78.9/97"/>
    <otu id="otu275514" label="70.6/98"/>
    <otu id="otu275517" label="87/100"/>
    <otu id="otu275522" label="GCA_900547755URIC01000016.1_586571107416_5_GCA_900547755_-1_ID_16_5_partial_00__uncultured_Bacteroidales_bacterium_"/>
    <otu id="otu275525" label="GCA_900552315URZM01000006.1_1613628160246_16_GCA_900552315_-1_ID_6_16_partial_00__uncultured_Bacteroidales_bacterium_"/>
    <otu id="otu275532" label="GCA_003979075RYWU01000131.1_11238233_1_GCA_003979075_1_ID_33_1_partial_10__Muribaculaceae_bacterium_"/>
    <otu id="otu275541" label="GCA_004560515SFUQ01000018.1_9112741376387_9_GCA_004560515_-1_ID_87_9_partial_00__bacterium_"/>
    <otu id="otu275544" label="42.6/96"/>
    <otu id="otu275547" label="RXE71283.1_GCA_004102805_M6_family_metalloprotease_domain-containing_protein__Muribaculaceae_bacterium_Isolate-002__NCI__"/>
    <otu id="otu275550" label="GCA_900545675UQZZ01000004.1_4182443194_4_GCA_900545675_-1_ID_4_4_partial_00__uncultured_Porphyromonadaceae_bacterium_"/>
    <otu id="otu275565" label="GCA_900547825URII01000046.1_13189262077646_13_GCA_900547825_1_ID_46_13_partial_01__uncultured_Porphyromonadaceae_bacterium_"/>
    <otu id="otu275572" label="GCA_002404675DHKE01000072.1_9148491668141_9_GCA_002404675_-1_ID_41_9_partial_00__Porphyromonadaceae_bacterium_UBA4702_"/>
    <otu id="otu275579" label="GCA_900550645URTA01000049.1_9134401526949_9_GCA_900550645_-1_ID_49_9_partial_00__uncultured_Porphyromonadaceae_bacterium_"/>
    <otu id="otu275586" label="HBL71581.1_GCA_003506275_TPA__hypothetical_protein_DD409_01055__Bacteroidales_bacterium_"/>
    <otu id="otu275593" label="91.1/100"/>
    <otu id="otu275598" label="46.6/100"/>
    <otu id="otu275601" label="GCA_002478905DLKJ01000070.1_10111391330758_10_GCA_002478905_-1_ID_58_10_partial_00__Bacteroidales_bacterium_UBA7591_"/>
    <otu id="otu275604" label="GCA_004552745SFNN01000062.1_683881049324_6_GCA_004552745_1_ID_24_6_partial_00__Bacteroidales_bacterium_"/>
    <otu id="otu275611" label="GCA_002314195DCCQ01000034.1_10141731628784_10_GCA_002314195_1_ID_84_10_partial_00__Bacteroidales_bacterium_UBA1077_"/>
    <otu id="otu275618" label="GCA_003979245RYWG01000003.1_681069908103_6_GCA_003979245_1_ID_103_6_partial_00__Bacteroidales_bacterium_"/>
    <otu id="otu275631" label="TFU91830.1_GCA_004570975_M6_family_metalloprotease_domain-containing_protein__Barnesiella_sp._WM24_"/>
    <otu id="otu275634" label="GCA_900542695UQOL01000021.1_53379513921_5_GCA_900542695_1_ID_21_5_partial_00__uncultured_Porphyromonadaceae_bacterium_"/>
    <otu id="otu275647" label="78.6/83"/>
    <otu id="otu275650" label="74.6/82"/>
    <otu id="otu275653" label="90.1/97"/>
    <otu id="otu275656" label="72.9/65"/>
    <otu id="otu275659" label="76.9/89"/>
    <otu id="otu275662" label="80.9/100"/>
    <otu id="otu275665" label="GCA_900549445UROS01000120.1_539696746120_5_GCA_900549445_-1_ID_120_5_partial_00__uncultured_Porphyromonadaceae_bacterium_"/>
    <otu id="otu275668" label="GCA_002494015DLAR01000025.1_217724546100_2_GCA_002494015_-1_ID_100_2_partial_00__Porphyromonadaceae_bacterium_UBA7042_"/>
    <otu id="otu275675" label="GCA_002361155DERZ01000015.1_27289243071137_27_GCA_002361155_1_ID_37_27_partial_00__Porphyromonadaceae_bacterium_UBA3327_"/>
    <otu id="otu275684" label="GCA_900541215UQJB01000035.1_2193303935_2_GCA_900541215_-1_ID_35_2_partial_00__uncultured_Bacteroidales_bacterium_"/>
    <otu id="otu275687" label="77.9/100"/>
    <otu id="otu275692" label="GCA_004556305SFHT01000013.1_41041013256136_4_GCA_004556305_-1_ID_136_4_partial_00__Bacteroidales_bacterium_"/>
    <otu id="otu275695" label="GCA_900549785URPM01000124.1_112763124_1_GCA_900549785_1_ID_124_1_partial_10__uncultured_Porphyromonadaceae_bacterium_"/>
    <otu id="otu275702" label="GCA_900541865UQLO01000025.1_20260742892325_20_GCA_900541865_1_ID_25_20_partial_00__uncultured_Porphyromonadaceae_bacterium_"/>
    <otu id="otu275717" label="92.1/98"/>
    <otu id="otu275720" label="49.8/94"/>
    <otu id="otu275725" label="84.9/97"/>
    <otu id="otu275730" label="GCA_900540115UQET01000002.1_3352359942_3_GCA_900540115_1_ID_2_3_partial_00__uncultured_Porphyromonadaceae_bacterium_"/>
    <otu id="otu275733" label="GCA_004553485SFLG01000015.1_262525027709118_26_GCA_004553485_-1_ID_118_26_partial_00__Bacteroidales_bacterium_"/>
    <otu id="otu275740" label="GAY29016.1_GCA_002933775_m6_family_metalloprotease_domain_protein__Prevotella_sp._MGM1_"/>
    <otu id="otu275747" label="TGX80747.1_GCA_004792655_M6_family_metalloprotease_domain-containing_protein__Bacteroidales_bacterium_"/>
    <otu id="otu275754" label="GCA_900554345USHH01000072.1_129288172_1_GCA_900554345_-1_ID_72_1_partial_00__uncultured_Bacteroidales_bacterium_"/>
    <otu id="otu275761" label="GCA_900549175URNN01000128.1_469299751128_4_GCA_900549175_-1_ID_128_4_partial_00__uncultured_Prevotella_sp._"/>
    <otu id="otu275772" label="GCA_001689485LUJQ01000076.1_13123431442774_13_GCA_001689485_-1_ID_74_13_partial_00__Bacteroidales_bacterium_M6_"/>
    <otu id="otu275779" label="78.6/85"/>
    <otu id="otu275782" label="80.1/79"/>
    <otu id="otu275785" label="81.4/94"/>
    <otu id="otu275788" label="87.6/98"/>
    <otu id="otu275791" label="72/98"/>
    <otu id="otu275794" label="16.7/98"/>
    <otu id="otu275797" label="GCA_900541865UQLO01000043.1_976981025643_9_GCA_900541865_1_ID_43_9_partial_00__uncultured_Porphyromonadaceae_bacterium_"/>
    <otu id="otu275800" label="GCA_002490635DKUJ01000049.1_6614587122_6_GCA_002490635_-1_ID_2_6_partial_00__Porphyromonadaceae_bacterium_UBA7207_"/>
    <otu id="otu275807" label="GCA_900554265USGZ01000326.1_132222326_1_GCA_900554265_1_ID_326_1_partial_11__uncultured_Porphyromonadaceae_bacterium_"/>
    <otu id="otu275814" label="GCA_002493345DKYN01000079.1_65337734670_6_GCA_002493345_-1_ID_70_6_partial_00__Porphyromonadaceae_bacterium_UBA7099_"/>
    <otu id="otu275821" label="GCA_900550395URSD01000033.1_24884761933_2_GCA_900550395_-1_ID_33_2_partial_00__uncultured_Porphyromonadaceae_bacterium_"/>
    <otu id="otu275830" label="0/16"/>
    <otu id="otu275835" label="75.2/99"/>
    <otu id="otu275838" label="GCA_001689665LUJV01000052.1_696771251474_6_GCA_001689665_-1_ID_74_6_partial_00__Bacteroidales_bacterium_M11_"/>
    <otu id="otu275841" label="GCA_900549785URPM01000067.1_25030791267_2_GCA_900549785_-1_ID_67_2_partial_00__uncultured_Porphyromonadaceae_bacterium_"/>
    <otu id="otu275848" label="GCA_002494015DLAR01000104.1_26412464411639_26_GCA_002494015_-1_ID_39_26_partial_00__Porphyromonadaceae_bacterium_UBA7042_"/>
    <otu id="otu275855" label="GCA_900549375URNY01000016.1_15198342263216_15_GCA_900549375_-1_ID_16_15_partial_00__uncultured_Bacteroidales_bacterium_"/>
    <otu id="otu275862" label="GCA_002490635DKUJ01000017.1_65777108050828_65_GCA_002490635_1_ID_28_65_partial_00__Porphyromonadaceae_bacterium_UBA7207_"/>
    <otu id="otu275873" label="73/93"/>
    <otu id="otu275876" label="72.6/89"/>
    <otu id="otu275879" label="77.4/83"/>
    <otu id="otu275882" label="88/95"/>
    <otu id="otu275885" label="GCA_002491925DKWW01000035.1_5144125469055_51_GCA_002491925_1_ID_5_51_partial_00__Porphyromonadaceae_bacterium_UBA7142_"/>
    <otu id="otu275888" label="GCA_900546555URDA01000084.1_86312903584_8_GCA_900546555_-1_ID_84_8_partial_00__uncultured_Porphyromonadaceae_bacterium_"/>
    <otu id="otu275895" label="86.6/100"/>
    <otu id="otu275898" label="GCA_001689495LUJS01000042.1_14416936717221942_144_GCA_001689495_1_ID_42_144_partial_00__Bacteroidales_bacterium_M8_"/>
    <otu id="otu275901" label="GCA_001701225DAAQ01000039.1_17236042645027_17_GCA_001701225_1_ID_27_17_partial_00__Bacteroidales_bacterium_H5_"/>
    <otu id="otu275914" label="92.5/95"/>
    <otu id="otu275917" label="76.8/92"/>
    <otu id="otu275920" label="GCA_001689615LUJY01000031.1_14118604918808831_141_GCA_001689615_-1_ID_31_141_partial_00__Bacteroidales_bacterium_M14_"/>
    <otu id="otu275923" label="GCA_001689415LUJM01000067.1_12158791857267_12_GCA_001689415_1_ID_67_12_partial_00__Bacteroidales_bacterium_M2_"/>
    <otu id="otu275930" label="GCA_002491925DKWW01000037.1_2469874037_2_GCA_002491925_-1_ID_7_2_partial_00__Porphyromonadaceae_bacterium_UBA7142_"/>
    <otu id="otu275937" label="GCA_900548975URMS01000001.1_6171121739101_61_GCA_900548975_-1_ID_1_61_partial_00__uncultured_Porphyromonadaceae_bacterium_"/>
    <otu id="otu275948" label="GCA_900550025URQP01000010.1_17227342546910_17_GCA_900550025_1_ID_10_17_partial_00__uncultured_Porphyromonadaceae_bacterium_"/>
    <otu id="otu275963" label="70.1/82"/>
    <otu id="otu275966" label="GCA_900539135UQBF01000045.1_1075151031045_10_GCA_900539135_1_ID_45_10_partial_00__uncultured_Porphyromonadaceae_bacterium_"/>
    <otu id="otu275969" label="GCA_900317745ONHW01000013.1_50709487370729_50_GCA_900317745_-1_ID_29_50_partial_00__uncultured_Bacteroidales_bacterium_"/>
    <otu id="otu275984" label="85.2/96"/>
    <otu id="otu275989" label="26.5/96"/>
    <otu id="otu275992" label="GAT61797.1_GCA_001618385_M6_family_metalloprotease_domain-containing_protein__Paludibacter_jiangxiensis_"/>
    <otu id="otu275995" label="ADQ80287.1_GCA_000183135_M6_family_metalloprotease_domain_protein__Paludibacter_propionicigenes_WB4_"/>
    <otu id="otu276004" label="GCA_001603385LUYV01000021.1_15144871628973_15_GCA_001603385_1_ID_73_15_partial_00__Bacteroidales_bacterium_Bact_04_"/>
    <otu id="otu276007" label="OJX91728.1_GCA_001898935_hypothetical_protein_BGP01_02575__Paludibacter_sp._47-17_"/>
    <otu id="otu276020" label="CCX49008.1_GCA_000431155_m6_family_metalloprotease_domain_protein__Bacteroides_sp._CAG_927_"/>
    <otu id="otu276023" label="GCA_900546365URCF01000006.1_3133793366636_31_GCA_900546365_-1_ID_6_31_partial_00__uncultured_Porphyromonadaceae_bacterium_"/>
    <otu id="otu276038" label="82.6/41"/>
    <otu id="otu276043" label="56.7/98"/>
    <otu id="otu276046" label="GCA_004561555SFVH01000006.1_23367443933823_23_GCA_004561555_1_ID_23_23_partial_00__bacterium_"/>
    <otu id="otu276049" label="81/100"/>
    <otu id="otu276052" label="GCA_004552395SFOK01000029.1_910234123279_9_GCA_004552395_1_ID_9_9_partial_00__Bacteroidales_bacterium_"/>
    <otu id="otu276055" label="GCA_002361155DERZ01000042.1_818420212547_8_GCA_002361155_-1_ID_7_8_partial_00__Porphyromonadaceae_bacterium_UBA3327_"/>
    <otu id="otu276066" label="GCA_900542255UQMR01000034.1_46429922734_4_GCA_900542255_1_ID_34_4_partial_00__uncultured_Porphyromonadaceae_bacterium_"/>
    <otu id="otu276073" label="72/72"/>
    <otu id="otu276076" label="WP_018463491.1_GCF_000373185_M6_family_metalloprotease_domain-containing_protein__Prevotella_paludivivens_"/>
    <otu id="otu276079" label="80.8/100"/>
    <otu id="otu276082" label="GCA_002404675DHKE01000080.1_594371207961_5_GCA_002404675_1_ID_61_5_partial_00__Porphyromonadaceae_bacterium_UBA4702_"/>
    <otu id="otu276085" label="GCA_900550645URTA01000002.1_1119244218862_11_GCA_900550645_-1_ID_2_11_partial_00__uncultured_Porphyromonadaceae_bacterium_"/>
    <otu id="otu276104" label="92.2/68"/>
    <otu id="otu276109" label="76.7/72"/>
    <otu id="otu276112" label="60.6/93"/>
    <otu id="otu276115" label="GCA_900319595ONOZ01000223.1_465341077236_4_GCA_900319595_1_ID_36_4_partial_00__uncultured_Bacteroidales_bacterium_"/>
    <otu id="otu276118" label="74.5/99"/>
    <otu id="otu276121" label="GCA_900546555URDA01000026.1_11116251386826_11_GCA_900546555_-1_ID_26_11_partial_00__uncultured_Porphyromonadaceae_bacterium_"/>
    <otu id="otu276124" label="GCA_900553155USCM01000190.1_122185190_1_GCA_900553155_-1_ID_190_1_partial_10__uncultured_Prevotella_sp._"/>
    <otu id="otu276135" label="GCA_003979075RYWU01000035.1_54590749318_5_GCA_003979075_-1_ID_18_5_partial_00__Muribaculaceae_bacterium_"/>
    <otu id="otu276142" label="GCA_004552395SFOK01000010.1_181890021773108_18_GCA_004552395_-1_ID_108_18_partial_00__Bacteroidales_bacterium_"/>
    <otu id="otu276149" label="0/52"/>
    <otu id="otu276152" label="76.1/55"/>
    <otu id="otu276155" label="GCA_900316945ONEV01000007.1_2642369449845_26_GCA_900316945_-1_ID_5_26_partial_00__uncultured_Bacteroidales_bacterium_"/>
    <otu id="otu276158" label="37/98"/>
    <otu id="otu276161" label="RGN50259.1_GCA_003438995_M6_family_metalloprotease_domain-containing_protein__Bacteroides_sp._OM05-12_"/>
    <otu id="otu276164" label="GCA_900541935UQLZ01000013.1_32390734188913_32_GCA_900541935_1_ID_13_32_partial_00__uncultured_Prevotellaceae_bacterium_"/>
    <otu id="otu276175" label="ROT19905.1_GCA_003833095_M6_family_metalloprotease_domain-containing_protein__Muribaculaceae_bacterium_Isolate-114__HZI__"/>
    <otu id="otu276194" label="RGN47401.1_GCA_003438995_M6_family_metalloprotease_domain-containing_protein__Bacteroides_sp._OM05-12_"/>
    <otu id="otu276201" label="76.4/66"/>
    <otu id="otu276206" label="77.9/86"/>
    <otu id="otu276209" label="80/97"/>
    <otu id="otu276212" label="87.4/99"/>
    <otu id="otu276215" label="75.8/100"/>
    <otu id="otu276218" label="GCA_900320545ONSU01000052.1_1106231916_1_GCA_900320545_1_ID_16_1_partial_00__uncultured_Bacteroidales_bacterium_"/>
    <otu id="otu276221" label="GCA_900316525ONDF01000046.1_86622883847_8_GCA_900316525_1_ID_47_8_partial_00__uncultured_Bacteroidales_bacterium_"/>
    <otu id="otu276230" label="75.7/100"/>
    <otu id="otu276233" label="GCA_900544175UQUN01000003.1_6268227702633_62_GCA_900544175_1_ID_3_62_partial_00__uncultured_Alistipes_sp._"/>
    <otu id="otu276236" label="GCA_002438905DJSA01000040.1_41857403777_4_GCA_002438905_1_ID_77_4_partial_00__Bacteroidales_bacterium_UBA6346_"/>
    <otu id="otu276243" label="GCA_003979485RYWA01000022.1_27318443402418_27_GCA_003979485_-1_ID_18_27_partial_00__Bacteroidales_bacterium_"/>
    <otu id="otu276254" label="GCA_900544305UQUV01000004.1_7982635844554_79_GCA_900544305_-1_ID_4_79_partial_00__uncultured_Porphyromonadaceae_bacterium_"/>
    <otu id="otu276261" label="81.8/91"/>
    <otu id="otu276268" label="92.5/90"/>
    <otu id="otu276271" label="0/78"/>
    <otu id="otu276274" label="91.9/100"/>
    <otu id="otu276277" label="GCA_001512865LFSY01000121.1_27240082674696_27_GCA_001512865_1_ID_96_27_partial_00__Rikenellaceae_bacterium_DTU002_"/>
    <otu id="otu276280" label="11.5/89"/>
    <otu id="otu276283" label="GCA_900318355ONKE01000050.1_48583886046638_48_GCA_900318355_-1_ID_38_48_partial_00__uncultured_Bacteroidales_bacterium_"/>
    <otu id="otu276288" label="GCA_900318955ONMJ01000035.1_11154161716735_11_GCA_900318955_-1_ID_35_11_partial_00__uncultured_Bacteroidales_bacterium_"/>
    <otu id="otu276291" label="GCA_002353945DEKR01000234.1_639235719109_6_GCA_002353945_-1_ID_109_6_partial_00__Bacteroidales_bacterium_UBA2717_"/>
    <otu id="otu276306" label="GCA_004561455SFVR01000162.1_23293123181694_23_GCA_004561455_1_ID_94_23_partial_00__bacterium_"/>
    <otu id="otu276313" label="GCA_002479065DLLJ01000008.1_1321689501705632_132_GCA_002479065_-1_ID_2_132_partial_00__Bacteroidales_bacterium_UBA7565_"/>
    <otu id="otu276320" label="94.8/100"/>
    <otu id="otu276323" label="GCA_900319025ONMT01000009.1_20197562133054_20_GCA_900319025_-1_ID_54_20_partial_00__uncultured_Bacteroidales_bacterium_"/>
    <otu id="otu276328" label="GCA_002361565DETI01000040.1_2547212132_2_GCA_002361565_1_ID_32_2_partial_00__Bacteroidales_bacterium_UBA3292_"/>
    <otu id="otu276331" label="GCA_004560145SFVV01000066.1_36572231286_3_GCA_004560145_-1_ID_286_3_partial_00__bacterium_"/>
    <otu id="otu276346" label="72.7/46"/>
    <otu id="otu276349" label="93.8/48"/>
    <otu id="otu276352" label="61.8/34"/>
    <otu id="otu276357" label="GCA_900552315URZM01000106.1_220124087106_2_GCA_900552315_-1_ID_106_2_partial_00__uncultured_Bacteroidales_bacterium_"/>
    <otu id="otu276360" label="GCA_003979075RYWU01000175.1_12132246102_1_GCA_003979075_1_ID_102_1_partial_00__Muribaculaceae_bacterium_"/>
    <otu id="otu276367" label="GCA_002372395DFGP01000089.1_692521144789_6_GCA_002372395_-1_ID_89_6_partial_00__Bacteroidales_bacterium_UBA3747_"/>
    <otu id="otu276374" label="ASB37313.1_GCA_002201515_hypothetical_protein_ADH68_04485__Muribaculum_intestinale_"/>
    <otu id="otu276381" label="74.6/99"/>
    <otu id="otu276386" label="73/100"/>
    <otu id="otu276389" label="GCA_004552155SFPF01000014.1_21442894138_2_GCA_004552155_-1_ID_138_2_partial_00__Bacteroidales_bacterium_"/>
    <otu id="otu276392" label="GCA_004556745SFFY01000004.1_46644766727458_46_GCA_004556745_-1_ID_58_46_partial_00__Bacteroidales_bacterium_"/>
    <otu id="otu276399" label="GCA_001689615LUJY01000031.1_13517420317704931_135_GCA_001689615_-1_ID_31_135_partial_00__Bacteroidales_bacterium_M14_"/>
    <otu id="otu276406" label="GCA_900550025URQP01000005.1_2157944345_2_GCA_900550025_1_ID_5_2_partial_00__uncultured_Porphyromonadaceae_bacterium_"/>
    <otu id="otu276421" label="96.4/99"/>
    <otu id="otu276424" label="18.1/70"/>
    <otu id="otu276427" label="GCA_900555915USNC01000026.1_687891058226_6_GCA_900555915_1_ID_26_6_partial_00__uncultured_Porphyromonadaceae_bacterium_"/>
    <otu id="otu276430" label="75.5/100"/>
    <otu id="otu276433" label="GCA_900554845USIY01000272.1_211033214272_2_GCA_900554845_1_ID_272_2_partial_00__uncultured_Bacteroidales_bacterium_"/>
    <otu id="otu276436" label="GCA_900554345USHH01000132.1_647446396132_6_GCA_900554345_1_ID_132_6_partial_01__uncultured_Bacteroidales_bacterium_"/>
    <otu id="otu276447" label="GCA_900549785URPM01000115.1_425634353115_4_GCA_900549785_1_ID_115_4_partial_00__uncultured_Porphyromonadaceae_bacterium_"/>
    <otu id="otu276462" label="84.2/96"/>
    <otu id="otu276465" label="88.8/95"/>
    <otu id="otu276470" label="92.8/95"/>
    <otu id="otu276473" label="81.9/95"/>
    <otu id="otu276476" label="74.4/100"/>
    <otu id="otu276479" label="GCA_002309255DBXI01000044.1_28299863146770_28_GCA_002309255_-1_ID_70_28_partial_00__Bacteroidales_bacterium_UBA1216_"/>
    <otu id="otu276484" label="GCA_002361565DETI01000041.1_19184992010920_19_GCA_002361565_1_ID_20_19_partial_00__Bacteroidales_bacterium_UBA3292_"/>
    <otu id="otu276487" label="GCA_900319005ONMV01000004.1_13417415617576923_134_GCA_900319005_-1_ID_23_134_partial_00__uncultured_Bacteroidales_bacterium_"/>
    <otu id="otu276498" label="GCA_002310195DBYS01000001.1_8396990984925_83_GCA_002310195_-1_ID_5_83_partial_00__Bacteroidales_bacterium_UBA1180_"/>
    <otu id="otu276505" label="GCA_002394335DGTP01000013.1_6577716793417_65_GCA_002394335_-1_ID_7_65_partial_00__Bacteroidales_bacterium_UBA4333_"/>
    <otu id="otu276512" label="69.5/79"/>
    <otu id="otu276515" label="88.3/95"/>
    <otu id="otu276518" label="GCA_900542355UQNE01000007.1_1826179278137_18_GCA_900542355_1_ID_7_18_partial_00__uncultured_Bacteroidales_bacterium_"/>
    <otu id="otu276521" label="GCA_002440265DJSG01000017.1_2466209745_2_GCA_002440265_-1_ID_45_2_partial_00__Bacteroidales_bacterium_UBA6340_"/>
    <otu id="otu276528" label="GCA_002452095DKEG01000065.1_4229138748_4_GCA_002452095_1_ID_8_4_partial_00__Bacteroidales_bacterium_UBA6828_"/>
    <otu id="otu276539" label="74.1/98"/>
    <otu id="otu276542" label="0/86"/>
    <otu id="otu276545" label="GCA_002479065DLLJ01000008.1_1331705731721892_133_GCA_002479065_-1_ID_2_133_partial_00__Bacteroidales_bacterium_UBA7565_"/>
    <otu id="otu276548" label="0/87"/>
    <otu id="otu276553" label="GCA_002309255DBXI01000044.1_27282812990370_27_GCA_002309255_-1_ID_70_27_partial_00__Bacteroidales_bacterium_UBA1216_"/>
    <otu id="otu276556" label="GCA_900319995ONQO01000041.1_64072570934_6_GCA_900319995_-1_ID_34_6_partial_00__uncultured_Bacteroidales_bacterium_"/>
    <otu id="otu276563" label="GCA_002310195DBYS01000001.1_8295351969735_82_GCA_002310195_-1_ID_5_82_partial_00__Bacteroidales_bacterium_UBA1180_"/>
    <otu id="otu276576" label="GCA_002308195DBVU01000033.1_25249472656318_25_GCA_002308195_1_ID_18_25_partial_00__Bacteroidales_bacterium_UBA1256_"/>
    <otu id="otu276579" label="GCA_002352705DEIW01000081.1_181918420809118_18_GCA_002352705_-1_ID_118_18_partial_00__Bacteroidales_bacterium_UBA2764_"/>
    <otu id="otu276594" label="GCA_900317745ONHW01000008.1_30313213291017_30_GCA_900317745_1_ID_17_30_partial_00__uncultured_Bacteroidales_bacterium_"/>
    <otu id="otu276605" label="86/72"/>
    <otu id="otu276608" label="GCA_900318675ONLR01000149.1_25462432103_2_GCA_900318675_1_ID_103_2_partial_00__uncultured_Prevotellaceae_bacterium_"/>
    <otu id="otu276611" label="GCA_002491945DKWX01000010.1_76456822814_7_GCA_002491945_-1_ID_14_7_partial_00__Porphyromonadaceae_bacterium_UBA7141_"/>
    <otu id="otu276626" label="78.3/45"/>
    <otu id="otu276629" label="93.5/56"/>
    <otu id="otu276632" label="84/54"/>
    <otu id="otu276635" label="86.6/54"/>
    <otu id="otu276638" label="0/51"/>
    <otu id="otu276641" label="75.7/52"/>
    <otu id="otu276644" label="GCA_900315335OMYR01000022.1_19215832415616_19_GCA_900315335_1_ID_16_19_partial_00__uncultured_Bacteroidales_bacterium_"/>
    <otu id="otu276647" label="GCA_002491925DKWW01000015.1_1414328167782_14_GCA_002491925_-1_ID_2_14_partial_00__Porphyromonadaceae_bacterium_UBA7142_"/>
    <otu id="otu276654" label="GCA_001689415LUJM01000014.1_41440044677514_41_GCA_001689415_-1_ID_14_41_partial_00__Bacteroidales_bacterium_M2_"/>
    <otu id="otu276661" label="91.7/58"/>
    <otu id="otu276664" label="GCA_900317065ONFK01000002.1_131132313038190_13_GCA_900317065_1_ID_190_13_partial_00__uncultured_Bacteroidales_bacterium_"/>
    <otu id="otu276667" label="85.7/91"/>
    <otu id="otu276670" label="CCX54134.1_GCA_000432655_m6_family_metalloprotease_domain_protein__Bacteroides_sp._CAG_1060_"/>
    <otu id="otu276673" label="GCA_900318565ONLD01000058.1_41608333243_4_GCA_900318565_-1_ID_43_4_partial_00__uncultured_Bacteroidales_bacterium_"/>
    <otu id="otu276690" label="56.5/99"/>
    <otu id="otu276693" label="EHG16088.1_GCA_000234055_hypothetical_protein_HMPREF9138_01250__Prevotella_histicola_F0411_"/>
    <otu id="otu276696" label="GCA_900555715USMC01000031.1_17164431920831_17_GCA_900555715_-1_ID_31_17_partial_00__uncultured_Porphyromonadaceae_bacterium_"/>
    <otu id="otu276703" label="92.2/100"/>
    <otu id="otu276706" label="GCA_002493945DLAL01000082.1_1916046187366_19_GCA_002493945_1_ID_6_19_partial_00__Porphyromonadaceae_bacterium_UBA7048_"/>
    <otu id="otu276709" label="GCA_003979155RYWL01000007.1_1618994217299_16_GCA_003979155_1_ID_9_16_partial_00__Muribaculaceae_bacterium_"/>
    <otu id="otu276728" label="GCA_900318915ONMI01000003.1_13183502071357_13_GCA_900318915_-1_ID_57_13_partial_00__uncultured_Prevotellaceae_bacterium_"/>
    <otu id="otu276731" label="93/100"/>
    <otu id="otu276734" label="GCA_900539245UQBK01000034.1_57631950834_5_GCA_900539245_1_ID_34_5_partial_00__uncultured_Porphyromonadaceae_bacterium_"/>
    <otu id="otu276737" label="GCA_900541835UQLL01000007.1_2429130309987_24_GCA_900541835_-1_ID_7_24_partial_00__uncultured_Porphyromonadaceae_bacterium_"/>
    <otu id="otu276748" label="GCA_002493515DKYZ01000043.1_9135511593869_9_GCA_002493515_1_ID_69_9_partial_00__Porphyromonadaceae_bacterium_UBA7087_"/>
    <otu id="otu276759" label="OUN74036.1_GCA_002161555_hypothetical_protein_B5G10_03155__Barnesiella_sp._An55_"/>
    <otu id="otu276770" label="73.7/87"/>
    <otu id="otu276773" label="GCA_002396335DGXN01000006.1_33420344467625_33_GCA_002396335_-1_ID_25_33_partial_00__Bacteroidales_bacterium_UBA4231_"/>
    <otu id="otu276776" label="GCA_900539135UQBF01000012.1_14179221969712_14_GCA_900539135_1_ID_12_14_partial_00__uncultured_Porphyromonadaceae_bacterium_"/>
    <otu id="otu276789" label="80.5/60"/>
    <otu id="otu276792" label="58/77"/>
    <otu id="otu276795" label="74.6/87"/>
    <otu id="otu276798" label="82.2/98"/>
    <otu id="otu276803" label="75/100"/>
    <otu id="otu276806" label="GCA_002395605DGXO01000069.1_26339113643922_26_GCA_002395605_1_ID_22_26_partial_00__Bacteroidales_bacterium_UBA4230_"/>
    <otu id="otu276809" label="GCA_002395605DGXO01000069.1_22300233198122_22_GCA_002395605_1_ID_22_22_partial_00__Bacteroidales_bacterium_UBA4230_"/>
    <otu id="otu276816" label="GCA_900321775ONXE01000067.1_32969517944_3_GCA_900321775_1_ID_44_3_partial_00__uncultured_Bacteroidales_bacterium_"/>
    <otu id="otu276823" label="GCA_900319645ONPG01000002.1_12115071115354515_121_GCA_900319645_1_ID_15_121_partial_00__uncultured_Bacteroidales_bacterium_"/>
    <otu id="otu276830" label="46.5/60"/>
    <otu id="otu276835" label="76.5/99"/>
    <otu id="otu276838" label="76.1/92"/>
    <otu id="otu276841" label="80.3/98"/>
    <otu id="otu276844" label="45.4/98"/>
    <otu id="otu276847" label="GCA_004555055SFJN01000016.1_61035012590262_6_GCA_004555055_1_ID_262_6_partial_00__Bacteroidales_bacterium_"/>
    <otu id="otu276850" label="WP_071122406.1_GCF_900106785_M6_family_metalloprotease_domain-containing_protein__Prevotellamassilia_timonensis_"/>
    <otu id="otu276859" label="GCA_900321445ONWB01000028.1_769769819113_7_GCA_900321445_-1_ID_113_7_partial_00__uncultured_Prevotellaceae_bacterium_"/>
    <otu id="otu276862" label="GCA_900553285USCX01000038.1_46670849638_4_GCA_900553285_1_ID_38_4_partial_00__uncultured_Prevotella_sp._"/>
    <otu id="otu276873" label="WP_028901782.1_GCF_000430525_M6_family_metalloprotease_domain-containing_protein__Prevotella_corporis_"/>
    <otu id="otu276880" label="91.2/93"/>
    <otu id="otu276883" label="76.5/100"/>
    <otu id="otu276886" label="GCA_004555055SFJN01000110.1_430144675176_4_GCA_004555055_1_ID_176_4_partial_00__Bacteroidales_bacterium_"/>
    <otu id="otu276889" label="GCA_002314875DCHS01000010.1_30284263011755_30_GCA_002314875_-1_ID_55_30_partial_00__Prevotellaceae_bacterium_UBA1746_"/>
    <otu id="otu276896" label="GCA_004552865SFNE01000269.1_29652704131_2_GCA_004552865_-1_ID_131_2_partial_01__Bacteroidales_bacterium_"/>
    <otu id="otu276907" label="GCA_900315455OMZE01000005.1_63758297793459_63_GCA_900315455_-1_ID_59_63_partial_00__uncultured_Prevotellaceae_bacterium_"/>
    <otu id="otu276914" label="93.7/100"/>
    <otu id="otu276917" label="GCA_002451695DKDC01000004.1_44460124803025_44_GCA_002451695_-1_ID_25_44_partial_00__Prevotellaceae_bacterium_UBA6858_"/>
    <otu id="otu276920" label="QFQ12924.1_GCA_003265305_M6_family_metalloprotease_domain-containing_protein__Alloprevotella_sp._E39_"/>
    <otu id="otu276935" label="87.3/87"/>
    <otu id="otu276938" label="74.5/88"/>
    <otu id="otu276941" label="75.8/89"/>
    <otu id="otu276944" label="94.9/90"/>
    <otu id="otu276947" label="58.4/90"/>
    <otu id="otu276950" label="GCA_003556685PWQQ01000208.1_131358103_1_GCA_003556685_1_ID_103_1_partial_10__Balneolia_bacterium_"/>
    <otu id="otu276953" label="EGG54664.1_GCA_000205165_M6_family_metalloprotease_domain_protein__Paraprevotella_xylaniphila_YIT_11841_"/>
    <otu id="otu276960" label="RHP64067.1_GCA_003477995_M6_family_metalloprotease_domain-containing_protein__Bacteroides_sp._OF04-15BH_"/>
    <otu id="otu276967" label="GCA_900545955URAU01000022.1_23201072261722_23_GCA_900545955_-1_ID_22_23_partial_00__uncultured_Porphyromonadaceae_bacterium_"/>
    <otu id="otu276974" label="93.6/99"/>
    <otu id="otu276977" label="81.7/98"/>
    <otu id="otu276982" label="GCA_900320055ONQS01000011.1_1297991157744_12_GCA_900320055_-1_ID_44_12_partial_00__uncultured_Prevotellaceae_bacterium_"/>
    <otu id="otu276985" label="44.1/39"/>
    <otu id="otu276990" label="GCA_900317325ONGE01000020.1_9712622712800526_97_GCA_900317325_-1_ID_26_97_partial_00__uncultured_Prevotellaceae_bacterium_"/>
    <otu id="otu276993" label="GCA_900318335ONKF01000024.1_13159531771046_13_GCA_900318335_1_ID_46_13_partial_00__uncultured_Prevotellaceae_bacterium_"/>
    <otu id="otu277000" label="85.3/70"/>
    <otu id="otu277005" label="GCA_900318535ONKU01000008.1_71940189579318_71_GCA_900318535_-1_ID_18_71_partial_00__uncultured_Prevotellaceae_bacterium_"/>
    <otu id="otu277008" label="GCA_900318345ONKD01000044.1_2416219182_2_GCA_900318345_1_ID_82_2_partial_00__uncultured_Prevotellaceae_bacterium_"/>
    <otu id="otu277015" label="82.3/71"/>
    <otu id="otu277018" label="GCA_900318205ONJS01000008.1_29639188939366731_296_GCA_900318205_1_ID_31_296_partial_00__uncultured_Prevotellaceae_bacterium_"/>
    <otu id="otu277021" label="GCA_900318645ONLH01000028.1_11214181214359058_112_GCA_900318645_1_ID_58_112_partial_00__uncultured_Prevotellaceae_bacterium_"/>
    <otu id="otu277040" label="84.1/99"/>
    <otu id="otu277043" label="GCA_900320245ONRP01000003.1_10813655913941728_108_GCA_900320245_1_ID_28_108_partial_00__uncultured_Prevotellaceae_bacterium_"/>
    <otu id="otu277046" label="GCA_900322135ONYP01000028.1_23643222105_2_GCA_900322135_-1_ID_105_2_partial_00__uncultured_Prevotellaceae_bacterium_"/>
    <otu id="otu277057" label="GCA_900317835ONIL01000002.1_66897219256716_66_GCA_900317835_1_ID_16_66_partial_00__uncultured_Prevotellaceae_bacterium_"/>
    <otu id="otu277068" label="GCA_900539795UQDN01000007.1_3847985501747_38_GCA_900539795_-1_ID_7_38_partial_00__uncultured_Prevotella_sp._"/>
    <otu id="otu277079" label="90.2/98"/>
    <otu id="otu277082" label="GCA_900321835ONXQ01000005.1_202483226571130_20_GCA_900321835_1_ID_130_20_partial_00__uncultured_Prevotellaceae_bacterium_"/>
    <otu id="otu277085" label="GCA_900546665URDY01000002.1_1316626185872_13_GCA_900546665_-1_ID_2_13_partial_00__uncultured_Paraprevotella_sp._"/>
    <otu id="otu277096" label="80.1/53"/>
    <otu id="otu277099" label="71.2/56"/>
    <otu id="otu277102" label="80.4/100"/>
    <otu id="otu277105" label="96/100"/>
    <otu id="otu277108" label="GCA_004555245SFIS01000011.1_53626336477773_53_GCA_004555245_1_ID_73_53_partial_00__Bacteroidales_bacterium_"/>
    <otu id="otu277111" label="GCA_002309295DBXF01000065.1_50540435803556_50_GCA_002309295_1_ID_56_50_partial_00__Bacteroidales_bacterium_UBA1219_"/>
    <otu id="otu277118" label="GCA_002358855DEPQ01000054.1_684831143478_6_GCA_002358855_1_ID_78_6_partial_00__Bacteroidales_bacterium_UBA3388_"/>
    <otu id="otu277125" label="77.1/59"/>
    <otu id="otu277128" label="GCA_900320385ONSD01000125.1_12163024_1_GCA_900320385_-1_ID_24_1_partial_10__uncultured_Bacteroidales_bacterium_"/>
    <otu id="otu277131" label="33/99"/>
    <otu id="otu277134" label="GCA_001602845LUZE01000175.1_181632418318175_18_GCA_001602845_1_ID_175_18_partial_00__Bacteroidales_bacterium_Bact_13_"/>
    <otu id="otu277137" label="92.3/100"/>
    <otu id="otu277140" label="GCA_001603525LUZD01000029.1_13120571405429_13_GCA_001603525_1_ID_29_13_partial_00__Bacteroidales_bacterium_Bact_12_"/>
    <otu id="otu277143" label="GCA_001603505LUZC01000042.1_43452824727942_43_GCA_001603505_1_ID_42_43_partial_00__Bacteroidales_bacterium_Bact_11_"/>
    <otu id="otu277162" label="74.5/93"/>
    <otu id="otu277165" label="GCA_002297545DBLZ01000001.1_43020467855_4_GCA_002297545_-1_ID_55_4_partial_00__Prevotellaceae_bacterium_UBA711_"/>
    <otu id="otu277170" label="GCA_900546365URCF01000008.1_3640524430288_36_GCA_900546365_1_ID_8_36_partial_00__uncultured_Porphyromonadaceae_bacterium_"/>
    <otu id="otu277173" label="GCA_001689615LUJY01000025.1_65725687597825_65_GCA_001689615_1_ID_25_65_partial_00__Bacteroidales_bacterium_M14_"/>
    <otu id="otu277196" label="92.3/78"/>
    <otu id="otu277201" label="48.6/96"/>
    <otu id="otu277206" label="GCA_900320255ONRS01000166.1_41279353476_4_GCA_900320255_-1_ID_76_4_partial_00__uncultured_Prevotellaceae_bacterium_"/>
    <otu id="otu277209" label="GCA_002393705DGTH01000064.1_112230994_1_GCA_002393705_-1_ID_94_1_partial_00__Prevotella_sp._UBA4341_"/>
    <otu id="otu277220" label="GCA_002363695DEWO01000168.1_108393101981_10_GCA_002363695_1_ID_1_10_partial_00__Prevotella_sp._UBA3208_"/>
    <otu id="otu277223" label="GCA_002353485DEJS01000005.1_5279389812786_52_GCA_002353485_1_ID_6_52_partial_00__Prevotella_sp._UBA2742_"/>
    <otu id="otu277230" label="GCA_002350855DEFM01000034.1_885471036410_8_GCA_002350855_1_ID_10_8_partial_00__Prevotellaceae_bacterium_UBA2852_"/>
    <otu id="otu277241" label="88.3/87"/>
    <otu id="otu277244" label="GCA_900545525UQZX01000020.1_30284073020920_30_GCA_900545525_1_ID_20_30_partial_00__uncultured_Prevotella_sp._"/>
    <otu id="otu277247" label="GCA_002491305DKVR01000078.1_33743653575_3_GCA_002491305_1_ID_75_3_partial_00__Porphyromonadaceae_bacterium_UBA7173_"/>
    <otu id="otu277258" label="83.5/69"/>
    <otu id="otu277261" label="75.2/73"/>
    <otu id="otu277264" label="68.7/61"/>
    <otu id="otu277267" label="85.8/62"/>
    <otu id="otu277272" label="32.4/60"/>
    <otu id="otu277275" label="10.9/63"/>
    <otu id="otu277278" label="GCA_002315795DCIF01000151.1_10876010628106_10_GCA_002315795_1_ID_106_10_partial_00__Bacteroidales_bacterium_UBA1733_"/>
    <otu id="otu277281" label="78.3/90"/>
    <otu id="otu277284" label="GCA_002919185PKET01000125.1_12943014237_1_GCA_002919185_1_ID_237_1_partial_00__Gemmatimonas_sp._"/>
    <otu id="otu277287" label="GCA_002436685DJNE01000003.1_860687666150_8_GCA_002436685_1_ID_150_8_partial_00__Prevotella_sp._UBA6472_"/>
    <otu id="otu277298" label="GCA_002314055DCBP01000104.1_30318523374119_30_GCA_002314055_1_ID_19_30_partial_00__Prevotella_sp._UBA1104_"/>
    <otu id="otu277307" label="CDD05254.1_GCA_000436015_putative_uncharacterized_protein__Prevotella_sp._CAG_592_"/>
    <otu id="otu277310" label="GCA_004558865SFCY01000067.1_998061167173_9_GCA_004558865_1_ID_73_9_partial_00__Bacteroidales_bacterium_"/>
    <otu id="otu277321" label="GCA_900548745URLQ01000054.1_992091109554_9_GCA_900548745_1_ID_54_9_partial_00__uncultured_Prevotella_sp._"/>
    <otu id="otu277330" label="GAY28530.1_GCA_002933775_hypothetical_protein_PvtlMGM1_1830__Prevotella_sp._MGM1_"/>
    <otu id="otu277333" label="GCA_900553965USFX01000096.1_1147191396_1_GCA_900553965_1_ID_96_1_partial_00__uncultured_Prevotella_sp._"/>
    <otu id="otu277344" label="99.5/100"/>
    <otu id="otu277347" label="GCA_900320565ONSR01000027.1_25029704191_2_GCA_900320565_1_ID_91_2_partial_00__uncultured_Prevotellaceae_bacterium_"/>
    <otu id="otu277350" label="GCA_900313705OMSJ01000022.1_61113613100103_6_GCA_900313705_1_ID_103_6_partial_00__uncultured_Prevotellaceae_bacterium_"/>
    <otu id="otu277361" label="76.3/84"/>
    <otu id="otu277368" label="GCA_900552675USAI01000068.1_31401321868_3_GCA_900552675_1_ID_68_3_partial_00__uncultured_Prevotella_sp._"/>
    <otu id="otu277371" label="73.8/93"/>
    <otu id="otu277374" label="GCA_002440225DJSH01000060.1_35375633937791_35_GCA_002440225_1_ID_91_35_partial_00__Prevotella_sp._UBA6339_"/>
    <otu id="otu277377" label="GCA_002480935DLDC01000154.1_111413115906145_11_GCA_002480935_-1_ID_145_11_partial_00__Prevotella_sp._UBA7782_"/>
    <otu id="otu277388" label="81.4/92"/>
    <otu id="otu277393" label="75.5/98"/>
    <otu id="otu277396" label="OYP61813.1_GCA_002251435_hypothetical_protein_CIK98_14220__Prevotella_sp._P2-180_"/>
    <otu id="otu277399" label="GCA_002305505DBRC01000039.1_4238242356_4_GCA_002305505_-1_ID_6_4_partial_00__Prevotella_sp._UBA1378_"/>
    <otu id="otu277408" label="97/97"/>
    <otu id="otu277411" label="GCA_900313805OMSQ01000092.1_10104411226138_10_GCA_900313805_1_ID_38_10_partial_00__uncultured_Prevotella_sp._"/>
    <otu id="otu277414" label="GCA_900318915ONMI01000111.1_3153833376_3_GCA_900318915_1_ID_6_3_partial_00__uncultured_Prevotellaceae_bacterium_"/>
    <otu id="otu277421" label="WP_084791334.1_GCF_900079775_M6_family_metalloprotease_domain-containing_protein__Prevotella_lascolaii_"/>
    <otu id="otu277432" label="GCA_002349035DECB01000064.1_59773877921066_59_GCA_002349035_1_ID_66_59_partial_00__Prevotella_sp._UBA2941_"/>
    <otu id="otu277443" label="81.7/86"/>
    <otu id="otu277448" label="40.2/31"/>
    <otu id="otu277453" label="74.6/96"/>
    <otu id="otu277456" label="GCA_900548535URLG01000006.1_4546603483546_45_GCA_900548535_1_ID_6_45_partial_00__uncultured_Prevotella_sp._"/>
    <otu id="otu277459" label="GCA_004554665SFKY01000015.1_1097661152681_10_GCA_004554665_-1_ID_81_10_partial_00__Bacteroidales_bacterium_"/>
    <otu id="otu277466" label="SDZ79785.1_GCA_900107655_immune_inhibitor_A__Prevotella_bryantii_"/>
    <otu id="otu277473" label="91.5/99"/>
    <otu id="otu277478" label="98/100"/>
    <otu id="otu277481" label="CDD20947.1_GCA_000436035_putative_uncharacterized_protein__Prevotella_sp._CAG_732_"/>
    <otu id="otu277484" label="GCA_900543835UQSY01000001.1_1010414122071_10_GCA_900543835_-1_ID_1_10_partial_00__uncultured_Prevotella_sp._"/>
    <otu id="otu277491" label="75/94"/>
    <otu id="otu277494" label="EJP32442.1_GCA_000287635_M6_family_metalloprotease_domain_protein__Prevotella_sp._MSX73_"/>
    <otu id="otu277497" label="98.7/99"/>
    <otu id="otu277502" label="90.1/90"/>
    <otu id="otu277507" label="GCA_002310195DBYS01000016.1_9413119213360917_94_GCA_002310195_-1_ID_17_94_partial_00__Bacteroidales_bacterium_UBA1180_"/>
    <otu id="otu277510" label="GCA_900316005ONBH01000055.1_253427082_2_GCA_900316005_1_ID_2_2_partial_00__uncultured_Bacteroidales_bacterium_"/>
    <otu id="otu277517" label="GCA_900319645ONPG01000007.1_36502755482230_36_GCA_900319645_-1_ID_30_36_partial_00__uncultured_Bacteroidales_bacterium_"/>
    <otu id="otu277524" label="GCA_002351925DEHM01000008.1_1921001233135_19_GCA_002351925_-1_ID_5_19_partial_00__Bacteroidales_bacterium_UBA2800_"/>
    <otu id="otu277531" label="80.2/83"/>
    <otu id="otu277534" label="GCA_002309835DBYL01000025.1_68781028048920_68_GCA_002309835_-1_ID_20_68_partial_00__Bacteroidales_bacterium_UBA1187_"/>
    <otu id="otu277537" label="78.7/100"/>
    <otu id="otu277540" label="GCA_002373505DFKE01000016.1_5562737650829_55_GCA_002373505_-1_ID_9_55_partial_00__Bacteroidales_bacterium_UBA3653_"/>
    <otu id="otu277543" label="GCA_900319035ONMU01000005.1_49548685715957_49_GCA_900319035_1_ID_57_49_partial_00__uncultured_Bacteroidales_bacterium_"/>
    <otu id="otu277568" label="GCA_002480885DLCZ01000101.1_111034712047149_11_GCA_002480885_1_ID_149_11_partial_00__Prevotella_sp._UBA7785_"/>
    <otu id="otu277571" label="GCA_900316285ONCG01000023.1_17182252003911_17_GCA_900316285_-1_ID_11_17_partial_00__uncultured_Prevotellaceae_bacterium_"/>
    <otu id="otu277586" label="49/87"/>
    <otu id="otu277589" label="GCA_002353555DEJO01000054.1_25238742575730_25_GCA_002353555_-1_ID_30_25_partial_00__Prevotella_sp._UBA2746_"/>
    <otu id="otu277592" label="ATV39981.1_GCA_002763975_peptidase_M6__Prevotella_intermedia_"/>
    <otu id="otu277603" label="77.7/79"/>
    <otu id="otu277606" label="GCA_900318855ONMG01000182.1_423234140137_4_GCA_900318855_1_ID_137_4_partial_00__uncultured_Prevotella_sp._"/>
    <otu id="otu277609" label="GCA_900314365OMVH01000091.1_544466263134_5_GCA_900314365_-1_ID_134_5_partial_00__uncultured_Prevotella_sp._"/>
    <otu id="otu277636" label="0/38"/>
    <otu id="otu277639" label="94/100"/>
    <otu id="otu277642" label="RME01983.1_GCA_003694145_M6_family_metalloprotease_domain-containing_protein__partial__Deltaproteobacteria_bacterium_"/>
    <otu id="otu277645" label="RME55764.1_GCA_003694725_hypothetical_protein_D6795_02500__partial__Deltaproteobacteria_bacterium_"/>
    <otu id="otu277652" label="GCA_003235575QJVW01000021.1_21218362478727_21_GCA_003235575_1_ID_27_21_partial_00__Candidatus_Eisenbacteria_bacterium_"/>
    <otu id="otu277667" label="RKZ09528.1_GCA_003644925_hypothetical_protein_DRQ25_06065__Candidatus_Fermentibacteria_bacterium_"/>
    <otu id="otu277674" label="GCA_002327905DCUY01000072.1_55319728990_5_GCA_002327905_-1_ID_90_5_partial_00__candidate_division_WOR-3_bacterium_UBA2202_"/>
    <otu id="otu277681" label="76.3/31"/>
    <otu id="otu277684" label="0/31"/>
    <otu id="otu277687" label="86.8/96"/>
    <otu id="otu277690" label="78.2/100"/>
    <otu id="otu277693" label="96.9/100"/>
    <otu id="otu277696" label="74/97"/>
    <otu id="otu277699" label="30.7/52"/>
    <otu id="otu277704" label="GCA_002347565DDXR01000019.1_14191612164145_14_GCA_002347565_-1_ID_45_14_partial_00__bacterium_UBP2_UBA2255_"/>
    <otu id="otu277707" label="73.1/100"/>
    <otu id="otu277710" label="GCA_002403115DHHE01000013.1_46018781795_4_GCA_002403115_1_ID_95_4_partial_00__bacterium_UBP2_UBA4780_"/>
    <otu id="otu277713" label="OGF10596.1_GCA_001777935_hypothetical_protein_A3K15_05400__Candidatus_Edwardsbacteria_bacterium_GWE2_54_12_"/>
    <otu id="otu277724" label="GCA_002403115DHHE01000145.1_111259914413138_11_GCA_002403115_1_ID_138_11_partial_01__bacterium_UBP2_UBA4780_"/>
    <otu id="otu277731" label="GCA_002345865DDWH01000044.1_2631275453_2_GCA_002345865_-1_ID_53_2_partial_00__bacterium_UBP2_UBA2291_"/>
    <otu id="otu277738" label="OGF12401.1_GCA_001777935_hypothetical_protein_A3K15_00915__Candidatus_Edwardsbacteria_bacterium_GWE2_54_12_"/>
    <otu id="otu277745" label="OGF16362.1_GCA_001780165_hypothetical_protein_A2W00_09275__Candidatus_Eisenbacteria_bacterium_RBG_16_71_46_"/>
    <otu id="otu277752" label="GCA_003353795PIVY01000133.1_550668143516_5_GCA_003353795_-1_ID_516_5_partial_00__bacterium_"/>
    <otu id="otu277759" label="89/78"/>
    <otu id="otu277764" label="KPK64571.1_GCA_001303785_hypothetical_protein_AMJ83_02405__candidate_division_WOR_3_bacterium_SM23_42_"/>
    <otu id="otu277767" label="TET63162.1_GCA_004376785_M6_family_metalloprotease_domain-containing_protein__bacterium__Candidatus_Stahlbacteria__"/>
    <otu id="otu277774" label="OPX18347.1_GCA_002049785_hypothetical_protein_BXT86_01710__candidate_division_WOR-3_bacterium_4484_100_"/>
    <otu id="otu277785" label="92.7/92"/>
    <otu id="otu277788" label="79.4/98"/>
    <otu id="otu277791" label="RMD92798.1_GCA_003694115_M6_family_metalloprotease_domain-containing_protein__partial__Calditrichaeota_bacterium_"/>
    <otu id="otu277794" label="79.1/100"/>
    <otu id="otu277797" label="TDJ02340.1_GCA_004356825_M6_family_metalloprotease_domain-containing_protein__Caldithrix_sp._"/>
    <otu id="otu277800" label="GCA_001643615LXTE01000104.1_446766451188_4_GCA_001643615_1_ID_188_4_partial_00__bacterium_SPGG8_"/>
    <otu id="otu277811" label="45/91"/>
    <otu id="otu277814" label="RMD92774.1_GCA_003694105_M6_family_metalloprotease_domain-containing_protein__Calditrichaeota_bacterium_"/>
    <otu id="otu277817" label="PID78859.1_GCA_002747875_hypothetical_protein_CSB20_12990__bacterium_DOLZORAL124_64_63_"/>
    <otu id="otu277836" label="70.6/22"/>
    <otu id="otu277839" label="70.6/21"/>
    <otu id="otu277842" label="84.7/48"/>
    <otu id="otu277845" label="64.5/41"/>
    <otu id="otu277848" label="70.6/92"/>
    <otu id="otu277851" label="88.6/99"/>
    <otu id="otu277854" label="87.8/95"/>
    <otu id="otu277857" label="98.5/99"/>
    <otu id="otu277860" label="71.1/99"/>
    <otu id="otu277863" label="GCA_000715765KL570186.1_13916610275187_13_GCA_000715765_1_ID_187_13_partial_00__Streptomyces_natalensis_"/>
    <otu id="otu277866" label="73.5/97"/>
    <otu id="otu277869" label="91/97"/>
    <otu id="otu277872" label="98.2/96"/>
    <otu id="otu277877" label="80/87"/>
    <otu id="otu277884" label="0/15"/>
    <otu id="otu277889" label="91.5/86"/>
    <otu id="otu277896" label="48.8/78"/>
    <otu id="otu277899" label="91.2/91"/>
    <otu id="otu277902" label="58.5/91"/>
    <otu id="otu277907" label="85.8/92"/>
    <otu id="otu277910" label="0/19"/>
    <otu id="otu277915" label="53.5/27"/>
    <otu id="otu277920" label="0/17"/>
    <otu id="otu277923" label="87.8/94"/>
    <otu id="otu277926" label="85.8/85"/>
    <otu id="otu277931" label="80.3/100"/>
    <otu id="otu277934" label="PGH49893.1_GCA_002573955_hypothetical_protein_CRI70_15095__partial__Streptomyces_sp._Ru87_"/>
    <otu id="otu277937" label="HCA87398.1_GCA_003519485_TPA__M6_family_metalloprotease_domain-containing_protein__partial__Streptomyces_sp._"/>
    <otu id="otu277944" label="73.2/99"/>
    <otu id="otu277947" label="GCA_001700545MAZZ01000001.1_1058108226610835491_1058_GCA_001700545_1_ID_1_1058_partial_00__Streptomyces_minutiscleroticus_"/>
    <otu id="otu277950" label="WP_128980543.1_GCF_004117935_M6_family_metalloprotease_domain-containing_protein__Streptomyces_sp._TRM44457_"/>
    <otu id="otu277961" label="KQX11722.1_GCA_001426585_M6_family_metalloprotease__Streptomyces_sp._Root431_"/>
    <otu id="otu277970" label="AYG82274.1_GCA_003627815_hypothetical_protein_DWB77_04445__Streptomyces_hundungensis_"/>
    <otu id="otu277973" label="ALO09040.1_GCA_001443625_Putative_secreted_protein__Streptomyces_venezuelae_"/>
    <otu id="otu277984" label="85/89"/>
    <otu id="otu277987" label="84.3/94"/>
    <otu id="otu277992" label="GCA_000718395JOFY01000012.1_11413064313192012_114_GCA_000718395_-1_ID_12_114_partial_00__Streptomyces_sp._NRRL_F-4335_"/>
    <otu id="otu277995" label="AXG79574.1_GCA_003344965_M6_family_metalloprotease_domain-containing_protein__Streptomyces_sp._GSSD-12_"/>
    <otu id="otu278002" label="91.2/95"/>
    <otu id="otu278005" label="AQU68186.1_GCA_002009175_M6_family_metalloprotease_domain-containing_protein__Streptomyces_niveus_"/>
    <otu id="otu278008" label="ALC22647.1_GCA_001278075_M6_family_metalloprotease__Streptomyces_pristinaespiralis_"/>
    <otu id="otu278025" label="RSS78192.1_GCA_003949795_M6_family_metalloprotease_domain-containing_protein__Streptomyces_sp._WAC06614_"/>
    <otu id="otu278028" label="RDG36925.1_GCA_003346515_M6_family_metalloprotease_domain-containing_protein__partial__Streptomyces_corynorhini_"/>
    <otu id="otu278035" label="AXE26761.1_GCA_003325375_M6_family_metalloprotease_domain-containing_protein__Streptomyces_globosus_"/>
    <otu id="otu278042" label="GCA_000716195KL575347.1_292994231219110_29_GCA_000716195_1_ID_110_29_partial_00__Streptomyces_sp._NRRL_S-50_"/>
    <otu id="otu278059" label="PWS42528.1_GCA_003173635_M6_family_metalloprotease_domain-containing_protein__Streptomyces_sp._ZEA17I_"/>
    <otu id="otu278062" label="PWS52221.1_GCA_003173645_M6_family_metalloprotease_domain-containing_protein__Streptomyces_sp._FT05W_"/>
    <otu id="otu278073" label="44.7/99"/>
    <otu id="otu278078" label="GCA_000716245KL575774.1_17178451911680_17_GCA_000716245_1_ID_80_17_partial_00__Streptomyces_bikiniensis_"/>
    <otu id="otu278081" label="TCU39097.1_GCA_004346385_M6_family_metalloprotease-like_protein__Streptomyces_sp._BK215_"/>
    <otu id="otu278088" label="WP_121828314.1_GCF_003687505_MULTISPECIES__M6_family_metalloprotease_domain-containing_protein__unclassified_Streptomyces_"/>
    <otu id="otu278099" label="92.2/99"/>
    <otu id="otu278102" label="OKI95393.1_GCA_001905735_M6_family_metalloprotease__Streptomyces_sp._CB01249_"/>
    <otu id="otu278105" label="ROQ68322.1_GCA_003751445_M6_family_metalloprotease-like_protein__Streptomyces_sp._840.1_"/>
    <otu id="otu278116" label="84/53"/>
    <otu id="otu278119" label="83.9/85"/>
    <otu id="otu278122" label="78.9/46"/>
    <otu id="otu278125" label="72.6/57"/>
    <otu id="otu278128" label="WP_157859342.1_GCF_001418495_M6_family_metalloprotease_domain-containing_protein__partial__Streptomyces_pathocidini_"/>
    <otu id="otu278131" label="77.7/67"/>
    <otu id="otu278134" label="WP_030115617.1_GCF_000715745_MULTISPECIES__M6_family_metalloprotease_domain-containing_protein__Streptomyces_"/>
    <otu id="otu278137" label="EGE43887.1_GCA_000177175_M6_family_metalloprotease_domain_protein__Streptomyces_sp._ACT-1_"/>
    <otu id="otu278148" label="ATL28436.1_GCA_002556545_putative_secreted_protein__Streptomyces_formicae_"/>
    <otu id="otu278155" label="EPH42940.1_GCA_000414115_putative_Flocculation_protein_FLO11__Streptomyces_aurantiacus_JA_4570_"/>
    <otu id="otu278162" label="EFG07414.1_GCA_000163875_Secreted_protein__Streptomyces_clavuligerus_"/>
    <otu id="otu278173" label="88.9/57"/>
    <otu id="otu278178" label="EGJ76634.1_GCA_000213055_hypothetical_protein_STTU_3845__Streptomyces_sp._Tu6071_"/>
    <otu id="otu278183" label="82.4/97"/>
    <otu id="otu278186" label="OKH95927.1_GCA_001905345_M6_family_metalloprotease_domain_protein__Streptomyces_uncialis_"/>
    <otu id="otu278191" label="PRH79281.1_GCA_002982015_M6_family_metalloprotease_domain-containing_protein__Streptomyces_sp._ST5x_"/>
    <otu id="otu278194" label="WP_018889729.1_GCF_000377525_M6_family_metalloprotease_domain-containing_protein__Streptomyces_sp._CNT302_"/>
    <otu id="otu278205" label="27.5/92"/>
    <otu id="otu278208" label="RFU84533.1_GCA_003429565_M6_family_metalloprotease_domain-containing_protein__Streptomyces_triticagri_"/>
    <otu id="otu278211" label="78.5/94"/>
    <otu id="otu278214" label="WP_078849386.1_GCF_000721265_M6_family_metalloprotease_domain-containing_protein__Streptomyces_sp._NRRL_F-5126_"/>
    <otu id="otu278217" label="KIF72160.1_GCA_000818175_M6_family_metalloprotease_domain_protein__Streptomyces_sp._AcH_505_"/>
    <otu id="otu278238" label="WP_069174475.1_GCF_001715295_M6_family_metalloprotease_domain-containing_protein__Streptomyces_griseus_"/>
    <otu id="otu278241" label="WP_019887134.1_GCF_000384175_M6_family_metalloprotease_domain-containing_protein__Streptomyces_purpureus_"/>
    <otu id="otu278256" label="OWA14300.1_GCA_002188355_M6_family_metalloprotease_domain-containing_protein__Streptomyces_sp._CS227_"/>
    <otu id="otu278263" label="PSM44003.1_GCA_003024195_M6_family_metalloprotease_domain-containing_protein__Streptomyces_dioscori_"/>
    <otu id="otu278270" label="GAQ70638.1_GCA_001485145_hypothetical_protein_T45_02375__Streptomyces_turgidiscabies_"/>
    <otu id="otu278277" label="CAB38579.1_GCA_000203835_putative_secreted_protein__Streptomyces_coelicolor_A3_2__"/>
    <otu id="otu278286" label="92.4/100"/>
    <otu id="otu278289" label="KUN70253.1_GCA_001514145_M6_family_metalloprotease__Streptomyces_canus_"/>
    <otu id="otu278292" label="KUM83161.1_GCA_001513955_M6_family_metalloprotease__Streptomyces_pseudovenezuelae_"/>
    <otu id="otu278299" label="OQR65968.1_GCA_002081495_M6_family_metalloprotease_domain-containing_protein__Streptomyces_sp._B9173_"/>
    <otu id="otu278310" label="AQS69126.1_GCA_002005225_M6_family_metalloprotease_domain-containing_protein__Streptomyces_pactum_"/>
    <otu id="otu278317" label="53.5/65"/>
    <otu id="otu278320" label="77.3/57"/>
    <otu id="otu278323" label="PKV86261.1_GCA_002846415_M6_family_metalloprotease-like_protein__Streptomyces_sp._TLI_146_"/>
    <otu id="otu278326" label="GCA_000722155KL589150.1_2141897801910781_214_GCA_000722155_-1_ID_1_214_partial_00__Streptomyces_sp._NRRL_F-5638_"/>
    <otu id="otu278335" label="OWA10639.1_GCA_002188335_M6_family_metalloprotease_domain-containing_protein__Streptomyces_sp._CS159_"/>
    <otu id="otu278338" label="AZM77218.1_GCA_003950055_M6_family_metalloprotease_domain-containing_protein__Streptomyces_sp._KPB2_"/>
    <otu id="otu278353" label="WP_030165309.1_GCF_000718945_M6_family_metalloprotease_domain-containing_protein__Streptomyces_sp._NRRL_S-813_"/>
    <otu id="otu278360" label="90.7/100"/>
    <otu id="otu278363" label="GCA_000716085KL574246.1_212572540223_2_GCA_000716085_-1_ID_223_2_partial_00__Streptomyces_sp._NRRL_B-24501_"/>
    <otu id="otu278366" label="WP_019057434.1_GCF_000367365_M6_family_metalloprotease_domain-containing_protein__Streptomyces_prunicolor_"/>
    <otu id="otu278377" label="ASN25971.1_GCA_000816465_M6_family_metalloprotease_domain-containing_protein__Streptomyces_pluripotens_"/>
    <otu id="otu278384" label="SEE22930.1_GCA_900105265_M6_family_metalloprotease_domain-containing_protein__Streptomyces_sp._3213_"/>
    <otu id="otu278391" label="90.6/85"/>
    <otu id="otu278394" label="18.2/72"/>
    <otu id="otu278397" label="RSR95517.1_GCA_003949505_M6_family_metalloprotease_domain-containing_protein__Streptomyces_sp._WAC00469_"/>
    <otu id="otu278400" label="WP_157057712.1_GCF_001311905_hypothetical_protein__Calditerricola_satsumensis_"/>
    <otu id="otu278407" label="86/95"/>
    <otu id="otu278410" label="WP_020121661.1_GCF_000383615_M6_family_metalloprotease_domain-containing_protein__Streptomyces_canus_"/>
    <otu id="otu278413" label="90.5/98"/>
    <otu id="otu278416" label="WP_031150584.1_GCF_000725555_M6_family_metalloprotease_domain-containing_protein__Streptomyces_erythrochromogenes_"/>
    <otu id="otu278419" label="WP_097875598.1_GCF_002551335_M6_family_metalloprotease_domain-containing_protein__Streptomyces_sp._ms184_"/>
    <otu id="otu278438" label="GAT82618.1_GCA_001653115_hypothetical_protein_CF54_32575__Streptomyces_sp._F-3_"/>
    <otu id="otu278445" label="OON76010.1_GCA_002007125_M6_family_metalloprotease_domain-containing_protein__Streptomyces_tsukubensis_"/>
    <otu id="otu278454" label="90.9/97"/>
    <otu id="otu278457" label="WP_018563983.1_GCF_000373665_M6_family_metalloprotease_domain-containing_protein__Streptomyces_sp._BoleA5_"/>
    <otu id="otu278460" label="SEG79265.1_GCA_900107965_M6_family_metalloprotease_domain-containing_protein__Streptomyces_yanglinensis_"/>
    <otu id="otu278467" label="SDO05576.1_GCA_900103985_M6_family_metalloprotease_domain-containing_protein__Streptomyces_guanduensis_"/>
    <otu id="otu278478" label="WP_107498669.1_GCF_000745345_M6_family_metalloprotease_domain-containing_protein__Streptomyces_yeochonensis_"/>
    <otu id="otu278491" label="KJY41218.1_GCA_000967025_hypothetical_protein_VR41_13580__Streptomyces_sp._NRRL_B-1568_"/>
    <otu id="otu278494" label="WP_058046719.1_GCF_001445655_M6_family_metalloprotease_domain-containing_protein__Streptomyces_sp._MBT76_"/>
    <otu id="otu278505" label="0/28"/>
    <otu id="otu278508" label="18/16"/>
    <otu id="otu278511" label="77.2/64"/>
    <otu id="otu278516" label="GCA_002403115DHHE01000167.1_647946404134_6_GCA_002403115_-1_ID_134_6_partial_01__bacterium_UBP2_UBA4780_"/>
    <otu id="otu278519" label="OGU77432.1_GCA_001802865_hypothetical_protein_A2V93_09610__Ignavibacteria_bacterium_RBG_16_34_14_"/>
    <otu id="otu278526" label="GCA_003229855QIFR01000205.1_11832777168_1_GCA_003229855_-1_ID_168_1_partial_01__Ignavibacteria_bacterium_"/>
    <otu id="otu278533" label="OQY72429.1_GCA_002050295_hypothetical_protein_B6D44_10150__partial__Ignavibacteriales_bacterium_UTCHB2_"/>
    <otu id="otu278540" label="RCK73055.1_GCA_003327435_Beta-galactosidase__Ignavibacteriae_bacterium_"/>
    <otu id="otu278551" label="GCA_003141435PLLW01000063.1_152203224779110_15_GCA_003141435_-1_ID_110_15_partial_00__Ignavibacteriales_bacterium_"/>
    <otu id="otu278558" label="94.7/100"/>
    <otu id="otu278561" label="92.1/100"/>
    <otu id="otu278566" label="SEM70551.1_GCA_900109945_M6_family_metalloprotease_domain-containing_protein__Bradyrhizobium_sp._OK095_"/>
    <otu id="otu278577" label="PYK12706.1_GCA_003219415_hypothetical_protein_DME64_15765__partial__Verrucomicrobia_bacterium_"/>
    <otu id="otu278580" label="PYK26522.1_GCA_003219465_hypothetical_protein_DME59_07550__partial__Verrucomicrobia_bacterium_"/>
    <otu id="otu278587" label="PYL49168.1_GCA_003219945_protease__Verrucomicrobia_bacterium_"/>
    <otu id="otu278594" label="PYJ88996.1_GCA_003218755_hypothetical_protein_DME71_11225__Verrucomicrobia_bacterium_"/>
    <otu id="otu278601" label="PYL09819.1_GCA_003219695_protease__Verrucomicrobia_bacterium_"/>
    <otu id="otu278612" label="ATU66469.1_GCA_002762215_protease__Rhizobacter_gummiphilus_"/>
    <otu id="otu278619" label="WP_010581930.1_GCF_000255655_M6_family_metalloprotease_domain-containing_protein__Schlesneria_paludicola_"/>
    <otu id="otu278630" label="72.7/88"/>
    <otu id="otu278635" label="TCO95475.1_GCA_004341915_M6_family_metalloprotease-like_protein__Chthoniobacter_flavus_"/>
    <otu id="otu278638" label="15.9/97"/>
    <otu id="otu278641" label="WP_020468608.1_GCF_000255705_M6_family_metalloprotease_domain-containing_protein__Zavarzinella_formosa_"/>
    <otu id="otu278644" label="AMV29117.1_GCA_001610855_Immune_inhibitor_A_precursor__Gemmata_sp._SH-PL17_"/>
    <otu id="otu278655" label="AWM36796.1_GCA_003149495_hypothetical_protein_C1280_07035__Gemmata_obscuriglobus_"/>
    <otu id="otu278666" label="92.9/99"/>
    <otu id="otu278669" label="GCA_003154155PMCM01000215.1_327425162198_3_GCA_003154155_1_ID_198_3_partial_01__Ignavibacteriae_bacterium_"/>
    <otu id="otu278672" label="GCA_003162215PMMO01000159.1_25043077154_2_GCA_003162215_-1_ID_154_2_partial_00__Ignavibacteriae_bacterium_"/>
    <otu id="otu278683" label="GCA_002366635DFBN01000078.1_31436316068_3_GCA_002366635_-1_ID_68_3_partial_00__candidate_division_WOR-3_bacterium_UBA3079_"/>
    <otu id="otu278690" label="72.8/23"/>
    <otu id="otu278693" label="78.1/74"/>
    <otu id="otu278696" label="32.7/92"/>
    <otu id="otu278699" label="RJP76345.1_GCA_003599535_M6_family_metalloprotease_domain-containing_protein__candidate_division_Zixibacteria_bacterium_"/>
    <otu id="otu278702" label="GCA_002347565DDXR01000067.1_20203222300934_20_GCA_002347565_-1_ID_34_20_partial_00__bacterium_UBP2_UBA2255_"/>
    <otu id="otu278709" label="PIY39481.1_GCA_002784985_hypothetical_protein_COZ06_29495__Armatimonadetes_bacterium_CG_4_10_14_3_um_filter_66_18_"/>
    <otu id="otu278718" label="PKK82085.1_GCA_002838945_hypothetical_protein_CVT49_15510__candidate_division_Zixibacteria_bacterium_HGW-Zixibacteria-1_"/>
    <otu id="otu278721" label="RKX30994.1_GCA_003641425_hypothetical_protein_DRP46_04305__candidate_division_Zixibacteria_bacterium_"/>
    <otu id="otu278740" label="65.8/27"/>
    <otu id="otu278743" label="92.6/50"/>
    <otu id="otu278746" label="OQX79548.1_GCA_002085315_hypothetical_protein_B6D56_06860__Candidatus_Omnitrophica_bacterium_4484_70.1_"/>
    <otu id="otu278749" label="97.3/98"/>
    <otu id="otu278752" label="RKU33274.1_GCA_003635305_hypothetical_protein_C6495_09600__Candidatus_Poribacteria_bacterium_"/>
    <otu id="otu278755" label="MAF13134.1_GCA_002687025_hypothetical_protein_CMK11_21995__Candidatus_Poribacteria_bacterium_"/>
    <otu id="otu278766" label="70.4/83"/>
    <otu id="otu278769" label="TKJ41220.1_GCA_005223185_hypothetical_protein_CEE37_06025__candidate_division_LCP-89_bacterium_B3_LCP_"/>
    <otu id="otu278772" label="63.9/96"/>
    <otu id="otu278775" label="RKX70346.1_GCA_003645615_hypothetical_protein_DRP53_05350__candidate_division_WOR-3_bacterium_"/>
    <otu id="otu278778" label="WP_018153408.1_GCF_000376965_M6_family_metalloprotease_domain-containing_protein__partial__Methanothermococcus_thermolithotrophicus_"/>
    <otu id="otu278797" label="GCA_002506335DAXJ01000041.1_126607817590_12_GCA_002506335_-1_ID_90_12_partial_00__Methanosaeta_sp._UBA114_"/>
    <otu id="otu278808" label="67.6/76"/>
    <otu id="otu278811" label="GCA_002436025DIXM01000018.1_13716447_1_GCA_002436025_-1_ID_7_1_partial_00__candidate_division_Hyd24-12_bacterium_UBA6080_"/>
    <otu id="otu278814" label="SCG85345.1_GCA_900095295_M6_family_metalloprotease_domain-containing_protein__Methanobacterium_congolense_"/>
    <otu id="otu278825" label="80.4/98"/>
    <otu id="otu278828" label="81.8/89"/>
    <otu id="otu278831" label="83.4/68"/>
    <otu id="otu278834" label="86.1/81"/>
    <otu id="otu278837" label="96.3/99"/>
    <otu id="otu278840" label="89.3/92"/>
    <otu id="otu278843" label="85.6/99"/>
    <otu id="otu278846" label="41.7/99"/>
    <otu id="otu278849" label="GCA_002433295DJHW01000044.1_16164501944994_16_GCA_002433295_-1_ID_94_16_partial_00__Pseudoalteromonas_sp._UBA6610_"/>
    <otu id="otu278852" label="RYV02477.1_GCA_004168585_hypothetical_protein_SOPP22_08075__Shewanella_sp._OPT22_"/>
    <otu id="otu278859" label="OIQ48168.1_GCA_001874365_hypothetical_protein_BM565_02950__Gammaproteobacteria_bacterium_MedPE_"/>
    <otu id="otu278866" label="WP_133406286.1_GCF_004358445_M6_family_metalloprotease_domain-containing_protein__Parashewanella_sp._MEBiC05444_"/>
    <otu id="otu278875" label="WP_121853383.1_GCF_004358345_M6_family_metalloprotease_domain-containing_protein__Parashewanella_spongiae_"/>
    <otu id="otu278878" label="RYV02476.1_GCA_004168585_peptidase_M6__Shewanella_sp._OPT22_"/>
    <otu id="otu278889" label="WP_052406391.1_GCF_000821305_M6_family_metalloprotease_domain-containing_protein__Clostridium_sp._CL-6_"/>
    <otu id="otu278898" label="83.3/97"/>
    <otu id="otu278905" label="WP_081810706.1_GCF_000482325_M6_family_metalloprotease_domain-containing_protein__Bacillus_sp._UNC438CL73TsuS30_"/>
    <otu id="otu278908" label="WP_077616478.1_GCF_002003465_M6_family_metalloprotease_domain-containing_protein__Caenibacillus_caldisaponilyticus_"/>
    <otu id="otu278915" label="91.9/99"/>
    <otu id="otu278918" label="79.1/93"/>
    <otu id="otu278929" label="AKP77312.1_GCA_001050455_Immune_inhibitor_A_precursor__Bacillus_megaterium_Q3_"/>
    <otu id="otu278932" label="WP_026591527.1_GCF_000482345_M6_family_metalloprotease_domain-containing_protein__Bacillus_sp._UNC437CL72CviS29_"/>
    <otu id="otu278939" label="AFU13711.1_GCA_000300475_Immune_inhibitor_A__Bacillus_thuringiensis_MC28_"/>
    <otu id="otu278946" label="ANC78819.1_GCA_001629705_peptidase_M6__Fictibacillus_phosphorivorans_"/>
    <otu id="otu278957" label="83.4/76"/>
    <otu id="otu278990" label="TCI80336.1_GCA_004337165_M6_family_metalloprotease_domain-containing_protein__Exiguobacterium_sp._SH0S1_"/>
    <otu id="otu278993" label="WP_121661257.1_GCF_003667825_M6_family_metalloprotease_domain-containing_protein__Bacillus_litoralis_"/>
    <otu id="otu279000" label="AFH63391.1_GCA_000258535_peptidase_M6__Paenibacillus_mucilaginosus_K02_"/>
    <otu id="otu279007" label="WP_078414627.1_GCF_002019595_M6_family_metalloprotease_domain-containing_protein__Bacillus_abyssalis_"/>
    <otu id="otu279014" label="WP_127528019.1_GCF_000422905_M6_family_metalloprotease_domain-containing_protein__Paenibacillus_alginolyticus_"/>
    <otu id="otu279021" label="ASI36714.1_GCA_002214325_peptidase_M6__Exiguobacterium_sp._N4-1P_"/>
    <otu id="otu279028" label="WP_157036555.1_GCF_000799595_M6_family_metalloprotease_domain-containing_protein__Paenibacillus_chondroitinus_"/>
    <otu id="otu279035" label="RZT21535.1_GCA_004216955_immune_inhibitor_A__Fictibacillus_sp._BK138_"/>
    <otu id="otu279042" label="TCS73555.1_GCA_004343345_immune_inhibitor_A__Effusibacillus_lacus_"/>
    <otu id="otu279049" label="WP_051475554.1_GCF_000518865_M6_family_metalloprotease_domain-containing_protein__Bacillus_sp._J37_"/>
    <otu id="otu279056" label="AHA31075.1_GCA_000496635_peptidase_M6__Exiguobacterium_sp._MH3_"/>
    <otu id="otu279063" label="WP_114572105.1_GCF_003344535_M6_family_metalloprotease_domain-containing_protein__Exiguobacterium_sp._HF60_"/>
    <otu id="otu279070" label="THF83218.1_GCA_004801455_M6_family_metalloprotease_domain-containing_protein__Bacillus_sp._DSL-17_"/>
    <otu id="otu279077" label="APH07083.1_GCA_001889165_peptidase_M6__Bacillus_weihaiensis_"/>
    <otu id="otu279084" label="ACQ69117.1_GCA_000023045_M6_family_metalloprotease_domain_protein__Exiguobacterium_sp._AT1b_"/>
    <otu id="otu279095" label="93/89"/>
    <otu id="otu279100" label="KEZ48345.1_GCA_000708755_peptidase_M6__Bacillus_indicus_LMG_22858_"/>
    <otu id="otu279103" label="TDL78511.1_GCA_004358755_M6_family_metalloprotease_domain-containing_protein___Brevibacterium__frigoritolerans_"/>
    <otu id="otu279110" label="PLR66007.1_GCA_002858905_peptidase_M6__Bacillus_sp._UMB0893_"/>
    <otu id="otu279117" label="ACB62382.1_GCA_000019905_M6_family_metalloprotease_domain_protein__Exiguobacterium_sibiricum_255-15_"/>
    <otu id="otu279124" label="81.2/96"/>
    <otu id="otu279129" label="KZZ82602.1_GCA_000732485_peptidase_M6__Bacillus_sp._SJS_"/>
    <otu id="otu279132" label="AZB44970.1_GCA_003816055_M6_family_metalloprotease_domain-containing_protein__Bacillus_sp._FJAT-42376_"/>
    <otu id="otu279139" label="WP_097678008.1_GCF_900111815_M6_family_metalloprotease_domain-containing_protein__Bacillus_mediterraneensis_"/>
    <otu id="otu279154" label="49/73"/>
    <otu id="otu279157" label="EIT87019.1_GCA_000269865_hypothetical_protein_A374_02159__Fictibacillus_macauensis_ZFHKF-1_"/>
    <otu id="otu279170" label="GCA_002439205DJTL01000020.1_11712472712711420_117_GCA_002439205_1_ID_20_117_partial_00__Exiguobacterium_sp._UBA6309_"/>
    <otu id="otu279173" label="RJS61772.1_GCA_003600835_peptidase_M6__Bacillus_sp._PK3_68_"/>
    <otu id="otu279180" label="WP_061792861.1_GCF_001591465_M6_family_metalloprotease_domain-containing_protein__Bacillus_firmus_"/>
    <otu id="otu279187" label="TDW05583.1_GCA_004365825_immune_inhibitor_A__Bacillus_badius_"/>
    <otu id="otu279194" label="AIM16308.1_GCA_000747345_peptidase_M6__Bacillus_sp._X1_2014__"/>
    <otu id="otu279201" label="OMF53309.1_GCA_001956215_peptidase_M6__Paenibacillus_sp._FSL_R5-0490_"/>
    <otu id="otu279216" label="GCA_000319735ANFK01000007.1_4072923552942537_407_GCA_000319735_-1_ID_7_407_partial_00__Bacillus_sp._WBUNB009_"/>
    <otu id="otu279223" label="68.3/77"/>
    <otu id="otu279236" label="KSU80904.1_GCA_001457035_peptidase_M6__Fictibacillus_enclensis_"/>
    <otu id="otu279239" label="PFJ14629.1_GCA_002566115_peptidase_M6__Bacillus_cereus_"/>
    <otu id="otu279246" label="AFU16816.1_GCA_000300475_Immune_inhibitor_A__Bacillus_thuringiensis_MC28_"/>
    <otu id="otu279253" label="WP_001253006.1_GCF_000167235_M6_family_metalloprotease_domain-containing_protein__Bacillus_anthracis_"/>
    <otu id="otu279260" label="GCA_000319735ANFK01000067.1_71554975747067_71_GCA_000319735_-1_ID_67_71_partial_00__Bacillus_sp._WBUNB009_"/>
    <otu id="otu279267" label="WP_156419109.1_GCF_001510655_M6_family_metalloprotease_domain-containing_protein__Fictibacillus_sp._FJAT-27399_"/>
    <otu id="otu279274" label="WP_127449756.1_GCF_004000765_M6_family_metalloprotease_domain-containing_protein__Paenibacillus_chondroitinus_"/>
    <otu id="otu279291" label="SFS68956.1_GCA_900116295_immune_inhibitor_A._Metallo_peptidase._MEROPS_family_M06__Bacillus_sp._103mf_"/>
    <otu id="otu279294" label="80.1/94"/>
    <otu id="otu279299" label="SFS65942.1_GCA_900116295_immune_inhibitor_A__Bacillus_sp._103mf_"/>
    <otu id="otu279306" label="ESU32028.1_GCA_000498695_hypothetical_protein_G3A_12900__Bacillus_sp._17376_"/>
    <otu id="otu279309" label="RUQ30604.1_GCA_003989135_M6_family_metalloprotease_domain-containing_protein__Bacillus_cavernae_"/>
    <otu id="otu279316" label="WP_139378299.1_GCF_900166585_M6_family_metalloprotease_domain-containing_protein__Bacillus_jeotgali_"/>
    <otu id="otu279327" label="HAQ07891.1_GCA_003457145_TPA__peptidase_M6__Bacillus_bacterium_"/>
    <otu id="otu279342" label="97.3/99"/>
    <otu id="otu279345" label="84.3/99"/>
    <otu id="otu279356" label="PLR96067.1_GCA_002860205_peptidase_M6__Bacillus_sp._T33-2_"/>
    <otu id="otu279359" label="EKN62570.1_GCA_000307875_M6_family_metalloprotease__Bacillus_bataviensis_LMG_21833_"/>
    <otu id="otu279366" label="WP_051270597.1_GCF_000426085_M6_family_metalloprotease_domain-containing_protein__Bacillus_sp._URHB0009_"/>
    <otu id="otu279373" label="TCN26559.1_GCA_004340465_immune_inhibitor_A__Bacillus_foraminis_"/>
    <otu id="otu279380" label="KIY22844.1_GCA_000934845_peptidase_M6__Bacillus_subterraneus_"/>
    <otu id="otu279387" label="SFQ87139.1_GCA_900115925_immune_inhibitor_A__Bacillus_sp._cl95_"/>
    <otu id="otu279394" label="WP_066258670.1_GCF_001636415_M6_family_metalloprotease_domain-containing_protein__Bacillus_drentensis_"/>
    <otu id="otu279409" label="84.5/96"/>
    <otu id="otu279414" label="87.1/96"/>
    <otu id="otu279417" label="WP_112182431.1_GCF_003268595_MULTISPECIES__DUF5011_domain-containing_protein__unclassified_Paraliobacillus_"/>
    <otu id="otu279422" label="KQL51217.1_GCA_001420715_protease__Bacillus_shackletonii_"/>
    <otu id="otu279425" label="WP_052352910.1_GCF_000612665_M6_family_metalloprotease_domain-containing_protein__Bacillus_dielmoensis_"/>
    <otu id="otu279436" label="SNS90973.1_GCA_900188495_antibacterial_peptide_protease._Metallo_peptidase._MEROPS_family_M06__Bacillus_sp._OK838_"/>
    <otu id="otu279443" label="WP_040400034.1_GCF_000374345_M6_family_metalloprotease_domain-containing_protein__Bacillus_acidiproducens_"/>
    <otu id="otu279454" label="85.9/97"/>
    <otu id="otu279459" label="91.6/99"/>
    <otu id="otu279464" label="AYA78413.1_GCA_003586445_protease__Bacillus_sp._Y1_"/>
    <otu id="otu279467" label="WP_027445867.1_GCF_000425225_M6_family_metalloprotease_domain-containing_protein__Pontibacillus_marinus_"/>
    <otu id="otu279488" label="EDL62806.1_GCA_000181495_metal-dependent_protease__Bacillus_sp._SG-1_"/>
    <otu id="otu279491" label="KGP73591.1_GCA_000770635_protease__Pontibacillus_yanchengensis_Y32_"/>
    <otu id="otu279498" label="KGP91371.1_GCA_000770675_protease__Pontibacillus_chungwhensis_BH030062_"/>
    <otu id="otu279505" label="CCG47491.1_GCA_000284515_M6_family_peptidase__Halobacillus_halophilus_DSM_2266_"/>
    <otu id="otu279512" label="KGP72643.1_GCA_000770635_protease__Pontibacillus_yanchengensis_Y32_"/>
    <otu id="otu279519" label="EDL65027.1_GCA_000181495_metal-dependent_protease__Bacillus_sp._SG-1_"/>
    <otu id="otu279526" label="RBP03983.1_GCA_003315075_antibacterial_peptide_protease__Bacillus_aquimaris_"/>
    <otu id="otu279533" label="WP_079477989.1_GCF_900166575_M6_family_metalloprotease_domain-containing_protein__Halobacillus_salinus_"/>
    <otu id="otu279548" label="WP_083270662.1_GCF_001644195_M6_family_metalloprotease_domain-containing_protein__Bacillus_marinisedimentorum_"/>
    <otu id="otu279551" label="QAS54676.1_GCA_004101865_protease__Halobacillus_litoralis_"/>
    <otu id="otu279558" label="RIW35736.1_GCA_003581585_M6_family_metalloprotease_domain-containing_protein__Bacillus_salacetis_"/>
    <otu id="otu279569" label="WP_079527360.1_GCF_900166655_M6_family_metalloprotease_domain-containing_protein__Halobacillus_hunanensis_"/>
    <otu id="otu279586" label="70.9/78"/>
    <otu id="otu279589" label="89.8/98"/>
    <otu id="otu279594" label="TDM03616.1_GCA_004359515_M6_family_metalloprotease_domain-containing_protein__Macrococcus_carouselicus_"/>
    <otu id="otu279597" label="TDL98995.1_GCA_004359615_M6_family_metalloprotease_domain-containing_protein__Macrococcus_brunensis_"/>
    <otu id="otu279604" label="WP_077330380.1_GCF_900162695_M6_family_metalloprotease_domain-containing_protein__Virgibacillus_siamensis_"/>
    <otu id="otu279611" label="WP_148361282.1_GCF_000285535_M6_family_metalloprotease_domain-containing_protein__Bacillus_timonensis_"/>
    <otu id="otu279620" label="OOM75608.1_GCA_002006345_immune_inhibitor_A_precursor__Clostridium_puniceum_"/>
    <otu id="otu279623" label="75.8/84"/>
    <otu id="otu279626" label="74.9/86"/>
    <otu id="otu279629" label="46/84"/>
    <otu id="otu279632" label="CDF59282.1_GCA_000430995_Metalloprotease__putative_zinc-binding_domain__Thermobrachium_celere_DSM_8682_"/>
    <otu id="otu279635" label="SHI85447.1_GCA_900142075_antibacterial_peptide_protease._Metallo_peptidase._MEROPS_family_M06__Clostridium_amylolyticum_"/>
    <otu id="otu279642" label="TDT61006.1_GCA_004364155_antibacterial_peptide_protease__Fonticella_tunisiensis_"/>
    <otu id="otu279649" label="QAT41576.1_GCA_004103695_M6_family_metalloprotease_domain-containing_protein__Clostridium_sp._JN-9_"/>
    <otu id="otu279668" label="OIK08824.1_GCA_001866725_peptidase_M6__Bacillus_sp._MUM_13_"/>
    <otu id="otu279679" label="67.7/96"/>
    <otu id="otu279682" label="PSM43108.1_GCA_003024195_hypothetical_protein_C6Y14_13210__Streptomyces_dioscori_"/>
    <otu id="otu279687" label="OFX16572.1_GCA_001768965_hypothetical_protein_A3K71_06250__archaeon_RBG_16_50_20_"/>
    <otu id="otu279690" label="GCA_003152955PMBQ01000107.1_431485154233_4_GCA_003152955_1_ID_233_4_partial_00__Candidatus_Bathyarchaeota_archaeon_"/>
    <otu id="otu279705" label="46.1/81"/>
    <otu id="otu279708" label="OGQ02961.1_GCA_001798085_hypothetical_protein_A3D19_00935__Deltaproteobacteria_bacterium_RIFCSPHIGHO2_02_FULL_38_15_"/>
    <otu id="otu279711" label="OGQ34204.1_GCA_001798265_hypothetical_protein_A3F16_07625__Deltaproteobacteria_bacterium_RIFCSPHIGHO2_12_FULL_43_9_"/>
    <otu id="otu279722" label="33.7/94"/>
    <otu id="otu279727" label="ATY16055.1_GCA_002796545_hypothetical_protein_CU254_00430__Amycolatopsis_sp._AA4_"/>
    <otu id="otu279730" label="ATY16324.1_GCA_002796545_hypothetical_protein_CU254_12715__Amycolatopsis_sp._AA4_"/>
    <otu id="otu279737" label="82.7/100"/>
    <otu id="otu279740" label="ADD44444.1_GCA_000024545_M6_family_metalloprotease_domain_protein__Stackebrandtia_nassauensis_DSM_44728_"/>
    <otu id="otu279743" label="ADD40511.1_GCA_000024545_M6_family_metalloprotease_domain_protein__Stackebrandtia_nassauensis_DSM_44728_"/>
    <otu id="otu279758" label="78.2/90"/>
    <otu id="otu279761" label="89.2/54"/>
    <otu id="otu279764" label="93.2/84"/>
    <otu id="otu279769" label="91.9/53"/>
    <otu id="otu279774" label="85.6/88"/>
    <otu id="otu279777" label="72.5/97"/>
    <otu id="otu279782" label="80.8/99"/>
    <otu id="otu279785" label="89.7/98"/>
    <otu id="otu279794" label="93.2/98"/>
    <otu id="otu279797" label="76.3/100"/>
    <otu id="otu279800" label="TCJ31241.1_GCA_004337475_M6_family_metalloprotease_domain-containing_protein__Nocardioides_sp._18JY15-6_"/>
    <otu id="otu279803" label="PRY63778.1_GCA_003002895_immune_inhibitor_A__Knoellia_remsis_"/>
    <otu id="otu279812" label="78.6/71"/>
    <otu id="otu279815" label="79.6/71"/>
    <otu id="otu279818" label="97.2/100"/>
    <otu id="otu279821" label="PTW72130.1_GCA_003053885_immune_inhibitor_A__Nocardioides_sp._CF204_"/>
    <otu id="otu279824" label="RJS46665.1_GCA_003600895_M6_family_metalloprotease_domain-containing_protein__Nocardioides_sp._K1W22B-1_"/>
    <otu id="otu279831" label="KQZ75005.1_GCA_001427925_peptidase_M6__Nocardioides_sp._Root151_"/>
    <otu id="otu279838" label="WP_082748699.1_GCF_001552535_M6_family_metalloprotease_domain-containing_protein__Nocardioides_jensenii_"/>
    <otu id="otu279849" label="EON24744.1_GCA_000389985_peptidase_M6__immune_inhibitor_A__Nocardioides_sp._CF8_"/>
    <otu id="otu279852" label="KRF30269.1_GCA_001429625_peptidase_M6__Nocardioides_sp._Soil805_"/>
    <otu id="otu279859" label="KQV65071.1_GCA_001425025_peptidase_M6__Nocardioides_sp._Root122_"/>
    <otu id="otu279874" label="QCO96409.1_GCA_005280255_M6_family_metalloprotease_domain-containing_protein__Arthrobacter_sp._24S4-2_"/>
    <otu id="otu279881" label="RZU72822.1_GCA_004217615_immune_inhibitor_A__Micromonospora_kangleipakensis_"/>
    <otu id="otu279888" label="WP_040390321.1_GCF_000379685_M6_family_metalloprotease_domain-containing_protein__Catelliglobosispora_koreensis_"/>
    <otu id="otu279895" label="RKE11279.1_GCA_003610235_immune_inhibitor_A__Catellatospora_citrea_"/>
    <otu id="otu279902" label="KRE95318.1_GCA_001428125_peptidase_M6__Nocardioides_sp._Soil774_"/>
    <otu id="otu279909" label="RYC07221.1_GCA_004137345_M6_family_metalloprotease_domain-containing_protein__Nocardioides_sp._HLT2-9_"/>
    <otu id="otu279916" label="KFZ37765.1_GCA_000753795_peptidase_M6__Shewanella_mangrovi_"/>
    <otu id="otu279923" label="90.6/100"/>
    <otu id="otu279926" label="34.7/100"/>
    <otu id="otu279929" label="RBY96291.1_GCA_003319175_peptidase_M6__Blastococcus_sp._TF02-8_"/>
    <otu id="otu279932" label="WP_029340552.1_GCF_000702465_M6_family_metalloprotease_domain-containing_protein__Geodermatophilaceae_bacterium_URHB0048_"/>
    <otu id="otu279955" label="WP_116449438.1_GCF_003075095_M6_family_metalloprotease_domain-containing_protein__Blastococcus_litoris_"/>
    <otu id="otu279958" label="PWW24507.1_GCA_003182485_immune_inhibitor_A__Geodermatophilus_normandii_"/>
    <otu id="otu279965" label="WP_104524866.1_GCF_002938425_M6_family_metalloprotease_domain-containing_protein__Blastococcus_atacamensis_"/>
    <otu id="otu279972" label="PYG38838.1_GCA_003208395_immune_inhibitor_A__Geodermatophilus_sp._DSM_44511_"/>
    <otu id="otu279979" label="SDN19081.1_GCA_900103785_immune_inhibitor_A__Geodermatophilus_siccatus_"/>
    <otu id="otu279986" label="SFA96403.1_GCA_900111925_immune_inhibitor_A__Cellulomonas_marina_"/>
    <otu id="otu279993" label="TFV53747.1_GCA_004571075_M6_family_metalloprotease_domain-containing_protein__Blastococcus_sp._TF02A_35_"/>
    <otu id="otu280000" label="SEL65583.1_GCA_900109665_immune_inhibitor_A__Blastococcus_sp._DSM_46786_"/>
    <otu id="otu280009" label="SNS60242.1_GCA_900188205_immune_inhibitor_A__Geodermatophilus_saharensis_"/>
    <otu id="otu280012" label="SNR46192.1_GCA_900188025_immune_inhibitor_A__Blastococcus_sp._DSM_44272_"/>
    <otu id="otu280033" label="77.8/99"/>
    <otu id="otu280036" label="91.4/99"/>
    <otu id="otu280039" label="94.9/99"/>
    <otu id="otu280042" label="GCA_002347725DDXA01000004.1_3794049554071804_379_GCA_002347725_-1_ID_4_379_partial_00__Actinobacteria_bacterium_UBA2272_"/>
    <otu id="otu280045" label="RPI30517.1_GCA_003820435_M6_family_metalloprotease_domain-containing_protein__partial__Actinobacteria_bacterium_"/>
    <otu id="otu280052" label="GCA_002422545DIWF01000032.1_15153391757321_15_GCA_002422545_-1_ID_21_15_partial_00__Firmicutes_bacterium_UBA6113_"/>
    <otu id="otu280063" label="GCA_002384855DGBP01000049.1_27307043292982_27_GCA_002384855_-1_ID_82_27_partial_00__Nocardioidaceae_bacterium_UBA4001_"/>
    <otu id="otu280066" label="ADU49898.1_GCA_000184685_M6_family_metalloprotease_domain_protein__Intrasporangium_calvum_DSM_43043_"/>
    <otu id="otu280073" label="OGO58125.1_GCA_001797015_peptidase_M6__partial__Chloroflexi_bacterium_RBG_16_69_14_"/>
    <otu id="otu280084" label="GCA_002418205DIDP01000066.1_28223512457922_28_GCA_002418205_-1_ID_22_28_partial_00__Anaerolineales_bacterium_UBA5797_"/>
    <otu id="otu280095" label="GCA_003251805QKEG01000250.1_1512264287_1_GCA_003251805_1_ID_287_1_partial_00__Anaerolineae_bacterium_"/>
    <otu id="otu280104" label="TFG59065.1_GCA_004525305_M6_family_metalloprotease_domain-containing_protein__partial__Nitrospirales_bacterium_"/>
    <otu id="otu280107" label="0/64"/>
    <otu id="otu280110" label="72.4/78"/>
    <otu id="otu280113" label="85.7/96"/>
    <otu id="otu280116" label="GCA_003325815PYXH01000007.1_171817920395195_17_GCA_003325815_-1_ID_195_17_partial_00__Colwellia_sp._"/>
    <otu id="otu280119" label="RIK19839.1_GCA_003577455_peptidase_M6__Anaerolineae_bacterium_"/>
    <otu id="otu280126" label="TAH51588.1_GCA_004295045_M6_family_metalloprotease_domain-containing_protein__Chloroflexi_bacterium_"/>
    <otu id="otu280133" label="79.1/98"/>
    <otu id="otu280136" label="OGO55214.1_GCA_001797015_peptidase_M6__Chloroflexi_bacterium_RBG_16_69_14_"/>
    <otu id="otu280139" label="GCA_002412775DHVT01000029.1_1314628168471_13_GCA_002412775_1_ID_1_13_partial_00__Firmicutes_bacterium_UBA5201_"/>
    <otu id="otu280160" label="KPV50223.1_GCA_001399705_peptidase_M6__partial__Kouleothrix_aurantiaca_"/>
    <otu id="otu280163" label="OQY98599.1_GCA_002050085_peptidase_M6__partial__Chloroflexi_bacterium_UTCFX4_"/>
    <otu id="otu280178" label="90.1/50"/>
    <otu id="otu280183" label="89.5/98"/>
    <otu id="otu280186" label="GCA_004919105STGK01000003.1_14215778216010031_142_GCA_004919105_-1_ID_31_142_partial_00__Nocardioides_sp._GY_10113_"/>
    <otu id="otu280189" label="CUS05813.1_GCA_900066015_M6_family_metalloprotease_domain_protein__Candidatus_Promineofilum_breve_"/>
    <otu id="otu280196" label="RYG76298.1_GCA_004146205_M6_family_metalloprotease_domain-containing_protein__Yimella_sp._RIT_621_"/>
    <otu id="otu280203" label="80.3/51"/>
    <otu id="otu280206" label="38/55"/>
    <otu id="otu280209" label="87.1/44"/>
    <otu id="otu280212" label="85.1/34"/>
    <otu id="otu280215" label="84/90"/>
    <otu id="otu280218" label="84.3/96"/>
    <otu id="otu280225" label="77.1/81"/>
    <otu id="otu280230" label="CCI53853.1_GCA_001046875_putative_secreted_protease__Tetrasphaera_jenkinsii_Ben_74_"/>
    <otu id="otu280233" label="KGN42493.1_GCA_000768695_protease__Knoellia_aerolata_DSM_18566_"/>
    <otu id="otu280240" label="ADU48544.1_GCA_000184685_M6_family_metalloprotease_domain_protein__Intrasporangium_calvum_DSM_43043_"/>
    <otu id="otu280247" label="OFE16362.1_GCA_001758225_protease__Humibacillus_sp._DSM_29435_"/>
    <otu id="otu280256" label="SES49560.1_GCA_900111375_immune_inhibitor_A__Phycicoccus_cremeus_"/>
    <otu id="otu280259" label="RKT77743.1_GCA_003635045_immune_inhibitor_A__Terracoccus_luteus_"/>
    <otu id="otu280270" label="86.4/81"/>
    <otu id="otu280275" label="WP_040157058.1_GCF_000826525_M6_family_metalloprotease_domain-containing_protein__Mobilicoccus_massiliensis_"/>
    <otu id="otu280278" label="WP_084696904.1_GCF_000720925_M6_family_metalloprotease_domain-containing_protein__Phycicoccus_jejuensis_"/>
    <otu id="otu280287" label="AKT52680.1_GCA_001189535_protease__Arsenicicoccus_sp._oral_taxon_190_"/>
    <otu id="otu280290" label="WP_156911120.1_GCF_000426385_M6_family_metalloprotease_domain-containing_protein__Arsenicicoccus_bolidensis_"/>
    <otu id="otu280307" label="NHA67746.1_GCA_004025965_M6_family_metalloprotease_domain-containing_protein__Phycicoccus_sp._CMS6Z-2_"/>
    <otu id="otu280310" label="EWT01699.1_GCA_000576595_protease__Intrasporangium_oryzae_NRRL_B-24470_"/>
    <otu id="otu280323" label="SDP08676.1_GCA_900104525_immune_inhibitor_A__Phycicoccus_dokdonensis_"/>
    <otu id="otu280326" label="KQU66582.1_GCA_001426245_protease__Phycicoccus_sp._Root101_"/>
    <otu id="otu280339" label="84.2/30"/>
    <otu id="otu280342" label="91.9/81"/>
    <otu id="otu280345" label="73.7/38"/>
    <otu id="otu280348" label="60.7/48"/>
    <otu id="otu280351" label="REF30882.1_GCA_003386865_immune_inhibitor_A__Calidifontibacter_indicus_"/>
    <otu id="otu280356" label="KYH43644.1_GCA_001594145_protease__Branchiibius_sp._NY16-3462-2_"/>
    <otu id="otu280359" label="PWJ25424.1_GCA_003149195_immune_inhibitor_A__Branchiibius_hedensis_"/>
    <otu id="otu280370" label="CCH76077.1_GCA_001046855_putative_secreted_protease__Tetrasphaera_japonica_T1-X7_"/>
    <otu id="otu280379" label="84.9/79"/>
    <otu id="otu280384" label="OAB88104.1_GCA_001637565_protease__Janibacter_melonis_"/>
    <otu id="otu280387" label="WP_068318130.1_GCF_001570945_M6_family_metalloprotease_domain-containing_protein__Janibacter_anophelis_"/>
    <otu id="otu280394" label="92.6/100"/>
    <otu id="otu280399" label="WP_068256838.1_GCF_001570965_M6_family_metalloprotease_domain-containing_protein__Janibacter_corallicola_"/>
    <otu id="otu280402" label="WP_084349133.1_GCF_001570985_M6_family_metalloprotease_domain-containing_protein__Janibacter_limosus_"/>
    <otu id="otu280409" label="QBF45718.1_GCA_004295485_M6_family_metalloprotease_domain-containing_protein__Janibacter_limosus_"/>
    <otu id="otu280420" label="RWU85817.1_GCA_004025845_protease__Janibacter_hoylei_PVAS-1_"/>
    <otu id="otu280431" label="EWT06943.1_GCA_000576575_peptidase_M6__Intrasporangium_chromatireducens_Q5-1_"/>
    <otu id="otu280438" label="KRE62612.1_GCA_001428065_protease__Tetrasphaera_sp._Soil756_"/>
    <otu id="otu280449" label="76.2/100"/>
    <otu id="otu280452" label="AKU16641.1_GCA_001190945_protease__Luteipulveratus_mongoliensis_"/>
    <otu id="otu280455" label="KNX39353.1_GCA_001247745_protease__Luteipulveratus_halotolerans_"/>
    <otu id="otu280466" label="76.3/96"/>
    <otu id="otu280469" label="98.2/99"/>
    <otu id="otu280472" label="WP_157181590.1_GCF_000373925_M6_family_metalloprotease_domain-containing_protein__Actinopolymorpha_alba_"/>
    <otu id="otu280475" label="97.3/100"/>
    <otu id="otu280478" label="SDT24132.1_GCA_900104745_immune_inhibitor_A__Actinopolymorpha_singaporensis_"/>
    <otu id="otu280481" label="SFH30921.1_GCA_900113145_immune_inhibitor_A__Actinopolymorpha_cephalotaxi_"/>
    <otu id="otu280492" label="WP_018155168.1_GCF_000376825_M6_family_metalloprotease_domain-containing_protein__Demetria_terragena_"/>
    <otu id="otu280507" label="WP_129780703.1_GCF_004138485_M6_family_metalloprotease_domain-containing_protein__Steroidobacter_sp._JW-3_"/>
    <otu id="otu280514" label="WP_129643728.1_GCF_004138335_M6_family_metalloprotease_domain-containing_protein__Steroidobacter_agariperforans_"/>
    <otu id="otu280525" label="WP_116810612.1_GCF_003104955_M6_family_metalloprotease_domain-containing_protein__Steroidobacter_cummioxidans_"/>
    <otu id="otu280536" label="73.7/44"/>
    <otu id="otu280539" label="ABS04196.1_GCA_000017305_peptidase_M6_immune_inhibitor_A__Kineococcus_radiotolerans_SRS30216___ATCC_BAA-149_"/>
    <otu id="otu280542" label="ACZ42470.1_GCA_000025005_M6_family_metalloprotease_domain_protein__Thermobaculum_terrenum_ATCC_BAA-798_"/>
    <otu id="otu280553" label="GCA_003235355QJWK01001034.1_24082621308_2_GCA_003235355_-1_ID_308_2_partial_00__Chloroflexi_bacterium_"/>
    <otu id="otu280562" label="68/99"/>
    <otu id="otu280565" label="78.5/95"/>
    <otu id="otu280570" label="PWN00900.1_GCA_003160695_peptidase_M6__Nocardioides_silvaticus_"/>
    <otu id="otu280573" label="79.5/82"/>
    <otu id="otu280576" label="82.8/94"/>
    <otu id="otu280579" label="56.3/93"/>
    <otu id="otu280582" label="85.4/95"/>
    <otu id="otu280585" label="QBR94000.1_GCA_004564375_M6_family_metalloprotease_domain-containing_protein__Nocardioides_sp._MMS17-SY117_"/>
    <otu id="otu280588" label="NHA67745.1_GCA_004025965_M6_family_metalloprotease_domain-containing_protein__Phycicoccus_sp._CMS6Z-2_"/>
    <otu id="otu280595" label="KQV65933.1_GCA_001425025_peptidase_M6__Nocardioides_sp._Root122_"/>
    <otu id="otu280602" label="RHW28098.1_GCA_003515065_M6_family_metalloprotease_domain-containing_protein__Nocardioides_immobilis_"/>
    <otu id="otu280609" label="89.9/88"/>
    <otu id="otu280612" label="RKT78341.1_GCA_003635045_immune_inhibitor_A__Terracoccus_luteus_"/>
    <otu id="otu280615" label="OFE14765.1_GCA_001758225_peptidase_M6__Humibacillus_sp._DSM_29435_"/>
    <otu id="otu280630" label="KPV50844.1_GCA_001399705_peptidase_M6__partial__Kouleothrix_aurantiaca_"/>
    <otu id="otu280637" label="KRF24640.1_GCA_001429685_peptidase_M6__Phycicoccus_sp._Soil803_"/>
    <otu id="otu280644" label="WP_051548810.1_GCF_000620645_M6_family_metalloprotease_domain-containing_protein__Nocardioides_sp._URHA0032_"/>
    <otu id="otu280655" label="67.4/61"/>
    <otu id="otu280658" label="79/85"/>
    <otu id="otu280663" label="87.4/84"/>
    <otu id="otu280674" label="98.9/100"/>
    <otu id="otu280679" label="36.7/100"/>
    <otu id="otu280682" label="93.1/100"/>
    <otu id="otu280685" label="76.9/98"/>
    <otu id="otu280688" label="99.8/100"/>
    <otu id="otu280691" label="43.2/99"/>
    <otu id="otu280696" label="99/99"/>
    <otu id="otu280701" label="80.2/91"/>
    <otu id="otu280710" label="GCA_002384855DGBP01000006.1_61599626227720_61_GCA_002384855_-1_ID_20_61_partial_00__Nocardioidaceae_bacterium_UBA4001_"/>
    <otu id="otu280715" label="KPN18876.1_GCA_001307035_hypothetical_protein_AO716_14065__Arthrobacter_sp._Edens01_"/>
    <otu id="otu280720" label="WP_104103116.1_GCF_002929455_M6_family_metalloprotease_domain-containing_protein__Arthrobacter_sp._08Y14_"/>
    <otu id="otu280723" label="WP_084271465.1_GCF_001580365_M6_family_metalloprotease_domain-containing_protein__Kocuria_turfanensis_"/>
    <otu id="otu280738" label="PPB48287.1_GCA_002927275_hypothetical_protein_C4K88_15155__Arthrobacter_pityocampae_"/>
    <otu id="otu280759" label="VDR30971.1_GCA_900631605_Immune_inhibitor_A_precursor__Kocuria_rosea_"/>
    <otu id="otu280762" label="WP_026550369.1_GCF_000520555_M6_family_metalloprotease_domain-containing_protein__Arthrobacter_sp._Br18_"/>
    <otu id="otu280769" label="WP_049822631.1_GCF_000520535_M6_family_metalloprotease_domain-containing_protein__Arthrobacter_sp._H41_"/>
    <otu id="otu280776" label="BBE21413.1_GCA_004001285_hypothetical_protein_MN0502_02960__Arthrobacter_sp._MN05-02_"/>
    <otu id="otu280783" label="AUZ88558.1_GCA_002953615_hypothetical_protein_CVO76_13605__Arthrobacter_agilis_"/>
    <otu id="otu280790" label="WP_104048695.1_GCF_002929375_M6_family_metalloprotease_domain-containing_protein__Arthrobacter_sp._DWC3_"/>
    <otu id="otu280797" label="TKV29285.1_GCA_005281365_M6_family_metalloprotease_domain-containing_protein__Arthrobacter_sp._NamB2_"/>
    <otu id="otu280804" label="RJT80017.1_GCA_003602275_M6_family_metalloprotease_domain-containing_protein__Arthrobacter_sp._Hz2_"/>
    <otu id="otu280815" label="WP_108251653.1_GCF_003067705_M6_family_metalloprotease_domain-containing_protein__Microbacteriaceae_bacterium_13S1-3_"/>
    <otu id="otu280822" label="93/99"/>
    <otu id="otu280825" label="69.5/85"/>
    <otu id="otu280828" label="14.6/79"/>
    <otu id="otu280831" label="77.5/70"/>
    <otu id="otu280834" label="78.4/69"/>
    <otu id="otu280837" label="77.1/63"/>
    <otu id="otu280840" label="HCB03402.1_GCA_003519585_TPA__hypothetical_protein_DEQ43_03965__partial__Nocardioides_bacterium_"/>
    <otu id="otu280843" label="WP_069982721.1_GCF_001750215_M6_family_metalloprotease_domain-containing_protein__Isoptericola_variabilis_"/>
    <otu id="otu280850" label="78.7/71"/>
    <otu id="otu280853" label="KQW49071.1_GCA_001425175_peptidase_M6__Nocardioides_sp._Root1257_"/>
    <otu id="otu280856" label="SKC40727.1_GCA_900167525_immune_inhibitor_A__Krasilnikoviella_flava_"/>
    <otu id="otu280867" label="PRZ08272.1_GCA_003003075_immune_inhibitor_A__Isoptericola_halotolerans_"/>
    <otu id="otu280874" label="SDL07944.1_GCA_900101045_immune_inhibitor_A__Nocardioides_sp._YR527_"/>
    <otu id="otu280881" label="88.4/99"/>
    <otu id="otu280884" label="WP_127479143.1_GCF_004000195_M6_family_metalloprotease_domain-containing_protein__Nocardioides_sp._X2025_"/>
    <otu id="otu280887" label="AEG45411.1_GCA_000215105_M6_family_metalloprotease_domain_protein__Isoptericola_variabilis_225_"/>
    <otu id="otu280898" label="87.2/89"/>
    <otu id="otu280901" label="81/89"/>
    <otu id="otu280904" label="74.2/59"/>
    <otu id="otu280907" label="16.6/45"/>
    <otu id="otu280910" label="84.5/63"/>
    <otu id="otu280913" label="WP_084502720.1_GCF_000422385_M6_family_metalloprotease_domain-containing_protein__Microbacterium_indicum_"/>
    <otu id="otu280916" label="84.5/91"/>
    <otu id="otu280919" label="TFU33319.1_GCA_004569265_M6_family_metalloprotease_domain-containing_protein__Microbacterium_paludicola_"/>
    <otu id="otu280922" label="84.1/63"/>
    <otu id="otu280925" label="KQZ12046.1_GCA_001426925_peptidase_M6__Microbacterium_sp._Root53_"/>
    <otu id="otu280928" label="WP_110589894.1_GCF_003254645_MULTISPECIES__M6_family_metalloprotease_domain-containing_protein__unclassified_Microbacterium_"/>
    <otu id="otu280943" label="RPF19553.1_GCA_003814695_immune_inhibitor_A__Myceligenerans_xiligouense_"/>
    <otu id="otu280950" label="WP_129787420.1_GCF_900608595_M6_family_metalloprotease_domain-containing_protein__Promicromonospora_sp._PT9_"/>
    <otu id="otu280961" label="GCA_001313765BBGM01000027.1_1141148727_1_GCA_001313765_1_ID_27_1_partial_00__Isoptericola_variabilis_JCM_11754_"/>
    <otu id="otu280964" label="WP_020017424.1_GCF_000385135_M6_family_metalloprotease_domain-containing_protein__Promicromonospora_sukumoe_"/>
    <otu id="otu280971" label="52.5/100"/>
    <otu id="otu280976" label="PVZ03122.1_GCA_003096495_immune_inhibitor_A__Promicromonospora_sukumoe_"/>
    <otu id="otu280979" label="PUB28700.1_GCA_003058225_immune_inhibitor_A__Promicromonospora_sp._AC04_"/>
    <otu id="otu280986" label="RIA13466.1_GCA_003550025_immune_inhibitor_A__Promicromonospora_thailandica_"/>
    <otu id="otu281001" label="PZR52360.1_GCA_003244315_peptidase_M6__Isoptericola_sp._PW21_"/>
    <otu id="otu281016" label="THJ67164.1_GCA_004803505_M6_family_metalloprotease_domain-containing_protein__Arthrobacter_echini_"/>
    <otu id="otu281023" label="KRE40190.1_GCA_001427985_hypothetical_protein_ASG74_16195__Knoellia_sp._Soil729_"/>
    <otu id="otu281030" label="KGN38479.1_GCA_000768685_protease__Knoellia_subterranea_KCTC_19937_"/>
    <otu id="otu281037" label="KGN41073.1_GCA_000768695_hypothetical_protein_N801_09395__Knoellia_aerolata_DSM_18566_"/>
    <otu id="otu281044" label="WP_051797088.1_GCF_000717135_M6_family_metalloprotease_domain-containing_protein__Catenuloplanes_japonicus_"/>
    <otu id="otu281053" label="SNY47473.1_GCA_900215205_immune_inhibitor_A__Actinoplanes_atraurantiacus_"/>
    <otu id="otu281056" label="81.7/100"/>
    <otu id="otu281059" label="GCA_001315565BBHY01000355.1_131181355_1_GCA_001315565_1_ID_355_1_partial_10__Catenuloplanes_niger_JCM_9533_"/>
    <otu id="otu281062" label="WP_033339387.1_GCF_000717135_M6_family_metalloprotease_domain-containing_protein__Catenuloplanes_japonicus_"/>
    <otu id="otu281077" label="GCA_002919305PKFB01000036.1_877271002457_8_GCA_002919305_-1_ID_57_8_partial_00__Actinomycetales_bacterium_"/>
    <otu id="otu281086" label="RKR89769.1_GCA_003633685_immune_inhibitor_A__Micromonospora_pisi_"/>
    <otu id="otu281089" label="HCT80323.1_GCA_003543035_TPA__protease__Micromonosporaceae_bacterium_"/>
    <otu id="otu281100" label="WP_084556875.1_GCF_000428945_M6_family_metalloprotease_domain-containing_protein__Hamadaea_tsunoensis_"/>
    <otu id="otu281107" label="WP_030736930.1_GCF_000719915_MULTISPECIES__M6_family_metalloprotease_domain-containing_protein__Streptomyces_"/>
    <otu id="otu281114" label="PKQ19874.1_GCA_002841295_hypothetical_protein_CVT66_07545__Actinobacteria_bacterium_HGW-Actinobacteria-6_"/>
    <otu id="otu281121" label="TDC64598.1_GCA_004348415_M6_family_metalloprotease_domain-containing_protein__Streptomyces_hainanensis_"/>
    <otu id="otu281128" label="PKQ37532.1_GCA_002841355_hypothetical_protein_CVT59_06680__Actinobacteria_bacterium_HGW-Actinobacteria-1_"/>
    <otu id="otu281135" label="TDC19103.1_GCA_004348315_M6_family_metalloprotease_domain-containing_protein__Streptomyces_sp._8K308_"/>
    <otu id="otu281142" label="72.6/90"/>
    <otu id="otu281145" label="59.9/54"/>
    <otu id="otu281152" label="WP_079032387.1_GCF_001493375_M6_family_metalloprotease_domain-containing_protein__Streptomyces_specialis_"/>
    <otu id="otu281155" label="84.7/58"/>
    <otu id="otu281158" label="ONK13970.1_GCA_001984575_Immune_inhibitor_A_precursor__Streptomyces_sp._MP131-18_"/>
    <otu id="otu281161" label="WP_078900272.1_GCF_001083795_M6_family_metalloprotease_domain-containing_protein__Streptomyces_sp._SBT349_"/>
    <otu id="otu281172" label="GCA_000820785LN611515.1_53187555090_5_GCA_000820785_-1_ID_90_5_partial_00__Candidatus_Streptomyces_massiliensis_AP10_"/>
    <otu id="otu281183" label="WP_062206161.1_GCF_000974485_M6_family_metalloprotease_domain-containing_protein__Streptomyces_sp._NBRC_109706_"/>
    <otu id="otu281186" label="SOD65026.1_GCA_900230195_immune_inhibitor_A__Streptomyces_zhaozhouensis_"/>
    <otu id="otu281193" label="RMI37564.1_GCA_003696235_M6_family_metalloprotease_domain-containing_protein__Streptomyces_triticirhizae_"/>
    <otu id="otu281204" label="RKN20784.1_GCA_003626575_M6_family_metalloprotease_domain-containing_protein__Streptomyces_sp._DS1-2_"/>
    <otu id="otu281215" label="ARQ70440.1_GCA_002128305_protease__Streptomyces_sp._SCSIO_03032_"/>
    <otu id="otu281222" label="RKN39788.1_GCA_003626535_M6_family_metalloprotease_domain-containing_protein__Streptomyces_hoynatensis_"/>
    <otu id="otu281233" label="WP_103528709.1_GCF_002910855_MULTISPECIES__M6_family_metalloprotease_domain-containing_protein__Streptomyces_"/>
    <otu id="otu281240" label="GCA_001315625BBIB01001695.1_126611695_1_GCA_001315625_-1_ID_1695_1_partial_11__Catenuloplanes_nepalensis_JCM_9536_"/>
    <otu id="otu281247" label="TCO21121.1_GCA_004342025_immune_inhibitor_A__Kribbella_sp._VKM_Ac-2572_"/>
    <otu id="otu281256" label="16.2/97"/>
    <otu id="otu281259" label="RJQ82229.1_GCA_003600225_M6_family_metalloprotease_domain-containing_protein__Pseudonocardiaceae_bacterium_YIM_PH_21723_"/>
    <otu id="otu281262" label="GCA_001315665BBID01000137.1_28272749137_2_GCA_001315665_1_ID_137_2_partial_00__Kineosporia_rhamnosa_JCM_9954_"/>
    <otu id="otu281269" label="GCA_001315565BBHY01001753.1_126071753_1_GCA_001315565_-1_ID_1753_1_partial_11__Catenuloplanes_niger_JCM_9533_"/>
    <otu id="otu281282" label="RLV49780.1_GCA_003674065_M6_family_metalloprotease_domain-containing_protein__Marmoricola_sp._4Q3S-7_"/>
    <otu id="otu281285" label="RYU13074.1_GCA_004168035_M6_family_metalloprotease_domain-containing_protein__Nocardioides_iriomotensis_"/>
    <otu id="otu281296" label="TDD45992.1_GCA_004349055_M6_family_metalloprotease_domain-containing_protein__Kribbella_antibiotica_"/>
    <otu id="otu281303" label="TCJ43249.1_GCA_004337435_M6_family_metalloprotease_domain-containing_protein__Streptomyces_sp._KM273126_"/>
    <otu id="otu281310" label="OON72650.1_GCA_002007125_protease__Streptomyces_tsukubensis_"/>
    <otu id="otu281319" label="SDK67990.1_GCA_900100315_immune_inhibitor_A__Streptomyces_indicus_"/>
    <otu id="otu281322" label="GCA_000721375JOGW01000007.1_2472733512757747_247_GCA_000721375_-1_ID_7_247_partial_00__Actinosporangium_sp._NRRL_B-3428_"/>
    <otu id="otu281335" label="66.7/90"/>
    <otu id="otu281338" label="79.4/86"/>
    <otu id="otu281353" label="CBG72670.1_GCA_000091305_putative_secreted_protease__Streptomyces_scabiei_87.22_"/>
    <otu id="otu281356" label="WP_046707841.1_GCF_001550375_M6_family_metalloprotease_domain-containing_protein__Streptomyces_europaeiscabiei_"/>
    <otu id="otu281363" label="EPJ41654.1_GCA_000415505_putative_Immune_inhibitor_A__Streptomyces_afghaniensis_772_"/>
    <otu id="otu281370" label="EFL32449.1_GCA_000158955_secreted_protease__Streptomyces_viridochromogenes_DSM_40736_"/>
    <otu id="otu281377" label="GCA_000715635KL569260.1_161366615900161_16_GCA_000715635_1_ID_161_16_partial_00__Streptomyces_violaceus_"/>
    <otu id="otu281384" label="SOD77079.1_GCA_900215595_immune_inhibitor_A__Streptomyces_sp._1222.2_"/>
    <otu id="otu281391" label="OBQ48440.1_GCA_001672315_protease__Streptomyces_sp._H-KF8_"/>
    <otu id="otu281398" label="OUD01529.1_GCA_002148965_protease__Streptomyces_swartbergensis_"/>
    <otu id="otu281405" label="PGH50194.1_GCA_002573955_protease__Streptomyces_sp._Ru87_"/>
    <otu id="otu281412" label="97.2/96"/>
    <otu id="otu281415" label="WP_037782190.1_GCF_000514715_M6_family_metalloprotease_domain-containing_protein__Streptomyces_sp._CNH099_"/>
    <otu id="otu281424" label="AKH86678.1_GCA_001011035_protease__Streptomyces_sp._CNQ-509_"/>
    <otu id="otu281427" label="PJJ39986.1_GCA_002797655_immune_inhibitor_A__Streptomyces_sp._CNZ306_"/>
    <otu id="otu281434" label="WP_037721660.1_GCF_000482585_M6_family_metalloprotease_domain-containing_protein__Streptomyces_sp._CNQ329_"/>
    <otu id="otu281441" label="AUH45097.1_GCA_002847285_protease__Streptomyces_sp._CMB-StM0423_"/>
    <otu id="otu281460" label="93.3/76"/>
    <otu id="otu281463" label="GCA_000722155KL589180.1_16012015512183731_160_GCA_000722155_-1_ID_31_160_partial_00__Streptomyces_sp._NRRL_F-5638_"/>
    <otu id="otu281466" label="GCA_001313325BBFQ01000052.1_41880356852_4_GCA_001313325_1_ID_52_4_partial_00__Streptomyces_drozdowiczii_JCM_13580_"/>
    <otu id="otu281481" label="93.2/33"/>
    <otu id="otu281484" label="0/11"/>
    <otu id="otu281489" label="0/6"/>
    <otu id="otu281492" label="82.1/50"/>
    <otu id="otu281501" label="WP_051830948.1_GCF_000717725_MULTISPECIES__M6_family_metalloprotease_domain-containing_protein__Streptomyces_"/>
    <otu id="otu281504" label="85.1/98"/>
    <otu id="otu281507" label="WP_035800628.1_GCF_000744225_M6_family_metalloprotease_domain-containing_protein__Kitasatospora_mediocidica_"/>
    <otu id="otu281510" label="PKB49112.1_GCA_002813365_immune_inhibitor_A__Kitasatospora_sp._OK780_"/>
    <otu id="otu281521" label="88.3/92"/>
    <otu id="otu281532" label="AXI77744.1_GCA_003258605_M6_family_metalloprotease_domain-containing_protein__Streptacidiphilus_sp._DSM_106435_"/>
    <otu id="otu281535" label="WP_030908325.1_GCF_000721625_M6_family_metalloprotease_domain-containing_protein__Streptomyces_sp._NRRL_S-384_"/>
    <otu id="otu281542" label="WP_081951996.1_GCF_000716545_M6_family_metalloprotease_domain-containing_protein__Kitasatospora_phosalacinea_"/>
    <otu id="otu281549" label="WP_055589969.1_GCF_001418575_M6_family_metalloprotease_domain-containing_protein__Streptomyces_griseoplanus_"/>
    <otu id="otu281556" label="85.2/69"/>
    <otu id="otu281559" label="AUG78005.1_GCA_002943525_protease__Kitasatospora_sp._MMS16-BH015_"/>
    <otu id="otu281562" label="WP_033819983.1_GCF_000710465_M6_family_metalloprotease_domain-containing_protein__Kitasatospora_sp._MBT63_"/>
    <otu id="otu281575" label="KIQ62657.1_GCA_000836635_protease__Kitasatospora_griseola_"/>
    <otu id="otu281578" label="OKJ17430.1_GCA_001905465_protease__Kitasatospora_sp._CB01950_"/>
    <otu id="otu281593" label="KRB74664.1_GCA_001429805_protease__Kitasatospora_sp._Root187_"/>
    <otu id="otu281602" label="87.1/79"/>
    <otu id="otu281605" label="84.1/83"/>
    <otu id="otu281608" label="86.7/93"/>
    <otu id="otu281611" label="EGX55758.1_GCA_000225525_protease__Streptomyces_zinciresistens_K42_"/>
    <otu id="otu281616" label="WP_018565560.1_GCF_000373685_M6_family_metalloprotease_domain-containing_protein__Streptomyces_sp._PsTaAH-124_"/>
    <otu id="otu281619" label="AWT43548.1_GCA_003208035_protease__Streptomyces_actuosus_"/>
    <otu id="otu281630" label="0/21"/>
    <otu id="otu281637" label="GCA_000722355JOIA01000070.1_41953430153_4_GCA_000722355_1_ID_53_4_partial_00__Streptomyces_sp._NRRL_F-5140_"/>
    <otu id="otu281642" label="WP_052857890.1_GCF_000720995_M6_family_metalloprotease_domain-containing_protein__Streptomyces_celluloflavus_"/>
    <otu id="otu281647" label="WP_069811121.1_GCF_001748085_M6_family_metalloprotease_domain-containing_protein__Streptomyces_sp._TP-A0874_"/>
    <otu id="otu281650" label="83/100"/>
    <otu id="otu281653" label="WP_055555355.1_GCF_001417735_M6_family_metalloprotease_domain-containing_protein__Streptomyces_sp._NBRC_110028_"/>
    <otu id="otu281656" label="WP_063735194.1_GCF_001650215_M6_family_metalloprotease_domain-containing_protein__Streptomyces_sp._RTd22_"/>
    <otu id="otu281677" label="TCS48842.1_GCA_004343515_immune_inhibitor_A__Streptomyces_sp._BK335_"/>
    <otu id="otu281680" label="EGJ75106.1_GCA_000213055_putative_secreted_protease__Streptomyces_sp._Tu6071_"/>
    <otu id="otu281713" label="AZS86970.1_GCA_003994395_M6_family_metalloprotease_domain-containing_protein__Streptomyces_griseoviridis_"/>
    <otu id="otu281716" label="SED68659.1_GCA_900105265_immune_inhibitor_A__Streptomyces_sp._3213_"/>
    <otu id="otu281723" label="GCA_000716085KL574110.1_2680302284_2_GCA_000716085_1_ID_84_2_partial_00__Streptomyces_sp._NRRL_B-24501_"/>
    <otu id="otu281730" label="OQR59598.1_GCA_002081495_protease__Streptomyces_sp._B9173_"/>
    <otu id="otu281737" label="SMF08242.1_GCA_900177255_immune_inhibitor_A__Streptomyces_sp._Amel2xC10_"/>
    <otu id="otu281744" label="EPD54784.1_GCA_000411315_M6_family_metalloprotease_domain-containing_protein__Streptomyces_sp._HGB0020_"/>
    <otu id="otu281751" label="KPI29181.1_GCA_001298545_M6_family_metalloprotease_domain_protein__Actinobacteria_bacterium_OV320_"/>
    <otu id="otu281758" label="WP_033286039.1_GCF_000716605_M6_family_metalloprotease_domain-containing_protein__Streptomyces_sp._NRRL_F-525_"/>
    <otu id="otu281765" label="SEF02847.1_GCA_900105755_immune_inhibitor_A__Streptomyces_sp._Ag109_O5-10_"/>
    <otu id="otu281772" label="WP_089106658.1_GCF_002217755_M6_family_metalloprotease_domain-containing_protein__Streptomyces_hyaluromycini_"/>
    <otu id="otu281779" label="KPI17468.1_GCA_001298565_M6_family_metalloprotease_domain_protein__Actinobacteria_bacterium_OK006_"/>
    <otu id="otu281786" label="WP_019056733.1_GCF_000367365_M6_family_metalloprotease_domain-containing_protein__Streptomyces_prunicolor_"/>
    <otu id="otu281801" label="TCU45074.1_GCA_004346385_immune_inhibitor_A__Streptomyces_sp._BK215_"/>
    <otu id="otu281810" label="WP_121829853.1_GCF_003687505_M6_family_metalloprotease_domain-containing_protein__Streptomyces_sp._S1_"/>
    <otu id="otu281813" label="WP_128981532.1_GCF_004117935_M6_family_metalloprotease_domain-containing_protein__Streptomyces_sp._TRM44457_"/>
    <otu id="otu281830" label="84.7/95"/>
    <otu id="otu281837" label="WP_028797583.1_GCF_000384175_M6_family_metalloprotease_domain-containing_protein__Streptomyces_purpureus_"/>
    <otu id="otu281840" label="WP_031076330.1_GCF_000716335_M6_family_metalloprotease_domain-containing_protein__Streptomyces_sp._NRRL_S-118_"/>
    <otu id="otu281847" label="PRH76026.1_GCA_002982015_protease__Streptomyces_sp._ST5x_"/>
    <otu id="otu281854" label="87.8/100"/>
    <otu id="otu281863" label="PWS40601.1_GCA_003173635_M6_family_metalloprotease_domain-containing_protein__Streptomyces_sp._ZEA17I_"/>
    <otu id="otu281866" label="WP_097874673.1_GCF_002551335_M6_family_metalloprotease_domain-containing_protein__Streptomyces_sp._ms184_"/>
    <otu id="otu281873" label="WP_030113237.1_GCF_000715745_MULTISPECIES__M6_family_metalloprotease_domain-containing_protein__Streptomyces_"/>
    <otu id="otu281880" label="KUJ69373.1_GCA_001507455_protease__partial__Streptomyces_albus_subsp._albus_"/>
    <otu id="otu281887" label="EGE44242.1_GCA_000177175_M6_family_metalloprotease_domain_protein__Streptomyces_sp._ACT-1_"/>
    <otu id="otu281898" label="81.1/100"/>
    <otu id="otu281903" label="OKJ00811.1_GCA_001905735_protease__Streptomyces_sp._CB01249_"/>
    <otu id="otu281906" label="WP_030748844.1_GCF_000719775_M6_family_metalloprotease_domain-containing_protein__Streptomyces_sp._NRRL_F-5135_"/>
    <otu id="otu281913" label="PKV85964.1_GCA_002846415_immune_inhibitor_A__Streptomyces_sp._TLI_146_"/>
    <otu id="otu281970" label="PJN10585.1_GCA_002803065_protease__Streptomyces_sp._CB01635_"/>
    <otu id="otu281973" label="GCA_000722305KL591483.1_37255542791168_37_GCA_000722305_-1_ID_68_37_partial_00__Streptomyces_sp._NRRL_B-2375_"/>
    <otu id="otu281980" label="GCA_000718395JOFY01000020.1_78951269748620_78_GCA_000718395_1_ID_20_78_partial_00__Streptomyces_sp._NRRL_F-4335_"/>
    <otu id="otu281987" label="AYG82600.1_GCA_003627815_Immune_inhibitor_A__Streptomyces_hundungensis_"/>
    <otu id="otu281994" label="AXE27778.1_GCA_003325375_protease__Streptomyces_globosus_"/>
    <otu id="otu282001" label="KJY46053.1_GCA_000966985_protease__Streptomyces_sp._NRRL_S-444_"/>
    <otu id="otu282008" label="GCA_000716245KL575819.1_514279745244125_51_GCA_000716245_1_ID_125_51_partial_00__Streptomyces_bikiniensis_"/>
    <otu id="otu282015" label="AXG78080.1_GCA_003344965_M6_family_metalloprotease_domain-containing_protein__Streptomyces_sp._GSSD-12_"/>
    <otu id="otu282022" label="WP_106979298.1_GCF_000718095_M6_family_metalloprotease_domain-containing_protein__Streptomyces_scopuliridis_"/>
    <otu id="otu282029" label="AQU68517.1_GCA_002009175_protease__Streptomyces_niveus_"/>
    <otu id="otu282036" label="WP_018891599.1_GCF_000377525_MULTISPECIES__M6_family_metalloprotease_domain-containing_protein__unclassified_Streptomyces_"/>
    <otu id="otu282043" label="WP_051893265.1_GCF_000725555_M6_family_metalloprotease_domain-containing_protein__Streptomyces_erythrochromogenes_"/>
    <otu id="otu282050" label="RSS79215.1_GCA_003949795_M6_family_metalloprotease_domain-containing_protein__Streptomyces_sp._WAC06614_"/>
    <otu id="otu282057" label="RDG36513.1_GCA_003346515_M6_family_metalloprotease_domain-containing_protein__Streptomyces_corynorhini_"/>
    <otu id="otu282064" label="OKH91225.1_GCA_001905345_protease__Streptomyces_uncialis_"/>
    <otu id="otu282071" label="KIX77276.1_GCA_000932185_protease__Streptomyces_sp._MBRL_10_"/>
    <otu id="otu282078" label="ROQ68666.1_GCA_003751445_immune_inhibitor_A__Streptomyces_sp._840.1_"/>
    <otu id="otu282085" label="OEJ51768.1_GCA_001746455_protease__Streptomyces_agglomeratus_"/>
    <otu id="otu282092" label="GCA_000716195KL575326.1_55435744597688_55_GCA_000716195_-1_ID_88_55_partial_00__Streptomyces_sp._NRRL_S-50_"/>
    <otu id="otu282099" label="AJE82840.1_GCA_000827005_serine_protease_3__Streptomyces_albus_"/>
    <otu id="otu282106" label="WP_010470129.1_GCF_000258595_M6_family_metalloprotease_domain-containing_protein__Streptomyces_somaliensis_"/>
    <otu id="otu282113" label="RVU24451.1_GCA_004005495_M6_family_metalloprotease_domain-containing_protein__Streptomyces_sp._San01_"/>
    <otu id="otu282126" label="70.4/57"/>
    <otu id="otu282129" label="40.5/91"/>
    <otu id="otu282136" label="56/96"/>
    <otu id="otu282139" label="EST20997.1_GCA_000497405_hypothetical_protein_N566_27800__Streptomycetaceae_bacterium_MP113-05_"/>
    <otu id="otu282144" label="WP_078515728.1_GCF_000424845_M6_family_metalloprotease_domain-containing_protein__Streptomyces_sp._TAA040_"/>
    <otu id="otu282147" label="PJE94056.1_GCA_002794255_protease__Streptomyces_carminius_"/>
    <otu id="otu282158" label="WP_030547174.1_GCF_000719865_M6_family_metalloprotease_domain-containing_protein__Streptomyces_albus_"/>
    <otu id="otu282165" label="EFG07107.1_GCA_000163875_Serine_protease_3__Streptomyces_clavuligerus_"/>
    <otu id="otu282176" label="WP_031510694.1_GCF_000718985_M6_family_metalloprotease_domain-containing_protein__Streptomyces_megasporus_"/>
    <otu id="otu282179" label="GCA_002811705PDKQ01000016.1_686590168282538_68_GCA_002811705_-1_ID_538_68_partial_00__Streptomyces_barkulensis_"/>
    <otu id="otu282186" label="SEP55877.1_GCA_900110735_immune_inhibitor_A__Streptomyces_radiopugnans_"/>
    <otu id="otu282199" label="KIF74626.1_GCA_000818195_protease__Streptomyces_sp._150FB_"/>
    <otu id="otu282212" label="WP_031100156.1_GCF_000722185_MULTISPECIES__M6_family_metalloprotease_domain-containing_protein__Streptomyces_"/>
    <otu id="otu282215" label="PWS48231.1_GCA_003173645_protease__Streptomyces_sp._FT05W_"/>
    <otu id="otu282222" label="AEN10284.1_GCA_000177195_M6_family_metalloprotease_domain_protein__Streptomyces_sp._SirexAA-E_"/>
    <otu id="otu282229" label="SCD49264.1_GCA_900091765_immune_inhibitor_A__Streptomyces_sp._PalvLS-984_"/>
    <otu id="otu282236" label="WP_031087809.1_GCF_000721935_M6_family_metalloprotease_domain-containing_protein__Streptomyces_sp._NRRL_WC-3549_"/>
    <otu id="otu282243" label="WP_069172991.1_GCF_001715295_M6_family_metalloprotease_domain-containing_protein__Streptomyces_griseus_"/>
    <otu id="otu282258" label="47.7/100"/>
    <otu id="otu282263" label="WP_127912395.1_GCF_004010275_M6_family_metalloprotease_domain-containing_protein__Streptomyces_sp._HST28_"/>
    <otu id="otu282266" label="ATL28078.1_GCA_002556545_putative_secreted_protease__Streptomyces_formicae_"/>
    <otu id="otu282273" label="APY88071.1_GCA_001975025_protease__Streptomyces_alfalfae_"/>
    <otu id="otu282288" label="RAJ69518.1_GCA_003259365_immune_inhibitor_A__Streptomyces_sp._PsTaAH-137_"/>
    <otu id="otu282295" label="GCA_000715605KL568609.1_30227632467691_30_GCA_000715605_1_ID_91_30_partial_00__Streptomyces_speibonae_"/>
    <otu id="otu282306" label="OWA10205.1_GCA_002188335_protease__Streptomyces_sp._CS159_"/>
    <otu id="otu282309" label="OKK12350.1_GCA_001905725_protease__Streptomyces_sp._CB02400_"/>
    <otu id="otu282316" label="AZM77457.1_GCA_003950055_M6_family_metalloprotease_domain-containing_protein__Streptomyces_sp._KPB2_"/>
    <otu id="otu282331" label="92.9/69"/>
    <otu id="otu282334" label="85/100"/>
    <otu id="otu282339" label="KND39013.1_GCA_001189015_protease__Streptomyces_acidiscabies_"/>
    <otu id="otu282342" label="AOW87258.1_GCA_001767375_protease__Streptomyces_olivaceus_"/>
    <otu id="otu282349" label="CAB51001.1_GCA_000203835_putative_secreted_protease__Streptomyces_coelicolor_A3_2__"/>
    <otu id="otu282360" label="AQS69360.1_GCA_002005225_protease__Streptomyces_pactum_"/>
    <otu id="otu282363" label="PTH89270.1_GCA_003041235_protease__Streptomyces_sp._A244_"/>
    <otu id="otu282370" label="PVD11068.1_GCA_003116795_M6_family_metalloprotease_domain-containing_protein__Streptomyces_sp._CS207_"/>
    <otu id="otu282385" label="KRV47722.1_GCA_001445835_protease__Streptomyces_vitaminophilus_"/>
    <otu id="otu282394" label="KOV81591.1_GCA_001279525_protease__Nocardia_sp._NRRL_S-836_"/>
    <otu id="otu282397" label="WP_112274470.1_GCF_003265345_M6_family_metalloprotease_domain-containing_protein__Lentzea_terrae_"/>
    <otu id="otu282408" label="RKZ17605.1_GCA_003644985_hypothetical_protein_DRQ53_02905__partial__bacterium_"/>
  </otus>
  <trees id="trees267129" otus="otus267128">
    <tree about="#tree267130" id="tree267130" label="[1]Tree1" xsi:type="nex:FloatTree">
      <meta content="angle:0.0 scaleX:87.662346 scaleY:2.8590238 flipH:0 flipV:0 leftMargin:720 rightMargin:720 topMargin:355 bottomMargin:355;" datatype="xsd:string" id="meta282423" property="trans" xsi:type="nex:LiteralMeta"/>
      <meta content="" datatype="xsd:string" id="meta282422" property="collapsed" xsi:type="nex:LiteralMeta"/>
      <meta content="false" datatype="xsd:boolean" id="meta282421" property="radiallabels" xsi:type="nex:LiteralMeta"/>
      <meta content="true" datatype="xsd:boolean" id="meta282420" property="sparselabels" xsi:type="nex:LiteralMeta"/>
      <meta content="true" datatype="xsd:boolean" id="meta282419" property="toscale" xsi:type="nex:LiteralMeta"/>
      <meta content="RectangularPhylogram" datatype="xsd:string" id="meta282418" property="drawer" xsi:type="nex:LiteralMeta"/>
      <meta content="true" datatype="xsd:boolean" id="meta282417" property="embellished" xsi:type="nex:LiteralMeta"/>
      <meta content="node267133" datatype="xsd:string" id="meta282416" property="root" xsi:type="nex:LiteralMeta"/>
      <meta content=" fg=0 0 0 w=1 sh=1 dr=1 lc=0 0 0 lk=null lx=0 ly=0 ll=11 lv=1;" datatype="xsd:string" id="meta267132" property="default_edge_format" xsi:type="nex:LiteralMeta"/>
      <meta content=" nh=2 nw=2 fg=0 0 0 bg=255 255 255 w=1 sh=0 fx=1 lc=0 0 0 lk=null lx=0 ly=0 ll=3 lv=1;" datatype="xsd:string" id="meta267131" property="default_node_format" xsi:type="nex:LiteralMeta"/>
      <node about="#node267133" id="node267133">
        <meta content=" x=0.0 y=791.0;" datatype="xsd:string" id="meta267134" property="format" xsi:type="nex:LiteralMeta"/>
      </node>
      <node about="#node267135" id="node267135" label="CDD21975.1_GCA_000433995_hypothetical_surface-anchored_protein__Firmicutes_bacterium_CAG_313_" otu="otu267136">
        <meta content=" x=3.8087053 y=1.0 ll=7;" datatype="xsd:string" id="meta267137" property="format" xsi:type="nex:LiteralMeta"/>
      </node>
      <node about="#node267138" id="node267138" label="86.4/88" otu="otu267139">
        <meta content=" x=2.9218233 y=1570.9574 ll=7;" datatype="xsd:string" id="meta267140" property="format" xsi:type="nex:LiteralMeta"/>
      </node>
      <node about="#node267141" id="node267141" label="61.9/59" otu="otu267142">
        <meta content=" x=3.0347414 y=1562.4147 ll=7;" datatype="xsd:string" id="meta267143" property="format" xsi:type="nex:LiteralMeta"/>
      </node>
      <node about="#node267144" id="node267144" label="96.2/59" otu="otu267145">
        <meta content=" x=3.1542943 y=1546.8293 ll=7;" datatype="xsd:string" id="meta267146" property="format" xsi:type="nex:LiteralMeta"/>
      </node>
      <node about="#node267147" id="node267147" label="0/35" otu="otu267148">
        <meta content=" x=3.154297 y=1518.9087 ll=7;" datatype="xsd:string" id="meta267149" property="format" xsi:type="nex:LiteralMeta"/>
      </node>
      <node about="#node267150" id="node267150" label="0/36" otu="otu267151">
        <meta content=" x=3.1543 y=1471.7177 ll=7;" datatype="xsd:string" id="meta267152" property="format" xsi:type="nex:LiteralMeta"/>
      </node>
      <node about="#node267153" id="node267153" label="0/48" otu="otu267154">
        <meta content=" x=3.1914666 y=1465.9353 ll=7;" datatype="xsd:string" id="meta267155" property="format" xsi:type="nex:LiteralMeta"/>
      </node>
      <node about="#node267156" id="node267156" label="0/77" otu="otu267157">
        <meta content=" x=3.1914685 y=1460.0874 ll=7;" datatype="xsd:string" id="meta267158" property="format" xsi:type="nex:LiteralMeta"/>
      </node>
      <node about="#node267159" id="node267159" label="0/84" otu="otu267160">
        <meta content=" x=3.1914706 y=1458.6748 ll=7;" datatype="xsd:string" id="meta267161" property="format" xsi:type="nex:LiteralMeta"/>
      </node>
      <node about="#node267162" id="node267162" label="52.1/26" otu="otu267163">
        <meta content=" x=3.228679 y=1457.3495 ll=7;" datatype="xsd:string" id="meta267164" property="format" xsi:type="nex:LiteralMeta"/>
      </node>
      <node about="#node267165" id="node267165" label="95.5/95" otu="otu267166">
        <meta content=" x=3.3587897 y=1455.6991 ll=7;" datatype="xsd:string" id="meta267167" property="format" xsi:type="nex:LiteralMeta"/>
      </node>
      <node about="#node267168" id="node267168" label="66.8/89" otu="otu267169">
        <meta content=" x=3.3888786 y=1453.3981 ll=7;" datatype="xsd:string" id="meta267170" property="format" xsi:type="nex:LiteralMeta"/>
      </node>
      <node about="#node267171" id="node267171" label="79.4/54" otu="otu267172">
        <meta content=" x=3.4283133 y=1450.2961 ll=7;" datatype="xsd:string" id="meta267173" property="format" xsi:type="nex:LiteralMeta"/>
      </node>
      <node about="#node267174" id="node267174" label="0/10" otu="otu267175">
        <meta content=" x=3.4283152 y=1446.3424 ll=7;" datatype="xsd:string" id="meta267176" property="format" xsi:type="nex:LiteralMeta"/>
      </node>
      <node about="#node267177" id="node267177" label="0/10" otu="otu267175">
        <meta content=" x=3.4283175 y=1440.6848 ll=7;" datatype="xsd:string" id="meta267178" property="format" xsi:type="nex:LiteralMeta"/>
      </node>
      <node about="#node267179" id="node267179" label="90.7/52" otu="otu267180">
        <meta content=" x=3.5062027 y=1430.3695 ll=7;" datatype="xsd:string" id="meta267181" property="format" xsi:type="nex:LiteralMeta"/>
      </node>
      <node about="#node267182" id="node267182" label="0/40" otu="otu267183">
        <meta content=" x=3.5062053 y=1410.739 ll=7;" datatype="xsd:string" id="meta267184" property="format" xsi:type="nex:LiteralMeta"/>
      </node>
      <node about="#node267185" id="node267185" label="76.4/49" otu="otu267186">
        <meta content=" x=3.5604255 y=1374.5702 ll=7;" datatype="xsd:string" id="meta267187" property="format" xsi:type="nex:LiteralMeta"/>
      </node>
      <node about="#node267188" id="node267188" label="0/36" otu="otu267151">
        <meta content=" x=3.5686677 y=1362.496 ll=7;" datatype="xsd:string" id="meta267189" property="format" xsi:type="nex:LiteralMeta"/>
      </node>
      <node about="#node267190" id="node267190" label="43.5/72" otu="otu267191">
        <meta content=" x=3.634754 y=1346.992 ll=7;" datatype="xsd:string" id="meta267192" property="format" xsi:type="nex:LiteralMeta"/>
      </node>
      <node about="#node267193" id="node267193" label="74.9/20" otu="otu267194">
        <meta content=" x=3.6750462 y=1317.4839 ll=7;" datatype="xsd:string" id="meta267195" property="format" xsi:type="nex:LiteralMeta"/>
      </node>
      <node about="#node267196" id="node267196" label="80.2/87" otu="otu267197">
        <meta content=" x=3.8473983 y=1272.3032 ll=7;" datatype="xsd:string" id="meta267198" property="format" xsi:type="nex:LiteralMeta"/>
      </node>
      <node about="#node267199" id="node267199" label="83.6/97" otu="otu267200">
        <meta content=" x=4.0362797 y=1253.1066 ll=7;" datatype="xsd:string" id="meta267201" property="format" xsi:type="nex:LiteralMeta"/>
      </node>
      <node about="#node267202" id="node267202" label="81.8/80" otu="otu267203">
        <meta content=" x=4.206182 y=1217.7131 ll=7;" datatype="xsd:string" id="meta267204" property="format" xsi:type="nex:LiteralMeta"/>
      </node>
      <node about="#node267205" id="node267205" label="76.4/97" otu="otu267206">
        <meta content=" x=4.3074327 y=1149.6761 ll=7;" datatype="xsd:string" id="meta267207" property="format" xsi:type="nex:LiteralMeta"/>
      </node>
      <node about="#node267208" id="node267208" label="89.6/92" otu="otu267209">
        <meta content=" x=4.493648 y=1030.9489 ll=7;" datatype="xsd:string" id="meta267210" property="format" xsi:type="nex:LiteralMeta"/>
      </node>
      <node about="#node267211" id="node267211" label="73.4/32" otu="otu267212">
        <meta content=" x=4.5567727 y=870.3978 ll=7;" datatype="xsd:string" id="meta267213" property="format" xsi:type="nex:LiteralMeta"/>
      </node>
      <node about="#node267214" id="node267214" label="74.4/39" otu="otu267215">
        <meta content=" x=4.603001 y=570.4728 ll=7;" datatype="xsd:string" id="meta267216" property="format" xsi:type="nex:LiteralMeta"/>
      </node>
      <node about="#node267217" id="node267217" label="73.2/35" otu="otu267218">
        <meta content=" x=4.6342797 y=486.95486 ll=7;" datatype="xsd:string" id="meta267219" property="format" xsi:type="nex:LiteralMeta"/>
      </node>
      <node about="#node267220" id="node267220" label="77.6/43" otu="otu267221">
        <meta content=" x=4.672918 y=452.42563 ll=7;" datatype="xsd:string" id="meta267222" property="format" xsi:type="nex:LiteralMeta"/>
      </node>
      <node about="#node267223" id="node267223" label="69/26" otu="otu267224">
        <meta content=" x=4.70304 y=407.85516 ll=7;" datatype="xsd:string" id="meta267225" property="format" xsi:type="nex:LiteralMeta"/>
      </node>
      <node about="#node267226" id="node267226" label="78.3/37" otu="otu267227">
        <meta content=" x=4.742196 y=337.8822 ll=7;" datatype="xsd:string" id="meta267228" property="format" xsi:type="nex:LiteralMeta"/>
      </node>
      <node about="#node267229" id="node267229" label="78.8/44" otu="otu267230">
        <meta content=" x=4.787178 y=226.50443 ll=7;" datatype="xsd:string" id="meta267231" property="format" xsi:type="nex:LiteralMeta"/>
      </node>
      <node about="#node267232" id="node267232" label="0/37" otu="otu267233">
        <meta content=" x=4.788288 y=176.78656 ll=7;" datatype="xsd:string" id="meta267234" property="format" xsi:type="nex:LiteralMeta"/>
      </node>
      <node about="#node267235" id="node267235" label="33.1/54" otu="otu267236">
        <meta content=" x=4.825339 y=134.79189 ll=7;" datatype="xsd:string" id="meta267237" property="format" xsi:type="nex:LiteralMeta"/>
      </node>
      <node about="#node267238" id="node267238" label="0/65" otu="otu267239">
        <meta content=" x=4.825806 y=76.77199 ll=7;" datatype="xsd:string" id="meta267240" property="format" xsi:type="nex:LiteralMeta"/>
      </node>
      <node about="#node267241" id="node267241" label="81.8/76" otu="otu267242">
        <meta content=" x=4.9808 y=5.375 ll=7;" datatype="xsd:string" id="meta267243" property="format" xsi:type="nex:LiteralMeta"/>
      </node>
      <node about="#node267244" id="node267244" label="81.2/74" otu="otu267245">
        <meta content=" x=5.154266 y=3.5 ll=7;" datatype="xsd:string" id="meta267246" property="format" xsi:type="nex:LiteralMeta"/>
      </node>
      <node about="#node267247" id="node267247" label="0/77" otu="otu267157">
        <meta content=" x=5.215287 y=2.5 ll=7;" datatype="xsd:string" id="meta267248" property="format" xsi:type="nex:LiteralMeta"/>
      </node>
      <node about="#node267249" id="node267249" label="ADK84702.1_GCA_000143965_M6_family_metalloprotease_domain_protein__Desulfarculus_baarsii_DSM_2075_" otu="otu267250">
        <meta content=" x=8.030422 y=2.0 ll=7;" datatype="xsd:string" id="meta267251" property="format" xsi:type="nex:LiteralMeta"/>
      </node>
      <node about="#node267252" id="node267252" label="GCA_002441095DJVG01000034.1_32387408455_3_GCA_002441095_-1_ID_55_3_partial_00__Elusimicrobia_bacterium_UBA6262_" otu="otu267253">
        <meta content=" x=5.4332757 y=3.0 ll=7;" datatype="xsd:string" id="meta267254" property="format" xsi:type="nex:LiteralMeta"/>
      </node>
      <node about="#node267259" id="node267259" label="95/100" otu="otu267260">
        <meta content=" x=5.533579 y=4.5 ll=7;" datatype="xsd:string" id="meta267261" property="format" xsi:type="nex:LiteralMeta"/>
      </node>
      <node about="#node267262" id="node267262" label="ABS26254.1_GCA_000017505_hypothetical_protein_Anae109_2051__Anaeromyxobacter_sp._Fw109-5_" otu="otu267263">
        <meta content=" x=5.9075747 y=4.0 ll=7;" datatype="xsd:string" id="meta267264" property="format" xsi:type="nex:LiteralMeta"/>
      </node>
      <node about="#node267265" id="node267265" label="GBE28047.1_GCA_002898015_di-glucose_binding_within_endoplasmic_reticulum__bacterium_BMS3Bbin03_" otu="otu267266">
        <meta content=" x=5.619037 y=5.0 ll=7;" datatype="xsd:string" id="meta267267" property="format" xsi:type="nex:LiteralMeta"/>
      </node>
      <node about="#node267276" id="node267276" label="67.6/83" otu="otu267277">
        <meta content=" x=5.1052675 y=7.25 ll=7;" datatype="xsd:string" id="meta267278" property="format" xsi:type="nex:LiteralMeta"/>
      </node>
      <node about="#node267279" id="node267279" label="88.9/100" otu="otu267280">
        <meta content=" fg=255 0 0 x=5.3088446 y=6.5 ll=7;" datatype="xsd:string" id="meta267281" property="format" xsi:type="nex:LiteralMeta"/>
      </node>
      <node about="#node267282" id="node267282" label="BJP2_contig-133_7 - HURL2" otu="otu267283">
        <meta content=" fg=255 0 0 x=5.3088465 y=6.0 ll=7;" datatype="xsd:string" id="meta267284" property="format" xsi:type="nex:LiteralMeta"/>
      </node>
      <node about="#node267285" id="node267285" label="PKP57815.1_GCA_002841105_hypothetical_protein_CVT88_08375__partial__Candidatus_Altiarchaeales_archaeon_HGW-Altiarchaeales-1_ - HURL1" otu="otu267286">
        <meta content=" fg=255 0 0 x=5.308847 y=7.0 ll=7;" datatype="xsd:string" id="meta267287" property="format" xsi:type="nex:LiteralMeta"/>
      </node>
      <node about="#node267292" id="node267292" label="KPJ60113.1_GCA_001302905_hypothetical_protein_AMJ46_08385__Latescibacteria_bacterium_DG_63_" otu="otu267293">
        <meta content=" x=5.500927 y=8.0 ll=7;" datatype="xsd:string" id="meta267294" property="format" xsi:type="nex:LiteralMeta"/>
      </node>
      <node about="#node267303" id="node267303" label="92.5/59" otu="otu267304">
        <meta content=" x=4.936417 y=148.16898 ll=7;" datatype="xsd:string" id="meta267305" property="format" xsi:type="nex:LiteralMeta"/>
      </node>
      <node about="#node267306" id="node267306" label="0/39" otu="otu267307">
        <meta content=" x=4.93642 y=141.33795 ll=7;" datatype="xsd:string" id="meta267308" property="format" xsi:type="nex:LiteralMeta"/>
      </node>
      <node about="#node267309" id="node267309" label="80.2/50" otu="otu267310">
        <meta content=" x=4.978663 y=135.69936 ll=7;" datatype="xsd:string" id="meta267311" property="format" xsi:type="nex:LiteralMeta"/>
      </node>
      <node about="#node267312" id="node267312" label="0/23" otu="otu267313">
        <meta content=" x=4.9786654 y=131.14871 ll=7;" datatype="xsd:string" id="meta267314" property="format" xsi:type="nex:LiteralMeta"/>
      </node>
      <node about="#node267315" id="node267315" label="84.8/27" otu="otu267316">
        <meta content=" x=5.0564103 y=124.29742 ll=7;" datatype="xsd:string" id="meta267317" property="format" xsi:type="nex:LiteralMeta"/>
      </node>
      <node about="#node267318" id="node267318" label="55.1/29" otu="otu267319">
        <meta content=" x=5.074756 y=113.37608 ll=7;" datatype="xsd:string" id="meta267320" property="format" xsi:type="nex:LiteralMeta"/>
      </node>
      <node about="#node267321" id="node267321" label="79.2/91" otu="otu267322">
        <meta content=" x=5.1190996 y=99.087135 ll=7;" datatype="xsd:string" id="meta267323" property="format" xsi:type="nex:LiteralMeta"/>
      </node>
      <node about="#node267324" id="node267324" label="80.7/92" otu="otu267325">
        <meta content=" x=5.2243266 y=87.17426 ll=7;" datatype="xsd:string" id="meta267326" property="format" xsi:type="nex:LiteralMeta"/>
      </node>
      <node about="#node267327" id="node267327" label="74.4/79" otu="otu267328">
        <meta content=" x=5.2997465 y=66.47353 ll=7;" datatype="xsd:string" id="meta267329" property="format" xsi:type="nex:LiteralMeta"/>
      </node>
      <node about="#node267330" id="node267330" label="73.9/82" otu="otu267331">
        <meta content=" x=5.340855 y=32.982056 ll=7;" datatype="xsd:string" id="meta267332" property="format" xsi:type="nex:LiteralMeta"/>
      </node>
      <node about="#node267333" id="node267333" label="86.7/84" otu="otu267334">
        <meta content=" x=5.455664 y=30.964111 ll=7;" datatype="xsd:string" id="meta267335" property="format" xsi:type="nex:LiteralMeta"/>
      </node>
      <node about="#node267336" id="node267336" label="0/75" otu="otu267337">
        <meta content=" x=5.455667 y=27.928223 ll=7;" datatype="xsd:string" id="meta267338" property="format" xsi:type="nex:LiteralMeta"/>
      </node>
      <node about="#node267339" id="node267339" label="63/87" otu="otu267340">
        <meta content=" x=5.4810257 y=22.856445 ll=7;" datatype="xsd:string" id="meta267341" property="format" xsi:type="nex:LiteralMeta"/>
      </node>
      <node about="#node267342" id="node267342" label="81.9/90" otu="otu267343">
        <meta content=" x=5.5738926 y=15.431641 ll=7;" datatype="xsd:string" id="meta267344" property="format" xsi:type="nex:LiteralMeta"/>
      </node>
      <node about="#node267345" id="node267345" label="60.5/98" otu="otu267346">
        <meta content=" x=5.633692 y=9.75 ll=7;" datatype="xsd:string" id="meta267347" property="format" xsi:type="nex:LiteralMeta"/>
      </node>
      <node about="#node267348" id="node267348" label="EDS71829.1_GCA_000154825_M6_family_metalloprotease_domain_protein__Anaerofustis_stercorihominis_DSM_17244_" otu="otu267349">
        <meta content=" x=6.656769 y=9.0 ll=7;" datatype="xsd:string" id="meta267350" property="format" xsi:type="nex:LiteralMeta"/>
      </node>
      <node about="#node267351" id="node267351" label="41/89" otu="otu267352">
        <meta content=" x=5.8449984 y=10.5 ll=7;" datatype="xsd:string" id="meta267353" property="format" xsi:type="nex:LiteralMeta"/>
      </node>
      <node about="#node267354" id="node267354" label="WP_085830585.1_GCF_900176655_hypothetical_protein__Collinsella_vaginalis_" otu="otu267355">
        <meta content=" x=6.659024 y=10.0 ll=7;" datatype="xsd:string" id="meta267356" property="format" xsi:type="nex:LiteralMeta"/>
      </node>
      <node about="#node267357" id="node267357" label="GCA_003353825PIVW01000301.1_37113626269_3_GCA_003353825_-1_ID_269_3_partial_00__Chloroflexi_bacterium_" otu="otu267358">
        <meta content=" x=5.9935465 y=11.0 ll=7;" datatype="xsd:string" id="meta267359" property="format" xsi:type="nex:LiteralMeta"/>
      </node>
      <node about="#node267368" id="node267368" label="90.9/99" otu="otu267369">
        <meta content=" x=5.770097 y=21.113281 ll=7;" datatype="xsd:string" id="meta267370" property="format" xsi:type="nex:LiteralMeta"/>
      </node>
      <node about="#node267371" id="node267371" label="0/76" otu="otu267372">
        <meta content=" x=5.7848816 y=18.007812 ll=7;" datatype="xsd:string" id="meta267373" property="format" xsi:type="nex:LiteralMeta"/>
      </node>
      <node about="#node267374" id="node267374" label="78.6/84" otu="otu267375">
        <meta content=" x=5.86337 y=17.015625 ll=7;" datatype="xsd:string" id="meta267376" property="format" xsi:type="nex:LiteralMeta"/>
      </node>
      <node about="#node267377" id="node267377" label="0/80" otu="otu267378">
        <meta content=" x=5.863373 y=16.03125 ll=7;" datatype="xsd:string" id="meta267379" property="format" xsi:type="nex:LiteralMeta"/>
      </node>
      <node about="#node267380" id="node267380" label="92/80" otu="otu267381">
        <meta content=" x=5.8985157 y=15.0625 ll=7;" datatype="xsd:string" id="meta267382" property="format" xsi:type="nex:LiteralMeta"/>
      </node>
      <node about="#node267383" id="node267383" label="0/80" otu="otu267378">
        <meta content=" x=5.8985176 y=14.125 ll=7;" datatype="xsd:string" id="meta267384" property="format" xsi:type="nex:LiteralMeta"/>
      </node>
      <node about="#node267385" id="node267385" label="99/95" otu="otu267386">
        <meta content=" x=6.2227755 y=13.25 ll=7;" datatype="xsd:string" id="meta267387" property="format" xsi:type="nex:LiteralMeta"/>
      </node>
      <node about="#node267388" id="node267388" label="96.6/98" otu="otu267389">
        <meta content=" x=6.569779 y=12.5 ll=7;" datatype="xsd:string" id="meta267390" property="format" xsi:type="nex:LiteralMeta"/>
      </node>
      <node about="#node267391" id="node267391" label="WP_017413616.1_GCF_000300195_M6_family_metalloprotease_domain-containing_protein__Clostridium_tunisiense_" otu="otu267392">
        <meta content=" x=7.1524787 y=12.0 ll=7;" datatype="xsd:string" id="meta267393" property="format" xsi:type="nex:LiteralMeta"/>
      </node>
      <node about="#node267394" id="node267394" label="TKD70674.1_GCA_005144865_M6_family_metalloprotease_domain-containing_protein__Bacillus_hwajinpoensis_" otu="otu267395">
        <meta content=" x=6.5697813 y=13.0 ll=7;" datatype="xsd:string" id="meta267396" property="format" xsi:type="nex:LiteralMeta"/>
      </node>
      <node about="#node267401" id="node267401" label="TJY38955.1_GCA_005049045_M6_family_metalloprotease_domain-containing_protein__Cohnella_sp._CAU_1483_" otu="otu267402">
        <meta content=" x=6.222778 y=14.0 ll=7;" datatype="xsd:string" id="meta267403" property="format" xsi:type="nex:LiteralMeta"/>
      </node>
      <node about="#node267408" id="node267408" label="RIE01432.1_GCA_003570905_M6_family_metalloprotease_domain-containing_protein__Cohnella_sp._K2E09-144_" otu="otu267409">
        <meta content=" x=6.011383 y=15.0 ll=7;" datatype="xsd:string" id="meta267410" property="format" xsi:type="nex:LiteralMeta"/>
      </node>
      <node about="#node267415" id="node267415" label="RIE03474.1_GCA_003570905_M6_family_metalloprotease_domain-containing_protein__Cohnella_sp._K2E09-144_" otu="otu267416">
        <meta content=" x=5.8985176 y=16.0 ll=7;" datatype="xsd:string" id="meta267417" property="format" xsi:type="nex:LiteralMeta"/>
      </node>
      <node about="#node267422" id="node267422" label="RIE03476.1_GCA_003570905_M6_family_metalloprotease_domain-containing_protein__Cohnella_sp._K2E09-144_" otu="otu267423">
        <meta content=" x=5.8633757 y=17.0 ll=7;" datatype="xsd:string" id="meta267424" property="format" xsi:type="nex:LiteralMeta"/>
      </node>
      <node about="#node267429" id="node267429" label="RIE03473.1_GCA_003570905_M6_family_metalloprotease_domain-containing_protein__Cohnella_sp._K2E09-144_" otu="otu267430">
        <meta content=" x=5.937138 y=18.0 ll=7;" datatype="xsd:string" id="meta267431" property="format" xsi:type="nex:LiteralMeta"/>
      </node>
      <node about="#node267436" id="node267436" label="THF72537.1_GCA_004801405_M6_family_metalloprotease_domain-containing_protein__Cohnella_sp._CC-MHH1044_" otu="otu267437">
        <meta content=" x=6.110097 y=19.0 ll=7;" datatype="xsd:string" id="meta267438" property="format" xsi:type="nex:LiteralMeta"/>
      </node>
      <node about="#node267443" id="node267443" label="94.6/100" otu="otu267444">
        <meta content=" x=5.8964434 y=24.21875 ll=7;" datatype="xsd:string" id="meta267445" property="format" xsi:type="nex:LiteralMeta"/>
      </node>
      <node about="#node267446" id="node267446" label="0/97" otu="otu267447">
        <meta content=" x=5.896446 y=22.9375 ll=7;" datatype="xsd:string" id="meta267448" property="format" xsi:type="nex:LiteralMeta"/>
      </node>
      <node about="#node267449" id="node267449" label="68.9/98" otu="otu267450">
        <meta content=" x=5.932176 y=21.875 ll=7;" datatype="xsd:string" id="meta267451" property="format" xsi:type="nex:LiteralMeta"/>
      </node>
      <node about="#node267452" id="node267452" label="96.7/99" otu="otu267453">
        <meta content=" x=6.140308 y=20.75 ll=7;" datatype="xsd:string" id="meta267454" property="format" xsi:type="nex:LiteralMeta"/>
      </node>
      <node about="#node267455" id="node267455" label="WP_025027256.1_GCF_000615945_M6_family_metalloprotease_domain-containing_protein__Bacillus_mannanilyticus_" otu="otu267456">
        <meta content=" x=6.14031 y=20.0 ll=7;" datatype="xsd:string" id="meta267457" property="format" xsi:type="nex:LiteralMeta"/>
      </node>
      <node about="#node267458" id="node267458" label="96.2/100" otu="otu267459">
        <meta content=" x=6.371331 y=21.5 ll=7;" datatype="xsd:string" id="meta267460" property="format" xsi:type="nex:LiteralMeta"/>
      </node>
      <node about="#node267461" id="node267461" label="PUA38043.1_GCA_003057575_metalloprotease__Paenibacillus_elgii_" otu="otu267462">
        <meta content=" x=6.4125485 y=21.0 ll=7;" datatype="xsd:string" id="meta267463" property="format" xsi:type="nex:LiteralMeta"/>
      </node>
      <node about="#node267464" id="node267464" label="SCW67485.1_GCA_900100345_M6_family_metalloprotease_domain-containing_protein__Paenibacillus_tianmuensis_" otu="otu267465">
        <meta content=" x=6.4102936 y=22.0 ll=7;" datatype="xsd:string" id="meta267466" property="format" xsi:type="nex:LiteralMeta"/>
      </node>
      <node about="#node267475" id="node267475" label="WP_069851700.1_GCF_001748185_M6_family_metalloprotease_domain-containing_protein__Brevibacillus_brevis_" otu="otu267476">
        <meta content=" x=5.932178 y=23.0 ll=7;" datatype="xsd:string" id="meta267477" property="format" xsi:type="nex:LiteralMeta"/>
      </node>
      <node about="#node267482" id="node267482" label="KMZ44164.1_GCA_001184755_metalloprotease__Bacillus_sp._FJAT-27238_" otu="otu267483">
        <meta content=" x=5.932529 y=24.0 ll=7;" datatype="xsd:string" id="meta267484" property="format" xsi:type="nex:LiteralMeta"/>
      </node>
      <node about="#node267489" id="node267489" label="74.6/100" otu="otu267490">
        <meta content=" x=5.933772 y=25.5 ll=7;" datatype="xsd:string" id="meta267491" property="format" xsi:type="nex:LiteralMeta"/>
      </node>
      <node about="#node267492" id="node267492" label="AFU17912.1_GCA_000300475_Secreted_metalloprotease__plasmid___Bacillus_thuringiensis_MC28_" otu="otu267493">
        <meta content=" x=6.011292 y=25.0 ll=7;" datatype="xsd:string" id="meta267494" property="format" xsi:type="nex:LiteralMeta"/>
      </node>
      <node about="#node267495" id="node267495" label="SFS39982.1_GCA_900116295_M6_family_metalloprotease_domain-containing_protein__Bacillus_sp._103mf_" otu="otu267496">
        <meta content=" x=5.971697 y=26.0 ll=7;" datatype="xsd:string" id="meta267497" property="format" xsi:type="nex:LiteralMeta"/>
      </node>
      <node about="#node267514" id="node267514" label="97.7/100" otu="otu267515">
        <meta content=" x=5.8183017 y=30.28125 ll=7;" datatype="xsd:string" id="meta267516" property="format" xsi:type="nex:LiteralMeta"/>
      </node>
      <node about="#node267517" id="node267517" label="86.1/100" otu="otu267518">
        <meta content=" x=5.9863477 y=28.5625 ll=7;" datatype="xsd:string" id="meta267519" property="format" xsi:type="nex:LiteralMeta"/>
      </node>
      <node about="#node267520" id="node267520" label="GCA_002418825DIEW01000075.1_32729472096_3_GCA_002418825_1_ID_96_3_partial_00__Syntrophaceae_bacterium_UBA5764_" otu="otu267521">
        <meta content=" x=6.1273947 y=27.0 ll=7;" datatype="xsd:string" id="meta267522" property="format" xsi:type="nex:LiteralMeta"/>
      </node>
      <node about="#node267523" id="node267523" label="81.9/81" otu="otu267524">
        <meta content=" x=6.0916104 y=30.125 ll=7;" datatype="xsd:string" id="meta267525" property="format" xsi:type="nex:LiteralMeta"/>
      </node>
      <node about="#node267526" id="node267526" label="69.5/81" otu="otu267527">
        <meta content=" x=6.114675 y=29.25 ll=7;" datatype="xsd:string" id="meta267528" property="format" xsi:type="nex:LiteralMeta"/>
      </node>
      <node about="#node267529" id="node267529" label="75.4/81" otu="otu267530">
        <meta content=" x=6.1474123 y=28.5 ll=7;" datatype="xsd:string" id="meta267531" property="format" xsi:type="nex:LiteralMeta"/>
      </node>
      <node about="#node267532" id="node267532" label="WP_052566884.1_GCF_000714715_M6_family_metalloprotease_domain-containing_protein__Candidatus_Magnetobacterium_casensis_" otu="otu267533">
        <meta content=" x=6.2214427 y=28.0 ll=7;" datatype="xsd:string" id="meta267534" property="format" xsi:type="nex:LiteralMeta"/>
      </node>
      <node about="#node267535" id="node267535" label="RUQ27473.1_GCA_003989085_M6_family_metalloprotease_domain-containing_protein__partial__Candidatus_Competibacteraceae_bacterium_" otu="otu267536">
        <meta content=" x=6.442169 y=29.0 ll=7;" datatype="xsd:string" id="meta267537" property="format" xsi:type="nex:LiteralMeta"/>
      </node>
      <node about="#node267542" id="node267542" label="WP_040335624.1_GCF_000714715_M6_family_metalloprotease_domain-containing_protein__Candidatus_Magnetobacterium_casensis_" otu="otu267543">
        <meta content=" x=6.185409 y=30.0 ll=7;" datatype="xsd:string" id="meta267544" property="format" xsi:type="nex:LiteralMeta"/>
      </node>
      <node about="#node267549" id="node267549" label="WP_052567237.1_GCF_000714715_M6_family_metalloprotease_domain-containing_protein__Candidatus_Magnetobacterium_casensis_" otu="otu267550">
        <meta content=" x=6.187824 y=31.0 ll=7;" datatype="xsd:string" id="meta267551" property="format" xsi:type="nex:LiteralMeta"/>
      </node>
      <node about="#node267560" id="node267560" label="GCA_003354025PIVU01000066.1_468919599379_4_GCA_003354025_1_ID_379_4_partial_00__Nitrospirae_bacterium_" otu="otu267561">
        <meta content=" x=5.899911 y=32.0 ll=7;" datatype="xsd:string" id="meta267562" property="format" xsi:type="nex:LiteralMeta"/>
      </node>
      <node about="#node267571" id="node267571" label="OUS35967.1_GCA_002162965_hypothetical_protein_A9R00_11780__partial__Oleispira_antarctica_" otu="otu267572">
        <meta content=" x=6.2621193 y=33.0 ll=7;" datatype="xsd:string" id="meta267573" property="format" xsi:type="nex:LiteralMeta"/>
      </node>
      <node about="#node267578" id="node267578" label="PLX84403.1_GCA_002868845_hypothetical_protein_C0617_07915__Desulfuromonas_sp._" otu="otu267579">
        <meta content=" x=5.5393085 y=34.0 ll=7;" datatype="xsd:string" id="meta267580" property="format" xsi:type="nex:LiteralMeta"/>
      </node>
      <node about="#node267585" id="node267585" label="PKP19828.1_GCA_002840935_peptidase_M6__partial__Bacteroidetes_bacterium_HGW-Bacteroidetes-21_" otu="otu267586">
        <meta content=" x=5.7941785 y=35.0 ll=7;" datatype="xsd:string" id="meta267587" property="format" xsi:type="nex:LiteralMeta"/>
      </node>
      <node about="#node267592" id="node267592" label="84/92" otu="otu267593">
        <meta content=" x=5.380303 y=99.96501 ll=7;" datatype="xsd:string" id="meta267594" property="format" xsi:type="nex:LiteralMeta"/>
      </node>
      <node about="#node267595" id="node267595" label="84.7/93" otu="otu267596">
        <meta content=" x=5.4694195 y=96.05502 ll=7;" datatype="xsd:string" id="meta267597" property="format" xsi:type="nex:LiteralMeta"/>
      </node>
      <node about="#node267598" id="node267598" label="96.8/99" otu="otu267599">
        <meta content=" x=5.666444 y=91.61005 ll=7;" datatype="xsd:string" id="meta267600" property="format" xsi:type="nex:LiteralMeta"/>
      </node>
      <node about="#node267601" id="node267601" label="0/82" otu="otu267602">
        <meta content=" x=5.6664467 y=84.72009 ll=7;" datatype="xsd:string" id="meta267603" property="format" xsi:type="nex:LiteralMeta"/>
      </node>
      <node about="#node267604" id="node267604" label="69.7/69" otu="otu267605">
        <meta content=" x=5.7372203 y=76.70581 ll=7;" datatype="xsd:string" id="meta267606" property="format" xsi:type="nex:LiteralMeta"/>
      </node>
      <node about="#node267607" id="node267607" label="73.4/47" otu="otu267608">
        <meta content=" x=5.7727675 y=74.41161 ll=7;" datatype="xsd:string" id="meta267609" property="format" xsi:type="nex:LiteralMeta"/>
      </node>
      <node about="#node267610" id="node267610" label="77.8/48" otu="otu267611">
        <meta content=" x=5.8106747 y=72.07323 ll=7;" datatype="xsd:string" id="meta267612" property="format" xsi:type="nex:LiteralMeta"/>
      </node>
      <node about="#node267613" id="node267613" label="75.9/55" otu="otu267614">
        <meta content=" x=5.8864384 y=69.146454 ll=7;" datatype="xsd:string" id="meta267615" property="format" xsi:type="nex:LiteralMeta"/>
      </node>
      <node about="#node267616" id="node267616" label="86.4/99" otu="otu267617">
        <meta content=" x=6.0026135 y=64.29291 ll=7;" datatype="xsd:string" id="meta267618" property="format" xsi:type="nex:LiteralMeta"/>
      </node>
      <node about="#node267619" id="node267619" label="61.6/99" otu="otu267620">
        <meta content=" x=6.053037 y=56.085815 ll=7;" datatype="xsd:string" id="meta267621" property="format" xsi:type="nex:LiteralMeta"/>
      </node>
      <node about="#node267622" id="node267622" label="85.2/99" otu="otu267623">
        <meta content=" x=6.198938 y=44.6875 ll=7;" datatype="xsd:string" id="meta267624" property="format" xsi:type="nex:LiteralMeta"/>
      </node>
      <node about="#node267625" id="node267625" label="78/86" otu="otu267626">
        <meta content=" x=6.2676477 y=41.3125 ll=7;" datatype="xsd:string" id="meta267627" property="format" xsi:type="nex:LiteralMeta"/>
      </node>
      <node about="#node267628" id="node267628" label="0/93" otu="otu267629">
        <meta content=" x=6.26765 y=38.625 ll=7;" datatype="xsd:string" id="meta267630" property="format" xsi:type="nex:LiteralMeta"/>
      </node>
      <node about="#node267631" id="node267631" label="HAZ62732.1_GCA_003485665_TPA__hypothetical_protein_DCZ72_03850__partial__Armatimonadetes_bacterium_" otu="otu267632">
        <meta content=" x=6.825335 y=36.0 ll=7;" datatype="xsd:string" id="meta267633" property="format" xsi:type="nex:LiteralMeta"/>
      </node>
      <node about="#node267634" id="node267634" label="89.8/62" otu="otu267635">
        <meta content=" x=6.4021873 y=41.25 ll=7;" datatype="xsd:string" id="meta267636" property="format" xsi:type="nex:LiteralMeta"/>
      </node>
      <node about="#node267637" id="node267637" label="88/59" otu="otu267638">
        <meta content=" x=6.517891 y=39.5 ll=7;" datatype="xsd:string" id="meta267639" property="format" xsi:type="nex:LiteralMeta"/>
      </node>
      <node about="#node267640" id="node267640" label="15/58" otu="otu267641">
        <meta content=" x=6.562628 y=37.75 ll=7;" datatype="xsd:string" id="meta267642" property="format" xsi:type="nex:LiteralMeta"/>
      </node>
      <node about="#node267643" id="node267643" label="GCA_002384855DGBP01000049.1_22240132561482_22_GCA_002384855_1_ID_82_22_partial_00__Nocardioidaceae_bacterium_UBA4001_" otu="otu267644">
        <meta content=" x=6.6750607 y=37.0 ll=7;" datatype="xsd:string" id="meta267645" property="format" xsi:type="nex:LiteralMeta"/>
      </node>
      <node about="#node267646" id="node267646" label="0/94" otu="otu267647">
        <meta content=" x=6.5626297 y=38.5 ll=7;" datatype="xsd:string" id="meta267648" property="format" xsi:type="nex:LiteralMeta"/>
      </node>
      <node about="#node267649" id="node267649" label="GCA_003236015QJWL01000028.1_3748233125_3_GCA_003236015_-1_ID_25_3_partial_00__Planctomycetaceae_bacterium_" otu="otu267650">
        <meta content=" x=6.5994387 y=38.0 ll=7;" datatype="xsd:string" id="meta267651" property="format" xsi:type="nex:LiteralMeta"/>
      </node>
      <node about="#node267652" id="node267652" label="ABM03888.1_GCA_000015285_peptidase_M6__immune_inhibitor_A__Psychromonas_ingrahamii_37_" otu="otu267653">
        <meta content=" x=6.6428165 y=39.0 ll=7;" datatype="xsd:string" id="meta267654" property="format" xsi:type="nex:LiteralMeta"/>
      </node>
      <node about="#node267663" id="node267663" label="88.7/100" otu="otu267664">
        <meta content=" x=6.599248 y=41.25 ll=7;" datatype="xsd:string" id="meta267665" property="format" xsi:type="nex:LiteralMeta"/>
      </node>
      <node about="#node267666" id="node267666" label="52/100" otu="otu267667">
        <meta content=" x=6.6363006 y=40.5 ll=7;" datatype="xsd:string" id="meta267668" property="format" xsi:type="nex:LiteralMeta"/>
      </node>
      <node about="#node267669" id="node267669" label="SEN33270.1_GCA_900110145_immune_inhibitor_A__Nitrosomonas_marina_" otu="otu267670">
        <meta content=" x=6.6363034 y=40.0 ll=7;" datatype="xsd:string" id="meta267671" property="format" xsi:type="nex:LiteralMeta"/>
      </node>
      <node about="#node267672" id="node267672" label="SET18257.1_GCA_900111605_immune_inhibitor_A__Nitrosomonas_marina_" otu="otu267673">
        <meta content=" x=6.636303 y=41.0 ll=7;" datatype="xsd:string" id="meta267674" property="format" xsi:type="nex:LiteralMeta"/>
      </node>
      <node about="#node267679" id="node267679" label="OEY66742.1_GCA_001752365_peptidase_M6__Marinobacter_sp._X15-166B_" otu="otu267680">
        <meta content=" x=6.5992503 y=42.0 ll=7;" datatype="xsd:string" id="meta267681" property="format" xsi:type="nex:LiteralMeta"/>
      </node>
      <node about="#node267690" id="node267690" label="KJD35804.1_GCA_000943565_peptidase_M6__Tamlana_sedimentorum_" otu="otu267691">
        <meta content=" x=6.40219 y=43.0 ll=7;" datatype="xsd:string" id="meta267692" property="format" xsi:type="nex:LiteralMeta"/>
      </node>
      <node about="#node267701" id="node267701" label="GCA_005239945SBAY01000279.1_66920919398_6_GCA_005239945_1_ID_98_6_partial_00__Nitrospira_sp._" otu="otu267702">
        <meta content=" x=6.5278554 y=44.0 ll=7;" datatype="xsd:string" id="meta267703" property="format" xsi:type="nex:LiteralMeta"/>
      </node>
      <node about="#node267708" id="node267708" label="94.7/96" otu="otu267709">
        <meta content=" x=6.4437532 y=48.0625 ll=7;" datatype="xsd:string" id="meta267710" property="format" xsi:type="nex:LiteralMeta"/>
      </node>
      <node about="#node267711" id="node267711" label="77.5/76" otu="otu267712">
        <meta content=" x=6.477708 y=47.125 ll=7;" datatype="xsd:string" id="meta267713" property="format" xsi:type="nex:LiteralMeta"/>
      </node>
      <node about="#node267714" id="node267714" label="82.1/90" otu="otu267715">
        <meta content=" x=6.581864 y=46.25 ll=7;" datatype="xsd:string" id="meta267716" property="format" xsi:type="nex:LiteralMeta"/>
      </node>
      <node about="#node267717" id="node267717" label="63.3/91" otu="otu267718">
        <meta content=" x=6.6539216 y=45.5 ll=7;" datatype="xsd:string" id="meta267719" property="format" xsi:type="nex:LiteralMeta"/>
      </node>
      <node about="#node267720" id="node267720" label="GCA_002504725DATN01000012.1_8273187748096_82_GCA_002504725_-1_ID_6_82_partial_00__Methanobacteriaceae_archaeon_UBA587_" otu="otu267721">
        <meta content=" x=6.993944 y=45.0 ll=7;" datatype="xsd:string" id="meta267722" property="format" xsi:type="nex:LiteralMeta"/>
      </node>
      <node about="#node267723" id="node267723" label="GCA_003558085PWMT01000027.1_131498916455155_13_GCA_003558085_-1_ID_155_13_partial_00__Methanobacteriaceae_archaeon_" otu="otu267724">
        <meta content=" x=6.6955667 y=46.0 ll=7;" datatype="xsd:string" id="meta267725" property="format" xsi:type="nex:LiteralMeta"/>
      </node>
      <node about="#node267730" id="node267730" label="GCA_003164415PLTK01000061.1_64512619794_6_GCA_003164415_1_ID_94_6_partial_00__Methanobacterium_sp._" otu="otu267731">
        <meta content=" x=6.7246785 y=47.0 ll=7;" datatype="xsd:string" id="meta267732" property="format" xsi:type="nex:LiteralMeta"/>
      </node>
      <node about="#node267737" id="node267737" label="GCA_002495625DAGC01000002.1_59556121056292811_595_GCA_002495625_1_ID_11_595_partial_00__Methanobacterium_sp._UBA375_" otu="otu267738">
        <meta content=" x=6.5153394 y=48.0 ll=7;" datatype="xsd:string" id="meta267739" property="format" xsi:type="nex:LiteralMeta"/>
      </node>
      <node about="#node267744" id="node267744" label="GCA_002505765DAVZ01000030.1_2527002287025_25_GCA_002505765_-1_ID_5_25_partial_00__Methanobacterium_sp._UBA176_" otu="otu267745">
        <meta content=" x=6.4437556 y=49.0 ll=7;" datatype="xsd:string" id="meta267746" property="format" xsi:type="nex:LiteralMeta"/>
      </node>
      <node about="#node267755" id="node267755" label="86.6/99" otu="otu267756">
        <meta content=" x=6.245704 y=67.48413 ll=7;" datatype="xsd:string" id="meta267757" property="format" xsi:type="nex:LiteralMeta"/>
      </node>
      <node about="#node267758" id="node267758" label="84.8/100" otu="otu267759">
        <meta content=" x=6.3566046 y=64.46826 ll=7;" datatype="xsd:string" id="meta267760" property="format" xsi:type="nex:LiteralMeta"/>
      </node>
      <node about="#node267761" id="node267761" label="77.1/100" otu="otu267762">
        <meta content=" x=6.3931074 y=60.436523 ll=7;" datatype="xsd:string" id="meta267763" property="format" xsi:type="nex:LiteralMeta"/>
      </node>
      <node about="#node267764" id="node267764" label="83.6/99" otu="otu267765">
        <meta content=" x=6.430213 y=55.015625 ll=7;" datatype="xsd:string" id="meta267766" property="format" xsi:type="nex:LiteralMeta"/>
      </node>
      <node about="#node267767" id="node267767" label="0/48" otu="otu267154">
        <meta content=" x=6.430216 y=54.03125 ll=7;" datatype="xsd:string" id="meta267768" property="format" xsi:type="nex:LiteralMeta"/>
      </node>
      <node about="#node267769" id="node267769" label="74.8/97" otu="otu267770">
        <meta content=" x=6.463954 y=53.0625 ll=7;" datatype="xsd:string" id="meta267771" property="format" xsi:type="nex:LiteralMeta"/>
      </node>
      <node about="#node267772" id="node267772" label="0/98" otu="otu267773">
        <meta content=" x=6.463956 y=52.125 ll=7;" datatype="xsd:string" id="meta267774" property="format" xsi:type="nex:LiteralMeta"/>
      </node>
      <node about="#node267775" id="node267775" label="88.9/100" otu="otu267280">
        <meta content=" x=6.5522547 y=51.25 ll=7;" datatype="xsd:string" id="meta267776" property="format" xsi:type="nex:LiteralMeta"/>
      </node>
      <node about="#node267777" id="node267777" label="58.9/99" otu="otu267778">
        <meta content=" x=6.591747 y=50.5 ll=7;" datatype="xsd:string" id="meta267779" property="format" xsi:type="nex:LiteralMeta"/>
      </node>
      <node about="#node267780" id="node267780" label="OGS14195.1_GCA_001800275_hypothetical_protein_A2285_01385__Elusimicrobia_bacterium_RIFOXYA12_FULL_57_11_" otu="otu267781">
        <meta content=" x=7.690002 y=50.0 ll=7;" datatype="xsd:string" id="meta267782" property="format" xsi:type="nex:LiteralMeta"/>
      </node>
      <node about="#node267783" id="node267783" label="PVU84115.1_GCA_003115775_protease__Cellulomonas_sp._WB94_" otu="otu267784">
        <meta content=" x=6.5917497 y=51.0 ll=7;" datatype="xsd:string" id="meta267785" property="format" xsi:type="nex:LiteralMeta"/>
      </node>
      <node about="#node267790" id="node267790" label="WP_156043844.1_GCF_000688475_M6_family_metalloprotease_domain-containing_protein__Cellulomonas_sp._URHE0023_" otu="otu267791">
        <meta content=" x=6.6244717 y=52.0 ll=7;" datatype="xsd:string" id="meta267792" property="format" xsi:type="nex:LiteralMeta"/>
      </node>
      <node about="#node267797" id="node267797" label="ROS75310.1_GCA_003752595_immune_inhibitor_A__Cellulomonas_sp._PhB143_" otu="otu267798">
        <meta content=" x=6.5350575 y=53.0 ll=7;" datatype="xsd:string" id="meta267799" property="format" xsi:type="nex:LiteralMeta"/>
      </node>
      <node about="#node267804" id="node267804" label="GCA_003168375PMSI01000001.1_1319136983113712014_1319_GCA_003168375_1_ID_4_1319_partial_00__candidate_division_WPS-2_bacterium_" otu="otu267805">
        <meta content=" x=6.666736 y=54.0 ll=7;" datatype="xsd:string" id="meta267806" property="format" xsi:type="nex:LiteralMeta"/>
      </node>
      <node about="#node267811" id="node267811" label="CCH70045.1_GCA_000367525_M6_family_metalloprotease_domain_protein__Tetrasphaera_elongata_Lp2_" otu="otu267812">
        <meta content=" x=6.430218 y=55.0 ll=7;" datatype="xsd:string" id="meta267813" property="format" xsi:type="nex:LiteralMeta"/>
      </node>
      <node about="#node267818" id="node267818" label="ACV78749.1_GCA_000024365_M6_family_metalloprotease_domain_protein__Nakamurella_multipartita_DSM_44233_" otu="otu267819">
        <meta content=" x=6.4648137 y=56.0 ll=7;" datatype="xsd:string" id="meta267820" property="format" xsi:type="nex:LiteralMeta"/>
      </node>
      <node about="#node267825" id="node267825" label="0/98" otu="otu267773">
        <meta content=" x=6.427829 y=65.85742 ll=7;" datatype="xsd:string" id="meta267826" property="format" xsi:type="nex:LiteralMeta"/>
      </node>
      <node about="#node267827" id="node267827" label="0/94" otu="otu267647">
        <meta content=" x=6.4278316 y=64.71484 ll=7;" datatype="xsd:string" id="meta267828" property="format" xsi:type="nex:LiteralMeta"/>
      </node>
      <node about="#node267829" id="node267829" label="0/96" otu="otu267830">
        <meta content=" x=6.427834 y=63.429688 ll=7;" datatype="xsd:string" id="meta267831" property="format" xsi:type="nex:LiteralMeta"/>
      </node>
      <node about="#node267832" id="node267832" label="48.8/99" otu="otu267833">
        <meta content=" x=6.4629354 y=61.859375 ll=7;" datatype="xsd:string" id="meta267834" property="format" xsi:type="nex:LiteralMeta"/>
      </node>
      <node about="#node267835" id="node267835" label="0/72" otu="otu267836">
        <meta content=" x=6.4629374 y=60.21875 ll=7;" datatype="xsd:string" id="meta267837" property="format" xsi:type="nex:LiteralMeta"/>
      </node>
      <node about="#node267838" id="node267838" label="0/72" otu="otu267836">
        <meta content=" x=6.4629393 y=58.4375 ll=7;" datatype="xsd:string" id="meta267839" property="format" xsi:type="nex:LiteralMeta"/>
      </node>
      <node about="#node267840" id="node267840" label="OLY91698.1_GCA_001953305_hypothetical_protein_BUE76_07150__Cnuella_takakiae_" otu="otu267841">
        <meta content=" x=6.5776424 y=57.0 ll=7;" datatype="xsd:string" id="meta267842" property="format" xsi:type="nex:LiteralMeta"/>
      </node>
      <node about="#node267843" id="node267843" label="79.7/95" otu="otu267844">
        <meta content=" x=6.4980836 y=59.875 ll=7;" datatype="xsd:string" id="meta267845" property="format" xsi:type="nex:LiteralMeta"/>
      </node>
      <node about="#node267846" id="node267846" label="0/96" otu="otu267830">
        <meta content=" x=6.4980865 y=58.75 ll=7;" datatype="xsd:string" id="meta267847" property="format" xsi:type="nex:LiteralMeta"/>
      </node>
      <node about="#node267848" id="node267848" label="SDY59971.1_GCA_900107455_immune_inhibitor_A__Asanoa_ishikariensis_" otu="otu267849">
        <meta content=" x=6.532796 y=58.0 ll=7;" datatype="xsd:string" id="meta267850" property="format" xsi:type="nex:LiteralMeta"/>
      </node>
      <node about="#node267851" id="node267851" label="97/99" otu="otu267852">
        <meta content=" x=6.619338 y=59.5 ll=7;" datatype="xsd:string" id="meta267853" property="format" xsi:type="nex:LiteralMeta"/>
      </node>
      <node about="#node267854" id="node267854" label="PYG44084.1_GCA_003208395_immune_inhibitor_A__Geodermatophilus_sp._DSM_44511_" otu="otu267855">
        <meta content=" x=6.619341 y=59.0 ll=7;" datatype="xsd:string" id="meta267856" property="format" xsi:type="nex:LiteralMeta"/>
      </node>
      <node about="#node267857" id="node267857" label="WP_081866288.1_GCF_000701365_M6_family_metalloprotease_domain-containing_protein__Blastococcus_sp._URHD0036_" otu="otu267858">
        <meta content=" x=6.6937695 y=60.0 ll=7;" datatype="xsd:string" id="meta267859" property="format" xsi:type="nex:LiteralMeta"/>
      </node>
      <node about="#node267868" id="node267868" label="WP_128563284.1_GCF_003574465_M6_family_metalloprotease_domain-containing_protein__Methylobacterium_sp._MIMD6_" otu="otu267869">
        <meta content=" x=6.498086 y=61.0 ll=7;" datatype="xsd:string" id="meta267870" property="format" xsi:type="nex:LiteralMeta"/>
      </node>
      <node about="#node267879" id="node267879" label="RYP88441.1_GCA_004519545_M6_family_metalloprotease_domain-containing_protein__Nocardioides_sp._130_" otu="otu267880">
        <meta content=" x=6.46294 y=62.0 ll=7;" datatype="xsd:string" id="meta267881" property="format" xsi:type="nex:LiteralMeta"/>
      </node>
      <node about="#node267886" id="node267886" label="79.1/96" otu="otu267887">
        <meta content=" x=6.497868 y=63.5 ll=7;" datatype="xsd:string" id="meta267888" property="format" xsi:type="nex:LiteralMeta"/>
      </node>
      <node about="#node267889" id="node267889" label="EKE44614.1_GCA_000299575_M6_family_metalloprotease_domain-containing_protein__Oceaniovalibus_guishaninsula_JLT2003_" otu="otu267890">
        <meta content=" x=6.535416 y=63.0 ll=7;" datatype="xsd:string" id="meta267891" property="format" xsi:type="nex:LiteralMeta"/>
      </node>
      <node about="#node267892" id="node267892" label="SFS57004.1_GCA_900116195_Immune_inhibitor_A_peptidase_M6__Yangia_pacifica_" otu="otu267893">
        <meta content=" x=6.53399 y=64.0 ll=7;" datatype="xsd:string" id="meta267894" property="format" xsi:type="nex:LiteralMeta"/>
      </node>
      <node about="#node267903" id="node267903" label="ART69965.1_GCA_002157835_protease__Mycobacterium_dioxanotrophicus_" otu="otu267904">
        <meta content=" x=6.4278364 y=65.0 ll=7;" datatype="xsd:string" id="meta267905" property="format" xsi:type="nex:LiteralMeta"/>
      </node>
      <node about="#node267910" id="node267910" label="RKR82094.1_GCA_003633615_immune_inhibitor_A__Mucilaginibacter_gracilis_" otu="otu267911">
        <meta content=" x=6.506147 y=66.0 ll=7;" datatype="xsd:string" id="meta267912" property="format" xsi:type="nex:LiteralMeta"/>
      </node>
      <node about="#node267917" id="node267917" label="GCA_900216475OBKC01017346.1_1143525416_1_GCA_900216475_-1_ID_25416_1_partial_11__bacterium_" otu="otu267918">
        <meta content=" x=6.4278307 y=67.0 ll=7;" datatype="xsd:string" id="meta267919" property="format" xsi:type="nex:LiteralMeta"/>
      </node>
      <node about="#node267928" id="node267928" label="0/20" otu="otu267929">
        <meta content=" x=6.3566065 y=68.5 ll=7;" datatype="xsd:string" id="meta267930" property="format" xsi:type="nex:LiteralMeta"/>
      </node>
      <node about="#node267931" id="node267931" label="WP_121355246.1_GCF_003628535_M6_family_metalloprotease_domain-containing_protein__Flavisolibacter_sp._X7X_" otu="otu267932">
        <meta content=" x=6.5304112 y=68.0 ll=7;" datatype="xsd:string" id="meta267933" property="format" xsi:type="nex:LiteralMeta"/>
      </node>
      <node about="#node267934" id="node267934" label="PZN92438.1_GCA_003241875_protease__Alphaproteobacteria_bacterium_" otu="otu267935">
        <meta content=" x=6.3933725 y=69.0 ll=7;" datatype="xsd:string" id="meta267936" property="format" xsi:type="nex:LiteralMeta"/>
      </node>
      <node about="#node267945" id="node267945" label="81/99" otu="otu267946">
        <meta content=" x=6.391139 y=70.5 ll=7;" datatype="xsd:string" id="meta267947" property="format" xsi:type="nex:LiteralMeta"/>
      </node>
      <node about="#node267948" id="node267948" label="OGD74456.1_GCA_001774505_hypothetical_protein_A2Y64_01690__Candidatus_Coatesbacteria_bacterium_RBG_13_66_14_" otu="otu267949">
        <meta content=" x=6.7059364 y=70.0 ll=7;" datatype="xsd:string" id="meta267950" property="format" xsi:type="nex:LiteralMeta"/>
      </node>
      <node about="#node267951" id="node267951" label="PIP49073.1_GCA_002772325_hypothetical_protein_COX14_01250__partial__Chloroflexi_bacterium_CG23_combo_of_CG06-09_8_20_14_all_45_10_" otu="otu267952">
        <meta content=" x=6.578767 y=71.0 ll=7;" datatype="xsd:string" id="meta267953" property="format" xsi:type="nex:LiteralMeta"/>
      </node>
      <node about="#node267966" id="node267966" label="79.9/97" otu="otu267967">
        <meta content=" x=6.095012 y=72.5 ll=7;" datatype="xsd:string" id="meta267968" property="format" xsi:type="nex:LiteralMeta"/>
      </node>
      <node about="#node267969" id="node267969" label="GCA_002421425DIJZ01000009.1_22791537026_2_GCA_002421425_1_ID_26_2_partial_00__candidate_division_WOR-3_bacterium_UBA5631_" otu="otu267970">
        <meta content=" x=6.2438774 y=72.0 ll=7;" datatype="xsd:string" id="meta267971" property="format" xsi:type="nex:LiteralMeta"/>
      </node>
      <node about="#node267972" id="node267972" label="GCA_002316275DCDE01000027.1_55406798534_5_GCA_002316275_1_ID_34_5_partial_00__candidate_division_WOR-3_bacterium_UBA1063_" otu="otu267973">
        <meta content=" x=6.2367086 y=73.0 ll=7;" datatype="xsd:string" id="meta267974" property="format" xsi:type="nex:LiteralMeta"/>
      </node>
      <node about="#node267983" id="node267983" label="OGV37244.1_GCA_001804805_hypothetical_protein_A2X48_12745__Lentisphaerae_bacterium_GWF2_49_21_" otu="otu267984">
        <meta content=" x=5.9818726 y=74.0 ll=7;" datatype="xsd:string" id="meta267985" property="format" xsi:type="nex:LiteralMeta"/>
      </node>
      <node about="#node267990" id="node267990" label="OGV55286.1_GCA_001804815_hypothetical_protein_A2X45_15440__Lentisphaerae_bacterium_GWF2_50_93_" otu="otu267991">
        <meta content=" x=5.810677 y=75.0 ll=7;" datatype="xsd:string" id="meta267992" property="format" xsi:type="nex:LiteralMeta"/>
      </node>
      <node about="#node267997" id="node267997" label="74.8/79" otu="otu267998">
        <meta content=" x=5.8505397 y=76.75 ll=7;" datatype="xsd:string" id="meta267999" property="format" xsi:type="nex:LiteralMeta"/>
      </node>
      <node about="#node268000" id="node268000" label="OGV81812.1_GCA_001803235_hypothetical_protein_A3K18_08640__Lentisphaerae_bacterium_RIFOXYA12_64_32_" otu="otu268001">
        <meta content=" x=5.850542 y=76.0 ll=7;" datatype="xsd:string" id="meta268002" property="format" xsi:type="nex:LiteralMeta"/>
      </node>
      <node about="#node268003" id="node268003" label="95.2/99" otu="otu268004">
        <meta content=" x=6.092041 y=77.5 ll=7;" datatype="xsd:string" id="meta268005" property="format" xsi:type="nex:LiteralMeta"/>
      </node>
      <node about="#node268006" id="node268006" label="AKL97972.1_GCA_001027545_exported_protein_of_unknown_function__Endomicrobium_proavitum_" otu="otu268007">
        <meta content=" x=6.43783 y=77.0 ll=7;" datatype="xsd:string" id="meta268008" property="format" xsi:type="nex:LiteralMeta"/>
      </node>
      <node about="#node268009" id="node268009" label="GCA_900316875ONEP01000168.1_132102263_1_GCA_900316875_-1_ID_263_1_partial_10__uncultured_Elusimicrobia_bacterium_" otu="otu268010">
        <meta content=" x=6.1334367 y=78.0 ll=7;" datatype="xsd:string" id="meta268011" property="format" xsi:type="nex:LiteralMeta"/>
      </node>
      <node about="#node268024" id="node268024" label="GCA_002340265DDLT01000272.1_131691518090187_13_GCA_002340265_1_ID_187_13_partial_00__Lentisphaeria_bacterium_UBA2565_" otu="otu268025">
        <meta content=" x=5.976533 y=79.0 ll=7;" datatype="xsd:string" id="meta268026" property="format" xsi:type="nex:LiteralMeta"/>
      </node>
      <node about="#node268031" id="node268031" label="77.2/92" otu="otu268032">
        <meta content=" x=5.73103 y=92.734375 ll=7;" datatype="xsd:string" id="meta268033" property="format" xsi:type="nex:LiteralMeta"/>
      </node>
      <node about="#node268034" id="node268034" label="68.7/79" otu="otu268035">
        <meta content=" x=5.7534456 y=88.96875 ll=7;" datatype="xsd:string" id="meta268036" property="format" xsi:type="nex:LiteralMeta"/>
      </node>
      <node about="#node268037" id="node268037" label="83.2/26" otu="otu268038">
        <meta content=" x=5.7892528 y=85.4375 ll=7;" datatype="xsd:string" id="meta268039" property="format" xsi:type="nex:LiteralMeta"/>
      </node>
      <node about="#node268040" id="node268040" label="41.4/56" otu="otu268041">
        <meta content=" x=5.827584 y=83.0 ll=7;" datatype="xsd:string" id="meta268042" property="format" xsi:type="nex:LiteralMeta"/>
      </node>
      <node about="#node268043" id="node268043" label="94.6/100" otu="otu267444">
        <meta content=" x=5.9003716 y=81.5 ll=7;" datatype="xsd:string" id="meta268044" property="format" xsi:type="nex:LiteralMeta"/>
      </node>
      <node about="#node268045" id="node268045" label="90.4/100" otu="otu268046">
        <meta content=" x=5.9993424 y=80.5 ll=7;" datatype="xsd:string" id="meta268047" property="format" xsi:type="nex:LiteralMeta"/>
      </node>
      <node about="#node268048" id="node268048" label="KPL11907.1_GCA_001304075_hypothetical_protein_AMJ85_02610__candidate_division_BRC1_bacterium_SM23_51_" otu="otu268049">
        <meta content=" x=6.18302 y=80.0 ll=7;" datatype="xsd:string" id="meta268050" property="format" xsi:type="nex:LiteralMeta"/>
      </node>
      <node about="#node268051" id="node268051" label="RYD84488.1_GCA_004144095_M6_family_metalloprotease_domain-containing_protein__partial__Verrucomicrobiaceae_bacterium_" otu="otu268052">
        <meta content=" x=5.9993443 y=81.0 ll=7;" datatype="xsd:string" id="meta268053" property="format" xsi:type="nex:LiteralMeta"/>
      </node>
      <node about="#node268058" id="node268058" label="0/100" otu="otu268059">
        <meta content=" x=5.9003735 y=82.5 ll=7;" datatype="xsd:string" id="meta268060" property="format" xsi:type="nex:LiteralMeta"/>
      </node>
      <node about="#node268061" id="node268061" label="HAH31571.1_GCA_003450815_TPA__hypothetical_protein_DCL44_04590__Elusimicrobia_bacterium_" otu="otu268062">
        <meta content=" x=5.9363794 y=82.0 ll=7;" datatype="xsd:string" id="meta268063" property="format" xsi:type="nex:LiteralMeta"/>
      </node>
      <node about="#node268064" id="node268064" label="OGR43159.1_GCA_001799575_hypothetical_protein_A2X28_02495__Elusimicrobia_bacterium_GWA2_56_46_" otu="otu268065">
        <meta content=" x=5.900377 y=83.0 ll=7;" datatype="xsd:string" id="meta268066" property="format" xsi:type="nex:LiteralMeta"/>
      </node>
      <node about="#node268075" id="node268075" label="0/55" otu="otu268076">
        <meta content=" x=5.827586 y=84.5 ll=7;" datatype="xsd:string" id="meta268077" property="format" xsi:type="nex:LiteralMeta"/>
      </node>
      <node about="#node268078" id="node268078" label="OGS08820.1_GCA_001800245_hypothetical_protein_A2270_11465__Elusimicrobia_bacterium_RIFOXYA12_FULL_51_18_" otu="otu268079">
        <meta content=" x=5.8275886 y=84.0 ll=7;" datatype="xsd:string" id="meta268080" property="format" xsi:type="nex:LiteralMeta"/>
      </node>
      <node about="#node268081" id="node268081" label="PIU61885.1_GCA_002780095_hypothetical_protein_COS85_20050__Armatimonadetes_bacterium_CG07_land_8_20_14_0_80_59_28_" otu="otu268082">
        <meta content=" x=5.902352 y=85.0 ll=7;" datatype="xsd:string" id="meta268083" property="format" xsi:type="nex:LiteralMeta"/>
      </node>
      <node about="#node268092" id="node268092" label="0/55" otu="otu268076">
        <meta content=" x=5.789255 y=87.875 ll=7;" datatype="xsd:string" id="meta268093" property="format" xsi:type="nex:LiteralMeta"/>
      </node>
      <node about="#node268094" id="node268094" label="88/89" otu="otu268095">
        <meta content=" x=5.9001846 y=86.75 ll=7;" datatype="xsd:string" id="meta268096" property="format" xsi:type="nex:LiteralMeta"/>
      </node>
      <node about="#node268097" id="node268097" label="GCA_001603055LVAZ01000336.1_1112735267_1_GCA_001603055_-1_ID_267_1_partial_10__Victivallales_bacterium_Lenti_02_" otu="otu268098">
        <meta content=" x=6.018974 y=86.0 ll=7;" datatype="xsd:string" id="meta268099" property="format" xsi:type="nex:LiteralMeta"/>
      </node>
      <node about="#node268100" id="node268100" label="84.2/98" otu="otu268101">
        <meta content=" x=6.029399 y=87.5 ll=7;" datatype="xsd:string" id="meta268102" property="format" xsi:type="nex:LiteralMeta"/>
      </node>
      <node about="#node268103" id="node268103" label="GCA_005240095SBAX01000351.1_233376600275_2_GCA_005240095_-1_ID_275_2_partial_00__Phycisphaera_mikurensis_" otu="otu268104">
        <meta content=" x=6.094745 y=87.0 ll=7;" datatype="xsd:string" id="meta268105" property="format" xsi:type="nex:LiteralMeta"/>
      </node>
      <node about="#node268106" id="node268106" label="RYZ18346.1_GCA_004174545_M6_family_metalloprotease_domain-containing_protein__partial__Sphingobacteriales_bacterium_" otu="otu268107">
        <meta content=" x=6.221828 y=88.0 ll=7;" datatype="xsd:string" id="meta268108" property="format" xsi:type="nex:LiteralMeta"/>
      </node>
      <node about="#node268117" id="node268117" label="GCA_002448285DJWX01000026.1_58646756659122_58_GCA_002448285_1_ID_22_58_partial_00__Elusimicrobia_bacterium_UBA7019_" otu="otu268118">
        <meta content=" x=6.192208 y=89.0 ll=7;" datatype="xsd:string" id="meta268119" property="format" xsi:type="nex:LiteralMeta"/>
      </node>
      <node about="#node268128" id="node268128" label="0/34" otu="otu268129">
        <meta content=" x=5.753448 y=92.5 ll=7;" datatype="xsd:string" id="meta268130" property="format" xsi:type="nex:LiteralMeta"/>
      </node>
      <node about="#node268131" id="node268131" label="88.1/97" otu="otu268132">
        <meta content=" x=5.789086 y=90.75 ll=7;" datatype="xsd:string" id="meta268133" property="format" xsi:type="nex:LiteralMeta"/>
      </node>
      <node about="#node268134" id="node268134" label="HAT73347.1_GCA_003482905_TPA__hypothetical_protein_DCS63_11090__Elusimicrobia_bacterium_" otu="otu268135">
        <meta content=" x=5.7890882 y=90.0 ll=7;" datatype="xsd:string" id="meta268136" property="format" xsi:type="nex:LiteralMeta"/>
      </node>
      <node about="#node268137" id="node268137" label="91.7/99" otu="otu268138">
        <meta content=" x=5.8606963 y=91.5 ll=7;" datatype="xsd:string" id="meta268139" property="format" xsi:type="nex:LiteralMeta"/>
      </node>
      <node about="#node268140" id="node268140" label="OGS54838.1_GCA_001800555_hypothetical_protein_A3J79_11995__partial__Elusimicrobia_bacterium_RIFOXYB2_FULL_62_6_" otu="otu268141">
        <meta content=" x=5.860698 y=91.0 ll=7;" datatype="xsd:string" id="meta268142" property="format" xsi:type="nex:LiteralMeta"/>
      </node>
      <node about="#node268143" id="node268143" label="OHB50315.1_GCA_001825665_hypothetical_protein_A2Y10_02640__Planctomycetes_bacterium_GWF2_41_51_" otu="otu268144">
        <meta content=" x=5.898718 y=92.0 ll=7;" datatype="xsd:string" id="meta268145" property="format" xsi:type="nex:LiteralMeta"/>
      </node>
      <node about="#node268154" id="node268154" label="85.1/100" otu="otu268155">
        <meta content=" x=5.790908 y=94.25 ll=7;" datatype="xsd:string" id="meta268156" property="format" xsi:type="nex:LiteralMeta"/>
      </node>
      <node about="#node268157" id="node268157" label="0/100" otu="otu268059">
        <meta content=" x=5.79091 y=93.5 ll=7;" datatype="xsd:string" id="meta268158" property="format" xsi:type="nex:LiteralMeta"/>
      </node>
      <node about="#node268159" id="node268159" label="PKM97671.1_GCA_002840355_hypothetical_protein_CVU79_06965__Elusimicrobia_bacterium_HGW-Elusimicrobia-3_" otu="otu268160">
        <meta content=" x=5.826376 y=93.0 ll=7;" datatype="xsd:string" id="meta268161" property="format" xsi:type="nex:LiteralMeta"/>
      </node>
      <node about="#node268162" id="node268162" label="OGR41883.1_GCA_001799615_hypothetical_protein_A2X35_11270__Elusimicrobia_bacterium_GWA2_61_42_" otu="otu268163">
        <meta content=" x=5.863405 y=94.0 ll=7;" datatype="xsd:string" id="meta268164" property="format" xsi:type="nex:LiteralMeta"/>
      </node>
      <node about="#node268169" id="node268169" label="OGR65076.1_GCA_001799735_hypothetical_protein_A2X31_07930__Elusimicrobia_bacterium_GWB2_63_22_" otu="otu268170">
        <meta content=" x=5.79091 y=95.0 ll=7;" datatype="xsd:string" id="meta268171" property="format" xsi:type="nex:LiteralMeta"/>
      </node>
      <node about="#node268184" id="node268184" label="87.2/99" otu="otu268185">
        <meta content=" x=5.842706 y=96.5 ll=7;" datatype="xsd:string" id="meta268186" property="format" xsi:type="nex:LiteralMeta"/>
      </node>
      <node about="#node268187" id="node268187" label="GCA_003369455QTKG01000067.1_65738147611167_65_GCA_003369455_1_ID_67_65_partial_01__bacterium_0171_" otu="otu268188">
        <meta content=" x=5.9167504 y=96.0 ll=7;" datatype="xsd:string" id="meta268189" property="format" xsi:type="nex:LiteralMeta"/>
      </node>
      <node about="#node268190" id="node268190" label="GCA_003369535QTKF01000008.1_2236751390333_22_GCA_003369535_1_ID_3_22_partial_01__bacterium_0218_" otu="otu268191">
        <meta content=" x=5.842708 y=97.0 ll=7;" datatype="xsd:string" id="meta268192" property="format" xsi:type="nex:LiteralMeta"/>
      </node>
      <node about="#node268205" id="node268205" label="82/85" otu="otu268206">
        <meta content=" x=5.7039795 y=98.5 ll=7;" datatype="xsd:string" id="meta268207" property="format" xsi:type="nex:LiteralMeta"/>
      </node>
      <node about="#node268208" id="node268208" label="GCA_002347125DDXG01000384.1_113126133_1_GCA_002347125_-1_ID_133_1_partial_10__Phycisphaerales_bacterium_UBA2266_" otu="otu268209">
        <meta content=" x=5.8488812 y=98.0 ll=7;" datatype="xsd:string" id="meta268210" property="format" xsi:type="nex:LiteralMeta"/>
      </node>
      <node about="#node268211" id="node268211" label="GCA_002340265DDLT01000008.1_121677419236133_12_GCA_002340265_-1_ID_133_12_partial_00__Lentisphaeria_bacterium_UBA2565_" otu="otu268212">
        <meta content=" x=5.703982 y=99.0 ll=7;" datatype="xsd:string" id="meta268213" property="format" xsi:type="nex:LiteralMeta"/>
      </node>
      <node about="#node268222" id="node268222" label="64.2/99" otu="otu268223">
        <meta content=" x=5.5102043 y=100.5 ll=7;" datatype="xsd:string" id="meta268224" property="format" xsi:type="nex:LiteralMeta"/>
      </node>
      <node about="#node268225" id="node268225" label="MAQ43123.1_GCA_002703645_hypothetical_protein_CMG25_01350__Candidatus_Marinimicrobia_bacterium_" otu="otu268226">
        <meta content=" x=5.798937 y=100.0 ll=7;" datatype="xsd:string" id="meta268227" property="format" xsi:type="nex:LiteralMeta"/>
      </node>
      <node about="#node268228" id="node268228" label="RME88128.1_GCA_003694765_M6_family_metalloprotease_domain-containing_protein__Planctomycetes_bacterium_" otu="otu268229">
        <meta content=" x=5.5940285 y=101.0 ll=7;" datatype="xsd:string" id="meta268230" property="format" xsi:type="nex:LiteralMeta"/>
      </node>
      <node about="#node268239" id="node268239" label="0/84" otu="otu267160">
        <meta content=" x=5.3803053 y=103.875 ll=7;" datatype="xsd:string" id="meta268240" property="format" xsi:type="nex:LiteralMeta"/>
      </node>
      <node about="#node268241" id="node268241" label="86/93" otu="otu268242">
        <meta content=" x=5.60425 y=102.75 ll=7;" datatype="xsd:string" id="meta268243" property="format" xsi:type="nex:LiteralMeta"/>
      </node>
      <node about="#node268244" id="node268244" label="ACR79144.1_GCA_000023325_M6_family_metalloprotease_domain_protein__Kosmotoga_olearia_TBF_19.5.1_" otu="otu268245">
        <meta content=" x=5.7216954 y=102.0 ll=7;" datatype="xsd:string" id="meta268246" property="format" xsi:type="nex:LiteralMeta"/>
      </node>
      <node about="#node268247" id="node268247" label="88.4/97" otu="otu268248">
        <meta content=" x=5.989918 y=103.5 ll=7;" datatype="xsd:string" id="meta268249" property="format" xsi:type="nex:LiteralMeta"/>
      </node>
      <node about="#node268250" id="node268250" label="GCA_002010555MTOC01000068.1_212653193126_2_GCA_002010555_1_ID_126_2_partial_01__bacterium_JdFR-67_" otu="otu268251">
        <meta content=" x=6.0826554 y=103.0 ll=7;" datatype="xsd:string" id="meta268252" property="format" xsi:type="nex:LiteralMeta"/>
      </node>
      <node about="#node268253" id="node268253" label="GAP71762.1_GCA_001417715_M6_family_metalloprotease__Candidatus_Symbiothrix_dinenymphae_" otu="otu268254">
        <meta content=" x=6.6617565 y=104.0 ll=7;" datatype="xsd:string" id="meta268255" property="format" xsi:type="nex:LiteralMeta"/>
      </node>
      <node about="#node268264" id="node268264" label="OGR91269.1_GCA_001800135_hypothetical_protein_A3I11_08880__Elusimicrobia_bacterium_RIFCSPLOWO2_02_FULL_39_32_" otu="otu268265">
        <meta content=" x=5.6620717 y=105.0 ll=7;" datatype="xsd:string" id="meta268266" property="format" xsi:type="nex:LiteralMeta"/>
      </node>
      <node about="#node268279" id="node268279" label="0/65" otu="otu267239">
        <meta content=" x=5.2506285 y=107.875 ll=7;" datatype="xsd:string" id="meta268280" property="format" xsi:type="nex:LiteralMeta"/>
      </node>
      <node about="#node268281" id="node268281" label="49.6/82" otu="otu268282">
        <meta content=" x=5.4279027 y=106.5 ll=7;" datatype="xsd:string" id="meta268283" property="format" xsi:type="nex:LiteralMeta"/>
      </node>
      <node about="#node268284" id="node268284" label="GCA_001717025MAGU01000038.1_21146421615630_21_GCA_001717025_-1_ID_30_21_partial_00__Candidatus_Methanomethylicus_oleusabulum_" otu="otu268285">
        <meta content=" x=5.9357657 y=106.0 ll=7;" datatype="xsd:string" id="meta268286" property="format" xsi:type="nex:LiteralMeta"/>
      </node>
      <node about="#node268287" id="node268287" label="PCJ21502.1_GCA_002402105_hypothetical_protein_COB02_02600__Candidatus_Cloacimonetes_bacterium_" otu="otu268288">
        <meta content=" x=6.007348 y=107.0 ll=7;" datatype="xsd:string" id="meta268289" property="format" xsi:type="nex:LiteralMeta"/>
      </node>
      <node about="#node268294" id="node268294" label="73.6/83" otu="otu268295">
        <meta content=" x=5.3990765 y=109.25 ll=7;" datatype="xsd:string" id="meta268296" property="format" xsi:type="nex:LiteralMeta"/>
      </node>
      <node about="#node268297" id="node268297" label="77.2/95" otu="otu268298">
        <meta content=" x=5.556147 y=108.5 ll=7;" datatype="xsd:string" id="meta268299" property="format" xsi:type="nex:LiteralMeta"/>
      </node>
      <node about="#node268300" id="node268300" label="GCA_002011075MTMA01000002.1_3033056373094703_303_GCA_002011075_1_ID_3_303_partial_00__Candidatus_Geothermarchaeota_archaeon_JdFR-13_" otu="otu268301">
        <meta content=" x=6.0132265 y=108.0 ll=7;" datatype="xsd:string" id="meta268302" property="format" xsi:type="nex:LiteralMeta"/>
      </node>
      <node about="#node268303" id="node268303" label="PLX18314.1_GCA_002869225_hypothetical_protein_C0601_04670__bacterium_BM706_" otu="otu268304">
        <meta content=" x=5.8016934 y=109.0 ll=7;" datatype="xsd:string" id="meta268305" property="format" xsi:type="nex:LiteralMeta"/>
      </node>
      <node about="#node268310" id="node268310" label="GCA_002825535PJES01000341.1_111497252_1_GCA_002825535_-1_ID_252_1_partial_10__Candidatus_Thorarchaeota_archaeon_MP9T_1_" otu="otu268311">
        <meta content=" x=5.7675953 y=110.0 ll=7;" datatype="xsd:string" id="meta268312" property="format" xsi:type="nex:LiteralMeta"/>
      </node>
      <node about="#node268325" id="node268325" label="SHJ29430.1_GCA_900141875_M6_family_metalloprotease_domain-containing_protein__Tangfeifania_diversioriginum_" otu="otu268326">
        <meta content=" x=5.3437896 y=111.0 ll=7;" datatype="xsd:string" id="meta268327" property="format" xsi:type="nex:LiteralMeta"/>
      </node>
      <node about="#node268332" id="node268332" label="72.2/33" otu="otu268333">
        <meta content=" x=5.1293592 y=127.66504 ll=7;" datatype="xsd:string" id="meta268334" property="format" xsi:type="nex:LiteralMeta"/>
      </node>
      <node about="#node268335" id="node268335" label="78.2/58" otu="otu268336">
        <meta content=" x=5.2271495 y=126.33008 ll=7;" datatype="xsd:string" id="meta268337" property="format" xsi:type="nex:LiteralMeta"/>
      </node>
      <node about="#node268338" id="node268338" label="75.6/100" otu="otu268339">
        <meta content=" x=5.346382 y=124.66016 ll=7;" datatype="xsd:string" id="meta268340" property="format" xsi:type="nex:LiteralMeta"/>
      </node>
      <node about="#node268341" id="node268341" label="78.3/91" otu="otu268342">
        <meta content=" x=5.4691634 y=122.32031 ll=7;" datatype="xsd:string" id="meta268343" property="format" xsi:type="nex:LiteralMeta"/>
      </node>
      <node about="#node268344" id="node268344" label="85/92" otu="otu268345">
        <meta content=" x=5.5853906 y=118.640625 ll=7;" datatype="xsd:string" id="meta268346" property="format" xsi:type="nex:LiteralMeta"/>
      </node>
      <node about="#node268347" id="node268347" label="8.6/81" otu="otu268348">
        <meta content=" x=5.609711 y=115.3125 ll=7;" datatype="xsd:string" id="meta268349" property="format" xsi:type="nex:LiteralMeta"/>
      </node>
      <node about="#node268350" id="node268350" label="98.5/100" otu="otu268351">
        <meta content=" x=5.831117 y=114.125 ll=7;" datatype="xsd:string" id="meta268352" property="format" xsi:type="nex:LiteralMeta"/>
      </node>
      <node about="#node268353" id="node268353" label="0/100" otu="otu268059">
        <meta content=" x=5.844733 y=113.25 ll=7;" datatype="xsd:string" id="meta268354" property="format" xsi:type="nex:LiteralMeta"/>
      </node>
      <node about="#node268355" id="node268355" label="91.3/100" otu="otu268356">
        <meta content=" x=6.0019584 y=112.5 ll=7;" datatype="xsd:string" id="meta268357" property="format" xsi:type="nex:LiteralMeta"/>
      </node>
      <node about="#node268358" id="node268358" label="GCA_003566265PXEA01000210.1_12174498_1_GCA_003566265_-1_ID_98_1_partial_10__Candidatus_Cloacimonetes_bacterium_" otu="otu268359">
        <meta content=" x=6.1253686 y=112.0 ll=7;" datatype="xsd:string" id="meta268360" property="format" xsi:type="nex:LiteralMeta"/>
      </node>
      <node about="#node268361" id="node268361" label="GCA_003564135PWNZ01000222.1_891901248020_8_GCA_003564135_-1_ID_20_8_partial_00__Candidatus_Cloacimonetes_bacterium_" otu="otu268362">
        <meta content=" x=6.0848703 y=113.0 ll=7;" datatype="xsd:string" id="meta268363" property="format" xsi:type="nex:LiteralMeta"/>
      </node>
      <node about="#node268368" id="node268368" label="KQC11000.1_GCA_001412425_hypothetical_protein_APR54_11430__Candidatus_Cloacimonas_sp._SDB_" otu="otu268369">
        <meta content=" x=5.924031 y=114.0 ll=7;" datatype="xsd:string" id="meta268370" property="format" xsi:type="nex:LiteralMeta"/>
      </node>
      <node about="#node268375" id="node268375" label="RLC52859.1_GCA_003647815_hypothetical_protein_DRZ79_00475__partial__Candidatus_Cloacimonetes_bacterium_" otu="otu268376">
        <meta content=" x=5.915432 y=115.0 ll=7;" datatype="xsd:string" id="meta268377" property="format" xsi:type="nex:LiteralMeta"/>
      </node>
      <node about="#node268382" id="node268382" label="0/89" otu="otu268383">
        <meta content=" x=5.609713 y=116.5 ll=7;" datatype="xsd:string" id="meta268384" property="format" xsi:type="nex:LiteralMeta"/>
      </node>
      <node about="#node268385" id="node268385" label="TDF74145.1_GCA_004353895_T9SS_type_A_sorting_domain-containing_protein__Candidatus_Syntrophosphaera_thermopropionivorans_" otu="otu268386">
        <meta content=" x=5.6097155 y=116.0 ll=7;" datatype="xsd:string" id="meta268387" property="format" xsi:type="nex:LiteralMeta"/>
      </node>
      <node about="#node268388" id="node268388" label="GCA_002379815DFUV01000004.1_20227107227424514_202_GCA_002379815_1_ID_14_202_partial_00__Cloacimonetes_bacterium_UBA4177_" otu="otu268389">
        <meta content=" x=5.6460786 y=117.0 ll=7;" datatype="xsd:string" id="meta268390" property="format" xsi:type="nex:LiteralMeta"/>
      </node>
      <node about="#node268399" id="node268399" label="88.3/71" otu="otu268400">
        <meta content=" x=5.682452 y=121.96875 ll=7;" datatype="xsd:string" id="meta268401" property="format" xsi:type="nex:LiteralMeta"/>
      </node>
      <node about="#node268402" id="node268402" label="75.3/100" otu="otu268403">
        <meta content=" x=5.7198133 y=119.4375 ll=7;" datatype="xsd:string" id="meta268404" property="format" xsi:type="nex:LiteralMeta"/>
      </node>
      <node about="#node268405" id="node268405" label="PKN78847.1_GCA_002841975_hypothetical_protein_CVU48_07095__Candidatus_Cloacimonetes_bacterium_HGW-Cloacimonetes-1_" otu="otu268406">
        <meta content=" x=5.7198157 y=118.0 ll=7;" datatype="xsd:string" id="meta268407" property="format" xsi:type="nex:LiteralMeta"/>
      </node>
      <node about="#node268408" id="node268408" label="95.9/100" otu="otu268409">
        <meta content=" x=5.8567386 y=120.875 ll=7;" datatype="xsd:string" id="meta268410" property="format" xsi:type="nex:LiteralMeta"/>
      </node>
      <node about="#node268411" id="node268411" label="81.9/100" otu="otu268412">
        <meta content=" x=5.8932953 y=119.5 ll=7;" datatype="xsd:string" id="meta268413" property="format" xsi:type="nex:LiteralMeta"/>
      </node>
      <node about="#node268414" id="node268414" label="GCA_002428685DIXL01000085.1_9513542613862063_95_GCA_002428685_-1_ID_63_95_partial_00__Cloacimonetes_bacterium_UBA6081_" otu="otu268415">
        <meta content=" x=5.9334693 y=119.0 ll=7;" datatype="xsd:string" id="meta268416" property="format" xsi:type="nex:LiteralMeta"/>
      </node>
      <node about="#node268417" id="node268417" label="PKN73211.1_GCA_002840645_hypothetical_protein_CVU50_04230__Candidatus_Cloacimonetes_bacterium_HGW-Cloacimonetes-3_" otu="otu268418">
        <meta content=" x=5.9308314 y=120.0 ll=7;" datatype="xsd:string" id="meta268419" property="format" xsi:type="nex:LiteralMeta"/>
      </node>
      <node about="#node268424" id="node268424" label="0/100" otu="otu268059">
        <meta content=" x=5.856741 y=122.25 ll=7;" datatype="xsd:string" id="meta268425" property="format" xsi:type="nex:LiteralMeta"/>
      </node>
      <node about="#node268426" id="node268426">
        <meta content=" x=5.856744 y=121.5 ll=7;" datatype="xsd:string" id="meta268427" property="format" xsi:type="nex:LiteralMeta"/>
      </node>
      <node about="#node268428" id="node268428" label="GCA_002432865DJGX01000033.1_37455624869611_37_GCA_002432865_1_ID_11_37_partial_00__Cloacimonetes_bacterium_UBA5835_" otu="otu268429">
        <meta content=" x=5.856744 y=121.0 ll=7;" datatype="xsd:string" id="meta268430" property="format" xsi:type="nex:LiteralMeta"/>
      </node>
      <node about="#node268431" id="node268431" label="GCA_000380745AQYO01000035.1_42965609935_4_GCA_000380745_-1_ID_35_4_partial_00__Cloacimonetes_bacterium_JGI_0000039-A21_" otu="otu268432">
        <meta content=" x=5.856744 y=122.0 ll=7;" datatype="xsd:string" id="meta268433" property="format" xsi:type="nex:LiteralMeta"/>
      </node>
      <node about="#node268438" id="node268438" label="CAO81086.1_GCA_000146065_hypothetical_protein__putative_signal_peptide__Candidatus_Cloacimonas_acidaminovorans_str._Evry_" otu="otu268439">
        <meta content=" x=5.856743 y=123.0 ll=7;" datatype="xsd:string" id="meta268440" property="format" xsi:type="nex:LiteralMeta"/>
      </node>
      <node about="#node268453" id="node268453" label="64.3/71" otu="otu268454">
        <meta content=" x=5.719902 y=124.5 ll=7;" datatype="xsd:string" id="meta268455" property="format" xsi:type="nex:LiteralMeta"/>
      </node>
      <node about="#node268456" id="node268456" label="PKN74634.1_GCA_002842035_hypothetical_protein_CVU49_07245__Candidatus_Cloacimonetes_bacterium_HGW-Cloacimonetes-2_" otu="otu268457">
        <meta content=" x=5.7199044 y=124.0 ll=7;" datatype="xsd:string" id="meta268458" property="format" xsi:type="nex:LiteralMeta"/>
      </node>
      <node about="#node268459" id="node268459" label="HCX72304.1_GCA_003539315_TPA__hypothetical_protein_DHM37_01160__partial__Candidatus_Cloacimonas_sp._" otu="otu268460">
        <meta content=" x=6.6726365 y=125.0 ll=7;" datatype="xsd:string" id="meta268461" property="format" xsi:type="nex:LiteralMeta"/>
      </node>
      <node about="#node268474" id="node268474" label="PID27789.1_GCA_002742885_hypothetical_protein_CSB55_07680__Candidatus_Cloacimonetes_bacterium_" otu="otu268475">
        <meta content=" x=5.703862 y=126.0 ll=7;" datatype="xsd:string" id="meta268476" property="format" xsi:type="nex:LiteralMeta"/>
      </node>
      <node about="#node268481" id="node268481" label="SFR18561.1_GCA_900115975_M6_family_metalloprotease_domain-containing_protein__partial__Desulfallas_geothermicus_DSM_3669_" otu="otu268482">
        <meta content=" x=5.6339545 y=127.0 ll=7;" datatype="xsd:string" id="meta268483" property="format" xsi:type="nex:LiteralMeta"/>
      </node>
      <node about="#node268488" id="node268488" label="OGP58109.1_GCA_001797815_hypothetical_protein_A2V67_05480__Deltaproteobacteria_bacterium_RBG_13_61_14_" otu="otu268489">
        <meta content=" x=5.5850706 y=128.0 ll=7;" datatype="xsd:string" id="meta268490" property="format" xsi:type="nex:LiteralMeta"/>
      </node>
      <node about="#node268495" id="node268495" label="GCA_000403075AQST01000041.1_13113971340941_13_GCA_000403075_-1_ID_41_13_partial_00__Calescamantes_bacterium_SCGC_AAA471-M6_" otu="otu268496">
        <meta content=" x=5.439769 y=129.0 ll=7;" datatype="xsd:string" id="meta268497" property="format" xsi:type="nex:LiteralMeta"/>
      </node>
      <node about="#node268506" id="node268506" label="78.7/51" otu="otu268507">
        <meta content=" x=5.1450806 y=135.21875 ll=7;" datatype="xsd:string" id="meta268508" property="format" xsi:type="nex:LiteralMeta"/>
      </node>
      <node about="#node268509" id="node268509" label="70.7/85" otu="otu268510">
        <meta content=" x=5.2017813 y=133.4375 ll=7;" datatype="xsd:string" id="meta268511" property="format" xsi:type="nex:LiteralMeta"/>
      </node>
      <node about="#node268512" id="node268512" label="46.4/84" otu="otu268513">
        <meta content=" x=5.2273293 y=132.125 ll=7;" datatype="xsd:string" id="meta268514" property="format" xsi:type="nex:LiteralMeta"/>
      </node>
      <node about="#node268515" id="node268515" label="88.8/100" otu="otu268516">
        <meta content=" x=5.3539343 y=131.25 ll=7;" datatype="xsd:string" id="meta268517" property="format" xsi:type="nex:LiteralMeta"/>
      </node>
      <node about="#node268518" id="node268518" label="80.4/97" otu="otu268519">
        <meta content=" x=5.430967 y=130.5 ll=7;" datatype="xsd:string" id="meta268520" property="format" xsi:type="nex:LiteralMeta"/>
      </node>
      <node about="#node268521" id="node268521" label="WP_158522778.1_GCF_002210225_M6_family_metalloprotease_domain-containing_protein__Geofilum_rhodophaeum_" otu="otu268522">
        <meta content=" x=5.5197525 y=130.0 ll=7;" datatype="xsd:string" id="meta268523" property="format" xsi:type="nex:LiteralMeta"/>
      </node>
      <node about="#node268524" id="node268524" label="GAO28439.1_GCA_000974365_hypothetical_protein_JCM15548_1535__Geofilum_rubicundum_JCM_15548_" otu="otu268525">
        <meta content=" x=5.584863 y=131.0 ll=7;" datatype="xsd:string" id="meta268526" property="format" xsi:type="nex:LiteralMeta"/>
      </node>
      <node about="#node268531" id="node268531" label="GCA_002483665DLII01000082.1_1190801345976_11_GCA_002483665_-1_ID_76_11_partial_00__Marinilabiliaceae_bacterium_UBA7646_" otu="otu268532">
        <meta content=" x=5.353937 y=132.0 ll=7;" datatype="xsd:string" id="meta268533" property="format" xsi:type="nex:LiteralMeta"/>
      </node>
      <node about="#node268538" id="node268538" label="WP_162148814.1_GCF_000517065_M6_family_metalloprotease_domain-containing_protein__Alkaliflexus_imshenetskii_" otu="otu268539">
        <meta content=" x=5.3478703 y=133.0 ll=7;" datatype="xsd:string" id="meta268540" property="format" xsi:type="nex:LiteralMeta"/>
      </node>
      <node about="#node268545" id="node268545" label="72/85" otu="otu268546">
        <meta content=" x=5.251105 y=134.75 ll=7;" datatype="xsd:string" id="meta268547" property="format" xsi:type="nex:LiteralMeta"/>
      </node>
      <node about="#node268548" id="node268548" label="GCA_003250355QKGS01000100.1_65431805538_6_GCA_003250355_-1_ID_38_6_partial_00__Bacteroidetes_bacterium_" otu="otu268549">
        <meta content=" x=5.6038904 y=134.0 ll=7;" datatype="xsd:string" id="meta268550" property="format" xsi:type="nex:LiteralMeta"/>
      </node>
      <node about="#node268551" id="node268551" label="97.6/100" otu="otu268552">
        <meta content=" x=5.5298367 y=135.5 ll=7;" datatype="xsd:string" id="meta268553" property="format" xsi:type="nex:LiteralMeta"/>
      </node>
      <node about="#node268554" id="node268554" label="GCA_002314055DCBP01000118.1_151852221386131_15_GCA_002314055_1_ID_131_15_partial_00__Prevotella_sp._UBA1104_" otu="otu268555">
        <meta content=" x=5.5298376 y=135.0 ll=7;" datatype="xsd:string" id="meta268556" property="format" xsi:type="nex:LiteralMeta"/>
      </node>
      <node about="#node268557" id="node268557" label="GCA_002298545DBKQ01000022.1_66371923571_6_GCA_002298545_1_ID_71_6_partial_00__Prevotella_sp._UBA746_" otu="otu268558">
        <meta content=" x=5.5298376 y=136.0 ll=7;" datatype="xsd:string" id="meta268559" property="format" xsi:type="nex:LiteralMeta"/>
      </node>
      <node about="#node268572" id="node268572" label="AMS25733.1_GCA_001602415_hypothetical_protein_AEM51_00615__Bacteroidetes_bacterium_UKL13-3_" otu="otu268573">
        <meta content=" x=5.5895953 y=137.0 ll=7;" datatype="xsd:string" id="meta268574" property="format" xsi:type="nex:LiteralMeta"/>
      </node>
      <node about="#node268583" id="node268583" label="GCA_002422865DITN01000054.1_32337043606192_32_GCA_002422865_-1_ID_92_32_partial_00__Bacteroidetes_bacterium_UBA6183_" otu="otu268584">
        <meta content=" x=5.3708887 y=138.0 ll=7;" datatype="xsd:string" id="meta268585" property="format" xsi:type="nex:LiteralMeta"/>
      </node>
      <node about="#node268590" id="node268590" label="78.7/50" otu="otu268591">
        <meta content=" x=5.080451 y=140.25 ll=7;" datatype="xsd:string" id="meta268592" property="format" xsi:type="nex:LiteralMeta"/>
      </node>
      <node about="#node268593" id="node268593" label="98.5/100" otu="otu268351">
        <meta content=" x=5.580147 y=139.5 ll=7;" datatype="xsd:string" id="meta268594" property="format" xsi:type="nex:LiteralMeta"/>
      </node>
      <node about="#node268595" id="node268595" label="WP_020538954.1_GCF_000379805_M6_family_metalloprotease_domain-containing_protein__Lewinella_cohaerens_" otu="otu268596">
        <meta content=" x=5.7687216 y=139.0 ll=7;" datatype="xsd:string" id="meta268597" property="format" xsi:type="nex:LiteralMeta"/>
      </node>
      <node about="#node268598" id="node268598" label="PTM09099.1_GCA_003045895_hypothetical_protein_DA408_19190__Bacteroidetes_bacterium_" otu="otu268599">
        <meta content=" x=5.611962 y=140.0 ll=7;" datatype="xsd:string" id="meta268600" property="format" xsi:type="nex:LiteralMeta"/>
      </node>
      <node about="#node268605" id="node268605" label="RKY97978.1_GCA_003644895_hypothetical_protein_DRQ03_03700__partial__Candidatus_Hydrothermae_bacterium_" otu="otu268606">
        <meta content=" x=5.2334743 y=141.0 ll=7;" datatype="xsd:string" id="meta268607" property="format" xsi:type="nex:LiteralMeta"/>
      </node>
      <node about="#node268616" id="node268616" label="97.5/95" otu="otu268617">
        <meta content=" x=5.2345734 y=146.97656 ll=7;" datatype="xsd:string" id="meta268618" property="format" xsi:type="nex:LiteralMeta"/>
      </node>
      <node about="#node268619" id="node268619" label="86.3/100" otu="otu268620">
        <meta content=" x=5.525178 y=142.5 ll=7;" datatype="xsd:string" id="meta268621" property="format" xsi:type="nex:LiteralMeta"/>
      </node>
      <node about="#node268622" id="node268622" label="GCA_002420315DIHU01000111.1_12402736_1_GCA_002420315_1_ID_36_1_partial_10__Akkermansiaceae_bacterium_UBA5688_" otu="otu268623">
        <meta content=" x=6.333707 y=142.0 ll=7;" datatype="xsd:string" id="meta268624" property="format" xsi:type="nex:LiteralMeta"/>
      </node>
      <node about="#node268625" id="node268625" label="GCA_002408385DHSB01000236.1_14282857255_1_GCA_002408385_1_ID_255_1_partial_00__Myxococcales_bacterium_UBA5297_" otu="otu268626">
        <meta content=" x=5.643342 y=143.0 ll=7;" datatype="xsd:string" id="meta268627" property="format" xsi:type="nex:LiteralMeta"/>
      </node>
      <node about="#node268632" id="node268632" label="76.6/73" otu="otu268633">
        <meta content=" x=5.3060775 y=151.45312 ll=7;" datatype="xsd:string" id="meta268634" property="format" xsi:type="nex:LiteralMeta"/>
      </node>
      <node about="#node268635" id="node268635" label="84.6/63" otu="otu268636">
        <meta content=" x=5.4570794 y=148.90625 ll=7;" datatype="xsd:string" id="meta268637" property="format" xsi:type="nex:LiteralMeta"/>
      </node>
      <node about="#node268638" id="node268638" label="80.3/93" otu="otu268639">
        <meta content=" x=5.537036 y=146.125 ll=7;" datatype="xsd:string" id="meta268640" property="format" xsi:type="nex:LiteralMeta"/>
      </node>
      <node about="#node268641" id="node268641" label="88/78" otu="otu268642">
        <meta content=" x=5.608091 y=145.25 ll=7;" datatype="xsd:string" id="meta268643" property="format" xsi:type="nex:LiteralMeta"/>
      </node>
      <node about="#node268644" id="node268644" label="79.6/79" otu="otu268645">
        <meta content=" x=5.7314806 y=144.5 ll=7;" datatype="xsd:string" id="meta268646" property="format" xsi:type="nex:LiteralMeta"/>
      </node>
      <node about="#node268647" id="node268647" label="WP_084152177.1_GCF_000422805_M6_family_metalloprotease_domain-containing_protein__Nocardioides_halotolerans_" otu="otu268648">
        <meta content=" x=6.0959806 y=144.0 ll=7;" datatype="xsd:string" id="meta268649" property="format" xsi:type="nex:LiteralMeta"/>
      </node>
      <node about="#node268650" id="node268650" label="RYB98788.1_GCA_004137235_M6_family_metalloprotease_domain-containing_protein__Nocardioides_ganghwensis_" otu="otu268651">
        <meta content=" x=6.0372157 y=145.0 ll=7;" datatype="xsd:string" id="meta268652" property="format" xsi:type="nex:LiteralMeta"/>
      </node>
      <node about="#node268657" id="node268657" label="RYG76384.1_GCA_004146205_M6_family_metalloprotease_domain-containing_protein__Yimella_sp._RIT_621_" otu="otu268658">
        <meta content=" x=5.6080933 y=146.0 ll=7;" datatype="xsd:string" id="meta268659" property="format" xsi:type="nex:LiteralMeta"/>
      </node>
      <node about="#node268664" id="node268664" label="REF29634.1_GCA_003386865_M6_family_metalloprotease-like_protein__Calidifontibacter_indicus_" otu="otu268665">
        <meta content=" x=5.5732827 y=147.0 ll=7;" datatype="xsd:string" id="meta268666" property="format" xsi:type="nex:LiteralMeta"/>
      </node>
      <node about="#node268671" id="node268671" label="62.6/89" otu="otu268672">
        <meta content=" x=5.5914736 y=151.6875 ll=7;" datatype="xsd:string" id="meta268673" property="format" xsi:type="nex:LiteralMeta"/>
      </node>
      <node about="#node268674" id="node268674" label="89/99" otu="otu268675">
        <meta content=" x=5.870105 y=150.375 ll=7;" datatype="xsd:string" id="meta268676" property="format" xsi:type="nex:LiteralMeta"/>
      </node>
      <node about="#node268677" id="node268677" label="68.9/97" otu="otu268678">
        <meta content=" x=5.971655 y=149.25 ll=7;" datatype="xsd:string" id="meta268679" property="format" xsi:type="nex:LiteralMeta"/>
      </node>
      <node about="#node268680" id="node268680" label="79.5/97" otu="otu268681">
        <meta content=" x=6.056047 y=148.5 ll=7;" datatype="xsd:string" id="meta268682" property="format" xsi:type="nex:LiteralMeta"/>
      </node>
      <node about="#node268683" id="node268683" label="TAL18590.1_GCA_004322275_tandem-95_repeat_protein__bacterium_" otu="otu268684">
        <meta content=" x=6.4895782 y=148.0 ll=7;" datatype="xsd:string" id="meta268685" property="format" xsi:type="nex:LiteralMeta"/>
      </node>
      <node about="#node268686" id="node268686" label="OTP14700.1_GCA_002140975_hypothetical_protein_A5888_002801__partial__Enterococcus_sp._9E7_DIV0242_" otu="otu268687">
        <meta content=" x=6.244817 y=149.0 ll=7;" datatype="xsd:string" id="meta268688" property="format" xsi:type="nex:LiteralMeta"/>
      </node>
      <node about="#node268693" id="node268693" label="OEG09805.1_GCA_001730305_hypothetical_protein_BCR25_09870__Enterococcus_termitis_" otu="otu268694">
        <meta content=" x=5.9716578 y=150.0 ll=7;" datatype="xsd:string" id="meta268695" property="format" xsi:type="nex:LiteralMeta"/>
      </node>
      <node about="#node268700" id="node268700" label="99.7/100" otu="otu268701">
        <meta content=" x=6.459671 y=151.5 ll=7;" datatype="xsd:string" id="meta268702" property="format" xsi:type="nex:LiteralMeta"/>
      </node>
      <node about="#node268703" id="node268703" label="WP_010681324.1_GCF_000179595_M6_family_metalloprotease_domain-containing_protein__partial__Hungateiclostridium_cellulolyticum_" otu="otu268704">
        <meta content=" x=6.459674 y=151.0 ll=7;" datatype="xsd:string" id="meta268705" property="format" xsi:type="nex:LiteralMeta"/>
      </node>
      <node about="#node268706" id="node268706" label="WP_010681325.1_GCF_000179595_M6_family_metalloprotease_domain-containing_protein__Hungateiclostridium_cellulolyticum_" otu="otu268707">
        <meta content=" x=6.4596734 y=152.0 ll=7;" datatype="xsd:string" id="meta268708" property="format" xsi:type="nex:LiteralMeta"/>
      </node>
      <node about="#node268717" id="node268717" label="STY46313.1_GCA_900453065_Immune_inhibitor_A_precursor__Listeria_booriae_" otu="otu268718">
        <meta content=" x=5.726076 y=153.0 ll=7;" datatype="xsd:string" id="meta268719" property="format" xsi:type="nex:LiteralMeta"/>
      </node>
      <node about="#node268728" id="node268728" label="REF30206.1_GCA_003386865_M6_family_metalloprotease-like_protein__Calidifontibacter_indicus_" otu="otu268729">
        <meta content=" x=5.3546095 y=154.0 ll=7;" datatype="xsd:string" id="meta268730" property="format" xsi:type="nex:LiteralMeta"/>
      </node>
      <node about="#node268743" id="node268743" label="WP_156896715.1_GCF_000429345_M6_family_metalloprotease_domain-containing_protein__Desulfovirgula_thermocuniculi_" otu="otu268744">
        <meta content=" x=5.1753626 y=155.0 ll=7;" datatype="xsd:string" id="meta268745" property="format" xsi:type="nex:LiteralMeta"/>
      </node>
      <node about="#node268754" id="node268754" label="74.6/83" otu="otu268755">
        <meta content=" x=4.871351 y=192.81177 ll=7;" datatype="xsd:string" id="meta268756" property="format" xsi:type="nex:LiteralMeta"/>
      </node>
      <node about="#node268757" id="node268757" label="53.1/74" otu="otu268758">
        <meta content=" x=4.972545 y=181.74854 ll=7;" datatype="xsd:string" id="meta268759" property="format" xsi:type="nex:LiteralMeta"/>
      </node>
      <node about="#node268760" id="node268760" label="0/32" otu="otu268761">
        <meta content=" x=4.972548 y=175.12402 ll=7;" datatype="xsd:string" id="meta268762" property="format" xsi:type="nex:LiteralMeta"/>
      </node>
      <node about="#node268763" id="node268763" label="92.2/50" otu="otu268764">
        <meta content=" x=5.137529 y=171.0918 ll=7;" datatype="xsd:string" id="meta268765" property="format" xsi:type="nex:LiteralMeta"/>
      </node>
      <node about="#node268766" id="node268766" label="74.8/49" otu="otu268767">
        <meta content=" x=5.1761255 y=168.4336 ll=7;" datatype="xsd:string" id="meta268768" property="format" xsi:type="nex:LiteralMeta"/>
      </node>
      <node about="#node268769" id="node268769" label="63.2/48" otu="otu268770">
        <meta content=" x=5.197427 y=164.86719 ll=7;" datatype="xsd:string" id="meta268771" property="format" xsi:type="nex:LiteralMeta"/>
      </node>
      <node about="#node268772" id="node268772" label="77.8/48" otu="otu267611">
        <meta content=" x=5.24586 y=160.98438 ll=7;" datatype="xsd:string" id="meta268773" property="format" xsi:type="nex:LiteralMeta"/>
      </node>
      <node about="#node268774" id="node268774" label="0/65" otu="otu267239">
        <meta content=" x=5.276067 y=157.71875 ll=7;" datatype="xsd:string" id="meta268775" property="format" xsi:type="nex:LiteralMeta"/>
      </node>
      <node about="#node268776" id="node268776" label="85/68" otu="otu268777">
        <meta content=" x=5.827651 y=156.5 ll=7;" datatype="xsd:string" id="meta268778" property="format" xsi:type="nex:LiteralMeta"/>
      </node>
      <node about="#node268779" id="node268779" label="OGG05359.1_GCA_001780825_hypothetical_protein_A3F83_15320__Candidatus_Glassbacteria_bacterium_RIFCSPLOWO2_12_FULL_58_11_" otu="otu268780">
        <meta content=" x=6.748719 y=156.0 ll=7;" datatype="xsd:string" id="meta268781" property="format" xsi:type="nex:LiteralMeta"/>
      </node>
      <node about="#node268782" id="node268782" label="WP_129277973.1_GCF_004124535_hypothetical_protein__Candidatus_Marinimicrobia_bacterium_" otu="otu268783">
        <meta content=" x=6.511261 y=157.0 ll=7;" datatype="xsd:string" id="meta268784" property="format" xsi:type="nex:LiteralMeta"/>
      </node>
      <node about="#node268789" id="node268789" label="76.5/95" otu="otu268790">
        <meta content=" x=5.392644 y=158.9375 ll=7;" datatype="xsd:string" id="meta268791" property="format" xsi:type="nex:LiteralMeta"/>
      </node>
      <node about="#node268792" id="node268792" label="TAK59744.1_GCA_004297475_M6_family_metalloprotease_domain-containing_protein__partial__Dehalococcoidia_bacterium_" otu="otu268793">
        <meta content=" x=5.608214 y=158.0 ll=7;" datatype="xsd:string" id="meta268794" property="format" xsi:type="nex:LiteralMeta"/>
      </node>
      <node about="#node268795" id="node268795" label="91.1/96" otu="otu268796">
        <meta content=" x=5.6126027 y=159.875 ll=7;" datatype="xsd:string" id="meta268797" property="format" xsi:type="nex:LiteralMeta"/>
      </node>
      <node about="#node268798" id="node268798" label="WP_027448485.1_GCF_000425225_M6_family_metalloprotease_domain-containing_protein__Pontibacillus_marinus_" otu="otu268799">
        <meta content=" x=5.6126056 y=159.0 ll=7;" datatype="xsd:string" id="meta268800" property="format" xsi:type="nex:LiteralMeta"/>
      </node>
      <node about="#node268801" id="node268801" label="83.8/96" otu="otu268802">
        <meta content=" x=5.648204 y=160.75 ll=7;" datatype="xsd:string" id="meta268803" property="format" xsi:type="nex:LiteralMeta"/>
      </node>
      <node about="#node268804" id="node268804" label="WP_066320927.1_GCF_001510715_M6_family_metalloprotease_domain-containing_protein__Bacillus_sp._FJAT-29814_" otu="otu268805">
        <meta content=" x=5.6482058 y=160.0 ll=7;" datatype="xsd:string" id="meta268806" property="format" xsi:type="nex:LiteralMeta"/>
      </node>
      <node about="#node268807" id="node268807" label="95.5/100" otu="otu268808">
        <meta content=" x=5.94093 y=161.5 ll=7;" datatype="xsd:string" id="meta268809" property="format" xsi:type="nex:LiteralMeta"/>
      </node>
      <node about="#node268810" id="node268810" label="PGV48348.1_GCA_002585305_hypothetical_protein_COD92_26925__Bacillus_sp._AFS037270_" otu="otu268811">
        <meta content=" x=6.0635805 y=161.0 ll=7;" datatype="xsd:string" id="meta268812" property="format" xsi:type="nex:LiteralMeta"/>
      </node>
      <node about="#node268813" id="node268813" label="PTX59106.1_GCA_003054245_M6_family_metalloprotease-like_protein__Melghirimyces_profundicolus_" otu="otu268814">
        <meta content=" x=6.1556125 y=162.0 ll=7;" datatype="xsd:string" id="meta268815" property="format" xsi:type="nex:LiteralMeta"/>
      </node>
      <node about="#node268836" id="node268836" label="74.3/77" otu="otu268837">
        <meta content=" x=5.298494 y=164.25 ll=7;" datatype="xsd:string" id="meta268838" property="format" xsi:type="nex:LiteralMeta"/>
      </node>
      <node about="#node268839" id="node268839" label="98.7/100" otu="otu268840">
        <meta content=" x=5.6899757 y=163.5 ll=7;" datatype="xsd:string" id="meta268841" property="format" xsi:type="nex:LiteralMeta"/>
      </node>
      <node about="#node268842" id="node268842" label="TET23398.1_GCA_004375895_M6_family_metalloprotease_domain-containing_protein__bacterium__Candidatus_Stahlbacteria__" otu="otu268843">
        <meta content=" x=5.6899767 y=163.0 ll=7;" datatype="xsd:string" id="meta268844" property="format" xsi:type="nex:LiteralMeta"/>
      </node>
      <node about="#node268845" id="node268845" label="TKJ44037.1_GCA_005223075_hypothetical_protein_CEE36_02650__candidate_division_TA06_bacterium_B3_TA06_" otu="otu268846">
        <meta content=" x=5.689978 y=164.0 ll=7;" datatype="xsd:string" id="meta268847" property="format" xsi:type="nex:LiteralMeta"/>
      </node>
      <node about="#node268852" id="node268852" label="PJA27473.1_GCA_002791595_hypothetical_protein_CO189_06910__candidate_division_Zixibacteria_bacterium_CG_4_9_14_3_um_filter_46_8_" otu="otu268853">
        <meta content=" x=5.4403634 y=165.0 ll=7;" datatype="xsd:string" id="meta268854" property="format" xsi:type="nex:LiteralMeta"/>
      </node>
      <node about="#node268863" id="node268863" label="79.5/43" otu="otu268864">
        <meta content=" x=5.2989874 y=168.75 ll=7;" datatype="xsd:string" id="meta268865" property="format" xsi:type="nex:LiteralMeta"/>
      </node>
      <node about="#node268866" id="node268866" label="99.2/98" otu="otu268867">
        <meta content=" x=5.674194 y=167.25 ll=7;" datatype="xsd:string" id="meta268868" property="format" xsi:type="nex:LiteralMeta"/>
      </node>
      <node about="#node268869" id="node268869" label="0/85" otu="otu268870">
        <meta content=" x=5.6750674 y=166.5 ll=7;" datatype="xsd:string" id="meta268871" property="format" xsi:type="nex:LiteralMeta"/>
      </node>
      <node about="#node268872" id="node268872" label="PMQ01721.1_GCA_002878375_protease__Dictyoglomus_sp._NZ13-RE01_" otu="otu268873">
        <meta content=" x=5.7093663 y=166.0 ll=7;" datatype="xsd:string" id="meta268874" property="format" xsi:type="nex:LiteralMeta"/>
      </node>
      <node about="#node268875" id="node268875" label="ACK41891.1_GCA_000021645_M6_family_metalloprotease_domain_protein__Dictyoglomus_turgidum_DSM_6724_" otu="otu268876">
        <meta content=" x=5.67507 y=167.0 ll=7;" datatype="xsd:string" id="meta268877" property="format" xsi:type="nex:LiteralMeta"/>
      </node>
      <node about="#node268882" id="node268882" label="ACI18735.1_GCA_000020965_putative_protease__Dictyoglomus_thermophilum_H-6-12_" otu="otu268883">
        <meta content=" x=5.7436557 y=168.0 ll=7;" datatype="xsd:string" id="meta268884" property="format" xsi:type="nex:LiteralMeta"/>
      </node>
      <node about="#node268889" id="node268889" label="64.3/40" otu="otu268890">
        <meta content=" x=5.350918 y=170.25 ll=7;" datatype="xsd:string" id="meta268891" property="format" xsi:type="nex:LiteralMeta"/>
      </node>
      <node about="#node268892" id="node268892" label="72.7/100" otu="otu268893">
        <meta content=" x=5.414783 y=169.5 ll=7;" datatype="xsd:string" id="meta268894" property="format" xsi:type="nex:LiteralMeta"/>
      </node>
      <node about="#node268895" id="node268895" label="PKK82416.1_GCA_002838945_hypothetical_protein_CVT49_13845__candidate_division_Zixibacteria_bacterium_HGW-Zixibacteria-1_" otu="otu268896">
        <meta content=" x=5.4883385 y=169.0 ll=7;" datatype="xsd:string" id="meta268897" property="format" xsi:type="nex:LiteralMeta"/>
      </node>
      <node about="#node268898" id="node268898" label="RKX31118.1_GCA_003641425_hypothetical_protein_DRP46_04070__candidate_division_Zixibacteria_bacterium_" otu="otu268899">
        <meta content=" x=5.5988574 y=170.0 ll=7;" datatype="xsd:string" id="meta268900" property="format" xsi:type="nex:LiteralMeta"/>
      </node>
      <node about="#node268905" id="node268905" label="KPJ61211.1_GCA_001302905_hypothetical_protein_AMJ46_02590__Latescibacteria_bacterium_DG_63_" otu="otu268906">
        <meta content=" x=5.830422 y=171.0 ll=7;" datatype="xsd:string" id="meta268907" property="format" xsi:type="nex:LiteralMeta"/>
      </node>
      <node about="#node268920" id="node268920" label="TET47568.1_GCA_004376575_M6_family_metalloprotease_domain-containing_protein__candidate_division_TA06_bacterium_" otu="otu268921">
        <meta content=" x=5.306214 y=172.0 ll=7;" datatype="xsd:string" id="meta268922" property="format" xsi:type="nex:LiteralMeta"/>
      </node>
      <node about="#node268927" id="node268927" label="75.3/98" otu="otu268928">
        <meta content=" x=5.1976385 y=173.75 ll=7;" datatype="xsd:string" id="meta268929" property="format" xsi:type="nex:LiteralMeta"/>
      </node>
      <node about="#node268930" id="node268930" label="TEB09723.1_GCA_004369225_Immune_inhibitor_A__Pelotomaculum_propionicicum_" otu="otu268931">
        <meta content=" x=5.559488 y=173.0 ll=7;" datatype="xsd:string" id="meta268932" property="format" xsi:type="nex:LiteralMeta"/>
      </node>
      <node about="#node268933" id="node268933" label="84.3/100" otu="otu268934">
        <meta content=" x=5.3278356 y=174.5 ll=7;" datatype="xsd:string" id="meta268935" property="format" xsi:type="nex:LiteralMeta"/>
      </node>
      <node about="#node268936" id="node268936" label="HBC47745.1_GCA_003489885_TPA__hypothetical_protein_DCZ43_11920__partial__candidate_division_Zixibacteria_bacterium_" otu="otu268937">
        <meta content=" x=5.452636 y=174.0 ll=7;" datatype="xsd:string" id="meta268938" property="format" xsi:type="nex:LiteralMeta"/>
      </node>
      <node about="#node268939" id="node268939" label="OGC93771.1_GCA_001775395_hypothetical_protein_A2W25_06570__candidate_division_Zixibacteria_bacterium_RBG_16_53_22_" otu="otu268940">
        <meta content=" x=5.4240875 y=175.0 ll=7;" datatype="xsd:string" id="meta268941" property="format" xsi:type="nex:LiteralMeta"/>
      </node>
      <node about="#node268954" id="node268954" label="78.8/86" otu="otu268955">
        <meta content=" x=5.019192 y=179.15625 ll=7;" datatype="xsd:string" id="meta268956" property="format" xsi:type="nex:LiteralMeta"/>
      </node>
      <node about="#node268957" id="node268957" label="77.6/87" otu="otu268958">
        <meta content=" x=5.089284 y=176.75 ll=7;" datatype="xsd:string" id="meta268959" property="format" xsi:type="nex:LiteralMeta"/>
      </node>
      <node about="#node268960" id="node268960" label="GCA_003154155PMCM01000067.1_212111824855197_21_GCA_003154155_1_ID_197_21_partial_00__Ignavibacteriae_bacterium_" otu="otu268961">
        <meta content=" x=5.304719 y=176.0 ll=7;" datatype="xsd:string" id="meta268962" property="format" xsi:type="nex:LiteralMeta"/>
      </node>
      <node about="#node268963" id="node268963" label="58.3/89" otu="otu268964">
        <meta content=" x=5.162511 y=177.5 ll=7;" datatype="xsd:string" id="meta268965" property="format" xsi:type="nex:LiteralMeta"/>
      </node>
      <node about="#node268966" id="node268966" label="GCA_003155465PMCR01000504.1_133365475_1_GCA_003155465_-1_ID_475_1_partial_10__Myxococcales_bacterium_" otu="otu268967">
        <meta content=" x=5.434717 y=177.0 ll=7;" datatype="xsd:string" id="meta268968" property="format" xsi:type="nex:LiteralMeta"/>
      </node>
      <node about="#node268969" id="node268969" label="MAE70068.1_GCA_002686955_hypothetical_protein_CME06_06325__Gemmatimonadetes_bacterium_" otu="otu268970">
        <meta content=" x=5.584247 y=178.0 ll=7;" datatype="xsd:string" id="meta268971" property="format" xsi:type="nex:LiteralMeta"/>
      </node>
      <node about="#node268980" id="node268980" label="0/95" otu="otu268981">
        <meta content=" x=5.028251 y=181.5625 ll=7;" datatype="xsd:string" id="meta268982" property="format" xsi:type="nex:LiteralMeta"/>
      </node>
      <node about="#node268983" id="node268983" label="94.1/100" otu="otu268984">
        <meta content=" x=5.2219696 y=180.125 ll=7;" datatype="xsd:string" id="meta268985" property="format" xsi:type="nex:LiteralMeta"/>
      </node>
      <node about="#node268986" id="node268986" label="RPI19973.1_GCA_003819755_M6_family_metalloprotease_domain-containing_protein__partial__Acidobacteria_bacterium_" otu="otu268987">
        <meta content=" x=5.2219725 y=179.0 ll=7;" datatype="xsd:string" id="meta268988" property="format" xsi:type="nex:LiteralMeta"/>
      </node>
      <node about="#node268989" id="node268989" label="0/95" otu="otu268981">
        <meta content=" x=5.221972 y=181.25 ll=7;" datatype="xsd:string" id="meta268990" property="format" xsi:type="nex:LiteralMeta"/>
      </node>
      <node about="#node268991" id="node268991" label="36.1/100" otu="otu268992">
        <meta content=" x=5.333552 y=180.5 ll=7;" datatype="xsd:string" id="meta268993" property="format" xsi:type="nex:LiteralMeta"/>
      </node>
      <node about="#node268994" id="node268994" label="RPI24931.1_GCA_003819755_M6_family_metalloprotease_domain-containing_protein__partial__Acidobacteria_bacterium_" otu="otu268995">
        <meta content=" x=5.6502275 y=180.0 ll=7;" datatype="xsd:string" id="meta268996" property="format" xsi:type="nex:LiteralMeta"/>
      </node>
      <node about="#node268997" id="node268997" label="MAL65311.1_GCA_002694025_hypothetical_protein_CMF94_04325__partial__Candidatus_Marinimicrobia_bacterium_" otu="otu268998">
        <meta content=" x=6.2638607 y=181.0 ll=7;" datatype="xsd:string" id="meta268999" property="format" xsi:type="nex:LiteralMeta"/>
      </node>
      <node about="#node269004" id="node269004" label="GCA_003155335PMCG01000180.1_319982642366_3_GCA_003155335_1_ID_366_3_partial_00__Acidobacteria_bacterium_" otu="otu269005">
        <meta content=" x=5.2219744 y=182.0 ll=7;" datatype="xsd:string" id="meta269006" property="format" xsi:type="nex:LiteralMeta"/>
      </node>
      <node about="#node269015" id="node269015" label="RMF88045.1_GCA_003696125_M6_family_metalloprotease_domain-containing_protein__partial__Nitrospinae_bacterium_" otu="otu269016">
        <meta content=" x=5.1360846 y=183.0 ll=7;" datatype="xsd:string" id="meta269017" property="format" xsi:type="nex:LiteralMeta"/>
      </node>
      <node about="#node269030" id="node269030" label="82.2/47" otu="otu269031">
        <meta content=" x=5.0786963 y=188.37305 ll=7;" datatype="xsd:string" id="meta269032" property="format" xsi:type="nex:LiteralMeta"/>
      </node>
      <node about="#node269033" id="node269033" label="27.6/42" otu="otu269034">
        <meta content=" x=5.1486754 y=184.75 ll=7;" datatype="xsd:string" id="meta269035" property="format" xsi:type="nex:LiteralMeta"/>
      </node>
      <node about="#node269036" id="node269036" label="GCA_002307295DBTY01000021.1_8712050212323448_87_GCA_002307295_1_ID_48_87_partial_00__Ignavibacteriales_bacterium_UBA1304_" otu="otu269037">
        <meta content=" x=5.471962 y=184.0 ll=7;" datatype="xsd:string" id="meta269038" property="format" xsi:type="nex:LiteralMeta"/>
      </node>
      <node about="#node269039" id="node269039" label="82.1/98" otu="otu269040">
        <meta content=" x=5.25692 y=185.5 ll=7;" datatype="xsd:string" id="meta269041" property="format" xsi:type="nex:LiteralMeta"/>
      </node>
      <node about="#node269042" id="node269042" label="RPH36097.1_GCA_003818125_M6_family_metalloprotease_domain-containing_protein__partial__bacterium_" otu="otu269043">
        <meta content=" x=5.3902617 y=185.0 ll=7;" datatype="xsd:string" id="meta269044" property="format" xsi:type="nex:LiteralMeta"/>
      </node>
      <node about="#node269045" id="node269045" label="GCA_003154155PMCM01000082.1_131212015314100_13_GCA_003154155_-1_ID_100_13_partial_00__Ignavibacteriae_bacterium_" otu="otu269046">
        <meta content=" x=5.325606 y=186.0 ll=7;" datatype="xsd:string" id="meta269047" property="format" xsi:type="nex:LiteralMeta"/>
      </node>
      <node about="#node269056" id="node269056" label="78.1/86" otu="otu269057">
        <meta content=" x=5.2082276 y=191.9961 ll=7;" datatype="xsd:string" id="meta269058" property="format" xsi:type="nex:LiteralMeta"/>
      </node>
      <node about="#node269059" id="node269059" label="76.5/98" otu="otu269060">
        <meta content=" x=5.2847137 y=187.5 ll=7;" datatype="xsd:string" id="meta269061" property="format" xsi:type="nex:LiteralMeta"/>
      </node>
      <node about="#node269062" id="node269062" label="KUO59116.1_GCA_001516025_hypothetical_protein_APF79_10865__bacterium_BRH_c32_" otu="otu269063">
        <meta content=" x=5.5521393 y=187.0 ll=7;" datatype="xsd:string" id="meta269064" property="format" xsi:type="nex:LiteralMeta"/>
      </node>
      <node about="#node269065" id="node269065" label="RJP62245.1_GCA_003599415_M6_family_metalloprotease_domain-containing_protein__Ignavibacteriales_bacterium_" otu="otu269066">
        <meta content=" x=5.371128 y=188.0 ll=7;" datatype="xsd:string" id="meta269067" property="format" xsi:type="nex:LiteralMeta"/>
      </node>
      <node about="#node269072" id="node269072" label="74.2/94" otu="otu269073">
        <meta content=" x=5.2576056 y=196.49219 ll=7;" datatype="xsd:string" id="meta269074" property="format" xsi:type="nex:LiteralMeta"/>
      </node>
      <node about="#node269075" id="node269075" label="85.1/47" otu="otu269076">
        <meta content=" x=5.353403 y=194.42188 ll=7;" datatype="xsd:string" id="meta269077" property="format" xsi:type="nex:LiteralMeta"/>
      </node>
      <node about="#node269078" id="node269078" label="0/72" otu="otu267836">
        <meta content=" x=5.3534055 y=192.84375 ll=7;" datatype="xsd:string" id="meta269079" property="format" xsi:type="nex:LiteralMeta"/>
      </node>
      <node about="#node269080" id="node269080" label="0/72" otu="otu267836">
        <meta content=" x=5.353408 y=190.6875 ll=7;" datatype="xsd:string" id="meta269081" property="format" xsi:type="nex:LiteralMeta"/>
      </node>
      <node about="#node269082" id="node269082" label="GCA_002332795DDBP01000275.1_9128181456637_9_GCA_002332795_1_ID_37_9_partial_01__Anaerolineales_bacterium_UBA2029_" otu="otu269083">
        <meta content=" x=5.565978 y=189.0 ll=7;" datatype="xsd:string" id="meta269084" property="format" xsi:type="nex:LiteralMeta"/>
      </node>
      <node about="#node269085" id="node269085" label="88.8/91" otu="otu269086">
        <meta content=" x=5.497901 y=192.375 ll=7;" datatype="xsd:string" id="meta269087" property="format" xsi:type="nex:LiteralMeta"/>
      </node>
      <node about="#node269088" id="node269088" label="35.7/87" otu="otu269089">
        <meta content=" x=5.616447 y=191.25 ll=7;" datatype="xsd:string" id="meta269090" property="format" xsi:type="nex:LiteralMeta"/>
      </node>
      <node about="#node269091" id="node269091" label="80.5/96" otu="otu269092">
        <meta content=" x=5.9085474 y=190.5 ll=7;" datatype="xsd:string" id="meta269093" property="format" xsi:type="nex:LiteralMeta"/>
      </node>
      <node about="#node269094" id="node269094" label="GCA_003234995QJYQ01000419.1_210112027251_2_GCA_003234995_1_ID_251_2_partial_01__candidate_division_Zixibacteria_bacterium_" otu="otu269095">
        <meta content=" x=6.254909 y=190.0 ll=7;" datatype="xsd:string" id="meta269096" property="format" xsi:type="nex:LiteralMeta"/>
      </node>
      <node about="#node269097" id="node269097" label="RPH92854.1_GCA_003818605_M6_family_metalloprotease_domain-containing_protein__partial__candidate_division_KSB1_bacterium_" otu="otu269098">
        <meta content=" x=6.1838512 y=191.0 ll=7;" datatype="xsd:string" id="meta269099" property="format" xsi:type="nex:LiteralMeta"/>
      </node>
      <node about="#node269104" id="node269104" label="PWB76461.1_GCA_003105265_hypothetical_protein_C3F09_00390__candidate_division_GN15_bacterium_" otu="otu269105">
        <meta content=" x=5.6612096 y=192.0 ll=7;" datatype="xsd:string" id="meta269106" property="format" xsi:type="nex:LiteralMeta"/>
      </node>
      <node about="#node269111" id="node269111" label="68.7/100" otu="otu269112">
        <meta content=" x=5.566283 y=193.5 ll=7;" datatype="xsd:string" id="meta269113" property="format" xsi:type="nex:LiteralMeta"/>
      </node>
      <node about="#node269114" id="node269114" label="TET95415.1_GCA_004377305_M6_family_metalloprotease_domain-containing_protein__candidate_division_Zixibacteria_bacterium_" otu="otu269115">
        <meta content=" x=5.6638165 y=193.0 ll=7;" datatype="xsd:string" id="meta269116" property="format" xsi:type="nex:LiteralMeta"/>
      </node>
      <node about="#node269117" id="node269117" label="RME22917.1_GCA_003694285_M6_family_metalloprotease_domain-containing_protein__partial__candidate_division_Zixibacteria_bacterium_" otu="otu269118">
        <meta content=" x=5.6353865 y=194.0 ll=7;" datatype="xsd:string" id="meta269119" property="format" xsi:type="nex:LiteralMeta"/>
      </node>
      <node about="#node269132" id="node269132" label="RJP21536.1_GCA_003598085_M6_family_metalloprotease_domain-containing_protein__Candidatus_Abyssubacteria_bacterium_SURF_5_" otu="otu269133">
        <meta content=" x=5.5225654 y=195.0 ll=7;" datatype="xsd:string" id="meta269134" property="format" xsi:type="nex:LiteralMeta"/>
      </node>
      <node about="#node269139" id="node269139" label="OGB60618.1_GCA_001771055_hypothetical_protein_A2Y94_03170__Caldithrix_sp._RBG_13_44_9_" otu="otu269140">
        <meta content=" x=5.69881 y=196.0 ll=7;" datatype="xsd:string" id="meta269141" property="format" xsi:type="nex:LiteralMeta"/>
      </node>
      <node about="#node269146" id="node269146" label="84.2/61" otu="otu269147">
        <meta content=" x=5.3887863 y=198.5625 ll=7;" datatype="xsd:string" id="meta269148" property="format" xsi:type="nex:LiteralMeta"/>
      </node>
      <node about="#node269149" id="node269149" label="OGO30415.1_GCA_001795125_hypothetical_protein_A2Z16_00070__Chloroflexi_bacterium_RBG_16_54_18_" otu="otu269150">
        <meta content=" x=5.5588017 y=197.0 ll=7;" datatype="xsd:string" id="meta269151" property="format" xsi:type="nex:LiteralMeta"/>
      </node>
      <node about="#node269152" id="node269152" label="50.4/58" otu="otu269153">
        <meta content=" x=5.5909653 y=200.125 ll=7;" datatype="xsd:string" id="meta269154" property="format" xsi:type="nex:LiteralMeta"/>
      </node>
      <node about="#node269155" id="node269155" label="93.1/99" otu="otu269156">
        <meta content=" x=5.8756046 y=199.25 ll=7;" datatype="xsd:string" id="meta269157" property="format" xsi:type="nex:LiteralMeta"/>
      </node>
      <node about="#node269158" id="node269158" label="1.3/62" otu="otu269159">
        <meta content=" x=5.9062743 y=198.5 ll=7;" datatype="xsd:string" id="meta269160" property="format" xsi:type="nex:LiteralMeta"/>
      </node>
      <node about="#node269161" id="node269161" label="KEO83441.1_GCA_000714935_hypothetical_protein_EL26_10740__Tumebacillus_flagellatus_" otu="otu269162">
        <meta content=" x=5.906277 y=198.0 ll=7;" datatype="xsd:string" id="meta269163" property="format" xsi:type="nex:LiteralMeta"/>
      </node>
      <node about="#node269164" id="node269164" label="PWK16378.1_GCA_003148565_M6_family_metalloprotease-like_protein__Tumebacillus_permanentifrigoris_" otu="otu269165">
        <meta content=" x=6.0211587 y=199.0 ll=7;" datatype="xsd:string" id="meta269166" property="format" xsi:type="nex:LiteralMeta"/>
      </node>
      <node about="#node269171" id="node269171" label="HAQ06941.1_GCA_003457145_TPA__hypothetical_protein_DCR24_05225__Bacillus_bacterium_" otu="otu269172">
        <meta content=" x=6.183282 y=200.0 ll=7;" datatype="xsd:string" id="meta269173" property="format" xsi:type="nex:LiteralMeta"/>
      </node>
      <node about="#node269178" id="node269178" label="RPJ32704.1_GCA_003820145_M6_family_metalloprotease_domain-containing_protein__partial__Planctomycetaceae_bacterium_" otu="otu269179">
        <meta content=" x=5.590968 y=201.0 ll=7;" datatype="xsd:string" id="meta269180" property="format" xsi:type="nex:LiteralMeta"/>
      </node>
      <node about="#node269205" id="node269205" label="82/81" otu="otu269206">
        <meta content=" x=4.9600616 y=203.875 ll=7;" datatype="xsd:string" id="meta269207" property="format" xsi:type="nex:LiteralMeta"/>
      </node>
      <node about="#node269208" id="node269208" label="71.9/86" otu="otu269209">
        <meta content=" x=5.0578156 y=202.75 ll=7;" datatype="xsd:string" id="meta269210" property="format" xsi:type="nex:LiteralMeta"/>
      </node>
      <node about="#node269211" id="node269211" label="RPI54007.1_GCA_003819865_M6_family_metalloprotease_domain-containing_protein__partial__Chloroflexi_bacterium_" otu="otu269212">
        <meta content=" x=5.23134 y=202.0 ll=7;" datatype="xsd:string" id="meta269213" property="format" xsi:type="nex:LiteralMeta"/>
      </node>
      <node about="#node269214" id="node269214" label="93/97" otu="otu269215">
        <meta content=" x=5.369126 y=203.5 ll=7;" datatype="xsd:string" id="meta269216" property="format" xsi:type="nex:LiteralMeta"/>
      </node>
      <node about="#node269217" id="node269217" label="GCA_002347155DDXO01000087.1_96622824182_9_GCA_002347155_1_ID_82_9_partial_00__candidate_division_WOR-3_bacterium_UBA2258_" otu="otu269218">
        <meta content=" x=5.41121 y=203.0 ll=7;" datatype="xsd:string" id="meta269219" property="format" xsi:type="nex:LiteralMeta"/>
      </node>
      <node about="#node269220" id="node269220" label="GCA_003152815PMBB01000145.1_111050245_1_GCA_003152815_1_ID_245_1_partial_10__candidate_division_WOR-3_bacterium_" otu="otu269221">
        <meta content=" x=5.8579826 y=204.0 ll=7;" datatype="xsd:string" id="meta269222" property="format" xsi:type="nex:LiteralMeta"/>
      </node>
      <node about="#node269231" id="node269231" label="TKJ42554.1_GCA_005223185_hypothetical_protein_CEE37_02370__candidate_division_LCP-89_bacterium_B3_LCP_" otu="otu269232">
        <meta content=" x=5.083008 y=205.0 ll=7;" datatype="xsd:string" id="meta269233" property="format" xsi:type="nex:LiteralMeta"/>
      </node>
      <node about="#node269246" id="node269246" label="75.7/56" otu="otu269247">
        <meta content=" x=4.8707256 y=218.78125 ll=7;" datatype="xsd:string" id="meta269248" property="format" xsi:type="nex:LiteralMeta"/>
      </node>
      <node about="#node269249" id="node269249" label="83.8/90" otu="otu269250">
        <meta content=" x=4.972099 y=217.5625 ll=7;" datatype="xsd:string" id="meta269251" property="format" xsi:type="nex:LiteralMeta"/>
      </node>
      <node about="#node269252" id="node269252" label="70.8/91" otu="otu269253">
        <meta content=" x=5.0446944 y=216.125 ll=7;" datatype="xsd:string" id="meta269254" property="format" xsi:type="nex:LiteralMeta"/>
      </node>
      <node about="#node269255" id="node269255" label="87.6/95" otu="otu269256">
        <meta content=" x=5.2052393 y=214.25 ll=7;" datatype="xsd:string" id="meta269257" property="format" xsi:type="nex:LiteralMeta"/>
      </node>
      <node about="#node269258" id="node269258" label="77.3/95" otu="otu269259">
        <meta content=" x=5.3204803 y=212.25 ll=7;" datatype="xsd:string" id="meta269260" property="format" xsi:type="nex:LiteralMeta"/>
      </node>
      <node about="#node269261" id="node269261" label="31.8/82" otu="otu269262">
        <meta content=" x=5.340847 y=210.5 ll=7;" datatype="xsd:string" id="meta269263" property="format" xsi:type="nex:LiteralMeta"/>
      </node>
      <node about="#node269264" id="node269264" label="0/75" otu="otu267337">
        <meta content=" x=5.34085 y=208.5 ll=7;" datatype="xsd:string" id="meta269265" property="format" xsi:type="nex:LiteralMeta"/>
      </node>
      <node about="#node269266" id="node269266" label="85.1/99" otu="otu269267">
        <meta content=" x=5.5221686 y=207.25 ll=7;" datatype="xsd:string" id="meta269268" property="format" xsi:type="nex:LiteralMeta"/>
      </node>
      <node about="#node269269" id="node269269" label="98.3/99" otu="otu269270">
        <meta content=" x=5.837932 y=206.5 ll=7;" datatype="xsd:string" id="meta269271" property="format" xsi:type="nex:LiteralMeta"/>
      </node>
      <node about="#node269272" id="node269272" label="PKN12662.1_GCA_002841765_hypothetical_protein_CVU69_06410__Deltaproteobacteria_bacterium_HGW-Deltaproteobacteria-4_" otu="otu269273">
        <meta content=" x=6.739557 y=206.0 ll=7;" datatype="xsd:string" id="meta269274" property="format" xsi:type="nex:LiteralMeta"/>
      </node>
      <node about="#node269275" id="node269275" label="GCA_002428565DIXA01000016.1_2625392712_2_GCA_002428565_-1_ID_12_2_partial_00__Anaerolineales_bacterium_UBA6092_" otu="otu269276">
        <meta content=" x=5.8379345 y=207.0 ll=7;" datatype="xsd:string" id="meta269277" property="format" xsi:type="nex:LiteralMeta"/>
      </node>
      <node about="#node269282" id="node269282" label="WP_032122592.1_GCF_000753355_M6_family_metalloprotease_domain-containing_protein__Clostridium_amazonitimonense_" otu="otu269283">
        <meta content=" x=5.6583586 y=208.0 ll=7;" datatype="xsd:string" id="meta269284" property="format" xsi:type="nex:LiteralMeta"/>
      </node>
      <node about="#node269289" id="node269289" label="82.2/86" otu="otu269290">
        <meta content=" x=5.467452 y=209.75 ll=7;" datatype="xsd:string" id="meta269291" property="format" xsi:type="nex:LiteralMeta"/>
      </node>
      <node about="#node269292" id="node269292" label="PIU75653.1_GCA_002780285_hypothetical_protein_COS75_03130__Candidatus_Pacearchaeota_archaeon_CG06_land_8_20_14_3_00_35_12_" otu="otu269293">
        <meta content=" x=6.149171 y=209.0 ll=7;" datatype="xsd:string" id="meta269294" property="format" xsi:type="nex:LiteralMeta"/>
      </node>
      <node about="#node269295" id="node269295" label="75.7/99" otu="otu269296">
        <meta content=" x=5.5768933 y=210.5 ll=7;" datatype="xsd:string" id="meta269297" property="format" xsi:type="nex:LiteralMeta"/>
      </node>
      <node about="#node269298" id="node269298" label="HBC45776.1_GCA_003489885_TPA__hypothetical_protein_DCZ43_01880__candidate_division_Zixibacteria_bacterium_" otu="otu269299">
        <meta content=" x=5.5768957 y=210.0 ll=7;" datatype="xsd:string" id="meta269300" property="format" xsi:type="nex:LiteralMeta"/>
      </node>
      <node about="#node269301" id="node269301" label="HBC45775.1_GCA_003489885_TPA__hypothetical_protein_DCZ43_01875__partial__candidate_division_Zixibacteria_bacterium_" otu="otu269302">
        <meta content=" x=5.925312 y=211.0 ll=7;" datatype="xsd:string" id="meta269303" property="format" xsi:type="nex:LiteralMeta"/>
      </node>
      <node about="#node269316" id="node269316" label="96.2/99" otu="otu269317">
        <meta content=" x=5.472443 y=212.5 ll=7;" datatype="xsd:string" id="meta269318" property="format" xsi:type="nex:LiteralMeta"/>
      </node>
      <node about="#node269319" id="node269319" label="PKK82216.1_GCA_002838945_hypothetical_protein_CVT49_14915__candidate_division_Zixibacteria_bacterium_HGW-Zixibacteria-1_" otu="otu269320">
        <meta content=" x=5.637392 y=212.0 ll=7;" datatype="xsd:string" id="meta269321" property="format" xsi:type="nex:LiteralMeta"/>
      </node>
      <node about="#node269322" id="node269322" label="RKX28335.1_GCA_003641425_hypothetical_protein_DRP46_08785__candidate_division_Zixibacteria_bacterium_" otu="otu269323">
        <meta content=" x=5.4724464 y=213.0 ll=7;" datatype="xsd:string" id="meta269324" property="format" xsi:type="nex:LiteralMeta"/>
      </node>
      <node about="#node269333" id="node269333" label="RKX18228.1_GCA_003641355_peptidase_M6__candidate_division_Zixibacteria_bacterium_" otu="otu269334">
        <meta content=" x=5.587387 y=214.0 ll=7;" datatype="xsd:string" id="meta269335" property="format" xsi:type="nex:LiteralMeta"/>
      </node>
      <node about="#node269340" id="node269340" label="72.4/96" otu="otu269341">
        <meta content=" x=5.262257 y=216.25 ll=7;" datatype="xsd:string" id="meta269342" property="format" xsi:type="nex:LiteralMeta"/>
      </node>
      <node about="#node269343" id="node269343" label="94.5/100" otu="otu269344">
        <meta content=" x=5.4536963 y=215.5 ll=7;" datatype="xsd:string" id="meta269345" property="format" xsi:type="nex:LiteralMeta"/>
      </node>
      <node about="#node269346" id="node269346" label="RJQ17034.1_GCA_003599145_M6_family_metalloprotease_domain-containing_protein__Candidatus_Woesearchaeota_archaeon_" otu="otu269347">
        <meta content=" x=5.453699 y=215.0 ll=7;" datatype="xsd:string" id="meta269348" property="format" xsi:type="nex:LiteralMeta"/>
      </node>
      <node about="#node269349" id="node269349" label="GCA_005239845SBBD01000013.1_520064102129_5_GCA_005239845_-1_ID_129_5_partial_00__archaeon_" otu="otu269350">
        <meta content=" x=5.880635 y=216.0 ll=7;" datatype="xsd:string" id="meta269351" property="format" xsi:type="nex:LiteralMeta"/>
      </node>
      <node about="#node269356" id="node269356" label="RKX23883.1_GCA_003641405_hypothetical_protein_DRP45_09440__candidate_division_Zixibacteria_bacterium_" otu="otu269357">
        <meta content=" x=5.404952 y=217.0 ll=7;" datatype="xsd:string" id="meta269358" property="format" xsi:type="nex:LiteralMeta"/>
      </node>
      <node about="#node269367" id="node269367" label="TFH53251.1_GCA_004525835_M6_family_metalloprotease_domain-containing_protein__partial__candidate_division_Zixibacteria_bacterium_" otu="otu269368">
        <meta content=" x=5.0943346 y=218.0 ll=7;" datatype="xsd:string" id="meta269369" property="format" xsi:type="nex:LiteralMeta"/>
      </node>
      <node about="#node269374" id="node269374" label="RPJ50541.1_GCA_003820595_M6_family_metalloprotease_domain-containing_protein__partial__Chloroflexi_bacterium_" otu="otu269375">
        <meta content=" x=5.0473585 y=219.0 ll=7;" datatype="xsd:string" id="meta269376" property="format" xsi:type="nex:LiteralMeta"/>
      </node>
      <node about="#node269381" id="node269381" label="GCA_003152955PMBQ01000091.1_42936580963_4_GCA_003152955_1_ID_63_4_partial_00__Candidatus_Bathyarchaeota_archaeon_" otu="otu269382">
        <meta content=" x=5.347583 y=220.0 ll=7;" datatype="xsd:string" id="meta269383" property="format" xsi:type="nex:LiteralMeta"/>
      </node>
      <node about="#node269392" id="node269392" label="96.6/79" otu="otu269393">
        <meta content=" x=4.9452176 y=276.2223 ll=7;" datatype="xsd:string" id="meta269394" property="format" xsi:type="nex:LiteralMeta"/>
      </node>
      <node about="#node269395" id="node269395" label="82.9/61" otu="otu269396">
        <meta content=" x=4.98053 y=261.2258 ll=7;" datatype="xsd:string" id="meta269397" property="format" xsi:type="nex:LiteralMeta"/>
      </node>
      <node about="#node269398" id="node269398" label="85.5/65" otu="otu269399">
        <meta content=" x=5.0701466 y=237.4516 ll=7;" datatype="xsd:string" id="meta269400" property="format" xsi:type="nex:LiteralMeta"/>
      </node>
      <node about="#node269401" id="node269401" label="43.1/65" otu="otu269402">
        <meta content=" x=5.141506 y=221.5 ll=7;" datatype="xsd:string" id="meta269403" property="format" xsi:type="nex:LiteralMeta"/>
      </node>
      <node about="#node269404" id="node269404" label="RSS79433.1_GCA_003949795_M6_family_metalloprotease_domain-containing_protein__Streptomyces_sp._WAC06614_" otu="otu269405">
        <meta content=" x=5.141509 y=221.0 ll=7;" datatype="xsd:string" id="meta269406" property="format" xsi:type="nex:LiteralMeta"/>
      </node>
      <node about="#node269407" id="node269407" label="OAG95069.1_GCA_001642725_hypothetical_protein_AYW79_02330__Acidibacillus_ferrooxidans_" otu="otu269408">
        <meta content=" x=5.9097857 y=222.0 ll=7;" datatype="xsd:string" id="meta269409" property="format" xsi:type="nex:LiteralMeta"/>
      </node>
      <node about="#node269414" id="node269414" label="91.8/64" otu="otu269415">
        <meta content=" x=5.313775 y=253.4032 ll=7;" datatype="xsd:string" id="meta269416" property="format" xsi:type="nex:LiteralMeta"/>
      </node>
      <node about="#node269417" id="node269417" label="83/85" otu="otu269418">
        <meta content=" x=5.425184 y=243.35278 ll=7;" datatype="xsd:string" id="meta269419" property="format" xsi:type="nex:LiteralMeta"/>
      </node>
      <node about="#node269420" id="node269420" label="70.1/69" otu="otu269421">
        <meta content=" x=5.465833 y=239.26807 ll=7;" datatype="xsd:string" id="meta269422" property="format" xsi:type="nex:LiteralMeta"/>
      </node>
      <node about="#node269423" id="node269423" label="86.7/74" otu="otu269424">
        <meta content=" x=5.643077 y=233.53613 ll=7;" datatype="xsd:string" id="meta269425" property="format" xsi:type="nex:LiteralMeta"/>
      </node>
      <node about="#node269426" id="node269426" label="66.9/58" otu="otu269427">
        <meta content=" x=5.7614045 y=225.125 ll=7;" datatype="xsd:string" id="meta269428" property="format" xsi:type="nex:LiteralMeta"/>
      </node>
      <node about="#node269429" id="node269429" label="0/93" otu="otu267629">
        <meta content=" x=5.7614064 y=224.25 ll=7;" datatype="xsd:string" id="meta269430" property="format" xsi:type="nex:LiteralMeta"/>
      </node>
      <node about="#node269431" id="node269431">
        <meta content=" x=5.7614074 y=223.5 ll=7;" datatype="xsd:string" id="meta269432" property="format" xsi:type="nex:LiteralMeta"/>
      </node>
      <node about="#node269433" id="node269433" label="TDV47012.1_GCA_004364325_immune_inhibitor_A__Actinophytocola_oryzae_" otu="otu269434">
        <meta content=" x=5.7614074 y=223.0 ll=7;" datatype="xsd:string" id="meta269435" property="format" xsi:type="nex:LiteralMeta"/>
      </node>
      <node about="#node269436" id="node269436" label="OLF07120.1_GCA_001921215_protease__Actinophytocola_xinjiangensis_" otu="otu269437">
        <meta content=" x=5.7614074 y=224.0 ll=7;" datatype="xsd:string" id="meta269438" property="format" xsi:type="nex:LiteralMeta"/>
      </node>
      <node about="#node269443" id="node269443" label="OLF08956.1_GCA_001921205_protease__Actinophytocola_xanthii_" otu="otu269444">
        <meta content=" x=5.7614074 y=225.0 ll=7;" datatype="xsd:string" id="meta269445" property="format" xsi:type="nex:LiteralMeta"/>
      </node>
      <node about="#node269450" id="node269450" label="PKN16238.1_GCA_002840465_hypothetical_protein_CVU66_01700__partial__Deltaproteobacteria_bacterium_HGW-Deltaproteobacteria-23_" otu="otu269451">
        <meta content=" x=6.3804464 y=226.0 ll=7;" datatype="xsd:string" id="meta269452" property="format" xsi:type="nex:LiteralMeta"/>
      </node>
      <node about="#node269457" id="node269457" label="5.2/82" otu="otu269458">
        <meta content=" x=5.738923 y=241.94727 ll=7;" datatype="xsd:string" id="meta269459" property="format" xsi:type="nex:LiteralMeta"/>
      </node>
      <node about="#node269460" id="node269460" label="60.2/47" otu="otu269461">
        <meta content=" x=5.9132595 y=239.89453 ll=7;" datatype="xsd:string" id="meta269462" property="format" xsi:type="nex:LiteralMeta"/>
      </node>
      <node about="#node269463" id="node269463" label="49.7/99" otu="otu269464">
        <meta content=" x=6.0037203 y=237.53906 ll=7;" datatype="xsd:string" id="meta269465" property="format" xsi:type="nex:LiteralMeta"/>
      </node>
      <node about="#node269466" id="node269466" label="0/98" otu="otu267773">
        <meta content=" x=6.003723 y=235.07812 ll=7;" datatype="xsd:string" id="meta269467" property="format" xsi:type="nex:LiteralMeta"/>
      </node>
      <node about="#node269468" id="node269468" label="0/96" otu="otu267830">
        <meta content=" x=6.003726 y=232.09375 ll=7;" datatype="xsd:string" id="meta269469" property="format" xsi:type="nex:LiteralMeta"/>
      </node>
      <node about="#node269470" id="node269470" label="92.6/99" otu="otu269471">
        <meta content=" x=6.044995 y=230.1875 ll=7;" datatype="xsd:string" id="meta269472" property="format" xsi:type="nex:LiteralMeta"/>
      </node>
      <node about="#node269473" id="node269473" label="0/95" otu="otu268981">
        <meta content=" x=6.0449967 y=228.125 ll=7;" datatype="xsd:string" id="meta269474" property="format" xsi:type="nex:LiteralMeta"/>
      </node>
      <node about="#node269475" id="node269475" label="SCL17289.1_GCA_900091465_immune_inhibitor_A__Micromonospora_rhizosphaerae_" otu="otu269476">
        <meta content=" x=6.0868893 y=227.0 ll=7;" datatype="xsd:string" id="meta269477" property="format" xsi:type="nex:LiteralMeta"/>
      </node>
      <node about="#node269478" id="node269478" label="85.7/95" otu="otu269479">
        <meta content=" x=6.0866246 y=229.25 ll=7;" datatype="xsd:string" id="meta269480" property="format" xsi:type="nex:LiteralMeta"/>
      </node>
      <node about="#node269481" id="node269481" label="0/95" otu="otu268981">
        <meta content=" x=6.0866265 y=228.5 ll=7;" datatype="xsd:string" id="meta269482" property="format" xsi:type="nex:LiteralMeta"/>
      </node>
      <node about="#node269483" id="node269483" label="SBT54010.1_GCA_900089605_immune_inhibitor_A__Micromonospora_narathiwatensis_" otu="otu269484">
        <meta content=" x=6.247822 y=228.0 ll=7;" datatype="xsd:string" id="meta269485" property="format" xsi:type="nex:LiteralMeta"/>
      </node>
      <node about="#node269486" id="node269486" label="SCE81695.1_GCA_900091555_immune_inhibitor_A__Micromonospora_mirobrigensis_" otu="otu269487">
        <meta content=" x=6.1273527 y=229.0 ll=7;" datatype="xsd:string" id="meta269488" property="format" xsi:type="nex:LiteralMeta"/>
      </node>
      <node about="#node269493" id="node269493" label="PWU58552.1_GCA_003176745_protease__Micromonospora_globispora_" otu="otu269494">
        <meta content=" x=6.0866265 y=230.0 ll=7;" datatype="xsd:string" id="meta269495" property="format" xsi:type="nex:LiteralMeta"/>
      </node>
      <node about="#node269504" id="node269504" label="0/92" otu="otu269505">
        <meta content=" x=6.0449967 y=232.25 ll=7;" datatype="xsd:string" id="meta269506" property="format" xsi:type="nex:LiteralMeta"/>
      </node>
      <node about="#node269507" id="node269507">
        <meta content=" x=6.044999 y=231.5 ll=7;" datatype="xsd:string" id="meta269508" property="format" xsi:type="nex:LiteralMeta"/>
      </node>
      <node about="#node269509" id="node269509" label="KKK03066.1_GCA_000982955_protease__Micromonospora_sp._HK10_" otu="otu269510">
        <meta content=" x=6.044999 y=231.0 ll=7;" datatype="xsd:string" id="meta269511" property="format" xsi:type="nex:LiteralMeta"/>
      </node>
      <node about="#node269512" id="node269512" label="SCL63431.1_GCA_900091475_immune_inhibitor_A__Micromonospora_chersina_" otu="otu269513">
        <meta content=" x=6.044999 y=232.0 ll=7;" datatype="xsd:string" id="meta269514" property="format" xsi:type="nex:LiteralMeta"/>
      </node>
      <node about="#node269519" id="node269519" label="SCG46729.1_GCA_900090285_immune_inhibitor_A__Micromonospora_inositola_" otu="otu269520">
        <meta content=" x=6.044999 y=233.0 ll=7;" datatype="xsd:string" id="meta269521" property="format" xsi:type="nex:LiteralMeta"/>
      </node>
      <node about="#node269530" id="node269530" label="RKN24018.1_GCA_003626545_M6_family_metalloprotease_domain-containing_protein__Micromonospora_musae_" otu="otu269531">
        <meta content=" x=6.0436845 y=234.0 ll=7;" datatype="xsd:string" id="meta269532" property="format" xsi:type="nex:LiteralMeta"/>
      </node>
      <node about="#node269537" id="node269537" label="0/99" otu="otu269538">
        <meta content=" x=6.003725 y=238.0625 ll=7;" datatype="xsd:string" id="meta269539" property="format" xsi:type="nex:LiteralMeta"/>
      </node>
      <node about="#node269540" id="node269540">
        <meta content=" x=6.0037274 y=237.125 ll=7;" datatype="xsd:string" id="meta269541" property="format" xsi:type="nex:LiteralMeta"/>
      </node>
      <node about="#node269542" id="node269542">
        <meta content=" x=6.0037274 y=236.25 ll=7;" datatype="xsd:string" id="meta269543" property="format" xsi:type="nex:LiteralMeta"/>
      </node>
      <node about="#node269544" id="node269544">
        <meta content=" x=6.0037274 y=235.5 ll=7;" datatype="xsd:string" id="meta269545" property="format" xsi:type="nex:LiteralMeta"/>
      </node>
      <node about="#node269546" id="node269546" label="SCL57822.1_GCA_900090315_immune_inhibitor_A__Micromonospora_citrea_" otu="otu269547">
        <meta content=" x=6.0037274 y=235.0 ll=7;" datatype="xsd:string" id="meta269548" property="format" xsi:type="nex:LiteralMeta"/>
      </node>
      <node about="#node269549" id="node269549" label="SCL44360.1_GCA_900090225_immune_inhibitor_A__Micromonospora_eburnea_" otu="otu269550">
        <meta content=" x=6.0037274 y=236.0 ll=7;" datatype="xsd:string" id="meta269551" property="format" xsi:type="nex:LiteralMeta"/>
      </node>
      <node about="#node269556" id="node269556" label="SCE65212.1_GCA_900091545_immune_inhibitor_A__Micromonospora_viridifaciens_" otu="otu269557">
        <meta content=" x=6.0037274 y=237.0 ll=7;" datatype="xsd:string" id="meta269558" property="format" xsi:type="nex:LiteralMeta"/>
      </node>
      <node about="#node269563" id="node269563" label="OKI47178.1_GCA_001905095_protease__Micromonospora_sp._CB01531_" otu="otu269564">
        <meta content=" x=6.0037274 y=238.0 ll=7;" datatype="xsd:string" id="meta269565" property="format" xsi:type="nex:LiteralMeta"/>
      </node>
      <node about="#node269570" id="node269570" label="PWU47621.1_GCA_003176715_protease__Micromonospora_sp._S4605_" otu="otu269571">
        <meta content=" x=6.0037274 y=239.0 ll=7;" datatype="xsd:string" id="meta269572" property="format" xsi:type="nex:LiteralMeta"/>
      </node>
      <node about="#node269581" id="node269581" label="SDZ35794.1_GCA_900107255_immune_inhibitor_A__Micromonospora_pattaloongensis_" otu="otu269582">
        <meta content=" x=6.003722 y=240.0 ll=7;" datatype="xsd:string" id="meta269583" property="format" xsi:type="nex:LiteralMeta"/>
      </node>
      <node about="#node269588" id="node269588" label="0/47" otu="otu269589">
        <meta content=" x=5.9132624 y=242.25 ll=7;" datatype="xsd:string" id="meta269590" property="format" xsi:type="nex:LiteralMeta"/>
      </node>
      <node about="#node269591" id="node269591" label="0/40" otu="otu267183">
        <meta content=" x=5.9132648 y=241.5 ll=7;" datatype="xsd:string" id="meta269592" property="format" xsi:type="nex:LiteralMeta"/>
      </node>
      <node about="#node269593" id="node269593" label="ROT33959.1_GCA_003762835_M6_family_metalloprotease_domain-containing_protein__Micromonospora_sp._HM5-17_" otu="otu269594">
        <meta content=" x=5.952674 y=241.0 ll=7;" datatype="xsd:string" id="meta269595" property="format" xsi:type="nex:LiteralMeta"/>
      </node>
      <node about="#node269596" id="node269596" label="AVT41889.1_GCA_003030385_protease__Plantactinospora_sp._BB1_" otu="otu269597">
        <meta content=" x=5.9526877 y=242.0 ll=7;" datatype="xsd:string" id="meta269598" property="format" xsi:type="nex:LiteralMeta"/>
      </node>
      <node about="#node269603" id="node269603" label="RZU05397.1_GCA_004217235_immune_inhibitor_A__Plantactinospora_sp._CNZ321_" otu="otu269604">
[truncated: 1,577,968 more chars]
