# Supplementary material for: Genetic diversity in terrestrial subsurface ecosystems impacted by geological degassing
Source: Nat Commun. 2022 Jan 12;13:284. doi: 10.1038/s41467-021-27783-7 (PMC8755723; doi:10.1038/s41467-021-27783-7)
Supplement: Supplementary file 10 — Dataset 7-19 [file 41467_2021_27783_MOESM10_ESM.zip › SupplementaryData_7-19_Bornemann_et_al_mantle_degassing/SupplementaryData_9_gene_phylogeny_VGT_desulfoferredoxin.nexml]

<?xml version="1.0" encoding="UTF-8"?><nex:nexml xmlns:nex="http://www.nexml.org/2009" xmlns="http://www.nexml.org/2009" xmlns:rdf="http://www.w3.org/1999/02/22-rdf-syntax-ns#" xmlns:xsd="http://www.w3.org/2001/XMLSchema#" xmlns:xsi="http://www.w3.org/2001/XMLSchema-instance" generator="org.nexml.model.impl.DocumentImpl" version="0.9">
  <otus id="otus42489">
    <otu id="otu42498" label="GCA_004558955SFZC01000168.1_53168356062_5_GCA_004558955__1_ID_62_5_partial_00__bacterium_"/>
    <otu id="otu42502" label="71.2/71"/>
    <otu id="otu42506" label="74.3/73"/>
    <otu id="otu42510" label="75.8/96"/>
    <otu id="otu42514" label="92.1/100"/>
    <otu id="otu42518" label="79.3/97"/>
    <otu id="otu42522" label="74.1/87"/>
    <otu id="otu42526" label="91.1/95"/>
    <otu id="otu42530" label="0/23"/>
    <otu id="otu42534" label="66.1/24"/>
    <otu id="otu42538" label="76.5/35"/>
    <otu id="otu42542" label="81.6/24"/>
    <otu id="otu42546" label="67.2/21"/>
    <otu id="otu42550" label="76.7/83"/>
    <otu id="otu42554" label="66.9/75"/>
    <otu id="otu42558" label="0/41"/>
    <otu id="otu42562" label="76.7/19"/>
    <otu id="otu42566" label="90.2/72"/>
    <otu id="otu42570" label="0/11"/>
    <otu id="otu42574" label="84.7/17"/>
    <otu id="otu42578" label="0/17"/>
    <otu id="otu42582" label="94.8/89"/>
    <otu id="otu42586" label="78.9/57"/>
    <otu id="otu42590" label="30.5/52"/>
    <otu id="otu42594" label="88.5/56"/>
    <otu id="otu42598" label="64.5/21"/>
    <otu id="otu42604" label="76.6/20"/>
    <otu id="otu42608" label="0/20"/>
    <otu id="otu42612" label="GCA_003153915PMBX01000064.1_99393983965_9_GCA_003153915_1_ID_65_9_partial_00__Phycisphaerales_bacterium_"/>
    <otu id="otu42616" label="71.7/72"/>
    <otu id="otu42620" label="77.5/77"/>
    <otu id="otu42624" label="GCA_002476865DLNA01000019.1_96352672038_9_GCA_002476865_1_ID_38_9_partial_00__Patescibacteria_group_bacterium_UBA7522_"/>
    <otu id="otu42628" label="0/76"/>
    <otu id="otu42632" label="OGK08845.1_GCA_001787865_desulfoferrodoxin__Candidatus_Riflebacteria_bacterium_RBG_13_59_9_"/>
    <otu id="otu42636" label="GCA_002483765DLIO01000119.1_81242712813122_8_GCA_002483765_1_ID_122_8_partial_00__Lentisphaeria_bacterium_UBA7640_"/>
    <otu id="otu42648" label="GCA_900552575USAA01000032.1_86026640632_8_GCA_900552575_1_ID_32_8_partial_00__uncultured_bacterium_"/>
    <otu id="otu42660" label="94/99"/>
    <otu id="otu42664" label="82.7/100"/>
    <otu id="otu42668" label="AEH22643.1_GCA_000215975_desulfoferrodoxin__Thermodesulfobacterium_geofontis_OPF15_"/>
    <otu id="otu42672" label="PMP67195.1_GCA_002877985_desulfoferrodoxin__Thermodesulfobacterium_geofontis_"/>
    <otu id="otu42680" label="96/99"/>
    <otu id="otu42684" label="AIH04314.1_GCA_000734015_desulfoferrodoxin__Thermodesulfobacterium_commune_DSM_2178_"/>
    <otu id="otu42688" label="80.8/87"/>
    <otu id="otu42692" label="PMP64239.1_GCA_002877875_desulfoferrodoxin__Caldimicrobium_thiodismutans_"/>
    <otu id="otu42696" label="74.4/100"/>
    <otu id="otu42700" label="GCA_002441555DJWK01000022.1_52483114871510_52_GCA_002441555__1_ID_10_52_partial_00__Thermodesulfobacteriaceae_bacterium_UBA6232_"/>
    <otu id="otu42704" label="BAU23762.1_GCA_001548275_desulfoferrodoxin__Caldimicrobium_thiodismutans_"/>
    <otu id="otu42728" label="98/99"/>
    <otu id="otu42732" label="GCA_900315795ONAM01000009.1_17132291361515_17_GCA_900315795__1_ID_15_17_partial_00__uncultured_Elusimicrobium_sp._"/>
    <otu id="otu42736" label="81.7/100"/>
    <otu id="otu42740" label="GCA_900315845OOHK01000003.1_7364123645096_73_GCA_900315845__1_ID_6_73_partial_00__uncultured_Elusimicrobium_sp._"/>
    <otu id="otu42744" label="GCA_002309715DBXW01000008.1_7172105724912_71_GCA_002309715_1_ID_2_71_partial_00__Elusimicrobia_bacterium_UBA1202_"/>
    <otu id="otu42760" label="75.9/86"/>
    <otu id="otu42764" label="GCA_900322055ONYM01000104.1_313369134074186_31_GCA_900322055_1_ID_186_31_partial_00__uncultured_Elusimicrobium_sp._"/>
    <otu id="otu42768" label="GCA_900555095USJV01000006.1_4323936256_4_GCA_900555095_1_ID_6_4_partial_00__uncultured_Spirochaetes_bacterium_"/>
    <otu id="otu42780" label="70.1/73"/>
    <otu id="otu42784" label="96.5/100"/>
    <otu id="otu42788" label="GCA_900545365UQYL01000003.1_7473751023_7_GCA_900545365_1_ID_3_7_partial_00__uncultured_Dialister_sp._"/>
    <otu id="otu42792" label="GCA_900552355URZH01000008.1_1111865122368_11_GCA_900552355__1_ID_8_11_partial_00__uncultured_Dialister_sp._"/>
    <otu id="otu42800" label="97.1/100"/>
    <otu id="otu42804" label="76.6/99"/>
    <otu id="otu42808" label="74.7/99"/>
    <otu id="otu42812" label="ERP31346.1_GCA_000474745_desulfoferrodoxin__Chitinivibrio_alkaliphilus_ACht1_"/>
    <otu id="otu42816" label="28.5/100"/>
    <otu id="otu42820" label="GCA_002451015DKBB01000282.1_665447134118_6_GCA_002451015_1_ID_118_6_partial_00__Acidobacteria_bacterium_UBA6911_"/>
    <otu id="otu42824" label="GCA_003251135QKHL01000101.1_213701753116_2_GCA_003251135_1_ID_116_2_partial_00__Acidobacteria_bacterium_"/>
    <otu id="otu42836" label="WP_005035076.1_GCF_000242615_desulfoferrodoxin_FeS4_iron_binding_domain_containing_protein__Holophaga_foetida_"/>
    <otu id="otu42844" label="OHD55082.1_GCA_001829375_desulfoferrodoxin__Spirochaetes_bacterium_GWF1_41_5_"/>
    <otu id="otu42860" label="99.3/100"/>
    <otu id="otu42864" label="GCA_002049545LLYT01000050.1_47389776968_4_GCA_002049545__1_ID_68_4_partial_00__Deltaproteobacteria_bacterium_tcs_42_"/>
    <otu id="otu42868" label="SEA53181.1_GCA_900107645_superoxide_reductase__Desulfuromusa_kysingii_"/>
    <otu id="otu42880" label="GCA_003561085PWXO01000299.1_29381318331_2_GCA_003561085_1_ID_331_2_partial_00__Phycisphaerae_bacterium_"/>
    <otu id="otu42888" label="0/46"/>
    <otu id="otu42892" label="89.9/75"/>
    <otu id="otu42896" label="81.8/68"/>
    <otu id="otu42900" label="0/26"/>
    <otu id="otu42904" label="89.3/45"/>
    <otu id="otu42908" label="83.9/82"/>
    <otu id="otu42912" label="GCA_900318605ONLJ01000065.1_53462383940_5_GCA_900318605__1_ID_40_5_partial_00__uncultured_Rhodospirillaceae_bacterium_"/>
    <otu id="otu42916" label="81.1/100"/>
    <otu id="otu42920" label="HCC32496.1_GCA_003517845_TPA__desulfoferrodoxin__Clostridiales_bacterium_"/>
    <otu id="otu42924" label="GCA_002291985DBBB01000120.1_13140271438636_13_GCA_002291985__1_ID_36_13_partial_00__Firmicutes_bacterium_UBA995_"/>
    <otu id="otu42936" label="70.4/92"/>
    <otu id="otu42940" label="75.3/80"/>
    <otu id="otu42944" label="SFB18085.1_GCA_900111985_superoxide_reductase__Clostridium_frigidicarnis_"/>
    <otu id="otu42948" label="67.2/81"/>
    <otu id="otu42952" label="GCA_002298915DBML01000023.1_43600397430_4_GCA_002298915_1_ID_30_4_partial_00__Clostridium_sp._UBA699_"/>
    <otu id="otu42956" label="91.9/100"/>
    <otu id="otu42960" label="WP_028576478.1_GCF_000428825_desulfoferrodoxin__Desulfomicrobium_escambiense_"/>
    <otu id="otu42964" label="96.2/100"/>
    <otu id="otu42968" label="SFM07326.1_GCA_900114595_superoxide_reductase__Desulfomicrobium_norvegicum_"/>
    <otu id="otu42972" label="GCA_002412965DHWB01000001.1_1720587209676_17_GCA_002412965__1_ID_6_17_partial_00__Desulfomicrobium_sp._UBA5193_"/>
    <otu id="otu42992" label="88.1/99"/>
    <otu id="otu42998" label="WP_010238766.1_GCF_000246895_desulfoferrodoxin__Clostridium_arbusti_"/>
    <otu id="otu43002" label="AGK96184.1_GCA_000389635_desulfoferrodoxin__Clostridium_pasteurianum_BC1_"/>
    <otu id="otu43010" label="SHH66552.1_GCA_900129965_superoxide_reductase__Clostridium_grantii_DSM_8605_"/>
    <otu id="otu43026" label="77.5/69"/>
    <otu id="otu43030" label="43.8/71"/>
    <otu id="otu43034" label="72.4/77"/>
    <otu id="otu43038" label="74/60"/>
    <otu id="otu43042" label="94.4/94"/>
    <otu id="otu43046" label="RXE57295.1_GCA_004102725_desulfoferrodoxin__Methanoculleus_taiwanensis_"/>
    <otu id="otu43050" label="GCA_004557405SFDZ01000018.1_32341113448834_32_GCA_004557405_1_ID_34_32_partial_00__Bacteroidales_bacterium_"/>
    <otu id="otu43058" label="84.4/87"/>
    <otu id="otu43062" label="94.4/88"/>
    <otu id="otu43066" label="0/59"/>
    <otu id="otu43070" label="79/88"/>
    <otu id="otu43074" label="RMF97564.1_GCA_003696025_desulfoferrodoxin__Planctomycetes_bacterium_"/>
    <otu id="otu43078" label="0/77"/>
    <otu id="otu43084" label="96.5/99"/>
    <otu id="otu43088" label="83/100"/>
    <otu id="otu43092" label="76/97"/>
    <otu id="otu43096" label="0/97"/>
    <otu id="otu43100" label="GCA_001577045LSCI01000068.1_15043065_1_GCA_001577045__1_ID_65_1_partial_00__Marinimicrobia_bacterium_TCS58_"/>
    <otu id="otu43104" label="THB81811.1_GCA_004796375_desulfoferrodoxin__Desulfobacteraceae_bacterium_"/>
    <otu id="otu43112" label="WP_022663806.1_GCF_000420085_desulfoferrodoxin__Desulfospira_joergensenii_"/>
    <otu id="otu43120" label="90.5/100"/>
    <otu id="otu43124" label="0/85"/>
    <otu id="otu43128" label="75.5/88"/>
    <otu id="otu43132" label="56.1/87"/>
    <otu id="otu43136" label="90.2/94"/>
    <otu id="otu43140" label="86.6/99"/>
    <otu id="otu43144" label="PIE61143.1_GCA_002748775_desulfoferrodoxin__Desulfobacterales_bacterium_"/>
    <otu id="otu43148" label="91.1/96"/>
    <otu id="otu43152" label="GCA_003252055QKDP01000107.1_141129711677303_14_GCA_003252055_1_ID_303_14_partial_00__Desulfobacter_postgatei_"/>
    <otu id="otu43156" label="74.1/96"/>
    <otu id="otu43160" label="73.9/99"/>
    <otu id="otu43164" label="PIE62359.1_GCA_002747145_desulfoferrodoxin__Desulfobacter_postgatei_"/>
    <otu id="otu43168" label="WP_035237609.1_GCF_000745975_desulfoferrodoxin__Desulfobacter_vibrioformis_"/>
    <otu id="otu43176" label="80.4/100"/>
    <otu id="otu43180" label="QBH14934.1_GCA_004319545_desulfoferrodoxin__Desulfobacter_hydrogenophilus_"/>
    <otu id="otu43184" label="WP_020588145.1_GCF_000373985_desulfoferrodoxin__Desulfobacter_curvatus_"/>
    <otu id="otu43204" label="GCA_003354055PIVQ01001772.1_23006471716_2_GCA_003354055__1_ID_1716_2_partial_01__Desulfobacteraceae_bacterium_"/>
    <otu id="otu43212" label="GCA_003353855PIVS01000005.1_261974820128134_26_GCA_003353855_1_ID_134_26_partial_00__Desulfobacteraceae_bacterium_"/>
    <otu id="otu43220" label="RLB92925.1_GCA_003647305_desulfoferrodoxin__Deltaproteobacteria_bacterium_"/>
    <otu id="otu43228" label="HCY86538.1_GCA_003538835_TPA__desulfoferrodoxin__Desulfobacteraceae_bacterium_"/>
    <otu id="otu43236" label="82.2/89"/>
    <otu id="otu43240" label="84.6/100"/>
    <otu id="otu43244" label="74.5/100"/>
    <otu id="otu43248" label="OGR28563.1_GCA_001799395_desulfoferrodoxin__Desulfobacterales_bacterium_RIFOXYA12_FULL_46_15_"/>
    <otu id="otu43252" label="OGQ88891.1_GCA_001798685_desulfoferrodoxin__Deltaproteobacteria_bacterium_RIFOXYC2_FULL_48_10_"/>
    <otu id="otu43260" label="CCK79902.1_GCA_000307105_Dfx__desulfoferredoxin__Desulfobacula_toluolica_Tol2_"/>
    <otu id="otu43268" label="OQY53043.1_GCA_002085465_desulfoferrodoxin__Desulfobacteraceae_bacterium_4572_89_"/>
    <otu id="otu43284" label="WP_024335172.1_GCF_000421285_desulfoferrodoxin__Desulfotignum_balticum_"/>
    <otu id="otu43292" label="GCA_002423705DINW01000044.1_8723876127_8_GCA_002423705_1_ID_7_8_partial_00__Clostridium_sp._UBA5530_"/>
    <otu id="otu43300" label="33.3/85"/>
    <otu id="otu43304" label="PJA48377.1_GCA_002791215_desulfoferrodoxin__candidate_division_SR1_bacterium_CG_4_9_14_3_um_filter_40_9_"/>
    <otu id="otu43308" label="99.2/100"/>
    <otu id="otu43312" label="AWB09513.1_GCA_003057965_superoxide_reductase__Thermodesulfobium_acidiphilum_"/>
    <otu id="otu43316" label="AEE13787.1_GCA_000212395_desulfoferrodoxin__Thermodesulfobium_narugense_DSM_14796_"/>
    <otu id="otu43336" label="90.2/88"/>
    <otu id="otu43340" label="75.7/99"/>
    <otu id="otu43344" label="SKA84859.1_GCA_900167605_superoxide_reductase__Caloramator_quimbayensis_"/>
    <otu id="otu43348" label="87.2/100"/>
    <otu id="otu43352" label="98.3/100"/>
    <otu id="otu43356" label="WP_017417133.1_GCF_000300195_desulfoferrodoxin__Clostridium_tunisiense_"/>
    <otu id="otu43360" label="EQB87138.1_GCA_000447315_hypothetical_protein_M918_10720__Clostridium_sp._BL8_"/>
    <otu id="otu43368" label="1.5/100"/>
    <otu id="otu43372" label="GCA_900547625URHK01000008.1_1261372281376058_126_GCA_900547625_1_ID_8_126_partial_00__uncultured_Clostridium_sp._"/>
    <otu id="otu43376" label="86.6/100"/>
    <otu id="otu43380" label="GCA_002455975DKLM01000129.1_886929069146_8_GCA_002455975__1_ID_146_8_partial_00__Clostridium_sp._UBA6640_"/>
    <otu id="otu43384" label="84.3/100"/>
    <otu id="otu43388" label="GCA_002341865DDOV01000044.1_171696417341123_17_GCA_002341865__1_ID_123_17_partial_00__Clostridium_sp._UBA2485_"/>
    <otu id="otu43392" label="GCA_002339425DDLC01000010.1_10010602210639930_100_GCA_002339425__1_ID_30_100_partial_00__Clostridium_argentinense_"/>
    <otu id="otu43416" label="92.3/100"/>
    <otu id="otu43420" label="WP_102398937.1_GCF_900184255_desulfoferrodoxin__Khelaifiella_massiliensis_"/>
    <otu id="otu43424" label="WP_035292118.1_GCF_000744935_desulfoferrodoxin__Clostridium_sp._KNHs214_"/>
    <otu id="otu43440" label="QCH28247.1_GCA_004924375_Desulfoferrodoxin__Clostridium_tyrobutyricum_"/>
    <otu id="otu43448" label="0/90"/>
    <otu id="otu43452" label="83.2/100"/>
    <otu id="otu43456" label="86.9/100"/>
    <otu id="otu43460" label="EDK35766.1_GCA_000016505_Rbo__Clostridium_kluyveri_DSM_555_"/>
    <otu id="otu43464" label="PRR85373.1_GCA_002995845_Desulfoferrodoxin__Clostridium_luticellarii_"/>
    <otu id="otu43472" label="GCA_900555255USKT01000053.1_31739211353_3_GCA_900555255__1_ID_53_3_partial_00__uncultured_Clostridium_sp._"/>
    <otu id="otu43480" label="HBC96265.1_GCA_003497125_TPA__desulfoferrodoxin__Clostridium_sp._"/>
    <otu id="otu43496" label="76.3/56"/>
    <otu id="otu43500" label="74/85"/>
    <otu id="otu43504" label="84.5/64"/>
    <otu id="otu43508" label="SCX90246.1_GCA_900101345_superoxide_reductase__Desulfoluna_spongiiphila_"/>
    <otu id="otu43512" label="68.6/64"/>
    <otu id="otu43516" label="GCA_002381695DFXM01000024.1_43748413120_4_GCA_002381695__1_ID_20_4_partial_00__Clostridium_sp._UBA4108_"/>
    <otu id="otu43520" label="QAA34803.1_GCA_004015185_desulfoferrodoxin__Clostridium_sp._CT4_"/>
    <otu id="otu43532" label="76.3/63"/>
    <otu id="otu43536" label="88/99"/>
    <otu id="otu43540" label="94.5/100"/>
    <otu id="otu43544" label="28.8/81"/>
    <otu id="otu43548" label="TGY44187.1_GCA_004794105_desulfoferrodoxin__Clostridium_sartagoforme_"/>
    <otu id="otu43552" label="KLE15154.1_GCA_001010885_DNA_topoisomerase_II__Clostridium_sp._C8_"/>
    <otu id="otu43560" label="EEH98034.2_GCA_000158375_desulfoferrodoxin__Clostridium_sp._7_2_43FAA_"/>
    <otu id="otu43568" label="97.3/100"/>
    <otu id="otu43572" label="SCJ71270.1_GCA_900066945_Desulfoferrodoxin__uncultured_Clostridium_sp._"/>
    <otu id="otu43576" label="CUO23312.1_GCA_001405015_desulfoferrodoxin__Clostridium_disporicum_"/>
    <otu id="otu43588" label="75.2/89"/>
    <otu id="otu43592" label="WP_026883830.1_GCF_000686725_desulfoferrodoxin__Clostridium_akagii_"/>
    <otu id="otu43596" label="SMC29199.1_GCA_900176305_superoxide_reductase__Clostridium_acidisoli_DSM_12555_"/>
    <otu id="otu43612" label="91.5/82"/>
    <otu id="otu43616" label="KKQ11167.1_GCA_000991805_Desulfoferrodoxin__candidate_division_WS6_bacterium_GW2011_GWC2_36_7_"/>
    <otu id="otu43620" label="65.5/66"/>
    <otu id="otu43624" label="65.3/50"/>
    <otu id="otu43628" label="79.5/76"/>
    <otu id="otu43632" label="39.8/89"/>
    <otu id="otu43636" label="GCA_900553595USEC01000009.1_4849731501479_48_GCA_900553595_1_ID_9_48_partial_00__uncultured_Prevotella_sp._"/>
    <otu id="otu43640" label="GCA_900543975UQTI01000030.1_13155561596630_13_GCA_900543975__1_ID_30_13_partial_00__uncultured_Prevotella_sp._"/>
    <otu id="otu43648" label="0/68"/>
    <otu id="otu43652" label="OYP60209.1_GCA_002251365_desulfoferrodoxin__Prevotella_sp._P3_122_"/>
    <otu id="otu43656" label="81.9/93"/>
    <otu id="otu43660" label="GCA_004555245SFIS01000017.1_120557985_1_GCA_004555245__1_ID_85_1_partial_00__Bacteroidales_bacterium_"/>
    <otu id="otu43664" label="GCA_004554665SFKY01000062.1_66818721032_6_GCA_004554665_1_ID_32_6_partial_00__Bacteroidales_bacterium_"/>
    <otu id="otu43680" label="85.9/97"/>
    <otu id="otu43684" label="GCA_004557285SFEK01000001.1_133777493_1_GCA_004557285_1_ID_93_1_partial_00__Bacteroidales_bacterium_"/>
    <otu id="otu43688" label="53.5/62"/>
    <otu id="otu43692" label="77.4/100"/>
    <otu id="otu43696" label="85/97"/>
    <otu id="otu43702" label="GCA_004559785SFXD01000041.1_1322765143_1_GCA_004559785__1_ID_143_1_partial_00__bacterium_"/>
    <otu id="otu43706" label="GCA_004559785SFXD01000082.1_232770168_2_GCA_004559785_1_ID_68_2_partial_00__bacterium_"/>
    <otu id="otu43714" label="OYP64131.1_GCA_002251435_desulfoferrodoxin__Prevotella_sp._P2_180_"/>
    <otu id="otu43722" label="OYP58282.1_GCA_002251245_desulfoferrodoxin__Prevotella_sp._P5_92_"/>
    <otu id="otu43730" label="94.8/94"/>
    <otu id="otu43736" label="0/57"/>
    <otu id="otu43740" label="81.1/88"/>
    <otu id="otu43746" label="74/94"/>
    <otu id="otu43750" label="96.8/98"/>
    <otu id="otu43754" label="GCA_900550035URQS01000003.1_1111911122763_11_GCA_900550035_1_ID_3_11_partial_00__uncultured_Prevotella_sp._"/>
    <otu id="otu43758" label="95.2/100"/>
    <otu id="otu43762" label="GCA_900543835UQSY01000072.1_97338769472_9_GCA_900543835_1_ID_72_9_partial_00__uncultured_Prevotella_sp._"/>
    <otu id="otu43766" label="OYP40886.1_GCA_002251295_desulfoferrodoxin__Prevotella_sp._P5_50_"/>
    <otu id="otu43778" label="0/100"/>
    <otu id="otu43792" label="GCA_900557035USRA01000014.1_18233202369714_18_GCA_900557035_1_ID_14_18_partial_00__uncultured_Prevotella_sp._"/>
    <otu id="otu43796" label="GCA_900540745UQGX01000009.1_1212091124749_12_GCA_900540745_1_ID_9_12_partial_00__uncultured_Prevotella_sp._"/>
    <otu id="otu43804" label="GCA_900556795USQD01000173.1_540794468173_5_GCA_900556795__1_ID_173_5_partial_00__uncultured_Prevotella_sp._"/>
    <otu id="otu43812" label="GCA_900555035USJX01000030.1_11132941368330_11_GCA_900555035__1_ID_30_11_partial_00__uncultured_Prevotella_sp._"/>
    <otu id="otu43820" label="GCA_900546535URDB01000114.1_2316705114_2_GCA_900546535_1_ID_114_2_partial_00__uncultured_Prevotella_sp._"/>
    <otu id="otu43828" label="GCA_900542645UQOI01000007.1_6180379807687_61_GCA_900542645_1_ID_7_61_partial_00__uncultured_Prevotella_sp._"/>
    <otu id="otu43836" label="RGN04766.1_GCA_003438885_desulfoferrodoxin__Prevotella_copri_"/>
    <otu id="otu43848" label="GCA_900552965USBQ01000008.1_1013741141128_10_GCA_900552965_1_ID_8_10_partial_00__uncultured_Prevotella_sp._"/>
    <otu id="otu43856" label="75.2/100"/>
    <otu id="otu43860" label="77.8/100"/>
    <otu id="otu43864" label="GCA_002297965DBLF01000070.1_21244163931_2_GCA_002297965__1_ID_31_2_partial_00__Prevotella_sp._UBA731_"/>
    <otu id="otu43868" label="GCA_002440225DJSH01000073.1_9107981119328_9_GCA_002440225_1_ID_28_9_partial_00__Prevotella_sp._UBA6339_"/>
    <otu id="otu43876" label="89/100"/>
    <otu id="otu43880" label="GCA_900546165URBR01000026.1_9118291220326_9_GCA_900546165__1_ID_26_9_partial_00__uncultured_Prevotella_sp._"/>
    <otu id="otu43884" label="GCA_002296725DBIZ01000134.1_65797618657_6_GCA_002296725__1_ID_57_6_partial_00__Prevotella_sp._UBA789_"/>
    <otu id="otu43900" label="83.1/100"/>
    <otu id="otu43904" label="GCA_900553155USCM01000180.1_27191102180_2_GCA_900553155_1_ID_180_2_partial_00__uncultured_Prevotella_sp._"/>
    <otu id="otu43908" label="85.8/100"/>
    <otu id="otu43912" label="GCA_900548745URLQ01000017.1_29280722847617_29_GCA_900548745_1_ID_17_29_partial_00__uncultured_Prevotella_sp._"/>
    <otu id="otu43916" label="OZT03024.1_GCA_002265625_desulfoferrodoxin__Prevotella_sp._885_"/>
    <otu id="otu43934" label="GCA_900550035URQS01000045.1_8112301161345_8_GCA_900550035_1_ID_45_8_partial_00__uncultured_Prevotella_sp._"/>
    <otu id="otu43938" label="WP_106813115.1_GCF_900290275_desulfoferrodoxin__Prevotella_sp._Marseille_P4119_"/>
    <otu id="otu43950" label="91.6/95"/>
    <otu id="otu43954" label="CDD17180.1_GCA_000436035_superoxide_reductase__Prevotella_sp._CAG_732_"/>
    <otu id="otu43958" label="GCA_900548535URLG01000035.1_18196922006335_18_GCA_900548535_1_ID_35_18_partial_00__uncultured_Prevotella_sp._"/>
    <otu id="otu43982" label="92.2/92"/>
    <otu id="otu43986" label="83.3/92"/>
    <otu id="otu43990" label="GCA_004556065SFIZ01000010.1_26270582743294_26_GCA_004556065_1_ID_94_26_partial_00__Bacteroidales_bacterium_"/>
    <otu id="otu43994" label="GCA_002316015DCCS01000034.1_69131950538_6_GCA_002316015_1_ID_38_6_partial_00__Prevotellaceae_bacterium_UBA1075_"/>
    <otu id="otu44002" label="GCA_900547005URER01000019.1_8110631149419_8_GCA_900547005_1_ID_19_8_partial_00__uncultured_Prevotella_sp._"/>
    <otu id="otu44026" label="SHJ46713.1_GCA_900142075_superoxide_reductase__Clostridium_amylolyticum_"/>
    <otu id="otu44034" label="77.2/85"/>
    <otu id="otu44038" label="SHK20097.1_GCA_900141845_superoxide_reductase__Clostridium_cavendishii_DSM_21758_"/>
    <otu id="otu44042" label="94.8/100"/>
    <otu id="otu44046" label="WP_123053307.1_GCF_003718715_desulfoferrodoxin__Clostridium_sp._JN_1_"/>
    <otu id="otu44050" label="AYD40841.1_GCA_003600355_desulfoferrodoxin__Clostridium_sp._JN500901_"/>
    <otu id="otu44070" label="88.2/38"/>
    <otu id="otu44074" label="76.7/27"/>
    <otu id="otu44078" label="76.3/34"/>
    <otu id="otu44082" label="72.6/73"/>
    <otu id="otu44086" label="78.7/75"/>
    <otu id="otu44090" label="73.2/37"/>
    <otu id="otu44094" label="74.8/39"/>
    <otu id="otu44098" label="87.3/56"/>
    <otu id="otu44102" label="66.9/52"/>
    <otu id="otu44106" label="92.6/98"/>
    <otu id="otu44110" label="ASW42744.1_GCA_002285495_desulfoferrodoxin__Clostridium_isatidis_"/>
    <otu id="otu44114" label="88.2/100"/>
    <otu id="otu44118" label="GCA_900547155URFH01000001.1_2021759221511_20_GCA_900547155_1_ID_1_20_partial_00__uncultured_bacterium_"/>
    <otu id="otu44122" label="GCA_900547585URHD01000007.1_2322932233247_23_GCA_900547585__1_ID_7_23_partial_00__uncultured_bacterium_"/>
    <otu id="otu44134" label="73.9/53"/>
    <otu id="otu44138" label="ACL15984.1_GCA_000021965_desulfoferrodoxin__Methanosphaerula_palustris_E1_9c_"/>
    <otu id="otu44142" label="RWX73287.1_GCA_004028775_Superoxide_reductase__Candidatus_Methanosuratus_subterraneum_"/>
    <otu id="otu44154" label="35.5/93"/>
    <otu id="otu44158" label="GCA_900556855USQG01000069.1_74861524469_7_GCA_900556855__1_ID_69_7_partial_00__uncultured_Spirochaetes_bacterium_"/>
    <otu id="otu44162" label="AEE97235.1_GCA_000213255_desulfoferrodoxin__Mahella_australiensis_50_1_BON_"/>
    <otu id="otu44174" label="72.3/39"/>
    <otu id="otu44178" label="PRR83447.1_GCA_002995745_Desulfoferrodoxin__Clostridium_vincentii_"/>
    <otu id="otu44182" label="32.7/38"/>
    <otu id="otu44186" label="GCA_002298125DBMJ01000020.1_2729951303254_27_GCA_002298125__1_ID_4_27_partial_00__Clostridium_sp._UBA701_"/>
    <otu id="otu44190" label="KOF57171.1_GCA_001270375_DNA_topoisomerase_II__Clostridium_sp._DMHC_10_"/>
    <otu id="otu44206" label="83.8/85"/>
    <otu id="otu44210" label="76.5/79"/>
    <otu id="otu44214" label="69/73"/>
    <otu id="otu44218" label="0/33"/>
    <otu id="otu44222" label="78.7/77"/>
    <otu id="otu44226" label="74.2/71"/>
    <otu id="otu44230" label="93.6/97"/>
    <otu id="otu44234" label="TEU09445.1_GCA_004377395_desulfoferrodoxin__Candidatus_Bathyarchaeota_archaeon_"/>
    <otu id="otu44238" label="SKA80686.1_GCA_900167505_superoxide_reductase__Clostridium_sp._USBA_49_"/>
    <otu id="otu44248" label="79/70"/>
    <otu id="otu44252" label="70.7/84"/>
    <otu id="otu44256" label="OFI07440.1_GCA_001758365_desulfoferrodoxin__Clostridium_acetireducens_DSM_10703_"/>
    <otu id="otu44260" label="WP_007059319.1_GCF_000633595_MULTISPECIES__desulfoferrodoxin__Clostridium_"/>
    <otu id="otu44268" label="75.4/79"/>
    <otu id="otu44272" label="86.7/99"/>
    <otu id="otu44276" label="WP_125154040.1_GCF_900626095_desulfoferrodoxin__Clostridium_sp._Marseille_P4200_"/>
    <otu id="otu44280" label="93.3/100"/>
    <otu id="otu44284" label="GCA_900185645FYAM01000004.1_30533357133394516_305_GCA_900185645_1_ID_16_305_partial_00__Clostridium_sp._BSD9I1_"/>
    <otu id="otu44288" label="WP_097026775.1_GCF_900205925_desulfoferrodoxin__Clostridium_peptidivorans_"/>
    <otu id="otu44300" label="KZL93315.1_GCA_001623875_desulfoferrodoxin__Clostridium_magnum_DSM_2767_"/>
    <otu id="otu44312" label="QAT39264.1_GCA_004103695_desulfoferrodoxin__Clostridium_sp._JN_9_"/>
    <otu id="otu44324" label="AYD41021.1_GCA_003600355_desulfoferrodoxin__Clostridium_sp._JN500901_"/>
    <otu id="otu44332" label="EYE88543.1_GCA_000601455_Desulfoferrodoxin__Fervidicella_metallireducens_AeB_"/>
    <otu id="otu44340" label="86.2/50"/>
    <otu id="otu44344" label="ERI94106.1_GCA_000466585_superoxide_reductase__Clostridiales_bacterium_oral_taxon_876_str._F0540_"/>
    <otu id="otu44348" label="92.3/99"/>
    <otu id="otu44352" label="79.4/56"/>
    <otu id="otu44356" label="OPJ65931.1_GCA_002029255_desulfoferrodoxin__Clostridium_chromiireducens_"/>
    <otu id="otu44360" label="86.5/100"/>
    <otu id="otu44364" label="AVK47390.1_GCA_002969175_DNA_topoisomerase_II__Clostridium_sp._MF28_"/>
    <otu id="otu44368" label="WP_026888699.1_GCF_000621745_desulfoferrodoxin__Clostridium_beijerinckii_"/>
    <otu id="otu44380" label="EKQ51499.1_GCA_000309845_desulfoferrodoxin__Clostridium_sp._Maddingley_MBC34_26_"/>
    <otu id="otu44396" label="81/84"/>
    <otu id="otu44400" label="43.8/87"/>
    <otu id="otu44404" label="77.2/100"/>
    <otu id="otu44408" label="KZD17889.1_GCA_001618605_desulfoferrodoxin__Candidatus_Fermentibacter_daniensis_"/>
    <otu id="otu44412" label="82.2/100"/>
    <otu id="otu44416" label="GCA_002414865DIAQ01000100.1_20175281790565_20_GCA_002414865__1_ID_65_20_partial_00__candidate_division_Hyd24_12_bacterium_UBA5074_"/>
    <otu id="otu44420" label="GCA_003245915QKBY01000196.1_3145818356_3_GCA_003245915_1_ID_6_3_partial_00__Deltaproteobacteria_bacterium_"/>
    <otu id="otu44432" label="GCA_002436025DIXM01000008.1_11411452011489714_114_GCA_002436025__1_ID_14_114_partial_00__candidate_division_Hyd24_12_bacterium_UBA6080_"/>
    <otu id="otu44440" label="TDT60951.1_GCA_004364155_superoxide_reductase__Fonticella_tunisiensis_"/>
    <otu id="otu44452" label="PKM71775.1_GCA_002841545_desulfoferrodoxin__Firmicutes_bacterium_HGW_Firmicutes_16_"/>
    <otu id="otu44464" label="82.1/41"/>
    <otu id="otu44468" label="86.8/100"/>
    <otu id="otu44472" label="GCA_002347475DDXI01000019.1_3647252476268_36_GCA_002347475__1_ID_8_36_partial_00__Peptococcaceae_bacterium_UBA2264_"/>
    <otu id="otu44476" label="GCA_002428405DIWD01000038.1_99005937915_9_GCA_002428405_1_ID_15_9_partial_00__bacterium_UBA6115_"/>
    <otu id="otu44484" label="SQB89699.1_GCA_900461245_desulfoferrodoxin__Clostridium_tetanomorphum_"/>
    <otu id="otu44496" label="97.6/100"/>
    <otu id="otu44500" label="GCA_001512905LFTB01000077.1_42087232932_4_GCA_001512905_1_ID_32_4_partial_01__Clostridia_bacterium_DTU084_"/>
    <otu id="otu44504" label="GCA_001513495LFTN01000103.1_311591536198_3_GCA_001513495_1_ID_198_3_partial_00__Clostridiales_bacterium_DTU087_"/>
    <otu id="otu44518" label="SNV88142.1_GCA_900187165_desulfoferrodoxin_like_protein__Clostridium_cochlearium_"/>
    <otu id="otu44522" label="AVP54576.1_GCA_003013635_desulfoferrodoxin__Clostridium_tetani_"/>
    <otu id="otu44534" label="90.1/79"/>
    <otu id="otu44538" label="GCA_001513185LFST01000039.1_3159219786_3_GCA_001513185_1_ID_6_3_partial_00__Clostridia_bacterium_DTU015_"/>
    <otu id="otu44542" label="GCA_002391545DGFF01000042.1_11148241520466_11_GCA_002391545__1_ID_66_11_partial_00__Firmicutes_bacterium_UBA3907_"/>
    <otu id="otu44554" label="0/82"/>
    <otu id="otu44558" label="79.8/73"/>
    <otu id="otu44562" label="0/25"/>
    <otu id="otu44566" label="83/25"/>
    <otu id="otu44570" label="GCA_003232135QILS01000207.1_64335471294_6_GCA_003232135_1_ID_94_6_partial_00__Candidatus_Gastranaerophilales_bacterium_"/>
    <otu id="otu44574" label="ACC97579.1_GCA_000020145_Superoxide_reductase_Sor__Elusimicrobium_minutum_Pei191_"/>
    <otu id="otu44582" label="91.2/96"/>
    <otu id="otu44586" label="71.5/92"/>
    <otu id="otu44590" label="82.2/86"/>
    <otu id="otu44594" label="85.9/100"/>
    <otu id="otu44598" label="76.7/23"/>
    <otu id="otu44602" label="74.3/28"/>
    <otu id="otu44606" label="80.2/28"/>
    <otu id="otu44610" label="0/78"/>
    <otu id="otu44614" label="OYP71791.1_GCA_002251455_desulfoferrodoxin__Prevotella_sp._P4_51_"/>
    <otu id="otu44618" label="79.4/100"/>
    <otu id="otu44622" label="GCA_002353825DEKJ01000016.1_67854938586429_67_GCA_002353825__1_ID_29_67_partial_00__Prevotella_sp._UBA2725_"/>
    <otu id="otu44626" label="GCA_900315955ONBC01000003.1_41596185989382_41_GCA_900315955__1_ID_82_41_partial_01__uncultured_Prevotella_sp._"/>
    <otu id="otu44638" label="EGN56102.1_GCA_000218235_desulfoferrodoxin__Prevotella_multisaccharivorax_DSM_17128_"/>
    <otu id="otu44646" label="GCA_900543585UQRP01000028.1_22246572503128_22_GCA_900543585_1_ID_28_22_partial_00__uncultured_Prevotella_sp._"/>
    <otu id="otu44654" label="71.6/22"/>
    <otu id="otu44658" label="GCA_900314455OMVI01000044.1_12132311360513_12_GCA_900314455_1_ID_13_12_partial_00__uncultured_Prevotella_sp._"/>
    <otu id="otu44664" label="GCA_900545355UQYX01000007.1_11174887_1_GCA_900545355__1_ID_7_1_partial_00__uncultured_Prevotella_sp._"/>
    <otu id="otu44668" label="GCA_002436685DJNE01000091.1_548955266161_5_GCA_002436685__1_ID_161_5_partial_00__Prevotella_sp._UBA6472_"/>
    <otu id="otu44684" label="GCA_002480885DLCZ01000063.1_495747257846111_49_GCA_002480885__1_ID_111_49_partial_00__Prevotella_sp._UBA7785_"/>
    <otu id="otu44692" label="95.3/100"/>
    <otu id="otu44696" label="HCW04990.1_GCA_003541575_TPA__desulfoferrodoxin__Clostridium_sp._"/>
    <otu id="otu44700" label="86.2/100"/>
    <otu id="otu44704" label="SCN24287.1_GCA_900095445_Desulfoferrodoxin__Clostridium_sp._N3C_"/>
    <otu id="otu44708" label="GCA_002385545DGDR01000102.1_36362223659644_36_GCA_002385545__1_ID_44_36_partial_00__Clostridium_sp._UBA3947_"/>
    <otu id="otu44724" label="78/81"/>
    <otu id="otu44728" label="0/52"/>
    <otu id="otu44732" label="83.5/87"/>
    <otu id="otu44736" label="81.8/99"/>
    <otu id="otu44740" label="GCA_002407775DHOP01000014.1_33386223898718_33_GCA_002407775__1_ID_18_33_partial_00__Prevotella_sp._UBA5387_"/>
    <otu id="otu44744" label="85.4/97"/>
    <otu id="otu44748" label="EFA45212.1_GCA_000160535_superoxide_reductase__Prevotella_bergensis_DSM_17361_"/>
    <otu id="otu44752" label="76.8/97"/>
    <otu id="otu44756" label="KXB35838.1_GCA_001552765_superoxide_reductase__Bacteroidales_bacterium_KA00344_"/>
    <otu id="otu44760" label="94.9/100"/>
    <otu id="otu44764" label="GCA_002317385DCJH01000016.1_23276722804315_23_GCA_002317385_1_ID_15_23_partial_00__Prevotella_sp._UBA1705_"/>
    <otu id="otu44768" label="GCA_002305235DBQL01000033.1_101042010791133_10_GCA_002305235_1_ID_133_10_partial_00__Prevotella_sp._UBA1395_"/>
    <otu id="otu44788" label="88.6/92"/>
    <otu id="otu44792" label="SUC12978.1_GCA_900454935_Desulfoferrodoxin__Prevotella_pallens_"/>
    <otu id="otu44796" label="63.6/94"/>
    <otu id="otu44800" label="82.3/77"/>
    <otu id="otu44804" label="EFN90414.1_GCA_000177355_putative_superoxide_reductase__Prevotella_amnii_CRIS_21A_A_"/>
    <otu id="otu44808" label="GCA_900315835ONAR01000006.1_32406234100043_32_GCA_900315835__1_ID_43_32_partial_00__uncultured_Prevotella_sp._"/>
    <otu id="otu44816" label="EIM33818.1_GCA_000262545_desulfoferrodoxin_ferrous_iron_binding_domain_protein__Prevotella_bivia_DSM_20514_"/>
    <otu id="otu44832" label="80.8/51"/>
    <otu id="otu44838" label="88.7/58"/>
    <otu id="otu44842" label="79.8/54"/>
    <otu id="otu44846" label="0/32"/>
    <otu id="otu44852" label="78.1/50"/>
    <otu id="otu44856" label="73.2/49"/>
    <otu id="otu44860" label="71.3/28"/>
    <otu id="otu44864" label="SFF91438.1_GCA_900113305_superoxide_reductase__Prevotella_sp._KH2C16_"/>
    <otu id="otu44868" label="EHG15724.1_GCA_000234055_desulfoferrodoxin__Prevotella_histicola_F0411_"/>
    <otu id="otu44876" label="76.4/76"/>
    <otu id="otu44880" label="51.5/76"/>
    <otu id="otu44884" label="EHO74193.1_GCA_000243035_desulfoferrodoxin__Prevotella_micans_F0438_"/>
    <otu id="otu44888" label="79.7/99"/>
    <otu id="otu44892" label="85.7/100"/>
    <otu id="otu44896" label="90/97"/>
    <otu id="otu44900" label="78.3/67"/>
    <otu id="otu44904" label="0/71"/>
    <otu id="otu44908" label="82.6/71"/>
    <otu id="otu44912" label="93/97"/>
    <otu id="otu44916" label="EGC21269.1_GCA_000191065_putative_superoxide_reductase__Prevotella_multiformis_DSM_16608_"/>
    <otu id="otu44920" label="PTL31170.1_GCA_003043935_DNA_topoisomerase_II__Prevotella_sp._oral_taxon_313_"/>
    <otu id="otu44928" label="WP_025001039.1_GCF_000614025_DNA_topoisomerase_II__Prevotella_aurantiaca_"/>
    <otu id="otu44936" label="ATV40880.1_GCA_002763975_DNA_topoisomerase_II__Prevotella_intermedia_"/>
    <otu id="otu44944" label="93.1/96"/>
    <otu id="otu44948" label="EFL46627.1_GCA_000179675_putative_superoxide_reductase__Prevotella_disiens_FB035_09AN_"/>
    <otu id="otu44952" label="WP_077196206.1_GCF_900155655_DNA_topoisomerase_II__Prevotella_ihumii_"/>
    <otu id="otu44966" label="OWP30785.1_GCA_002204475_DNA_topoisomerase_II__Prevotella_nigrescens_"/>
    <otu id="otu44970" label="WP_024999412.1_GCF_000613945_DNA_topoisomerase_II__Prevotella_falsenii_"/>
    <otu id="otu44982" label="WP_028897373.1_GCF_000688375_DNA_topoisomerase_II__Prevotella_sp._HUN102_"/>
    <otu id="otu44990" label="WP_025003091.1_GCF_000614065_desulfoferrodoxin__Prevotella_dentasini_"/>
    <otu id="otu45002" label="90.9/100"/>
    <otu id="otu45006" label="WP_025876924.1_GCF_000430525_MULTISPECIES__desulfoferrodoxin__Prevotella_"/>
    <otu id="otu45010" label="WP_025876924.1_GCF_900607215_MULTISPECIES__desulfoferrodoxin__Prevotella_"/>
    <otu id="otu45026" label="GCA_900314365OMVH01000160.1_566837051278_5_GCA_900314365__1_ID_278_5_partial_00__uncultured_Prevotella_sp._"/>
    <otu id="otu45034" label="80.1/91"/>
    <otu id="otu45038" label="GCA_004558865SFCY01000004.1_293215232520124_29_GCA_004558865_1_ID_124_29_partial_00__Bacteroidales_bacterium_"/>
    <otu id="otu45042" label="GCA_900316315ONCK01000005.1_127285765317_12_GCA_900316315__1_ID_17_12_partial_00__uncultured_Prevotellaceae_bacterium_"/>
    <otu id="otu45054" label="86.4/98"/>
    <otu id="otu45058" label="0/94"/>
    <otu id="otu45062" label="74.1/98"/>
    <otu id="otu45066" label="77.7/100"/>
    <otu id="otu45070" label="86.4/100"/>
    <otu id="otu45074" label="GCA_900316015ONBG01000022.1_30379703833834_30_GCA_900316015__1_ID_34_30_partial_00__uncultured_Prevotella_sp._"/>
    <otu id="otu45078" label="GCA_900556825USQJ01000295.1_319162284295_3_GCA_900556825__1_ID_295_3_partial_00__uncultured_Prevotella_sp._"/>
    <otu id="otu45086" label="GCA_002480935DLDC01000028.1_52068243656_5_GCA_002480935_1_ID_56_5_partial_00__Prevotella_sp._UBA7782_"/>
    <otu id="otu45094" label="81/99"/>
    <otu id="otu45098" label="GCA_900314335OMUV01000093.1_8117941216283_8_GCA_900314335__1_ID_83_8_partial_00__uncultured_Prevotellaceae_bacterium_"/>
    <otu id="otu45108" label="GCA_002481685DLEP01000087.1_68804748084267_68_GCA_002481685__1_ID_67_68_partial_00__Prevotella_sp._UBA7743_"/>
    <otu id="otu45112" label="GCA_900320845ONTS01000045.1_254090831_2_GCA_900320845_1_ID_31_2_partial_00__uncultured_Prevotellaceae_bacterium_"/>
    <otu id="otu45120" label="HCJ47283.1_GCA_003529965_TPA__desulfoferrodoxin__Prevotella_sp._"/>
    <otu id="otu45128" label="GCA_900540375UQFS01000005.1_2926084264525_29_GCA_900540375__1_ID_5_29_partial_00__uncultured_Prevotella_sp._"/>
    <otu id="otu45144" label="GCA_900318855ONMG01000226.1_69047941563_6_GCA_900318855_1_ID_63_6_partial_00__uncultured_Prevotella_sp._"/>
    <otu id="otu45152" label="GCA_900319905ONQB01000007.1_8149421531042_8_GCA_900319905_1_ID_42_8_partial_00__uncultured_Prevotella_sp._"/>
    <otu id="otu45164" label="GCA_900322095ONYS01000040.1_780078375152_7_GCA_900322095_1_ID_152_7_partial_00__uncultured_Prevotella_sp._"/>
    <otu id="otu45172" label="GCA_900322035ONYL01000031.1_87491785943_8_GCA_900322035_1_ID_43_8_partial_00__uncultured_Prevotella_sp._"/>
    <otu id="otu45180" label="GCA_002395835DGVD01000009.1_16193201969418_16_GCA_002395835_1_ID_18_16_partial_00__Bacteroidales_bacterium_UBA4293_"/>
    <otu id="otu45188" label="82.9/96"/>
    <otu id="otu45192" label="ERT56380.1_GCA_000479005_superoxide_reductase__Prevotella_sp._BV3P1_"/>
    <otu id="otu45196" label="EFA92261.1_GCA_000177075_superoxide_reductase__Prevotella_buccalis_ATCC_35310_"/>
    <otu id="otu45212" label="87.3/62"/>
    <otu id="otu45216" label="0/69"/>
    <otu id="otu45220" label="GCA_900318675ONLR01000022.1_27417704214496_27_GCA_900318675_1_ID_96_27_partial_00__uncultured_Prevotellaceae_bacterium_"/>
    <otu id="otu45224" label="87.2/91"/>
    <otu id="otu45230" label="GCA_900549585URON01000104.1_742714645104_7_GCA_900549585_1_ID_104_7_partial_00__uncultured_Parabacteroides_sp._"/>
    <otu id="otu45234" label="GCA_900539795UQDN01000054.1_2758113254_2_GCA_900539795_1_ID_54_2_partial_00__uncultured_Prevotella_sp._"/>
    <otu id="otu45242" label="ERK29556.1_GCA_000469625_desulfoferrodoxin__Clostridium_intestinale_URNW_"/>
    <otu id="otu45254" label="GCA_002479145DLLX01000031.1_56752712686_5_GCA_002479145_1_ID_86_5_partial_00__Prevotella_sp._UBA7551_"/>
    <otu id="otu45270" label="97.9/100"/>
    <otu id="otu45274" label="KGF17748.1_GCA_000758925_hypothetical_protein_HMPREF1640_06225__Prevotella_sp._S7_1_8_"/>
    <otu id="otu45278" label="PVX51112.1_GCA_003096815_superoxide_reductase__Prevotella_colorans_"/>
    <otu id="otu45294" label="0/21"/>
    <otu id="otu45298" label="0/19"/>
    <otu id="otu45302" label="53.8/66"/>
    <otu id="otu45306" label="85.7/81"/>
    <otu id="otu45310" label="79.8/79"/>
    <otu id="otu45314" label="53.7/43"/>
    <otu id="otu45318" label="57.6/54"/>
    <otu id="otu45322" label="GCA_002422465DIVP01000018.1_118367874754_11_GCA_002422465__1_ID_54_11_partial_00__Peptococcaceae_bacterium_UBA6129_"/>
    <otu id="otu45326" label="24.4/94"/>
    <otu id="otu45330" label="GCA_900542785UQPC01000041.1_118561894741_11_GCA_900542785__1_ID_41_11_partial_00__uncultured_Spirochaetes_bacterium_"/>
    <otu id="otu45334" label="OUO57647.1_GCA_002159705_desulfoferrodoxin__Elusimicrobium_sp._An273_"/>
    <otu id="otu45346" label="GCA_900540405UQFW01000010.1_24210622145110_24_GCA_900540405__1_ID_10_24_partial_00__uncultured_Spirochaetes_bacterium_"/>
    <otu id="otu45354" label="GCA_002427055DIPA01000027.1_373926639646116_37_GCA_002427055_1_ID_116_37_partial_00__Firmicutes_bacterium_UBA5500_"/>
    <otu id="otu45362" label="GCA_002437085DJOA01000018.1_2625239256251_26_GCA_002437085__1_ID_1_26_partial_00__Elusimicrobia_bacterium_UBA6450_"/>
    <otu id="otu45370" label="21.6/59"/>
    <otu id="otu45374" label="GCA_900541395UQJT01000015.1_23218102219015_23_GCA_900541395_1_ID_15_23_partial_00__uncultured_Desulfovibrio_sp._"/>
    <otu id="otu45378" label="AWZ47785.1_GCA_003288255_hypothetical_protein_C3495_02510__Clostridiaceae_bacterium_14S0207_"/>
    <otu id="otu45390" label="OHD48715.1_GCA_001829335_desulfoferrodoxin__Spirochaetes_bacterium_GWE2_31_10_"/>
    <otu id="otu45398" label="88.4/95"/>
    <otu id="otu45402" label="84.9/49"/>
    <otu id="otu45406" label="0/50"/>
    <otu id="otu45410" label="79.5/91"/>
    <otu id="otu45414" label="76.1/95"/>
    <otu id="otu45418" label="60.6/50"/>
    <otu id="otu45422" label="77.3/50"/>
    <otu id="otu45426" label="73.7/94"/>
    <otu id="otu45430" label="GCA_002439945DJQQ01000001.1_11325248_1_GCA_002439945__1_ID_8_1_partial_00__Prevotellaceae_bacterium_UBA6382_"/>
    <otu id="otu45434" label="GCA_002439585DJOF01000003.1_11515278115315522_115_GCA_002439585_1_ID_22_115_partial_00__Bacteroidales_bacterium_UBA6445_"/>
    <otu id="otu45442" label="70.7/50"/>
    <otu id="otu45446" label="93.8/100"/>
    <otu id="otu45450" label="GCA_900550635URSZ01000159.1_1451828159_1_GCA_900550635_1_ID_159_1_partial_00__uncultured_Prevotella_sp._"/>
    <otu id="otu45454" label="GCA_900555645USLZ01000076.1_143281576_1_GCA_900555645_1_ID_76_1_partial_00__uncultured_Prevotella_sp._"/>
    <otu id="otu45462" label="GCA_002327255DCUM01000174.1_314471824150_3_GCA_002327255_1_ID_150_3_partial_00__bacterium_UBA2214_"/>
    <otu id="otu45474" label="WP_025072386.1_GCF_000455445_desulfoferrodoxin__Prevotella_timonensis_"/>
    <otu id="otu45482" label="WP_018462324.1_GCF_000373185_desulfoferrodoxin__Prevotella_paludivivens_"/>
    <otu id="otu45490" label="KXB83582.1_GCA_001553265_superoxide_reductase__Prevotella_sp._DNF00663_"/>
    <otu id="otu45498" label="GCA_004558305SFDG01000063.1_9112451162579_9_GCA_004558305_1_ID_79_9_partial_00__Bacteroides_plebeius_"/>
    <otu id="otu45506" label="64.6/49"/>
    <otu id="otu45510" label="91/99"/>
    <otu id="otu45514" label="94.1/98"/>
    <otu id="otu45518" label="82.6/83"/>
    <otu id="otu45522" label="GCA_900540795UQHC01000021.1_66886726621_6_GCA_900540795__1_ID_21_6_partial_00__uncultured_Bacteroides_sp._"/>
    <otu id="otu45526" label="39.2/65"/>
    <otu id="otu45530" label="83.1/52"/>
    <otu id="otu45534" label="48.5/17"/>
    <otu id="otu45538" label="77.1/49"/>
    <otu id="otu45542" label="WP_021856017.1_GCF_900625065_MULTISPECIES__desulfoferrodoxin__Prevotella_"/>
    <otu id="otu45546" label="WP_021993994.1_GCF_900079775_desulfoferrodoxin__Prevotella_lascolaii_"/>
    <otu id="otu45554" label="CCY02033.1_GCA_000431975_desulfoferrodoxin__Prevotella_sp._CAG_924_"/>
    <otu id="otu45562" label="CCX64003.1_GCA_000433175_desulfoferrodoxin__Prevotella_sp._CAG_1058_"/>
    <otu id="otu45572" label="CCY65812.1_GCA_000436595_superoxide_reductase__Prevotella_sp._CAG_1124_"/>
    <otu id="otu45576" label="GCA_900550365URRR01000039.1_14168331721039_14_GCA_900550365_1_ID_39_14_partial_00__uncultured_Prevotella_sp._"/>
    <otu id="otu45592" label="GCA_900551055URUK01000053.1_55517589453_5_GCA_900551055_1_ID_53_5_partial_00__uncultured_Prevotella_sp._"/>
    <otu id="otu45600" label="GCA_900554545USHW01000022.1_55867624422_5_GCA_900554545__1_ID_22_5_partial_00__uncultured_Prevotella_sp._"/>
    <otu id="otu45608" label="GCA_900543815UQST01000001.1_1010741111151_10_GCA_900543815_1_ID_1_10_partial_00__uncultured_Prevotellaceae_bacterium_"/>
    <otu id="otu45620" label="OYP42137.1_GCA_002251295_desulfoferrodoxin__Prevotella_sp._P5_50_"/>
    <otu id="otu45636" label="GCD11893.1_GCA_003865095_desulfoferrodoxin__Clostridium_tagluense_"/>
    <otu id="otu45652" label="82/93"/>
    <otu id="otu45656" label="81.3/99"/>
    <otu id="otu45662" label="OGI03019.1_GCA_001784565_desulfoferrodoxin__Candidatus_Melainabacteria_bacterium_GWF2_37_15_"/>
    <otu id="otu45666" label="CFX52483.1_GCA_000983115_Desulfoferrodoxin__Syntrophomonas_zehnderi_OL_4_"/>
    <otu id="otu45674" label="QCJ08395.1_GCA_005145085_desulfoferrodoxin__plasmid___Clostridium_butyricum_"/>
    <otu id="otu45682" label="GCA_003564925PXDW01000091.1_41816219078_4_GCA_003564925__1_ID_78_4_partial_00__Candidatus_Woesearchaeota_archaeon_"/>
    <otu id="otu45694" label="41.3/82"/>
    <otu id="otu45698" label="87.5/90"/>
    <otu id="otu45702" label="0/53"/>
    <otu id="otu45706" label="GCA_003154635PMDX01000281.1_10911794948_10_GCA_003154635__1_ID_8_10_partial_00__Actinobacteria_bacterium_"/>
    <otu id="otu45710" label="OPX22379.1_GCA_002050035_desulfoferrodoxin__Planctomycetales_bacterium_4484_113_"/>
    <otu id="otu45718" label="GCA_002305655DBPZ01000131.1_28474004778357_28_GCA_002305655_1_ID_57_28_partial_00__Lentisphaeria_bacterium_UBA1407_"/>
    <otu id="otu45726" label="GCA_003249795QKHZ01000168.1_23296573003176_23_GCA_003249795_1_ID_76_23_partial_00__bacterium_"/>
    <otu id="otu45742" label="88.7/66"/>
    <otu id="otu45746" label="0/18"/>
    <otu id="otu45750" label="77.9/26"/>
    <otu id="otu45754" label="80.8/24"/>
    <otu id="otu45758" label="80.4/85"/>
    <otu id="otu45762" label="GCA_002375985DFNH01000037.1_31390733948635_31_GCA_002375985__1_ID_35_31_partial_00__Firmicutes_bacterium_UBA3572_"/>
    <otu id="otu45766" label="53.5/64"/>
    <otu id="otu45770" label="OGC22408.1_GCA_001771535_desulfoferrodoxin__candidate_division_WOR_1_bacterium_RIFOXYB2_FULL_37_13_"/>
    <otu id="otu45774" label="OGC27318.1_GCA_001771575_desulfoferrodoxin__candidate_division_WOR_1_bacterium_RIFOXYB2_FULL_45_9_"/>
    <otu id="otu45786" label="0/31"/>
    <otu id="otu45790" label="80/33"/>
    <otu id="otu45794" label="APG24336.1_GCA_001887715_desulfoferrodoxin__Pelobacter_acetylenicus_"/>
    <otu id="otu45798" label="0/22"/>
    <otu id="otu45802" label="87.3/83"/>
    <otu id="otu45806" label="GCA_002327865DCUQ01000009.1_2262318782322522_226_GCA_002327865__1_ID_2_226_partial_00__Syntrophaceae_bacterium_UBA2210_"/>
    <otu id="otu45810" label="GCA_002419385DIFZ01000046.1_53480874846767_53_GCA_002419385__1_ID_67_53_partial_00__Geobacter_sp._UBA5735_"/>
    <otu id="otu45818" label="GCA_003314535POSG01000005.1_1661805081808885_166_GCA_003314535_1_ID_5_166_partial_00__Geobacter_sp._"/>
    <otu id="otu45830" label="GCA_002435955DIWZ01000030.1_44492454969714_44_GCA_002435955__1_ID_14_44_partial_00__Pelobacter_sp._UBA6093_"/>
    <otu id="otu45842" label="90.1/88"/>
    <otu id="otu45846" label="0/73"/>
    <otu id="otu45850" label="42/77"/>
    <otu id="otu45854" label="OGG05293.1_GCA_001780825_desulfoferrodoxin__Candidatus_Glassbacteria_bacterium_RIFCSPLOWO2_12_FULL_58_11_"/>
    <otu id="otu45858" label="73.5/91"/>
    <otu id="otu45862" label="4.9/48"/>
    <otu id="otu45866" label="PKL44109.1_GCA_002839435_desulfoferrodoxin__Candidatus_Riflebacteria_bacterium_HGW_Riflebacteria_2_"/>
    <otu id="otu45870" label="82.1/97"/>
    <otu id="otu45874" label="38.9/74"/>
    <otu id="otu45878" label="ASV73184.1_GCA_002277955_Superoxide_reductase__Thermogutta_terrifontis_"/>
    <otu id="otu45882" label="KQM11993.1_GCA_001421185_desulfoferrodoxin__Methanomassiliicoccales_archaeon_RumEn_M1_"/>
    <otu id="otu45890" label="GCA_001512965LFRW01000002.1_74842138458734_74_GCA_001512965_1_ID_34_74_partial_00__Methanomicrobia_archaeon_DTU008_"/>
    <otu id="otu45902" label="87.2/99"/>
    <otu id="otu45906" label="PIP33734.1_GCA_002771615_desulfoferrodoxin__Candidatus_Falkowbacteria_bacterium_CG23_combo_of_CG06_09_8_20_14_all_49_15_"/>
    <otu id="otu45910" label="GCA_900319325ONOD01000010.1_45408274132174_45_GCA_900319325__1_ID_74_45_partial_00__uncultured_Elusimicrobium_sp._"/>
    <otu id="otu45926" label="90.9/98"/>
    <otu id="otu45930" label="GCA_002403115DHHE01000144.1_51731211174_5_GCA_002403115__1_ID_74_5_partial_00__bacterium_UBP2_UBA4780_"/>
    <otu id="otu45934" label="91.2/99"/>
    <otu id="otu45938" label="73.9/90"/>
    <otu id="otu45942" label="75.3/74"/>
    <otu id="otu45946" label="68.5/74"/>
    <otu id="otu45950" label="GCA_003247225QKAK01000166.1_66480686054_6_GCA_003247225_1_ID_54_6_partial_00__Spirochaetes_bacterium_"/>
    <otu id="otu45954" label="OHD18308.1_GCA_001829165_desulfoferrodoxin__Spirochaetes_bacterium_GWB1_59_5_"/>
    <otu id="otu45962" label="PKL09000.1_GCA_002839245_desulfoferrodoxin__Spirochaetae_bacterium_HGW_Spirochaetae_7_"/>
    <otu id="otu45970" label="75.1/87"/>
    <otu id="otu45974" label="PKL23247.1_GCA_002839315_desulfoferrodoxin__Spirochaetae_bacterium_HGW_Spirochaetae_3_"/>
    <otu id="otu45978" label="76.4/100"/>
    <otu id="otu45982" label="TFG84986.1_GCA_004525355_desulfoferrodoxin__Spirochaetales_bacterium_"/>
    <otu id="otu45986" label="GCA_002412825DHVU01000007.1_51595635994312_51_GCA_002412825__1_ID_12_51_partial_00__Spirochaetaceae_bacterium_UBA5200_"/>
    <otu id="otu46002" label="75.3/91"/>
    <otu id="otu46006" label="OHD15942.1_GCA_001829185_desulfoferrodoxin__Spirochaetes_bacterium_GWB1_60_80_"/>
    <otu id="otu46010" label="OHD75827.1_GCA_001830645_desulfoferrodoxin__Spirochaetes_bacterium_RIFOXYC1_FULL_54_7_"/>
    <otu id="otu46030" label="80.4/83"/>
    <otu id="otu46034" label="OGF25121.1_GCA_001780275_desulfoferrodoxin__Candidatus_Falkowbacteria_bacterium_RIFOXYA2_FULL_47_19_"/>
    <otu id="otu46038" label="PKK39018.1_GCA_002838815_Superoxide_reductase__Clostridiaceae_bacterium_JG1575_"/>
    <otu id="otu46054" label="PIP35326.1_GCA_002771315_desulfoferrodoxin__Desulfobacterales_bacterium_CG23_combo_of_CG06_09_8_20_14_all_52_9_"/>
    <otu id="otu46062" label="87.6/89"/>
    <otu id="otu46066" label="78.8/85"/>
    <otu id="otu46070" label="33.9/78"/>
    <otu id="otu46074" label="PMQ00826.1_GCA_002878375_desulfoferrodoxin__Dictyoglomus_sp._NZ13_RE01_"/>
    <otu id="otu46078" label="73.8/92"/>
    <otu id="otu46082" label="88.7/97"/>
    <otu id="otu46086" label="74.5/97"/>
    <otu id="otu46090" label="94/100"/>
    <otu id="otu46094" label="OGR72093.1_GCA_001799895_desulfoferrodoxin__Elusimicrobia_bacterium_GWD2_63_28_"/>
    <otu id="otu46098" label="75.3/99"/>
    <otu id="otu46102" label="PKM97012.1_GCA_002840355_desulfoferrodoxin__Elusimicrobia_bacterium_HGW_Elusimicrobia_3_"/>
    <otu id="otu46106" label="OGR75632.1_GCA_001799845_desulfoferrodoxin__Elusimicrobia_bacterium_GWC2_64_44_"/>
    <otu id="otu46118" label="76.1/98"/>
    <otu id="otu46122" label="OGR62802.1_GCA_001799735_desulfoferrodoxin__Elusimicrobia_bacterium_GWB2_63_22_"/>
    <otu id="otu46126" label="OGR52114.1_GCA_001799635_desulfoferrodoxin__Elusimicrobia_bacterium_GWA2_62_23_"/>
    <otu id="otu46138" label="91/89"/>
    <otu id="otu46142" label="56.4/61"/>
    <otu id="otu46146" label="PIU17650.1_GCA_002779045_desulfoferrodoxin__Elusimicrobia_bacterium_CG08_land_8_20_14_0_20_59_10_"/>
    <otu id="otu46150" label="OGR41743.1_GCA_001799615_desulfoferrodoxin__Elusimicrobia_bacterium_GWA2_61_42_"/>
    <otu id="otu46158" label="OGR97147.1_GCA_001799995_desulfoferrodoxin__Elusimicrobia_bacterium_GWF2_62_30_"/>
    <otu id="otu46170" label="HAT72270.1_GCA_003482905_TPA__desulfoferrodoxin__Elusimicrobia_bacterium_"/>
    <otu id="otu46182" label="78.2/94"/>
    <otu id="otu46186" label="52.9/94"/>
    <otu id="otu46190" label="HAH31844.1_GCA_003450815_TPA__desulfoferrodoxin__Elusimicrobia_bacterium_"/>
    <otu id="otu46194" label="OIO00415.1_GCA_001871115_desulfoferrodoxin__Elusimicrobia_bacterium_CG1_02_56_21_"/>
    <otu id="otu46202" label="OGS10541.1_GCA_001800275_desulfoferrodoxin__Elusimicrobia_bacterium_RIFOXYA12_FULL_57_11_"/>
    <otu id="otu46214" label="PIU84590.1_GCA_002779785_desulfoferrodoxin__Deltaproteobacteria_bacterium_CG06_land_8_20_14_3_00_44_19_"/>
    <otu id="otu46230" label="85.8/40"/>
    <otu id="otu46238" label="86/18"/>
    <otu id="otu46242" label="77.8/85"/>
    <otu id="otu46246" label="90.4/100"/>
    <otu id="otu46250" label="75.8/95"/>
    <otu id="otu46254" label="81.8/97"/>
    <otu id="otu46258" label="78.4/26"/>
    <otu id="otu46262" label="97.8/96"/>
    <otu id="otu46266" label="0/13"/>
    <otu id="otu46270" label="79.7/49"/>
    <otu id="otu46274" label="79/56"/>
    <otu id="otu46278" label="0/38"/>
    <otu id="otu46282" label="71.6/74"/>
    <otu id="otu46286" label="85/79"/>
    <otu id="otu46290" label="0/47"/>
    <otu id="otu46294" label="80.9/37"/>
    <otu id="otu46300" label="63.1/97"/>
    <otu id="otu46304" label="19.4/92"/>
    <otu id="otu46310" label="GCA_900542595UQOB01000022.1_75757612222_7_GCA_900542595_1_ID_22_7_partial_00__uncultured_Mollicutes_bacterium_"/>
    <otu id="otu46314" label="WP_042706307.1_GCF_000711215_desulfoferrodoxin_FeS4_iron_binding_domain_containing_protein__Methanomicrobium_mobile_"/>
    <otu id="otu46322" label="99.7/100"/>
    <otu id="otu46326" label="WP_048148397.1_GCF_000784355_desulfoferrodoxin__Methanolacinia_paynteri_"/>
    <otu id="otu46330" label="ADN36857.1_GCA_000147875_desulfoferrodoxin__Methanolacinia_petrolearia_DSM_11571_"/>
    <otu id="otu46342" label="EHQ36633.1_GCA_000243255_desulfoferrodoxin__Methanoplanus_limicola_DSM_2279_"/>
    <otu id="otu46350" label="69.1/64"/>
    <otu id="otu46354" label="ORC35321.1_GCA_002087085_desulfoferrodoxin__Marispirochaeta_aestuarii_"/>
    <otu id="otu46358" label="GCA_003245715QKCJ01000011.1_58770357743029_58_GCA_003245715__1_ID_29_58_partial_00__bacterium_"/>
    <otu id="otu46370" label="43.5/78"/>
    <otu id="otu46374" label="93.7/85"/>
    <otu id="otu46378" label="GCA_001512625LFTD01000128.1_43346623504533_43_GCA_001512625_1_ID_33_43_partial_00__Clostridiales_bacterium_DTU036_"/>
    <otu id="otu46384" label="GCA_002412775DHVT01000002.1_17134151379228_17_GCA_002412775_1_ID_28_17_partial_00__Firmicutes_bacterium_UBA5201_"/>
    <otu id="otu46388" label="89.7/100"/>
    <otu id="otu46392" label="80.9/100"/>
    <otu id="otu46396" label="HAS73549.1_GCA_003482695_TPA__desulfoferrodoxin__Clostridiales_bacterium_UBA8960_"/>
    <otu id="otu46400" label="GAU76188.1_GCA_001748365_superoxide_reductase__Fusibacter_sp._3D3_"/>
    <otu id="otu46408" label="GCA_002452745DKFC01000008.1_9811587811625566_98_GCA_002452745__1_ID_66_98_partial_00__Firmicutes_bacterium_UBA6806_"/>
    <otu id="otu46424" label="OJV63265.1_GCA_001897605_desulfoferrodoxin__Clostridiales_bacterium_38_18_"/>
    <otu id="otu46436" label="WP_069893753.1_GCF_001749745_desulfoferrodoxin__Candidatus_Marispirochaeta_associata_"/>
    <otu id="otu46444" label="87.5/87"/>
    <otu id="otu46450" label="SCZ79171.1_GCA_900103005_superoxide_reductase__Acidaminobacter_hydrogenoformans_DSM_2784_"/>
    <otu id="otu46454" label="PLX32521.1_GCA_002869095_desulfoferrodoxin__Clostridiales_bacterium_"/>
    <otu id="otu46462" label="RXV62546.1_GCA_004125825_desulfoferrodoxin__Fusibacter_sp._A1_"/>
    <otu id="otu46474" label="WP_028972837.1_GCF_000426705_desulfoferrodoxin__Spirochaeta_cellobiosiphila_"/>
    <otu id="otu46482" label="GCA_003249275QKJO01000201.1_756326006186_7_GCA_003249275_1_ID_186_7_partial_00__Spirochaetaceae_bacterium_"/>
    <otu id="otu46490" label="100/100"/>
    <otu id="otu46494" label="AQQ09723.1_GCA_001997385_Desulfoferrodoxin__Sedimentisphaera_cyanobacteriorum_"/>
    <otu id="otu46498" label="ARN56897.1_GCA_002117005_Desulfoferrodoxin__Sedimentisphaera_salicampi_"/>
    <otu id="otu46510" label="RDG30304.1_GCA_003346715_desulfoferrodoxin__Oceanispirochaeta_sp._M1_"/>
    <otu id="otu46518" label="91.1/21"/>
    <otu id="otu46522" label="63.2/23"/>
    <otu id="otu46528" label="72/37"/>
    <otu id="otu46534" label="RMD80028.1_GCA_003694015_desulfoferrodoxin__Lentisphaerae_bacterium_"/>
    <otu id="otu46538" label="78.3/90"/>
    <otu id="otu46542" label="OPL07510.1_GCA_002029975_desulfoferrodoxin__delta_proteobacterium_ML8_F1_"/>
    <otu id="otu46546" label="PIE51341.1_GCA_002748705_desulfoferrodoxin__Candidatus_Fermentibacteria_bacterium_"/>
    <otu id="otu46558" label="GCA_001875255MJAN01000001.1_2351534721538461_235_GCA_001875255_1_ID_1_235_partial_00__Candidatus_Sabulitectum_silens_"/>
    <otu id="otu46566" label="95.9/94"/>
    <otu id="otu46570" label="GCA_003554945PWHN01000044.1_45464434681795_45_GCA_003554945__1_ID_95_45_partial_00__bacterium_"/>
    <otu id="otu46574" label="GCA_003557545PWOD01000229.1_111175912133108_11_GCA_003557545__1_ID_108_11_partial_00__bacterium_"/>
    <otu id="otu46586" label="76.8/78"/>
    <otu id="otu46590" label="83.5/100"/>
    <otu id="otu46594" label="OQX93779.1_GCA_002084505_desulfoferrodoxin__Rickettsiaceae_bacterium_4572_127_"/>
    <otu id="otu46598" label="RKY60021.1_GCA_003645845_desulfoferrodoxin__Candidatus_Marinimicrobia_bacterium_"/>
    <otu id="otu46606" label="58.5/92"/>
    <otu id="otu46610" label="GCA_002310995DBYV01000013.1_17176051798817_17_GCA_002310995_1_ID_17_17_partial_00__bacterium_UBP6_UBA1177_"/>
    <otu id="otu46614" label="GCA_900540415UQFP01000065.1_150888265_1_GCA_900540415_1_ID_65_1_partial_00__uncultured_Prevotella_sp._"/>
    <otu id="otu46630" label="78.5/81"/>
    <otu id="otu46634" label="GCA_002408085DHQL01000018.1_20621804821842210_206_GCA_002408085__1_ID_10_206_partial_00__Spirochaeta_sp._UBA5339_"/>
    <otu id="otu46638" label="84.8/96"/>
    <otu id="otu46642" label="RKZ10355.1_GCA_003644925_desulfoferrodoxin__Candidatus_Fermentibacteria_bacterium_"/>
    <otu id="otu46646" label="OPL19407.1_GCA_002030045_hypothetical_protein_AVO35_11015__Candidatus_Aegiribacteria_bacterium_MLS_C_"/>
    <otu id="otu46666" label="69.6/22"/>
    <otu id="otu46670" label="68.2/23"/>
    <otu id="otu46674" label="79.9/94"/>
    <otu id="otu46678" label="73/85"/>
    <otu id="otu46682" label="52.5/90"/>
    <otu id="otu46686" label="HAK45560.1_GCA_003454605_TPA__desulfoferrodoxin__Spirochaeta_sp._"/>
    <otu id="otu46690" label="GCA_003245835QKCC01000258.1_303026030637131_30_GCA_003245835__1_ID_131_30_partial_00__Spirochaetales_bacterium_"/>
    <otu id="otu46698" label="RMD45865.1_GCA_003693875_desulfoferrodoxin__Candidatus_Pacearchaeota_archaeon_"/>
    <otu id="otu46706" label="HBV42441.1_GCA_003512875_TPA__desulfoferrodoxin__Desulfovibrio_sp._"/>
    <otu id="otu46714" label="PIS30277.1_GCA_002774355_desulfoferrodoxin__Candidatus_Marinimicrobia_bacterium_CG08_land_8_20_14_0_20_45_22_"/>
    <otu id="otu46722" label="GCA_001512605LFSU01000005.1_9510078010116393_95_GCA_001512605__1_ID_93_95_partial_00__Clostridia_bacterium_DTU014_"/>
    <otu id="otu46734" label="0/75"/>
    <otu id="otu46738" label="74/74"/>
    <otu id="otu46742" label="86.6/94"/>
    <otu id="otu46746" label="59.8/57"/>
    <otu id="otu46750" label="86.6/81"/>
    <otu id="otu46754" label="77.6/86"/>
    <otu id="otu46758" label="74.2/88"/>
    <otu id="otu46762" label="KXS55621.1_GCA_001577715_desulfoferrodoxin__Candidatus_Adiutrix_intracellularis_"/>
    <otu id="otu46766" label="81.6/100"/>
    <otu id="otu46770" label="98.4/100"/>
    <otu id="otu46774" label="PKN02736.1_GCA_002840365_desulfoferrodoxin__Candidatus_Dojkabacteria_bacterium_HGW_Dojkabacteria_1_"/>
    <otu id="otu46778" label="GCA_002412645DHVL01000039.1_76146652950_7_GCA_002412645_1_ID_50_7_partial_00__Candidatus_Dojkabacteria_bacterium_UBA5209_"/>
    <otu id="otu46786" label="80.2/100"/>
    <otu id="otu46790" label="OGC36171.1_GCA_001771775_desulfoferrodoxin__candidate_division_WS6_bacterium_RIFOXYB1_FULL_33_15_"/>
    <otu id="otu46794" label="GCA_002328465DCUE01000075.1_238977251_2_GCA_002328465__1_ID_51_2_partial_00__Candidatus_Dojkabacteria_bacterium_UBA2222_"/>
    <otu id="otu46810" label="WP_027389623.1_GCF_000469585_desulfoferrodoxin__Chrysiogenes_arsenatis_"/>
    <otu id="otu46818" label="0/49"/>
    <otu id="otu46822" label="63.6/54"/>
    <otu id="otu46826" label="GCA_003249585QKIM01000562.1_520472421375_5_GCA_003249585_1_ID_375_5_partial_00__Deltaproteobacteria_bacterium_"/>
    <otu id="otu46830" label="84.7/97"/>
    <otu id="otu46834" label="GCA_003353725PIWB01000010.1_201856718941249_20_GCA_003353725_1_ID_249_20_partial_00__Deltaproteobacteria_bacterium_"/>
    <otu id="otu46838" label="GCA_003229815QIFN01000019.1_21178155540_2_GCA_003229815__1_ID_40_2_partial_00__Deltaproteobacteria_bacterium_"/>
    <otu id="otu46850" label="80.4/97"/>
    <otu id="otu46854" label="81.4/97"/>
    <otu id="otu46858" label="KJS13714.1_GCA_000961575_desulfoferrodoxin__Peptococcaceae_bacterium_BRH_c8a_"/>
    <otu id="otu46862" label="KJS14916.1_GCA_000961595_desulfoferrodoxin__Peptococcaceae_bacterium_BRH_c4b_"/>
    <otu id="otu46870" label="ACV62420.1_GCA_000024205_desulfoferrodoxin__Desulfofarcimen_acetoxidans_DSM_771_"/>
    <otu id="otu46886" label="79.7/92"/>
    <otu id="otu46890" label="TCW61260.1_GCA_004343725_desulfoferrodoxin__Treponema_sp._J25_"/>
    <otu id="otu46894" label="42.6/47"/>
    <otu id="otu46898" label="WP_028587656.1_GCF_000519125_desulfoferrodoxin__Desulfocurvus_vexinensis_"/>
    <otu id="otu46902" label="92.7/100"/>
    <otu id="otu46906" label="91.1/100"/>
    <otu id="otu46910" label="RJQ41323.1_GCA_003599795_desulfoferrodoxin__Nitrospiraceae_bacterium_"/>
    <otu id="otu46914" label="ADG81323.1_GCA_000092945_desulfoferrodoxin__Thermincola_potens_JR_"/>
    <otu id="otu46922" label="PKM81190.1_GCA_002840275_desulfoferrodoxin__Firmicutes_bacterium_HGW_Firmicutes_14_"/>
    <otu id="otu46942" label="AEJ19974.1_GCA_000219725_desulfoferrodoxin__Treponema_caldarium_DSM_7334_"/>
    <otu id="otu46950" label="GCA_002347855DDYE01000028.1_11814111114149123_118_GCA_002347855__1_ID_23_118_partial_00__Candidatus_Marinimicrobia_bacterium_UBA2242_"/>
    <otu id="otu46958" label="TFH14302.1_GCA_004525935_desulfoferrodoxin__Lentisphaerales_bacterium_"/>
    <otu id="otu46970" label="72.5/23"/>
    <otu id="otu46974" label="83.6/82"/>
    <otu id="otu46978" label="KKP83108.1_GCA_000990945_Desulfoferrodoxin__2_Fe_SOR___Candidatus_Moranbacteria_bacterium_GW2011_GWF2_35_54_"/>
    <otu id="otu46982" label="CAJ54329.1_GCA_000055945_Desulfoferrodoxin__Lawsonia_intracellularis_PHE_MN1_00_"/>
    <otu id="otu46990" label="78.4/99"/>
    <otu id="otu46994" label="82.1/99"/>
    <otu id="otu46998" label="77/100"/>
    <otu id="otu47002" label="GCA_003558925PWOC01000571.1_29241307531_2_GCA_003558925__1_ID_531_2_partial_00__Clostridiales_bacterium_"/>
    <otu id="otu47006" label="GCA_003559095PWMW01000375.1_54128451128_5_GCA_003559095__1_ID_28_5_partial_00__Clostridiales_bacterium_"/>
    <otu id="otu47014" label="GCA_003551965PUOC01000259.1_151484615229123_15_GCA_003551965_1_ID_123_15_partial_00__Clostridiales_bacterium_"/>
    <otu id="otu47022" label="72.6/57"/>
    <otu id="otu47026" label="88.4/100"/>
    <otu id="otu47030" label="GCA_002299865DBNV01000116.1_191904519419105_19_GCA_002299865__1_ID_105_19_partial_00__Desulfonatronaceae_bacterium_UBA663_"/>
    <otu id="otu47034" label="WP_028573293.1_GCF_000519265_MULTISPECIES__desulfoferrodoxin__Desulfonatronum_"/>
    <otu id="otu47042" label="WP_045221736.1_GCF_000934745_desulfoferrodoxin__Desulfonatronum_thioautotrophicum_"/>
    <otu id="otu47062" label="SDB29730.1_GCA_900104215_superoxide_reductase__Desulfonatronum_thiosulfatophilum_"/>
    <otu id="otu47070" label="0/89"/>
    <otu id="otu47074" label="30/55"/>
    <otu id="otu47078" label="HCM27240.1_GCA_003527485_TPA__desulfoferrodoxin__Treponema_sp._"/>
    <otu id="otu47082" label="72/97"/>
    <otu id="otu47086" label="GCA_003151775PLYK01000041.1_269610762_2_GCA_003151775_1_ID_2_2_partial_00__Geobacter_sp._"/>
    <otu id="otu47090" label="ABK98757.1_GCA_000015045_desulfoferrodoxin__Pelobacter_propionicus_DSM_2379_"/>
    <otu id="otu47102" label="88.9/92"/>
    <otu id="otu47106" label="GCA_002298925DBMM01000037.1_910313106932_9_GCA_002298925_1_ID_2_9_partial_00__Geobacter_sp._UBA698_"/>
    <otu id="otu47110" label="OGU07193.1_GCA_001802125_desulfoferrodoxin__Geobacteraceae_bacterium_GWC2_55_20_"/>
    <otu id="otu47126" label="78/75"/>
    <otu id="otu47130" label="87.4/94"/>
    <otu id="otu47134" label="72.1/91"/>
    <otu id="otu47138" label="VEN73981.1_GCA_900659855_Desulfoferrodoxin__uncultured_Desulfobacteraceae_bacterium_"/>
    <otu id="otu47142" label="GCA_001735915DS021194.1_61390176488_6_GCA_001735915_1_ID_88_6_partial_00__Olavius_algarvensis_Gamma_1_endosymbiont_"/>
    <otu id="otu47150" label="74.7/79"/>
    <otu id="otu47154" label="KPJ60920.1_GCA_001302905_desulfoferrodoxin__Latescibacteria_bacterium_DG_63_"/>
    <otu id="otu47158" label="GCA_003252435QKEE01000231.1_992529626177_9_GCA_003252435_1_ID_177_9_partial_00__Treponema_sp._"/>
    <otu id="otu47170" label="79.7/77"/>
    <otu id="otu47174" label="ADU66082.1_GCA_000177635_desulfoferrodoxin__Desulfurispirillum_indicum_S5_"/>
    <otu id="otu47180" label="83.3/63"/>
    <otu id="otu47184" label="64.6/55"/>
    <otu id="otu47188" label="88/97"/>
    <otu id="otu47192" label="GCA_002328165DCWS01000078.1_40401814055570_40_GCA_002328165__1_ID_70_40_partial_00__Desulfobacteraceae_bacterium_UBA2156_"/>
    <otu id="otu47196" label="RJQ72999.1_GCA_003599575_desulfoferrodoxin__Desulfobacteraceae_bacterium_"/>
    <otu id="otu47204" label="74.9/99"/>
    <otu id="otu47208" label="86.7/94"/>
    <otu id="otu47212" label="GCA_001513395LFTP01000175.1_644214804190_6_GCA_001513395_1_ID_190_6_partial_00__Clostridia_bacterium_DTU080_"/>
    <otu id="otu47216" label="ALC15771.1_GCA_001278055_desulfoferredoxin__Desulfuromonas_soudanensis_"/>
    <otu id="otu47224" label="0/80"/>
    <otu id="otu47228" label="26.9/93"/>
    <otu id="otu47232" label="GCA_002328585DCUV01000002.1_25217092208648_25_GCA_002328585_1_ID_48_25_partial_00__Spirochaetia_bacterium_UBA2205_"/>
    <otu id="otu47236" label="PLX51398.1_GCA_002868955_desulfoferrodoxin__Desulfobulbaceae_bacterium_"/>
    <otu id="otu47244" label="KPK26951.1_GCA_001303325_desulfoferrodoxin__Desulfobacterales_bacterium_SG8_35_2_"/>
    <otu id="otu47260" label="GCA_003353725PIWB01000732.1_31748212242_3_GCA_003353725__1_ID_42_3_partial_00__Deltaproteobacteria_bacterium_"/>
    <otu id="otu47268" label="93.7/94"/>
    <otu id="otu47272" label="74.6/95"/>
    <otu id="otu47276" label="75.7/78"/>
    <otu id="otu47280" label="75.5/97"/>
    <otu id="otu47284" label="83.7/96"/>
    <otu id="otu47288" label="95.7/76"/>
    <otu id="otu47292" label="TAA73894.1_GCA_004284765_superoxide_reductase__Candidatus_Electronema_sp._GS_"/>
    <otu id="otu47296" label="RWX47477.1_GCA_004028505_superoxide_reductase__Candidatus_Electrothrix_aarhusiensis_"/>
    <otu id="otu47304" label="0/64"/>
    <otu id="otu47308" label="GBE12649.1_GCA_002897975_desulfoferrodoxin__bacterium_BMS3Abin13_"/>
    <otu id="otu47312" label="84.5/70"/>
    <otu id="otu47316" label="RUM43710.1_GCA_003978825_desulfoferrodoxin__Desulfocapsa_sp._"/>
    <otu id="otu47320" label="RUM36574.1_GCA_003978685_desulfoferrodoxin__Desulfobulbus_sp._"/>
    <otu id="otu47336" label="84.3/97"/>
    <otu id="otu47340" label="RJX21744.1_GCA_003604995_desulfoferrodoxin__Desulfobulbus_sp._"/>
    <otu id="otu47344" label="HBI14777.1_GCA_003508005_TPA__desulfoferrodoxin__Desulfobulbaceae_bacterium_"/>
    <otu id="otu47358" label="77.1/98"/>
    <otu id="otu47362" label="PIE68602.1_GCA_002748865_desulfoferrodoxin__Deltaproteobacteria_bacterium_"/>
    <otu id="otu47366" label="PIE58253.1_GCA_002748755_desulfoferrodoxin__Desulfobulbus_propionicus_"/>
    <otu id="otu47374" label="26.1/76"/>
    <otu id="otu47378" label="WP_028580107.1_GCF_000429945_desulfoferrodoxin__Desulfobulbus_japonicus_"/>
    <otu id="otu47382" label="88.7/100"/>
    <otu id="otu47386" label="GCA_003250315QKGT01000170.1_128365710_1_GCA_003250315_1_ID_10_1_partial_00__Desulfobulbus_propionicus_"/>
    <otu id="otu47390" label="GCA_003250315QKGT01000085.1_106190656449_10_GCA_003250315_1_ID_49_10_partial_00__Desulfobulbus_propionicus_"/>
    <otu id="otu47410" label="WP_028317518.1_GCF_000621145_desulfoferrodoxin__Desulfobulbus_elongatus_"/>
    <otu id="otu47418" label="ADW19438.1_GCA_000186885_desulfoferrodoxin__Desulfobulbus_propionicus_DSM_2032_"/>
    <otu id="otu47446" label="59.8/20"/>
    <otu id="otu47450" label="38.3/20"/>
    <otu id="otu47454" label="0/24"/>
    <otu id="otu47458" label="72.1/25"/>
    <otu id="otu47462" label="90.1/98"/>
    <otu id="otu47466" label="0/29"/>
    <otu id="otu47470" label="86.6/51"/>
    <otu id="otu47474" label="81.7/34"/>
    <otu id="otu47478" label="77.7/98"/>
    <otu id="otu47482" label="PIY48929.1_GCA_002784985_desulfoferrodoxin__Armatimonadetes_bacterium_CG_4_10_14_3_um_filter_66_18_"/>
    <otu id="otu47486" label="OEU71867.1_GCA_001751155_desulfoferrodoxin__partial__Desulfuromonadales_bacterium_C00003068_"/>
    <otu id="otu47494" label="14.2/67"/>
    <otu id="otu47498" label="74.6/93"/>
    <otu id="otu47502" label="RUM45499.1_GCA_003978825_desulfoferrodoxin__Desulfocapsa_sp._"/>
    <otu id="otu47506" label="AGF78059.1_GCA_000341395_desulfoferrodoxin__Desulfocapsa_sulfexigens_DSM_10523_"/>
    <otu id="otu47514" label="45.6/99"/>
    <otu id="otu47518" label="88.2/77"/>
    <otu id="otu47522" label="HBT97410.1_GCA_003509305_TPA__desulfoferrodoxin__Desulfobulbaceae_bacterium_"/>
    <otu id="otu47526" label="69.1/52"/>
    <otu id="otu47530" label="86.5/54"/>
    <otu id="otu47534" label="TKB41653.1_GCA_005116675_desulfoferrodoxin__Desulfopila_sp._IMCC35004_"/>
    <otu id="otu47538" label="0/44"/>
    <otu id="otu47542" label="TKB20709.1_GCA_005116655_desulfoferrodoxin__Desulfopila_sp._IMCC35005_"/>
    <otu id="otu47546" label="SHO50236.1_GCA_900143695_superoxide_reductase__Desulfopila_aestuarii_DSM_18488_"/>
    <otu id="otu47558" label="76/100"/>
    <otu id="otu47562" label="KGO34981.1_GCA_000769715_desulfoferrodoxin__Desulfobulbus_sp._Tol_SR_"/>
    <otu id="otu47566" label="RPH38616.1_GCA_003818175_desulfoferrodoxin__Desulfobulbaceae_bacterium_"/>
    <otu id="otu47582" label="70.5/91"/>
    <otu id="otu47586" label="39.9/60"/>
    <otu id="otu47590" label="GCA_002352445DEIL01000176.1_121448214856261_12_GCA_002352445__1_ID_261_12_partial_00__Desulfobulbaceae_bacterium_UBA2775_"/>
    <otu id="otu47594" label="OEU57478.1_GCA_001750925_desulfoferrodoxin__Desulfobulbaceae_bacterium_S3730MH12_"/>
    <otu id="otu47602" label="73.2/93"/>
    <otu id="otu47606" label="78.7/93"/>
    <otu id="otu47610" label="79.7/93"/>
    <otu id="otu47614" label="SDP62952.1_GCA_900104445_superoxide_reductase__Desulforhopalus_singaporensis_"/>
    <otu id="otu47618" label="KJS01268.1_GCA_000961725_desulfoferrodoxin__Desulfobulbaceae_bacterium_BRH_c16a_"/>
    <otu id="otu47626" label="TKB09434.1_GCA_005116575_desulfoferrodoxin__Desulforhopalus_sp._IMCC35007_"/>
    <otu id="otu47634" label="PHR28958.1_GCA_002733995_desulfoferrodoxin__Desulfotalea_sp._"/>
    <otu id="otu47658" label="75.9/34"/>
    <otu id="otu47662" label="PLX93031.1_GCA_002869685_desulfoferrodoxin__Desulfuromonas_sp._"/>
    <otu id="otu47666" label="SDD73480.1_GCA_900101955_superoxide_reductase__Desulfuromonas_thiophila_"/>
    <otu id="otu47678" label="79.4/30"/>
    <otu id="otu47682" label="87.1/86"/>
    <otu id="otu47686" label="77.9/100"/>
    <otu id="otu47690" label="GCA_002307245DBTW01000179.1_3558953113_3_GCA_002307245__1_ID_113_3_partial_00__Spirochaetaceae_bacterium_UBA1306_"/>
    <otu id="otu47694" label="GCA_002402755DHGK01000275.1_535563933164_5_GCA_002402755_1_ID_164_5_partial_00__Planctomycetes_bacterium_UBA4800_"/>
    <otu id="otu47702" label="54/29"/>
    <otu id="otu47708" label="87.3/100"/>
    <otu id="otu47712" label="TET37740.1_GCA_004376375_desulfoferrodoxin__Planctomycetes_bacterium_"/>
    <otu id="otu47716" label="ADI02300.1_GCA_000092405_desulfoferrodoxin__Syntrophothermus_lipocalidus_DSM_12680_"/>
    <otu id="otu47724" label="OGS34681.1_GCA_001800515_desulfoferrodoxin__Elusimicrobia_bacterium_RIFOXYB2_FULL_49_7_"/>
    <otu id="otu47732" label="RRD63643.1_GCA_003860125_desulfoferrodoxin__Fretibacterium_sp._OH1220_COT_178_"/>
    <otu id="otu47744" label="68.3/47"/>
    <otu id="otu47748" label="OGH97690.1_GCA_001784535_desulfoferrodoxin__Candidatus_Melainabacteria_bacterium_GWA2_34_9_"/>
    <otu id="otu47752" label="74.3/98"/>
    <otu id="otu47756" label="28.5/93"/>
    <otu id="otu47760" label="GCA_003566295PXDY01000065.1_37021085115_3_GCA_003566295__1_ID_115_3_partial_00__PVC_group_bacterium_"/>
    <otu id="otu47764" label="RKX17253.1_GCA_003641365_desulfoferrodoxin__candidate_division_Zixibacteria_bacterium_"/>
    <otu id="otu47772" label="SPF47665.1_GCA_900290365_Desulfoferrodoxin__Syntrophobacter_sp._SbD1_"/>
    <otu id="otu47794" label="78.1/96"/>
    <otu id="otu47798" label="THB67792.1_GCA_004796385_desulfoferrodoxin__Gammaproteobacteria_bacterium_"/>
    <otu id="otu47802" label="THB75488.1_GCA_004796365_desulfoferrodoxin__Gammaproteobacteria_bacterium_"/>
    <otu id="otu47810" label="KUJ95674.1_GCA_001507915_Desulfoferrodoxin__Desulfonauticus_sp._38_4375_"/>
    <otu id="otu47824" label="PKN71550.1_GCA_002840565_desulfoferrodoxin__Deltaproteobacteria_bacterium_HGW_Deltaproteobacteria_12_"/>
    <otu id="otu47828" label="89.9/100"/>
    <otu id="otu47832" label="GCA_002304995DBPV01000012.1_108245861937_10_GCA_002304995__1_ID_37_10_partial_00__Syntrophaceae_bacterium_UBA1411_"/>
    <otu id="otu47836" label="HCS77528.1_GCA_003531355_TPA__desulfoferrodoxin__Syntrophaceae_bacterium_"/>
    <otu id="otu47852" label="GCA_002322035DCNF01000035.1_54519475232797_54_GCA_002322035__1_ID_97_54_partial_00__Geobacter_sp._UBA1603_"/>
    <otu id="otu47862" label="94.4/100"/>
    <otu id="otu47866" label="82.6/100"/>
    <otu id="otu47870" label="AVD70539.1_GCA_002952055_desulfoferrodoxin__Desulfobulbus_oralis_"/>
    <otu id="otu47874" label="WP_028585760.1_GCF_000429965_desulfoferrodoxin__Desulfobulbus_mediterraneus_"/>
    <otu id="otu47882" label="PID72153.1_GCA_002746685_desulfoferrodoxin__Desulfobulbus_propionicus_"/>
    <otu id="otu47892" label="67.6/86"/>
    <otu id="otu47896" label="85.2/86"/>
    <otu id="otu47900" label="GCA_003251035QKIN01000239.1_220572431750_2_GCA_003251035__1_ID_750_2_partial_00__Desulfobacteraceae_bacterium_"/>
    <otu id="otu47904" label="SHI00561.1_GCA_900130015_superoxide_reductase__Desulfofustis_glycolicus_DSM_9705_"/>
    <otu id="otu47912" label="THB78355.1_GCA_004796425_desulfoferrodoxin__Desulfobulbaceae_bacterium_"/>
    <otu id="otu47920" label="ESQ11072.1_GCA_000495595_hypothetical_protein_N839_10880__uncultured_Desulfofustis_sp._PB_SRB1_"/>
    <otu id="otu47936" label="87.8/96"/>
    <otu id="otu47940" label="WP_027188661.1_GCF_000430005_desulfoferrodoxin__Desulfovibrio_cuneatus_"/>
    <otu id="otu47944" label="OGU14374.1_GCA_001802645_desulfoferrodoxin__Geobacteraceae_bacterium_GWC2_53_11_"/>
    <otu id="otu47956" label="GCA_002753105PDZT01000203.1_26951069101_2_GCA_002753105_1_ID_101_2_partial_00__Deltaproteobacteria_bacterium_YD0425bin50_"/>
    <otu id="otu47964" label="AQV00281.1_GCA_002009335_desulfoferrodoxin__Desulfococcus_multivorans_"/>
    <otu id="otu47976" label="79.5/21"/>
    <otu id="otu47980" label="77.3/33"/>
    <otu id="otu47984" label="78.9/30"/>
    <otu id="otu47988" label="0/62"/>
    <otu id="otu47992" label="HBH86072.1_GCA_003508565_TPA__desulfoferrodoxin__partial__Syntrophaceae_bacterium_"/>
    <otu id="otu47998" label="RPJ73081.1_GCA_003856915_desulfoferrodoxin__Desulfobacteraceae_bacterium_"/>
    <otu id="otu48002" label="0/55"/>
    <otu id="otu48006" label="75.3/100"/>
    <otu id="otu48010" label="GCA_003247115QKAY01000543.1_440344408556_4_GCA_003247115_1_ID_556_4_partial_00__Deltaproteobacteria_bacterium_"/>
    <otu id="otu48014" label="77.1/100"/>
    <otu id="otu48018" label="RLA88007.1_GCA_003643875_desulfoferrodoxin__Deltaproteobacteria_bacterium_"/>
    <otu id="otu48022" label="PNV86449.1_GCA_002899795_desulfoferrodoxin__Desulfobacteraceae_bacterium_"/>
    <otu id="otu48034" label="GCA_002382065DFZE01000124.1_40443244469815_40_GCA_002382065_1_ID_15_40_partial_00__Desulfobacteraceae_bacterium_UBA4064_"/>
    <otu id="otu48052" label="83/60"/>
    <otu id="otu48058" label="88/54"/>
    <otu id="otu48066" label="79.4/92"/>
    <otu id="otu48070" label="0/98"/>
    <otu id="otu48074" label="GCA_003229945QIGC01000155.1_313281612155_3_GCA_003229945_1_ID_155_3_partial_00__Candidatus_Pacearchaeota_archaeon_"/>
    <otu id="otu48078" label="RPH38830.1_GCA_003818175_desulfoferrodoxin__Desulfobulbaceae_bacterium_"/>
    <otu id="otu48086" label="PKN63496.1_GCA_002840535_desulfoferrodoxin__Deltaproteobacteria_bacterium_HGW_Deltaproteobacteria_15_"/>
    <otu id="otu48094" label="0/70"/>
    <otu id="otu48098" label="GCA_002426645DIRN01000014.1_32056244211_3_GCA_002426645__1_ID_11_3_partial_00__Firmicutes_bacterium_UBA5435_"/>
    <otu id="otu48102" label="OGP97118.1_GCA_001798945_desulfoferrodoxin__Deltaproteobacteria_bacterium_RBG_19FT_COMBO_46_9_"/>
    <otu id="otu48114" label="96.2/71"/>
    <otu id="otu48120" label="GCA_003567835PWYO01000150.1_14543186_1_GCA_003567835_1_ID_86_1_partial_00__Actinobacteria_bacterium_"/>
    <otu id="otu48124" label="80.9/81"/>
    <otu id="otu48128" label="75/100"/>
    <otu id="otu48132" label="TFG90599.1_GCA_004525605_desulfoferrodoxin__Syntrophobacterales_bacterium_"/>
    <otu id="otu48136" label="GCA_002428735DIXO01000028.1_15015213415250869_150_GCA_002428735_1_ID_69_150_partial_00__Syntrophaceae_bacterium_UBA6078_"/>
    <otu id="otu48144" label="61.2/83"/>
    <otu id="otu48148" label="RKX74261.1_GCA_003645645_desulfoferrodoxin__Spirochaetes_bacterium_"/>
    <otu id="otu48152" label="BBD09647.1_GCA_003966735_desulfoferrodoxin__Desulfovibrio_ferrophilus_"/>
    <otu id="otu48170" label="TFG37798.1_GCA_004525035_desulfoferrodoxin__Syntrophobacterales_bacterium_"/>
    <otu id="otu48174" label="0/96"/>
    <otu id="otu48178" label="OGP57621.1_GCA_001797815_desulfoferrodoxin__Deltaproteobacteria_bacterium_RBG_13_61_14_"/>
    <otu id="otu48182" label="81.4/99"/>
    <otu id="otu48186" label="PIS47349.1_GCA_002774685_desulfoferrodoxin__Elusimicrobia_bacterium_CG08_land_8_20_14_0_20_51_18_"/>
    <otu id="otu48192" label="34.7/100"/>
    <otu id="otu48196" label="OGF09626.1_GCA_001777935_desulfoferrodoxin__Candidatus_Edwardsbacteria_bacterium_GWE2_54_12_"/>
    <otu id="otu48200" label="GCA_002345865DDWH01000020.1_33285472892730_33_GCA_002345865__1_ID_30_33_partial_00__bacterium_UBP2_UBA2291_"/>
    <otu id="otu48208" label="GCA_002347565DDXR01000062.1_30260562643678_30_GCA_002347565__1_ID_78_30_partial_00__bacterium_UBP2_UBA2255_"/>
    <otu id="otu48236" label="68.5/71"/>
    <otu id="otu48240" label="67.1/87"/>
    <otu id="otu48244" label="85.4/86"/>
    <otu id="otu48250" label="57.6/79"/>
    <otu id="otu48256" label="0/34"/>
    <otu id="otu48260" label="89.7/94"/>
    <otu id="otu48264" label="0/92"/>
    <otu id="otu48268" label="80.3/77"/>
    <otu id="otu48274" label="91.7/83"/>
    <otu id="otu48278" label="78.4/82"/>
    <otu id="otu48282" label="60.2/45"/>
    <otu id="otu48286" label="11.6/29"/>
    <otu id="otu48290" label="GCA_002304935DBPS01000012.1_14134771385730_14_GCA_002304935_1_ID_30_14_partial_00__Actinobacteria_bacterium_UBA1414_"/>
    <otu id="otu48294" label="TET59560.1_GCA_004376785_desulfoferrodoxin__bacterium__Candidatus_Stahlbacteria__"/>
    <otu id="otu48302" label="86.3/100"/>
    <otu id="otu48306" label="PIU54016.1_GCA_002779455_desulfoferrodoxin__Deltaproteobacteria_bacterium_CG07_land_8_20_14_0_80_60_11_"/>
    <otu id="otu48310" label="OGR25474.1_GCA_001799355_desulfoferrodoxin__Desulfobacca_sp._RBG_16_60_12_"/>
    <otu id="otu48322" label="HAR95305.1_GCA_003476045_TPA__desulfoferrodoxin__Deltaproteobacteria_bacterium_"/>
    <otu id="otu48330" label="KPJ48657.1_GCA_001302725_desulfoferrodoxin__candidate_division_Zixibacteria_bacterium_DG_27_"/>
    <otu id="otu48338" label="OGW66652.1_GCA_001803885_desulfoferrodoxin__Nitrospirae_bacterium_RIFCSPHIGHO2_02_FULL_40_19_"/>
    <otu id="otu48346" label="88.8/100"/>
    <otu id="otu48350" label="84.5/100"/>
    <otu id="otu48354" label="GCA_002347265DDYB01000024.1_27270992747616_27_GCA_002347265_1_ID_16_27_partial_00__Desulfobacteraceae_bacterium_UBA2245_"/>
    <otu id="otu48358" label="OQX94807.1_GCA_002084535_desulfoferrodoxin__candidate_division_KSB1_bacterium_4572_119_"/>
    <otu id="otu48366" label="RLB06790.1_GCA_003646745_desulfoferrodoxin__Deltaproteobacteria_bacterium_"/>
    <otu id="otu48378" label="WP_036226138.1_GCF_000745455_desulfoferrodoxin__Mesoaciditoga_lauensis_"/>
    <otu id="otu48388" label="TET46538.1_GCA_004376575_desulfoferrodoxin__candidate_division_TA06_bacterium_"/>
    <otu id="otu48392" label="77.5/100"/>
    <otu id="otu48396" label="RKX63010.1_GCA_003644025_desulfoferrodoxin__Thermodesulfobacteria_bacterium_"/>
    <otu id="otu48400" label="AMM39982.1_GCA_001577525_Desulfoferrodoxin__Candidatus_Desulfofervidus_auxilii_"/>
    <otu id="otu48416" label="93.7/95"/>
    <otu id="otu48420" label="78.2/96"/>
    <otu id="otu48424" label="77/98"/>
    <otu id="otu48428" label="73.8/99"/>
    <otu id="otu48432" label="GCA_003562565PWUL01000257.1_542014587147_5_GCA_003562565__1_ID_147_5_partial_00__Actinobacteria_bacterium_"/>
    <otu id="otu48436" label="SHI81983.1_GCA_900142135_superoxide_reductase__Desulfatibacillum_alkenivorans_DSM_16219_"/>
    <otu id="otu48444" label="GCA_002424635DIKT01000054.1_8103031068336_8_GCA_002424635__1_ID_36_8_partial_00__Desulfobulbaceae_bacterium_UBA5611_"/>
    <otu id="otu48452" label="OGR02195.1_GCA_001799225_desulfoferrodoxin__Deltaproteobacteria_bacterium_RIFOXYD12_FULL_50_9_"/>
    <otu id="otu48460" label="GCA_002347745DDXC01000019.1_29364173679444_29_GCA_002347745__1_ID_44_29_partial_00__Desulfobulbaceae_bacterium_UBA2270_"/>
    <otu id="otu48472" label="0/14"/>
    <otu id="otu48476" label="81.4/98"/>
    <otu id="otu48480" label="GCA_002010915MTPG01000003.1_1631700521704261_163_GCA_002010915_1_ID_1_163_partial_00__Desulfarculaceae_bacterium_JdFR_97_"/>
    <otu id="otu48484" label="KPK26990.1_GCA_001303205_desulfoferrodoxin__Nitrospira_bacterium_SG8_3_"/>
    <otu id="otu48492" label="RLA87898.1_GCA_003643895_desulfoferrodoxin__partial__Deltaproteobacteria_bacterium_"/>
    <otu id="otu48504" label="ABK19560.1_GCA_000014965_desulfoferrodoxin__Syntrophobacter_fumaroxidans_MPOB_"/>
    <otu id="otu48512" label="86.6/59"/>
    <otu id="otu48516" label="78.4/27"/>
    <otu id="otu48520" label="80.1/13"/>
    <otu id="otu48524" label="78.2/13"/>
    <otu id="otu48528" label="76.3/16"/>
    <otu id="otu48532" label="75.2/29"/>
    <otu id="otu48536" label="70.9/60"/>
    <otu id="otu48540" label="OGQ95242.1_GCA_001799275_desulfoferrodoxin__Deltaproteobacteria_bacterium_RIFOXYD12_FULL_57_12_"/>
    <otu id="otu48546" label="79.7/59"/>
    <otu id="otu48550" label="RUM88715.1_GCA_003978135_desulfoferrodoxin__Thermodesulfatator_sp._"/>
    <otu id="otu48554" label="GCA_002414225DHYV01000042.1_12148131518736_12_GCA_002414225_1_ID_36_12_partial_00__Desulfobulbaceae_bacterium_UBA5121_"/>
    <otu id="otu48562" label="GCA_002436065DIXP01000049.1_32126250017_3_GCA_002436065_1_ID_17_3_partial_00__Chloroflexi_bacterium_UBA6077_"/>
    <otu id="otu48574" label="72.1/90"/>
    <otu id="otu48578" label="RJX35025.1_GCA_003605035_desulfoferrodoxin__Desulfurivibrio_sp._"/>
    <otu id="otu48582" label="GCA_003229375QIDP01000199.1_117595796976_11_GCA_003229375_1_ID_76_11_partial_00__Nitrospirae_bacterium_"/>
    <otu id="otu48594" label="RTZ92070.1_GCA_003973245_desulfoferrodoxin__Deltaproteobacteria_bacterium_"/>
    <otu id="otu48602" label="OEU44781.1_GCA_001751075_desulfoferrodoxin__Desulfobacterales_bacterium_S7086C20_"/>
    <otu id="otu48610" label="RLB09141.1_GCA_003646715_desulfoferrodoxin__Deltaproteobacteria_bacterium_"/>
    <otu id="otu48618" label="77.5/31"/>
    <otu id="otu48622" label="32.5/19"/>
    <otu id="otu48626" label="GCA_002415465DHYT01000222.1_11108501122443_11_GCA_002415465_1_ID_43_11_partial_00__Desulfobulbaceae_bacterium_UBA5123_"/>
    <otu id="otu48630" label="0/93"/>
    <otu id="otu48634" label="RMD52206.1_GCA_003693935_desulfoferrodoxin__Nitrospirae_bacterium_"/>
    <otu id="otu48638" label="92.3/96"/>
    <otu id="otu48642" label="GCA_005239945SBAY01000208.1_26741048279_2_GCA_005239945_1_ID_279_2_partial_00__Nitrospira_sp._"/>
    <otu id="otu48646" label="RLB08173.1_GCA_003646755_desulfoferrodoxin__Deltaproteobacteria_bacterium_"/>
    <otu id="otu48662" label="OPX22211.1_GCA_002059205_desulfoferrodoxin__Candidatus_Latescibacteria_bacterium_4484_107_"/>
    <otu id="otu48676" label="85.1/54"/>
    <otu id="otu48682" label="83.5/95"/>
    <otu id="otu48688" label="80.9/89"/>
    <otu id="otu48692" label="83.6/54"/>
    <otu id="otu48696" label="68.7/56"/>
    <otu id="otu48700" label="KPK68157.1_GCA_001303805_desulfoferrodoxin__candidate_division_WOR_3_bacterium_SM23_60_"/>
    <otu id="otu48704" label="91.6/100"/>
    <otu id="otu48708" label="57.7/90"/>
    <otu id="otu48712" label="GCA_003155375PMCI01000364.1_75474585173_7_GCA_003155375_1_ID_73_7_partial_00__Syntrophaceae_bacterium_"/>
    <otu id="otu48716" label="GCA_002418985DIFE01000089.1_65285565984_6_GCA_002418985_1_ID_84_6_partial_00__Deltaproteobacteria_bacterium_UBA5756_"/>
    <otu id="otu48724" label="74.6/81"/>
    <otu id="otu48728" label="0/81"/>
    <otu id="otu48732" label="GCA_002305765DBQU01000009.1_8891859922332_88_GCA_002305765__1_ID_2_88_partial_00__Deltaproteobacteria_bacterium_UBA1386_"/>
    <otu id="otu48736" label="OPY04161.1_GCA_002067555_Desulfoferrodoxin__Syntrophorhabdus_sp._PtaB.Bin184_"/>
    <otu id="otu48744" label="OPY01645.1_GCA_002067235_Desulfoferrodoxin__Syntrophorhabdus_sp._PtaB.Bin047_"/>
    <otu id="otu48760" label="GCA_001603845LUZZ01000320.1_676388015215_6_GCA_001603845_1_ID_215_6_partial_00__Syntrophobacterales_bacterium_Delta_01_"/>
    <otu id="otu48768" label="86/99"/>
    <otu id="otu48772" label="KPK70241.1_GCA_001303705_desulfoferrodoxin__candidate_division_TA06_bacterium_SM23_40_"/>
    <otu id="otu48776" label="96.1/98"/>
    <otu id="otu48780" label="76.6/59"/>
    <otu id="otu48784" label="69.3/99"/>
    <otu id="otu48788" label="74.5/99"/>
    <otu id="otu48792" label="79.2/100"/>
    <otu id="otu48796" label="THB78466.1_GCA_004796375_desulfoferrodoxin__Desulfobacteraceae_bacterium_"/>
    <otu id="otu48800" label="HCY86116.1_GCA_003538835_TPA__desulfoferrodoxin__Desulfobacteraceae_bacterium_"/>
    <otu id="otu48808" label="GCA_003561965PWXJ01000174.1_31080146055_3_GCA_003561965_1_ID_55_3_partial_00__PVC_group_bacterium_"/>
    <otu id="otu48816" label="WP_022666989.1_GCF_000420085_desulfoferrodoxin__Desulfospira_joergensenii_"/>
    <otu id="otu48824" label="WP_024335167.1_GCF_000421285_desulfoferrodoxin__Desulfotignum_balticum_"/>
    <otu id="otu48834" label="WP_020590091.1_GCF_000373985_desulfoferrodoxin__Desulfobacter_curvatus_"/>
    <otu id="otu48838" label="77.6/52"/>
    <otu id="otu48842" label="76.2/100"/>
    <otu id="otu48846" label="WP_035238972.1_GCF_000745975_desulfoferrodoxin__Desulfobacter_vibrioformis_"/>
    <otu id="otu48850" label="GCA_003252055QKDP01000345.1_440154389342_4_GCA_003252055__1_ID_342_4_partial_00__Desulfobacter_postgatei_"/>
    <otu id="otu48858" label="QBH14003.1_GCA_004319545_desulfoferrodoxin__Desulfobacter_hydrogenophilus_"/>
    <otu id="otu48882" label="OKY75693.1_GCA_001914235_desulfoferrodoxin__Desulfobulbaceae_bacterium_DB1_"/>
    <otu id="otu48890" label="OGP52006.1_GCA_001797675_desulfoferrodoxin__Deltaproteobacteria_bacterium_RBG_13_43_22_"/>
    <otu id="otu48898" label="RLB31363.1_GCA_003646935_desulfoferrodoxin__Deltaproteobacteria_bacterium_"/>
    <otu id="otu48908" label="KPL19143.1_GCA_001304015_desulfoferrodoxin__candidate_division_Zixibacteria_bacterium_SM23_81_"/>
    <otu id="otu48912" label="HBF35653.1_GCA_003501375_TPA__desulfoferrodoxin__Candidatus_Sumerlaeota_bacterium_"/>
    <otu id="otu48924" label="SFM94869.1_GCA_900114975_superoxide_reductase__Thermodesulforhabdus_norvegica_"/>
    <otu id="otu48940" label="64.3/66"/>
    <otu id="otu48944" label="OGQ97708.1_GCA_001799275_desulfoferrodoxin__Deltaproteobacteria_bacterium_RIFOXYD12_FULL_57_12_"/>
    <otu id="otu48950" label="AFM26911.1_GCA_000266945_desulfoferrodoxin__Desulfomonile_tiedjei_DSM_6799_"/>
    <otu id="otu48954" label="OHE24297.1_GCA_001829865_desulfoferrodoxin__partial__Syntrophobacterales_bacterium_RIFOXYC2_FULL_60_23_"/>
    <otu id="otu48972" label="88.1/100"/>
    <otu id="otu48976" label="76.1/100"/>
    <otu id="otu48980" label="66.9/100"/>
    <otu id="otu48984" label="WP_027190017.1_GCF_000429325_desulfoferrodoxin__Desulfovibrio_putealis_"/>
    <otu id="otu48988" label="GCA_000478645ASWY01000105.1_22206602103434_22_GCA_000478645__1_ID_34_22_partial_00__Latescibacteria_bacterium_SCGC_AAA252_B13_"/>
    <otu id="otu48996" label="GCA_002452635DKEU01000004.1_749945368122_7_GCA_002452635_1_ID_122_7_partial_00__Desulfovibrionaceae_bacterium_UBA6814_"/>
    <otu id="otu49004" label="78.4/100"/>
    <otu id="otu49008" label="76.9/100"/>
    <otu id="otu49014" label="93/100"/>
    <otu id="otu49018" label="OHB58623.1_GCA_001825675_desulfoferrodoxin__Planctomycetes_bacterium_GWF2_42_9_"/>
    <otu id="otu49022" label="OHB51507.1_GCA_001825665_desulfoferrodoxin__Planctomycetes_bacterium_GWF2_41_51_"/>
    <otu id="otu49030" label="90/100"/>
    <otu id="otu49034" label="PKL51034.1_GCA_002839495_desulfoferrodoxin__Planctomycetes_bacterium_HGW_Planctomycetes_1_"/>
    <otu id="otu49038" label="OHB56592.1_GCA_001825715_desulfoferrodoxin__Planctomycetes_bacterium_RBG_13_44_8b_"/>
    <otu id="otu49050" label="OHB44089.1_GCA_001824555_desulfoferrodoxin__Planctomycetes_bacterium_GWC2_45_44_"/>
    <otu id="otu49058" label="GCA_003142595PLMU01000003.1_36238096038133414_362_GCA_003142595__1_ID_14_362_partial_00__Phycisphaerales_bacterium_"/>
    <otu id="otu49070" label="HBZ54051.1_GCA_003521005_TPA__desulfoferrodoxin__Syntrophobacteraceae_bacterium_"/>
    <otu id="otu49082" label="EFK10108.1_GCA_000179315_superoxide_reductase__delta_proteobacterium_NaphS2_"/>
    <otu id="otu49094" label="73.3/72"/>
    <otu id="otu49098" label="83.8/99"/>
    <otu id="otu49102" label="OGS08144.1_GCA_001800245_desulfoferrodoxin__Elusimicrobia_bacterium_RIFOXYA12_FULL_51_18_"/>
    <otu id="otu49106" label="OGR42785.1_GCA_001799575_desulfoferrodoxin__Elusimicrobia_bacterium_GWA2_56_46_"/>
    <otu id="otu49116" label="GCA_002496385DAJR01000050.1_22203772075447_22_GCA_002496385__1_ID_47_22_partial_00__Methanomassiliicoccales_archaeon_UBA147_"/>
    <otu id="otu49120" label="GCA_002499085DAKD01000016.1_40403104068722_40_GCA_002499085__1_ID_22_40_partial_00__Methanomassiliicoccales_archaeon_UBA280_"/>
    <otu id="otu49136" label="0/74"/>
    <otu id="otu49140" label="89.5/97"/>
    <otu id="otu49144" label="RLB39411.1_GCA_003646975_desulfoferrodoxin__Deltaproteobacteria_bacterium_"/>
    <otu id="otu49148" label="WP_028321386.1_GCF_000422285_desulfoferrodoxin__Desulfatiglans_anilini_"/>
    <otu id="otu49156" label="86.4/94"/>
    <otu id="otu49160" label="AEB09994.1_GCA_000195295_desulfoferrodoxin__Desulfobacca_acetoxidans_DSM_11109_"/>
    <otu id="otu49164" label="RPI76870.1_GCA_003819975_desulfoferrodoxin__Desulfobacteraceae_bacterium_"/>
    <otu id="otu49180" label="PKL40686.1_GCA_002839375_desulfoferrodoxin__Spirochaetae_bacterium_HGW_Spirochaetae_1_"/>
    <otu id="otu49192" label="73.2/88"/>
    <otu id="otu49196" label="WP_028573837.1_GCF_000686525_desulfoferrodoxin__Desulfonatronovibrio_hydrogenovorans_"/>
    <otu id="otu49200" label="GCA_002316295DCDF01000287.1_544754855206_5_GCA_002316295_1_ID_206_5_partial_00__Syntrophaceae_bacterium_UBA1062_"/>
    <otu id="otu49212" label="0/87"/>
    <otu id="otu49216" label="78.7/95"/>
    <otu id="otu49220" label="88.3/99"/>
    <otu id="otu49224" label="GCA_003564955PXDV01000025.1_171901919393148_17_GCA_003564955_1_ID_148_17_partial_00__Desulfobacteraceae_bacterium_"/>
    <otu id="otu49228" label="WP_029897330.1_GCF_000711295_desulfoferrodoxin__Desulfohalovibrio_reitneri_"/>
    <otu id="otu49236" label="GCA_001443525LKPX01000061.1_101316113535152_10_GCA_001443525_1_ID_152_10_partial_00__Desulfobacteraceae_bacterium_RAAP_1_"/>
    <otu id="otu49244" label="93.2/100"/>
    <otu id="otu49248" label="PKN87504.1_GCA_002840635_desulfoferrodoxin__Deltaproteobacteria_bacterium_HGW_Deltaproteobacteria_1_"/>
    <otu id="otu49252" label="PKN59636.1_GCA_002840595_desulfoferrodoxin__partial__Deltaproteobacteria_bacterium_HGW_Deltaproteobacteria_11_"/>
    <otu id="otu49276" label="92.2/67"/>
    <otu id="otu49282" label="0/27"/>
    <otu id="otu49286" label="78.9/73"/>
    <otu id="otu49290" label="82.3/76"/>
    <otu id="otu49294" label="73.5/48"/>
    <otu id="otu49298" label="94.6/92"/>
    <otu id="otu49302" label="85.1/42"/>
    <otu id="otu49306" label="OGV32465.1_GCA_001804785_desulfoferrodoxin__Lentisphaerae_bacterium_GWF2_45_14_"/>
    <otu id="otu49310" label="1.3/24"/>
    <otu id="otu49314" label="OGV49045.1_GCA_001804825_desulfoferrodoxin__Lentisphaerae_bacterium_GWF2_52_8_"/>
    <otu id="otu49318" label="OGV19805.1_GCA_001803205_desulfoferrodoxin__Lentisphaerae_bacterium_GWF2_38_69_"/>
    <otu id="otu49332" label="TET27368.1_GCA_004376455_desulfoferrodoxin__Candidatus_Heimdallarchaeota_archaeon_"/>
    <otu id="otu49336" label="GCA_003557005PWPX01000052.1_775007754222_7_GCA_003557005__1_ID_222_7_partial_01__Clostridia_bacterium_"/>
    <otu id="otu49348" label="27.2/72"/>
    <otu id="otu49354" label="GCA_002409065DHUH01000092.1_873317714245_8_GCA_002409065_1_ID_245_8_partial_00__Lentisphaeria_bacterium_UBA5239_"/>
    <otu id="otu49358" label="70.5/41"/>
    <otu id="otu49362" label="OGS31449.1_GCA_001800475_desulfoferrodoxin__Elusimicrobia_bacterium_RIFOXYB2_FULL_46_23_"/>
    <otu id="otu49366" label="CAJ36839.1_GCA_000063445_desulfoferrodoxin__2_Fe_SOR___Methanocella_arvoryzae_MRE50_"/>
    <otu id="otu49378" label="87/97"/>
    <otu id="otu49382" label="OGW57838.1_GCA_001805185_desulfoferrodoxin__Nitrospirae_bacterium_RBG_16_43_8_"/>
    <otu id="otu49386" label="RLA99248.1_GCA_003646705_desulfoferrodoxin__Deltaproteobacteria_bacterium_"/>
    <otu id="otu49402" label="78.5/95"/>
    <otu id="otu49408" label="SDP29603.1_GCA_900104115_superoxide_reductase__Clostridium_gasigenes_"/>
    <otu id="otu49412" label="OHD13590.1_GCA_001829125_desulfoferrodoxin__Spirochaetes_bacterium_GWB1_27_13_"/>
    <otu id="otu49422" label="QCQ21631.1_GCA_005377625_desulfoferrodoxin__Desulfoglaeba_alkanexedens_ALDC_"/>
    <otu id="otu49430" label="ROR03289.1_GCA_003751385_superoxide_reductase__Desulfosoma_caldarium_"/>
    <otu id="otu49434" label="SMC20699.1_GCA_900176285_superoxide_reductase__Desulfacinum_hydrothermale_DSM_13146_"/>
    <otu id="otu49442" label="SHG08420.1_GCA_900129305_superoxide_reductase__Desulfacinum_infernum_DSM_9756_"/>
    <otu id="otu49462" label="80.1/99"/>
    <otu id="otu49466" label="72.8/100"/>
    <otu id="otu49470" label="76/99"/>
    <otu id="otu49474" label="75.1/97"/>
    <otu id="otu49478" label="78.5/100"/>
    <otu id="otu49482" label="35.7/98"/>
    <otu id="otu49486" label="SBW09723.1_GCA_900079685_Desulfoferrodoxin__uncultured_delta_proteobacterium_"/>
    <otu id="otu49490" label="GCA_002293605DBDO01000113.1_418272210154_4_GCA_002293605_1_ID_154_4_partial_00__Desulfovibrionaceae_bacterium_UBA930_"/>
    <otu id="otu49498" label="91.9/98"/>
    <otu id="otu49502" label="93.8/99"/>
    <otu id="otu49506" label="86.8/97"/>
    <otu id="otu49512" label="SHJ41195.1_GCA_900142115_superoxide_reductase__Desulfovibrio_desulfuricans_"/>
    <otu id="otu49516" label="SIN88009.1_GCA_900129975_superoxide_reductase__Halodesulfovibrio_marinisediminis_DSM_17456_"/>
    <otu id="otu49524" label="RJX36512.1_GCA_003605055_desulfoferrodoxin__Desulfarculus_sp._"/>
    <otu id="otu49532" label="ABB39987.1_GCA_000012665_desulfoferrodoxin__Desulfovibrio_alaskensis_G20_"/>
    <otu id="otu49540" label="GCA_003252375QKEJ01000177.1_404938349763147_40_GCA_003252375_1_ID_147_40_partial_00__Halodesulfovibrio_sp._"/>
    <otu id="otu49552" label="78.3/95"/>
    <otu id="otu49556" label="77.8/97"/>
    <otu id="otu49560" label="82.2/57"/>
    <otu id="otu49566" label="95.5/99"/>
    <otu id="otu49572" label="56.3/100"/>
    <otu id="otu49576" label="OUO55384.1_GCA_002159665_desulfoferrodoxin__Desulfovibrio_sp._An276_"/>
    <otu id="otu49580" label="64.5/100"/>
    <otu id="otu49584" label="GCA_900546145URBN01000002.1_6994645950252_69_GCA_900546145__1_ID_2_69_partial_00__uncultured_Desulfovibrio_sp._"/>
    <otu id="otu49588" label="GCA_900543435UQRD01000061.1_16744761_1_GCA_900543435_1_ID_61_1_partial_00__uncultured_Desulfovibrio_sp._"/>
    <otu id="otu49600" label="SFV74186.1_GCA_900116045_Superoxide_reductase__Desulfovibrio_piger_"/>
    <otu id="otu49608" label="GCA_002369295DFDR01000166.1_21423180373_2_GCA_002369295_1_ID_73_2_partial_00__Desulfovibrionaceae_bacterium_UBA3823_"/>
    <otu id="otu49616" label="89.2/100"/>
    <otu id="otu49620" label="0/99"/>
    <otu id="otu49626" label="GCA_000403945APFI01000114.1_317652145114_3_GCA_000403945__1_ID_114_3_partial_00__Desulfovibrio_sp._Dsv1_"/>
    <otu id="otu49630" label="EFV43036.1_GCA_000185705_desulfoferrodoxin__Bilophila_wadsworthia_3_1_6_"/>
    <otu id="otu49638" label="AMD90687.1_GCA_001553605_desulfoferrodoxin__Desulfovibrio_fairfieldensis_"/>
    <otu id="otu49646" label="GCA_001941235MSHO01000060.1_28299723035260_28_GCA_001941235_1_ID_60_28_partial_00__Desulfovibrio_sp._Zagget14_"/>
    <otu id="otu49658" label="50.5/64"/>
    <otu id="otu49664" label="GCA_001604445LVBP01000144.1_212861666144_2_GCA_001604445_1_ID_144_2_partial_00__Synergistales_bacterium_Syner_02_"/>
    <otu id="otu49668" label="WP_022657704.1_GCF_000420465_desulfoferrodoxin__Desulfovibrio_desulfuricans_"/>
    <otu id="otu49676" label="93.3/81"/>
    <otu id="otu49680" label="ACL49906.1_GCA_000022125_desulfoferrodoxin__Desulfovibrio_desulfuricans_ATCC_27774_"/>
    <otu id="otu49684" label="SCM71963.1_GCA_900095395_Desulfoferrodoxin__uncultured_Desulfovibrio_sp._"/>
    <otu id="otu49700" label="86.2/80"/>
    <otu id="otu49704" label="RRD86714.1_GCA_003860215_desulfoferrodoxin__Desulfovibrio_sp._OH1186_COT_070_"/>
    <otu id="otu49708" label="TBH78184.1_GCA_004309735_desulfoferrodoxin__Desulfovibrio_legallii_"/>
    <otu id="otu49720" label="55.9/99"/>
    <otu id="otu49724" label="AAS97653.1_GCA_000195755_desulfoferrodoxin__Desulfovibrio_vulgaris_str._Hildenborough_"/>
    <otu id="otu49728" label="GCA_002432265DJGQ01000048.1_3743658440326_37_GCA_002432265_1_ID_6_37_partial_00__Desulfovibrionaceae_bacterium_UBA5842_"/>
    <otu id="otu49744" label="SHN54448.1_GCA_900143255_superoxide_reductase__Desulfovibrio_litoralis_DSM_11393_"/>
    <otu id="otu49752" label="78.1/100"/>
    <otu id="otu49758" label="EPR44724.1_GCA_000422205_desulfoferrodoxin__Desulfovibrio_sp._X2_"/>
    <otu id="otu49762" label="EPR35374.1_GCA_000422245_desulfoferrodoxin__Desulfovibrio_alkalitolerans_DSM_16529_"/>
    <otu id="otu49770" label="GCA_003252355QKEM01000510.1_538524235722_5_GCA_003252355_1_ID_722_5_partial_00__Desulfovibrio_sp._"/>
    <otu id="otu49784" label="GCA_900545465UQYY01000004.1_8825886384_8_GCA_900545465_1_ID_4_8_partial_00__uncultured_Desulfovibrio_sp._"/>
    <otu id="otu49788" label="RJP76476.1_GCA_003599865_desulfoferrodoxin__Desulfobacteraceae_bacterium_"/>
    <otu id="otu49804" label="PIP41200.1_GCA_002772195_desulfoferrodoxin__Desulfobacterales_bacterium_CG23_combo_of_CG06_09_8_20_14_all_51_8_"/>
    <otu id="otu49812" label="81.9/97"/>
    <otu id="otu49816" label="81/98"/>
    <otu id="otu49820" label="20.9/89"/>
    <otu id="otu49824" label="74.3/80"/>
    <otu id="otu49828" label="84.6/98"/>
    <otu id="otu49832" label="WP_027175669.1_GCF_000422565_desulfoferrodoxin__Desulfovibrio_aminophilus_"/>
    <otu id="otu49836" label="HBE95243.1_GCA_003500825_TPA__desulfoferrodoxin__Desulfovibrio_sp._"/>
    <otu id="otu49844" label="SKA83565.1_GCA_900167125_superoxide_reductase__Desulfovibrio_gracilis_DSM_16080_"/>
    <otu id="otu49852" label="82.1/30"/>
    <otu id="otu49856" label="89.3/17"/>
    <otu id="otu49860" label="0/15"/>
    <otu id="otu49864" label="75.1/22"/>
    <otu id="otu49870" label="WP_054648403.1_GCF_001311825_desulfoferrodoxin__Desulfovibrio_brasiliensis_"/>
    <otu id="otu49874" label="WP_018124529.1_GCF_000375485_desulfoferrodoxin__Desulfovibrio_oxyclinae_"/>
    <otu id="otu49882" label="ADU61824.1_GCA_000176915_desulfoferrodoxin__Pseudodesulfovibrio_aespoeensis_Aspo_2_"/>
    <otu id="otu49890" label="91.9/17"/>
    <otu id="otu49896" label="OIQ49419.1_GCA_001874525_Desulfoferrodoxin__Pseudodesulfovibrio_hydrargyri_"/>
    <otu id="otu49900" label="EGB14963.1_GCA_000189295_desulfoferrodoxin__Desulfovibrio_desulfuricans_ND132_"/>
    <otu id="otu49908" label="WP_022661276.1_GCF_000420485_desulfoferrodoxin__Desulfovibrio_longus_"/>
    <otu id="otu49920" label="TDT89033.1_GCA_004365595_superoxide_reductase__Pseudodesulfovibrio_indicus_"/>
    <otu id="otu49928" label="RWU02812.1_GCA_004025585_desulfoferrodoxin__Pseudodesulfovibrio_sp._S3_"/>
    <otu id="otu49940" label="SOB59484.1_GCA_900217235_Desulfoferrodoxin__Pseudodesulfovibrio_profundus_"/>
    <otu id="otu49948" label="91.2/98"/>
    <otu id="otu49952" label="PKN07393.1_GCA_002840405_desulfoferrodoxin__Deltaproteobacteria_bacterium_HGW_Deltaproteobacteria_8_"/>
    <otu id="otu49956" label="GCA_002422505DIVX01000084.1_520852471118_5_GCA_002422505_1_ID_118_5_partial_00__Desulfovibrio_sp._UBA6121_"/>
    <otu id="otu49972" label="83.5/50"/>
    <otu id="otu49978" label="88.4/19"/>
    <otu id="otu49982" label="75.2/23"/>
    <otu id="otu49986" label="82.7/98"/>
    <otu id="otu49990" label="RKY21125.1_GCA_003644275_desulfoferrodoxin__Planctomycetes_bacterium_"/>
    <otu id="otu49994" label="RLB96149.1_GCA_003647325_desulfoferrodoxin__Deltaproteobacteria_bacterium_"/>
    <otu id="otu50002" label="61.9/17"/>
    <otu id="otu50006" label="SDN91285.1_GCA_900104045_superoxide_reductase__Desulfonauticus_submarinus_"/>
    <otu id="otu50010" label="SKA80028.1_GCA_900167065_superoxide_reductase__Desulfovibrio_bizertensis_DSM_18034_"/>
    <otu id="otu50022" label="90.8/78"/>
    <otu id="otu50026" label="74.8/52"/>
    <otu id="otu50032" label="87.3/98"/>
    <otu id="otu50036" label="CCO22926.1_GCA_000331025_Desulfoferrodoxin__Desulfovibrio_hydrothermalis_AM13___DSM_14728_"/>
    <otu id="otu50040" label="73.4/100"/>
    <otu id="otu50044" label="WP_027720490.1_GCF_000425265_desulfoferrodoxin__Desulfovibrio_zosterae_"/>
    <otu id="otu50048" label="75.5/98"/>
    <otu id="otu50052" label="ACS78159.1_GCA_000023445_desulfoferrodoxin__Desulfovibrio_salexigens_DSM_2638_"/>
    <otu id="otu50056" label="TIH14834.1_GCA_004923195_desulfoferrodoxin__Marinifilum_sp._JC120_"/>
    <otu id="otu50072" label="WP_027179015.1_GCF_000429985_desulfoferrodoxin__Desulfovibrio_bastinii_"/>
    <otu id="otu50080" label="SMF26071.1_GCA_900177375_superoxide_reductase__Desulfovibrio_gilichinskyi_"/>
    <otu id="otu50090" label="47.3/98"/>
    <otu id="otu50094" label="SDK43097.1_GCA_900101105_superoxide_reductase__Desulfovibrio_ferrireducens_"/>
    <otu id="otu50098" label="WP_031481626.1_GCF_000711735_desulfoferrodoxin__Desulfovibrio_frigidus_"/>
    <otu id="otu50106" label="OEU65384.1_GCA_001750915_desulfoferrodoxin__Desulfovibrio_sp._S3730MH75_"/>
    <otu id="otu50122" label="71.6/17"/>
    <otu id="otu50126" label="OHD65309.1_GCA_001829455_desulfoferrodoxin__Spirochaetes_bacterium_RBG_13_51_14_"/>
    <otu id="otu50130" label="83.9/73"/>
    <otu id="otu50134" label="WP_027357988.1_GCF_000426225_desulfoferrodoxin__Desulforegula_conservatrix_"/>
    <otu id="otu50138" label="91.1/98"/>
    <otu id="otu50142" label="92/100"/>
    <otu id="otu50148" label="ETR67269.1_GCA_000516475_superoxide_reductase__Candidatus_Magnetoglobus_multicellularis_str._Araruama_"/>
    <otu id="otu50152" label="GCA_002753725PEAL01000001.1_222805728431247_22_GCA_002753725__1_ID_247_22_partial_00__Deltaproteobacteria_bacterium_"/>
    <otu id="otu50160" label="KPA16420.1_GCA_001292585_superoxide_reductase__Candidatus_Magnetomorum_sp._HK_1_"/>
    <otu id="otu50168" label="82.5/100"/>
    <otu id="otu50172" label="SMC96343.1_GCA_900176365_superoxide_reductase__Desulfobacterium_vacuolatum_DSM_3385_"/>
    <otu id="otu50178" label="KJR41923.1_GCA_000960725_desulfoferrodoxin__Candidatus_Magnetoovum_chiemensis_"/>
    <otu id="otu50182" label="SLM28645.1_GCA_900170035_Desulfoferrodoxin__Desulfamplus_magnetovallimortis_"/>
    <otu id="otu50210" label="76.7/97"/>
    <otu id="otu50214" label="HBE89232.1_GCA_003500765_TPA__desulfoferrodoxin__Elusimicrobia_bacterium_"/>
    <otu id="otu50218" label="RJP44095.1_GCA_003597945_desulfoferrodoxin__Desulfobacteraceae_bacterium_"/>
    <otu id="otu50234" label="51.8/21"/>
    <otu id="otu50238" label="OIP49271.1_GCA_001873115_desulfoferrodoxin__Desulfobacterales_bacterium_CG2_30_60_27_"/>
    <otu id="otu50244" label="OQX15812.1_GCA_002083975_desulfoferrodoxin__Desulfobulbaceae_bacterium_A2_"/>
    <otu id="otu50248" label="OQX14172.1_GCA_002083975_desulfoferrodoxin__Desulfobulbaceae_bacterium_A2_"/>
    <otu id="otu50264" label="93.3/68"/>
    <otu id="otu50270" label="84.6/90"/>
    <otu id="otu50276" label="78.4/38"/>
    <otu id="otu50280" label="77/39"/>
    <otu id="otu50286" label="86.6/76"/>
    <otu id="otu50292" label="72.2/40"/>
    <otu id="otu50296" label="72/94"/>
    <otu id="otu50300" label="87.1/100"/>
    <otu id="otu50304" label="GCA_001717025MAGU01000082.1_51444634484379_51_GCA_001717025__1_ID_79_51_partial_00__Candidatus_Methanomethylicus_oleusabulum_"/>
    <otu id="otu50308" label="GCA_001717035MAGT01000010.1_2432383082386882_243_GCA_001717035__1_ID_2_243_partial_00__Candidatus_Methanomethylicus_mesodigestum_"/>
    <otu id="otu50316" label="PKK85548.1_GCA_002838935_desulfoferrodoxin__Thermoplasmata_archaeon_HGW_Thermoplasmata_1_"/>
    <otu id="otu50324" label="KPJ69093.1_GCA_001302785_desulfoferrodoxin__candidate_division_WOR_1_bacterium_DG_54_3_"/>
    <otu id="otu50332" label="0/39"/>
    <otu id="otu50336" label="KMT21318.1_GCA_001047375_desulfoferrodoxin_Dfx__Clostridium_cylindrosporum_DSM_605_"/>
    <otu id="otu50340" label="59.3/41"/>
    <otu id="otu50344" label="27.9/45"/>
    <otu id="otu50348" label="RJP30726.1_GCA_003598015_desulfoferrodoxin__Actinobacteria_bacterium_"/>
    <otu id="otu50352" label="GCA_003560355PWIP01000017.1_63791417148_6_GCA_003560355__1_ID_48_6_partial_00__Candidatus_Dojkabacteria_bacterium_"/>
    <otu id="otu50362" label="RMD58868.1_GCA_003694575_desulfoferrodoxin__Candidatus_Parcubacteria_bacterium_"/>
    <otu id="otu50366" label="GCA_002328805DCVX01000023.1_10101741055730_10_GCA_002328805_1_ID_30_10_partial_00__Candidatus_Dojkabacteria_bacterium_UBA2177_"/>
    <otu id="otu50386" label="75.9/72"/>
    <otu id="otu50390" label="GCA_002419025DIFG01000087.1_43486074898187_43_GCA_002419025__1_ID_87_43_partial_00__Deltaproteobacteria_bacterium_UBA5754_"/>
    <otu id="otu50394" label="79.1/98"/>
    <otu id="otu50398" label="33.3/97"/>
    <otu id="otu50402" label="RKZ29201.1_GCA_003645085_desulfoferrodoxin__bacterium_"/>
    <otu id="otu50406" label="ADL53815.1_GCA_000145275_desulfoferrodoxin__Clostridium_cellulovorans_743B_"/>
    <otu id="otu50414" label="OPJ63565.1_GCA_002029235_desulfoferrodoxin__Clostridium_oryzae_"/>
    <otu id="otu50430" label="78/93"/>
    <otu id="otu50434" label="PIS28951.1_GCA_002774365_desulfoferrodoxin__Candidatus_Saganbacteria_bacterium_CG08_land_8_20_14_0_20_45_16_"/>
    <otu id="otu50438" label="ACN17256.1_GCA_000020365_Dfx__Desulfobacterium_autotrophicum_HRM2_"/>
    <otu id="otu50450" label="74.8/94"/>
    <otu id="otu50454" label="79.2/98"/>
    <otu id="otu50458" label="87/99"/>
    <otu id="otu50462" label="RKX18530.1_GCA_003641355_desulfoferrodoxin__candidate_division_Zixibacteria_bacterium_"/>
    <otu id="otu50466" label="GCA_002383325DFYJ01000145.1_422782661142_4_GCA_002383325__1_ID_142_4_partial_00__Candidatus_Aminicenantes_bacterium_UBA4085_"/>
    <otu id="otu50474" label="GCA_003567915PWYI01000290.1_145419118_1_GCA_003567915__1_ID_118_1_partial_00__Desulfatiglans_sp._"/>
    <otu id="otu50482" label="GCA_002448235DIXF01000013.1_36428714325113_36_GCA_002448235_1_ID_13_36_partial_00__Syntrophaceae_bacterium_UBA6087_"/>
    <otu id="otu50494" label="81.2/85"/>
    <otu id="otu50498" label="82.4/99"/>
    <otu id="otu50502" label="76.5/100"/>
    <otu id="otu50506" label="RCK79928.1_GCA_003327425_Superoxide_reductase__Candidatus_Ozemobacter_sibiricus_"/>
    <otu id="otu50510" label="WP_027631670.1_GCF_000686705_desulfoferrodoxin__Clostridium_hydrogeniformans_"/>
    <otu id="otu50518" label="87/100"/>
    <otu id="otu50522" label="CDF59390.1_GCA_000430995_Superoxide_reductase__Thermobrachium_celere_DSM_8682_"/>
    <otu id="otu50526" label="WP_027307767.1_GCF_000472625_MULTISPECIES__desulfoferrodoxin__Caloramator_"/>
    <otu id="otu50538" label="89.1/100"/>
    <otu id="otu50542" label="KRQ87916.1_GCA_001440545_Desulfoferrodoxin__Caloramator_mitchellensis_"/>
    <otu id="otu50546" label="CCJ33685.1_GCA_000297115_Superoxide_reductase__Caloramator_australicus_RC3_"/>
    <otu id="otu50562" label="32.8/22"/>
    <otu id="otu50566" label="82.8/99"/>
    <otu id="otu50570" label="GCA_002421565DIKC01000175.1_151244312817109_15_GCA_002421565__1_ID_109_15_partial_00__Desulfobulbaceae_bacterium_UBA5628_"/>
    <otu id="otu50574" label="HAO22308.1_GCA_003456735_TPA__desulfoferrodoxin__Desulfobacteraceae_bacterium_"/>
    <otu id="otu50584" label="TCL73238.1_GCA_004340685_superoxide_reductase__Hydrogenispora_ethanolica_"/>
    <otu id="otu50588" label="11.6/90"/>
    <otu id="otu50592" label="75.7/33"/>
    <otu id="otu50598" label="EIG53203.1_GCA_000245055_desulfoferrodoxin__Desulfovibrio_sp._U5L_"/>
    <otu id="otu50602" label="WP_024824903.1_GCF_000526455_desulfoferrodoxin__Desulfovibrio_magneticus_"/>
    <otu id="otu50610" label="GCA_002482565DLGG01000067.1_34362093658652_34_GCA_002482565_1_ID_52_34_partial_00__Desulfovibrio_magneticus_"/>
    <otu id="otu50618" label="BAH75252.1_GCA_000010665_desulfoferrodoxin__Desulfovibrio_magneticus_RS_1_"/>
    <otu id="otu50638" label="92/97"/>
    <otu id="otu50642" label="88.2/98"/>
    <otu id="otu50646" label="TBV80079.1_GCA_004332195_desulfoferrodoxin__Desulfobulbaceae_bacterium_"/>
    <otu id="otu50650" label="82.9/100"/>
    <otu id="otu50654" label="EAT04985.1_GCA_000168275_Desulfoferrodoxin__delta_proteobacterium_MLMS_1_"/>
    <otu id="otu50658" label="EAT02347.1_GCA_000168275_Desulfoferrodoxin__delta_proteobacterium_MLMS_1_"/>
    <otu id="otu50670" label="ADH86741.1_GCA_000092205_desulfoferrodoxin__Desulfurivibrio_alkaliphilus_AHT_2_"/>
    <otu id="otu50682" label="77.3/27"/>
    <otu id="otu50686" label="0/28"/>
    <otu id="otu50690" label="82/28"/>
    <otu id="otu50694" label="0/30"/>
    <otu id="otu50698" label="81.2/44"/>
    <otu id="otu50702" label="88.3/81"/>
    <otu id="otu50706" label="72.9/82"/>
    <otu id="otu50710" label="OQY02394.1_GCA_002084425_desulfoferrodoxin__Desulfobacteraceae_bacterium_4572_130_"/>
    <otu id="otu50714" label="KPJ76264.1_GCA_001303025_desulfoferrodoxin__Deltaproteobacteria_bacterium_SG8_13_"/>
    <otu id="otu50722" label="84.6/25"/>
    <otu id="otu50726" label="OGP61992.1_GCA_001797695_desulfoferrodoxin__Deltaproteobacteria_bacterium_RBG_13_49_15_"/>
    <otu id="otu50730" label="95.4/51"/>
    <otu id="otu50734" label="80.2/37"/>
    <otu id="otu50738" label="GCA_002423615DIKO01000098.1_12109211129513_12_GCA_002423615__1_ID_13_12_partial_00__Desulfobacteraceae_bacterium_UBA5616_"/>
    <otu id="otu50742" label="67.3/23"/>
    <otu id="otu50746" label="92.8/78"/>
    <otu id="otu50750" label="HAY40098.1_GCA_003486165_TPA__desulfoferrodoxin__Desulfobacteraceae_bacterium_"/>
    <otu id="otu50754" label="85.6/96"/>
    <otu id="otu50758" label="RLC04810.1_GCA_003647375_desulfoferrodoxin__Deltaproteobacteria_bacterium_"/>
    <otu id="otu50762" label="RTZ97318.1_GCA_003973265_desulfoferrodoxin__Deltaproteobacteria_bacterium_"/>
    <otu id="otu50774" label="PIZ16433.1_GCA_002785465_desulfoferrodoxin__Candidatus_Desantisbacteria_bacterium_CG_4_10_14_0_8_um_filter_48_22_"/>
    <otu id="otu50786" label="RJP87763.1_GCA_003599885_desulfoferrodoxin__Desulfobacteraceae_bacterium_"/>
    <otu id="otu50804" label="RPH86186.1_GCA_003818345_desulfoferrodoxin__Desulfobacteraceae_bacterium_"/>
    <otu id="otu50810" label="GCA_002347745DDXC01000064.1_25242812465515_25_GCA_002347745__1_ID_15_25_partial_00__Desulfobulbaceae_bacterium_UBA2270_"/>
    <otu id="otu50814" label="GCA_002424495DIKH01000324.1_27611168447_2_GCA_002424495__1_ID_447_2_partial_00__Desulfobacteraceae_bacterium_UBA5623_"/>
    <otu id="otu50830" label="88.7/92"/>
    <otu id="otu50834" label="76.6/92"/>
    <otu id="otu50838" label="TES92136.1_GCA_004375785_desulfoferrodoxin__Candidatus_Cloacimonetes_bacterium_"/>
    <otu id="otu50842" label="75.1/100"/>
    <otu id="otu50846" label="GCA_003563895PWTK01000090.1_64653502759_6_GCA_003563895_1_ID_59_6_partial_00__Syntrophomonadaceae_bacterium_"/>
    <otu id="otu50850" label="KPK67861.1_GCA_001303705_desulfoferrodoxin__candidate_division_TA06_bacterium_SM23_40_"/>
    <otu id="otu50862" label="73.2/99"/>
    <otu id="otu50866" label="96.9/100"/>
    <otu id="otu50870" label="74/99"/>
    <otu id="otu50874" label="86.8/99"/>
    <otu id="otu50878" label="96.7/100"/>
    <otu id="otu50882" label="HCO48555.1_GCA_003533845_TPA__desulfoferrodoxin__Spirochaetaceae_bacterium_"/>
    <otu id="otu50888" label="GCA_002428725DIXQ01000007.1_1011478118525_10_GCA_002428725__1_ID_5_10_partial_00__Spirochaetaceae_bacterium_UBA6076_"/>
    <otu id="otu50892" label="48.3/100"/>
    <otu id="otu50896" label="GCA_001896565MPOU01000028.1_26235182389227_26_GCA_001896565__1_ID_27_26_partial_00__bacterium_EBM_40_"/>
    <otu id="otu50900" label="GCA_002347545DDXQ01000079.1_9968510059162_9_GCA_002347545__1_ID_162_9_partial_00__Spirochaetaceae_bacterium_UBA2256_"/>
    <otu id="otu50916" label="HAL94039.1_GCA_003452735_TPA__desulfoferrodoxin__Spirochaetaceae_bacterium_"/>
    <otu id="otu50926" label="83.6/99"/>
    <otu id="otu50930" label="GCA_002425765DIMW01000002.1_16717669217706613_167_GCA_002425765__1_ID_13_167_partial_00__Spirochaetaceae_bacterium_UBA5556_"/>
    <otu id="otu50934" label="SLM14070.1_GCA_900163985_Desulfoferrodoxin__uncultured_spirochete_"/>
    <otu id="otu50942" label="SLM17867.1_GCA_900163975_Desulfoferrodoxin__uncultured_spirochete_"/>
    <otu id="otu50954" label="GCA_002435985DIXD01000023.1_18147101508496_18_GCA_002435985__1_ID_96_18_partial_00__Spirochaetaceae_bacterium_UBA6089_"/>
    <otu id="otu50962" label="ODA44638.1_GCA_001707915_Superoxide_reductase__Thermodesulfovibrio_sp._N1_"/>
    <otu id="otu50978" label="98.2/100"/>
    <otu id="otu50982" label="OPX95592.1_GCA_002067165_Desulfoferrodoxin__Syntrophorhabdus_sp._PtaB.Bin006_"/>
    <otu id="otu50986" label="WP_028895283.1_GCF_000512235_desulfoferrodoxin__Syntrophorhabdus_aromaticivorans_"/>
    <otu id="otu50998" label="66.6/49"/>
    <otu id="otu51002" label="60.3/21"/>
    <otu id="otu51006" label="88.6/97"/>
    <otu id="otu51010" label="26.7/21"/>
    <otu id="otu51014" label="BAV91871.1_GCA_002355955_desulfoferrodoxin__Candidatus_Desulfovibrio_trichonymphae_"/>
    <otu id="otu51018" label="OHB86055.1_GCA_001828335_desulfoferrodoxin__Planctomycetes_bacterium_RBG_16_64_12_"/>
    <otu id="otu51026" label="RZB34495.1_GCA_004193555_superoxide_reductase__Desulfobacteraceae_bacterium_Eth_SRB1_"/>
    <otu id="otu51034" label="RLB70370.1_GCA_003647165_desulfoferrodoxin__Deltaproteobacteria_bacterium_"/>
    <otu id="otu51042" label="79.6/25"/>
    <otu id="otu51046" label="0/79"/>
    <otu id="otu51050" label="76/90"/>
    <otu id="otu51054" label="0/86"/>
    <otu id="otu51060" label="75.9/93"/>
    <otu id="otu51064" label="81.6/92"/>
    <otu id="otu51070" label="PIU58153.1_GCA_002779505_desulfoferrodoxin__Deltaproteobacteria_bacterium_CG07_land_8_20_14_0_80_38_7_"/>
    <otu id="otu51074" label="PKM88681.1_GCA_002841595_desulfoferrodoxin__Firmicutes_bacterium_HGW_Firmicutes_12_"/>
    <otu id="otu51082" label="81.5/71"/>
    <otu id="otu51086" label="91.3/88"/>
    <otu id="otu51092" label="77.8/90"/>
    <otu id="otu51096" label="91.2/95"/>
    <otu id="otu51102" label="RKX26249.1_GCA_003641405_desulfoferrodoxin__candidate_division_Zixibacteria_bacterium_"/>
    <otu id="otu51108" label="35.9/91"/>
    <otu id="otu51112" label="RLB41614.1_GCA_003646995_desulfoferrodoxin__Deltaproteobacteria_bacterium_"/>
    <otu id="otu51116" label="WP_027985331.1_GCF_000483025_desulfoferrodoxin__delta_proteobacterium_PSCGC_5451_"/>
    <otu id="otu51124" label="RLB22091.1_GCA_003646865_desulfoferrodoxin__partial__Deltaproteobacteria_bacterium_"/>
    <otu id="otu51136" label="RKX29975.1_GCA_003641415_desulfoferrodoxin__candidate_division_Zixibacteria_bacterium_"/>
    <otu id="otu51144" label="RLB95930.1_GCA_003647325_desulfoferrodoxin__Deltaproteobacteria_bacterium_"/>
    <otu id="otu51154" label="THB67638.1_GCA_004796465_desulfoferrodoxin__Desulfovibrio_sp._"/>
    <otu id="otu51158" label="GBC62698.1_GCA_003851005_desulfoferrodoxin__Desulfonema_ishimotonii_"/>
    <otu id="otu51170" label="OPX37236.1_GCA_002050025_desulfoferrodoxin__Desulfobacteraceae_bacterium_4484_190.2_"/>
    <otu id="otu51178" label="0/95"/>
    <otu id="otu51182" label="85.3/100"/>
    <otu id="otu51186" label="SPD74634.1_GCA_900258555_Desulfoferrodoxin__uncultured_Desulfobacterium_sp._"/>
    <otu id="otu51190" label="GCA_002424495DIKH01000340.1_21145821496515_21_GCA_002424495__1_ID_15_21_partial_00__Desulfobacteraceae_bacterium_UBA5623_"/>
    <otu id="otu51198" label="EFK08217.1_GCA_000179315_superoxide_reductase__delta_proteobacterium_NaphS2_"/>
    <otu id="otu51214" label="93.9/100"/>
    <otu id="otu51218" label="RZB33900.1_GCA_004193595_superoxide_reductase__Desulfobacteraceae_bacterium_Eth_SRB2_"/>
    <otu id="otu51224" label="OEU62044.1_GCA_001751005_desulfoferrodoxin__Desulfobacterales_bacterium_S5133MH16_"/>
    <otu id="otu51228" label="RLB77114.1_GCA_003647245_desulfoferrodoxin__partial__Deltaproteobacteria_bacterium_"/>
    <otu id="otu51244" label="53.3/82"/>
    <otu id="otu51248" label="PLX46728.1_GCA_002868985_desulfoferrodoxin__Desulfobacteraceae_bacterium_"/>
    <otu id="otu51252" label="85.2/91"/>
    <otu id="otu51256" label="GCA_003152815PMBB01000431.1_3568945413_3_GCA_003152815_1_ID_413_3_partial_00__candidate_division_WOR_3_bacterium_"/>
    <otu id="otu51260" label="GCA_002347155DDXO01000027.1_384591346290120_38_GCA_002347155__1_ID_120_38_partial_00__candidate_division_WOR_3_bacterium_UBA2258_"/>
    <otu id="otu51276" label="83.6/91"/>
    <otu id="otu51282" label="87.7/100"/>
    <otu id="otu51286" label="GCA_001443525LKPX01000047.1_242346423790136_24_GCA_001443525_1_ID_136_24_partial_00__Desulfobacteraceae_bacterium_RAAP_1_"/>
    <otu id="otu51290" label="GCA_002753225PDZS01000037.1_37386563903070_37_GCA_002753225__1_ID_70_37_partial_00__Deltaproteobacteria_bacterium_YD0425bin51_"/>
    <otu id="otu51298" label="69.8/91"/>
    <otu id="otu51302" label="WP_027354730.1_GCF_000472805_desulfoferrodoxin__Desulfosarcina_sp._BuS5_"/>
    <otu id="otu51306" label="OIN95582.1_GCA_001871035_desulfoferrodoxin__Deltaproteobacteria_bacterium_CG1_02_45_11_"/>
    <otu id="otu51318" label="GCA_002482415DLFY01000001.1_754445818273_7_GCA_002482415_1_ID_273_7_partial_00__Phycisphaerales_bacterium_UBA7708_"/>
    <otu id="otu51330" label="97.2/100"/>
    <otu id="otu51334" label="77.7/65"/>
    <otu id="otu51338" label="37/64"/>
    <otu id="otu51342" label="GCA_002367355DFBQ01000202.1_111014610520155_11_GCA_002367355_1_ID_155_11_partial_00__Deltaproteobacteria_bacterium_UBA3076_"/>
    <otu id="otu51346" label="PXF52730.1_GCA_003194495_desulfoferrodoxin__Deltaproteobacteria_bacterium_"/>
    <otu id="otu51354" label="PXF59739.1_GCA_003194495_desulfoferrodoxin__Deltaproteobacteria_bacterium_"/>
    <otu id="otu51362" label="PXF56095.1_GCA_003194485_desulfoferrodoxin__Deltaproteobacteria_bacterium_"/>
    <otu id="otu51374" label="WP_028323299.1_GCF_000429925_desulfoferrodoxin__Desulfatirhabdium_butyrativorans_"/>
    <otu id="otu51382" label="76.6/24"/>
    <otu id="otu51388" label="RPH50782.1_GCA_003818505_desulfoferrodoxin__Desulfobacteraceae_bacterium_"/>
    <otu id="otu51392" label="OQW96834.1_GCA_002083965_desulfoferrodoxin__Desulfobacteraceae_bacterium_A6_"/>
    <otu id="otu51400" label="HBE78402.1_GCA_003501365_TPA__desulfoferrodoxin__Firmicutes_bacterium_"/>
    <otu id="otu51420" label="93.4/91"/>
    <otu id="otu51426" label="56.2/92"/>
    <otu id="otu51430" label="90.9/96"/>
    <otu id="otu51434" label="KYC53272.1_GCA_001587595_Superoxide_reductase__Candidatus_Methanofastidiosum_methylthiophilus_"/>
    <otu id="otu51438" label="GCA_002402795DHGO01000094.1_12113181169267_12_GCA_002402795_1_ID_67_12_partial_00__Deltaproteobacteria_bacterium_UBA4796_"/>
    <otu id="otu51446" label="95.9/100"/>
    <otu id="otu51450" label="OPY75330.1_GCA_002067975_Desulfoferrodoxin__Syntrophorhabdus_sp._PtaU1.Bin058_"/>
    <otu id="otu51454" label="GCA_002428485DIWM01000023.1_59683346870842_59_GCA_002428485_1_ID_42_59_partial_00__Deltaproteobacteria_bacterium_UBA6106_"/>
    <otu id="otu51466" label="GCA_003251965QKDU01000029.1_356493882_3_GCA_003251965__1_ID_82_3_partial_00__Desulfobacteraceae_bacterium_"/>
    <otu id="otu51474" label="78.9/98"/>
    <otu id="otu51478" label="90.3/99"/>
    <otu id="otu51482" label="91.8/99"/>
    <otu id="otu51486" label="72/93"/>
    <otu id="otu51492" label="RUM87385.1_GCA_003978075_desulfoferrodoxin__Thermodesulfatator_sp._"/>
    <otu id="otu51496" label="OAQ21279.1_GCA_001652585_Superoxide_reductase__Thermosulfurimonas_dismutans_"/>
    <otu id="otu51504" label="73.2/94"/>
    <otu id="otu51508" label="82.6/98"/>
    <otu id="otu51512" label="PIE67319.1_GCA_002747175_desulfoferrodoxin__Deltaproteobacteria_bacterium_"/>
    <otu id="otu51516" label="GCA_003246695QJZP01000045.1_525202894152_5_GCA_003246695__1_ID_152_5_partial_00__Desulfosarcina_sp._"/>
    <otu id="otu51524" label="WP_054696036.1_GCF_001311845_desulfoferrodoxin__Desulfosarcina_cetonica_"/>
    <otu id="otu51536" label="WP_054700782.1_GCF_001311845_desulfoferrodoxin__Desulfosarcina_cetonica_"/>
    <otu id="otu51544" label="OPX95668.1_GCA_002067585_Desulfoferrodoxin__Syntrophorhabdus_sp._PtaB.Bin027_"/>
    <otu id="otu51552" label="GCA_002403385DHHR01000029.1_66545691925_6_GCA_002403385__1_ID_25_6_partial_00__Syntrophaceae_bacterium_UBA4767_"/>
    <otu id="otu51574" label="82.1/33"/>
    <otu id="otu51578" label="74.8/29"/>
    <otu id="otu51582" label="85.2/44"/>
    <otu id="otu51586" label="84.1/92"/>
    <otu id="otu51592" label="91.2/100"/>
    <otu id="otu51596" label="TET24993.1_GCA_004376305_desulfoferrodoxin__Candidatus_Cloacimonetes_bacterium_"/>
    <otu id="otu51600" label="TET79577.1_GCA_004375965_desulfoferrodoxin__Candidatus_Cloacimonetes_bacterium_"/>
    <otu id="otu51608" label="OQX53806.1_GCA_002084915_desulfoferrodoxin__Candidatus_Cloacimonas_sp._4484_209_"/>
    <otu id="otu51616" label="4.4/76"/>
    <otu id="otu51620" label="OGQ99197.1_GCA_001799255_desulfoferrodoxin__Deltaproteobacteria_bacterium_RIFOXYD12_FULL_55_16_"/>
    <otu id="otu51624" label="HCC55296.1_GCA_003517965_TPA__desulfoferrodoxin__Desulfobulbaceae_bacterium_"/>
    <otu id="otu51636" label="GCA_002347185DDXK01000126.1_1099371031142_10_GCA_002347185__1_ID_42_10_partial_00__Desulfobulbaceae_bacterium_UBA2262_"/>
    <otu id="otu51644" label="58.6/31"/>
    <otu id="otu51648" label="RLD92486.1_GCA_003648675_desulfoferrodoxin__Aquificae_bacterium_"/>
    <otu id="otu51652" label="GCA_003235715QJVM01000199.1_539814355144_5_GCA_003235715__1_ID_144_5_partial_00__Nitrospirae_bacterium_"/>
    <otu id="otu51666" label="OGR26317.1_GCA_001799505_desulfoferrodoxin__Desulfuromonadales_bacterium_GWD2_54_10_"/>
    <otu id="otu51670" label="RII30695.1_GCA_003574895_desulfoferrodoxin__Geobacter_sp._"/>
    <otu id="otu51682" label="93.2/96"/>
    <otu id="otu51686" label="GCA_003165235PLSV01000058.1_536434017173_5_GCA_003165235_1_ID_173_5_partial_00__Syntrophobacteraceae_bacterium_"/>
    <otu id="otu51690" label="TDB37072.1_GCA_004348915_desulfoferrodoxin__Deltaproteobacteria_bacterium_"/>
    <otu id="otu51714" label="78.6/93"/>
    <otu id="otu51718" label="77.7/88"/>
    <otu id="otu51724" label="85.1/93"/>
    <otu id="otu51730" label="88.9/97"/>
    <otu id="otu51734" label="74.9/75"/>
    <otu id="otu51738" label="87.4/75"/>
    <otu id="otu51742" label="73.2/69"/>
    <otu id="otu51746" label="84.3/57"/>
    <otu id="otu51750" label="79.9/57"/>
    <otu id="otu51754" label="KQC11834.1_GCA_001412365_desulfoferrodoxin__Desulfuromonas_sp._SDB_"/>
    <otu id="otu51760" label="PIN69989.1_GCA_002762705_desulfoferrodoxin__Candidatus_Woesearchaeota_archaeon_CG11_big_fil_rev_8_21_14_0_20_43_8_"/>
    <otu id="otu51764" label="GCA_003246975QKBT01000176.1_532243604224_5_GCA_003246975_1_ID_224_5_partial_00__Desulfuromonadaceae_bacterium_"/>
    <otu id="otu51776" label="87.7/94"/>
    <otu id="otu51780" label="75.2/94"/>
    <otu id="otu51784" label="ACT17021.1_GCA_000023645_desulfoferrodoxin__Geobacter_sp._M21_"/>
    <otu id="otu51788" label="TGU71138.1_GCA_004791675_desulfoferrodoxin__Geomonas_terrae_"/>
    <otu id="otu51796" label="88.6/100"/>
    <otu id="otu51800" label="HBA88708.1_GCA_003490025_TPA__desulfoferrodoxin__Geobacter_sp._"/>
    <otu id="otu51804" label="HBG04691.1_GCA_003499925_TPA__desulfoferrodoxin__Geobacter_sp._"/>
    <otu id="otu51822" label="ABQ26691.1_GCA_000016745_desulfoferrodoxin__Geobacter_uraniireducens_Rf4_"/>
    <otu id="otu51826" label="ACM21639.1_GCA_000022265_desulfoferrodoxin__Geobacter_daltonii_FRC_32_"/>
    <otu id="otu51838" label="RII28705.1_GCA_003574885_desulfoferrodoxin__Geobacter_sp._"/>
    <otu id="otu51846" label="GCA_000711225JOMG01000001.1_7082010823901_70_GCA_000711225__1_ID_1_70_partial_00__Pelobacter_seleniigenes_DSM_18267_"/>
    <otu id="otu51854" label="64.4/64"/>
    <otu id="otu51858" label="84.1/43"/>
    <otu id="otu51862" label="69.7/48"/>
    <otu id="otu51866" label="82.7/84"/>
    <otu id="otu51870" label="RLB65860.1_GCA_003647135_desulfoferrodoxin__Deltaproteobacteria_bacterium_"/>
    <otu id="otu51874" label="PLX75164.1_GCA_002869725_desulfoferrodoxin__Desulfuromonas_sp._"/>
    <otu id="otu51882" label="PLX80682.1_GCA_002868905_desulfoferrodoxin__Desulfuromonas_sp._"/>
    <otu id="otu51890" label="PNU20555.1_GCA_002898515_desulfoferrodoxin__Geothermobacter_sp._HR_1_"/>
    <otu id="otu51898" label="RMF46001.1_GCA_003695205_desulfoferrodoxin__Deltaproteobacteria_bacterium_"/>
    <otu id="otu51910" label="79.7/85"/>
    <otu id="otu51914" label="85.7/84"/>
    <otu id="otu51918" label="66.1/84"/>
    <otu id="otu51922" label="PKN16192.1_GCA_002840465_desulfoferrodoxin__Deltaproteobacteria_bacterium_HGW_Deltaproteobacteria_23_"/>
    <otu id="otu51926" label="APG28647.1_GCA_001887775_desulfoferrodoxin__Pelobacter_sp._SFB93_"/>
    <otu id="otu51934" label="90.2/91"/>
    <otu id="otu51940" label="42.9/27"/>
    <otu id="otu51944" label="AMV73322.1_GCA_001611275_desulfoferrodoxin__Desulfuromonas_sp._DDH964_"/>
    <otu id="otu51948" label="0/91"/>
    <otu id="otu51952" label="SJZ51197.1_GCA_900167465_superoxide_reductase__Geobacter_thiogenes_"/>
    <otu id="otu51956" label="GCA_002424705DIKW01000056.1_46303667751_4_GCA_002424705__1_ID_51_4_partial_00__Geobacter_sp._UBA5608_"/>
    <otu id="otu51968" label="84.4/94"/>
    <otu id="otu51972" label="0/40"/>
    <otu id="otu51976" label="82.4/47"/>
    <otu id="otu51980" label="GCA_002422265DIUB01000147.1_55163554355_5_GCA_002422265__1_ID_55_5_partial_00__Geobacter_sp._UBA6169_"/>
    <otu id="otu51984" label="GCA_002423105DIUT01000061.1_64219459942_6_GCA_002423105_1_ID_42_6_partial_00__Geobacter_sp._UBA6151_"/>
    <otu id="otu51992" label="GCA_002383415DFYU01000034.1_44414624183691_44_GCA_002383415_1_ID_91_44_partial_00__Geobacter_sp._UBA4074_"/>
    <otu id="otu52000" label="ACD96304.1_GCA_000020385_desulfoferrodoxin__Geobacter_lovleyi_SZ_"/>
    <otu id="otu52012" label="GCA_002419465DIGE01000009.1_35456314600513_35_GCA_002419465__1_ID_13_35_partial_00__Geobacter_sp._UBA5730_"/>
    <otu id="otu52024" label="72.3/82"/>
    <otu id="otu52030" label="76.3/79"/>
    <otu id="otu52034" label="83/93"/>
    <otu id="otu52038" label="83.9/90"/>
    <otu id="otu52042" label="41.2/88"/>
    <otu id="otu52046" label="WP_020676502.1_GCF_000384395_desulfoferrodoxin__Geopsychrobacter_electrodiphilus_"/>
    <otu id="otu52050" label="PLX85281.1_GCA_002868865_desulfoferrodoxin__Desulfuromonas_sp._"/>
    <otu id="otu52058" label="PLX91675.1_GCA_002869695_desulfoferrodoxin__Desulfuromonas_sp._"/>
    <otu id="otu52066" label="PLX91595.1_GCA_002869635_desulfoferrodoxin__Desulfuromonas_sp._"/>
    <otu id="otu52080" label="92.5/100"/>
    <otu id="otu52084" label="74.3/100"/>
    <otu id="otu52088" label="RLB73579.1_GCA_003647205_desulfoferrodoxin__Deltaproteobacteria_bacterium_"/>
    <otu id="otu52092" label="PLX97095.1_GCA_002869665_desulfoferrodoxin__Desulfuromonas_sp._"/>
    <otu id="otu52100" label="SHI61142.1_GCA_900142125_superoxide_reductase__Malonomonas_rubra_DSM_5091_"/>
    <otu id="otu52108" label="GCA_003250215QKHA01000102.1_327863166511_3_GCA_003250215_1_ID_511_3_partial_00__Malonomonas_rubra_"/>
    <otu id="otu52116" label="OEU71352.1_GCA_001751205_desulfoferrodoxin__Desulfuromonadales_bacterium_C00003093_"/>
    <otu id="otu52124" label="31.8/95"/>
    <otu id="otu52128" label="PLY06952.1_GCA_002869605_desulfoferrodoxin__Desulfuromonas_sp._"/>
    <otu id="otu52132" label="PLX82304.1_GCA_002868845_desulfoferrodoxin__Desulfuromonas_sp._"/>
    <otu id="otu52148" label="99.4/100"/>
    <otu id="otu52152" label="GCA_002424625DIKR01000066.1_39383703875022_39_GCA_002424625__1_ID_22_39_partial_00__Desulfuromonadaceae_bacterium_UBA5613_"/>
    <otu id="otu52156" label="PKN13062.1_GCA_002841765_desulfoferrodoxin__Deltaproteobacteria_bacterium_HGW_Deltaproteobacteria_4_"/>
    <otu id="otu52168" label="74.1/70"/>
    <otu id="otu52172" label="OHB28744.1_GCA_001825565_desulfoferrodoxin__Desulfuromonadaceae_bacterium_GWC2_58_13_"/>
    <otu id="otu52176" label="WP_092058504.1_GCF_900111775_desulfoferrodoxin__Desulfuromonas_acetexigens_"/>
    <otu id="otu52196" label="GCA_003250235QKGY01000322.1_959726352349_9_GCA_003250235_1_ID_349_9_partial_00__Desulfuromonadaceae_bacterium_"/>
    <otu id="otu52204" label="GCA_003250785QKJT01000024.1_318112191208_3_GCA_003250785_1_ID_208_3_partial_00__Desulfuromonas_sp._"/>
    <otu id="otu52214" label="93.6/99"/>
    <otu id="otu52218" label="80.4/94"/>
    <otu id="otu52222" label="85.2/98"/>
    <otu id="otu52226" label="2.2/90"/>
    <otu id="otu52230" label="90.5/99"/>
    <otu id="otu52234" label="GCA_002011835MTPE01000142.1_74509489291_7_GCA_002011835_1_ID_91_7_partial_00__Desulfarculaceae_bacterium_JdFR_95_"/>
    <otu id="otu52240" label="GCA_003229755QIFJ01000036.1_524322806292_5_GCA_003229755__1_ID_292_5_partial_00__Proteobacteria_bacterium_"/>
    <otu id="otu52244" label="90.6/100"/>
    <otu id="otu52248" label="GCA_003228565QIEI01000281.1_84122449611_8_GCA_003228565__1_ID_11_8_partial_00__Proteobacteria_bacterium_"/>
    <otu id="otu52252" label="GCA_003229755QIFJ01000077.1_87068744230_8_GCA_003229755_1_ID_30_8_partial_00__Proteobacteria_bacterium_"/>
    <otu id="otu52268" label="KMY66100.1_GCA_001184205_desulfoferrodoxin__Desulfocarbo_indianensis_"/>
    <otu id="otu52276" label="79.7/98"/>
    <otu id="otu52280" label="93.4/100"/>
    <otu id="otu52284" label="PLX99070.1_GCA_002869615_desulfoferrodoxin__Desulfuromonas_sp._"/>
    <otu id="otu52288" label="PLX75706.1_GCA_002868925_desulfoferrodoxin__Desulfuromonas_sp._"/>
    <otu id="otu52296" label="KIX13767.1_GCA_000931935_Desulfoferrodoxin__Dethiosulfatarculus_sandiegensis_"/>
    <otu id="otu52310" label="SNR68622.1_GCA_900188225_superoxide_reductase__Desulfovibrio_mexicanus_"/>
    <otu id="otu52314" label="ADK85415.1_GCA_000143965_desulfoferrodoxin__Desulfarculus_baarsii_DSM_2075_"/>
    <otu id="otu52326" label="78.6/95"/>
    <otu id="otu52330" label="98.6/100"/>
    <otu id="otu52334" label="GCA_003559135PWMN01000396.1_639614338415_6_GCA_003559135_1_ID_415_6_partial_00__Desulfobacterales_bacterium_"/>
    <otu id="otu52340" label="GCA_003560855PWJW01000158.1_127859823384_12_GCA_003560855_1_ID_84_12_partial_00__Desulfobacteraceae_bacterium_"/>
    <otu id="otu52344" label="GCA_003551985PUOB01000062.1_745954969428_7_GCA_003551985_1_ID_428_7_partial_00__Desulfobacteraceae_bacterium_"/>
    <otu id="otu52356" label="ABW68673.1_GCA_000018405_desulfoferrodoxin__Desulfococcus_oleovorans_Hxd3_"/>
    <otu id="otu52370" label="AJF07392.1_GCA_000827125_desulfoferrodoxin__Geoalkalibacter_subterraneus_"/>
    <otu id="otu52374" label="RQW84837.1_GCA_003857395_desulfoferrodoxin__Geobacter_sp._"/>
    <otu id="otu52390" label="PTV86279.1_GCA_003053505_superoxide_reductase__Geobacter_sp._DSM_2909_"/>
    <otu id="otu52406" label="84.9/86"/>
    <otu id="otu52412" label="30.4/61"/>
    <otu id="otu52416" label="88.9/100"/>
    <otu id="otu52420" label="KJS29456.1_GCA_000961655_desulfoferrodoxin__Desulfatitalea_sp._BRH_c12_"/>
    <otu id="otu52424" label="WP_054033819.1_GCF_001293685_desulfoferrodoxin__Desulfatitalea_tepidiphila_"/>
    <otu id="otu52432" label="92.2/100"/>
    <otu id="otu52436" label="OIP38861.1_GCA_001874005_desulfoferrodoxin__Desulfobacteraceae_bacterium_CG2_30_51_40_"/>
    <otu id="otu52440" label="RJR22347.1_GCA_003599015_desulfoferrodoxin__Desulfobacteraceae_bacterium_"/>
    <otu id="otu52452" label="34.9/57"/>
    <otu id="otu52456" label="WP_028580324.1_GCF_000429945_desulfoferrodoxin__Desulfobulbus_japonicus_"/>
    <otu id="otu52460" label="GCA_002327445DCWA01000026.1_46532195359331_46_GCA_002327445_1_ID_31_46_partial_00__Desulfobacteraceae_bacterium_UBA2174_"/>
    <otu id="otu52472" label="RLB92319.1_GCA_003647365_desulfoferrodoxin__Deltaproteobacteria_bacterium_"/>
    <otu id="otu52484" label="95.5/96"/>
    <otu id="otu52488" label="48.2/96"/>
    <otu id="otu52492" label="GCA_002428705DIXN01000061.1_29935232035270050_299_GCA_002428705__1_ID_50_299_partial_00__Desulfovibrio_sp._UBA6079_"/>
    <otu id="otu52496" label="WP_045213162.1_GCF_000934755_desulfoferrodoxin__Desulfonatronovibrio_magnus_"/>
    <otu id="otu52506" label="GCA_003566455PXDF01000220.1_84829520924_8_GCA_003566455_1_ID_24_8_partial_00__Desulfonatronovibrio_sp._"/>
    <otu id="otu52510" label="GCA_003558575PWPY01000196.1_626373017242_6_GCA_003558575__1_ID_242_6_partial_00__Desulfonatronovibrio_sp._"/>
    <otu id="otu52526" label="76.4/70"/>
    <otu id="otu52530" label="87.8/91"/>
    <otu id="otu52534" label="84/21"/>
    <otu id="otu52540" label="97.7/92"/>
    <otu id="otu52544" label="73.8/90"/>
    <otu id="otu52548" label="98.5/92"/>
    <otu id="otu52554" label="OYT36445.1_GCA_002254395_desulfoferrodoxin__Candidatus_Pacearchaeota_archaeon_ex4484_71_"/>
    <otu id="otu52558" label="TKJ43660.1_GCA_005223075_desulfoferrodoxin__candidate_division_TA06_bacterium_B3_TA06_"/>
    <otu id="otu52566" label="TET23344.1_GCA_004375895_desulfoferrodoxin__bacterium__Candidatus_Stahlbacteria__"/>
    <otu id="otu52574" label="GCA_002425885DINC01000150.1_542934673199_5_GCA_002425885_1_ID_199_5_partial_00__Spirochaetia_bacterium_UBA5550_"/>
    <otu id="otu52582" label="GCA_002418835DIEX01000031.1_2423450238301_24_GCA_002418835__1_ID_1_24_partial_00__Spirochaetia_bacterium_UBA5763_"/>
    <otu id="otu52590" label="96.3/26"/>
    <otu id="otu52594" label="GCA_003233545QILZ01000159.1_537094083206_5_GCA_003233545_1_ID_206_5_partial_00__Spirochaetales_bacterium_"/>
    <otu id="otu52598" label="RKX84776.1_GCA_003641675_desulfoferrodoxin__Spirochaetes_bacterium_"/>
    <otu id="otu52610" label="82.9/19"/>
    <otu id="otu52616" label="86.6/37"/>
    <otu id="otu52620" label="WP_090722305.1_GCF_001006965_desulfoferrodoxin__Atribacteria_bacterium_JGI_0000014_F07_"/>
    <otu id="otu52624" label="76.9/36"/>
    <otu id="otu52628" label="47.3/89"/>
    <otu id="otu52632" label="85.6/85"/>
    <otu id="otu52636" label="87.6/77"/>
    <otu id="otu52640" label="0/72"/>
    <otu id="otu52644" label="60.9/56"/>
    <otu id="otu52648" label="HAJ32254.1_GCA_003451675_TPA__desulfoferrodoxin__Candidatus_Atribacteria_bacterium_"/>
    <otu id="otu52654" label="GCA_002849045NCRO01000062.1_314711857583_3_GCA_002849045__1_ID_583_3_partial_00__Candidatus_Atribacteria_bacterium_RS_JS1_"/>
    <otu id="otu52658" label="RXG65341.1_GCA_003575245_desulfoferrodoxin__Candidatus_Atribacteria_bacterium_1244_E10_H5_B2_"/>
    <otu id="otu52670" label="23.3/80"/>
    <otu id="otu52674" label="OIP68334.1_GCA_001873345_desulfoferrodoxin__Candidatus_Atribacteria_bacterium_CG2_30_33_13_"/>
    <otu id="otu52678" label="TFG91985.1_GCA_004525675_desulfoferrodoxin__Candidatus_Atribacteria_bacterium_"/>
    <otu id="otu52690" label="81.3/75"/>
    <otu id="otu52694" label="WP_090598873.1_GCF_001006985_desulfoferrodoxin__Atribacteria_bacterium_JGI_0000014_F07_"/>
    <otu id="otu52698" label="35.9/95"/>
    <otu id="otu52702" label="HCL90570.1_GCA_003527405_TPA__desulfoferrodoxin__Candidatus_Atribacteria_bacterium_"/>
    <otu id="otu52706" label="HBY56926.1_GCA_003513845_TPA__desulfoferrodoxin__Candidatus_Atribacteria_bacterium_"/>
    <otu id="otu52722" label="TET10799.1_GCA_004376215_desulfoferrodoxin__Candidatus_Atribacteria_bacterium_"/>
    <otu id="otu52730" label="OGD15968.1_GCA_001773955_desulfoferrodoxin__Candidatus_Atribacteria_bacterium_RBG_19FT_COMBO_35_14_"/>
    <otu id="otu52738" label="GCA_000398445ASLS01000009.1_9595363339_9_GCA_000398445__1_ID_9_9_partial_00__Atribacteria_bacterium_JGI_0000059_I14_"/>
    <otu id="otu52750" label="80.6/97"/>
    <otu id="otu52754" label="KYK26944.1_GCA_001595885_desulfoferrodoxin__Euryarchaeota_archaeon_SG8_5_"/>
    <otu id="otu52758" label="78.9/100"/>
    <otu id="otu52762" label="GCA_003246895QKCL01000016.1_53989436911_5_GCA_003246895_1_ID_11_5_partial_00__Spirochaetes_bacterium_"/>
    <otu id="otu52766" label="PKL17221.1_GCA_002839285_desulfoferrodoxin__Spirochaetae_bacterium_HGW_Spirochaetae_5_"/>
    <otu id="otu52782" label="78.4/91"/>
    <otu id="otu52786" label="GCA_002428525DIWU01000023.1_16186811907628_16_GCA_002428525__1_ID_28_16_partial_00__bacterium_UBP14_UBA6098_"/>
    <otu id="otu52790" label="GCA_003249365QKJC01000243.1_318402220201_3_GCA_003249365__1_ID_201_3_partial_00__Bacteroidetes_bacterium_"/>
    <otu id="otu52808" label="78/25"/>
    <otu id="otu52812" label="60.4/91"/>
    <otu id="otu52816" label="83.3/90"/>
    <otu id="otu52822" label="GCA_002340385DDLY01000079.1_2552929192_2_GCA_002340385__1_ID_192_2_partial_00__Firmicutes_bacterium_UBA2560_"/>
    <otu id="otu52826" label="GCA_002398515DGZL01000137.1_754045781159_7_GCA_002398515_1_ID_159_7_partial_00__Firmicutes_bacterium_UBA4981_"/>
    <otu id="otu52834" label="PIY93750.1_GCA_002785295_desulfoferrodoxin__Candidatus_Komeilibacteria_bacterium_CG_4_10_14_0_8_um_filter_37_78_"/>
    <otu id="otu52842" label="83.9/100"/>
    <otu id="otu52846" label="RKX93080.1_GCA_003641695_desulfoferrodoxin__Spirochaetes_bacterium_"/>
    <otu id="otu52850" label="RKX85304.1_GCA_003645655_desulfoferrodoxin__Spirochaetes_bacterium_"/>
    <otu id="otu52862" label="PHS35076.1_GCA_002733545_desulfoferrodoxin__Alkaliphilus_sp._"/>
    <otu id="otu52870" label="68.9/72"/>
    <otu id="otu52874" label="GCA_003557605PWNW01000353.1_647425122161_6_GCA_003557605__1_ID_161_6_partial_00__Spirochaetaceae_bacterium_"/>
    <otu id="otu52878" label="70.6/78"/>
    <otu id="otu52882" label="68.8/80"/>
    <otu id="otu52890" label="RKY26059.1_GCA_003644325_desulfoferrodoxin__Planctomycetes_bacterium_"/>
    <otu id="otu52896" label="GCA_003369535QTKF01000014.1_1361738441742219_136_GCA_003369535__1_ID_9_136_partial_00__bacterium_0218_"/>
    <otu id="otu52900" label="GCA_003369455QTKG01000054.1_90899249030153_90_GCA_003369455_1_ID_53_90_partial_00__bacterium_0171_"/>
    <otu id="otu52914" label="WP_013253212.1_GCF_000378205_MULTISPECIES__desulfoferrodoxin__Sediminispirochaeta_"/>
    <otu id="otu52918" label="ADK79748.1_GCA_000143985_desulfoferrodoxin__Sediminispirochaeta_smaragdinae_DSM_11293_"/>
    <otu id="otu52930" label="RKY24292.1_GCA_003644295_desulfoferrodoxin__Planctomycetes_bacterium_"/>
    <otu id="otu52938" label="RLB01276.1_GCA_003643935_desulfoferrodoxin__Deltaproteobacteria_bacterium_"/>
    <otu id="otu52958" label="90.2/77"/>
    <otu id="otu52962" label="76.8/88"/>
    <otu id="otu52966" label="73.8/76"/>
    <otu id="otu52970" label="85.1/77"/>
    <otu id="otu52974" label="11/47"/>
    <otu id="otu52978" label="85.4/72"/>
    <otu id="otu52982" label="84.2/100"/>
    <otu id="otu52986" label="GCA_003246855QKCP01000055.1_1080508433162_10_GCA_003246855_1_ID_162_10_partial_00__Ilyobacter_polytropus_"/>
    <otu id="otu52990" label="ADO84218.1_GCA_000165505_desulfoferrodoxin__plasmid___Ilyobacter_polytropus_DSM_2926_"/>
    <otu id="otu52998" label="GCA_002418765DIET01000013.1_31244162436_3_GCA_002418765__1_ID_36_3_partial_00__Peptococcaceae_bacterium_UBA5767_"/>
    <otu id="otu53006" label="OQY09776.1_GCA_002084445_desulfoferrodoxin__Fusobacteriia_bacterium_4572_132_"/>
    <otu id="otu53014" label="85.2/51"/>
    <otu id="otu53018" label="94.7/90"/>
    <otu id="otu53024" label="58.5/91"/>
    <otu id="otu53028" label="90.6/99"/>
    <otu id="otu53032" label="OGO83111.1_GCA_001795385_desulfoferrodoxin__Clostridiales_bacterium_GWD2_32_19_"/>
    <otu id="otu53036" label="TDT70623.1_GCA_004365575_superoxide_reductase__Hypnocyclicus_thermotrophus_"/>
    <otu id="otu53044" label="WP_113671924.1_GCF_003313305_desulfoferrodoxin__Vallitalea_guaymasensis_"/>
    <otu id="otu53052" label="WP_066499675.1_GCF_001559865_desulfoferrodoxin__Clostridiales_bacterium_MCWD3_"/>
    <otu id="otu53060" label="PAB60508.1_GCA_002270055_desulfoferrodoxin__Anaeromicrobium_sediminis_"/>
    <otu id="otu53068" label="GCA_001577215LSCC01000036.1_63710408730_6_GCA_001577215__1_ID_30_6_partial_00__Marinimicrobia_bacterium_TCS52_"/>
    <otu id="otu53080" label="RLC48194.1_GCA_003647765_desulfoferrodoxin__Candidatus_Cloacimonetes_bacterium_"/>
    <otu id="otu53088" label="95.3/93"/>
    <otu id="otu53092" label="88.2/80"/>
    <otu id="otu53096" label="77.7/80"/>
    <otu id="otu53100" label="GCA_005191425SUPR01000112.1_86696707316_8_GCA_005191425_1_ID_16_8_partial_00__Candidatus_Helarchaeota_ASGARD_archaeon_Hel_GB_B_"/>
    <otu id="otu53104" label="46.9/100"/>
    <otu id="otu53108" label="RLF45109.1_GCA_003650965_desulfoferrodoxin__Thermoplasmata_archaeon_"/>
    <otu id="otu53112" label="RLF31556.1_GCA_003650975_desulfoferrodoxin__Thermoplasmata_archaeon_"/>
    <otu id="otu53124" label="64.6/100"/>
    <otu id="otu53128" label="78.3/84"/>
    <otu id="otu53132" label="OGS40603.1_GCA_001800665_desulfoferrodoxin__Euryarchaeota_archaeon_RBG_13_31_8_"/>
    <otu id="otu53136" label="75.6/80"/>
    <otu id="otu53142" label="91.3/83"/>
    <otu id="otu53146" label="0/83"/>
    <otu id="otu53150" label="EMR75227.1_GCA_000349685_desulfoferrodoxin__Thermoplasmatales_archaeon_SCGC_AB_540_F20_"/>
    <otu id="otu53154" label="KYK34052.1_GCA_001595915_desulfoferrodoxin__Thermoplasmatales_archaeon_SG8_52_3_"/>
    <otu id="otu53162" label="KYK24858.1_GCA_001595875_desulfoferrodoxin__Thermoplasmatales_archaeon_SG8_52_4_"/>
    <otu id="otu53170" label="KYK27302.1_GCA_001595805_desulfoferrodoxin__Thermoplasmatales_archaeon_SG8_52_1_"/>
    <otu id="otu53178" label="KYK20406.1_GCA_001595865_desulfoferrodoxin__Thermoplasmatales_archaeon_SG8_52_2_"/>
    <otu id="otu53190" label="RLF53235.1_GCA_003651045_desulfoferrodoxin__Thermoplasmata_archaeon_"/>
    <otu id="otu53202" label="PNX48442.1_GCA_002900535_desulfoferrodoxin__Thermoplasmata_archaeon_M9B1D_"/>
    <otu id="otu53214" label="69.8/83"/>
    <otu id="otu53218" label="81.2/79"/>
    <otu id="otu53222" label="78.9/62"/>
    <otu id="otu53226" label="0/54"/>
    <otu id="otu53230" label="0/56"/>
    <otu id="otu53234" label="85.1/69"/>
    <otu id="otu53238" label="84.4/88"/>
    <otu id="otu53242" label="55.4/76"/>
    <otu id="otu53246" label="75/99"/>
    <otu id="otu53250" label="AER65794.1_GCA_000233775_desulfoferrodoxin__Thermovirga_lienii_DSM_17291_"/>
    <otu id="otu53254" label="RKX41011.1_GCA_003641785_desulfoferrodoxin__Thermotogae_bacterium_"/>
    <otu id="otu53262" label="OAA31680.1_GCA_001636545_desulfoferrodoxin__Kosmotoga_arenicorallina_S304_"/>
    <otu id="otu53270" label="RKX48152.1_GCA_003643975_desulfoferrodoxin__Thermotogae_bacterium_"/>
    <otu id="otu53278" label="RKZ26999.1_GCA_003645105_desulfoferrodoxin__bacterium_"/>
    <otu id="otu53286" label="WP_035588982.1_GCF_000744435_desulfoferrodoxin__Hippea_jasoniae_"/>
    <otu id="otu53294" label="WP_022670370.1_GCF_000420385_desulfoferrodoxin__Hippea_alviniae_"/>
    <otu id="otu53302" label="54.8/78"/>
    <otu id="otu53306" label="RKZ23617.1_GCA_003646055_desulfoferrodoxin__bacterium_"/>
    <otu id="otu53310" label="92.8/100"/>
    <otu id="otu53314" label="AEA33391.1_GCA_000194135_desulfoferrodoxin__Hippea_maritima_DSM_10411_"/>
    <otu id="otu53318" label="WP_025209514.1_GCF_000526195_desulfoferrodoxin__Hippea_sp._KM1_"/>
    <otu id="otu53334" label="85.5/74"/>
    <otu id="otu53338" label="98.5/97"/>
    <otu id="otu53342" label="RLF42250.1_GCA_003649845_desulfoferrodoxin__Thermoplasmata_archaeon_"/>
    <otu id="otu53346" label="RLF28067.1_GCA_003650935_desulfoferrodoxin__Thermoplasmata_archaeon_"/>
    <otu id="otu53354" label="73.9/76"/>
    <otu id="otu53358" label="83.3/66"/>
    <otu id="otu53362" label="69.6/62"/>
    <otu id="otu53366" label="SHH17752.1_GCA_900129985_superoxide_reductase__Thermosipho_atlanticus_DSM_15807_"/>
    <otu id="otu53370" label="WP_126992303.1_GCF_003990895_desulfoferrodoxin__Thermosipho_globiformans_"/>
    <otu id="otu53378" label="APT74149.1_GCA_001941385_Desulfoferrodoxin__Thermosipho_melanesiensis_"/>
    <otu id="otu53386" label="ANQ54125.1_GCA_001682135_Desulfoferrodoxin__Thermosipho_sp._1070_"/>
    <otu id="otu53402" label="HCK99254.1_GCA_003527965_TPA__desulfoferrodoxin__Candidatus_Marinimicrobia_bacterium_"/>
    <otu id="otu53422" label="0/45"/>
    <otu id="otu53426" label="93.5/72"/>
    <otu id="otu53430" label="77.5/73"/>
    <otu id="otu53434" label="0/42"/>
    <otu id="otu53438" label="91.1/81"/>
    <otu id="otu53442" label="0/60"/>
    <otu id="otu53446" label="83.7/33"/>
    <otu id="otu53454" label="82.2/35"/>
    <otu id="otu53462" label="89.1/92"/>
    <otu id="otu53466" label="86.1/85"/>
    <otu id="otu53470" label="62.9/57"/>
    <otu id="otu53474" label="74.5/91"/>
    <otu id="otu53480" label="94/98"/>
    <otu id="otu53484" label="12.6/20"/>
    <otu id="otu53488" label="66.5/21"/>
    <otu id="otu53492" label="62.3/18"/>
    <otu id="otu53500" label="66.3/26"/>
    <otu id="otu53504" label="82.1/36"/>
    <otu id="otu53508" label="77.5/21"/>
    <otu id="otu53512" label="87.5/35"/>
    <otu id="otu53516" label="81.8/27"/>
    <otu id="otu53522" label="14/17"/>
    <otu id="otu53526" label="83.8/17"/>
    <otu id="otu53532" label="57.5/30"/>
    <otu id="otu53536" label="79.2/38"/>
    <otu id="otu53542" label="77.6/39"/>
    <otu id="otu53546" label="GCA_002316595DCDV01000004.1_3938830419858_39_GCA_002316595_1_ID_8_39_partial_00__Mageeibacillus_sp._UBA1046_"/>
    <otu id="otu53552" label="88.7/68"/>
    <otu id="otu53556" label="79.1/14"/>
    <otu id="otu53562" label="75.2/41"/>
    <otu id="otu53566" label="82.7/42"/>
    <otu id="otu53570" label="51.7/44"/>
    <otu id="otu53574" label="88.6/99"/>
    <otu id="otu53578" label="GCA_002363735DEWP01000015.1_9693273094_9_GCA_002363735_1_ID_4_9_partial_00__Bacillales_bacterium_UBA3207_"/>
    <otu id="otu53584" label="GCA_002393905DGSJ01000048.1_1673105059_1_GCA_002393905__1_ID_59_1_partial_00__Bacillales_bacterium_UBA4365_"/>
    <otu id="otu53588" label="GCA_002395065DGVS01000012.1_118956612_1_GCA_002395065__1_ID_12_1_partial_00__Bacillales_bacterium_UBA4278_"/>
    <otu id="otu53600" label="SEG14612.1_GCA_900108045_superoxide_reductase__Caloramator_fervidus_"/>
    <otu id="otu53608" label="GCA_002418625DIEM01000025.1_12137881417441_12_GCA_002418625_1_ID_41_12_partial_00__Firmicutes_bacterium_UBA5774_"/>
    <otu id="otu53616" label="76.4/69"/>
    <otu id="otu53620" label="72.9/85"/>
    <otu id="otu53624" label="48.9/99"/>
    <otu id="otu53628" label="GCA_900319505ONOV01000063.1_995931026156_9_GCA_900319505_1_ID_56_9_partial_00__uncultured_Erysipelotrichaceae_bacterium_"/>
    <otu id="otu53632" label="GCA_002410705DHOE01000133.1_632393616118_6_GCA_002410705__1_ID_118_6_partial_00__Solobacterium_sp._UBA5398_"/>
    <otu id="otu53642" label="SEB95068.1_GCA_900105895_superoxide_reductase__Atopobium_minutum_"/>
    <otu id="otu53646" label="WP_028264550.1_GCF_000483125_desulfoferrodoxin_FeS4_iron_binding_domain_containing_protein__Atopobium_fossor_"/>
    <otu id="otu53658" label="GCA_900539345UQBS01000058.1_9125441291558_9_GCA_900539345__1_ID_58_9_partial_00__uncultured_Coriobacteriaceae_bacterium_"/>
    <otu id="otu53670" label="86.3/51"/>
    <otu id="otu53674" label="GCA_002314915DCHU01000079.1_29265022687639_29_GCA_002314915__1_ID_39_29_partial_00__Bacillales_bacterium_UBA1744_"/>
    <otu id="otu53678" label="46.9/86"/>
    <otu id="otu53682" label="WP_130812319.1_GCF_900605015_desulfoferrodoxin_FeS4_iron_binding_domain_containing_protein__Olsenella_sp._Marseille_P4559_"/>
    <otu id="otu53686" label="PID52521.1_GCA_002747515_desulfoferrodoxin__Candidatus_Moranbacteria_bacterium_"/>
    <otu id="otu53702" label="65.8/15"/>
    <otu id="otu53706" label="23.8/36"/>
    <otu id="otu53710" label="HCC00456.1_GCA_003518885_TPA__desulfoferrodoxin__Ruminococcaceae_bacterium_"/>
    <otu id="otu53714" label="0.1/39"/>
    <otu id="otu53718" label="AYF42691.1_GCA_003612855_desulfoferrodoxin__Ethanoligenens_harbinense_"/>
    <otu id="otu53722" label="WP_068539590.1_GCF_900078545_desulfoferrodoxin__Olegusella_massiliensis_"/>
    <otu id="otu53734" label="OFK22300.1_GCA_001811895_desulfoferrodoxin__Olsenella_sp._HMSC062G07_"/>
    <otu id="otu53746" label="85/42"/>
    <otu id="otu53750" label="93.6/91"/>
    <otu id="otu53756" label="87.8/70"/>
    <otu id="otu53760" label="36.3/65"/>
    <otu id="otu53764" label="86.8/56"/>
    <otu id="otu53768" label="39.5/63"/>
    <otu id="otu53772" label="EPD77881.1_GCA_000411555_desulfoferrodoxin__Atopobium_sp._oral_taxon_199_str._F0494_"/>
    <otu id="otu53776" label="OUO47442.1_GCA_002159625_desulfoferrodoxin__Olsenella_sp._An285_"/>
    <otu id="otu53784" label="OUO33774.1_GCA_002159495_desulfoferrodoxin__Olsenella_sp._An293_"/>
    <otu id="otu53794" label="OUP37770.1_GCA_002160255_desulfoferrodoxin__Olsenella_sp._An188_"/>
    <otu id="otu53798" label="WP_072369905.1_GCF_900119385_desulfoferrodoxin__Olsenella_mediterranea_"/>
    <otu id="otu53810" label="OUO60329.1_GCA_002159735_desulfoferrodoxin__Olsenella_sp._An270_"/>
    <otu id="otu53818" label="WP_075280554.1_GCF_900128445_desulfoferrodoxin__Olsenella_provencensis_"/>
    <otu id="otu53826" label="OUO34666.1_GCA_002159535_desulfoferrodoxin__Olsenella_sp._An290_"/>
    <otu id="otu53834" label="RRF90398.1_GCA_003862195_desulfoferrodoxin__Coriobacteriaceae_bacterium_"/>
    <otu id="otu53846" label="69.4/32"/>
    <otu id="otu53850" label="GCA_002411105DHQX01000002.1_17159841635814_17_GCA_002411105__1_ID_14_17_partial_00__Catabacter_sp._UBA5327_"/>
    <otu id="otu53854" label="68.1/76"/>
    <otu id="otu53858" label="77.4/19"/>
    <otu id="otu53866" label="EHF01576.1_GCA_000233535_desulfoferrodoxin__Olsenella_sp._oral_taxon_809_str._F0356_"/>
    <otu id="otu53870" label="GCA_900314575OMVS01000041.1_349215301111_3_GCA_900314575_1_ID_111_3_partial_00__uncultured_Olsenella_sp._"/>
    <otu id="otu53878" label="93.6/100"/>
    <otu id="otu53882" label="GCA_900314495OMVJ01000002.1_75927089308824_75_GCA_900314495__1_ID_24_75_partial_00__uncultured_Olsenella_sp._"/>
    <otu id="otu53886" label="75.7/88"/>
    <otu id="otu53890" label="GCA_900313905OMTG01000021.1_413980240182136_41_GCA_900313905__1_ID_136_41_partial_00__uncultured_actinobacterium_"/>
    <otu id="otu53894" label="GCA_900541775UQKN01000001.1_6366086664661_63_GCA_900541775__1_ID_1_63_partial_00__uncultured_Olsenella_sp._"/>
    <otu id="otu53910" label="GCA_002407785DHOY01000002.1_2102360952364754_210_GCA_002407785_1_ID_4_210_partial_00__Atopobium_sp._UBA5378_"/>
    <otu id="otu53918" label="0/48"/>
    <otu id="otu53922" label="88/100"/>
    <otu id="otu53926" label="GCA_900544015UQTT01000001.1_4460718610981_44_GCA_900544015_1_ID_1_44_partial_00__uncultured_Olsenella_sp._"/>
    <otu id="otu53930" label="WP_120179247.1_GCF_003609875_desulfoferrodoxin_FeS4_iron_binding_domain_containing_protein__Olsenella_sp._GAM18_"/>
    <otu id="otu53938" label="91.3/98"/>
    <otu id="otu53942" label="WP_027437185.1_GCF_000702205_desulfoferrodoxin__Lachnospira_multipara_"/>
    <otu id="otu53946" label="SDM38609.1_GCA_900103815_superoxide_reductase__Lachnospira_pectinoschiza_"/>
    <otu id="otu53974" label="GCA_900315375OMYX01000007.1_62758347621458_62_GCA_900315375__1_ID_58_62_partial_00__uncultured_Olsenella_sp._"/>
    <otu id="otu53982" label="63.9/67"/>
    <otu id="otu53986" label="0/43"/>
    <otu id="otu53990" label="79/35"/>
    <otu id="otu53994" label="55.4/42"/>
    <otu id="otu53998" label="SFO16285.1_GCA_900115385_superoxide_reductase__Eubacterium_pyruvativorans_"/>
    <otu id="otu54002" label="GCA_004555725SFHC01000014.1_11121061248318_11_GCA_004555725__1_ID_18_11_partial_00___Eubacterium__saphenum_"/>
    <otu id="otu54010" label="93.1/33"/>
    <otu id="otu54014" label="69.9/30"/>
    <otu id="otu54018" label="ASS41757.1_GCA_003433295_desulfoferrodoxin_Dfx__Eubacterium_minutum_ATCC_700079_"/>
    <otu id="otu54022" label="84.1/100"/>
    <otu id="otu54026" label="GCA_004556375SFHF01000019.1_38385093888685_38_GCA_004556375__1_ID_85_38_partial_00___Eubacterium__saphenum_"/>
    <otu id="otu54030" label="OLR56456.1_GCA_001940235_desulfoferrodoxin__Eubacterium_sp._68_3_10_"/>
    <otu id="otu54042" label="43.1/30"/>
    <otu id="otu54046" label="GCA_900315125OMXT01000037.1_18175381791519_18_GCA_900315125__1_ID_19_18_partial_00__uncultured_Clostridiales_bacterium_"/>
    <otu id="otu54050" label="TDP54936.1_GCA_004362975_superoxide_reductase__Aminicella_lysinilytica_"/>
    <otu id="otu54066" label="ETJ99630.1_GCA_000510425_putative_superoxide_reductase__Eubacterium_nodatum_ATCC_33099_"/>
    <otu id="otu54074" label="SFE62660.1_GCA_900112915_superoxide_reductase__Peptostreptococcaceae_bacterium_pGA_8_"/>
    <otu id="otu54088" label="WP_072683449.1_GCF_900120005_desulfoferrodoxin__Holdemania_sp._Marseille_P2844_"/>
    <otu id="otu54092" label="RGR76822.1_GCA_003459085_desulfoferrodoxin__Holdemania_filiformis_"/>
    <otu id="otu54104" label="85.1/89"/>
    <otu id="otu54108" label="92/93"/>
    <otu id="otu54112" label="GCA_002363615DEWK01000004.1_2243928078_2_GCA_002363615_1_ID_8_2_partial_00__Lachnospira_sp._UBA3212_"/>
    <otu id="otu54116" label="GCA_900314495OMVJ01000051.1_96475686130_9_GCA_900314495_1_ID_30_9_partial_00__uncultured_Olsenella_sp._"/>
    <otu id="otu54124" label="GCA_900316105ONBR01000014.1_25249752535837_25_GCA_900316105__1_ID_37_25_partial_00__uncultured_Olsenella_sp._"/>
    <otu id="otu54136" label="47.8/17"/>
    <otu id="otu54140" label="70.2/15"/>
    <otu id="otu54144" label="HCU07495.1_GCA_003542355_TPA__desulfoferrodoxin__Clostridiales_bacterium_"/>
    <otu id="otu54148" label="98.6/96"/>
    <otu id="otu54152" label="EFU77776.1_GCA_000185385_putative_superoxide_reductase__Lachnoanaerobaculum_saburreum_DSM_3986_"/>
    <otu id="otu54158" label="GCA_900555685USME01000003.1_10557759483_10_GCA_900555685__1_ID_3_10_partial_00__uncultured_Eubacterium_sp._"/>
    <otu id="otu54164" label="AYA98542.1_GCA_003589745_desulfoferrodoxin_FeS4_iron_binding_domain_containing_protein__Lachnoanaerobaculum_umeaense_"/>
    <otu id="otu54168" label="EJZ69421.1_GCA_000296385_desulfoferrodoxin__Lachnoanaerobaculum_sp._OBRC5_5_"/>
    <otu id="otu54188" label="83.8/66"/>
    <otu id="otu54192" label="81.8/98"/>
    <otu id="otu54196" label="GCA_002309055DBWO01000016.1_40391313950823_40_GCA_002309055__1_ID_23_40_partial_00__Ruminococcaceae_bacterium_UBA1236_"/>
    <otu id="otu54200" label="GCA_002435915DIWY01000001.1_6260743611233_62_GCA_002435915_1_ID_3_62_partial_00__Catabacter_sp._UBA6094_"/>
    <otu id="otu54208" label="86.3/99"/>
    <otu id="otu54212" label="SHE96382.1_GCA_900129225_superoxide_reductase__Schwartzia_succinivorans_DSM_10502_"/>
    <otu id="otu54216" label="SHJ11965.1_GCA_900141865_superoxide_reductase__Anaerovibrio_lipolyticus_DSM_3074_"/>
    <otu id="otu54236" label="87.5/95"/>
    <otu id="otu54240" label="WP_028513534.1_GCF_000688035_MULTISPECIES__hypothetical_protein__unclassified_Ruminococcaceae__miscellaneous__"/>
    <otu id="otu54244" label="GCA_900538405UPYC01000003.1_1620168205363_16_GCA_900538405__1_ID_3_16_partial_00__uncultured_Catenibacterium_sp._"/>
    <otu id="otu54256" label="88.7/91"/>
    <otu id="otu54264" label="GCA_002448495DJYL01000155.1_562996688107_5_GCA_002448495__1_ID_107_5_partial_00__Selenomonas_ruminantium_"/>
    <otu id="otu54268" label="SFW58543.1_GCA_900119175_superoxide_reductase__Selenomonas_ruminantium_"/>
    <otu id="otu54276" label="HCB94150.1_GCA_003518745_TPA__desulfoferrodoxin__Selenomonas_sp._"/>
    <otu id="otu54284" label="GCA_002409525DHNM01000045.1_86775715839_8_GCA_002409525__1_ID_39_8_partial_00__Eubacterium_sp._UBA5416_"/>
    <otu id="otu54298" label="WP_028027583.1_GCF_000422625_desulfoferrodoxin__Enterorhabdus_mucosicola_"/>
    <otu id="otu54302" label="THG37491.1_GCA_004801615_desulfoferrodoxin__Enterorhabdus_caecimuris_"/>
    <otu id="otu54316" label="GCA_002397665DHBD01000086.1_8102501073271_8_GCA_002397665_1_ID_71_8_partial_00__Ruminococcaceae_bacterium_UBA4937_"/>
    <otu id="otu54320" label="GCA_900556425USOR01000190.1_2472855190_2_GCA_900556425_1_ID_190_2_partial_00__uncultured_Coriobacteriaceae_bacterium_"/>
    <otu id="otu54332" label="22.4/35"/>
    <otu id="otu54336" label="85.1/20"/>
    <otu id="otu54342" label="87.9/31"/>
    <otu id="otu54346" label="84.7/27"/>
    <otu id="otu54350" label="42.4/21"/>
    <otu id="otu54354" label="87/33"/>
    <otu id="otu54358" label="77.7/36"/>
    <otu id="otu54362" label="80.5/33"/>
    <otu id="otu54366" label="76/18"/>
    <otu id="otu54370" label="76.6/14"/>
    <otu id="otu54374" label="81.1/18"/>
    <otu id="otu54378" label="84.8/22"/>
    <otu id="otu54382" label="77.8/20"/>
    <otu id="otu54386" label="77.1/57"/>
    <otu id="otu54390" label="28/35"/>
    <otu id="otu54394" label="60.2/32"/>
    <otu id="otu54398" label="90.4/82"/>
    <otu id="otu54402" label="99.9/100"/>
    <otu id="otu54406" label="CDF12020.1_GCA_000438195_putative_uncharacterized_protein__Mycoplasma_sp._CAG_776_"/>
    <otu id="otu54410" label="GCA_900549285URNW01000002.1_1674472_1_GCA_900549285__1_ID_2_1_partial_00__uncultured_Tenericutes_bacterium_"/>
    <otu id="otu54418" label="36.9/27"/>
    <otu id="otu54424" label="74.4/98"/>
    <otu id="otu54428" label="GCA_900542935UQPN01000033.1_105577595133_10_GCA_900542935__1_ID_33_10_partial_00__uncultured_Clostridiales_bacterium_"/>
    <otu id="otu54432" label="RGX55952.1_GCA_003465835_desulfoferrodoxin__Anaerotruncus_sp._AF02_27_"/>
    <otu id="otu54440" label="GCA_900543545UQSA01000034.1_11128321321834_11_GCA_900543545_1_ID_34_11_partial_00__uncultured_Clostridiales_bacterium_"/>
    <otu id="otu54448" label="EOQ36251.1_GCA_000398925_desulfoferrodoxin__Butyricicoccus_pullicaecorum_1.2_"/>
    <otu id="otu54462" label="OUP09583.1_GCA_002160025_desulfoferrodoxin__Anaeromassilibacillus_sp._An200_"/>
    <otu id="otu54466" label="PWM41083.1_GCA_003343645_desulfoferrodoxin__Clostridiales_bacterium_"/>
    <otu id="otu54478" label="GCA_002424295DIQY01000039.1_151863819021100_15_GCA_002424295_1_ID_100_15_partial_00__Ruminococcaceae_bacterium_UBA5450_"/>
    <otu id="otu54486" label="0.9/81"/>
    <otu id="otu54490" label="GCA_002482535DLGE01000005.1_2623989243602_26_GCA_002482535__1_ID_2_26_partial_00__Peptococcaceae_bacterium_UBA7702_"/>
    <otu id="otu54494" label="GCA_004559175SFYL01000003.1_21206362101073_21_GCA_004559175__1_ID_73_21_partial_00__bacterium_"/>
    <otu id="otu54506" label="GCA_002378845DFRY01000063.1_32300483043712_32_GCA_002378845_1_ID_12_32_partial_00__Ruminococcaceae_bacterium_UBA3451_"/>
    <otu id="otu54516" label="84.9/89"/>
    <otu id="otu54520" label="80.3/90"/>
    <otu id="otu54524" label="85.5/95"/>
    <otu id="otu54528" label="GCA_900321625ONWW01000039.1_39483134869351_39_GCA_900321625_1_ID_51_39_partial_00__uncultured_Clostridiales_bacterium_"/>
    <otu id="otu54534" label="90.8/100"/>
    <otu id="otu54538" label="0/61"/>
    <otu id="otu54542" label="56.4/65"/>
    <otu id="otu54546" label="GCA_900546685UREB01000157.1_525972986157_5_GCA_900546685_1_ID_157_5_partial_00__uncultured_Clostridiales_bacterium_"/>
    <otu id="otu54550" label="GCA_900321625ONWW01000009.1_64516489320_6_GCA_900321625__1_ID_20_6_partial_00__uncultured_Clostridiales_bacterium_"/>
    <otu id="otu54558" label="PWL44071.1_GCA_003150225_desulfoferrodoxin__Firmicutes_bacterium_"/>
    <otu id="otu54566" label="GCA_900557065USRI01000233.1_29611341233_2_GCA_900557065__1_ID_233_2_partial_00__uncultured_Thermoanaerobacterales_bacterium_"/>
    <otu id="otu54574" label="GCA_900541995UQME01000007.1_5963997643777_59_GCA_900541995_1_ID_7_59_partial_00__uncultured_Treponema_sp._"/>
    <otu id="otu54586" label="GCA_002310055DBXS01000026.1_27295452991930_27_GCA_002310055_1_ID_30_27_partial_00__Clostridiales_bacterium_UBA1206_"/>
    <otu id="otu54598" label="78.4/95"/>
    <otu id="otu54602" label="87.3/95"/>
    <otu id="otu54606" label="77.6/89"/>
    <otu id="otu54618" label="63.8/18"/>
    <otu id="otu54621" label="GCA_900552605USAR01000116.1_1222611116_1_GCA_900552605__1_ID_116_1_partial_00__uncultured_Ruminococcaceae_bacterium_"/>
    <otu id="otu54624" label="14.3/20"/>
    <otu id="otu54627" label="GCA_900313265OMRN01000277.1_217832151373_2_GCA_900313265_1_ID_373_2_partial_00__uncultured_Lachnospiraceae_bacterium_"/>
    <otu id="otu54630" label="GCA_002369255DFFO01000055.1_126363722_1_GCA_002369255_1_ID_22_1_partial_00__Lachnospiraceae_bacterium_UBA3774_"/>
    <otu id="otu54643" label="71/17"/>
    <otu id="otu54646" label="97.9/98"/>
    <otu id="otu54649" label="HBE15702.1_GCA_003499325_TPA__desulfoferrodoxin__Ruminococcaceae_bacterium_"/>
    <otu id="otu54654" label="GCA_900320995ONUI01000238.1_32119249326_3_GCA_900320995__1_ID_26_3_partial_00__uncultured_Clostridiales_bacterium_"/>
    <otu id="otu54661" label="GCA_900314795OMWP01000018.1_106285665917_10_GCA_900314795_1_ID_17_10_partial_00__uncultured_Clostridiales_bacterium_"/>
    <otu id="otu54664" label="GCA_900321665ONWY01000142.1_3570944247_3_GCA_900321665__1_ID_247_3_partial_00__uncultured_Clostridiales_bacterium_"/>
    <otu id="otu54671" label="GCA_900315815ONAS01000123.1_2935130913_2_GCA_900315815__1_ID_13_2_partial_00__uncultured_Clostridiales_bacterium_"/>
    <otu id="otu54686" label="GCA_002309575DBXP01000015.1_53308368211_5_GCA_002309575_1_ID_11_5_partial_00__bacterium_UBP6_UBA1209_"/>
    <otu id="otu54693" label="PWJ52439.1_GCA_003149105_superoxide_reductase__Faecalicatena_contorta_"/>
    <otu id="otu54704" label="GCA_002308595DBWH01000023.1_31399834035736_31_GCA_002308595_1_ID_36_31_partial_00__Mageeibacillus_sp._UBA1243_"/>
    <otu id="otu54711" label="54.6/94"/>
    <otu id="otu54714" label="GCA_002309695DBXV01000012.1_9752378978_9_GCA_002309695__1_ID_8_9_partial_00__Myxococcales_bacterium_UBA1203_"/>
    <otu id="otu54717" label="33.4/94"/>
    <otu id="otu54720" label="GCA_002396025DGVX01000020.1_3641332417003_36_GCA_002396025_1_ID_3_36_partial_00__Sphaerochaeta_sp._UBA4273_"/>
    <otu id="otu54723" label="68.9/99"/>
    <otu id="otu54726" label="HBU12549.1_GCA_003510345_TPA__desulfoferrodoxin__Clostridiales_bacterium_"/>
    <otu id="otu54729" label="WP_066647332.1_GCF_900087015_desulfoferrodoxin__Christensenella_timonensis_"/>
    <otu id="otu54750" label="WP_105325690.1_GCF_900291475_MULTISPECIES__desulfoferrodoxin__Acidaminococcus_"/>
    <otu id="otu54753" label="87.5/100"/>
    <otu id="otu54758" label="ADB47562.1_GCA_000025305_Desulfoferrodoxin_ferrous_iron_binding_region__Acidaminococcus_fermentans_DSM_20731_"/>
    <otu id="otu54761" label="GCA_004555735SFHH01000166.1_328363210185_3_GCA_004555735__1_ID_185_3_partial_00__Acidaminococcus_fermentans_"/>
    <otu id="otu54768" label="WP_071142577.1_GCF_900106585_desulfoferrodoxin__Acidaminococcus_timonensis_"/>
    <otu id="otu54783" label="AEQ22432.1_GCA_000230275_conserved_hypothetical_protein__Acidaminococcus_intestini_RyC_MR95_"/>
    <otu id="otu54794" label="89.4/87"/>
    <otu id="otu54797" label="71.5/90"/>
    <otu id="otu54800" label="GCA_900544545UQVY01000011.1_24275252789911_24_GCA_900544545__1_ID_11_24_partial_00__uncultured_Clostridiales_bacterium_"/>
    <otu id="otu54803" label="GCA_900555065USJY01000008.1_1624458_1_GCA_900555065_1_ID_8_1_partial_00__uncultured_Clostridiales_bacterium_"/>
    <otu id="otu54810" label="91.5/95"/>
    <otu id="otu54813" label="GCA_900547055UREX01000020.1_69747087509720_69_GCA_900547055__1_ID_20_69_partial_00__uncultured_Anaerosporobacter_sp._"/>
    <otu id="otu54818" label="SHK50249.1_GCA_900142225_superoxide_reductase__Hathewaya_proteolytica_DSM_3090_"/>
    <otu id="otu54821" label="GCA_900540475UQGG01000080.1_119331972380_11_GCA_900540475__1_ID_80_11_partial_00__uncultured_Robinsoniella_sp._"/>
    <otu id="otu54844" label="0/16"/>
    <otu id="otu54847" label="GCA_002305445DBRA01000004.1_21268462722959_21_GCA_002305445_1_ID_59_21_partial_00__Clostridiales_bacterium_UBA1380_"/>
    <otu id="otu54850" label="94.3/52"/>
    <otu id="otu54853" label="83.9/14"/>
    <otu id="otu54856" label="76.7/14"/>
    <otu id="otu54859" label="GCA_900551225URUZ01000155.1_1391771155_1_GCA_900551225__1_ID_155_1_partial_00__uncultured_Clostridium_sp._"/>
    <otu id="otu54862" label="0/36"/>
    <otu id="otu54865" label="GCA_005845265SPHP01000009.1_10211886311923160_102_GCA_005845265__1_ID_60_102_partial_00__Clostridium_sp._1001175st1_A10_"/>
    <otu id="otu54868" label="RGC07887.1_GCA_003433945_desulfoferrodoxin___Clostridium__citroniae_"/>
    <otu id="otu54879" label="RGD70164.1_GCA_003435045_desulfoferrodoxin__Hungatella_hathewayi_"/>
    <otu id="otu54886" label="ASN96852.1_GCA_002234575_desulfoferrodoxin___Clostridium__bolteae_"/>
    <otu id="otu54901" label="73.6/89"/>
    <otu id="otu54904" label="85.8/94"/>
    <otu id="otu54909" label="84.1/87"/>
    <otu id="otu54912" label="77.6/87"/>
    <otu id="otu54915" label="GCA_002393865DGUD01000038.1_910532109093_9_GCA_002393865_1_ID_3_9_partial_00__Treponema_sp._UBA4319_"/>
    <otu id="otu54918" label="GCA_002309235DBXA01000105.1_15136701404436_15_GCA_002309235_1_ID_36_15_partial_00__Catabacter_sp._UBA1224_"/>
    <otu id="otu54925" label="94.3/100"/>
    <otu id="otu54928" label="GCA_900551415URWB01000124.1_842954669124_8_GCA_900551415_1_ID_124_8_partial_00__uncultured_Clostridiales_bacterium_"/>
    <otu id="otu54931" label="GCA_900542245UQMQ01000003.1_14618353_1_GCA_900542245__1_ID_3_1_partial_00__uncultured_Clostridiales_bacterium_"/>
    <otu id="otu54942" label="GCA_004557745SFGB01000002.1_64730217340150_64_GCA_004557745_1_ID_50_64_partial_00__Phascolarctobacterium_sp._"/>
    <otu id="otu54949" label="GCA_004553105SFMH01000024.1_151541915802150_15_GCA_004553105__1_ID_150_15_partial_00__Veillonellaceae_bacterium_"/>
    <otu id="otu54956" label="OOM78859.1_GCA_002006495_desulfoferrodoxin__Clostridium_sp._BL_8_"/>
    <otu id="otu54969" label="OUQ68948.1_GCA_002161065_desulfoferrodoxin__Eubacterium_sp._An11_"/>
    <otu id="otu54972" label="GCA_002319875DCFS01000056.1_43595398451_4_GCA_002319875_1_ID_51_4_partial_00__Treponema_sp._UBA1798_"/>
    <otu id="otu54983" label="73.3/18"/>
    <otu id="otu54988" label="GCA_900538675UPZI01000001.1_1421369321373061_142_GCA_900538675__1_ID_1_142_partial_00__uncultured_Clostridium_sp._"/>
    <otu id="otu54991" label="GCA_002316215DCDB01000331.1_211211492313_2_GCA_002316215__1_ID_313_2_partial_00__Lachnospiraceae_bacterium_UBA1066_"/>
    <otu id="otu54998" label="TGJ77477.1_GCA_004768785_desulfoferrodoxin__Caproiciproducens_galactitolivorans_"/>
    <otu id="otu55009" label="86.3/93"/>
    <otu id="otu55012" label="91.7/100"/>
    <otu id="otu55015" label="GCA_002319815DCFR01000008.1_89930079339028_89_GCA_002319815_1_ID_28_89_partial_00__Megamonas_sp._UBA1799_"/>
    <otu id="otu55018" label="GCA_002319795DCFU01000044.1_67618896227220_67_GCA_002319795__1_ID_20_67_partial_00__Megamonas_sp._UBA1796_"/>
    <otu id="otu55025" label="67.7/97"/>
    <otu id="otu55028" label="GCA_002307055DBTM01000025.1_43417380087_4_GCA_002307055__1_ID_87_4_partial_00__Clostridiales_bacterium_UBA1316_"/>
    <otu id="otu55031" label="GCA_001604195LVAW01000548.1_27891169548_2_GCA_001604195__1_ID_548_2_partial_00__Clostridiales_bacterium_Firm_17_"/>
    <otu id="otu55046" label="WP_087065756.1_GCF_900155735_desulfoferrodoxin__Intestinibacillus_massiliensis_"/>
    <otu id="otu55055" label="87.8/71"/>
    <otu id="otu55058" label="0/66"/>
    <otu id="otu55061" label="74.5/73"/>
    <otu id="otu55064" label="79.3/98"/>
    <otu id="otu55067" label="24/68"/>
    <otu id="otu55070" label="GCA_002385415DGDL01000013.1_22909329255_2_GCA_002385415__1_ID_55_2_partial_00__Clostridiales_bacterium_UBA3953_"/>
    <otu id="otu55073" label="98/70"/>
    <otu id="otu55076" label="WP_024294669.1_GCF_000526995_MULTISPECIES__desulfoferrodoxin_FeS4_iron_binding_domain_containing_protein__Lachnoclostridium_"/>
    <otu id="otu55079" label="84.5/68"/>
    <otu id="otu55082" label="ADL05094.1_GCA_000144625_Desulfoferrodoxin_ferrous_iron_binding_region___Clostridium__saccharolyticum_WM1_"/>
    <otu id="otu55085" label="79.9/68"/>
    <otu id="otu55088" label="GCA_001312405BBDR01000004.1_10676057764314_106_GCA_001312405_1_ID_4_106_partial_00__Clostridium_sp._NkU_1_"/>
    <otu id="otu55091" label="82.3/100"/>
    <otu id="otu55096" label="GCA_002387015DGKO01000011.1_9691553919273_96_GCA_002387015_1_ID_3_96_partial_00__Hungatella_sp._UBA4568_"/>
    <otu id="otu55099" label="EXG87385.1_GCA_000585315_desulfoferrodoxin_FeS4_iron_binding_domain_desulfoferrodoxin_ferrous_iron_binding_domain__Clostridium_sp._ASBs410_"/>
    <otu id="otu55106" label="HBG13534.1_GCA_003499735_TPA__desulfoferrodoxin_FeS4_iron_binding_domain_containing_protein__Clostridium_sp._"/>
    <otu id="otu55129" label="GCA_002435835DIVM01000128.1_364121241595138_36_GCA_002435835__1_ID_138_36_partial_00__Firmicutes_bacterium_UBA6132_"/>
    <otu id="otu55138" label="96.4/100"/>
    <otu id="otu55141" label="GCA_002385835DGEH01000003.1_2114652150389_21_GCA_002385835_1_ID_9_21_partial_00__Firmicutes_bacterium_UBA3931_"/>
    <otu id="otu55144" label="HAS90944.1_GCA_003483345_TPA__desulfoferrodoxin__Clostridiales_bacterium_"/>
    <otu id="otu55151" label="HBC30387.1_GCA_003487955_TPA__desulfoferrodoxin__Clostridiales_bacterium_"/>
    <otu id="otu55162" label="88.4/92"/>
    <otu id="otu55167" label="89.3/99"/>
    <otu id="otu55170" label="86/43"/>
    <otu id="otu55173" label="GCA_900315615OMZT01000095.1_192218122567135_19_GCA_900315615__1_ID_135_19_partial_00__uncultured_Veillonellaceae_bacterium_"/>
    <otu id="otu55176" label="GCA_002423435DIWE01000042.1_51522285261737_51_GCA_002423435_1_ID_37_51_partial_00__Clostridiales_bacterium_UBA6114_"/>
    <otu id="otu55183" label="27.9/42"/>
    <otu id="otu55186" label="90.1/100"/>
    <otu id="otu55189" label="PHV71993.1_GCA_002735925_desulfoferrodoxin__Lachnospiraceae_bacterium_"/>
    <otu id="otu55192" label="ADZ83934.1_GCA_000178835_Desulfoferrodoxin_ferrous_iron_binding_region__Cellulosilyticum_lentocellum_DSM_5427_"/>
    <otu id="otu55199" label="GCA_002435905DIWW01000022.1_16116426316464610_161_GCA_002435905_1_ID_10_161_partial_00__Peptococcaceae_bacterium_UBA6096_"/>
    <otu id="otu55210" label="77.7/97"/>
    <otu id="otu55213" label="72.3/98"/>
    <otu id="otu55216" label="SFO57674.1_GCA_900115365_superoxide_reductase__Anaerocolumna_aminovalerica_"/>
    <otu id="otu55219" label="84.7/100"/>
    <otu id="otu55222" label="85.6/100"/>
    <otu id="otu55225" label="TAH55058.1_GCA_004294945_desulfoferrodoxin__Treponema_sp._"/>
    <otu id="otu55228" label="GCA_001604385LVBK01000026.1_21213262171231_21_GCA_001604385_1_ID_31_21_partial_00__Spirochaetales_bacterium_Spiro_09_"/>
    <otu id="otu55235" label="GCA_001604405LVBL01000006.1_16620028920067575_166_GCA_001604405_1_ID_75_166_partial_00__Spirochaetales_bacterium_Spiro_10_"/>
    <otu id="otu55246" label="73.4/98"/>
    <otu id="otu55249" label="GCA_003246335QKAR01000128.1_2883126990_2_GCA_003246335__1_ID_90_2_partial_00__Spirochaetales_bacterium_"/>
    <otu id="otu55252" label="GCA_003252395QKEL01000009.1_4448641490271_44_GCA_003252395_1_ID_1_44_partial_00__Spirochaetales_bacterium_"/>
    <otu id="otu55267" label="GCA_002315155DCFY01000159.1_324782867123_3_GCA_002315155_1_ID_123_3_partial_00__Megamonas_sp._UBA1792_"/>
    <otu id="otu55278" label="77.4/70"/>
    <otu id="otu55281" label="83.4/71"/>
    <otu id="otu55284" label="60.5/71"/>
    <otu id="otu55287" label="WP_029504971.1_GCF_000733755_desulfoferrodoxin__Lachnoclostridium_phytofermentans_"/>
    <otu id="otu55290" label="93.1/100"/>
    <otu id="otu55293" label="GCA_002399405DHDP01000018.1_4154872754876671_415_GCA_002399405_1_ID_1_415_partial_00__Treponema_sp._UBA4873_"/>
    <otu id="otu55296" label="GCA_002314445DCFX01000088.1_39420714246312_39_GCA_002314445__1_ID_12_39_partial_00__Treponema_sp._UBA1793_"/>
    <otu id="otu55307" label="GCA_002427465DIRC01000044.1_38434184379838_38_GCA_002427465_1_ID_38_38_partial_00__Clostridiales_bacterium_UBA5446_"/>
    <otu id="otu55314" label="QAT42693.1_GCA_004103735_desulfoferrodoxin_FeS4_iron_binding_domain_containing_protein__Aminipila_sp._JN_18_"/>
    <otu id="otu55325" label="82.8/32"/>
    <otu id="otu55328" label="53.9/32"/>
    <otu id="otu55331" label="HBV68086.1_GCA_003514865_TPA__desulfoferrodoxin__Clostridiales_bacterium_"/>
    <otu id="otu55334" label="EPF30257.1_GCA_000413055_desulfoferrodoxin__Treponema_maltophilum_ATCC_51939_"/>
    <otu id="otu55347" label="GCA_002381185DFOA01000010.1_64873525632_6_GCA_002381185__1_ID_32_6_partial_00__Firmicutes_bacterium_UBA3553_"/>
    <otu id="otu55350" label="GCA_900549425UROV01000095.1_19447795_1_GCA_900549425_1_ID_95_1_partial_00__uncultured_Clostridiales_bacterium_"/>
    <otu id="otu55357" label="GCA_002409285DHUT01000099.1_78577896080_7_GCA_002409285__1_ID_80_7_partial_00__Firmicutes_bacterium_UBA5227_"/>
    <otu id="otu55364" label="GCA_002399975DHER01000134.1_79861988658145_79_GCA_002399975_1_ID_45_79_partial_00__Firmicutes_bacterium_UBA4845_"/>
    <otu id="otu55385" label="93/99"/>
    <otu id="otu55388" label="85.9/98"/>
    <otu id="otu55391" label="60.7/99"/>
    <otu id="otu55394" label="78.2/100"/>
    <otu id="otu55397" label="98.9/100"/>
    <otu id="otu55400" label="WP_018592327.1_GCF_000439105_hypothetical_protein__Terrisporobacter_glycolicus_"/>
    <otu id="otu55403" label="GCA_900545985URBD01000018.1_50567055709118_50_GCA_900545985__1_ID_18_50_partial_00__uncultured_Clostridium_sp._"/>
    <otu id="otu55410" label="GCA_002359425DEMY01000029.1_17147521513875_17_GCA_002359425_1_ID_75_17_partial_00__Clostridiales_bacterium_UBA2658_"/>
    <otu id="otu55417" label="WP_066714419.1_GCF_900078195_desulfoferrodoxin_FeS4_iron_binding_domain_containing_protein__Clostridium_sp._Marseille_P299_"/>
    <otu id="otu55424" label="SEM47929.1_GCA_900110045_superoxide_reductase__Hydrogenoanaerobacterium_saccharovorans_"/>
    <otu id="otu55431" label="91/98"/>
    <otu id="otu55434" label="76.4/98"/>
    <otu id="otu55437" label="GCA_002295325DBGA01000069.1_66578685824888_66_GCA_002295325__1_ID_88_66_partial_00__Ruminococcaceae_bacterium_UBA866_"/>
    <otu id="otu55440" label="GCA_002482505DLGD01000012.1_8710665510703837_87_GCA_002482505__1_ID_37_87_partial_00__Catabacter_sp._UBA7703_"/>
    <otu id="otu55447" label="PKM39452.1_GCA_002841395_desulfoferrodoxin__Firmicutes_bacterium_HGW_Firmicutes_9_"/>
    <otu id="otu55458" label="84.2/39"/>
    <otu id="otu55461" label="OKZ04470.1_GCA_001915575_desulfoferrodoxin__Bacteroides_sp._CAG_1060_57_27_"/>
    <otu id="otu55466" label="85.2/74"/>
    <otu id="otu55471" label="OUQ81015.1_GCA_002161175_desulfoferrodoxin__Flavonifractor_sp._An100_"/>
    <otu id="otu55474" label="GCA_004556975SFFD01000030.1_13149671534112_13_GCA_004556975_1_ID_12_13_partial_00__Ruminococcaceae_bacterium_"/>
    <otu id="otu55481" label="EEX68449.1_GCA_000155955_putative_superoxide_reductase__Mitsuokella_multacida_DSM_20544_"/>
    <otu id="otu55488" label="GCA_900541255UQJL01000008.1_3142018038_3_GCA_900541255__1_ID_8_3_partial_00__uncultured_Clostridium_sp._"/>
    <otu id="otu55509" label="88.3/25"/>
    <otu id="otu55512" label="84.1/94"/>
    <otu id="otu55515" label="0/88"/>
    <otu id="otu55520" label="WP_027097944.1_GCF_900217205_MULTISPECIES__hypothetical_protein__Clostridium_"/>
    <otu id="otu55523" label="GCA_002423395DIVZ01000002.1_6559092594752_65_GCA_002423395__1_ID_2_65_partial_00__Eubacteriaceae_bacterium_UBA6119_"/>
    <otu id="otu55530" label="GCA_900318715ONLO01000087.1_15165741694819_15_GCA_900318715__1_ID_19_15_partial_00__uncultured_Clostridiales_bacterium_"/>
    <otu id="otu55537" label="GCA_002329245DCTG01000091.1_96497688367_9_GCA_002329245__1_ID_67_9_partial_00__Clostridiales_bacterium_UBA1446_"/>
    <otu id="otu55544" label="64/25"/>
    <otu id="otu55547" label="GCA_002455655DKLF01000051.1_314781858129_3_GCA_002455655__1_ID_129_3_partial_00__Oscillibacter_sp._UBA6647_"/>
    <otu id="otu55550" label="GCA_002385605DGDU01000051.1_5963345637348_59_GCA_002385605_1_ID_8_59_partial_00__Catabacter_sp._UBA3944_"/>
    <otu id="otu55561" label="93.4/97"/>
    <otu id="otu55564" label="73.9/85"/>
    <otu id="otu55567" label="81.8/88"/>
    <otu id="otu55570" label="SEJ82854.1_GCA_900109225_superoxide_reductase__Propionispira_arboris_"/>
    <otu id="otu55573" label="GCA_002422545DIWF01000017.1_18118913418952032_181_GCA_002422545_1_ID_32_181_partial_00__Firmicutes_bacterium_UBA6113_"/>
    <otu id="otu55580" label="GCA_003245785QKCE01000343.1_42132252489_4_GCA_003245785__1_ID_89_4_partial_00__Spirochaetales_bacterium_"/>
    <otu id="otu55587" label="GCA_003246765QKDA01000075.1_252370324089241_25_GCA_003246765_1_ID_241_25_partial_00__Spirochaetales_bacterium_"/>
    <otu id="otu55602" label="85.5/86"/>
    <otu id="otu55607" label="GCA_002305335DBQR01000026.1_1416466168467_14_GCA_002305335_1_ID_7_14_partial_00__Clostridiales_bacterium_UBA1389_"/>
    <otu id="otu55612" label="GCA_002392655DGHK01000023.1_15170221739653_15_GCA_002392655_1_ID_53_15_partial_00__Lachnospiraceae_bacterium_UBA3850_"/>
    <otu id="otu55615" label="98/100"/>
    <otu id="otu55618" label="HBZ04063.1_GCA_003520205_TPA__desulfoferrodoxin__Lachnospiraceae_bacterium_"/>
    <otu id="otu55621" label="SNU08513.1_GCA_900199595_superoxide_reductase__Lachnospiraceae_bacterium_"/>
    <otu id="otu55636" label="77.8/84"/>
    <otu id="otu55639" label="GCA_900547295URGK01000021.1_96853722421_9_GCA_900547295__1_ID_21_9_partial_00__uncultured_Clostridiales_bacterium_"/>
    <otu id="otu55642" label="SFL42281.1_GCA_900114405_superoxide_reductase__Lachnospiraceae_bacterium_KH1T2_"/>
    <otu id="otu55659" label="79.3/93"/>
    <otu id="otu55662" label="77.4/77"/>
    <otu id="otu55665" label="0/58"/>
    <otu id="otu55670" label="86.2/84"/>
    <otu id="otu55673" label="0/84"/>
    <otu id="otu55676" label="GCA_900316045ONBM01000001.1_10812094612132977_108_GCA_900316045__1_ID_77_108_partial_00__uncultured_Bacteroidales_bacterium_"/>
    <otu id="otu55679" label="SDM62909.1_GCA_900103535_superoxide_reductase__Megasphaera_paucivorans_"/>
    <otu id="otu55686" label="SCI53567.1_GCA_900066645_Desulfoferrodoxin__uncultured_Flavonifractor_sp._"/>
    <otu id="otu55693" label="72.9/84"/>
    <otu id="otu55696" label="GCA_900543485UQRM01000008.1_8192018923838_81_GCA_900543485__1_ID_8_81_partial_00__uncultured_Eubacterium_sp._"/>
    <otu id="otu55699" label="88.2/86"/>
    <otu id="otu55702" label="SCG94854.1_GCA_900066305_Desulfoferrodoxin__uncultured_Eubacterium_sp._"/>
    <otu id="otu55705" label="GCA_900545775URAH01000031.1_14156151598031_14_GCA_900545775__1_ID_31_14_partial_00__uncultured_Eubacterium_sp._"/>
    <otu id="otu55722" label="GCA_900540015UQEC01000007.1_296713417_2_GCA_900540015_1_ID_7_2_partial_00__uncultured_Eubacterium_sp._"/>
    <otu id="otu55725" label="EEA85460.1_GCA_000156055_putative_superoxide_reductase___Clostridium__hiranonis_DSM_13275_"/>
    <otu id="otu55736" label="84.5/92"/>
    <otu id="otu55739" label="GCA_900317515ONHA01000014.1_52564575682534_52_GCA_900317515_1_ID_34_52_partial_00__uncultured_Clostridiales_bacterium_"/>
    <otu id="otu55742" label="GCA_900545135UQXL01000012.1_30330963346412_30_GCA_900545135__1_ID_12_30_partial_00__uncultured_Clostridiales_bacterium_"/>
    <otu id="otu55753" label="77/83"/>
    <otu id="otu55756" label="59.1/42"/>
    <otu id="otu55759" label="RRF95763.1_GCA_003862155_desulfoferrodoxin__Lachnospiraceae_bacterium_"/>
    <otu id="otu55762" label="WP_027422393.1_GCF_000622065_hypothetical_protein__Lachnobacterium_bovis_"/>
    <otu id="otu55771" label="81.3/64"/>
    <otu id="otu55774" label="91.2/80"/>
    <otu id="otu55777" label="37.6/81"/>
    <otu id="otu55780" label="WP_072515036.1_GCF_900120375_desulfoferrodoxin_Dfx__Ndongobacter_massiliensis_"/>
    <otu id="otu55783" label="GCA_002371465DFIU01000012.1_20250512542518_20_GCA_002371465_1_ID_18_20_partial_00__Lachnospiraceae_bacterium_UBA3689_"/>
    <otu id="otu55790" label="GCA_002482065DLFH01000045.1_42427280445_4_GCA_002482065_1_ID_45_4_partial_00__Lachnospiraceae_bacterium_UBA7725_"/>
    <otu id="otu55797" label="GCA_900317475ONGY01000035.1_16217502212790_16_GCA_900317475_1_ID_90_16_partial_00__uncultured_Lachnospiraceae_bacterium_"/>
    <otu id="otu55804" label="84.2/80"/>
    <otu id="otu55807" label="GCA_900316665ONDV01000024.1_28271732755055_28_GCA_900316665_1_ID_55_28_partial_00__uncultured_Lachnospiraceae_bacterium_"/>
    <otu id="otu55810" label="81.3/100"/>
    <otu id="otu55813" label="GCA_900315625ONAA01000016.1_447245101107_4_GCA_900315625_1_ID_107_4_partial_00__uncultured_Clostridiales_bacterium_"/>
    <otu id="otu55816" label="WP_077390525.1_GCF_900155555_desulfoferrodoxin_Dfx__Mobilibacterium_timonense_"/>
    <otu id="otu55839" label="GCA_900321435ONWE01000096.1_435963970429_4_GCA_900321435__1_ID_429_4_partial_00__uncultured_Clostridiales_bacterium_"/>
    <otu id="otu55850" label="94.1/25"/>
    <otu id="otu55853" label="68.7/20"/>
    <otu id="otu55856" label="68.6/17"/>
    <otu id="otu55859" label="74.7/21"/>
    <otu id="otu55862" label="GCA_900554515USHN01000016.1_9137201410016_9_GCA_900554515_1_ID_16_9_partial_00__uncultured_Acidaminococcus_sp._"/>
    <otu id="otu55865" label="GCA_003245515QKCZ01000462.1_1053205706246_10_GCA_003245515_1_ID_246_10_partial_00__Clostridia_bacterium_"/>
    <otu id="otu55872" label="59.5/67"/>
    <otu id="otu55875" label="GCA_002307215DBTU01000024.1_63683286871431_63_GCA_002307215__1_ID_31_63_partial_00__Lachnoclostridium_sp._UBA1308_"/>
    <otu id="otu55878" label="87.8/92"/>
    <otu id="otu55881" label="84.8/100"/>
    <otu id="otu55886" label="CUH91827.1_GCA_900070325_hypothetical_protein_SD1D_0274__Herbinix_luporum_"/>
    <otu id="otu55889" label="TAH65192.1_GCA_004294845_desulfoferrodoxin__Anaerolineaceae_bacterium_"/>
    <otu id="otu55896" label="CRZ35292.1_GCA_002904165_hypothetical_protein_HHT355_2094__Herbinix_hemicellulosilytica_"/>
    <otu id="otu55903" label="42.7/88"/>
    <otu id="otu55906" label="GCA_002329645DCTS01000111.1_51669466732917_51_GCA_002329645_1_ID_17_51_partial_00__Lachnoclostridium_sp._UBA1434_"/>
    <otu id="otu55909" label="GCA_002293315DBCZ01000001.1_19157741614522_19_GCA_002293315_1_ID_22_19_partial_00__Ruminococcaceae_bacterium_UBA945_"/>
    <otu id="otu55928" label="93.2/87"/>
    <otu id="otu55931" label="83.5/82"/>
    <otu id="otu55936" label="90.5/87"/>
    <otu id="otu55939" label="86.1/88"/>
    <otu id="otu55944" label="75.5/100"/>
    <otu id="otu55949" label="EUC52023.1_GCA_000525775_putative_superoxide_reductase__Mogibacterium_timidum_ATCC_33093_"/>
    <otu id="otu55952" label="ASS37166.1_GCA_002243385_desulfoferrodoxin__Mogibacterium_pumilum_"/>
    <otu id="otu55959" label="EEG31420.1_GCA_000158655_putative_superoxide_reductase___Clostridium__methylpentosum_DSM_5476_"/>
    <otu id="otu55968" label="WP_027702603.1_GCF_000687955_desulfoferrodoxin__Clostridioides_mangenotii_"/>
    <otu id="otu55971" label="GCA_002390935DGRC01000015.1_3353424883428714_335_GCA_002390935_1_ID_4_335_partial_00__Peptoclostridium_sp._UBA4398_"/>
    <otu id="otu55982" label="GCA_004551945SFPN01000029.1_18132351360960_18_GCA_004551945_1_ID_60_18_partial_00__Clostridiales_bacterium_"/>
    <otu id="otu55989" label="GCA_004554905SFJW01000004.1_29319683234525_29_GCA_004554905_1_ID_25_29_partial_00__Clostridiales_bacterium_"/>
    <otu id="otu55996" label="GCA_900542095UQMG01000001.1_1501632171635941_150_GCA_900542095_1_ID_1_150_partial_00__uncultured_Clostridiales_bacterium_"/>
    <otu id="otu56003" label="GCA_900548645URLN01000014.1_42432984367214_42_GCA_900548645_1_ID_14_42_partial_00__uncultured_Clostridiales_bacterium_"/>
    <otu id="otu56010" label="GCA_900546255URCB01000014.1_54417479414_5_GCA_900546255__1_ID_14_5_partial_00__uncultured_Clostridiales_bacterium_"/>
    <otu id="otu56021" label="SCI49203.1_GCA_900066815_Desulfoferrodoxin__uncultured_Ruminococcus_sp._"/>
    <otu id="otu56036" label="73.5/24"/>
    <otu id="otu56039" label="69.3/91"/>
    <otu id="otu56044" label="92.3/92"/>
    <otu id="otu56049" label="91.8/100"/>
    <otu id="otu56052" label="88.5/100"/>
    <otu id="otu56055" label="WP_024722177.1_GCF_000508865_desulfoferrodoxin__Clostridiales_bacterium_VE202_01_"/>
    <otu id="otu56058" label="GCA_002359025DEPZ01000003.1_38268762725612_38_GCA_002359025__1_ID_12_38_partial_00__Erysipelotrichaceae_bacterium_UBA3379_"/>
    <otu id="otu56065" label="73.5/98"/>
    <otu id="otu56068" label="WP_115714416.1_GCF_900411325_MULTISPECIES__desulfoferrodoxin__unclassified_Eubacterium_"/>
    <otu id="otu56073" label="GCA_900552125URYK01000003.1_3329632300123_33_GCA_900552125_1_ID_3_33_partial_00__uncultured_Solobacterium_sp._"/>
    <otu id="otu56078" label="EHO83771.1_GCA_000242955_desulfoferrodoxin__Eubacterium_sp._3_1_31_"/>
    <otu id="otu56081" label="WP_002610177.1_GCF_002814255_MULTISPECIES__desulfoferrodoxin__Firmicutes_"/>
    <otu id="otu56100" label="92/99"/>
    <otu id="otu56107" label="75.7/46"/>
    <otu id="otu56110" label="72.5/60"/>
    <otu id="otu56113" label="GCA_002305275DBQO01000018.1_33098347816_3_GCA_002305275__1_ID_16_3_partial_00__Bacteroidales_bacterium_UBA1392_"/>
    <otu id="otu56116" label="SFE32726.1_GCA_900112955_superoxide_reductase__Peptostreptococcus_sp._D1_"/>
    <otu id="otu56123" label="GCA_004562905SFQW01000047.1_181738617763193_18_GCA_004562905__1_ID_193_18_partial_00__bacterium_"/>
    <otu id="otu56130" label="88.2/97"/>
    <otu id="otu56135" label="EFM65134.1_GCA_000147675_superoxide_reductase__Peptostreptococcus_stomatis_DSM_17678_"/>
    <otu id="otu56138" label="KGF13270.1_GCA_000758885_desulfoferrodoxin__Peptostreptococcus_sp._MV1_"/>
    <otu id="otu56145" label="95.7/100"/>
    <otu id="otu56148" label="PSJ31541.1_GCA_003012055_desulfoferrodoxin__Peptostreptococcus_russellii_"/>
    <otu id="otu56151" label="SEN65539.1_GCA_900110295_superoxide_reductase__Peptostreptococcus_russellii_"/>
    <otu id="otu56166" label="EHO86958.1_GCA_000242675_hypothetical_protein_HMPREF0380_00056__Eubacterium_infirmum_F0142_"/>
    <otu id="otu56173" label="87.2/86"/>
    <otu id="otu56176" label="GCA_003249555QKIQ01000120.1_22122101259025_22_GCA_003249555_1_ID_25_22_partial_00__Clostridia_bacterium_"/>
    <otu id="otu56179" label="GCA_003557445PWOK01000355.1_310541431290_3_GCA_003557445__1_ID_290_3_partial_00__Halanaerobiaceae_bacterium_"/>
    <otu id="otu56194" label="HBR01217.1_GCA_003535195_TPA__desulfoferrodoxin__Ruminiclostridium_sp._"/>
    <otu id="otu56201" label="OJU14374.1_GCA_001896915_desulfoferrodoxin__Clostridiales_bacterium_43_6_"/>
    <otu id="otu56208" label="76.3/77"/>
    <otu id="otu56211" label="87.8/99"/>
    <otu id="otu56214" label="76.1/97"/>
    <otu id="otu56217" label="41.9/25"/>
    <otu id="otu56220" label="3.9/25"/>
    <otu id="otu56223" label="EDS72028.1_GCA_000154825_putative_superoxide_reductase__Anaerofustis_stercorihominis_DSM_17244_"/>
    <otu id="otu56226" label="RDU23507.1_GCA_003363435_desulfoferrodoxin__Anaerosacchriphilus_polymeriproducens_"/>
    <otu id="otu56233" label="75.8/94"/>
    <otu id="otu56236" label="WP_026834966.1_GCF_000518685_hypothetical_protein__Eubacterium_xylanophilum_"/>
    <otu id="otu56239" label="76.9/99"/>
    <otu id="otu56242" label="GCA_004552595SFNX01000094.1_637514125134_6_GCA_004552595__1_ID_134_6_partial_00__Lachnospiraceae_bacterium_"/>
    <otu id="otu56245" label="GCA_004556705SFGA01000020.1_35312303160477_35_GCA_004556705__1_ID_77_35_partial_00__Ruminococcus_sp._"/>
    <otu id="otu56262" label="PST39890.1_GCA_003024675_desulfoferrodoxin_Dfx__Faecalibacillus_faecis_"/>
    <otu id="otu56265" label="GCA_900555325USKP01000235.1_11408235_1_GCA_900555325_1_ID_235_1_partial_10__uncultured_bacterium_"/>
    <otu id="otu56276" label="89.6/100"/>
    <otu id="otu56279" label="79.4/98"/>
    <otu id="otu56282" label="19.4/85"/>
    <otu id="otu56285" label="SDG47338.1_GCA_900100835_superoxide_reductase__Selenomonas_ruminantium_"/>
    <otu id="otu56288" label="WP_019543183.1_GCF_000381005_desulfoferrodoxin__Selenomonas_bovis_"/>
    <otu id="otu56295" label="GCA_002472155DKRI01000065.1_52647786515835_52_GCA_002472155__1_ID_35_52_partial_00__Selenomonadaceae_bacterium_UBA7286_"/>
    <otu id="otu56302" label="GCA_002349925DEDD01000162.1_1010083104635_10_GCA_002349925__1_ID_5_10_partial_00__Selenomonadaceae_bacterium_UBA2913_"/>
    <otu id="otu56313" label="GCA_002363155DEWH01000004.1_8124791285916_8_GCA_002363155__1_ID_16_8_partial_00__Ruminococcaceae_bacterium_UBA3215_"/>
    <otu id="otu56326" label="67.8/24"/>
    <otu id="otu56331" label="81.6/44"/>
    <otu id="otu56334" label="83.1/58"/>
    <otu id="otu56339" label="78.3/81"/>
    <otu id="otu56342" label="74.8/98"/>
    <otu id="otu56345" label="SFP74949.1_GCA_900115765_superoxide_reductase__Caldicoprobacter_faecalis_"/>
    <otu id="otu56348" label="AUG58969.1_GCA_002844395_Desulfoferrodoxin__Hungateiclostridium_saccincola_"/>
    <otu id="otu56355" label="79/83"/>
    <otu id="otu56360" label="97.8/100"/>
    <otu id="otu56363" label="OPX42435.1_GCA_002051585_desulfoferrodoxin__Ruminiclostridium_hungatei_"/>
    <otu id="otu56366" label="EMS69951.1_GCA_000350485_desulfoferrodoxin__Ruminiclostridium_cellobioparum_subsp._termitidis_CT1112_"/>
    <otu id="otu56373" label="92.6/100"/>
    <otu id="otu56376" label="ACL77762.1_GCA_000022065_desulfoferrodoxin__Ruminiclostridium_cellulolyticum_H10_"/>
    <otu id="otu56379" label="45.2/61"/>
    <otu id="otu56382" label="EPR13846.1_GCA_000421965_Rubredoxin_oxidoreductase__desulfoferrodoxin___Ruminiclostridium_papyrosolvens_C7_"/>
    <otu id="otu56385" label="WP_024832674.1_GCF_000526495_desulfoferrodoxin__Ruminiclostridium_josui_"/>
    <otu id="otu56400" label="61.3/83"/>
    <otu id="otu56403" label="GCA_001512505LFSC01000038.1_57170755061_5_GCA_001512505_1_ID_61_5_partial_00__Clostridiaceae_bacterium_DTU079_"/>
    <otu id="otu56406" label="GCA_003251755QKEN01000248.1_211341517620_2_GCA_003251755__1_ID_620_2_partial_00__Clostridia_bacterium_"/>
    <otu id="otu56421" label="85.4/79"/>
    <otu id="otu56424" label="GCA_001512665LFSF01000004.1_19148161521141_19_GCA_001512665_1_ID_41_19_partial_00__Clostridiales_bacterium_DTU073_"/>
    <otu id="otu56427" label="71.5/81"/>
    <otu id="otu56430" label="TDT50277.1_GCA_004364155_superoxide_reductase__Fonticella_tunisiensis_"/>
    <otu id="otu56433" label="81.9/100"/>
    <otu id="otu56436" label="AFV10998.1_GCA_000305935_desulfoferrodoxin__Thermacetogenium_phaeum_DSM_12270_"/>
    <otu id="otu56439" label="POZ90682.1_GCA_002924605_desulfoferrodoxin__Petrotoga_sp._SL27_"/>
    <otu id="otu56458" label="88.7/98"/>
    <otu id="otu56461" label="GCA_002397275DHAA01000058.1_12102271061086_12_GCA_002397275__1_ID_86_12_partial_00__Thermacetogenium_sp._UBA4966_"/>
    <otu id="otu56464" label="50.8/98"/>
    <otu id="otu56467" label="CEO88393.1_GCA_000946815_Desulfoferrodoxin__Syntrophaceticus_schinkii_"/>
    <otu id="otu56470" label="54.2/100"/>
    <otu id="otu56473" label="GCA_002426495DIQC01000059.1_76598697893_7_GCA_002426495_1_ID_93_7_partial_00__Thermacetogenium_sp._UBA5472_"/>
    <otu id="otu56476" label="GCA_001513545LFTQ01000155.1_76013639384_7_GCA_001513545__1_ID_84_7_partial_00__Clostridia_bacterium_DTU068_"/>
    <otu id="otu56497" label="85.1/37"/>
    <otu id="otu56500" label="SMB78794.1_GCA_900176035_superoxide_reductase__Desulfonispora_thiosulfatigenes_DSM_11270_"/>
    <otu id="otu56505" label="OZC13581.1_GCA_002257705_desulfoferrodoxin__Sporomusa_silvacetica_DSM_10669_"/>
    <otu id="otu56508" label="OZC19254.1_GCA_002257705_desulfoferrodoxin__Sporomusa_silvacetica_DSM_10669_"/>
    <otu id="otu56519" label="OPJ62628.1_GCA_002029255_desulfoferrodoxin__Clostridium_chromiireducens_"/>
    <otu id="otu56530" label="AQS01995.1_GCA_002003325_desulfoferrodoxin__Clostridium_saccharobutylicum_"/>
    <otu id="otu56537" label="PRR84286.1_GCA_002995745_Desulfoferrodoxin__Clostridium_vincentii_"/>
    <otu id="otu56544" label="92.1/99"/>
    <otu id="otu56547" label="SHI69564.1_GCA_900142105_superoxide_reductase__Lutispora_thermophila_DSM_19022_"/>
    <otu id="otu56550" label="HCJ56787.1_GCA_003527145_TPA__desulfoferrodoxin__Clostridiaceae_bacterium_"/>
    <otu id="otu56569" label="GCA_002306015DBRP01000065.1_67763147669763_67_GCA_002306015_1_ID_63_67_partial_00__Sphaerochaeta_sp._UBA1365_"/>
    <otu id="otu56576" label="85.8/76"/>
    <otu id="otu56579" label="79.3/18"/>
    <otu id="otu56584" label="80.9/98"/>
    <otu id="otu56587" label="73.3/78"/>
    <otu id="otu56590" label="83.8/80"/>
    <otu id="otu56593" label="GCA_002306375DBRU01000031.1_19947693_1_GCA_002306375__1_ID_93_1_partial_00__Faecalibacterium_sp._UBA1360_"/>
    <otu id="otu56596" label="WP_090265955.1_GCF_900232885_desulfoferrodoxin__Anaeromassilibacillus_sp._Marseille_P4683_"/>
    <otu id="otu56603" label="84.9/100"/>
    <otu id="otu56606" label="GCA_900549675URPG01000150.1_29941371150_2_GCA_900549675_1_ID_150_2_partial_00__uncultured_Ruminococcaceae_bacterium_"/>
    <otu id="otu56609" label="WP_099203761.1_GCF_900197595_desulfoferrodoxin__Neglecta_sp._Marseille_P3890_"/>
    <otu id="otu56622" label="GCA_001603035LVAS01000002.1_2929083294662_29_GCA_001603035_1_ID_2_29_partial_00__Clostridiales_bacterium_Firm_13_"/>
    <otu id="otu56625" label="21.3/77"/>
    <otu id="otu56628" label="GCA_002418705DIEQ01000115.1_45448074519035_45_GCA_002418705__1_ID_35_45_partial_00__Mageeibacillus_sp._UBA5770_"/>
    <otu id="otu56631" label="GCA_002418705DIEQ01000083.1_549045287118_5_GCA_002418705__1_ID_118_5_partial_00__Mageeibacillus_sp._UBA5770_"/>
    <otu id="otu56646" label="GCA_900319365ONOE01000002.1_17018521618559018_170_GCA_900319365__1_ID_18_170_partial_00__uncultured_bacterium_"/>
    <otu id="otu56653" label="GCA_002385735DGEB01000035.1_27211552155053_27_GCA_002385735_1_ID_53_27_partial_00__Peptococcaceae_bacterium_UBA3937_"/>
    <otu id="otu56660" label="11.9/18"/>
    <otu id="otu56663" label="SEA51916.1_GCA_900107815_superoxide_reductase__Eubacterium_aggregans_"/>
    <otu id="otu56666" label="DAA82253.1_GCA_002103105_TPA__desulfoferrodoxin__Candidatus_Gastranaerophilales_bacterium_HUM_1_"/>
    <otu id="otu56681" label="78.9/43"/>
    <otu id="otu56684" label="GCA_002428625DIXI01000033.1_3935090354671_39_GCA_002428625_1_ID_1_39_partial_00__Sphaerochaeta_sp._UBA6084_"/>
    <otu id="otu56687" label="PKL22930.1_GCA_002839335_desulfoferrodoxin__Spirochaetae_bacterium_HGW_Spirochaetae_4_"/>
    <otu id="otu56698" label="GCA_900545885URAF01000001.1_1714998153661_17_GCA_900545885_1_ID_1_17_partial_00__uncultured_Clostridiales_bacterium_"/>
    <otu id="otu56705" label="93.2/97"/>
    <otu id="otu56708" label="84/99"/>
    <otu id="otu56713" label="EIC03187.1_GCA_000255555_Desulfoferrodoxin_ferrous_iron_binding_region__Treponema_saccharophilum_DSM_2985_"/>
    <otu id="otu56716" label="GCA_002394465DGTU01000182.1_27283072868168_27_GCA_002394465_1_ID_68_27_partial_00__Treponema_sp._UBA4328_"/>
    <otu id="otu56723" label="72.7/98"/>
    <otu id="otu56726" label="88.3/100"/>
    <otu id="otu56729" label="GCA_002369025DFDV01000073.1_77477785173_7_GCA_002369025__1_ID_73_7_partial_00__Treponema_sp._UBA3819_"/>
    <otu id="otu56732" label="GCA_002393835DGTW01000208.1_12125861296056_12_GCA_002393835_1_ID_56_12_partial_00__Treponema_sp._UBA4326_"/>
    <otu id="otu56739" label="GCA_002368605DFEB01000037.1_67818819229_6_GCA_002368605__1_ID_29_6_partial_00__Treponema_sp._UBA3813_"/>
    <otu id="otu56752" label="95.8/100"/>
    <otu id="otu56755" label="ERF61474.1_GCA_000464455_putative_superoxide_reductase__Treponema_socranskii_subsp._socranskii_VPI_DR56BR1116___ATCC_35536_"/>
    <otu id="otu56758" label="EPF26754.1_GCA_000413015_desulfoferrodoxin__Treponema_socranskii_subsp._paredis_ATCC_35535_"/>
    <otu id="otu56765" label="39.4/98"/>
    <otu id="otu56770" label="GCA_900544005UQUB01000008.1_4263930198_4_GCA_900544005_1_ID_8_4_partial_00__uncultured_Mollicutes_bacterium_"/>
    <otu id="otu56773" label="89.3/100"/>
    <otu id="otu56778" label="GCA_900553865USFC01000030.1_114985536530_11_GCA_900553865__1_ID_30_11_partial_00__uncultured_Clostridium_sp._"/>
    <otu id="otu56781" label="39.4/100"/>
    <otu id="otu56784" label="GCA_900554565USHX01000053.1_3844122453_3_GCA_900554565_1_ID_53_3_partial_00__uncultured_Clostridium_sp._"/>
    <otu id="otu56787" label="HCQ54942.1_GCA_003525075_TPA__desulfoferrodoxin__Clostridiales_bacterium_"/>
    <otu id="otu56798" label="87.6/100"/>
    <otu id="otu56801" label="GCA_004553715SFKP01000045.1_21179156259_2_GCA_004553715__1_ID_59_2_partial_00__Clostridiales_bacterium_"/>
    <otu id="otu56804" label="GCA_900550655URSV01000001.1_1821613219961_18_GCA_900550655_1_ID_1_18_partial_00__uncultured_Clostridium_sp._"/>
    <otu id="otu56819" label="GCA_900546055URBG01000025.1_22181361851025_22_GCA_900546055_1_ID_25_22_partial_00__uncultured_Tenericutes_bacterium_"/>
    <otu id="otu56838" label="95.5/100"/>
    <otu id="otu56841" label="GCA_002394525DGUF01000208.1_91131111694247_9_GCA_002394525__1_ID_247_9_partial_00__Lachnospiraceae_bacterium_UBA4317_"/>
    <otu id="otu56844" label="GCA_900318375ONKG01000012.1_485877259152151_48_GCA_900318375__1_ID_151_48_partial_00__uncultured_Lachnospiraceae_bacterium_"/>
    <otu id="otu56855" label="87.1/24"/>
    <otu id="otu56858" label="81.6/47"/>
    <otu id="otu56861" label="73.3/24"/>
    <otu id="otu56864" label="81.1/79"/>
    <otu id="otu56869" label="48.6/95"/>
    <otu id="otu56872" label="GCA_900313155OMQE01000177.1_53377375454_5_GCA_900313155__1_ID_54_5_partial_00__uncultured_Rhodospirillaceae_bacterium_"/>
    <otu id="otu56875" label="SJZ63994.1_GCA_900167325_superoxide_reductase__Megasphaera_cerevisiae_DSM_20462_"/>
    <otu id="otu56882" label="GCA_002409585DHNP01000002.1_997371011411_9_GCA_002409585__1_ID_11_9_partial_00__Ruminococcaceae_bacterium_UBA5413_"/>
    <otu id="otu56889" label="90.2/96"/>
    <otu id="otu56892" label="79.4/94"/>
    <otu id="otu56897" label="WP_108849927.1_GCF_900343095_MULTISPECIES__desulfoferrodoxin_FeS4_iron_binding_domain_containing_protein__Dialister_"/>
    <otu id="otu56900" label="GCA_900538455UWSN01000011.1_13159441631811_13_GCA_900538455__1_ID_11_13_partial_00__uncultured_Megasphaera_sp._"/>
    <otu id="otu56907" label="GCA_002399445DHDR01000031.1_9281688820621_92_GCA_002399445__1_ID_1_92_partial_00__Ruminococcaceae_bacterium_UBA4871_"/>
    <otu id="otu56914" label="42.7/72"/>
    <otu id="otu56917" label="92.7/89"/>
    <otu id="otu56920" label="86/39"/>
    <otu id="otu56925" label="77.1/34"/>
    <otu id="otu56928" label="75.1/72"/>
    <otu id="otu56931" label="76.4/79"/>
    <otu id="otu56934" label="GCA_002307215DBTU01000003.1_117154540_1_GCA_002307215_1_ID_40_1_partial_00__Lachnoclostridium_sp._UBA1308_"/>
    <otu id="otu56937" label="76.3/80"/>
    <otu id="otu56942" label="PNT92310.1_GCA_002896995_desulfoferrodoxin__Pseudoclostridium_thermosuccinogenes_"/>
    <otu id="otu56945" label="WP_038322714.1_GCF_000753235_desulfoferrodoxin__Clostridium_sp._KNHs216_"/>
    <otu id="otu56952" label="GCA_002378845DFRY01000030.1_85905627977_8_GCA_002378845__1_ID_77_8_partial_00__Ruminococcaceae_bacterium_UBA3451_"/>
    <otu id="otu56963" label="82.6/97"/>
    <otu id="otu56966" label="OCN01943.1_GCA_001695555_desulfoferrodoxin__Clostridium_sp._W14A_"/>
    <otu id="otu56969" label="QAT50275.1_GCA_004103755_desulfoferrodoxin_FeS4_iron_binding_domain_containing_protein__Caproiciproducens_sp._NJN_50_"/>
    <otu id="otu56982" label="RSL12767.1_GCA_003945225_superoxide_reductase__Herbinix_hemicellulosilytica_"/>
    <otu id="otu56987" label="PWJ50283.1_GCA_003149105_superoxide_reductase__Faecalicatena_contorta_"/>
    <otu id="otu56992" label="CUX17779.1_GCA_001517425_Desulfoferrodoxin__Clostridium_sp._C105KSO13_"/>
    <otu id="otu56995" label="TCS75233.1_GCA_004346165_superoxide_reductase__Muricomes_intestini_"/>
    <otu id="otu57014" label="WP_114174166.1_GCF_900184925_desulfoferrodoxin_FeS4_iron_binding_domain_containing_protein__Ruminococcaceae_bacterium_HV4_5_B5C_"/>
    <otu id="otu57021" label="83.9/27"/>
    <otu id="otu57026" label="78.7/96"/>
    <otu id="otu57029" label="75.1/98"/>
    <otu id="otu57032" label="GCA_002431715DJHI01000306.1_211547415848177_21_GCA_002431715_1_ID_177_21_partial_00__Armatimonadetes_bacterium_UBA5829_"/>
    <otu id="otu57035" label="97.7/100"/>
    <otu id="otu57038" label="WP_040664242.1_GCF_000307265_desulfoferrodoxin__Oscillibacter_ruminantium_"/>
    <otu id="otu57041" label="BAL01280.1_GCA_000283575_desulfoferrodoxin__Oscillibacter_valericigenes_Sjm18_20_"/>
    <otu id="otu57052" label="WP_071423155.1_GCF_900104565_desulfoferrodoxin__Ruminococcaceae_bacterium_Marseille_P2935_"/>
    <otu id="otu57059" label="91.4/97"/>
    <otu id="otu57062" label="89.3/95"/>
    <otu id="otu57065" label="GCA_002409675DHOB01000039.1_10114571183139_10_GCA_002409675__1_ID_39_10_partial_00__Ruminococcaceae_bacterium_UBA5401_"/>
    <otu id="otu57068" label="HBM74586.1_GCA_003503385_TPA__desulfoferrodoxin__Clostridiaceae_bacterium_"/>
    <otu id="otu57075" label="3/84"/>
    <otu id="otu57078" label="GCA_001512555LFSK01000210.1_851365510137_8_GCA_001512555__1_ID_137_8_partial_00__Clostridiaceae_bacterium_DTU059_"/>
    <otu id="otu57081" label="GCA_002397355DHAI01000046.1_114101784119_1_GCA_002397355_1_ID_119_1_partial_00__Ruminococcaceae_bacterium_UBA4958_"/>
    <otu id="otu57098" label="TCS81856.1_GCA_004341685_superoxide_reductase__Pectinatus_cerevisiiphilus_"/>
    <otu id="otu57101" label="WP_018703081.1_GCF_000430605_MULTISPECIES__desulfoferrodoxin__Sporomusaceae_"/>
    <otu id="otu57118" label="62.8/100"/>
    <otu id="otu57121" label="GCA_002428415DIWI01000067.1_66418679214_6_GCA_002428415__1_ID_14_6_partial_00__Clostridiaceae_bacterium_UBA6110_"/>
    <otu id="otu57124" label="GCA_002402305DHFR01000024.1_1353727194_1_GCA_002402305_1_ID_194_1_partial_00__Clostridiaceae_bacterium_UBA4819_"/>
    <otu id="otu57131" label="GCA_002419205DIFS01000037.1_2982135612_2_GCA_002419205__1_ID_12_2_partial_00__Clostridiaceae_bacterium_UBA5742_"/>
    <otu id="otu57142" label="75.4/28"/>
    <otu id="otu57145" label="74.1/44"/>
    <otu id="otu57148" label="GCA_002338255DDHX01000012.1_56565935706652_56_GCA_002338255__1_ID_52_56_partial_00__Ruminococcaceae_bacterium_UBA1865_"/>
    <otu id="otu57151" label="GCA_002378845DFRY01000056.1_52526035307656_52_GCA_002378845__1_ID_56_52_partial_00__Ruminococcaceae_bacterium_UBA3451_"/>
    <otu id="otu57158" label="SEW14327.1_GCA_900111235_superoxide_reductase___Clostridium__fimetarium_"/>
    <otu id="otu57177" label="GCA_900553765USET01000015.1_32068244215_3_GCA_900553765__1_ID_15_3_partial_00__uncultured_Tenericutes_bacterium_"/>
    <otu id="otu57186" label="61.9/100"/>
    <otu id="otu57189" label="GCA_002391235DGRX01000018.1_11612797412834516_116_GCA_002391235__1_ID_16_116_partial_00__Treponema_sp._UBA4377_"/>
    <otu id="otu57192" label="GCA_002373325DFKI01000158.1_2899127639_2_GCA_002373325__1_ID_39_2_partial_00__Treponema_sp._UBA3649_"/>
    <otu id="otu57201" label="14.1/80"/>
    <otu id="otu57204" label="GCA_002395155DGWD01000024.1_13124601283721_13_GCA_002395155_1_ID_21_13_partial_00__Treponema_sp._UBA4267_"/>
    <otu id="otu57207" label="91/100"/>
    <otu id="otu57210" label="GCA_900545635URAE01000052.1_7103231069452_7_GCA_900545635__1_ID_52_7_partial_00__uncultured_Treponema_sp._"/>
    <otu id="otu57213" label="GCA_002350235DEEL01000020.1_1401675021678736_140_GCA_002350235_1_ID_6_140_partial_00__Treponema_sp._UBA2879_"/>
    <otu id="otu57224" label="GCA_002309305DBWR01000063.1_83807838116043_83_GCA_002309305__1_ID_43_83_partial_00__Treponema_sp._UBA1233_"/>
    <otu id="otu57241" label="73.1/35"/>
    <otu id="otu57244" label="78.5/57"/>
    <otu id="otu57247" label="81.1/99"/>
    <otu id="otu57252" label="GCA_900539235UQBA01000020.1_15183751875220_15_GCA_900539235__1_ID_20_15_partial_00__uncultured_Lachnospiraceae_bacterium_"/>
    <otu id="otu57255" label="GCA_002416285DICM01000010.1_3029862302271_30_GCA_002416285__1_ID_1_30_partial_00__Bacillales_bacterium_UBA5026_"/>
    <otu id="otu57262" label="EDS73231.1_GCA_000154825_putative_superoxide_reductase__Anaerofustis_stercorihominis_DSM_17244_"/>
    <otu id="otu57269" label="WP_071132768.1_GCF_900104645_desulfoferrodoxin_Dfx__Alterileibacterium_massiliense_"/>
    <otu id="otu57276" label="78.1/25"/>
    <otu id="otu57279" label="77.4/96"/>
    <otu id="otu57282" label="85.8/98"/>
    <otu id="otu57285" label="75.1/99"/>
    <otu id="otu57288" label="GCA_002316555DCDT01000088.1_2983136018_2_GCA_002316555__1_ID_18_2_partial_00__Eubacteriaceae_bacterium_UBA1048_"/>
    <otu id="otu57291" label="GCA_002329295DCTT01000021.1_949993710031410_94_GCA_002329295__1_ID_10_94_partial_00__Eubacteriaceae_bacterium_UBA1433_"/>
    <otu id="otu57298" label="RRF99702.1_GCA_003862175_desulfoferrodoxin__Coriobacteriaceae_bacterium_"/>
    <otu id="otu57305" label="GCA_004556455SFGY01000005.1_8910295610333365_89_GCA_004556455_1_ID_65_89_partial_00__Clostridiales_bacterium_"/>
    <otu id="otu57312" label="87.1/50"/>
    <otu id="otu57315" label="85.6/16"/>
    <otu id="otu57320" label="GCA_900539675UQDJ01000002.1_2217427178102_22_GCA_900539675_1_ID_2_22_partial_00__uncultured_Coriobacteriaceae_bacterium_"/>
    <otu id="otu57323" label="GCA_004556925SFFI01000008.1_11162961667326_11_GCA_004556925__1_ID_26_11_partial_00__Clostridiales_bacterium_"/>
    <otu id="otu57332" label="WP_053943526.1_GCF_001286805_hypothetical_protein__Kallipyga_gabonensis_"/>
    <otu id="otu57335" label="WP_019134195.1_GCF_000311985_hypothetical_protein__Kallipyga_massiliensis_"/>
    <otu id="otu57346" label="78.6/22"/>
    <otu id="otu57349" label="73.6/25"/>
    <otu id="otu57352" label="94.9/98"/>
    <otu id="otu57355" label="GCA_900540645UQGW01000012.1_28224472282412_28_GCA_900540645_1_ID_12_28_partial_00__uncultured_Eggerthella_sp._"/>
    <otu id="otu57358" label="GCA_004555865SFJO01000008.1_32356083600029_32_GCA_004555865__1_ID_29_32_partial_00__Ruminococcaceae_bacterium_"/>
    <otu id="otu57365" label="GCA_900556985USQT01000224.1_518712248224_5_GCA_900556985_1_ID_224_5_partial_00__uncultured_Eggerthella_sp._"/>
    <otu id="otu57372" label="GCA_900555755USMG01000089.1_52194257189_5_GCA_900555755_1_ID_89_5_partial_00__uncultured_Eggerthella_sp._"/>
    <otu id="otu57391" label="RRF91936.1_GCA_003862185_desulfoferrodoxin_Dfx__Eubacteriaceae_bacterium_"/>
    <otu id="otu57406" label="87.9/97"/>
    <otu id="otu57409" label="85.6/99"/>
    <otu id="otu57414" label="GCA_900555845USMS01000019.1_21200032038319_21_GCA_900555845__1_ID_19_21_partial_00__uncultured_Fusobacterium_sp._"/>
    <otu id="otu57417" label="AVQ30473.1_GCA_003019655_desulfoferrodoxin__Fusobacterium_varium_ATCC_27725_"/>
    <otu id="otu57424" label="77.7/99"/>
    <otu id="otu57427" label="86.3/81"/>
    <otu id="otu57430" label="76.8/95"/>
    <otu id="otu57433" label="48.6/96"/>
    <otu id="otu57436" label="74.4/96"/>
    <otu id="otu57439" label="AGI47612.1_GCA_000350305_desulfoferrodoxin_ferrous_iron_binding_domain_protein__Thermoplasmatales_archaeon_BRNA1_"/>
    <otu id="otu57442" label="AMK13726.1_GCA_001563305_desulfoferrodoxin__methanogenic_archaeon_mixed_culture_ISO4_G1_"/>
    <otu id="otu57449" label="GCA_002506175DAXB01000045.1_129055942386_12_GCA_002506175__1_ID_86_12_partial_00__Methanomassiliicoccaceae_archaeon_UBA113_"/>
    <otu id="otu57456" label="83.1/97"/>
    <otu id="otu57459" label="GCA_002504405DARO01000014.1_1081065041068784_108_GCA_002504405__1_ID_4_108_partial_00__Methanomassiliicoccaceae_archaeon_UBA71_"/>
    <otu id="otu57464" label="GCA_002504495DATC01000115.1_422912662123_4_GCA_002504495_1_ID_123_4_partial_00__Methanomassiliicoccaceae_archaeon_UBA537_"/>
    <otu id="otu57467" label="GCA_002494805DACR01000021.1_31926230017_3_GCA_002494805_1_ID_17_3_partial_00__Methanomassiliicoccaceae_archaeon_UBA482_"/>
    <otu id="otu57482" label="69.6/77"/>
    <otu id="otu57485" label="GCA_002506905DAYM01000006.1_8974296746733_89_GCA_002506905__1_ID_3_89_partial_00__Methanomassiliicoccaceae_archaeon_UBA328_"/>
    <otu id="otu57488" label="AIZ56172.1_GCA_000800805_superoxide_reductase__Candidatus_Methanoplasma_termitum_"/>
    <otu id="otu57499" label="88.4/90"/>
    <otu id="otu57502" label="GCA_002498605DAHY01000009.1_92870668744933_92_GCA_002498605_1_ID_33_92_partial_00__Methanomassiliicoccaceae_archaeon_UBA404_"/>
    <otu id="otu57505" label="79.3/100"/>
    <otu id="otu57508" label="GCA_002503785DASL01000009.1_14213481013518710_142_GCA_002503785_1_ID_10_142_partial_00__Methanomassiliicoccaceae_archaeon_UBA75_"/>
    <otu id="otu57511" label="GCA_002502965DAQS01000006.1_5055232556094_50_GCA_002502965__1_ID_4_50_partial_00__Methanomassiliicoccaceae_archaeon_UBA381_"/>
    <otu id="otu57530" label="89.2/99"/>
    <otu id="otu57533" label="ADQ04829.1_GCA_000166335_desulfoferrodoxin__Caldicellulosiruptor_owensensis_OL_"/>
    <otu id="otu57536" label="32.7/99"/>
    <otu id="otu57539" label="ACM60590.1_GCA_000022325_desulfoferrodoxin__Caldicellulosiruptor_bescii_DSM_6725_"/>
    <otu id="otu57546" label="WP_045164847.1_GCF_000955735_desulfoferrodoxin__Caldicellulosiruptor_naganoensis_"/>
    <otu id="otu57549" label="WP_045169364.1_GCF_000955745_desulfoferrodoxin__Caldicellulosiruptor_morganii_"/>
    <otu id="otu57556" label="ABP67624.1_GCA_000016545_desulfoferrodoxin__Caldicellulosiruptor_saccharolyticus_DSM_8903_"/>
    <otu id="otu57581" label="36.3/91"/>
    <otu id="otu57584" label="GCA_002308515DBVN01000075.1_117264762336_11_GCA_002308515_1_ID_36_11_partial_00__Verrucomicrobia_bacterium_UBA1263_"/>
    <otu id="otu57587" label="GCA_900314445OMVA01000052.1_53542905465876_53_GCA_900314445__1_ID_76_53_partial_00__uncultured_Lachnospiraceae_bacterium_"/>
    <otu id="otu57594" label="GCA_003246125QKBG01000003.1_540134393128_5_GCA_003246125__1_ID_128_5_partial_00__Firmicutes_bacterium_"/>
    <otu id="otu57605" label="92.2/87"/>
    <otu id="otu57608" label="91.1/53"/>
    <otu id="otu57613" label="88.3/31"/>
    <otu id="otu57616" label="86.1/27"/>
    <otu id="otu57619" label="71.3/27"/>
    <otu id="otu57622" label="95.2/86"/>
    <otu id="otu57625" label="86.5/84"/>
    <otu id="otu57630" label="78/87"/>
    <otu id="otu57633" label="RDE62297.1_GCA_003345675_desulfoferrodoxin__Psychrilyobacter_sp._S5_"/>
    <otu id="otu57636" label="RDE63316.1_GCA_003345675_desulfoferrodoxin__Psychrilyobacter_sp._S5_"/>
    <otu id="otu57643" label="OQY42748.1_GCA_002084825_desulfoferrodoxin__Fusobacteriia_bacterium_4572_74_"/>
    <otu id="otu57650" label="93.5/100"/>
    <otu id="otu57653" label="GCA_003560455PWIL01000025.1_322892651136_3_GCA_003560455_1_ID_136_3_partial_00__Mollicutes_bacterium_"/>
    <otu id="otu57658" label="GCA_003559495PWLE01000031.1_64289465727_6_GCA_003559495__1_ID_27_6_partial_00__Mollicutes_bacterium_"/>
    <otu id="otu57661" label="GCA_003566505PXDA01000066.1_65127549558_6_GCA_003566505_1_ID_58_6_partial_00__Mollicutes_bacterium_"/>
    <otu id="otu57676" label="73.3/86"/>
    <otu id="otu57679" label="GCA_002408345DHRX01000168.1_13119871236793_13_GCA_002408345__1_ID_93_13_partial_00__Firmicutes_bacterium_UBA5301_"/>
    <otu id="otu57682" label="PIR81550.1_GCA_002773245_desulfoferrodoxin__Candidatus_Komeilibacteria_bacterium_CG10_big_fil_rev_8_21_14_0_10_36_65_"/>
    <otu id="otu57693" label="OYT52812.1_GCA_002255025_desulfoferrodoxin__Candidatus_Bathyarchaeota_archaeon_ex4484_135_"/>
    <otu id="otu57700" label="PIN77239.1_GCA_002762835_desulfoferrodoxin__Candidatus_Woesearchaeota_archaeon_CG10_big_fil_rev_8_21_14_0_10_34_12_"/>
    <otu id="otu57707" label="76.6/60"/>
    <otu id="otu57710" label="83.1/70"/>
    <otu id="otu57713" label="MAG78069.1_GCA_002688745_desulfoferrodoxin__archaeon_"/>
    <otu id="otu57716" label="43.3/90"/>
    <otu id="otu57721" label="PVY44764.1_GCA_003096415_superoxide_reductase__Victivallis_vadensis_"/>
    <otu id="otu57724" label="98.7/100"/>
    <otu id="otu57727" label="GCA_900550905URTT01000089.1_18446489_1_GCA_900550905_1_ID_89_1_partial_00__uncultured_bacterium_"/>
    <otu id="otu57730" label="GCA_900551245URVC01000024.1_27373273770724_27_GCA_900551245_1_ID_24_27_partial_00__uncultured_bacterium_"/>
    <otu id="otu57741" label="RMG03166.1_GCA_003696025_desulfoferrodoxin__Planctomycetes_bacterium_"/>
    <otu id="otu57754" label="GCA_003559395PWLL01000041.1_6536757626_6_GCA_003559395_1_ID_6_6_partial_00__Candidatus_Diapherotrites_archaeon_"/>
    <otu id="otu57757" label="65.9/57"/>
    <otu id="otu57760" label="99.3/90"/>
    <otu id="otu57763" label="GCA_004552155SFPF01000021.1_11968110055153_11_GCA_004552155__1_ID_153_11_partial_00__Bacteroidales_bacterium_"/>
    <otu id="otu57766" label="GCA_004556745SFFY01000001.1_57856978607118_57_GCA_004556745_1_ID_18_57_partial_00__Bacteroidales_bacterium_"/>
    <otu id="otu57773" label="WP_055666808.1_GCF_001403615_desulfoferrodoxin__Desnuesiella_massiliensis_"/>
    <otu id="otu57794" label="OGM04956.1_GCA_001791795_desulfoferrodoxin__Candidatus_Wallbacteria_bacterium_GWC2_49_35_"/>
    <otu id="otu57797" label="GCA_002423385DIVV01000165.1_67346772058_6_GCA_002423385__1_ID_58_6_partial_00__bacterium_UBP16_UBA6123_"/>
    <otu id="otu57808" label="83.9/20"/>
    <otu id="otu57811" label="78.4/90"/>
    <otu id="otu57816" label="MAH33176.1_GCA_002688925_desulfoferrodoxin__archaeon_"/>
    <otu id="otu57819" label="88.6/66"/>
    <otu id="otu57822" label="45.7/59"/>
    <otu id="otu57825" label="SNX54021.1_GCA_900205865_superoxide_reductase__Thermoanaerobacterium_sp._RBIITD_"/>
    <otu id="otu57830" label="73.5/100"/>
    <otu id="otu57835" label="ADD03363.1_GCA_000025645_desulfoferrodoxin__Thermoanaerobacter_italicus_Ab9_"/>
    <otu id="otu57838" label="SHE94026.1_GCA_900129115_superoxide_reductase__Thermoanaerobacter_uzonensis_DSM_18761_"/>
    <otu id="otu57845" label="ABY91987.1_GCA_000019065_desulfoferrodoxin__Thermoanaerobacter_sp._X514_"/>
    <otu id="otu57852" label="AIS53331.1_GCA_000763575_desulfoferrodoxin_Dfx__Thermoanaerobacter_kivui_"/>
    <otu id="otu57863" label="79.5/100"/>
    <otu id="otu57866" label="AFK85836.1_GCA_000307585_desulfoferrodoxin__Thermoanaerobacterium_saccharolyticum_JW_SL_YS485_"/>
    <otu id="otu57869" label="PHO07591.1_GCA_002701205_desulfoferrodoxin__Thermoanaerobacterium_thermosaccharolyticum_"/>
    <otu id="otu57884" label="OGP45484.1_GCA_001797525_desulfoferrodoxin__Candidatus_Raymondbacteria_bacterium_RIFOXYB2_FULL_49_35_"/>
    <otu id="otu57891" label="67.2/20"/>
    <otu id="otu57894" label="PKK81841.1_GCA_002838995_desulfoferrodoxin__Thermoplasmata_archaeon_HGW_Thermoplasmata_2_"/>
    <otu id="otu57897" label="90.3/26"/>
    <otu id="otu57900" label="CAG36397.1_GCA_000025945_probable_desulfoferrodoxin__Desulfotalea_psychrophila_LSv54_"/>
    <otu id="otu57903" label="GCA_004557185SFEP01000004.1_26312193159313_26_GCA_004557185_1_ID_13_26_partial_00__Bacteroidales_bacterium_"/>
    <otu id="otu57924" label="53/97"/>
    <otu id="otu57927" label="84.4/100"/>
    <otu id="otu57930" label="OIP97797.1_GCA_001873755_desulfoferrodoxin__Candidatus_Wirthbacteria_bacterium_CG2_30_54_11_"/>
    <otu id="otu57933" label="OAT82277.1_GCA_001655685_desulfoferrodoxin__Desulfotomaculum_copahuensis_"/>
    <otu id="otu57940" label="GCA_002311025DBYY01000009.1_3803808353812152_380_GCA_002311025_1_ID_2_380_partial_00__Elusimicrobia_bacterium_UBA1174_"/>
    <otu id="otu57947" label="PKK89968.1_GCA_002838975_desulfoferrodoxin__Candidatus_Wallbacteria_bacterium_HGW_Wallbacteria_1_"/>
    <otu id="otu57964" label="HAQ60715.1_GCA_003477045_TPA__desulfoferrodoxin__Candidatus_Delongbacteria_bacterium_"/>
    <otu id="otu57969" label="GCA_002382735DFZN01000026.1_64389476954_6_GCA_002382735_1_ID_54_6_partial_00__bacterium_UBP11_UBA4055_"/>
    <otu id="otu57972" label="GCA_003252515QKDR01000043.1_11987610256109_11_GCA_003252515_1_ID_109_11_partial_00__Candidatus_Delongbacteria_bacterium_"/>
    <otu id="otu57987" label="68.3/36"/>
    <otu id="otu57990" label="WP_029452446.1_GCF_000703125_desulfoferrodoxin__Clostridium_algidicarnis_"/>
    <otu id="otu57993" label="GCA_002426575DIRE01000054.1_53990436462_5_GCA_002426575_1_ID_62_5_partial_00__Clostridiaceae_bacterium_UBA5444_"/>
    <otu id="otu58004" label="76.3/17"/>
    <otu id="otu58007" label="78.5/17"/>
    <otu id="otu58010" label="81.2/90"/>
    <otu id="otu58015" label="73.9/77"/>
    <otu id="otu58018" label="43/69"/>
    <otu id="otu58021" label="89.6/94"/>
    <otu id="otu58026" label="73/89"/>
    <otu id="otu58029" label="84.5/90"/>
    <otu id="otu58034" label="84.3/52"/>
    <otu id="otu58037" label="85.9/99"/>
    <otu id="otu58040" label="MAG10717.1_GCA_002686355_desulfoferrodoxin__Candidatus_Pacearchaeota_archaeon_"/>
    <otu id="otu58043" label="MAH46220.1_GCA_002690445_desulfoferrodoxin__Candidatus_Pacearchaeota_archaeon_"/>
    <otu id="otu58050" label="75/51"/>
    <otu id="otu58053" label="KHO53697.1_GCA_000805965_Desulfoferrodoxin_2_Fe_SOR__archaeon_GW2011_AR13_"/>
    <otu id="otu58056" label="90.1/55"/>
    <otu id="otu58059" label="OGD66641.1_GCA_001776145_desulfoferrodoxin__Candidatus_Berkelbacteria_bacterium_RIFCSPHIGHO2_12_FULL_36_9_"/>
    <otu id="otu58062" label="63.7/100"/>
    <otu id="otu58065" label="GCA_003559635PWKU01000039.1_63842424948_6_GCA_003559635_1_ID_48_6_partial_00__Candidatus_Nealsonbacteria_bacterium_"/>
    <otu id="otu58068" label="RME55180.1_GCA_003694495_desulfoferrodoxin__Candidatus_Woesearchaeota_archaeon_"/>
    <otu id="otu58087" label="85.4/55"/>
    <otu id="otu58090" label="MAH03596.1_GCA_002688755_desulfoferrodoxin__Candidatus_Pacearchaeota_archaeon_"/>
    <otu id="otu58093" label="MAG39460.1_GCA_002688415_desulfoferrodoxin__Candidatus_Pacearchaeota_archaeon_"/>
    <otu id="otu58104" label="GCA_003231075QIIF01000182.1_17291133115_1_GCA_003231075__1_ID_115_1_partial_00__Candidatus_Falkowbacteria_bacterium_"/>
    <otu id="otu58111" label="MBT96951.1_GCA_002731115_desulfoferrodoxin__Candidatus_Pacearchaeota_archaeon_"/>
    <otu id="otu58118" label="MAG79136.1_GCA_002689985_desulfoferrodoxin__Candidatus_Pacearchaeota_archaeon_"/>
    <otu id="otu58125" label="TKJ42160.1_GCA_005223185_desulfoferrodoxin__candidate_division_LCP_89_bacterium_B3_LCP_"/>
    <otu id="otu58134" label="GCA_003230635QIFF01000319.1_32450282451_3_GCA_003230635__1_ID_51_3_partial_00__bacterium_"/>
    <otu id="otu58137" label="RLG08467.1_GCA_003660745_desulfoferrodoxin__Thaumarchaeota_archaeon_"/>
    <otu id="otu58148" label="23.1/84"/>
    <otu id="otu58151" label="RLG42021.1_GCA_003661265_desulfoferrodoxin__Candidatus_Korarchaeota_archaeon_"/>
    <otu id="otu58154" label="GCA_002329605DCTN01000044.1_119240961458_11_GCA_002329605_1_ID_58_11_partial_00__bacterium_UBP3_UBA1439_"/>
    <otu id="otu58165" label="79.2/74"/>
    <otu id="otu58168" label="89.5/95"/>
    <otu id="otu58171" label="42.2/75"/>
    <otu id="otu58174" label="RLF15911.1_GCA_003650875_desulfoferrodoxin__Thermoprotei_archaeon_"/>
    <otu id="otu58177" label="RLF22552.1_GCA_003650865_desulfoferrodoxin__Thermoprotei_archaeon_"/>
    <otu id="otu58184" label="RLF06151.1_GCA_003649565_desulfoferrodoxin__Thermoprotei_archaeon_"/>
    <otu id="otu58191" label="TDA36924.1_GCA_004347915_desulfoferrodoxin__partial__Candidatus_Nezhaarchaeota_archaeon_WYZ_LMO7_"/>
    <otu id="otu58202" label="DAC71984.1_GCA_003942085_TPA__desulfoferrodoxin__Thermoplasmata_archaeon_"/>
    <otu id="otu58209" label="78/17"/>
    <otu id="otu58214" label="72.8/86"/>
    <otu id="otu58217" label="GCA_003561835PWVN01000184.1_412351609192_4_GCA_003561835__1_ID_192_4_partial_00__Syntrophomonadaceae_bacterium_"/>
    <otu id="otu58220" label="ACV63493.1_GCA_000024205_desulfoferrodoxin__Desulfofarcimen_acetoxidans_DSM_771_"/>
    <otu id="otu58227" label="79.5/89"/>
    <otu id="otu58230" label="32.5/26"/>
    <otu id="otu58233" label="75.5/26"/>
    <otu id="otu58236" label="81.9/26"/>
    <otu id="otu58239" label="77.9/31"/>
    <otu id="otu58242" label="GCA_002352935DDHO01000046.1_21229792336212_21_GCA_002352935__1_ID_12_21_partial_00__Firmicutes_bacterium_UBA1874_"/>
    <otu id="otu58245" label="GCA_003555415PWHX01000098.1_43867424141_4_GCA_003555415_1_ID_41_4_partial_00__Syntrophomonadaceae_bacterium_"/>
    <otu id="otu58252" label="GCA_003553225PWDW01000241.1_318462220211_3_GCA_003553225__1_ID_211_3_partial_00__Halanaerobiaceae_bacterium_"/>
    <otu id="otu58261" label="95.1/100"/>
    <otu id="otu58268" label="GCA_002382755DFZT01000087.1_17158501623024_17_GCA_002382755__1_ID_24_17_partial_00__Firmicutes_bacterium_UBA4049_"/>
    <otu id="otu58271" label="HBY04024.1_GCA_003513005_TPA__desulfoferrodoxin__Desulfotomaculum_sp._"/>
    <otu id="otu58278" label="HAU31553.1_GCA_003485325_TPA__desulfoferrodoxin__Desulfotomaculum_sp._"/>
    <otu id="otu58285" label="GCA_002418775DIEU01000055.1_42556293639_4_GCA_002418775__1_ID_39_4_partial_00__Firmicutes_bacterium_UBA5766_"/>
    <otu id="otu58292" label="39.6/100"/>
    <otu id="otu58295" label="OPY60276.1_GCA_002067395_Desulfoferrodoxin__Pelotomaculum_sp._PtaU1.Bin065_"/>
    <otu id="otu58298" label="OPY56157.1_GCA_002067965_Desulfoferrodoxin__Pelotomaculum_sp._PtaU1.Bin035_"/>
    <otu id="otu58313" label="84.3/94"/>
    <otu id="otu58316" label="RMF55109.1_GCA_003695265_desulfoferrodoxin__partial__Candidatus_Woesearchaeota_archaeon_"/>
    <otu id="otu58319" label="OPX87571.1_GCA_002067205_Desulfoferrodoxin__Pelotomaculum_sp._PtaB.Bin104_"/>
    <otu id="otu58332" label="19.8/99"/>
    <otu id="otu58337" label="WP_027366128.1_GCF_000430885_desulfoferrodoxin__Desulfallas_alcoholivorax_"/>
    <otu id="otu58340" label="SFG53914.1_GCA_900113335_superoxide_reductase__Desulfotomaculum_arcticum_"/>
    <otu id="otu58347" label="RJX18146.1_GCA_003604975_desulfoferrodoxin__Candidatus_Desulforudis_sp._"/>
    <otu id="otu58354" label="KJS03436.1_GCA_000961585_hypothetical_protein_VR68_01295__Peptococcaceae_bacterium_BRH_c4a_"/>
    <otu id="otu58369" label="84.8/29"/>
    <otu id="otu58372" label="57.6/30"/>
    <otu id="otu58375" label="MAG38703.1_GCA_002686295_desulfoferrodoxin__Candidatus_Woesearchaeota_archaeon_"/>
    <otu id="otu58378" label="WP_026487453.1_GCF_000427425_desulfoferrodoxin__Caldanaerobius_polysaccharolyticus_"/>
    <otu id="otu58385" label="SHF78064.1_GCA_900129075_superoxide_reductase__Caldanaerobius_fijiensis_DSM_17918_"/>
    <otu id="otu58402" label="75.7/31"/>
    <otu id="otu58405" label="83/39"/>
    <otu id="otu58410" label="90.8/99"/>
    <otu id="otu58413" label="74.3/63"/>
    <otu id="otu58416" label="PIN86720.1_GCA_002762985_desulfoferrodoxin__Candidatus_Woesearchaeota_archaeon_CG10_big_fil_rev_8_21_14_0_10_44_13_"/>
    <otu id="otu58421" label="RJQ30811.1_GCA_003599625_desulfoferrodoxin__Candidatus_Parcubacteria_bacterium_"/>
    <otu id="otu58424" label="KKR44040.1_GCA_000995965_Desulfoferrodoxin__Candidatus_Moranbacteria_bacterium_GW2011_GWC2_40_12_"/>
    <otu id="otu58435" label="0/63"/>
    <otu id="otu58438" label="GCA_003157295PMJF01000045.1_16136761405078_16_GCA_003157295_1_ID_78_16_partial_00__Candidatus_Moranbacteria_bacterium_"/>
    <otu id="otu58441" label="OGI26687.1_GCA_001784875_desulfoferrodoxin__Candidatus_Moranbacteria_bacterium_RIFOXYB1_FULL_43_19_"/>
    <otu id="otu58452" label="RPI96607.1_GCA_003820485_desulfoferrodoxin__partial__Spirochaetales_bacterium_"/>
    <otu id="otu58459" label="85.9/89"/>
    <otu id="otu58462" label="GCA_001443025LEKP01000001.1_2532169462173291_253_GCA_001443025_1_ID_1_253_partial_00__Parcubacteria_bacterium_GBS_2_"/>
    <otu id="otu58465" label="OIO05876.1_GCA_001871085_desulfoferrodoxin__Desulfovibrionaceae_bacterium_CG1_02_65_16_"/>
    <otu id="otu58476" label="74.6/32"/>
    <otu id="otu58479" label="89.9/98"/>
    <otu id="otu58482" label="27.5/46"/>
    <otu id="otu58485" label="OGZ24331.1_GCA_001819335_desulfoferrodoxin__Candidatus_Nealsonbacteria_bacterium_RIFCSPLOWO2_01_FULL_43_32_"/>
    <otu id="otu58488" label="KPU43653.1_GCA_001317355_desulfoferrodoxin__Oxobacter_pfennigii_"/>
    <otu id="otu58495" label="OGZ24276.1_GCA_001821505_desulfoferrodoxin__Candidatus_Nealsonbacteria_bacterium_RIFCSPLOWO2_01_FULL_43_36_"/>
    <otu id="otu58502" label="WP_038056463.1_GCF_000746255_desulfoferrodoxin__Thermodesulfobacterium_hydrogeniphilum_"/>
    <otu id="otu58515" label="WP_027370618.1_GCF_000620765_desulfoferrodoxin__Desulfovermiculus_halophilus_"/>
    <otu id="otu58518" label="RLE64164.1_GCA_003649235_desulfoferrodoxin__Thermoprotei_archaeon_"/>
    <otu id="otu58539" label="82.8/84"/>
    <otu id="otu58542" label="82.5/75"/>
    <otu id="otu58547" label="GCA_003559455PWLG01000228.1_37131102255_3_GCA_003559455_1_ID_255_3_partial_00__Elusimicrobia_bacterium_"/>
    <otu id="otu58550" label="18.1/50"/>
    <otu id="otu58553" label="GCA_003559355PWLO01000003.1_30213422177687_30_GCA_003559355_1_ID_87_30_partial_00__Thermoplasmata_archaeon_"/>
    <otu id="otu58558" label="GCA_003552585PUNK01000071.1_38297543003814_38_GCA_003552585_1_ID_14_38_partial_00__Thermoplasmata_archaeon_"/>
    <otu id="otu58563" label="GCA_003553085PUPH01000104.1_241455814941148_24_GCA_003553085_1_ID_148_24_partial_00__Thermoplasmata_archaeon_"/>
    <otu id="otu58566" label="GCA_003560595PWKY01000033.1_84746987508133_84_GCA_003560595__1_ID_33_84_partial_00__Thermoplasmata_archaeon_"/>
    <otu id="otu58587" label="47.5/30"/>
    <otu id="otu58590" label="76.1/40"/>
    <otu id="otu58593" label="0/35"/>
    <otu id="otu58596" label="82.7/63"/>
    <otu id="otu58599" label="81/91"/>
    <otu id="otu58602" label="87/98"/>
    <otu id="otu58605" label="83.7/98"/>
    <otu id="otu58608" label="GCA_003353725PIWB01000033.1_171360113972772_17_GCA_003353725__1_ID_772_17_partial_00__Deltaproteobacteria_bacterium_"/>
    <otu id="otu58611" label="SCY32209.1_GCA_900101345_superoxide_reductase__Desulfoluna_spongiiphila_"/>
    <otu id="otu58618" label="OQY56173.1_GCA_002085455_desulfoferrodoxin__Desulfobacteraceae_bacterium_4572_88_"/>
    <otu id="otu58625" label="87.6/98"/>
    <otu id="otu58628" label="RME28331.1_GCA_003694255_desulfoferrodoxin__Deltaproteobacteria_bacterium_"/>
    <otu id="otu58631" label="RLB56846.1_GCA_003647095_desulfoferrodoxin__Deltaproteobacteria_bacterium_"/>
    <otu id="otu58642" label="OQX06771.1_GCA_002083975_desulfoferrodoxin__partial__Desulfobulbaceae_bacterium_A2_"/>
    <otu id="otu58651" label="HBT46339.1_GCA_003509545_TPA__desulfoferrodoxin__Peptococcaceae_bacterium_"/>
    <otu id="otu58656" label="68.3/80"/>
    <otu id="otu58659" label="72.7/65"/>
    <otu id="otu58664" label="21/88"/>
    <otu id="otu58667" label="SMB94930.1_GCA_900176005_superoxide_reductase__Thermanaeromonas_toyohensis_ToBE_"/>
    <otu id="otu58670" label="WP_109205484.1_GCF_003116935_desulfoferrodoxin__Moorella_sp._Hama_1_"/>
    <otu id="otu58677" label="SFR10908.1_GCA_900115975_superoxide_reductase__Desulfallas_geothermicus_DSM_3669_"/>
    <otu id="otu58684" label="74.2/80"/>
    <otu id="otu58687" label="GCA_002383405DFYS01000101.1_1187909167118_11_GCA_002383405_1_ID_118_11_partial_00__Moorella_sp._UBA4076_"/>
    <otu id="otu58690" label="PRR72992.1_GCA_002995805_Desulfoferrodoxin__Moorella_stamsii_"/>
    <otu id="otu58701" label="PRR74635.1_GCA_002995755_Desulfoferrodoxin__Moorella_humiferrea_"/>
    <otu id="otu58708" label="GAF27064.1_GCA_000576385_desulfoferrodoxin__Moorella_thermoacetica_Y72_"/>
    <otu id="otu58723" label="83.7/90"/>
    <otu id="otu58728" label="WP_018085309.1_GCF_000376385_desulfoferrodoxin__Desulfurispora_thermophila_"/>
    <otu id="otu58731" label="78.5/85"/>
    <otu id="otu58734" label="88.6/89"/>
    <otu id="otu58739" label="OGF51219.1_GCA_001778315_desulfoferrodoxin__Candidatus_Firestonebacteria_bacterium_GWA2_43_8_"/>
    <otu id="otu58744" label="OGF45477.1_GCA_001778375_desulfoferrodoxin__Candidatus_Firestonebacteria_bacterium_RIFOXYD2_FULL_39_29_"/>
    <otu id="otu58747" label="OGF46143.1_GCA_001778355_desulfoferrodoxin__Candidatus_Firestonebacteria_bacterium_RIFOXYA2_FULL_40_8_"/>
    <otu id="otu58758" label="GCA_000404505ASMX01000032.1_52447283032_5_GCA_000404505_1_ID_32_5_partial_00__Calescamantes_bacterium_JGI_0000106_I17_"/>
    <otu id="otu58767" label="0.3/24"/>
    <otu id="otu58770" label="1.6/99"/>
    <otu id="otu58773" label="OGC41066.1_GCA_001771695_desulfoferrodoxin__candidate_division_WOR_1_bacterium_RIFOXYC2_FULL_46_14_"/>
    <otu id="otu58776" label="OIP35443.1_GCA_001873935_desulfoferrodoxin__Deltaproteobacteria_bacterium_CG2_30_66_27_"/>
    <otu id="otu58783" label="AFD01160.1_GCA_000251105_desulfoferrodoxin__2_Fe_SOR___Methanocella_conradii_HZ254_"/>
    <otu id="otu58790" label="GCA_003141555PLMN01000029.1_26432643332681630_264_GCA_003141555__1_ID_30_264_partial_00__Candidatus_Aminicenantes_bacterium_"/>
    <otu id="otu58805" label="GCA_002299835DBNT01000128.1_4238727645_4_GCA_002299835_1_ID_5_4_partial_00__Nitrospiraceae_bacterium_UBA665_"/>
    <otu id="otu58822" label="77.2/69"/>
    <otu id="otu58827" label="26.8/96"/>
    <otu id="otu58830" label="WP_022853341.1_GCF_000421585_desulfoferrodoxin__Thermodesulfatator_atlanticus_"/>
    <otu id="otu58833" label="OAG26842.1_GCA_001642325_desulfoferrodoxin__Thermodesulfatator_autotrophicus_"/>
    <otu id="otu58840" label="AEH45905.1_GCA_000217795_desulfoferrodoxin__Thermodesulfatator_indicus_DSM_15286_"/>
    <otu id="otu58847" label="9/79"/>
    <otu id="otu58850" label="GCA_900547595URHE01000141.1_419662346141_4_GCA_900547595__1_ID_141_4_partial_00__uncultured_Desulfovibrio_sp._"/>
    <otu id="otu58853" label="WP_077074127.1_GCF_900155525_desulfoferrodoxin__Mailhella_massiliensis_"/>
    <otu id="otu58864" label="38.9/71"/>
    <otu id="otu58867" label="KPK74737.1_GCA_001303695_desulfoferrodoxin__Phycisphaerae_bacterium_SM23_30_"/>
    <otu id="otu58870" label="OCC14629.1_GCA_001687335_Superoxide_reductase__Dissulfuribacter_thermophilus_"/>
    <otu id="otu58883" label="96.3/100"/>
    <otu id="otu58886" label="GCA_002327475DCWC01000001.1_42914329167_4_GCA_002327475_1_ID_67_4_partial_00__bacterium_UBP1_UBA2172_"/>
    <otu id="otu58889" label="GCA_002403075DHHB01000007.1_7310438210475967_73_GCA_002403075__1_ID_67_73_partial_00__bacterium_UBP1_UBA4783_"/>
    <otu id="otu58896" label="GCA_002407865DHPI01000065.1_18205712094862_18_GCA_002407865_1_ID_62_18_partial_00__Spirochaetia_bacterium_UBA5368_"/>
    <otu id="otu58909" label="RQD74288.1_GCA_003838135_desulfoferrodoxin__Candidatus_Syntrophonatronum_acetioxidans_"/>
    <otu id="otu58912" label="GCA_003553655PWEX01000116.1_141320113581114_14_GCA_003553655__1_ID_114_14_partial_00__Syntrophomonadaceae_bacterium_"/>
    <otu id="otu58927" label="84/85"/>
    <otu id="otu58930" label="76.8/85"/>
    <otu id="otu58935" label="KJS63978.1_GCA_000802095_desulfoferrodoxin__Peptococcaceae_bacterium_BICA1_7_"/>
    <otu id="otu58940" label="GCA_003550565PUKQ01000036.1_41924230461_4_GCA_003550565__1_ID_61_4_partial_00__Syntrophomonadaceae_bacterium_"/>
    <otu id="otu58943" label="GCA_003554535PWGT01000127.1_737684148110_7_GCA_003554535__1_ID_110_7_partial_00__Syntrophomonadaceae_bacterium_"/>
    <otu id="otu58954" label="GCA_003566345PXDO01000058.1_21124153191_2_GCA_003566345__1_ID_91_2_partial_00__Syntrophomonadaceae_bacterium_"/>
    <otu id="otu58961" label="GCA_003563385PWRZ01000055.1_21848222856_2_GCA_003563385__1_ID_56_2_partial_00__Syntrophomonadaceae_bacterium_"/>
    <otu id="otu58978" label="86.2/90"/>
    <otu id="otu58983" label="75.7/100"/>
    <otu id="otu58986" label="GCA_003565365PXCH01000058.1_24176241800144_24_GCA_003565365_1_ID_44_24_partial_00__Candidatus_Zambryskibacteria_bacterium_"/>
    <otu id="otu58989" label="GCA_003559195PWMG01000083.1_14114441182153_14_GCA_003559195__1_ID_53_14_partial_00__Candidatus_Zambryskibacteria_bacterium_"/>
    <otu id="otu58998" label="APC42127.1_GCA_001877035_desulfoferrodoxin__Clostridium_estertheticum_subsp._estertheticum_"/>
    <otu id="otu59001" label="GCA_002403785DHIM01000297.1_264029840672240_26_GCA_002403785_1_ID_240_26_partial_00__Clostridium_sp._UBA4746_"/>
    <otu id="otu59012" label="GCA_003551625PUNC01000152.1_14111151149245_14_GCA_003551625__1_ID_45_14_partial_00__PVC_group_bacterium_"/>
    <otu id="otu59019" label="PIU21638.1_GCA_002779065_desulfoferrodoxin__Candidatus_Diapherotrites_archaeon_CG08_land_8_20_14_0_20_34_12_"/>
    <otu id="otu59030" label="GCA_002215665NGFL01000001.1_1241187921191661_124_GCA_002215665__1_ID_1_124_partial_00__candidate_division_TA06_bacterium_JGI_Cruoil_03_38_101_"/>
    <otu id="otu59041" label="78.9/22"/>
    <otu id="otu59044" label="39.1/53"/>
    <otu id="otu59047" label="KKT21576.1_GCA_000999975_Desulfoferrodoxin__Parcubacteria_group_bacterium_GW2011_GWB1_43_8_"/>
    <otu id="otu59050" label="GCA_002307015DBTK01000115.1_98447881826_9_GCA_002307015_1_ID_26_9_partial_00__Spirochaetaceae_bacterium_UBA1318_"/>
    <otu id="otu59059" label="76.3/96"/>
    <otu id="otu59064" label="PIU43678.1_GCA_002779355_desulfoferrodoxin__Candidatus_Nealsonbacteria_bacterium_CG07_land_8_20_14_0_80_39_13_"/>
    <otu id="otu59067" label="OGF40446.1_GCA_001778325_desulfoferrodoxin__Candidatus_Falkowbacteria_bacterium_RIFOXYD2_FULL_34_120_"/>
    <otu id="otu59074" label="OPY30014.1_GCA_002067315_Superoxide_reductase__Methanocella_sp._PtaU1.Bin125_"/>
    <otu id="otu59081" label="PIU18867.1_GCA_002779055_desulfoferrodoxin__Elusimicrobia_bacterium_CG08_land_8_20_14_0_20_44_26_"/>
    <otu id="otu59096" label="RLG70812.1_GCA_003661645_desulfoferrodoxin__Euryarchaeota_archaeon_"/>
    <otu id="otu59105" label="84.1/84"/>
    <otu id="otu59110" label="78.9/83"/>
    <otu id="otu59113" label="0/67"/>
    <otu id="otu59116" label="47.9/58"/>
    <otu id="otu59119" label="84.2/58"/>
    <otu id="otu59122" label="21.1/58"/>
    <otu id="otu59125" label="GCA_003231675QIJB01000101.1_2121830222162_21_GCA_003231675_1_ID_2_21_partial_00__Candidatus_Campbellbacteria_bacterium_"/>
    <otu id="otu59128" label="KPJ67571.1_GCA_001302865_desulfoferrodoxin__Coxiella_sp._DG_40_"/>
    <otu id="otu59135" label="PIU80820.1_GCA_002780175_desulfoferrodoxin__Candidatus_Moranbacteria_bacterium_CG06_land_8_20_14_3_00_40_12_"/>
    <otu id="otu59142" label="OGY57315.1_GCA_001817615_desulfoferrodoxin__Candidatus_Buchananbacteria_bacterium_RIFCSPLOWO2_02_FULL_46_11b_"/>
    <otu id="otu59149" label="82.1/100"/>
    <otu id="otu59152" label="OGI17976.1_GCA_001784725_desulfoferrodoxin__Candidatus_Moranbacteria_bacterium_RIFCSPHIGHO2_02_FULL_40_12b_"/>
    <otu id="otu59155" label="PIR73817.1_GCA_002773095_desulfoferrodoxin__partial__Candidatus_Moranbacteria_bacterium_CG10_big_fil_rev_8_21_14_0_10_35_21_"/>
    <otu id="otu59166" label="GCA_002502135DAPM01000018.1_73577625815419_73_GCA_002502135__1_ID_19_73_partial_00__archaeon_UBA543_"/>
    <otu id="otu59173" label="KPJ57334.1_GCA_001302965_hypothetical_protein_AMJ49_01925__Parcubacteria_bacterium_DG_74_2_"/>
    <otu id="otu59180" label="OGM02007.1_GCA_001791825_desulfoferrodoxin__Candidatus_Woesearchaeota_archaeon_RBG_13_36_6_"/>
    <otu id="otu59187" label="98.1/88"/>
    <otu id="otu59190" label="383400270_2 -sm1"/>
    <otu id="otu59193" label="68.3/99"/>
    <otu id="otu59196" label="PKP57009.1_GCA_002841105_desulfoferrodoxin__Candidatus_Altiarchaeales_archaeon_HGW_Altiarchaeales_1 - HURL"/>
    <otu id="otu59199" label="OQX21775.1_GCA_002083985_desulfoferrodoxin__Candidatus_Altiarchaeales_archaeon_A3 - LH"/>
    <otu id="otu59218" label="77.7/85"/>
    <otu id="otu59221" label="78.6/79"/>
    <otu id="otu59224" label="81.8/21"/>
    <otu id="otu59227" label="45.2/23"/>
    <otu id="otu59230" label="GCA_000404445ASML01000012.1_31337323410912_31_GCA_000404445__1_ID_12_31_partial_00__BRC1_bacterium_SCGC_AAA257_C11_"/>
    <otu id="otu59233" label="RLF97934.1_GCA_003660635_desulfoferrodoxin__Thaumarchaeota_archaeon_"/>
    <otu id="otu59242" label="64.1/93"/>
    <otu id="otu59245" label="KYK20741.1_GCA_001595945_desulfoferrodoxin__Thermoplasmatales_archaeon_SM1_50_"/>
    <otu id="otu59248" label="72.6/78"/>
    <otu id="otu59251" label="74.6/83"/>
    <otu id="otu59254" label="KYK37396.1_GCA_001595795_desulfoferrodoxin__Theionarchaea_archaeon_DG_70_"/>
    <otu id="otu59257" label="RLI42043.1_GCA_003662705_desulfoferrodoxin__Candidatus_Bathyarchaeota_archaeon_"/>
    <otu id="otu59266" label="OGC36091.1_GCA_001771615_desulfoferrodoxin__candidate_division_WOR_1_bacterium_RIFOXYB2_FULL_48_7_"/>
    <otu id="otu59269" label="WP_026068731.1_GCF_000308215_desulfoferrodoxin__Methanomassiliicoccus_luminyensis_"/>
    <otu id="otu59284" label="RJS88776.1_GCA_003601775_desulfoferrodoxin__Candidatus_Bathyarchaeota_archaeon_"/>
    <otu id="otu59299" label="83.3/88"/>
    <otu id="otu59302" label="17.7/99"/>
    <otu id="otu59305" label="OGE71045.1_GCA_001777495_desulfoferrodoxin__Candidatus_Daviesbacteria_bacterium_RIFOXYD1_FULL_41_10_"/>
    <otu id="otu59308" label="OGF37314.1_GCA_001778275_desulfoferrodoxin__Candidatus_Falkowbacteria_bacterium_RIFOXYC2_FULL_48_21_"/>
    <otu id="otu59315" label="PIN92153.1_GCA_002763115_desulfoferrodoxin__Candidatus_Pacearchaeota_archaeon_CG10_big_fil_rev_8_21_14_0_10_31_59_"/>
    <otu id="otu59322" label="82.9/98"/>
    <otu id="otu59327" label="KKQ17872.1_GCA_000991925_Desulfoferrodoxin__Berkelbacteria_bacterium_GW2011_GWA1_36_9_"/>
    <otu id="otu59330" label="RLG99897.1_GCA_003662065_desulfoferrodoxin__Candidatus_Bathyarchaeota_archaeon_"/>
    <otu id="otu59337" label="GCA_002010925MTLR01000014.1_41502187925_4_GCA_002010925__1_ID_25_4_partial_00__Candidatus_Bathyarchaeota_archaeon_JdFR_04_"/>
    <otu id="otu59348" label="75/94"/>
    <otu id="otu59351" label="80.2/62"/>
    <otu id="otu59354" label="88.7/62"/>
    <otu id="otu59359" label="95.7/98"/>
    <otu id="otu59362" label="ADZ09182.1_GCA_000191585_desulfoferrodoxin__Methanobacterium_lacus_"/>
    <otu id="otu59371" label="GCA_003162655PMMY01000181.1_31114149745_3_GCA_003162655_1_ID_45_3_partial_00__Methanobacterium_sp._"/>
    <otu id="otu59374" label="GCA_003162115PMMV01000099.1_30293792976234_30_GCA_003162115__1_ID_34_30_partial_00__Methanobacterium_sp._"/>
    <otu id="otu59381" label="95/92"/>
    <otu id="otu59384" label="92.7/92"/>
    <otu id="otu59387" label="GCA_003141035PLKI01000050.1_31847213443_3_GCA_003141035__1_ID_43_3_partial_00__Methanobacterium_sp._"/>
    <otu id="otu59390" label="GCA_003164415PLTK01000199.1_28921278156_2_GCA_003164415__1_ID_156_2_partial_00__Methanobacterium_sp._"/>
    <otu id="otu59397" label="GCA_003151535PLXT01000136.1_30343353472127_30_GCA_003151535_1_ID_27_30_partial_00__Methanobacterium_sp._"/>
    <otu id="otu59410" label="GCA_003202615QKNT01000637.1_1175573598_1_GCA_003202615__1_ID_598_1_partial_00__Methanobacterium_sp._"/>
    <otu id="otu59413" label="WP_048190905.1_GCF_000744455_desulfoferrodoxin__Methanobacterium_sp._SMA_27_"/>
    <otu id="otu59428" label="SCG85820.1_GCA_900095295_Desulfoferrodoxin__Methanobacterium_congolense_"/>
    <otu id="otu59435" label="88.8/60"/>
    <otu id="otu59438" label="AEG18328.1_GCA_000214725_desulfoferrodoxin__Methanobacterium_paludis_"/>
    <otu id="otu59441" label="GCA_002498385DAHH01000005.1_81870078739013_81_GCA_002498385_1_ID_13_81_partial_00__Methanobacterium_sp._UBA410_"/>
    <otu id="otu59452" label="61.2/30"/>
    <otu id="otu59457" label="RLI50137.1_GCA_003662745_desulfoferrodoxin__Candidatus_Bathyarchaeota_archaeon_"/>
    <otu id="otu59460" label="RJS86117.1_GCA_003601725_desulfoferrodoxin__Candidatus_Bathyarchaeota_archaeon_"/>
    <otu id="otu59467" label="TET55721.1_GCA_004376645_desulfoferrodoxin__Candidatus_Bathyarchaeota_archaeon_"/>
    <otu id="otu59480" label="ODS42100.1_GCA_001742785_desulfoferrodoxin__Candidatus_Altiarchaeales_archaeon_IMC4_"/>
    <otu id="otu59483" label="75.9/64"/>
    <otu id="otu59486" label="TET64411.1_GCA_004376975_desulfoferrodoxin__Candidatus_Bathyarchaeota_archaeon_"/>
    <otu id="otu59489" label="TET19165.1_GCA_004376295_desulfoferrodoxin__Candidatus_Bathyarchaeota_archaeon_"/>
    <otu id="otu59512" label="76/88"/>
    <otu id="otu59517" label="87.3/93"/>
    <otu id="otu59520" label="TDA30001.1_GCA_004347925_desulfoferrodoxin__Hadesarchaea_archaeon_"/>
    <otu id="otu59523" label="TDA30238.1_GCA_004347835_desulfoferrodoxin__Hadesarchaea_archaeon_"/>
    <otu id="otu59532" label="TET16891.1_GCA_004376105_desulfoferrodoxin__Dehalococcoidia_bacterium_"/>
    <otu id="otu59535" label="74.6/100"/>
    <otu id="otu59538" label="HAZ32111.1_GCA_003485725_TPA__desulfoferrodoxin__Dehalococcoidia_bacterium_"/>
    <otu id="otu59541" label="GCA_000583195JARN01000306.1_181371014087306_18_GCA_000583195__1_ID_306_18_partial_00__Dehalococcoidia_bacterium_DscP2_"/>
    <otu id="otu59556" label="PIO03343.1_GCA_002763335_desulfoferrodoxin__Candidatus_Woesearchaeota_archaeon_CG08_land_8_20_14_0_20_47_9_"/>
    <otu id="otu59571" label="27.3/40"/>
    <otu id="otu59576" label="76.8/84"/>
    <otu id="otu59579" label="76/86"/>
    <otu id="otu59582" label="46/32"/>
    <otu id="otu59585" label="75.6/22"/>
    <otu id="otu59588" label="PWB86137.1_GCA_003111605_desulfoferrodoxin__Methanobrevibacter_woesei_"/>
    <otu id="otu59593" label="84.1/98"/>
    <otu id="otu59596" label="75.2/98"/>
    <otu id="otu59599" label="GCA_003553825PWFL01000038.1_53799418225_5_GCA_003553825__1_ID_25_5_partial_00__Candidatus_Diapherotrites_archaeon_"/>
    <otu id="otu59602" label="GCA_003554865PWHJ01000060.1_410931485122_4_GCA_003554865_1_ID_122_4_partial_00__Bacteroidetes_bacterium_"/>
    <otu id="otu59609" label="GCA_003551065PULU01000019.1_621652542130_6_GCA_003551065_1_ID_130_6_partial_00__Thermoplasmata_archaeon_"/>
    <otu id="otu59616" label="ODS38229.1_GCA_001723855_desulfoferrodoxin__Candidatus_Altiarchaeales_archaeon_WOR_SM1_86_2_"/>
    <otu id="otu59627" label="68.7/23"/>
    <otu id="otu59630" label="79.1/24"/>
    <otu id="otu59635" label="GCA_002496065DAII01000109.1_54429481859_5_GCA_002496065__1_ID_59_5_partial_00__Methanobrevibacter_sp._UBA586_"/>
    <otu id="otu59638" label="80.9/64"/>
    <otu id="otu59641" label="GCA_003251635QKEW01000008.1_76673886777716_76_GCA_003251635__1_ID_16_76_partial_00__bacterium_"/>
    <otu id="otu59644" label="77.1/58"/>
    <otu id="otu59647" label="95.3/99"/>
    <otu id="otu59650" label="65.8/89"/>
    <otu id="otu59653" label="67.7/91"/>
    <otu id="otu59656" label="89.7/99"/>
    <otu id="otu59659" label="GCA_900315655OMZW01000025.1_12131041348774_12_GCA_900315655__1_ID_74_12_partial_00__uncultured_Methanobrevibacter_sp._"/>
    <otu id="otu59664" label="AGN17063.1_GCA_000404165_desulfoferrodoxin_Dfx__Methanobrevibacter_sp._AbM4_"/>
    <otu id="otu59669" label="WP_042707892.1_GCF_000621965_desulfoferrodoxin__Methanobrevibacter_wolinii_"/>
    <otu id="otu59672" label="OWT32741.1_GCA_002208625_desulfoferrodoxin__Methanobrevibacter_sp._87.7_"/>
    <otu id="otu59687" label="GCA_002505605DAVP01000006.1_21228862326614_21_GCA_002505605__1_ID_14_21_partial_00__Methanobrevibacter_sp._UBA187_"/>
    <otu id="otu59698" label="AMK15607.1_GCA_001563245_desulfoferrodoxin_Dfx__Methanobrevibacter_olleyae_"/>
    <otu id="otu59701" label="GCA_900321995ONYG01000184.1_188468253_1_GCA_900321995_1_ID_253_1_partial_00__uncultured_Methanobrevibacter_sp._"/>
    <otu id="otu59708" label="45.7/90"/>
    <otu id="otu59711" label="GCA_004553595SFKZ01000028.1_65840622069_6_GCA_004553595_1_ID_69_6_partial_00__Methanobrevibacter_ruminantium_"/>
    <otu id="otu59714" label="ADC47414.1_GCA_000024185_desulfoferrodoxin_Dfx__Methanobrevibacter_ruminantium_M1_"/>
    <otu id="otu59729" label="GCA_002495685DAGJ01000004.1_1722869232556_17_GCA_002495685__1_ID_6_17_partial_00__Methanobrevibacter_sp._UBA412_"/>
    <otu id="otu59736" label="95.2/98"/>
    <otu id="otu59739" label="22.2/72"/>
    <otu id="otu59742" label="KZX16542.1_GCA_001639285_desulfoferrodoxin__Methanobrevibacter_cuticularis_"/>
    <otu id="otu59745" label="RBQ22739.1_GCA_003315655_Superoxide_reductase__Methanobrevibacter_sp._NOE_"/>
    <otu id="otu59752" label="89/95"/>
    <otu id="otu59755" label="OQD58898.1_GCA_002072215_desulfoferrodoxin__Methanobrevibacter_arboriphilus_JCM_13429___DSM_1125_"/>
    <otu id="otu59758" label="WP_042704718.1_GCF_000513315_desulfoferrodoxin__Methanobrevibacter_arboriphilus_"/>
    <otu id="otu59781" label="87.3/75"/>
    <otu id="otu59784" label="83.7/100"/>
    <otu id="otu59787" label="HBR71192.1_GCA_003510895_TPA__desulfoferrodoxin__Candidatus_Moranbacteria_bacterium_"/>
    <otu id="otu59790" label="KKP70991.1_GCA_000990585_Desulfoferrodoxin__Candidatus_Moranbacteria_bacterium_GW2011_GWE2_35_2__"/>
    <otu id="otu59797" label="AVM43617.1_GCA_002998355_desulfoferrodoxin__Victivallales_bacterium_CCUG_44730_"/>
    <otu id="otu59808" label="PJA37892.1_GCA_002791435_desulfoferrodoxin__candidate_division_WWE3_bacterium_CG_4_9_14_3_um_filter_43_9_"/>
    <otu id="otu59819" label="72.6/35"/>
    <otu id="otu59822" label="89.1/93"/>
    <otu id="otu59825" label="86.9/95"/>
    <otu id="otu59828" label="GCA_002496805DALO01000005.1_71664986688110_71_GCA_002496805__1_ID_10_71_partial_00__Methanobacterium_sp._UBA353_"/>
    <otu id="otu59831" label="OPX59013.1_GCA_002067065_Superoxide_reductase__Methanobacterium_sp._PtaB.Bin024_"/>
    <otu id="otu59840" label="78.8/100"/>
    <otu id="otu59845" label="AUB58991.1_GCA_002813675_desulfoferrodoxin__Methanobacterium_sp._MZ_A1_"/>
    <otu id="otu59850" label="CDG64948.1_GCA_000499765_superoxide_reductase__Methanobacterium_sp._MB1_"/>
    <otu id="otu59853" label="91.4/100"/>
    <otu id="otu59856" label="AXV38946.1_GCA_003491305_desulfoferrodoxin__Methanobacterium_sp._BAmetb5_"/>
    <otu id="otu59859" label="AIS31823.1_GCA_000762265_desulfoferrodoxin_Dfx__Methanobacterium_formicicum_"/>
    <otu id="otu59874" label="EKQ54175.1_GCA_000309865_desulfoferrodoxin__Methanobacterium_sp._Maddingley_MBC34_"/>
    <otu id="otu59881" label="EKF86395.1_GCA_000302455_superoxide_reductase__Methanobacterium_formicicum_DSM_3637_"/>
    <otu id="otu59892" label="89.8/59"/>
    <otu id="otu59895" label="83.7/58"/>
    <otu id="otu59898" label="89.2/72"/>
    <otu id="otu59901" label="58.3/61"/>
    <otu id="otu59904" label="ADP77700.1_GCA_000166095_desulfoferrodoxin__Methanothermus_fervidus_DSM_2088_"/>
    <otu id="otu59907" label="86.1/98"/>
    <otu id="otu59912" label="SCM57550.1_GCA_900095815_Desulfoferrodoxin_homolog__Methanothermobacter_wolfeii_"/>
    <otu id="otu59915" label="ADL58744.1_GCA_000145295_superoxide_reductase__Methanothermobacter_marburgensis_str._Marburg_"/>
    <otu id="otu59922" label="BAM69925.1_GCA_000828575_desulfoferrodoxin__Methanothermobacter_sp._CaT2_"/>
    <otu id="otu59933" label="63.4/97"/>
    <otu id="otu59936" label="BAW31314.1_GCA_003584625_superoxide_reductase__Methanothermobacter_sp._MT_2_"/>
    <otu id="otu59941" label="RAO78666.1_GCA_003264935_desulfoferrodoxin__Methanothermobacter_tenebrarum_"/>
    <otu id="otu59944" label="KUK01497.1_GCA_001507955_Superoxide_reductase__Methanobacteriaceae_archaeon_41_258_"/>
    <otu id="otu59961" label="GCA_002509745DAWK01000040.1_32159254298_3_GCA_002509745__1_ID_98_3_partial_00__Methanobacteriaceae_archaeon_UBA349_"/>
    <otu id="otu59964" label="PKL67842.1_GCA_002839705_desulfoferrodoxin__Methanobacteriales_archaeon_HGW_Methanobacteriales_1_"/>
    <otu id="otu59975" label="85.1/98"/>
    <otu id="otu59978" label="RJS49382.1_GCA_003600755_desulfoferrodoxin__Methanobacterium_sp._"/>
    <otu id="otu59981" label="GCA_003558085PWMT01000144.1_669477330142_6_GCA_003558085_1_ID_142_6_partial_00__Methanobacteriaceae_archaeon_"/>
    <otu id="otu60000" label="87.9/84"/>
    <otu id="otu60005" label="53.1/77"/>
    <otu id="otu60008" label="PLX20952.1_GCA_002869265_desulfoferrodoxin__Candidatus_Parcubacteria_bacterium_"/>
    <otu id="otu60011" label="77.3/81"/>
    <otu id="otu60016" label="GCA_003555225PWGB01000066.1_958856265246_9_GCA_003555225_1_ID_246_9_partial_00__Candidatus_Woesearchaeota_archaeon_"/>
    <otu id="otu60019" label="GCA_002382025DFZB01000042.1_13887292493_13_GCA_002382025__1_ID_3_13_partial_00__Patescibacteria_group_bacterium_UBA4067_"/>
    <otu id="otu60026" label="82/97"/>
    <otu id="otu60029" label="PIT97323.1_GCA_002778735_desulfoferrodoxin__Candidatus_Berkelbacteria_bacterium_CG10_big_fil_rev_8_21_14_0_10_41_12_"/>
    <otu id="otu60032" label="GCA_002452735DKFD01000012.1_3150618837_3_GCA_002452735_1_ID_7_3_partial_00__Patescibacteria_group_bacterium_UBA6805_"/>
    <otu id="otu60047" label="87.1/96"/>
    <otu id="otu60054" label="HBI97478.1_GCA_003508365_TPA__desulfoferrodoxin__Candidatus_Falkowbacteria_bacterium_"/>
    <otu id="otu60057" label="PLX27223.1_GCA_002869165_desulfoferrodoxin__Candidatus_Parcubacteria_bacterium_"/>
    <otu id="otu60064" label="90.9/99"/>
    <otu id="otu60067" label="73.7/98"/>
    <otu id="otu60072" label="84.7/99"/>
    <otu id="otu60075" label="GCA_003056145LSNL01000006.1_1341538421542197_134_GCA_003056145__1_ID_7_134_partial_00__Parcubacteria_group_bacterium_M10_OD1_1_"/>
    <otu id="otu60078" label="HCU70154.1_GCA_003543115_TPA__desulfoferrodoxin__Candidatus_Moranbacteria_bacterium_"/>
    <otu id="otu60087" label="GCA_002345745DDWQ01000020.1_109288966225_10_GCA_002345745_1_ID_25_10_partial_00__Candidatus_Moranbacteria_bacterium_UBA2282_"/>
    <otu id="otu60090" label="KKR20190.1_GCA_000995125_Desulfoferrodoxin__Candidatus_Moranbacteria_bacterium_GW2011_GWA2_39_41_"/>
    <otu id="otu60101" label="HAI74151.1_GCA_003450775_TPA__desulfoferrodoxin__Candidatus_Moranbacteria_bacterium_"/>
    <otu id="otu60108" label="92.9/99"/>
    <otu id="otu60111" label="19.8/42"/>
    <otu id="otu60114" label="OGI35781.1_GCA_001784805_desulfoferrodoxin__Candidatus_Moranbacteria_bacterium_RIFOXYA12_FULL_35_19_"/>
    <otu id="otu60117" label="HAT74327.1_GCA_003483065_TPA__desulfoferrodoxin__Candidatus_Moranbacteria_bacterium_"/>
    <otu id="otu60124" label="GCA_002328565DCUU01000018.1_31497191969_3_GCA_002328565__1_ID_69_3_partial_00__Candidatus_Moranbacteria_bacterium_UBA2206_"/>
    <otu id="otu60139" label="97.4/100"/>
    <otu id="otu60142" label="RDV83618.1_GCA_003368535_desulfoferrodoxin__Ammonifex_thiophilus_"/>
    <otu id="otu60145" label="ACX52081.1_GCA_000024605_desulfoferrodoxin__Ammonifex_degensii_KC4_"/>
    <otu id="otu60160" label="91.8/79"/>
    <otu id="otu60163" label="81.5/33"/>
    <otu id="otu60166" label="GBE19453.1_GCA_002897655_desulfoferrodoxin__archaeon_BMS3Abin17_"/>
    <otu id="otu60169" label="72.8/33"/>
    <otu id="otu60172" label="78.7/32"/>
    <otu id="otu60177" label="80.7/58"/>
    <otu id="otu60186" label="75.1/95"/>
    <otu id="otu60191" label="GCA_003553505PWEN01000065.1_4837119361_4_GCA_003553505__1_ID_61_4_partial_00__Candidatus_Nealsonbacteria_bacterium_"/>
    <otu id="otu60194" label="GCA_003554905PWHP01000119.1_52129253616_5_GCA_003554905__1_ID_16_5_partial_00__Candidatus_Nealsonbacteria_bacterium_"/>
    <otu id="otu60201" label="75.8/39"/>
    <otu id="otu60204" label="57.5/84"/>
    <otu id="otu60207" label="GCA_003558315PWMB01000032.1_7656669137_7_GCA_003558315_1_ID_7_7_partial_00__Candidatus_Nealsonbacteria_bacterium_"/>
    <otu id="otu60210" label="24.5/86"/>
    <otu id="otu60213" label="GCA_003565065PXDK01000121.1_53821422856_5_GCA_003565065_1_ID_56_5_partial_00__Candidatus_Nealsonbacteria_bacterium_"/>
    <otu id="otu60216" label="GCA_003560095PWJI01000018.1_37301583056530_37_GCA_003560095_1_ID_30_37_partial_00__Candidatus_Nealsonbacteria_bacterium_"/>
    <otu id="otu60227" label="GCA_003550975PULN01000040.1_85018542810_8_GCA_003550975__1_ID_10_8_partial_00__Candidatus_Nealsonbacteria_bacterium_"/>
    <otu id="otu60238" label="GCA_003556825PWQH01000017.1_31712211947_3_GCA_003556825_1_ID_47_3_partial_00__Candidatus_Nealsonbacteria_bacterium_"/>
    <otu id="otu60245" label="GCA_003557065PWPS01000026.1_21164721687639_21_GCA_003557065_1_ID_39_21_partial_00__Candidatus_Nealsonbacteria_bacterium_"/>
    <otu id="otu60254" label="GCA_003554905PWHP01000107.1_852515658123_8_GCA_003554905__1_ID_123_8_partial_00__Candidatus_Nealsonbacteria_bacterium_"/>
    <otu id="otu60257" label="GCA_003567375PWZQ01000009.1_52295270242_5_GCA_003567375__1_ID_42_5_partial_00__Candidatus_Nealsonbacteria_bacterium_"/>
    <otu id="otu60268" label="51.7/84"/>
    <otu id="otu60271" label="80.9/63"/>
    <otu id="otu60274" label="41.7/87"/>
    <otu id="otu60277" label="GCA_003557185PWPK01000033.1_62556280730_6_GCA_003557185_1_ID_30_6_partial_01__Candidatus_Peregrinibacteria_bacterium_"/>
    <otu id="otu60280" label="GCA_003563095PWSV01000052.1_95210561738_9_GCA_003563095__1_ID_38_9_partial_00__Candidatus_Nealsonbacteria_bacterium_"/>
    <otu id="otu60287" label="85.7/64"/>
    <otu id="otu60290" label="72.5/82"/>
    <otu id="otu60293" label="GCA_002419295DIFW01000035.1_1913304137179_19_GCA_002419295__1_ID_9_19_partial_00__Patescibacteria_group_bacterium_UBA5738_"/>
    <otu id="otu60296" label="GCA_003560665PWKK01000018.1_52336274317_5_GCA_003560665__1_ID_17_5_partial_00__Candidatus_Nealsonbacteria_bacterium_"/>
    <otu id="otu60303" label="GCA_002423555DIWQ01000048.1_31911232762_3_GCA_002423555_1_ID_62_3_partial_00__Patescibacteria_group_bacterium_UBA6102_"/>
    <otu id="otu60316" label="GCA_003552105PUOL01000006.1_6954459548667_69_GCA_003552105__1_ID_7_69_partial_00__Candidatus_Nealsonbacteria_bacterium_"/>
    <otu id="otu60319" label="GCA_003556525PWRH01000069.1_5548558956_5_GCA_003556525_1_ID_6_5_partial_00__Candidatus_Nealsonbacteria_bacterium_"/>
    <otu id="otu60334" label="GCA_003559065PWMZ01000042.1_31105150018_3_GCA_003559065_1_ID_18_3_partial_00__Candidatus_Nealsonbacteria_bacterium_"/>
    <otu id="otu60341" label="74.4/61"/>
    <otu id="otu60344" label="76.3/100"/>
    <otu id="otu60347" label="GCA_003557645PWNV01000020.1_11495551959643_114_GCA_003557645__1_ID_3_114_partial_00__Candidatus_Nealsonbacteria_bacterium_"/>
    <otu id="otu60350" label="GCA_003561035PWIH01000097.1_3842125295_3_GCA_003561035_1_ID_95_3_partial_00__Candidatus_Nealsonbacteria_bacterium_"/>
    <otu id="otu60357" label="GCA_003554365PWGC01000102.1_1330290_1_GCA_003554365__1_ID_90_1_partial_10__Candidatus_Nealsonbacteria_bacterium_"/>
    <otu id="otu60368" label="79.2/92"/>
    <otu id="otu60371" label="GCA_003565255PXCS01000131.1_31156153973_3_GCA_003565255__1_ID_73_3_partial_00__Candidatus_Nealsonbacteria_bacterium_"/>
    <otu id="otu60374" label="GCA_003557325PWOY01000121.1_33583399667_3_GCA_003557325__1_ID_67_3_partial_00__Candidatus_Nealsonbacteria_bacterium_"/>
    <otu id="otu60391" label="76.8/33"/>
    <otu id="otu60394" label="81.5/36"/>
    <otu id="otu60397" label="54.8/37"/>
    <otu id="otu60400" label="OGD62373.1_GCA_001776195_desulfoferrodoxin__Candidatus_Berkelbacteria_bacterium_RIFOXYA2_FULL_43_10_"/>
    <otu id="otu60403" label="RJQ31344.1_GCA_003599235_desulfoferrodoxin__Actinobacteria_bacterium_"/>
    <otu id="otu60410" label="GCA_002328955DCXF01000028.1_9741277863_9_GCA_002328955__1_ID_3_9_partial_00__Patescibacteria_group_bacterium_UBA2143_"/>
    <otu id="otu60417" label="21.2/97"/>
    <otu id="otu60420" label="GCA_002402885DHGS01000004.1_11388145885109_113_GCA_002402885__1_ID_9_113_partial_00__Patescibacteria_group_bacterium_UBA4792_"/>
    <otu id="otu60423" label="HBI17368.1_GCA_003507475_TPA__desulfoferrodoxin__Candidatus_Moranbacteria_bacterium_"/>
    <otu id="otu60434" label="GCA_002352465DEIN01000012.1_26253652576910_26_GCA_002352465_1_ID_10_26_partial_00__Patescibacteria_group_bacterium_UBA2773_"/>
    <otu id="otu60455" label="90.5/84"/>
    <otu id="otu60460" label="71.1/87"/>
    <otu id="otu60463" label="PIW95413.1_GCA_002782345_desulfoferrodoxin__Candidatus_Moranbacteria_bacterium_CG_4_8_14_3_um_filter_34_16_"/>
    <otu id="otu60466" label="TET74876.1_GCA_004376595_desulfoferrodoxin__Candidatus_Aminicenantes_bacterium_"/>
    <otu id="otu60473" label="GCA_000493965AWNV01000022.1_18261182649222_18_GCA_000493965__1_ID_22_18_partial_00__Candidatus_Aminicenans_sakinawicola_JGI_OTU_1_"/>
    <otu id="otu60482" label="80.5/77"/>
    <otu id="otu60491" label="PJE73409.1_GCA_002793875_desulfoferrodoxin__Candidatus_Terrybacteria_bacterium_CG10_big_fil_rev_8_21_14_0_10_41_10_"/>
    <otu id="otu60494" label="HCI04672.1_GCA_003521755_TPA__desulfoferrodoxin__Patescibacteria_group_bacterium_"/>
    <otu id="otu60501" label="OGY42443.1_GCA_001817265_desulfoferrodoxin__Candidatus_Buchananbacteria_bacterium_RBG_13_39_9_"/>
    <otu id="otu60508" label="GCA_002502685DAQA01000013.1_6259908603004_62_GCA_002502685__1_ID_4_62_partial_00__Euryarchaeota_archaeon_UBA202_"/>
    <otu id="otu60515" label="80.5/80"/>
    <otu id="otu60518" label="KPL05056.1_GCA_001304225_hypothetical_protein_AMJ73_02740__candidate_division_Zixibacteria_bacterium_SM1_73_"/>
    <otu id="otu60523" label="GCA_003554445PWGJ01000086.1_1399491035677_13_GCA_003554445__1_ID_77_13_partial_00__Candidatus_Nealsonbacteria_bacterium_"/>
    <otu id="otu60526" label="GCA_003554795PWHH01000005.1_32184259152_3_GCA_003554795__1_ID_52_3_partial_00__Candidatus_Nealsonbacteria_bacterium_"/>
    <otu id="otu60541" label="RLG00351.1_GCA_003660635_desulfoferrodoxin__Thaumarchaeota_archaeon_"/>
    <otu id="otu60552" label="78/82"/>
    <otu id="otu60555" label="77/99"/>
    <otu id="otu60558" label="89.8/100"/>
    <otu id="otu60561" label="GCA_002412005DHUX01000030.1_21610199339_2_GCA_002412005__1_ID_39_2_partial_00__Candidatus_Dojkabacteria_bacterium_UBA5223_"/>
    <otu id="otu60564" label="81.8/100"/>
    <otu id="otu60569" label="GCA_002409215DHUO01000016.1_4306934645_4_GCA_002409215__1_ID_5_4_partial_00__Candidatus_Dojkabacteria_bacterium_UBA5232_"/>
    <otu id="otu60572" label="80.6/100"/>
    <otu id="otu60575" label="GCA_002397585DHAX01000036.1_33287692915253_33_GCA_002397585_1_ID_53_33_partial_00__bacterium_UBA4943_"/>
    <otu id="otu60578" label="GCA_002409215DHUO01000003.1_31935231827_3_GCA_002409215_1_ID_27_3_partial_00__Candidatus_Dojkabacteria_bacterium_UBA5232_"/>
    <otu id="otu60589" label="GCA_002409215DHUO01000030.1_6399843817_6_GCA_002409215__1_ID_7_6_partial_00__Candidatus_Dojkabacteria_bacterium_UBA5232_"/>
    <otu id="otu60600" label="ODS37148.1_GCA_001723845_desulfoferrodoxin__Candidatus_Altiarchaeales_archaeon_WOR_SM1_SCG_"/>
    <otu id="otu60607" label="75.1/33"/>
    <otu id="otu60612" label="71.4/68"/>
    <otu id="otu60615" label="44.2/69"/>
    <otu id="otu60620" label="40.6/21"/>
    <otu id="otu60623" label="GCA_002347605DDXN01000008.1_8694173542_8_GCA_002347605__1_ID_2_8_partial_00__Candidatus_Dojkabacteria_bacterium_UBA2259_"/>
    <otu id="otu60626" label="75/96"/>
    <otu id="otu60629" label="GCA_002495885DAHG01000025.1_17214368514406525_172_GCA_002495885__1_ID_25_172_partial_00__Methanocellaceae_archaeon_UBA148_"/>
    <otu id="otu60632" label="RLI26550.1_GCA_003662455_desulfoferrodoxin__Candidatus_Bathyarchaeota_archaeon_"/>
    <otu id="otu60643" label="69/22"/>
    <otu id="otu60646" label="78.2/22"/>
    <otu id="otu60649" label="RJS80090.1_GCA_003601845_desulfoferrodoxin__Candidatus_Bathyarchaeota_archaeon_"/>
    <otu id="otu60652" label="40.2/97"/>
    <otu id="otu60655" label="OYT54294.1_GCA_002254565_desulfoferrodoxin__Candidatus_Altiarchaeales_archaeon_ex4484_2_"/>
    <otu id="otu60660" label="KUK69492.1_GCA_001508455_Desulfoferrodoxin__Methanocalculus_sp._52_23_"/>
    <otu id="otu60663" label="GCA_002496395DAJQ01000019.1_5675571323_5_GCA_002496395_1_ID_3_5_partial_00__Methanocorpusculaceae_archaeon_UBA456_"/>
    <otu id="otu60678" label="RLG91293.1_GCA_003661945_desulfoferrodoxin__Candidatus_Bathyarchaeota_archaeon_"/>
    <otu id="otu60689" label="RLI07705.1_GCA_003662205_desulfoferrodoxin__Candidatus_Bathyarchaeota_archaeon_"/>
    <otu id="otu60696" label="77.8/92"/>
    <otu id="otu60699" label="81.2/92"/>
    <otu id="otu60704" label="90.3/100"/>
    <otu id="otu60707" label="80.5/100"/>
    <otu id="otu60710" label="4.4/88"/>
    <otu id="otu60713" label="GCA_002495805DAGY01000009.1_17716814516852813_177_GCA_002495805__1_ID_13_177_partial_00__Methanobacterium_sp._UBA419_"/>
    <otu id="otu60718" label="67.6/99"/>
    <otu id="otu60721" label="GCA_002505765DAVZ01000038.1_10100941048042_10_GCA_002505765_1_ID_42_10_partial_00__Methanobacterium_sp._UBA176_"/>
    <otu id="otu60724" label="GCA_002504725DATN01000002.1_3053332873336678_305_GCA_002504725_1_ID_8_305_partial_00__Methanobacteriaceae_archaeon_UBA587_"/>
    <otu id="otu60731" label="GCA_002494885DACV01000002.1_4634040824044683_463_GCA_002494885_1_ID_3_463_partial_00__Methanobacterium_sp._UBA44_"/>
    <otu id="otu60742" label="61/93"/>
    <otu id="otu60745" label="GCA_002502855DAQK01000028.1_54755513840_5_GCA_002502855__1_ID_40_5_partial_00__Methanobacterium_sp._UBA279_"/>
    <otu id="otu60748" label="GCA_002495625DAGC01000006.1_3634243346265_36_GCA_002495625__1_ID_5_36_partial_00__Methanobacterium_sp._UBA375_"/>
    <otu id="otu60759" label="OPY29766.1_GCA_002067565_Superoxide_reductase__Methanobacterium_sp._PtaU1.Bin242_"/>
    <otu id="otu60768" label="OEC86712.1_GCA_001729285_desulfoferrodoxin__Methanobacterium_sp._A39_"/>
    <otu id="otu60773" label="WP_048081126.1_GCF_000745485_MULTISPECIES__desulfoferrodoxin__Methanobacterium_"/>
    <otu id="otu60776" label="GCA_002509665DADN01000152.1_121134411730295_12_GCA_002509665__1_ID_295_12_partial_00__Methanobacterium_sp._UBA8_"/>
    <otu id="otu60791" label="88.5/92"/>
    <otu id="otu60794" label="89/76"/>
    <otu id="otu60799" label="TET46523.1_GCA_004376575_desulfoferrodoxin__candidate_division_TA06_bacterium_"/>
    <otu id="otu60802" label="RLG09108.1_GCA_003660805_desulfoferrodoxin__Thaumarchaeota_archaeon_"/>
    <otu id="otu60811" label="RLG63285.1_GCA_003661565_desulfoferrodoxin__archaeon_"/>
    <otu id="otu60814" label="RLI30616.1_GCA_003662535_desulfoferrodoxin__Candidatus_Bathyarchaeota_archaeon_"/>
    <otu id="otu60827" label="KYH39122.1_GCA_001593855_hypothetical_protein_AYL30_001510__Candidatus_Bathyarchaeota_archaeon_B25_"/>
    <otu id="otu60830" label="RLI14089.1_GCA_003662305_desulfoferrodoxin__Candidatus_Bathyarchaeota_archaeon_"/>
    <otu id="otu60845" label="GCA_002507245DAZI01000072.1_8187701914743_8_GCA_002507245__1_ID_43_8_partial_00__Candidatus_Bathyarchaeota_archaeon_UBA233_"/>
    <otu id="otu60856" label="76.9/70"/>
    <otu id="otu60859" label="86.7/96"/>
    <otu id="otu60862" label="79.7/100"/>
    <otu id="otu60865" label="MAG44341.1_GCA_002687875_desulfoferrodoxin__bacterium_"/>
    <otu id="otu60868" label="OGZ31962.1_GCA_001819435_desulfoferrodoxin__Candidatus_Portnoybacteria_bacterium_RBG_13_40_8_"/>
    <otu id="otu60875" label="74.8/97"/>
    <otu id="otu60878" label="RLI05530.1_GCA_003662185_desulfoferrodoxin__Candidatus_Bathyarchaeota_archaeon_"/>
    <otu id="otu60881" label="AXV36993.1_GCA_003491285_desulfoferrodoxin__Methanobacterium_sp._BRmetb2_"/>
    <otu id="otu60892" label="24.7/73"/>
    <otu id="otu60895" label="RLE86999.1_GCA_003650785_desulfoferrodoxin__Thermoprotei_archaeon_"/>
    <otu id="otu60898" label="TDA38635.1_GCA_004348015_desulfoferrodoxin__Candidatus_Verstraetearchaeota_archaeon_"/>
    <otu id="otu60913" label="75.6/18"/>
    <otu id="otu60916" label="75.4/95"/>
    <otu id="otu60919" label="68.8/85"/>
    <otu id="otu60922" label="82.4/90"/>
    <otu id="otu60925" label="GCA_000402775AQSC01000027.1_52150253027_5_GCA_000402775__1_ID_27_5_partial_00__Euryarchaeota_archaeon_SCGC_AAA252_I15_"/>
    <otu id="otu60930" label="TET91717.1_GCA_004377185_desulfoferrodoxin__Methanomassiliicoccales_archaeon_"/>
    <otu id="otu60933" label="KYK28143.1_GCA_001595815_desulfoferrodoxin__Theionarchaea_archaeon_DG_70_1_"/>
    <otu id="otu60944" label="GCA_002505885DAWE01000006.1_42827320474_4_GCA_002505885__1_ID_74_4_partial_00__Euryarchaeota_archaeon_UBA211_"/>
    <otu id="otu60951" label="HCC50178.1_GCA_003517985_TPA__desulfoferrodoxin__Candidatus_Jacksonbacteria_bacterium_"/>
    <otu id="otu60958" label="RLI91359.1_GCA_003663115_desulfoferrodoxin__Candidatus_Altiarchaeales_archaeon_"/>
    <otu id="otu60981" label="RLG13767.1_GCA_003660865_desulfoferrodoxin__Candidatus_Nanohaloarchaeota_archaeon_"/>
    <otu id="otu60992" label="30.4/52"/>
    <otu id="otu60995" label="86.4/97"/>
    <otu id="otu61000" label="84.4/97"/>
    <otu id="otu61003" label="41.8/95"/>
    <otu id="otu61006" label="75.4/24"/>
    <otu id="otu61011" label="92.3/79"/>
    <otu id="otu61016" label="82.8/17"/>
    <otu id="otu61019" label="34.3/18"/>
    <otu id="otu61022" label="75.1/18"/>
    <otu id="otu61027" label="90.3/27"/>
    <otu id="otu61030" label="68.2/97"/>
    <otu id="otu61033" label="54/98"/>
    <otu id="otu61038" label="GCA_003565945PXAH01000111.1_19155741594877_19_GCA_003565945__1_ID_77_19_partial_00__Candidatus_Omnitrophica_bacterium_"/>
    <otu id="otu61041" label="GCA_003558915PWOP01000157.1_171394114315166_17_GCA_003558915__1_ID_166_17_partial_00__Candidatus_Omnitrophica_bacterium_"/>
    <otu id="otu61048" label="GCA_003564155PWOA01000049.1_129199957665_12_GCA_003564155__1_ID_65_12_partial_00__Candidatus_Cloacimonetes_bacterium_"/>
    <otu id="otu61055" label="GCA_003564135PWNZ01000021.1_29041281126_2_GCA_003564135_1_ID_126_2_partial_00__Candidatus_Cloacimonetes_bacterium_"/>
    <otu id="otu61062" label="82.3/90"/>
    <otu id="otu61067" label="GCA_000398085ASLA01000021.1_104757526621_10_GCA_000398085__1_ID_21_10_partial_00__Omnitrophica_bacterium_SCGC_AAA252_B19_"/>
    <otu id="otu61074" label="HCP17279.1_GCA_003526185_TPA__desulfoferrodoxin__candidate_division_WOR_3_bacterium_"/>
    <otu id="otu61077" label="GCA_002441125DJVI01000029.1_105868625717_10_GCA_002441125_1_ID_17_10_partial_00__candidate_division_WOR_3_bacterium_UBA6260_"/>
    <otu id="otu61084" label="99.8/100"/>
    <otu id="otu61087" label="GCA_002327905DCUY01000023.1_40367673715093_40_GCA_002327905_1_ID_93_40_partial_00__candidate_division_WOR_3_bacterium_UBA2202_"/>
    <otu id="otu61090" label="PIP13802.1_GCA_002771895_desulfoferrodoxin__bacterium__Candidatus_Stahlbacteria__CG23_combo_of_CG06_09_8_20_14_all_34_7_"/>
    <otu id="otu61107" label="PIU28150.1_GCA_002779205_desulfoferrodoxin__Actinobacteria_bacterium_CG08_land_8_20_14_0_20_35_9_"/>
    <otu id="otu61110" label="TET13606.1_GCA_004376325_desulfoferrodoxin__Actinobacteria_bacterium_"/>
    <otu id="otu61125" label="86.5/43"/>
    <otu id="otu61132" label="HCX72127.1_GCA_003539315_TPA__desulfoferrodoxin__Candidatus_Cloacimonas_sp._"/>
    <otu id="otu61135" label="KQC06945.1_GCA_001412425_hypothetical_protein_APR54_01350__Candidatus_Cloacimonas_sp._SDB_"/>
    <otu id="otu61142" label="78.9/99"/>
    <otu id="otu61145" label="25.4/92"/>
    <otu id="otu61148" label="RLC54894.1_GCA_003647865_desulfoferrodoxin__Candidatus_Cloacimonetes_bacterium_"/>
    <otu id="otu61151" label="GCA_000402415AQRP01000091.1_25194251980591_25_GCA_000402415__1_ID_91_25_partial_00__Cloacimonetes_bacterium_JGI_0000014_D06_"/>
    <otu id="otu61158" label="RLC51463.1_GCA_003647815_desulfoferrodoxin__Candidatus_Cloacimonetes_bacterium_"/>
    <otu id="otu61169" label="HBG62394.1_GCA_003500255_TPA__desulfoferrodoxin__Candidatus_Omnitrophica_bacterium_"/>
    <otu id="otu61180" label="AGN25901.1_GCA_000404225_desulfoferrodoxin__Candidatus_Methanomassiliicoccus_intestinalis_Issoire_Mx1_"/>
    <otu id="otu61187" label="94.9/99"/>
    <otu id="otu61190" label="ACL69288.1_GCA_000020485_desulfoferrodoxin__Halothermothrix_orenii_H_168_"/>
    <otu id="otu61193" label="AZO95825.1_GCA_003953885_desulfoferrodoxin__Halocella_sp._SP3_1_"/>
    <otu id="otu61206" label="WP_089612326.1_GCF_002224645_desulfoferrodoxin__Dehalobacterium_formicoaceticum_"/>
    <otu id="otu61209" label="99.3/99"/>
    <otu id="otu61212" label="RFT16488.1_GCA_003426165_Superoxide_reductase__Candidatus_Saccharicenans_subterraneum_"/>
    <otu id="otu61215" label="64.2/72"/>
    <otu id="otu61222" label="GCA_002316315DCDG01000019.1_1725417258007_17_GCA_002316315__1_ID_7_17_partial_00__Candidatus_Aminicenantes_bacterium_UBA1061_"/>
    <otu id="otu61225" label="GCA_002441005DJWO01000014.1_11213448313486612_112_GCA_002441005_1_ID_12_112_partial_00__Candidatus_Aminicenantes_bacterium_UBA6228_"/>
    <otu id="otu61232" label="PMP94590.1_GCA_002877915_desulfoferrodoxin__Candidatus_Aminicenantes_bacterium_"/>
    <otu id="otu61239" label="HAR35708.1_GCA_003476685_TPA__desulfoferrodoxin__Acidobacteria_bacterium_"/>
    <otu id="otu61258" label="78.3/16"/>
    <otu id="otu61261" label="72.4/99"/>
    <otu id="otu61264" label="GCA_004367325SESZ01000135.1_106396677641_10_GCA_004367325__1_ID_41_10_partial_00__Clostridium_sp._"/>
    <otu id="otu61267" label="GCA_002347475DDXI01000086.1_2184561135_2_GCA_002347475__1_ID_135_2_partial_00__Peptococcaceae_bacterium_UBA2264_"/>
    <otu id="otu61274" label="KLU59888.1_GCA_001029295_desulfoferrodoxin__Peptococcaceae_bacterium_CEB3_"/>
    <otu id="otu61285" label="78.2/99"/>
    <otu id="otu61288" label="SIN82152.1_GCA_900141635_superoxide_reductase__Peptoclostridium_litorale_DSM_5388_"/>
    <otu id="otu61291" label="AHM56564.1_GCA_000597865_desulfoferrodoxin_Dfx__Peptoclostridium_acidaminophilum_DSM_3953_"/>
    <otu id="otu61302" label="GCA_002423425DIWC01000044.1_65353573024_6_GCA_002423425_1_ID_24_6_partial_00__Peptococcaceae_bacterium_UBA6116_"/>
    <otu id="otu61309" label="74.3/78"/>
    <otu id="otu61312" label="82.8/90"/>
    <otu id="otu61315" label="AGB40751.1_GCA_000328625_desulfoferrodoxin__Halobacteroides_halobius_DSM_5150_"/>
    <otu id="otu61318" label="WP_027340494.1_GCF_000517025_desulfoferrodoxin__Halonatronum_saccharophilum_"/>
    <otu id="otu61325" label="KJJ85426.1_GCA_000954095_desulfoferrodoxin__Candidatus_Omnitrophus_magneticus_"/>
    <otu id="otu61336" label="78.2/32"/>
    <otu id="otu61339" label="67.1/89"/>
    <otu id="otu61342" label="76.5/92"/>
    <otu id="otu61345" label="GCA_003553225PWDW01000183.1_12113111168895_12_GCA_003553225__1_ID_95_12_partial_00__Halanaerobiaceae_bacterium_"/>
    <otu id="otu61348" label="88.8/97"/>
    <otu id="otu61351" label="60.1/99"/>
    <otu id="otu61354" label="50.5/92"/>
    <otu id="otu61357" label="WP_018248925.1_GCF_000379025_desulfoferrodoxin__Orenia_marismortui_"/>
    <otu id="otu61360" label="SEM75886.1_GCA_900109985_superoxide_reductase__Candidatus_Frackibacter_sp._WG12_"/>
    <otu id="otu61367" label="81.6/95"/>
    <otu id="otu61370" label="SJZ94755.1_GCA_900167185_superoxide_reductase__Selenihalanaerobacter_shriftii_"/>
    <otu id="otu61373" label="ADL12522.1_GCA_000144695_desulfoferrodoxin__Acetohalobium_arabaticum_DSM_5501_"/>
    <otu id="otu61384" label="83.8/98"/>
    <otu id="otu61387" label="78.5/98"/>
    <otu id="otu61390" label="WP_018247235.1_GCF_000379025_desulfoferrodoxin__Orenia_marismortui_"/>
    <otu id="otu61393" label="PRX29489.1_GCA_003001995_superoxide_reductase__Orenia_metallireducens_"/>
    <otu id="otu61400" label="OCL27382.1_GCA_001693735_desulfoferrodoxin__Orenia_metallireducens_"/>
    <otu id="otu61415" label="78.1/91"/>
    <otu id="otu61418" label="GCA_002408285DHRG01000068.1_42397484013414_42_GCA_002408285_1_ID_14_42_partial_00__Peptococcaceae_bacterium_UBA5318_"/>
    <otu id="otu61421" label="AET69882.1_GCA_000235605_desulfoferrodoxin__Desulfosporosinus_orientis_DSM_765_"/>
    <otu id="otu61432" label="94/82"/>
    <otu id="otu61439" label="34.2/77"/>
    <otu id="otu61442" label="AET67368.1_GCA_000235605_desulfoferrodoxin__Desulfosporosinus_orientis_DSM_765_"/>
    <otu id="otu61445" label="EHQ88835.1_GCA_000244895_desulfoferrodoxin__Desulfosporosinus_youngiae_DSM_17734_"/>
    <otu id="otu61452" label="KGK90028.1_GCA_000765145_DNA_topoisomerase_II__Desulfosporosinus_sp._HMP52_"/>
    <otu id="otu61459" label="83.4/95"/>
    <otu id="otu61464" label="84/98"/>
    <otu id="otu61467" label="95/100"/>
    <otu id="otu61472" label="SPF53575.1_GCA_900290375_superoxide_reductase__desulfoferrodoxin___Candidatus_Desulfosporosinus_infrequens_"/>
    <otu id="otu61475" label="74/100"/>
    <otu id="otu61478" label="TGE31621.1_GCA_004766055_desulfoferrodoxin__Desulfosporosinus_sp._Sb_LF_"/>
    <otu id="otu61481" label="SPF39412.1_GCA_900290375_superoxide_reductase__desulfoferrodoxin___Candidatus_Desulfosporosinus_infrequens_"/>
    <otu id="otu61492" label="ODA40789.1_GCA_001707885_Superoxide_reductase__Desulfosporosinus_sp._BG_"/>
    <otu id="otu61501" label="OLN29616.1_GCA_001936615_Superoxide_reductase__Desulfosporosinus_sp._OL_"/>
    <otu id="otu61506" label="KLU67435.1_GCA_001029285_desulfoferrodoxin__Desulfosporosinus_acididurans_"/>
    <otu id="otu61509" label="GCA_003132105PKWS01000294.1_31517190095_3_GCA_003132105__1_ID_95_3_partial_00__Desulfosporosinus_sp._"/>
    <otu id="otu61524" label="KJS47663.1_GCA_000961805_DNA_topoisomerase_II__Peptococcaceae_bacterium_BRH_c23_"/>
    <otu id="otu61531" label="GCA_002413075DHWG01000040.1_14182251860888_14_GCA_002413075__1_ID_88_14_partial_00__Desulfosporosinus_sp._UBA5188_"/>
    <otu id="otu61542" label="HBV89300.1_GCA_003513495_TPA__desulfoferrodoxin__Desulfosporosinus_sp._"/>
    <otu id="otu61559" label="WP_020492219.1_GCF_000372005_desulfoferrodoxin__Dehalobacter_sp._FTH1_"/>
    <otu id="otu61562" label="AFV06307.1_GCA_000305815_Superoxide_reductase__Dehalobacter_sp._CF_"/>
    <otu id="otu61573" label="ADY57313.1_GCA_000190635_desulfoferrodoxin__Syntrophobotulus_glycolicus_DSM_8271_"/>
    <otu id="otu61582" label="83/97"/>
    <otu id="otu61585" label="78.8/95"/>
    <otu id="otu61588" label="GCA_002391675DGFM01000001.1_18174231780348_18_GCA_002391675__1_ID_48_18_partial_00__Cloacimonetes_bacterium_UBA3900_"/>
    <otu id="otu61591" label="84.5/99"/>
    <otu id="otu61594" label="74.8/25"/>
    <otu id="otu61599" label="97.5/100"/>
    <otu id="otu61602" label="GCA_002435865DIWV01000007.1_60774787786113_60_GCA_002435865__1_ID_13_60_partial_00__Cloacimonetes_bacterium_UBA6097_"/>
    <otu id="otu61605" label="GCA_002424605DIKQ01000013.1_1431793411797247_143_GCA_002424605_1_ID_7_143_partial_00__Cloacimonetes_bacterium_UBA5614_"/>
    <otu id="otu61612" label="PKN75107.1_GCA_002842035_desulfoferrodoxin__Candidatus_Cloacimonetes_bacterium_HGW_Cloacimonetes_2_"/>
    <otu id="otu61619" label="62.9/24"/>
    <otu id="otu61624" label="71.4/100"/>
    <otu id="otu61627" label="GCA_002427325DIQS01000070.1_21167091708614_21_GCA_002427325__1_ID_14_21_partial_00__Cloacimonetes_bacterium_UBA5456_"/>
    <otu id="otu61630" label="GCA_002410505DHSO01000023.1_1815554159319_18_GCA_002410505__1_ID_9_18_partial_00__Cloacimonetes_bacterium_UBA5284_"/>
    <otu id="otu61637" label="GCA_002412625DHVK01000003.1_25254072578431_25_GCA_002412625_1_ID_31_25_partial_00__Cloacimonetes_bacterium_UBA5210_"/>
    <otu id="otu61644" label="85.2/96"/>
    <otu id="otu61647" label="GCA_002428685DIXL01000024.1_12113701174728_12_GCA_002428685__1_ID_28_12_partial_00__Cloacimonetes_bacterium_UBA6081_"/>
    <otu id="otu61650" label="79.6/99"/>
    <otu id="otu61653" label="63.4/98"/>
    <otu id="otu61656" label="74.6/99"/>
    <otu id="otu61659" label="GCA_002425825DIMZ01000036.1_84409478648_8_GCA_002425825__1_ID_48_8_partial_00__Cloacimonetes_bacterium_UBA5553_"/>
    <otu id="otu61662" label="PKN72595.1_GCA_002840645_desulfoferrodoxin__Candidatus_Cloacimonetes_bacterium_HGW_Cloacimonetes_3_"/>
    <otu id="otu61669" label="99/100"/>
    <otu id="otu61672" label="GCA_000380745AQYO01000043.1_66333671043_6_GCA_000380745__1_ID_43_6_partial_00__Cloacimonetes_bacterium_JGI_0000039_A21_"/>
    <otu id="otu61675" label="CAO81220.1_GCA_000146065_rubredoxin_dependent_superoxide_reductase__SOR___desulfoferrodoxin___Candidatus_Cloacimonas_acidaminovorans_str._Evry_"/>
    <otu id="otu61686" label="GCA_002432865DJGX01000010.1_33372543763147_33_GCA_002432865__1_ID_47_33_partial_00__Cloacimonetes_bacterium_UBA5835_"/>
    <otu id="otu61705" label="PKN78167.1_GCA_002841975_desulfoferrodoxin__Candidatus_Cloacimonetes_bacterium_HGW_Cloacimonetes_1_"/>
    <otu id="otu61716" label="GCA_002379855DFUX01000019.1_18235182389846_18_GCA_002379855_1_ID_46_18_partial_00__Cloacimonetes_bacterium_UBA4175_"/>
    <otu id="otu61723" label="80.1/100"/>
    <otu id="otu61726" label="GCA_002379815DFUV01000018.1_42451384551512_42_GCA_002379815__1_ID_12_42_partial_00__Cloacimonetes_bacterium_UBA4177_"/>
    <otu id="otu61729" label="TDF74646.1_GCA_004353895_desulfoferrodoxin__Candidatus_Syntrophosphaera_thermopropionivorans_"/>
    <otu id="otu61744" label="EEG77959.1_GCA_000174415_desulfoferrodoxin__Dethiobacter_alkaliphilus_AHT_1_"/>
    <otu id="otu61755" label="85.6/71"/>
    <otu id="otu61760" label="78.1/76"/>
    <otu id="otu61763" label="75.1/90"/>
    <otu id="otu61766" label="88.5/98"/>
    <otu id="otu61769" label="TET99163.1_GCA_004377355_desulfoferrodoxin__bacterium__Candidatus_Stahlbacteria__"/>
    <otu id="otu61772" label="RKX70671.1_GCA_003645615_desulfoferrodoxin__candidate_division_WOR_3_bacterium_"/>
    <otu id="otu61779" label="GCA_002366725DFBT01000050.1_53498387565_5_GCA_002366725_1_ID_65_5_partial_00__candidate_division_WOR_3_bacterium_UBA3073_"/>
    <otu id="otu61786" label="76.8/69"/>
    <otu id="otu61791" label="39.9/98"/>
    <otu id="otu61794" label="78.3/100"/>
    <otu id="otu61797" label="GCA_002452835DKFO01000070.1_4862869632497_48_GCA_002452835__1_ID_7_48_partial_00__Candidatus_Atribacteria_bacterium_UBA6794_"/>
    <otu id="otu61800" label="GCA_002383355DFYM01000068.1_15112151159547_15_GCA_002383355_1_ID_47_15_partial_00__Candidatus_Atribacteria_bacterium_UBA4082_"/>
    <otu id="otu61813" label="OOO62299.1_GCA_002008265_desulfoferrodoxin__Clostridium_tepidum_"/>
    <otu id="otu61816" label="EDU39209.1_GCA_000155085_superoxide_reductase__Clostridium_sporogenes_ATCC_15579_"/>
    <otu id="otu61823" label="APU58581.1_GCA_001951135_desulfoferrodoxin__Clostridium_botulinum_"/>
    <otu id="otu61830" label="KOR26216.1_GCA_001276215_hypothetical_protein_ND00_09000__Clostridium_sp._L74_"/>
    <otu id="otu61841" label="RLE07504.1_GCA_003648815_desulfoferrodoxin__Candidatus_Aerophobetes_bacterium_"/>
    <otu id="otu61848" label="88.7/85"/>
    <otu id="otu61851" label="23.9/87"/>
    <otu id="otu61854" label="90.5/93"/>
    <otu id="otu61857" label="RKZ32186.1_GCA_003646105_desulfoferrodoxin__bacterium_"/>
    <otu id="otu61860" label="HCL78500.1_GCA_003527665_TPA__desulfoferrodoxin__Synergistaceae_bacterium_"/>
    <otu id="otu61871" label="WP_013047808.1_GCF_000526395_MULTISPECIES__desulfoferrodoxin__Aminobacterium_"/>
    <otu id="otu61874" label="ADE56542.1_GCA_000025885_desulfoferrodoxin__Aminobacterium_colombiense_DSM_12261_"/>
    <otu id="otu61881" label="GCA_002432275DJGN01000026.1_43683404815_4_GCA_002432275_1_ID_15_4_partial_00__Aminobacterium_sp._UBA5845_"/>
    <otu id="otu61892" label="GCA_002366635DFBN01000017.1_980058400107_9_GCA_002366635__1_ID_107_9_partial_00__candidate_division_WOR_3_bacterium_UBA3079_"/>
    <otu id="otu61907" label="73.9/87"/>
    <otu id="otu61912" label="RLD13787.1_GCA_003648245_desulfoferrodoxin__Caldiserica_bacterium_"/>
    <otu id="otu61917" label="TDA25703.1_GCA_004347865_desulfoferrodoxin__Archaeoglobi_archaeon_"/>
    <otu id="otu61920" label="83.6/100"/>
    <otu id="otu61923" label="AAB90417.1_GCA_000008665_desulfoferrodoxin__dfx___Archaeoglobus_fulgidus_DSM_4304_"/>
    <otu id="otu61926" label="GCA_004366995SETD01000003.1_66574645784123_66_GCA_004366995_1_ID_23_66_partial_00__Archaeoglobaceae_archaeon_"/>
    <otu id="otu61943" label="OPL11336.1_GCA_002030015_desulfoferrodoxin__delta_proteobacterium_MLS_D_"/>
    <otu id="otu61946" label="ACV67442.1_GCA_000024325_desulfoferrodoxin__Desulfohalobium_retbaense_DSM_5692_"/>
    <otu id="otu61961" label="76.9/76"/>
    <otu id="otu61964" label="77.2/97"/>
    <otu id="otu61971" label="PKL50024.1_GCA_002839435_desulfoferrodoxin__Candidatus_Riflebacteria_bacterium_HGW_Riflebacteria_2_"/>
    <otu id="otu61976" label="PKL44644.1_GCA_002839445_desulfoferrodoxin__Candidatus_Riflebacteria_bacterium_HGW_Riflebacteria_1_"/>
    <otu id="otu61979" label="OGK10823.1_GCA_001787855_desulfoferrodoxin__Candidatus_Riflebacteria_bacterium_GWC2_50_8_"/>
    <otu id="otu61990" label="57.8/52"/>
    <otu id="otu61995" label="RKX32092.1_GCA_003641465_desulfoferrodoxin__Verrucomicrobia_bacterium_"/>
    <otu id="otu61998" label="GCA_003554345PWGE01000367.1_214051794171_2_GCA_003554345_1_ID_171_2_partial_00__Candidatus_Sumerlaeota_bacterium_"/>
    <otu id="otu62005" label="GCA_002011395MTNG01000096.1_83408378815_8_GCA_002011395__1_ID_15_8_partial_00__Aciduliprofundum_sp._JdFR_45_"/>
    <otu id="otu62016" label="78.1/99"/>
    <otu id="otu62021" label="56.9/100"/>
    <otu id="otu62024" label="GCA_003559765PWKH01000087.1_28296693006747_28_GCA_003559765_1_ID_47_28_partial_00__Spirochaetaceae_bacterium_"/>
    <otu id="otu62027" label="OGD78938.1_GCA_001774505_desulfoferrodoxin__Candidatus_Coatesbacteria_bacterium_RBG_13_66_14_"/>
    <otu id="otu62034" label="PLX17454.1_GCA_002869225_desulfoferrodoxin__bacterium_BM706_"/>
    <otu id="otu62041" label="83.7/99"/>
    <otu id="otu62044" label="TFG60577.1_GCA_004525155_desulfoferrodoxin__Spirochaetales_bacterium_"/>
    <otu id="otu62047" label="GCA_003556725PWQO01000040.1_410911471224_4_GCA_003556725__1_ID_224_4_partial_00__Spirochaetaceae_bacterium_"/>
    <otu id="otu62062" label="85.8/83"/>
    <otu id="otu62065" label="87.3/89"/>
    <otu id="otu62070" label="OQX85444.1_GCA_002085285_desulfoferrodoxin__Candidatus_Latescibacteria_bacterium_4484_7_"/>
    <otu id="otu62077" label="TDY61943.1_GCA_004366815_superoxide_reductase__Aminivibrio_pyruvatiphilus_"/>
    <otu id="otu62080" label="GCA_002417725DICS01000015.1_53419378135_5_GCA_002417725_1_ID_35_5_partial_00__bacterium_UBA5820_"/>
    <otu id="otu62089" label="GCA_001604435LVBO01000106.1_741294491511_7_GCA_001604435__1_ID_511_7_partial_00__Synergistales_bacterium_Syner_01_"/>
    <otu id="otu62092" label="PKL03362.1_GCA_002839175_desulfoferrodoxin__Synergistetes_bacterium_HGW_Synergistetes_2_"/>
    <otu id="otu62107" label="RKZ02551.1_GCA_003646025_desulfoferrodoxin__Candidatus_Fermentibacteria_bacterium_"/>
    <otu id="otu62114" label="67.9/79"/>
    <otu id="otu62117" label="KPL03214.1_GCA_001304315_hypothetical_protein_AMJ90_03625__candidate_division_Zixibacteria_bacterium_SM23_73_2_"/>
    <otu id="otu62120" label="97.3/99"/>
    <otu id="otu62123" label="RZN48346.1_GCA_004212155_desulfoferrodoxin_FeS4_iron_binding_domain_containing_protein__archaeon_"/>
    <otu id="otu62128" label="GCA_003551785PUNP01000448.1_333953778356_3_GCA_003551785__1_ID_356_3_partial_00__Candidatus_Brocadiaceae_bacterium_"/>
    <otu id="otu62131" label="GCA_003551385PUMN01000389.1_210481425376_2_GCA_003551385_1_ID_376_2_partial_00__Candidatus_Brocadiaceae_bacterium_"/>
    <otu id="otu62164" label="40.4/45"/>
    <otu id="otu62167" label="61/36"/>
    <otu id="otu62174" label="45/76"/>
    <otu id="otu62177" label="65.2/76"/>
    <otu id="otu62180" label="93.3/96"/>
    <otu id="otu62183" label="37.7/92"/>
    <otu id="otu62186" label="WP_093989599.1_GCF_900186585_desulfoferrodoxin__Massilimaliae_timonensis_"/>
    <otu id="otu62189" label="PIZ91136.1_GCA_002792915_desulfoferrodoxin__Candidatus_Micrarchaeota_archaeon_CG_4_10_14_0_2_um_filter_60_11_"/>
    <otu id="otu62196" label="PIO02926.1_GCA_002763275_desulfoferrodoxin__Candidatus_Micrarchaeota_archaeon_CG09_land_8_20_14_0_10_55_25_"/>
    <otu id="otu62203" label="90.8/96"/>
    <otu id="otu62206" label="RLI80143.1_GCA_003662995_desulfoferrodoxin__Archaeoglobales_archaeon_"/>
    <otu id="otu62209" label="RLI72177.1_GCA_003662965_desulfoferrodoxin__Archaeoglobales_archaeon_"/>
    <otu id="otu62220" label="80.3/99"/>
    <otu id="otu62223" label="GCA_002010075MTMG01000013.1_1661304501308812_166_GCA_002010075_1_ID_2_166_partial_00__Methanomicrobia_archaeon_JdFR_19_"/>
    <otu id="otu62226" label="RLG22285.1_GCA_003661015_desulfoferrodoxin__Methanosarcinales_archaeon_"/>
    <otu id="otu62237" label="84.2/94"/>
    <otu id="otu62240" label="RLF49796.1_GCA_003649915_desulfoferrodoxin__Thermoplasmata_archaeon_"/>
    <otu id="otu62243" label="PCN51229.1_GCA_002412205_hypothetical_protein_B6U99_00340__Candidatus_Geothermarchaeota_archaeon_ex4572_27_"/>
    <otu id="otu62254" label="GCA_003565175PXCY01000496.1_1254105802276_12_GCA_003565175__1_ID_276_12_partial_00__PVC_group_bacterium_"/>
    <otu id="otu62261" label="86.9/96"/>
    <otu id="otu62264" label="GCA_002428295DIVS01000019.1_71798208020027_71_GCA_002428295_1_ID_27_71_partial_00__Caldiserica_bacterium_UBA6126_"/>
    <otu id="otu62267" label="86/100"/>
    <otu id="otu62270" label="GCA_000404785ASNI01000015.1_106160654015_10_GCA_000404785_1_ID_15_10_partial_00__Cloacimonetes_bacterium_SCGC_AAA252_N17_"/>
    <otu id="otu62275" label="GCA_000402215AQSO01000024.1_227165124_2_GCA_000402215__1_ID_24_2_partial_00__Cloacimonetes_bacterium_SCGC_AAA252_D03_"/>
    <otu id="otu62278" label="GCA_000402215AQSO01000135.1_743184698135_7_GCA_000402215__1_ID_135_7_partial_00__Cloacimonetes_bacterium_SCGC_AAA252_D03_"/>
    <otu id="otu62297" label="73.8/36"/>
    <otu id="otu62302" label="35.7/78"/>
    <otu id="otu62305" label="89.7/20"/>
    <otu id="otu62310" label="82/17"/>
    <otu id="otu62315" label="91.8/94"/>
    <otu id="otu62318" label="77.3/100"/>
    <otu id="otu62325" label="PWR74923.1_GCA_003173335_desulfoferrodoxin__Methanospirillum_stamsii_"/>
    <otu id="otu62328" label="ABD40525.1_GCA_000013445_desulfoferrodoxin_ferrous_iron_binding_domain__Methanospirillum_hungatei_JF_1_"/>
    <otu id="otu62335" label="GCA_002506785DAYG01000042.1_43029340962_4_GCA_002506785_1_ID_62_4_partial_00__Methanoregula_sp._UBA452_"/>
    <otu id="otu62344" label="GCA_002503135DARA01000074.1_15135461392640_15_GCA_002503135_1_ID_40_15_partial_00__Methanomicrobiaceae_archaeon_UBA207_"/>
    <otu id="otu62349" label="KQC05764.1_GCA_001412355_desulfoferrodoxin__Methanoculleus_sp._SDB_"/>
    <otu id="otu62352" label="GCA_002509485DAWO01000030.1_1080198405125_10_GCA_002509485_1_ID_125_10_partial_00__Methanolinea_sp._UBA477_"/>
    <otu id="otu62369" label="TAJ44541.1_GCA_004297185_desulfoferrodoxin__Methanofollis_sp._FWC_SCC2_"/>
    <otu id="otu62372" label="66/100"/>
    <otu id="otu62375" label="EJG07800.1_GCA_000275865_desulfoferrodoxin__Methanofollis_liminatans_DSM_4140_"/>
    <otu id="otu62378" label="WP_067049584.1_GCF_001571385_desulfoferrodoxin__Methanofollis_ethanolicus_"/>
    <otu id="otu62393" label="78.6/100"/>
    <otu id="otu62396" label="TKJ17556.1_GCA_005222965_desulfoferrodoxin__Candidatus_Woesearchaeota_archaeon_B3_Woes_"/>
    <otu id="otu62399" label="PIN77496.1_GCA_002762865_desulfoferrodoxin__Candidatus_Woesearchaeota_archaeon_CG10_big_fil_rev_8_21_14_0_10_33_12_"/>
    <otu id="otu62410" label="GCA_003561825PWVO01000042.1_259398282_2_GCA_003561825__1_ID_82_2_partial_00__Candidatus_Woesearchaeota_archaeon_"/>
    <otu id="otu62417" label="RLJ00953.1_GCA_003663295_desulfoferrodoxin__Candidatus_Aenigmarchaeota_archaeon_"/>
    <otu id="otu62428" label="MAG08729.1_GCA_002687795_desulfoferrodoxin__Candidatus_Woesearchaeota_archaeon_"/>
    <otu id="otu62431" label="72.6/100"/>
    <otu id="otu62434" label="MAG20345.1_GCA_002688325_desulfoferrodoxin__archaeon_"/>
    <otu id="otu62437" label="GCA_002505945DAWM01000023.1_4157819558_4_GCA_002505945__1_ID_8_4_partial_00__Candidatus_Woesearchaeota_archaeon_UBA119_"/>
    <otu id="otu62448" label="MAH01665.1_GCA_002690055_desulfoferrodoxin__Candidatus_Woesearchaeota_archaeon_"/>
    <otu id="otu62459" label="98.8/77"/>
    <otu id="otu62464" label="83.3/37"/>
    <otu id="otu62467" label="78.2/38"/>
    <otu id="otu62470" label="89.8/98"/>
    <otu id="otu62473" label="GCA_002503825DASP01000009.1_1813164135443_18_GCA_002503825_1_ID_3_18_partial_00__Methanoregulaceae_archaeon_UBA467_"/>
    <otu id="otu62476" label="51.7/100"/>
    <otu id="otu62479" label="GCA_002498825DAJA01000027.1_52463004668035_52_GCA_002498825__1_ID_35_52_partial_00__Methanolinea_sp._UBA437_"/>
    <otu id="otu62482" label="78.4/72"/>
    <otu id="otu62487" label="GCA_002509495DAEV01000107.1_17172741765462_17_GCA_002509495__1_ID_62_17_partial_00__Methanolinea_sp._UBA473_"/>
    <otu id="otu62490" label="OPX72549.1_GCA_002067155_Superoxide_reductase__Methanoregulaceae_archaeon_PtaB.Bin152_"/>
    <otu id="otu62497" label="OPX69868.1_GCA_002067115_Superoxide_reductase__Methanoregulaceae_archaeon_PtaB.Bin009_"/>
    <otu id="otu62512" label="96.1/100"/>
    <otu id="otu62515" label="AGB01828.1_GCA_000327485_desulfoferrodoxin__Methanoregula_formicica_SMSP_"/>
    <otu id="otu62518" label="PKG33475.1_GCA_002835825_desulfoferrodoxin__Methanoregula_sp._"/>
    <otu id="otu62529" label="ABS56599.1_GCA_000017625_desulfoferrodoxin__Methanoregula_boonei_6A8_"/>
    <otu id="otu62536" label="GCA_003157895PMKW01000126.1_107543792346_10_GCA_003157895__1_ID_46_10_partial_00__Methanoregula_sp._"/>
    <otu id="otu62543" label="77.2/46"/>
    <otu id="otu62546" label="76.5/43"/>
    <otu id="otu62549" label="PWR74005.1_GCA_003173355_desulfoferrodoxin__Methanospirillum_lacunae_"/>
    <otu id="otu62552" label="83.1/98"/>
    <otu id="otu62555" label="OPX64919.1_GCA_002067035_Superoxide_reductase__Methanoregula_sp._PtaB.Bin085_"/>
    <otu id="otu62558" label="GCA_002497485DADH01000160.1_26212162159622_26_GCA_002497485_1_ID_22_26_partial_00__Methanoregula_sp._UBA278_"/>
    <otu id="otu62569" label="87/91"/>
    <otu id="otu62572" label="86.5/44"/>
    <otu id="otu62575" label="73.4/43"/>
    <otu id="otu62578" label="PKL63911.1_GCA_002839605_desulfoferrodoxin__Methanomicrobiales_archaeon_HGW_Methanomicrobiales_3_"/>
    <otu id="otu62581" label="52.1/99"/>
    <otu id="otu62584" label="PKL69986.1_GCA_002839675_desulfoferrodoxin__Methanomicrobiales_archaeon_HGW_Methanomicrobiales_1_"/>
    <otu id="otu62587" label="GCA_003136075PNBP01000071.1_323146731847120_32_GCA_003136075_1_ID_120_32_partial_00__Methanoregula_sp._"/>
    <otu id="otu62598" label="DAC71775.1_GCA_003942085_TPA__desulfoferrodoxin__Thermoplasmata_archaeon_"/>
    <otu id="otu62607" label="GCA_002502735DAQC01000001.1_1205122212712225078_1205_GCA_002502735_1_ID_8_1205_partial_00__Methanoregula_sp._UBA64_"/>
    <otu id="otu62610" label="GCA_003170075PMZU01000058.1_3227511278914_32_GCA_003170075__1_ID_4_32_partial_00__Methanoregula_sp._"/>
    <otu id="otu62633" label="84.3/86"/>
    <otu id="otu62636" label="MAH42713.1_GCA_002688965_desulfoferrodoxin__archaeon_"/>
    <otu id="otu62639" label="80/100"/>
    <otu id="otu62642" label="GCA_002299965DBOM01000045.1_117706808083_11_GCA_002299965__1_ID_83_11_partial_00__Caldiserica_bacterium_UBA646_"/>
    <otu id="otu62645" label="RLD18243.1_GCA_003650285_desulfoferrodoxin__Caldiserica_bacterium_"/>
    <otu id="otu62662" label="OGV55663.1_GCA_001803225_desulfoferrodoxin__Lentisphaerae_bacterium_GWF2_44_16_"/>
    <otu id="otu62667" label="OGV41748.1_GCA_001804805_desulfoferrodoxin__Lentisphaerae_bacterium_GWF2_49_21_"/>
    <otu id="otu62670" label="OGV57820.1_GCA_001804815_desulfoferrodoxin__Lentisphaerae_bacterium_GWF2_50_93_"/>
    <otu id="otu62689" label="76.3/93"/>
    <otu id="otu62692" label="RLC42859.1_GCA_003647745_desulfoferrodoxin__partial__Candidatus_Coatesbacteria_bacterium_"/>
    <otu id="otu62695" label="RKY85760.1_GCA_003644825_desulfoferrodoxin__candidate_division_KSB1_bacterium_"/>
    <otu id="otu62712" label="95.9/98"/>
    <otu id="otu62717" label="75.3/92"/>
    <otu id="otu62720" label="70.1/52"/>
    <otu id="otu62723" label="83.9/59"/>
    <otu id="otu62726" label="36.2/58"/>
    <otu id="otu62729" label="83.1/68"/>
    <otu id="otu62732" label="72.8/75"/>
    <otu id="otu62735" label="90.2/99"/>
    <otu id="otu62738" label="27.3/96"/>
    <otu id="otu62741" label="GCA_002407725DHOD01000109.1_2626288266592_26_GCA_002407725_1_ID_2_26_partial_00__Catabacter_sp._UBA5399_"/>
    <otu id="otu62744" label="GCA_003246505QKAI01000298.1_141116111532485_14_GCA_003246505_1_ID_485_14_partial_00__Spirochaetaceae_bacterium_"/>
    <otu id="otu62753" label="23.8/96"/>
    <otu id="otu62756" label="VDB00156.1_GCA_900608495_Superoxide_reductase__Olavius_algarvensis_spirochete_endosymbiont_"/>
    <otu id="otu62759" label="RKX84523.1_GCA_003644105_desulfoferrodoxin__Spirochaetes_bacterium_"/>
    <otu id="otu62766" label="OQX28481.1_GCA_002084135_desulfoferrodoxin__Spirochaeta_sp._LUC14_002_19_P3_"/>
    <otu id="otu62777" label="PJB79947.1_GCA_002789615_desulfoferrodoxin__Acidobacteria_bacterium_CG_4_9_14_3_um_filter_49_7_"/>
    <otu id="otu62784" label="54.8/86"/>
    <otu id="otu62787" label="GCA_002405835DHMO01000064.1_12103081070363_12_GCA_002405835__1_ID_63_12_partial_00__Lentisphaeria_bacterium_UBA4640_"/>
    <otu id="otu62790" label="72.6/99"/>
    <otu id="otu62793" label="KYH34031.1_GCA_001594005_desulfoferrodoxin__Clostridium_tepidiprofundi_DSM_19306_"/>
    <otu id="otu62796" label="WP_066020622.1_GCF_001705235_MULTISPECIES__desulfoferrodoxin__Clostridium_"/>
    <otu id="otu62811" label="94.7/100"/>
    <otu id="otu62814" label="GCA_003252235QKFC01000682.1_311911568139_3_GCA_003252235_1_ID_139_3_partial_00__Lentisphaerae_bacterium_"/>
    <otu id="otu62817" label="GCA_003246475QKAL01000194.1_181607916468249_18_GCA_003246475__1_ID_249_18_partial_00__Lentisphaerae_bacterium_"/>
    <otu id="otu62830" label="96.5/98"/>
    <otu id="otu62837" label="85.2/100"/>
    <otu id="otu62840" label="TFG09116.1_GCA_004524425_desulfoferrodoxin__Candidatus_Lokiarchaeota_archaeon_"/>
    <otu id="otu62845" label="TFG02591.1_GCA_004524385_desulfoferrodoxin__Candidatus_Lokiarchaeota_archaeon_"/>
    <otu id="otu62848" label="TFG24597.1_GCA_004524535_desulfoferrodoxin__Candidatus_Lokiarchaeota_archaeon_"/>
    <otu id="otu62859" label="TKJ22672.1_GCA_005223125_desulfoferrodoxin__Candidatus_Lokiarchaeota_archaeon_Loki_b32_"/>
    <otu id="otu62868" label="TFG23458.1_GCA_004524705_desulfoferrodoxin__Candidatus_Lokiarchaeota_archaeon_"/>
    <otu id="otu62871" label="TES94092.1_GCA_004375715_desulfoferrodoxin__Candidatus_Lokiarchaeota_archaeon_"/>
    <otu id="otu62882" label="TKJ24917.1_GCA_005222975_desulfoferrodoxin__Candidatus_Lokiarchaeota_archaeon_Loki_b31_"/>
    <otu id="otu62889" label="62/97"/>
    <otu id="otu62892" label="OHB69471.1_GCA_001828265_desulfoferrodoxin__Planctomycetes_bacterium_RBG_13_63_9_"/>
    <otu id="otu62895" label="PLX48166.1_GCA_002868945_desulfoferrodoxin__Desulfobulbaceae_bacterium_"/>
    <otu id="otu62910" label="KYK26781.1_GCA_001595785_desulfoferrodoxin__Euryarchaeota_archaeon_SM23_78_"/>
    <otu id="otu62917" label="76.4/57"/>
    <otu id="otu62920" label="GCA_002127415MWJR01000165.1_665516928314_6_GCA_002127415__1_ID_314_6_partial_00__Calditrichaeota_bacterium_AABM5.125.24_"/>
    <otu id="otu62923" label="GCA_003369525QTKD01000078.1_19232592365158_19_GCA_003369525_1_ID_58_19_partial_00__bacterium_0274_1_"/>
    <otu id="otu62934" label="GCA_003558235PWMI01000070.1_52608298867_5_GCA_003558235_1_ID_67_5_partial_00__Candidatus_Diapherotrites_archaeon_"/>
    <otu id="otu62943" label="TET48553.1_GCA_004376115_desulfoferrodoxin__Actinobacteria_bacterium_"/>
    <otu id="otu62946" label="GBE14714.1_GCA_002897695_desulfoferrodoxin__bacterium_BMS3Abin14_"/>
    <otu id="otu62957" label="WP_032122285.1_GCF_000753355_desulfoferrodoxin__Clostridium_amazonitimonense_"/>
    <otu id="otu62968" label="48.7/62"/>
    <otu id="otu62973" label="SHK74274.1_GCA_900142135_superoxide_reductase__Desulfatibacillum_alkenivorans_DSM_16219_"/>
    <otu id="otu62976" label="KPK32539.1_GCA_001303765_desulfoferrodoxin__Chlamydiae_bacterium_SM23_39_"/>
    <otu id="otu62983" label="WP_028844527.1_GCF_000423865_desulfoferrodoxin__Thermodesulfovibrio_thiophilus_"/>
    <otu id="otu62998" label="91.8/83"/>
    <otu id="otu63003" label="97/99"/>
    <otu id="otu63006" label="RLE00857.1_GCA_003648765_desulfoferrodoxin__Candidatus_Aminicenantes_bacterium_"/>
    <otu id="otu63009" label="GCA_002010725MTOP01000047.1_951009361013105_95_GCA_002010725__1_ID_5_95_partial_00__Candidatus_Aminicenantes_bacterium_JdFR_80_"/>
    <otu id="otu63016" label="37/68"/>
    <otu id="otu63019" label="96.2/95"/>
    <otu id="otu63022" label="GCA_002403335DHHO01000001.1_107988837410_10_GCA_002403335__1_ID_10_10_partial_00__Caldiserica_bacterium_UBA4770_"/>
    <otu id="otu63025" label="71.5/98"/>
    <otu id="otu63028" label="39.6/93"/>
    <otu id="otu63035" label="RIE11591.1_GCA_003570985_desulfoferrodoxin__Candidatus_Cryosericum_hinesii_"/>
    <otu id="otu63038" label="GCA_003140815PLLB01000035.1_38421234258116_38_GCA_003140815__1_ID_16_38_partial_00__Caldiserica_bacterium_"/>
    <otu id="otu63045" label="RIE16525.1_GCA_003570995_desulfoferrodoxin__Candidatus_Cryosericum_septentrionale_"/>
    <otu id="otu63054" label="BAL81365.1_GCA_000284335_desulfoferrodoxin__Caldisericum_exile_AZM16c01_"/>
    <otu id="otu63057" label="PMP68099.1_GCA_002877955_desulfoferrodoxin__Caldisericum_exile_"/>
    <otu id="otu63068" label="OIP12071.1_GCA_001871575_desulfoferrodoxin__partial__Caldisericum_sp._CG2_30_36_11_"/>
    <otu id="otu63079" label="74.4/87"/>
    <otu id="otu63082" label="72.4/91"/>
    <otu id="otu63087" label="70.4/100"/>
    <otu id="otu63090" label="GCA_003560875PWJQ01000025.1_116959733667_11_GCA_003560875_1_ID_67_11_partial_00__Methanomassiliicoccaceae_archaeon_"/>
    <otu id="otu63093" label="GCA_003557905PWNH01000114.1_8642968061_8_GCA_003557905__1_ID_1_8_partial_00__Methanomassiliicoccaceae_archaeon_"/>
    <otu id="otu63100" label="18.1/87"/>
    <otu id="otu63103" label="GCA_003555025PWHV01000025.1_32245472492432_32_GCA_003555025_1_ID_32_32_partial_00__Methanomassiliicoccaceae_archaeon_"/>
    <otu id="otu63106" label="GCA_003550345PUJZ01000047.1_40359663634358_40_GCA_003550345_1_ID_58_40_partial_00__Methanomassiliicoccaceae_archaeon_"/>
    <otu id="otu63117" label="RKX96019.1_GCA_003645695_desulfoferrodoxin__Spirochaetes_bacterium_"/>
    <otu id="otu63124" label="87.7/95"/>
    <otu id="otu63127" label="GCA_002382605DFYG01000159.1_744894863144_7_GCA_002382605__1_ID_144_7_partial_00__Synergistaceae_bacterium_UBA4088_"/>
    <otu id="otu63132" label="GCA_002383685DFZC01000040.1_3033490338641_30_GCA_002383685_1_ID_1_30_partial_00__Synergistaceae_bacterium_UBA4066_"/>
    <otu id="otu63135" label="KUK85945.1_GCA_001509095_Desulfoferrodoxin__Synergistales_bacterium_58_81_"/>
    <otu id="otu63158" label="85.1/85"/>
    <otu id="otu63161" label="RKX67572.1_GCA_003641665_desulfoferrodoxin__candidate_division_TA06_bacterium_"/>
    <otu id="otu63164" label="BAT71144.1_GCA_001547735_superoxide_reductase__Thermosulfidibacter_takaii_ABI70S6_"/>
    <otu id="otu63179" label="95.6/100"/>
    <otu id="otu63184" label="TKJ46064.1_GCA_005223095_desulfoferrodoxin__Candidatus_Aerophobetes_bacterium_Ae_b3a_"/>
    <otu id="otu63187" label="TET28372.1_GCA_004376485_desulfoferrodoxin__Candidatus_Aerophobetes_bacterium_"/>
    <otu id="otu63194" label="TKJ45149.1_GCA_005223085_desulfoferrodoxin__Candidatus_Aerophobetes_bacterium_Ae_b3b_"/>
    <otu id="otu63205" label="73.5/19"/>
    <otu id="otu63210" label="69.6/88"/>
    <otu id="otu63213" label="77.4/88"/>
    <otu id="otu63216" label="83.1/99"/>
    <otu id="otu63219" label="GCA_002382705DFZL01000033.1_65676636804333_65_GCA_002382705__1_ID_33_65_partial_00__Geobacter_sp._UBA4057_"/>
    <otu id="otu63222" label="81.6/99"/>
    <otu id="otu63225" label="HAP93790.1_GCA_003457075_TPA__desulfoferrodoxin__Desulfotomaculum_sp._"/>
    <otu id="otu63228" label="ABA89586.1_GCA_000012885_desulfoferrodoxin__Pelobacter_carbinolicus_DSM_2380_"/>
    <otu id="otu63239" label="RLB64948.1_GCA_003647075_desulfoferrodoxin__Deltaproteobacteria_bacterium_"/>
    <otu id="otu63246" label="KYO68665.1_GCA_001601575_Desulfoferrodoxin__Thermovenabulum_gondwanense_"/>
    <otu id="otu63253" label="93/95"/>
    <otu id="otu63256" label="GCA_002419125DIFL01000020.1_14100261041248_14_GCA_002419125_1_ID_48_14_partial_00__Candidatus_Dojkabacteria_bacterium_UBA5749_"/>
    <otu id="otu63259" label="90.5/97"/>
    <otu id="otu63262" label="OGC45200.1_GCA_001771745_desulfoferrodoxin__candidate_division_WS6_bacterium_RIFOXYB1_FULL_33_14_"/>
    <otu id="otu63265" label="GCA_002366615DFBL01000061.1_88306868954_8_GCA_002366615__1_ID_54_8_partial_00__Candidatus_Dojkabacteria_bacterium_UBA3081_"/>
    <otu id="otu63280" label="TFG49243.1_GCA_004525105_desulfoferrodoxin__Candidatus_Brocadiae_bacterium_"/>
    <otu id="otu63291" label="77.3/45"/>
    <otu id="otu63294" label="GCA_003560915PWJM01000177.1_1272652103_1_GCA_003560915__1_ID_103_1_partial_00__Syntrophomonadaceae_bacterium_"/>
    <otu id="otu63301" label="HBB17123.1_GCA_003489585_TPA__desulfoferrodoxin__Syntrophus_sp.__in__Bacteria__"/>
    <otu id="otu63306" label="GCA_003141195PLLC01000048.1_36352083558244_36_GCA_003141195__1_ID_44_36_partial_00__Syntrophaceae_bacterium_"/>
    <otu id="otu63309" label="PIV05927.1_GCA_002779905_desulfoferrodoxin__Syntrophobacterales_bacterium_CG03_land_8_20_14_0_80_58_14_"/>
    <otu id="otu63320" label="HBB17300.1_GCA_003489585_TPA__desulfoferrodoxin__Syntrophus_sp.__in__Bacteria__"/>
    <otu id="otu63335" label="87.3/46"/>
    <otu id="otu63338" label="78/70"/>
    <otu id="otu63341" label="77.1/94"/>
    <otu id="otu63346" label="76.6/100"/>
    <otu id="otu63351" label="PKL93002.1_GCA_002839855_desulfoferrodoxin__Candidatus_Goldbacteria_bacterium_HGW_Goldbacteria_1_"/>
    <otu id="otu63356" label="GCA_003159495PLPI01000108.1_20150651544525_20_GCA_003159495__1_ID_25_20_partial_00__candidate_division_FCPU426_bacterium_"/>
    <otu id="otu63359" label="GCA_003167475PMTB01000231.1_657506130149_6_GCA_003167475_1_ID_149_6_partial_00__candidate_division_FCPU426_bacterium_"/>
    <otu id="otu63372" label="GCA_001603055LVAZ01000283.1_131212312506208_13_GCA_001603055__1_ID_208_13_partial_00__Victivallales_bacterium_Lenti_02_"/>
    <otu id="otu63375" label="GCA_001603055LVAZ01000131.1_3338082384655_33_GCA_001603055_1_ID_5_33_partial_00__Victivallales_bacterium_Lenti_02_"/>
    <otu id="otu63386" label="GCA_003245525QKCY01000416.1_437794162463_4_GCA_003245525__1_ID_463_4_partial_00__Victivallales_bacterium_"/>
    <otu id="otu63393" label="RKY08936.1_GCA_003644205_desulfoferrodoxin__Planctomycetes_bacterium_"/>
    <otu id="otu63400" label="KPK45993.1_GCA_001303605_desulfoferrodoxin__Planctomycetes_bacterium_SM23_25_"/>
    <otu id="otu63407" label="84.7/24"/>
    <otu id="otu63412" label="73/23"/>
    <otu id="otu63415" label="73/88"/>
    <otu id="otu63418" label="GCA_003552215PUKF01000043.1_43381103849940_43_GCA_003552215_1_ID_40_43_partial_00__Elusimicrobia_bacterium_"/>
    <otu id="otu63421" label="GCA_003247995QJYP01000466.1_317072006363_3_GCA_003247995_1_ID_363_3_partial_01__Phycisphaerales_bacterium_"/>
    <otu id="otu63428" label="OGC21880.1_GCA_001771545_desulfoferrodoxin__candidate_division_WOR_1_bacterium_RIFOXYB2_FULL_42_35_"/>
    <otu id="otu63435" label="GCA_003235955QJWN01000194.1_422282602106_4_GCA_003235955_1_ID_106_4_partial_00__Phycisphaerales_bacterium_"/>
    <otu id="otu63442" label="91.3/46"/>
    <otu id="otu63447" label="45.1/88"/>
    <otu id="otu63450" label="73.1/92"/>
    <otu id="otu63453" label="HCO94619.1_GCA_003533825_TPA__desulfoferrodoxin__Phycisphaerales_bacterium_"/>
    <otu id="otu63456" label="KPK41368.1_GCA_001303465_desulfoferrodoxin__Phycisphaerae_bacterium_SG8_4_"/>
    <otu id="otu63463" label="KPK35821.1_GCA_001303465_desulfoferrodoxin__Phycisphaerae_bacterium_SG8_4_"/>
    <otu id="otu63470" label="GCA_003247375QJZM01000272.1_518402214455_5_GCA_003247375__1_ID_455_5_partial_00__Phycisphaerales_bacterium_"/>
    <otu id="otu63477" label="TKJ33346.1_GCA_005223045_desulfoferrodoxin__Planctomycetes_bacterium_B3_Pla_"/>
    <otu id="otu63496" label="75.6/21"/>
    <otu id="otu63499" label="KPK80904.1_GCA_001303665_desulfoferrodoxin__Phycisphaerae_bacterium_SM23_33_"/>
    <otu id="otu63502" label="98.8/100"/>
    <otu id="otu63505" label="GCA_003553185PUPC01000356.1_1064106790337_10_GCA_003553185__1_ID_337_10_partial_00__Planctomycetes_bacterium_"/>
    <otu id="otu63508" label="GCA_003559755PWKM01000180.1_535673947227_5_GCA_003559755__1_ID_227_5_partial_00__Planctomycetes_bacterium_"/>
    <otu id="otu63523" label="GCA_003553245PWDX01000167.1_333341633793233_33_GCA_003553245__1_ID_233_33_partial_00__Phycisphaerae_bacterium_"/>
    <otu id="otu63532" label="39.6/96"/>
    <otu id="otu63535" label="OGP85638.1_GCA_001797905_desulfoferrodoxin__Deltaproteobacteria_bacterium_RBG_16_54_11_"/>
    <otu id="otu63538" label="OGP54959.1_GCA_001797745_desulfoferrodoxin__Deltaproteobacteria_bacterium_RBG_13_52_11_"/>
    <otu id="otu63545" label="OGP94915.1_GCA_001797935_desulfoferrodoxin__Deltaproteobacteria_bacterium_RBG_16_54_18_"/>
    <otu id="otu63558" label="81.5/89"/>
    <otu id="otu63563" label="77.6/91"/>
    <otu id="otu63566" label="82.5/98"/>
    <otu id="otu63569" label="HAU36530.1_GCA_003485185_TPA__desulfoferrodoxin__Phycisphaerales_bacterium_"/>
    <otu id="otu63572" label="GCA_002347125DDXG01000382.1_15140141439145_15_GCA_002347125__1_ID_45_15_partial_00__Phycisphaerales_bacterium_UBA2266_"/>
    <otu id="otu63579" label="AQQ70452.1_GCA_001999965_Desulfoferrodoxin__Limihaloglobus_sulfuriphilus_"/>
    <otu id="otu63586" label="GCA_002508545DAVH01000059.1_34325923298441_34_GCA_002508545__1_ID_41_34_partial_00__Methanomassiliicoccus_sp._UBA6_"/>
    <otu id="otu63595" label="GCA_003170415PMZJ01000024.1_4244889452663_42_GCA_003170415__1_ID_3_42_partial_00__Phycisphaerales_bacterium_"/>
    <otu id="otu63598" label="GCA_003141275PLLM01000040.1_13120931247055_13_GCA_003141275_1_ID_55_13_partial_00__Phycisphaerales_bacterium_"/>
    <otu id="otu63611" label="74.8/76"/>
    <otu id="otu63614" label="82.8/74"/>
    <otu id="otu63617" label="74.6/98"/>
    <otu id="otu63620" label="OHB65370.1_GCA_001828245_desulfoferrodoxin__Planctomycetes_bacterium_RBG_13_62_9_"/>
    <otu id="otu63623" label="RPJ38052.1_GCA_003820145_desulfoferrodoxin__Planctomycetaceae_bacterium_"/>
    <otu id="otu63630" label="OHB59561.1_GCA_001825715_desulfoferrodoxin__Planctomycetes_bacterium_RBG_13_44_8b_"/>
    <otu id="otu63637" label="OHB64117.1_GCA_001824685_desulfoferrodoxin__Planctomycetes_bacterium_RBG_13_60_9_"/>
    <otu id="otu63644" label="KPJ66139.1_GCA_001302865_desulfoferrodoxin__Coxiella_sp._DG_40_"/>
    <otu id="otu63659" label="GCA_003141315PLLP01000024.1_12314862614900010_123_GCA_003141315__1_ID_10_123_partial_00__Phycisphaerales_bacterium_"/>
    <otu id="otu63666" label="AQT69495.1_GCA_002007645_Desulfoferrodoxin__Anaerohalosphaera_lusitana_"/>
    <otu id="otu63675" label="27/76"/>
    <otu id="otu63678" label="GCA_001940805MSGU01000032.1_66413679632_6_GCA_001940805__1_ID_32_6_partial_00__Methanocorpusculaceae_archaeon_Phil4_"/>
    <otu id="otu63683" label="RBQ25633.1_GCA_003315675_hypothetical_protein_ALMCE001_00680__Methanocorpusculum_sp._MCE_"/>
    <otu id="otu63686" label="ABN06349.1_GCA_000015765_desulfoferrodoxin__Methanocorpusculum_labreanum_Z_"/>
    <otu id="otu63697" label="GCA_002506085DAWV01000006.1_82766177700023_82_GCA_002506085__1_ID_23_82_partial_00__Methanocorpusculaceae_archaeon_UBA425_"/>
    <otu id="otu63708" label="74.7/63"/>
    <otu id="otu63711" label="75/66"/>
    <otu id="otu63714" label="77.1/64"/>
    <otu id="otu63717" label="85.7/79"/>
    <otu id="otu63720" label="GCA_900554765USIJ01000017.1_31699210017_3_GCA_900554765__1_ID_17_3_partial_00__uncultured_bacterium_"/>
    <otu id="otu63723" label="92.9/100"/>
    <otu id="otu63726" label="74.4/91"/>
    <otu id="otu63729" label="GCA_002450015DJYG01000013.1_22250262541839_22_GCA_002450015_1_ID_39_22_partial_00__Cyanobacteria_bacterium_UBA6984_"/>
    <otu id="otu63732" label="RAI12358.1_GCA_003258785_desulfoferrodoxin__Candidatus_Melainabacteria_bacterium_"/>
    <otu id="otu63739" label="GCA_900321735ONXG01000319.1_27961194119_2_GCA_900321735__1_ID_119_2_partial_00__uncultured_bacterium_"/>
    <otu id="otu63750" label="GCA_900548035URIP01000007.1_8595203956107_85_GCA_900548035_1_ID_7_85_partial_00__uncultured_bacterium_"/>
    <otu id="otu63757" label="RAI15513.1_GCA_003258795_hypothetical_protein_DKM22_02725__Candidatus_Melainabacteria_bacterium_"/>
    <otu id="otu63764" label="89.5/87"/>
    <otu id="otu63767" label="74.1/82"/>
    <otu id="otu63770" label="97.1/97"/>
    <otu id="otu63773" label="74.6/89"/>
    <otu id="otu63776" label="95.9/91"/>
    <otu id="otu63779" label="GCA_900550555URSL01000009.1_5321736429_5_GCA_900550555_1_ID_9_5_partial_00__uncultured_bacterium_"/>
    <otu id="otu63782" label="GCA_002297005DBIX01000084.1_37389103929916_37_GCA_002297005__1_ID_16_37_partial_00__Cyanobacteria_bacterium_UBA791_"/>
    <otu id="otu63789" label="GCA_001899395MOYD01000063.1_8910659110699263_89_GCA_001899395_1_ID_63_89_partial_00__Candidatus_Gastranaerophilales_bacterium_Zag_111_"/>
    <otu id="otu63800" label="RAI10653.1_GCA_003258735_hypothetical_protein_DK841_07545__Candidatus_Melainabacteria_bacterium_"/>
    <otu id="otu63803" label="GCA_002405805DHMN01000048.1_32105250047_3_GCA_002405805__1_ID_47_3_partial_00__Cyanobacteria_bacterium_UBA4641_"/>
    <otu id="otu63812" label="GCA_900551965URYF01000052.1_32326272152_3_GCA_900551965_1_ID_52_3_partial_00__uncultured_bacterium_"/>
    <otu id="otu63815" label="GCA_900555325USKP01000023.1_10132811367623_10_GCA_900555325_1_ID_23_10_partial_00__uncultured_bacterium_"/>
    <otu id="otu63832" label="GCA_002361485DESZ01000005.1_33354383581811_33_GCA_002361485__1_ID_11_33_partial_00__Cyanobacteria_bacterium_UBA3301_"/>
    <otu id="otu63835" label="GCA_900550305URRS01000007.1_4128916877_4_GCA_900550305__1_ID_7_4_partial_00__uncultured_bacterium_"/>
    <otu id="otu63848" label="46.3/97"/>
    <otu id="otu63851" label="CCX79440.1_GCA_000431115_desulfoferrodoxin__Clostridium_sp._CAG_715_"/>
    <otu id="otu63854" label="GCA_900551675URXH01000052.1_997701016252_9_GCA_900551675_1_ID_52_9_partial_00__uncultured_bacterium_"/>
    <otu id="otu63861" label="90.4/96"/>
    <otu id="otu63864" label="GCA_001899425MOYF01000041.1_31999239194_3_GCA_001899425_1_ID_94_3_partial_00__Candidatus_Gastranaerophilales_bacterium_MH_37_"/>
    <otu id="otu63867" label="25.8/97"/>
    <otu id="otu63870" label="CDE42701.1_GCA_000437435_desulfoferrodoxin__Clostridium_sp._CAG_768_"/>
    <otu id="otu63873" label="96.6/99"/>
    <otu id="otu63876" label="GCA_900548805URLW01000009.1_5352951533439_53_GCA_900548805_1_ID_9_53_partial_00__uncultured_bacterium_"/>
    <otu id="otu63879" label="80.3/100"/>
    <otu id="otu63882" label="GCA_900554095USGC01000008.1_8692573148_8_GCA_900554095_1_ID_8_8_partial_00__uncultured_bacterium_"/>
    <otu id="otu63885" label="46.5/100"/>
    <otu id="otu63888" label="GCA_900551915URXT01000007.1_4739942403317_47_GCA_900551915__1_ID_7_47_partial_00__uncultured_bacterium_"/>
    <otu id="otu63891" label="PWL74947.1_GCA_003150395_desulfoferrodoxin__Candidatus_Gastranaerophilales_bacterium_"/>
    <otu id="otu63930" label="GCA_001899335MOYE01000003.1_2342637322641303_234_GCA_001899335__1_ID_3_234_partial_00__Candidatus_Gastranaerophilus_phascolarctosicola_"/>
    <otu id="otu63939" label="GCA_002327905DCUY01000077.1_2834170010_2_GCA_002327905_1_ID_10_2_partial_00__candidate_division_WOR_3_bacterium_UBA2202_"/>
    <otu id="otu63944" label="GCA_002441125DJVI01000004.1_1341024_1_GCA_002441125__1_ID_24_1_partial_10__candidate_division_WOR_3_bacterium_UBA6260_"/>
    <otu id="otu63947" label="HCP16311.1_GCA_003526185_TPA__hypothetical_protein_DIT23_01985__candidate_division_WOR_3_bacterium_"/>
  </otus>
  <trees id="trees42490" otus="otus42489">
    <tree about="#tree42491" id="tree42491" label="[1]Tree1" xsi:type="nex:FloatTree">
      <meta content="angle:0.0 scaleX:2343.0112 scaleY:42.008743 flipH:0 flipV:0 leftMargin:720 rightMargin:720 topMargin:355 bottomMargin:355;" datatype="xsd:string" id="meta63970" property="trans" xsi:type="nex:LiteralMeta"/>
      <meta content="" datatype="xsd:string" id="meta63969" property="collapsed" xsi:type="nex:LiteralMeta"/>
      <meta content="false" datatype="xsd:boolean" id="meta63968" property="radiallabels" xsi:type="nex:LiteralMeta"/>
      <meta content="true" datatype="xsd:boolean" id="meta63967" property="sparselabels" xsi:type="nex:LiteralMeta"/>
      <meta content="true" datatype="xsd:boolean" id="meta63966" property="toscale" xsi:type="nex:LiteralMeta"/>
      <meta content="RectangularPhylogram" datatype="xsd:string" id="meta63965" property="drawer" xsi:type="nex:LiteralMeta"/>
      <meta content="true" datatype="xsd:boolean" id="meta63964" property="embellished" xsi:type="nex:LiteralMeta"/>
      <meta content="node42495" datatype="xsd:string" id="meta63963" property="root" xsi:type="nex:LiteralMeta"/>
      <meta content=" fg=0 0 0 w=1 sh=1 dr=1 lc=0 0 0 lk=null lx=0 ly=0 ll=11 lv=1;" datatype="xsd:string" id="meta42494" property="default_edge_format" xsi:type="nex:LiteralMeta"/>
      <meta content=" nh=2 nw=2 fg=0 0 0 bg=255 255 255 w=1 sh=0 fx=1 lc=0 0 0 lk=null lx=0 ly=0 ll=3 lv=1;" datatype="xsd:string" id="meta42492" property="default_node_format" xsi:type="nex:LiteralMeta"/>
      <node about="#node42495" id="node42495">
        <meta content=" x=0.0 y=1000.375;" datatype="xsd:string" id="meta42496" property="format" xsi:type="nex:LiteralMeta"/>
      </node>
      <node about="#node42497" id="node42497" label="GCA_004558955SFZC01000168.1_53168356062_5_GCA_004558955__1_ID_62_5_partial_00__bacterium_" otu="otu42498">
        <meta content=" x=0.38612914 y=1.0 ll=7;" datatype="xsd:string" id="meta42500" property="format" xsi:type="nex:LiteralMeta"/>
      </node>
      <node about="#node42501" id="node42501" label="71.2/71" otu="otu42502">
        <meta content=" x=0.044513065 y=1987.3953 ll=7;" datatype="xsd:string" id="meta42504" property="format" xsi:type="nex:LiteralMeta"/>
      </node>
      <node about="#node42505" id="node42505" label="74.3/73" otu="otu42506">
        <meta content=" x=0.1773647 y=1976.7905 ll=7;" datatype="xsd:string" id="meta42508" property="format" xsi:type="nex:LiteralMeta"/>
      </node>
      <node about="#node42509" id="node42509" label="75.8/96" otu="otu42510">
        <meta content=" x=0.2740711 y=1969.7101 ll=7;" datatype="xsd:string" id="meta42512" property="format" xsi:type="nex:LiteralMeta"/>
      </node>
      <node about="#node42513" id="node42513" label="92.1/100" otu="otu42514">
        <meta content=" x=0.4304516 y=1966.5452 ll=7;" datatype="xsd:string" id="meta42516" property="format" xsi:type="nex:LiteralMeta"/>
      </node>
      <node about="#node42517" id="node42517" label="79.3/97" otu="otu42518">
        <meta content=" x=0.5034522 y=1963.0902 ll=7;" datatype="xsd:string" id="meta42520" property="format" xsi:type="nex:LiteralMeta"/>
      </node>
      <node about="#node42521" id="node42521" label="74.1/87" otu="otu42522">
        <meta content=" x=0.52765644 y=1957.1804 ll=7;" datatype="xsd:string" id="meta42524" property="format" xsi:type="nex:LiteralMeta"/>
      </node>
      <node about="#node42525" id="node42525" label="91.1/95" otu="otu42526">
        <meta content=" x=0.5717679 y=1950.1735 ll=7;" datatype="xsd:string" id="meta42528" property="format" xsi:type="nex:LiteralMeta"/>
      </node>
      <node about="#node42529" id="node42529" label="0/23" otu="otu42530">
        <meta content=" x=0.5717705 y=1944.0969 ll=7;" datatype="xsd:string" id="meta42532" property="format" xsi:type="nex:LiteralMeta"/>
      </node>
      <node about="#node42533" id="node42533" label="66.1/24" otu="otu42534">
        <meta content=" x=0.5908948 y=1934.1937 ll=7;" datatype="xsd:string" id="meta42536" property="format" xsi:type="nex:LiteralMeta"/>
      </node>
      <node about="#node42537" id="node42537" label="76.5/35" otu="otu42538">
        <meta content=" x=0.6105949 y=1916.6375 ll=7;" datatype="xsd:string" id="meta42540" property="format" xsi:type="nex:LiteralMeta"/>
      </node>
      <node about="#node42541" id="node42541" label="81.6/24" otu="otu42542">
        <meta content=" x=0.6437031 y=1890.0328 ll=7;" datatype="xsd:string" id="meta42544" property="format" xsi:type="nex:LiteralMeta"/>
      </node>
      <node about="#node42545" id="node42545" label="67.2/21" otu="otu42546">
        <meta content=" x=0.6562644 y=1849.628 ll=7;" datatype="xsd:string" id="meta42548" property="format" xsi:type="nex:LiteralMeta"/>
      </node>
      <node about="#node42549" id="node42549" label="76.7/83" otu="otu42550">
        <meta content=" x=0.68030196 y=1773.0844 ll=7;" datatype="xsd:string" id="meta42552" property="format" xsi:type="nex:LiteralMeta"/>
      </node>
      <node about="#node42553" id="node42553" label="66.9/75" otu="otu42554">
        <meta content=" x=0.6979936 y=1627.9186 ll=7;" datatype="xsd:string" id="meta42556" property="format" xsi:type="nex:LiteralMeta"/>
      </node>
      <node about="#node42557" id="node42557" label="0/41" otu="otu42558">
        <meta content=" x=0.6979958 y=1346.7631 ll=7;" datatype="xsd:string" id="meta42560" property="format" xsi:type="nex:LiteralMeta"/>
      </node>
      <node about="#node42561" id="node42561" label="76.7/19" otu="otu42562">
        <meta content=" x=0.7139776 y=824.41266 ll=7;" datatype="xsd:string" id="meta42564" property="format" xsi:type="nex:LiteralMeta"/>
      </node>
      <node about="#node42565" id="node42565" label="90.2/72" otu="otu42566">
        <meta content=" x=0.74887824 y=753.47003 ll=7;" datatype="xsd:string" id="meta42568" property="format" xsi:type="nex:LiteralMeta"/>
      </node>
      <node about="#node42569" id="node42569" label="0/11" otu="otu42570">
        <meta content=" x=0.748881 y=655.44 ll=7;" datatype="xsd:string" id="meta42572" property="format" xsi:type="nex:LiteralMeta"/>
      </node>
      <node about="#node42573" id="node42573" label="84.7/17" otu="otu42574">
        <meta content=" x=0.765309 y=463.38 ll=7;" datatype="xsd:string" id="meta42576" property="format" xsi:type="nex:LiteralMeta"/>
      </node>
      <node about="#node42577" id="node42577" label="0/17" otu="otu42578">
        <meta content=" x=0.76531106 y=213.57097 ll=7;" datatype="xsd:string" id="meta42580" property="format" xsi:type="nex:LiteralMeta"/>
      </node>
      <node about="#node42581" id="node42581" label="94.8/89" otu="otu42582">
        <meta content=" x=0.8180893 y=129.25229 ll=7;" datatype="xsd:string" id="meta42584" property="format" xsi:type="nex:LiteralMeta"/>
      </node>
      <node about="#node42585" id="node42585" label="78.9/57" otu="otu42586">
        <meta content=" x=0.83596784 y=24.115234 ll=7;" datatype="xsd:string" id="meta42588" property="format" xsi:type="nex:LiteralMeta"/>
      </node>
      <node about="#node42589" id="node42589" label="30.5/52" otu="otu42590">
        <meta content=" x=0.84701186 y=21.230469 ll=7;" datatype="xsd:string" id="meta42592" property="format" xsi:type="nex:LiteralMeta"/>
      </node>
      <node about="#node42593" id="node42593" label="88.5/56" otu="otu42594">
        <meta content=" x=0.9321162 y=16.960938 ll=7;" datatype="xsd:string" id="meta42596" property="format" xsi:type="nex:LiteralMeta"/>
      </node>
      <node about="#node42597" id="node42597" label="64.5/21" otu="otu42598">
        <meta content=" x=0.94745517 y=13.203125 ll=7;" datatype="xsd:string" id="meta42600" property="format" xsi:type="nex:LiteralMeta"/>
      </node>
      <node about="#node42601" id="node42601" label="0/17" otu="otu42578">
        <meta content=" x=0.9474578 y=9.90625 ll=7;" datatype="xsd:string" id="meta42602" property="format" xsi:type="nex:LiteralMeta"/>
      </node>
      <node about="#node42603" id="node42603" label="76.6/20" otu="otu42604">
        <meta content=" x=0.97005266 y=6.0625 ll=7;" datatype="xsd:string" id="meta42606" property="format" xsi:type="nex:LiteralMeta"/>
      </node>
      <node about="#node42607" id="node42607" label="0/20" otu="otu42608">
        <meta content=" x=0.97005516 y=3.4375 ll=7;" datatype="xsd:string" id="meta42610" property="format" xsi:type="nex:LiteralMeta"/>
      </node>
      <node about="#node42611" id="node42611" label="GCA_003153915PMBX01000064.1_99393983965_9_GCA_003153915_1_ID_65_9_partial_00__Phycisphaerales_bacterium_" otu="otu42612">
        <meta content=" x=2.0018878 y=2.0 ll=7;" datatype="xsd:string" id="meta42614" property="format" xsi:type="nex:LiteralMeta"/>
      </node>
      <node about="#node42615" id="node42615" label="71.7/72" otu="otu42616">
        <meta content=" x=0.9926673 y=4.875 ll=7;" datatype="xsd:string" id="meta42618" property="format" xsi:type="nex:LiteralMeta"/>
      </node>
      <node about="#node42619" id="node42619" label="77.5/77" otu="otu42620">
        <meta content=" x=1.0222723 y=3.75 ll=7;" datatype="xsd:string" id="meta42622" property="format" xsi:type="nex:LiteralMeta"/>
      </node>
      <node about="#node42623" id="node42623" label="GCA_002476865DLNA01000019.1_96352672038_9_GCA_002476865_1_ID_38_9_partial_00__Patescibacteria_group_bacterium_UBA7522_" otu="otu42624">
        <meta content=" x=1.4118356 y=3.0 ll=7;" datatype="xsd:string" id="meta42626" property="format" xsi:type="nex:LiteralMeta"/>
      </node>
      <node about="#node42627" id="node42627" label="0/76" otu="otu42628">
        <meta content=" x=1.0222749 y=4.5 ll=7;" datatype="xsd:string" id="meta42630" property="format" xsi:type="nex:LiteralMeta"/>
      </node>
      <node about="#node42631" id="node42631" label="OGK08845.1_GCA_001787865_desulfoferrodoxin__Candidatus_Riflebacteria_bacterium_RBG_13_59_9_" otu="otu42632">
        <meta content=" x=1.1808231 y=4.0 ll=7;" datatype="xsd:string" id="meta42634" property="format" xsi:type="nex:LiteralMeta"/>
      </node>
      <node about="#node42635" id="node42635" label="GCA_002483765DLIO01000119.1_81242712813122_8_GCA_002483765_1_ID_122_8_partial_00__Lentisphaeria_bacterium_UBA7640_" otu="otu42636">
        <meta content=" x=1.2461734 y=5.0 ll=7;" datatype="xsd:string" id="meta42638" property="format" xsi:type="nex:LiteralMeta"/>
      </node>
      <node about="#node42647" id="node42647" label="GCA_900552575USAA01000032.1_86026640632_8_GCA_900552575_1_ID_32_8_partial_00__uncultured_bacterium_" otu="otu42648">
        <meta content=" x=1.2051574 y=6.0 ll=7;" datatype="xsd:string" id="meta42650" property="format" xsi:type="nex:LiteralMeta"/>
      </node>
      <node about="#node42659" id="node42659" label="94/99" otu="otu42660">
        <meta content=" x=1.1041964 y=8.6875 ll=7;" datatype="xsd:string" id="meta42662" property="format" xsi:type="nex:LiteralMeta"/>
      </node>
      <node about="#node42663" id="node42663" label="82.7/100" otu="otu42664">
        <meta content=" x=1.1596757 y=7.5 ll=7;" datatype="xsd:string" id="meta42666" property="format" xsi:type="nex:LiteralMeta"/>
      </node>
      <node about="#node42667" id="node42667" label="AEH22643.1_GCA_000215975_desulfoferrodoxin__Thermodesulfobacterium_geofontis_OPF15_" otu="otu42668">
        <meta content=" x=1.1596786 y=7.0 ll=7;" datatype="xsd:string" id="meta42670" property="format" xsi:type="nex:LiteralMeta"/>
      </node>
      <node about="#node42671" id="node42671" label="PMP67195.1_GCA_002877985_desulfoferrodoxin__Thermodesulfobacterium_geofontis_" otu="otu42672">
        <meta content=" x=1.1763314 y=8.0 ll=7;" datatype="xsd:string" id="meta42674" property="format" xsi:type="nex:LiteralMeta"/>
      </node>
      <node about="#node42679" id="node42679" label="96/99" otu="otu42680">
        <meta content=" x=1.2612753 y=9.875 ll=7;" datatype="xsd:string" id="meta42682" property="format" xsi:type="nex:LiteralMeta"/>
      </node>
      <node about="#node42683" id="node42683" label="AIH04314.1_GCA_000734015_desulfoferrodoxin__Thermodesulfobacterium_commune_DSM_2178_" otu="otu42684">
        <meta content=" x=1.2870249 y=9.0 ll=7;" datatype="xsd:string" id="meta42686" property="format" xsi:type="nex:LiteralMeta"/>
      </node>
      <node about="#node42687" id="node42687" label="80.8/87" otu="otu42688">
        <meta content=" x=1.310916 y=10.75 ll=7;" datatype="xsd:string" id="meta42690" property="format" xsi:type="nex:LiteralMeta"/>
      </node>
      <node about="#node42691" id="node42691" label="PMP64239.1_GCA_002877875_desulfoferrodoxin__Caldimicrobium_thiodismutans_" otu="otu42692">
        <meta content=" x=1.3642327 y=10.0 ll=7;" datatype="xsd:string" id="meta42694" property="format" xsi:type="nex:LiteralMeta"/>
      </node>
      <node about="#node42695" id="node42695" label="74.4/100" otu="otu42696">
        <meta content=" x=1.3281744 y=11.5 ll=7;" datatype="xsd:string" id="meta42698" property="format" xsi:type="nex:LiteralMeta"/>
      </node>
      <node about="#node42699" id="node42699" label="GCA_002441555DJWK01000022.1_52483114871510_52_GCA_002441555__1_ID_10_52_partial_00__Thermodesulfobacteriaceae_bacterium_UBA6232_" otu="otu42700">
        <meta content=" x=1.3453883 y=11.0 ll=7;" datatype="xsd:string" id="meta42702" property="format" xsi:type="nex:LiteralMeta"/>
      </node>
      <node about="#node42703" id="node42703" label="BAU23762.1_GCA_001548275_desulfoferrodoxin__Caldimicrobium_thiodismutans_" otu="otu42704">
        <meta content=" x=1.3281765 y=12.0 ll=7;" datatype="xsd:string" id="meta42706" property="format" xsi:type="nex:LiteralMeta"/>
      </node>
      <node about="#node42727" id="node42727" label="98/99" otu="otu42728">
        <meta content=" x=1.1061829 y=13.75 ll=7;" datatype="xsd:string" id="meta42730" property="format" xsi:type="nex:LiteralMeta"/>
      </node>
      <node about="#node42731" id="node42731" label="GCA_900315795ONAM01000009.1_17132291361515_17_GCA_900315795__1_ID_15_17_partial_00__uncultured_Elusimicrobium_sp._" otu="otu42732">
        <meta content=" x=1.1554775 y=13.0 ll=7;" datatype="xsd:string" id="meta42734" property="format" xsi:type="nex:LiteralMeta"/>
      </node>
      <node about="#node42735" id="node42735" label="81.7/100" otu="otu42736">
        <meta content=" x=1.1569531 y=14.5 ll=7;" datatype="xsd:string" id="meta42738" property="format" xsi:type="nex:LiteralMeta"/>
      </node>
      <node about="#node42739" id="node42739" label="GCA_900315845OOHK01000003.1_7364123645096_73_GCA_900315845__1_ID_6_73_partial_00__uncultured_Elusimicrobium_sp._" otu="otu42740">
        <meta content=" x=1.2311558 y=14.0 ll=7;" datatype="xsd:string" id="meta42742" property="format" xsi:type="nex:LiteralMeta"/>
      </node>
      <node about="#node42743" id="node42743" label="GCA_002309715DBXW01000008.1_7172105724912_71_GCA_002309715_1_ID_2_71_partial_00__Elusimicrobia_bacterium_UBA1202_" otu="otu42744">
        <meta content=" x=1.2238759 y=15.0 ll=7;" datatype="xsd:string" id="meta42746" property="format" xsi:type="nex:LiteralMeta"/>
      </node>
      <node about="#node42759" id="node42759" label="75.9/86" otu="otu42760">
        <meta content=" x=0.9649996 y=16.5 ll=7;" datatype="xsd:string" id="meta42762" property="format" xsi:type="nex:LiteralMeta"/>
      </node>
      <node about="#node42763" id="node42763" label="GCA_900322055ONYM01000104.1_313369134074186_31_GCA_900322055_1_ID_186_31_partial_00__uncultured_Elusimicrobium_sp._" otu="otu42764">
        <meta content=" x=1.1237811 y=16.0 ll=7;" datatype="xsd:string" id="meta42766" property="format" xsi:type="nex:LiteralMeta"/>
      </node>
      <node about="#node42767" id="node42767" label="GCA_900555095USJV01000006.1_4323936256_4_GCA_900555095_1_ID_6_4_partial_00__uncultured_Spirochaetes_bacterium_" otu="otu42768">
        <meta content=" x=0.9811371 y=17.0 ll=7;" datatype="xsd:string" id="meta42770" property="format" xsi:type="nex:LiteralMeta"/>
      </node>
      <node about="#node42779" id="node42779" label="70.1/73" otu="otu42780">
        <meta content=" x=0.9604362 y=20.71875 ll=7;" datatype="xsd:string" id="meta42782" property="format" xsi:type="nex:LiteralMeta"/>
      </node>
      <node about="#node42783" id="node42783" label="96.5/100" otu="otu42784">
        <meta content=" x=1.1321176 y=18.5 ll=7;" datatype="xsd:string" id="meta42786" property="format" xsi:type="nex:LiteralMeta"/>
      </node>
      <node about="#node42787" id="node42787" label="GCA_900545365UQYL01000003.1_7473751023_7_GCA_900545365_1_ID_3_7_partial_00__uncultured_Dialister_sp._" otu="otu42788">
        <meta content=" x=1.2107413 y=18.0 ll=7;" datatype="xsd:string" id="meta42790" property="format" xsi:type="nex:LiteralMeta"/>
      </node>
      <node about="#node42791" id="node42791" label="GCA_900552355URZH01000008.1_1111865122368_11_GCA_900552355__1_ID_8_11_partial_00__uncultured_Dialister_sp._" otu="otu42792">
        <meta content=" x=1.3903738 y=19.0 ll=7;" datatype="xsd:string" id="meta42794" property="format" xsi:type="nex:LiteralMeta"/>
      </node>
      <node about="#node42799" id="node42799" label="97.1/100" otu="otu42800">
        <meta content=" x=1.1452227 y=22.9375 ll=7;" datatype="xsd:string" id="meta42802" property="format" xsi:type="nex:LiteralMeta"/>
      </node>
      <node about="#node42803" id="node42803" label="76.6/99" otu="otu42804">
        <meta content=" x=1.1935151 y=21.875 ll=7;" datatype="xsd:string" id="meta42806" property="format" xsi:type="nex:LiteralMeta"/>
      </node>
      <node about="#node42807" id="node42807" label="74.7/99" otu="otu42808">
        <meta content=" x=1.2702783 y=20.75 ll=7;" datatype="xsd:string" id="meta42810" property="format" xsi:type="nex:LiteralMeta"/>
      </node>
      <node about="#node42811" id="node42811" label="ERP31346.1_GCA_000474745_desulfoferrodoxin__Chitinivibrio_alkaliphilus_ACht1_" otu="otu42812">
        <meta content=" x=1.9491892 y=20.0 ll=7;" datatype="xsd:string" id="meta42814" property="format" xsi:type="nex:LiteralMeta"/>
      </node>
      <node about="#node42815" id="node42815" label="28.5/100" otu="otu42816">
        <meta content=" x=1.2893806 y=21.5 ll=7;" datatype="xsd:string" id="meta42818" property="format" xsi:type="nex:LiteralMeta"/>
      </node>
      <node about="#node42819" id="node42819" label="GCA_002451015DKBB01000282.1_665447134118_6_GCA_002451015_1_ID_118_6_partial_00__Acidobacteria_bacterium_UBA6911_" otu="otu42820">
        <meta content=" x=1.4208324 y=21.0 ll=7;" datatype="xsd:string" id="meta42822" property="format" xsi:type="nex:LiteralMeta"/>
      </node>
      <node about="#node42823" id="node42823" label="GCA_003251135QKHL01000101.1_213701753116_2_GCA_003251135_1_ID_116_2_partial_00__Acidobacteria_bacterium_" otu="otu42824">
        <meta content=" x=1.3900199 y=22.0 ll=7;" datatype="xsd:string" id="meta42826" property="format" xsi:type="nex:LiteralMeta"/>
      </node>
      <node about="#node42835" id="node42835" label="WP_005035076.1_GCF_000242615_desulfoferrodoxin_FeS4_iron_binding_domain_containing_protein__Holophaga_foetida_" otu="otu42836">
        <meta content=" x=1.3245589 y=23.0 ll=7;" datatype="xsd:string" id="meta42838" property="format" xsi:type="nex:LiteralMeta"/>
      </node>
      <node about="#node42843" id="node42843" label="OHD55082.1_GCA_001829375_desulfoferrodoxin__Spirochaetes_bacterium_GWF1_41_5_" otu="otu42844">
        <meta content=" x=1.3473227 y=24.0 ll=7;" datatype="xsd:string" id="meta42846" property="format" xsi:type="nex:LiteralMeta"/>
      </node>
      <node about="#node42859" id="node42859" label="99.3/100" otu="otu42860">
        <meta content=" x=1.07551 y=25.5 ll=7;" datatype="xsd:string" id="meta42862" property="format" xsi:type="nex:LiteralMeta"/>
      </node>
      <node about="#node42863" id="node42863" label="GCA_002049545LLYT01000050.1_47389776968_4_GCA_002049545__1_ID_68_4_partial_00__Deltaproteobacteria_bacterium_tcs_42_" otu="otu42864">
        <meta content=" x=1.2013636 y=25.0 ll=7;" datatype="xsd:string" id="meta42866" property="format" xsi:type="nex:LiteralMeta"/>
      </node>
      <node about="#node42867" id="node42867" label="SEA53181.1_GCA_900107645_superoxide_reductase__Desulfuromusa_kysingii_" otu="otu42868">
        <meta content=" x=1.1170673 y=26.0 ll=7;" datatype="xsd:string" id="meta42870" property="format" xsi:type="nex:LiteralMeta"/>
      </node>
      <node about="#node42879" id="node42879" label="GCA_003561085PWXO01000299.1_29381318331_2_GCA_003561085_1_ID_331_2_partial_00__Phycisphaerae_bacterium_" otu="otu42880">
        <meta content=" x=0.87056994 y=27.0 ll=7;" datatype="xsd:string" id="meta42882" property="format" xsi:type="nex:LiteralMeta"/>
      </node>
      <node about="#node42887" id="node42887" label="0/46" otu="otu42888">
        <meta content=" x=0.8180915 y=234.38934 ll=7;" datatype="xsd:string" id="meta42890" property="format" xsi:type="nex:LiteralMeta"/>
      </node>
      <node about="#node42891" id="node42891" label="89.9/75" otu="otu42892">
        <meta content=" x=0.88964456 y=200.65367 ll=7;" datatype="xsd:string" id="meta42894" property="format" xsi:type="nex:LiteralMeta"/>
      </node>
      <node about="#node42895" id="node42895" label="81.8/68" otu="otu42896">
        <meta content=" x=0.9243752 y=137.18234 ll=7;" datatype="xsd:string" id="meta42898" property="format" xsi:type="nex:LiteralMeta"/>
      </node>
      <node about="#node42899" id="node42899" label="0/26" otu="otu42900">
        <meta content=" x=0.9288808 y=71.865395 ll=7;" datatype="xsd:string" id="meta42902" property="format" xsi:type="nex:LiteralMeta"/>
      </node>
      <node about="#node42903" id="node42903" label="89.3/45" otu="otu42904">
        <meta content=" x=0.9847765 y=31.671875 ll=7;" datatype="xsd:string" id="meta42906" property="format" xsi:type="nex:LiteralMeta"/>
      </node>
      <node about="#node42907" id="node42907" label="83.9/82" otu="otu42908">
        <meta content=" x=1.0840523 y=28.75 ll=7;" datatype="xsd:string" id="meta42910" property="format" xsi:type="nex:LiteralMeta"/>
      </node>
      <node about="#node42911" id="node42911" label="GCA_900318605ONLJ01000065.1_53462383940_5_GCA_900318605__1_ID_40_5_partial_00__uncultured_Rhodospirillaceae_bacterium_" otu="otu42912">
        <meta content=" x=1.4879144 y=28.0 ll=7;" datatype="xsd:string" id="meta42914" property="format" xsi:type="nex:LiteralMeta"/>
      </node>
      <node about="#node42915" id="node42915" label="81.1/100" otu="otu42916">
        <meta content=" x=1.181365 y=29.5 ll=7;" datatype="xsd:string" id="meta42918" property="format" xsi:type="nex:LiteralMeta"/>
      </node>
      <node about="#node42919" id="node42919" label="HCC32496.1_GCA_003517845_TPA__desulfoferrodoxin__Clostridiales_bacterium_" otu="otu42920">
        <meta content=" x=1.219931 y=29.0 ll=7;" datatype="xsd:string" id="meta42922" property="format" xsi:type="nex:LiteralMeta"/>
      </node>
      <node about="#node42923" id="node42923" label="GCA_002291985DBBB01000120.1_13140271438636_13_GCA_002291985__1_ID_36_13_partial_00__Firmicutes_bacterium_UBA995_" otu="otu42924">
        <meta content=" x=1.2288357 y=30.0 ll=7;" datatype="xsd:string" id="meta42926" property="format" xsi:type="nex:LiteralMeta"/>
      </node>
      <node about="#node42935" id="node42935" label="70.4/92" otu="otu42936">
        <meta content=" x=1.0054913 y=34.59375 ll=7;" datatype="xsd:string" id="meta42938" property="format" xsi:type="nex:LiteralMeta"/>
      </node>
      <node about="#node42939" id="node42939" label="75.3/80" otu="otu42940">
        <meta content=" x=1.0393269 y=31.9375 ll=7;" datatype="xsd:string" id="meta42942" property="format" xsi:type="nex:LiteralMeta"/>
      </node>
      <node about="#node42943" id="node42943" label="SFB18085.1_GCA_900111985_superoxide_reductase__Clostridium_frigidicarnis_" otu="otu42944">
        <meta content=" x=1.2689621 y=31.0 ll=7;" datatype="xsd:string" id="meta42946" property="format" xsi:type="nex:LiteralMeta"/>
      </node>
      <node about="#node42947" id="node42947" label="67.2/81" otu="otu42948">
        <meta content=" x=1.0525866 y=32.875 ll=7;" datatype="xsd:string" id="meta42950" property="format" xsi:type="nex:LiteralMeta"/>
      </node>
      <node about="#node42951" id="node42951" label="GCA_002298915DBML01000023.1_43600397430_4_GCA_002298915_1_ID_30_4_partial_00__Clostridium_sp._UBA699_" otu="otu42952">
        <meta content=" x=1.0978225 y=32.0 ll=7;" datatype="xsd:string" id="meta42954" property="format" xsi:type="nex:LiteralMeta"/>
      </node>
      <node about="#node42955" id="node42955" label="91.9/100" otu="otu42956">
        <meta content=" x=1.146861 y=33.75 ll=7;" datatype="xsd:string" id="meta42958" property="format" xsi:type="nex:LiteralMeta"/>
      </node>
      <node about="#node42959" id="node42959" label="WP_028576478.1_GCF_000428825_desulfoferrodoxin__Desulfomicrobium_escambiense_" otu="otu42960">
        <meta content=" x=1.1908674 y=33.0 ll=7;" datatype="xsd:string" id="meta42962" property="format" xsi:type="nex:LiteralMeta"/>
      </node>
      <node about="#node42963" id="node42963" label="96.2/100" otu="otu42964">
        <meta content=" x=1.2568686 y=34.5 ll=7;" datatype="xsd:string" id="meta42966" property="format" xsi:type="nex:LiteralMeta"/>
      </node>
      <node about="#node42967" id="node42967" label="SFM07326.1_GCA_900114595_superoxide_reductase__Desulfomicrobium_norvegicum_" otu="otu42968">
        <meta content=" x=1.2568712 y=34.0 ll=7;" datatype="xsd:string" id="meta42970" property="format" xsi:type="nex:LiteralMeta"/>
      </node>
      <node about="#node42971" id="node42971" label="GCA_002412965DHWB01000001.1_1720587209676_17_GCA_002412965__1_ID_6_17_partial_00__Desulfomicrobium_sp._UBA5193_" otu="otu42972">
        <meta content=" x=1.3078517 y=35.0 ll=7;" datatype="xsd:string" id="meta42974" property="format" xsi:type="nex:LiteralMeta"/>
      </node>
      <node about="#node42991" id="node42991" label="88.1/99" otu="otu42992">
        <meta content=" x=1.0643419 y=37.25 ll=7;" datatype="xsd:string" id="meta42994" property="format" xsi:type="nex:LiteralMeta"/>
      </node>
      <node about="#node42995" id="node42995" label="97.1/100" otu="otu42800">
        <meta content=" x=1.1618775 y=36.5 ll=7;" datatype="xsd:string" id="meta42996" property="format" xsi:type="nex:LiteralMeta"/>
      </node>
      <node about="#node42997" id="node42997" label="WP_010238766.1_GCF_000246895_desulfoferrodoxin__Clostridium_arbusti_" otu="otu42998">
        <meta content=" x=1.180773 y=36.0 ll=7;" datatype="xsd:string" id="meta43000" property="format" xsi:type="nex:LiteralMeta"/>
      </node>
      <node about="#node43001" id="node43001" label="AGK96184.1_GCA_000389635_desulfoferrodoxin__Clostridium_pasteurianum_BC1_" otu="otu43002">
        <meta content=" x=1.1766412 y=37.0 ll=7;" datatype="xsd:string" id="meta43004" property="format" xsi:type="nex:LiteralMeta"/>
      </node>
      <node about="#node43009" id="node43009" label="SHH66552.1_GCA_900129965_superoxide_reductase__Clostridium_grantii_DSM_8605_" otu="otu43010">
        <meta content=" x=1.0827157 y=38.0 ll=7;" datatype="xsd:string" id="meta43012" property="format" xsi:type="nex:LiteralMeta"/>
      </node>
      <node about="#node43025" id="node43025" label="77.5/69" otu="otu43026">
        <meta content=" x=0.94598156 y=112.058914 ll=7;" datatype="xsd:string" id="meta43028" property="format" xsi:type="nex:LiteralMeta"/>
      </node>
      <node about="#node43029" id="node43029" label="43.8/71" otu="otu43030">
        <meta content=" x=0.96282035 y=98.36783 ll=7;" datatype="xsd:string" id="meta43032" property="format" xsi:type="nex:LiteralMeta"/>
      </node>
      <node about="#node43033" id="node43033" label="72.4/77" otu="otu43034">
        <meta content=" x=0.98231715 y=72.735664 ll=7;" datatype="xsd:string" id="meta43036" property="format" xsi:type="nex:LiteralMeta"/>
      </node>
      <node about="#node43037" id="node43037" label="74/60" otu="otu43038">
        <meta content=" x=1.0044795 y=55.31977 ll=7;" datatype="xsd:string" id="meta43040" property="format" xsi:type="nex:LiteralMeta"/>
      </node>
      <node about="#node43041" id="node43041" label="94.4/94" otu="otu43042">
        <meta content=" x=1.2356108 y=39.5 ll=7;" datatype="xsd:string" id="meta43044" property="format" xsi:type="nex:LiteralMeta"/>
      </node>
      <node about="#node43045" id="node43045" label="RXE57295.1_GCA_004102725_desulfoferrodoxin__Methanoculleus_taiwanensis_" otu="otu43046">
        <meta content=" x=1.686245 y=39.0 ll=7;" datatype="xsd:string" id="meta43048" property="format" xsi:type="nex:LiteralMeta"/>
      </node>
      <node about="#node43049" id="node43049" label="GCA_004557405SFDZ01000018.1_32341113448834_32_GCA_004557405_1_ID_34_32_partial_00__Bacteroidales_bacterium_" otu="otu43050">
        <meta content=" x=1.3512005 y=40.0 ll=7;" datatype="xsd:string" id="meta43052" property="format" xsi:type="nex:LiteralMeta"/>
      </node>
      <node about="#node43057" id="node43057" label="84.4/87" otu="otu43058">
        <meta content=" x=1.0494018 y=71.13954 ll=7;" datatype="xsd:string" id="meta43060" property="format" xsi:type="nex:LiteralMeta"/>
      </node>
      <node about="#node43061" id="node43061" label="94.4/88" otu="otu43062">
        <meta content=" x=1.1104118 y=66.15408 ll=7;" datatype="xsd:string" id="meta43064" property="format" xsi:type="nex:LiteralMeta"/>
      </node>
      <node about="#node43065" id="node43065" label="0/59" otu="otu43066">
        <meta content=" x=1.1104144 y=59.308167 ll=7;" datatype="xsd:string" id="meta43068" property="format" xsi:type="nex:LiteralMeta"/>
      </node>
      <node about="#node43069" id="node43069" label="79/88" otu="otu43070">
        <meta content=" x=1.132826 y=50.194458 ll=7;" datatype="xsd:string" id="meta43072" property="format" xsi:type="nex:LiteralMeta"/>
      </node>
      <node about="#node43073" id="node43073" label="RMF97564.1_GCA_003696025_desulfoferrodoxin__Planctomycetes_bacterium_" otu="otu43074">
        <meta content=" x=1.385212 y=41.0 ll=7;" datatype="xsd:string" id="meta43076" property="format" xsi:type="nex:LiteralMeta"/>
      </node>
      <node about="#node43077" id="node43077" label="0/77" otu="otu43078">
        <meta content=" x=1.1328286 y=59.388916 ll=7;" datatype="xsd:string" id="meta43080" property="format" xsi:type="nex:LiteralMeta"/>
      </node>
      <node about="#node43081" id="node43081" label="0/76" otu="otu42628">
        <meta content=" x=1.1385312 y=57.027832 ll=7;" datatype="xsd:string" id="meta43082" property="format" xsi:type="nex:LiteralMeta"/>
      </node>
      <node about="#node43083" id="node43083" label="96.5/99" otu="otu43084">
        <meta content=" x=1.2803603 y=54.055664 ll=7;" datatype="xsd:string" id="meta43086" property="format" xsi:type="nex:LiteralMeta"/>
      </node>
      <node about="#node43087" id="node43087" label="83/100" otu="otu43088">
        <meta content=" x=1.3445954 y=49.11133 ll=7;" datatype="xsd:string" id="meta43090" property="format" xsi:type="nex:LiteralMeta"/>
      </node>
      <node about="#node43091" id="node43091" label="76/97" otu="otu43092">
        <meta content=" x=1.425026 y=43.25 ll=7;" datatype="xsd:string" id="meta43094" property="format" xsi:type="nex:LiteralMeta"/>
      </node>
      <node about="#node43095" id="node43095" label="0/97" otu="otu43096">
        <meta content=" x=1.4250282 y=42.5 ll=7;" datatype="xsd:string" id="meta43098" property="format" xsi:type="nex:LiteralMeta"/>
      </node>
      <node about="#node43099" id="node43099" label="GCA_001577045LSCI01000068.1_15043065_1_GCA_001577045__1_ID_65_1_partial_00__Marinimicrobia_bacterium_TCS58_" otu="otu43100">
        <meta content=" x=1.5345898 y=42.0 ll=7;" datatype="xsd:string" id="meta43102" property="format" xsi:type="nex:LiteralMeta"/>
      </node>
      <node about="#node43103" id="node43103" label="THB81811.1_GCA_004796375_desulfoferrodoxin__Desulfobacteraceae_bacterium_" otu="otu43104">
        <meta content=" x=1.4624964 y=43.0 ll=7;" datatype="xsd:string" id="meta43106" property="format" xsi:type="nex:LiteralMeta"/>
      </node>
      <node about="#node43111" id="node43111" label="WP_022663806.1_GCF_000420085_desulfoferrodoxin__Desulfospira_joergensenii_" otu="otu43112">
        <meta content=" x=1.5041863 y=44.0 ll=7;" datatype="xsd:string" id="meta43114" property="format" xsi:type="nex:LiteralMeta"/>
      </node>
      <node about="#node43119" id="node43119" label="90.5/100" otu="otu43120">
        <meta content=" x=1.4112166 y=54.972656 ll=7;" datatype="xsd:string" id="meta43122" property="format" xsi:type="nex:LiteralMeta"/>
      </node>
      <node about="#node43123" id="node43123" label="0/85" otu="otu43124">
        <meta content=" x=1.411219 y=52.820312 ll=7;" datatype="xsd:string" id="meta43126" property="format" xsi:type="nex:LiteralMeta"/>
      </node>
      <node about="#node43127" id="node43127" label="75.5/88" otu="otu43128">
        <meta content=" x=1.4646621 y=51.640625 ll=7;" datatype="xsd:string" id="meta43130" property="format" xsi:type="nex:LiteralMeta"/>
      </node>
      <node about="#node43131" id="node43131" label="56.1/87" otu="otu43132">
        <meta content=" x=1.4740003 y=50.28125 ll=7;" datatype="xsd:string" id="meta43134" property="format" xsi:type="nex:LiteralMeta"/>
      </node>
      <node about="#node43135" id="node43135" label="90.2/94" otu="otu43136">
        <meta content=" x=1.5342875 y=48.5625 ll=7;" datatype="xsd:string" id="meta43138" property="format" xsi:type="nex:LiteralMeta"/>
      </node>
      <node about="#node43139" id="node43139" label="86.6/99" otu="otu43140">
        <meta content=" x=1.5962698 y=46.125 ll=7;" datatype="xsd:string" id="meta43142" property="format" xsi:type="nex:LiteralMeta"/>
      </node>
      <node about="#node43143" id="node43143" label="PIE61143.1_GCA_002748775_desulfoferrodoxin__Desulfobacterales_bacterium_" otu="otu43144">
        <meta content=" x=1.728243 y=45.0 ll=7;" datatype="xsd:string" id="meta43146" property="format" xsi:type="nex:LiteralMeta"/>
      </node>
      <node about="#node43147" id="node43147" label="91.1/96" otu="otu43148">
        <meta content=" x=1.658652 y=47.25 ll=7;" datatype="xsd:string" id="meta43150" property="format" xsi:type="nex:LiteralMeta"/>
      </node>
      <node about="#node43151" id="node43151" label="GCA_003252055QKDP01000107.1_141129711677303_14_GCA_003252055_1_ID_303_14_partial_00__Desulfobacter_postgatei_" otu="otu43152">
        <meta content=" x=1.7303482 y=46.0 ll=7;" datatype="xsd:string" id="meta43154" property="format" xsi:type="nex:LiteralMeta"/>
      </node>
      <node about="#node43155" id="node43155" label="74.1/96" otu="otu43156">
        <meta content=" x=1.6790402 y=48.5 ll=7;" datatype="xsd:string" id="meta43158" property="format" xsi:type="nex:LiteralMeta"/>
      </node>
      <node about="#node43159" id="node43159" label="73.9/99" otu="otu43160">
        <meta content=" x=1.7032208 y=47.5 ll=7;" datatype="xsd:string" id="meta43162" property="format" xsi:type="nex:LiteralMeta"/>
      </node>
      <node about="#node43163" id="node43163" label="PIE62359.1_GCA_002747145_desulfoferrodoxin__Desulfobacter_postgatei_" otu="otu43164">
        <meta content=" x=1.8160495 y=47.0 ll=7;" datatype="xsd:string" id="meta43166" property="format" xsi:type="nex:LiteralMeta"/>
      </node>
      <node about="#node43167" id="node43167" label="WP_035237609.1_GCF_000745975_desulfoferrodoxin__Desulfobacter_vibrioformis_" otu="otu43168">
        <meta content=" x=1.7335829 y=48.0 ll=7;" datatype="xsd:string" id="meta43170" property="format" xsi:type="nex:LiteralMeta"/>
      </node>
      <node about="#node43175" id="node43175" label="80.4/100" otu="otu43176">
        <meta content=" x=1.7077509 y=49.5 ll=7;" datatype="xsd:string" id="meta43178" property="format" xsi:type="nex:LiteralMeta"/>
      </node>
      <node about="#node43179" id="node43179" label="QBH14934.1_GCA_004319545_desulfoferrodoxin__Desulfobacter_hydrogenophilus_" otu="otu43180">
        <meta content=" x=1.7241342 y=49.0 ll=7;" datatype="xsd:string" id="meta43182" property="format" xsi:type="nex:LiteralMeta"/>
      </node>
      <node about="#node43183" id="node43183" label="WP_020588145.1_GCF_000373985_desulfoferrodoxin__Desulfobacter_curvatus_" otu="otu43184">
        <meta content=" x=1.7077532 y=50.0 ll=7;" datatype="xsd:string" id="meta43186" property="format" xsi:type="nex:LiteralMeta"/>
      </node>
      <node about="#node43203" id="node43203" label="GCA_003354055PIVQ01001772.1_23006471716_2_GCA_003354055__1_ID_1716_2_partial_01__Desulfobacteraceae_bacterium_" otu="otu43204">
        <meta content=" x=1.5727353 y=51.0 ll=7;" datatype="xsd:string" id="meta43206" property="format" xsi:type="nex:LiteralMeta"/>
      </node>
      <node about="#node43211" id="node43211" label="GCA_003353855PIVS01000005.1_261974820128134_26_GCA_003353855_1_ID_134_26_partial_00__Desulfobacteraceae_bacterium_" otu="otu43212">
        <meta content=" x=1.4973176 y=52.0 ll=7;" datatype="xsd:string" id="meta43214" property="format" xsi:type="nex:LiteralMeta"/>
      </node>
      <node about="#node43219" id="node43219" label="RLB92925.1_GCA_003647305_desulfoferrodoxin__Deltaproteobacteria_bacterium_" otu="otu43220">
        <meta content=" x=1.501005 y=53.0 ll=7;" datatype="xsd:string" id="meta43222" property="format" xsi:type="nex:LiteralMeta"/>
      </node>
      <node about="#node43227" id="node43227" label="HCY86538.1_GCA_003538835_TPA__desulfoferrodoxin__Desulfobacteraceae_bacterium_" otu="otu43228">
        <meta content=" x=1.4669497 y=54.0 ll=7;" datatype="xsd:string" id="meta43230" property="format" xsi:type="nex:LiteralMeta"/>
      </node>
      <node about="#node43235" id="node43235" label="82.2/89" otu="otu43236">
        <meta content=" x=1.4746537 y=57.125 ll=7;" datatype="xsd:string" id="meta43238" property="format" xsi:type="nex:LiteralMeta"/>
      </node>
      <node about="#node43239" id="node43239" label="84.6/100" otu="otu43240">
        <meta content=" x=1.524122 y=56.25 ll=7;" datatype="xsd:string" id="meta43242" property="format" xsi:type="nex:LiteralMeta"/>
      </node>
      <node about="#node43243" id="node43243" label="74.5/100" otu="otu43244">
        <meta content=" x=1.5558752 y=55.5 ll=7;" datatype="xsd:string" id="meta43246" property="format" xsi:type="nex:LiteralMeta"/>
      </node>
      <node about="#node43247" id="node43247" label="OGR28563.1_GCA_001799395_desulfoferrodoxin__Desulfobacterales_bacterium_RIFOXYA12_FULL_46_15_" otu="otu43248">
        <meta content=" x=1.6389705 y=55.0 ll=7;" datatype="xsd:string" id="meta43250" property="format" xsi:type="nex:LiteralMeta"/>
      </node>
      <node about="#node43251" id="node43251" label="OGQ88891.1_GCA_001798685_desulfoferrodoxin__Deltaproteobacteria_bacterium_RIFOXYC2_FULL_48_10_" otu="otu43252">
        <meta content=" x=1.666827 y=56.0 ll=7;" datatype="xsd:string" id="meta43254" property="format" xsi:type="nex:LiteralMeta"/>
      </node>
      <node about="#node43259" id="node43259" label="CCK79902.1_GCA_000307105_Dfx__desulfoferredoxin__Desulfobacula_toluolica_Tol2_" otu="otu43260">
        <meta content=" x=1.5241245 y=57.0 ll=7;" datatype="xsd:string" id="meta43262" property="format" xsi:type="nex:LiteralMeta"/>
      </node>
      <node about="#node43267" id="node43267" label="OQY53043.1_GCA_002085465_desulfoferrodoxin__Desulfobacteraceae_bacterium_4572_89_" otu="otu43268">
        <meta content=" x=1.5613283 y=58.0 ll=7;" datatype="xsd:string" id="meta43270" property="format" xsi:type="nex:LiteralMeta"/>
      </node>
      <node about="#node43283" id="node43283" label="WP_024335172.1_GCF_000421285_desulfoferrodoxin__Desulfotignum_balticum_" otu="otu43284">
        <meta content=" x=1.3582795 y=59.0 ll=7;" datatype="xsd:string" id="meta43286" property="format" xsi:type="nex:LiteralMeta"/>
      </node>
      <node about="#node43291" id="node43291" label="GCA_002423705DINW01000044.1_8723876127_8_GCA_002423705_1_ID_7_8_partial_00__Clostridium_sp._UBA5530_" otu="otu43292">
        <meta content=" x=1.3199041 y=60.0 ll=7;" datatype="xsd:string" id="meta43294" property="format" xsi:type="nex:LiteralMeta"/>
      </node>
      <node about="#node43299" id="node43299" label="33.3/85" otu="otu43300">
        <meta content=" x=1.1844479 y=61.75 ll=7;" datatype="xsd:string" id="meta43302" property="format" xsi:type="nex:LiteralMeta"/>
      </node>
      <node about="#node43303" id="node43303" label="PJA48377.1_GCA_002791215_desulfoferrodoxin__candidate_division_SR1_bacterium_CG_4_9_14_3_um_filter_40_9_" otu="otu43304">
        <meta content=" x=1.3860807 y=61.0 ll=7;" datatype="xsd:string" id="meta43306" property="format" xsi:type="nex:LiteralMeta"/>
      </node>
      <node about="#node43307" id="node43307" label="99.2/100" otu="otu43308">
        <meta content=" x=1.382918 y=62.5 ll=7;" datatype="xsd:string" id="meta43310" property="format" xsi:type="nex:LiteralMeta"/>
      </node>
      <node about="#node43311" id="node43311" label="AWB09513.1_GCA_003057965_superoxide_reductase__Thermodesulfobium_acidiphilum_" otu="otu43312">
        <meta content=" x=1.3829205 y=62.0 ll=7;" datatype="xsd:string" id="meta43314" property="format" xsi:type="nex:LiteralMeta"/>
      </node>
      <node about="#node43315" id="node43315" label="AEE13787.1_GCA_000212395_desulfoferrodoxin__Thermodesulfobium_narugense_DSM_14796_" otu="otu43316">
        <meta content=" x=1.4157681 y=63.0 ll=7;" datatype="xsd:string" id="meta43318" property="format" xsi:type="nex:LiteralMeta"/>
      </node>
      <node about="#node43335" id="node43335" label="90.2/88" otu="otu43336">
        <meta content=" x=1.1950624 y=68.421875 ll=7;" datatype="xsd:string" id="meta43338" property="format" xsi:type="nex:LiteralMeta"/>
      </node>
      <node about="#node43339" id="node43339" label="75.7/99" otu="otu43340">
        <meta content=" x=1.2303721 y=65.34375 ll=7;" datatype="xsd:string" id="meta43342" property="format" xsi:type="nex:LiteralMeta"/>
      </node>
      <node about="#node43343" id="node43343" label="SKA84859.1_GCA_900167605_superoxide_reductase__Caloramator_quimbayensis_" otu="otu43344">
        <meta content=" x=1.3141564 y=64.0 ll=7;" datatype="xsd:string" id="meta43346" property="format" xsi:type="nex:LiteralMeta"/>
      </node>
      <node about="#node43347" id="node43347" label="87.2/100" otu="otu43348">
        <meta content=" x=1.2915392 y=66.6875 ll=7;" datatype="xsd:string" id="meta43350" property="format" xsi:type="nex:LiteralMeta"/>
      </node>
      <node about="#node43351" id="node43351" label="98.3/100" otu="otu43352">
        <meta content=" x=1.4727257 y=65.5 ll=7;" datatype="xsd:string" id="meta43354" property="format" xsi:type="nex:LiteralMeta"/>
      </node>
      <node about="#node43355" id="node43355" label="WP_017417133.1_GCF_000300195_desulfoferrodoxin__Clostridium_tunisiense_" otu="otu43356">
        <meta content=" x=1.5059159 y=65.0 ll=7;" datatype="xsd:string" id="meta43358" property="format" xsi:type="nex:LiteralMeta"/>
      </node>
      <node about="#node43359" id="node43359" label="EQB87138.1_GCA_000447315_hypothetical_protein_M918_10720__Clostridium_sp._BL8_" otu="otu43360">
        <meta content=" x=1.4727281 y=66.0 ll=7;" datatype="xsd:string" id="meta43362" property="format" xsi:type="nex:LiteralMeta"/>
      </node>
      <node about="#node43367" id="node43367" label="1.5/100" otu="otu43368">
        <meta content=" x=1.2991084 y=67.875 ll=7;" datatype="xsd:string" id="meta43370" property="format" xsi:type="nex:LiteralMeta"/>
      </node>
      <node about="#node43371" id="node43371" label="GCA_900547625URHK01000008.1_1261372281376058_126_GCA_900547625_1_ID_8_126_partial_00__uncultured_Clostridium_sp._" otu="otu43372">
        <meta content=" x=1.346566 y=67.0 ll=7;" datatype="xsd:string" id="meta43374" property="format" xsi:type="nex:LiteralMeta"/>
      </node>
      <node about="#node43375" id="node43375" label="86.6/100" otu="otu43376">
        <meta content=" x=1.3410867 y=68.75 ll=7;" datatype="xsd:string" id="meta43378" property="format" xsi:type="nex:LiteralMeta"/>
      </node>
      <node about="#node43379" id="node43379" label="GCA_002455975DKLM01000129.1_886929069146_8_GCA_002455975__1_ID_146_8_partial_00__Clostridium_sp._UBA6640_" otu="otu43380">
        <meta content=" x=1.3410894 y=68.0 ll=7;" datatype="xsd:string" id="meta43382" property="format" xsi:type="nex:LiteralMeta"/>
      </node>
      <node about="#node43383" id="node43383" label="84.3/100" otu="otu43384">
        <meta content=" x=1.3575114 y=69.5 ll=7;" datatype="xsd:string" id="meta43386" property="format" xsi:type="nex:LiteralMeta"/>
      </node>
      <node about="#node43387" id="node43387" label="GCA_002341865DDOV01000044.1_171696417341123_17_GCA_002341865__1_ID_123_17_partial_00__Clostridium_sp._UBA2485_" otu="otu43388">
        <meta content=" x=1.3575144 y=69.0 ll=7;" datatype="xsd:string" id="meta43390" property="format" xsi:type="nex:LiteralMeta"/>
      </node>
      <node about="#node43391" id="node43391" label="GCA_002339425DDLC01000010.1_10010602210639930_100_GCA_002339425__1_ID_30_100_partial_00__Clostridium_argentinense_" otu="otu43392">
        <meta content=" x=1.3741266 y=70.0 ll=7;" datatype="xsd:string" id="meta43394" property="format" xsi:type="nex:LiteralMeta"/>
      </node>
      <node about="#node43415" id="node43415" label="92.3/100" otu="otu43416">
        <meta content=" x=1.2759976 y=71.5 ll=7;" datatype="xsd:string" id="meta43418" property="format" xsi:type="nex:LiteralMeta"/>
      </node>
      <node about="#node43419" id="node43419" label="WP_102398937.1_GCF_900184255_desulfoferrodoxin__Khelaifiella_massiliensis_" otu="otu43420">
        <meta content=" x=1.3106524 y=71.0 ll=7;" datatype="xsd:string" id="meta43422" property="format" xsi:type="nex:LiteralMeta"/>
      </node>
      <node about="#node43423" id="node43423" label="WP_035292118.1_GCF_000744935_desulfoferrodoxin__Clostridium_sp._KNHs214_" otu="otu43424">
        <meta content=" x=1.2759998 y=72.0 ll=7;" datatype="xsd:string" id="meta43426" property="format" xsi:type="nex:LiteralMeta"/>
      </node>
      <node about="#node43439" id="node43439" label="QCH28247.1_GCA_004924375_Desulfoferrodoxin__Clostridium_tyrobutyricum_" otu="otu43440">
        <meta content=" x=1.202997 y=73.0 ll=7;" datatype="xsd:string" id="meta43442" property="format" xsi:type="nex:LiteralMeta"/>
      </node>
      <node about="#node43447" id="node43447" label="0/90" otu="otu43448">
        <meta content=" x=1.0494049 y=76.125 ll=7;" datatype="xsd:string" id="meta43450" property="format" xsi:type="nex:LiteralMeta"/>
      </node>
      <node about="#node43451" id="node43451" label="83.2/100" otu="otu43452">
        <meta content=" x=1.0661845 y=75.25 ll=7;" datatype="xsd:string" id="meta43454" property="format" xsi:type="nex:LiteralMeta"/>
      </node>
      <node about="#node43455" id="node43455" label="86.9/100" otu="otu43456">
        <meta content=" x=1.0833122 y=74.5 ll=7;" datatype="xsd:string" id="meta43458" property="format" xsi:type="nex:LiteralMeta"/>
      </node>
      <node about="#node43459" id="node43459" label="EDK35766.1_GCA_000016505_Rbo__Clostridium_kluyveri_DSM_555_" otu="otu43460">
        <meta content=" x=1.1009626 y=74.0 ll=7;" datatype="xsd:string" id="meta43462" property="format" xsi:type="nex:LiteralMeta"/>
      </node>
      <node about="#node43463" id="node43463" label="PRR85373.1_GCA_002995845_Desulfoferrodoxin__Clostridium_luticellarii_" otu="otu43464">
        <meta content=" x=1.0833153 y=75.0 ll=7;" datatype="xsd:string" id="meta43466" property="format" xsi:type="nex:LiteralMeta"/>
      </node>
      <node about="#node43471" id="node43471" label="GCA_900555255USKT01000053.1_31739211353_3_GCA_900555255__1_ID_53_3_partial_00__uncultured_Clostridium_sp._" otu="otu43472">
        <meta content=" x=1.0661871 y=76.0 ll=7;" datatype="xsd:string" id="meta43474" property="format" xsi:type="nex:LiteralMeta"/>
      </node>
      <node about="#node43479" id="node43479" label="HBC96265.1_GCA_003497125_TPA__desulfoferrodoxin__Clostridium_sp._" otu="otu43480">
        <meta content=" x=1.049407 y=77.0 ll=7;" datatype="xsd:string" id="meta43482" property="format" xsi:type="nex:LiteralMeta"/>
      </node>
      <node about="#node43495" id="node43495" label="76.3/56" otu="otu43496">
        <meta content=" x=1.0041913 y=90.15155 ll=7;" datatype="xsd:string" id="meta43498" property="format" xsi:type="nex:LiteralMeta"/>
      </node>
      <node about="#node43499" id="node43499" label="74/85" otu="otu43500">
        <meta content=" x=1.0244535 y=81.84375 ll=7;" datatype="xsd:string" id="meta43502" property="format" xsi:type="nex:LiteralMeta"/>
      </node>
      <node about="#node43503" id="node43503" label="84.5/64" otu="otu43504">
        <meta content=" x=1.0759848 y=78.75 ll=7;" datatype="xsd:string" id="meta43506" property="format" xsi:type="nex:LiteralMeta"/>
      </node>
      <node about="#node43507" id="node43507" label="SCX90246.1_GCA_900101345_superoxide_reductase__Desulfoluna_spongiiphila_" otu="otu43508">
        <meta content=" x=1.2945213 y=78.0 ll=7;" datatype="xsd:string" id="meta43510" property="format" xsi:type="nex:LiteralMeta"/>
      </node>
      <node about="#node43511" id="node43511" label="68.6/64" otu="otu43512">
        <meta content=" x=1.1014297 y=79.5 ll=7;" datatype="xsd:string" id="meta43514" property="format" xsi:type="nex:LiteralMeta"/>
      </node>
      <node about="#node43515" id="node43515" label="GCA_002381695DFXM01000024.1_43748413120_4_GCA_002381695__1_ID_20_4_partial_00__Clostridium_sp._UBA4108_" otu="otu43516">
        <meta content=" x=1.3361692 y=79.0 ll=7;" datatype="xsd:string" id="meta43518" property="format" xsi:type="nex:LiteralMeta"/>
      </node>
      <node about="#node43519" id="node43519" label="QAA34803.1_GCA_004015185_desulfoferrodoxin__Clostridium_sp._CT4_" otu="otu43520">
        <meta content=" x=1.2440877 y=80.0 ll=7;" datatype="xsd:string" id="meta43522" property="format" xsi:type="nex:LiteralMeta"/>
      </node>
      <node about="#node43531" id="node43531" label="76.3/63" otu="otu43532">
        <meta content=" x=1.0423489 y=84.9375 ll=7;" datatype="xsd:string" id="meta43534" property="format" xsi:type="nex:LiteralMeta"/>
      </node>
      <node about="#node43535" id="node43535" label="88/99" otu="otu43536">
        <meta content=" x=1.1265796 y=83.375 ll=7;" datatype="xsd:string" id="meta43538" property="format" xsi:type="nex:LiteralMeta"/>
      </node>
      <node about="#node43539" id="node43539" label="94.5/100" otu="otu43540">
        <meta content=" x=1.2447462 y=82.25 ll=7;" datatype="xsd:string" id="meta43542" property="format" xsi:type="nex:LiteralMeta"/>
      </node>
      <node about="#node43543" id="node43543" label="28.8/81" otu="otu43544">
        <meta content=" x=1.2856467 y=81.5 ll=7;" datatype="xsd:string" id="meta43546" property="format" xsi:type="nex:LiteralMeta"/>
      </node>
      <node about="#node43547" id="node43547" label="TGY44187.1_GCA_004794105_desulfoferrodoxin__Clostridium_sartagoforme_" otu="otu43548">
        <meta content=" x=1.5063308 y=81.0 ll=7;" datatype="xsd:string" id="meta43550" property="format" xsi:type="nex:LiteralMeta"/>
      </node>
      <node about="#node43551" id="node43551" label="KLE15154.1_GCA_001010885_DNA_topoisomerase_II__Clostridium_sp._C8_" otu="otu43552">
        <meta content=" x=1.3296807 y=82.0 ll=7;" datatype="xsd:string" id="meta43554" property="format" xsi:type="nex:LiteralMeta"/>
      </node>
      <node about="#node43559" id="node43559" label="EEH98034.2_GCA_000158375_desulfoferrodoxin__Clostridium_sp._7_2_43FAA_" otu="otu43560">
        <meta content=" x=1.271084 y=83.0 ll=7;" datatype="xsd:string" id="meta43562" property="format" xsi:type="nex:LiteralMeta"/>
      </node>
      <node about="#node43567" id="node43567" label="97.3/100" otu="otu43568">
        <meta content=" x=1.3022112 y=84.5 ll=7;" datatype="xsd:string" id="meta43570" property="format" xsi:type="nex:LiteralMeta"/>
      </node>
      <node about="#node43571" id="node43571" label="SCJ71270.1_GCA_900066945_Desulfoferrodoxin__uncultured_Clostridium_sp._" otu="otu43572">
        <meta content=" x=1.3674984 y=84.0 ll=7;" datatype="xsd:string" id="meta43574" property="format" xsi:type="nex:LiteralMeta"/>
      </node>
      <node about="#node43575" id="node43575" label="CUO23312.1_GCA_001405015_desulfoferrodoxin__Clostridium_disporicum_" otu="otu43576">
        <meta content=" x=1.3902432 y=85.0 ll=7;" datatype="xsd:string" id="meta43578" property="format" xsi:type="nex:LiteralMeta"/>
      </node>
      <node about="#node43587" id="node43587" label="75.2/89" otu="otu43588">
        <meta content=" x=1.0786569 y=86.5 ll=7;" datatype="xsd:string" id="meta43590" property="format" xsi:type="nex:LiteralMeta"/>
      </node>
      <node about="#node43591" id="node43591" label="WP_026883830.1_GCF_000686725_desulfoferrodoxin__Clostridium_akagii_" otu="otu43592">
        <meta content=" x=1.1918124 y=86.0 ll=7;" datatype="xsd:string" id="meta43594" property="format" xsi:type="nex:LiteralMeta"/>
      </node>
      <node about="#node43595" id="node43595" label="SMC29199.1_GCA_900176305_superoxide_reductase__Clostridium_acidisoli_DSM_12555_" otu="otu43596">
        <meta content=" x=1.1849939 y=87.0 ll=7;" datatype="xsd:string" id="meta43598" property="format" xsi:type="nex:LiteralMeta"/>
      </node>
      <node about="#node43611" id="node43611" label="91.5/82" otu="otu43612">
        <meta content=" x=1.1094073 y=98.45936 ll=7;" datatype="xsd:string" id="meta43614" property="format" xsi:type="nex:LiteralMeta"/>
      </node>
      <node about="#node43615" id="node43615" label="KKQ11167.1_GCA_000991805_Desulfoferrodoxin__candidate_division_WS6_bacterium_GW2011_GWC2_36_7_" otu="otu43616">
        <meta content=" x=1.4466627 y=88.0 ll=7;" datatype="xsd:string" id="meta43618" property="format" xsi:type="nex:LiteralMeta"/>
      </node>
      <node about="#node43619" id="node43619" label="65.5/66" otu="otu43620">
        <meta content=" x=1.1326407 y=108.91872 ll=7;" datatype="xsd:string" id="meta43622" property="format" xsi:type="nex:LiteralMeta"/>
      </node>
      <node about="#node43623" id="node43623" label="65.3/50" otu="otu43624">
        <meta content=" x=1.1479967 y=95.58743 ll=7;" datatype="xsd:string" id="meta43626" property="format" xsi:type="nex:LiteralMeta"/>
      </node>
      <node about="#node43627" id="node43627" label="79.5/76" otu="otu43628">
        <meta content=" x=1.1925766 y=90.625 ll=7;" datatype="xsd:string" id="meta43630" property="format" xsi:type="nex:LiteralMeta"/>
      </node>
      <node about="#node43631" id="node43631" label="39.8/89" otu="otu43632">
        <meta content=" x=1.2686259 y=89.5 ll=7;" datatype="xsd:string" id="meta43634" property="format" xsi:type="nex:LiteralMeta"/>
      </node>
      <node about="#node43635" id="node43635" label="GCA_900553595USEC01000009.1_4849731501479_48_GCA_900553595_1_ID_9_48_partial_00__uncultured_Prevotella_sp._" otu="otu43636">
        <meta content=" x=1.3319136 y=89.0 ll=7;" datatype="xsd:string" id="meta43638" property="format" xsi:type="nex:LiteralMeta"/>
      </node>
      <node about="#node43639" id="node43639" label="GCA_900543975UQTI01000030.1_13155561596630_13_GCA_900543975__1_ID_30_13_partial_00__uncultured_Prevotella_sp._" otu="otu43640">
        <meta content=" x=1.4699417 y=90.0 ll=7;" datatype="xsd:string" id="meta43642" property="format" xsi:type="nex:LiteralMeta"/>
      </node>
      <node about="#node43647" id="node43647" label="0/68" otu="otu43648">
        <meta content=" x=1.1941957 y=91.75 ll=7;" datatype="xsd:string" id="meta43650" property="format" xsi:type="nex:LiteralMeta"/>
      </node>
      <node about="#node43651" id="node43651" label="OYP60209.1_GCA_002251365_desulfoferrodoxin__Prevotella_sp._P3_122_" otu="otu43652">
        <meta content=" x=1.4795381 y=91.0 ll=7;" datatype="xsd:string" id="meta43654" property="format" xsi:type="nex:LiteralMeta"/>
      </node>
      <node about="#node43655" id="node43655" label="81.9/93" otu="otu43656">
        <meta content=" x=1.2465798 y=92.5 ll=7;" datatype="xsd:string" id="meta43658" property="format" xsi:type="nex:LiteralMeta"/>
      </node>
      <node about="#node43659" id="node43659" label="GCA_004555245SFIS01000017.1_120557985_1_GCA_004555245__1_ID_85_1_partial_00__Bacteroidales_bacterium_" otu="otu43660">
        <meta content=" x=1.4080887 y=92.0 ll=7;" datatype="xsd:string" id="meta43662" property="format" xsi:type="nex:LiteralMeta"/>
      </node>
      <node about="#node43663" id="node43663" label="GCA_004554665SFKY01000062.1_66818721032_6_GCA_004554665_1_ID_32_6_partial_00__Bacteroidales_bacterium_" otu="otu43664">
        <meta content=" x=1.3498986 y=93.0 ll=7;" datatype="xsd:string" id="meta43666" property="format" xsi:type="nex:LiteralMeta"/>
      </node>
      <node about="#node43679" id="node43679" label="85.9/97" otu="otu43680">
        <meta content=" x=1.2163291 y=100.549866 ll=7;" datatype="xsd:string" id="meta43682" property="format" xsi:type="nex:LiteralMeta"/>
      </node>
      <node about="#node43683" id="node43683" label="GCA_004557285SFEK01000001.1_133777493_1_GCA_004557285_1_ID_93_1_partial_00__Bacteroidales_bacterium_" otu="otu43684">
        <meta content=" x=1.3414656 y=94.0 ll=7;" datatype="xsd:string" id="meta43686" property="format" xsi:type="nex:LiteralMeta"/>
      </node>
      <node about="#node43687" id="node43687" label="53.5/62" otu="otu43688">
        <meta content=" x=1.2604455 y=107.09973 ll=7;" datatype="xsd:string" id="meta43690" property="format" xsi:type="nex:LiteralMeta"/>
      </node>
      <node about="#node43691" id="node43691" label="77.4/100" otu="otu43692">
        <meta content=" x=1.2936985 y=97.125 ll=7;" datatype="xsd:string" id="meta43694" property="format" xsi:type="nex:LiteralMeta"/>
      </node>
      <node about="#node43695" id="node43695" label="85/97" otu="otu43696">
        <meta content=" x=1.311624 y=96.25 ll=7;" datatype="xsd:string" id="meta43698" property="format" xsi:type="nex:LiteralMeta"/>
      </node>
      <node about="#node43699" id="node43699" label="0/97" otu="otu43096">
        <meta content=" x=1.311627 y=95.5 ll=7;" datatype="xsd:string" id="meta43700" property="format" xsi:type="nex:LiteralMeta"/>
      </node>
      <node about="#node43701" id="node43701" label="GCA_004559785SFXD01000041.1_1322765143_1_GCA_004559785__1_ID_143_1_partial_00__bacterium_" otu="otu43702">
        <meta content=" x=1.5187802 y=95.0 ll=7;" datatype="xsd:string" id="meta43704" property="format" xsi:type="nex:LiteralMeta"/>
      </node>
      <node about="#node43705" id="node43705" label="GCA_004559785SFXD01000082.1_232770168_2_GCA_004559785_1_ID_68_2_partial_00__bacterium_" otu="otu43706">
        <meta content=" x=1.408882 y=96.0 ll=7;" datatype="xsd:string" id="meta43708" property="format" xsi:type="nex:LiteralMeta"/>
      </node>
      <node about="#node43713" id="node43713" label="OYP64131.1_GCA_002251435_desulfoferrodoxin__Prevotella_sp._P2_180_" otu="otu43714">
        <meta content=" x=1.3470538 y=97.0 ll=7;" datatype="xsd:string" id="meta43716" property="format" xsi:type="nex:LiteralMeta"/>
      </node>
      <node about="#node43721" id="node43721" label="OYP58282.1_GCA_002251245_desulfoferrodoxin__Prevotella_sp._P5_92_" otu="otu43722">
        <meta content=" x=1.2937016 y=98.0 ll=7;" datatype="xsd:string" id="meta43724" property="format" xsi:type="nex:LiteralMeta"/>
      </node>
      <node about="#node43729" id="node43729" label="94.8/94" otu="otu43730">
        <meta content=" x=1.3533508 y=117.07446 ll=7;" datatype="xsd:string" id="meta43732" property="format" xsi:type="nex:LiteralMeta"/>
      </node>
      <node about="#node43733" id="node43733" label="0/59" otu="otu43066">
        <meta content=" x=1.3533529 y=114.648926 ll=7;" datatype="xsd:string" id="meta43734" property="format" xsi:type="nex:LiteralMeta"/>
      </node>
      <node about="#node43735" id="node43735" label="0/57" otu="otu43736">
        <meta content=" x=1.3533559 y=111.79785 ll=7;" datatype="xsd:string" id="meta43738" property="format" xsi:type="nex:LiteralMeta"/>
      </node>
      <node about="#node43739" id="node43739" label="81.1/88" otu="otu43740">
        <meta content=" x=1.3701314 y=108.8457 ll=7;" datatype="xsd:string" id="meta43742" property="format" xsi:type="nex:LiteralMeta"/>
      </node>
      <node about="#node43743" id="node43743" label="0/85" otu="otu43124">
        <meta content=" x=1.3701339 y=106.19141 ll=7;" datatype="xsd:string" id="meta43744" property="format" xsi:type="nex:LiteralMeta"/>
      </node>
      <node about="#node43745" id="node43745" label="74/94" otu="otu43746">
        <meta content=" x=1.3843176 y=103.38281 ll=7;" datatype="xsd:string" id="meta43748" property="format" xsi:type="nex:LiteralMeta"/>
      </node>
      <node about="#node43749" id="node43749" label="96.8/98" otu="otu43750">
        <meta content=" x=1.4639976 y=99.75 ll=7;" datatype="xsd:string" id="meta43752" property="format" xsi:type="nex:LiteralMeta"/>
      </node>
      <node about="#node43753" id="node43753" label="GCA_900550035URQS01000003.1_1111911122763_11_GCA_900550035_1_ID_3_11_partial_00__uncultured_Prevotella_sp._" otu="otu43754">
        <meta content=" x=1.4640003 y=99.0 ll=7;" datatype="xsd:string" id="meta43756" property="format" xsi:type="nex:LiteralMeta"/>
      </node>
      <node about="#node43757" id="node43757" label="95.2/100" otu="otu43758">
        <meta content=" x=1.5207695 y=100.5 ll=7;" datatype="xsd:string" id="meta43760" property="format" xsi:type="nex:LiteralMeta"/>
      </node>
      <node about="#node43761" id="node43761" label="GCA_900543835UQSY01000072.1_97338769472_9_GCA_900543835_1_ID_72_9_partial_00__uncultured_Prevotella_sp._" otu="otu43762">
        <meta content=" x=1.5207721 y=100.0 ll=7;" datatype="xsd:string" id="meta43764" property="format" xsi:type="nex:LiteralMeta"/>
      </node>
      <node about="#node43765" id="node43765" label="OYP40886.1_GCA_002251295_desulfoferrodoxin__Prevotella_sp._P5_50_" otu="otu43766">
        <meta content=" x=1.5584916 y=101.0 ll=7;" datatype="xsd:string" id="meta43768" property="format" xsi:type="nex:LiteralMeta"/>
      </node>
      <node about="#node43777" id="node43777" label="0/100" otu="otu43778">
        <meta content=" x=1.3880465 y=107.015625 ll=7;" datatype="xsd:string" id="meta43780" property="format" xsi:type="nex:LiteralMeta"/>
      </node>
      <node about="#node43781" id="node43781" label="0/100" otu="otu43778">
        <meta content=" x=1.3880494 y=106.03125 ll=7;" datatype="xsd:string" id="meta43782" property="format" xsi:type="nex:LiteralMeta"/>
      </node>
      <node about="#node43783" id="node43783">
        <meta content=" x=1.3880516 y=105.0625 ll=7;" datatype="xsd:string" id="meta43784" property="format" xsi:type="nex:LiteralMeta"/>
      </node>
      <node about="#node43785" id="node43785">
        <meta content=" x=1.3880516 y=104.125 ll=7;" datatype="xsd:string" id="meta43786" property="format" xsi:type="nex:LiteralMeta"/>
      </node>
      <node about="#node43787" id="node43787">
        <meta content=" x=1.3880516 y=103.25 ll=7;" datatype="xsd:string" id="meta43788" property="format" xsi:type="nex:LiteralMeta"/>
      </node>
      <node about="#node43789" id="node43789">
        <meta content=" x=1.3880516 y=102.5 ll=7;" datatype="xsd:string" id="meta43790" property="format" xsi:type="nex:LiteralMeta"/>
      </node>
      <node about="#node43791" id="node43791" label="GCA_900557035USRA01000014.1_18233202369714_18_GCA_900557035_1_ID_14_18_partial_00__uncultured_Prevotella_sp._" otu="otu43792">
        <meta content=" x=1.3880516 y=102.0 ll=7;" datatype="xsd:string" id="meta43794" property="format" xsi:type="nex:LiteralMeta"/>
      </node>
      <node about="#node43795" id="node43795" label="GCA_900540745UQGX01000009.1_1212091124749_12_GCA_900540745_1_ID_9_12_partial_00__uncultured_Prevotella_sp._" otu="otu43796">
        <meta content=" x=1.3880516 y=103.0 ll=7;" datatype="xsd:string" id="meta43798" property="format" xsi:type="nex:LiteralMeta"/>
      </node>
      <node about="#node43803" id="node43803" label="GCA_900556795USQD01000173.1_540794468173_5_GCA_900556795__1_ID_173_5_partial_00__uncultured_Prevotella_sp._" otu="otu43804">
        <meta content=" x=1.3880516 y=104.0 ll=7;" datatype="xsd:string" id="meta43806" property="format" xsi:type="nex:LiteralMeta"/>
      </node>
      <node about="#node43811" id="node43811" label="GCA_900555035USJX01000030.1_11132941368330_11_GCA_900555035__1_ID_30_11_partial_00__uncultured_Prevotella_sp._" otu="otu43812">
        <meta content=" x=1.3880516 y=105.0 ll=7;" datatype="xsd:string" id="meta43814" property="format" xsi:type="nex:LiteralMeta"/>
      </node>
      <node about="#node43819" id="node43819" label="GCA_900546535URDB01000114.1_2316705114_2_GCA_900546535_1_ID_114_2_partial_00__uncultured_Prevotella_sp._" otu="otu43820">
        <meta content=" x=1.3880516 y=106.0 ll=7;" datatype="xsd:string" id="meta43822" property="format" xsi:type="nex:LiteralMeta"/>
      </node>
      <node about="#node43827" id="node43827" label="GCA_900542645UQOI01000007.1_6180379807687_61_GCA_900542645_1_ID_7_61_partial_00__uncultured_Prevotella_sp._" otu="otu43828">
        <meta content=" x=1.3880525 y=107.0 ll=7;" datatype="xsd:string" id="meta43830" property="format" xsi:type="nex:LiteralMeta"/>
      </node>
      <node about="#node43835" id="node43835" label="RGN04766.1_GCA_003438885_desulfoferrodoxin__Prevotella_copri_" otu="otu43836">
        <meta content=" x=1.405631 y=108.0 ll=7;" datatype="xsd:string" id="meta43838" property="format" xsi:type="nex:LiteralMeta"/>
      </node>
      <node about="#node43847" id="node43847" label="GCA_900552965USBQ01000008.1_1013741141128_10_GCA_900552965_1_ID_8_10_partial_00__uncultured_Prevotella_sp._" otu="otu43848">
        <meta content=" x=1.4061953 y=109.0 ll=7;" datatype="xsd:string" id="meta43850" property="format" xsi:type="nex:LiteralMeta"/>
      </node>
      <node about="#node43855" id="node43855" label="75.2/100" otu="otu43856">
        <meta content=" x=1.3871094 y=111.5 ll=7;" datatype="xsd:string" id="meta43858" property="format" xsi:type="nex:LiteralMeta"/>
      </node>
      <node about="#node43859" id="node43859" label="77.8/100" otu="otu43860">
        <meta content=" x=1.403304 y=110.5 ll=7;" datatype="xsd:string" id="meta43862" property="format" xsi:type="nex:LiteralMeta"/>
      </node>
      <node about="#node43863" id="node43863" label="GCA_002297965DBLF01000070.1_21244163931_2_GCA_002297965__1_ID_31_2_partial_00__Prevotella_sp._UBA731_" otu="otu43864">
        <meta content=" x=1.4033061 y=110.0 ll=7;" datatype="xsd:string" id="meta43866" property="format" xsi:type="nex:LiteralMeta"/>
      </node>
      <node about="#node43867" id="node43867" label="GCA_002440225DJSH01000073.1_9107981119328_9_GCA_002440225_1_ID_28_9_partial_00__Prevotella_sp._UBA6339_" otu="otu43868">
        <meta content=" x=1.4033071 y=111.0 ll=7;" datatype="xsd:string" id="meta43870" property="format" xsi:type="nex:LiteralMeta"/>
      </node>
      <node about="#node43875" id="node43875" label="89/100" otu="otu43876">
        <meta content=" x=1.42139 y=112.5 ll=7;" datatype="xsd:string" id="meta43878" property="format" xsi:type="nex:LiteralMeta"/>
      </node>
      <node about="#node43879" id="node43879" label="GCA_900546165URBR01000026.1_9118291220326_9_GCA_900546165__1_ID_26_9_partial_00__uncultured_Prevotella_sp._" otu="otu43880">
        <meta content=" x=1.4380496 y=112.0 ll=7;" datatype="xsd:string" id="meta43882" property="format" xsi:type="nex:LiteralMeta"/>
      </node>
      <node about="#node43883" id="node43883" label="GCA_002296725DBIZ01000134.1_65797618657_6_GCA_002296725__1_ID_57_6_partial_00__Prevotella_sp._UBA789_" otu="otu43884">
        <meta content=" x=1.4376062 y=113.0 ll=7;" datatype="xsd:string" id="meta43886" property="format" xsi:type="nex:LiteralMeta"/>
      </node>
      <node about="#node43899" id="node43899" label="83.1/100" otu="otu43900">
        <meta content=" x=1.3699498 y=114.75 ll=7;" datatype="xsd:string" id="meta43902" property="format" xsi:type="nex:LiteralMeta"/>
      </node>
      <node about="#node43903" id="node43903" label="GCA_900553155USCM01000180.1_27191102180_2_GCA_900553155_1_ID_180_2_partial_00__uncultured_Prevotella_sp._" otu="otu43904">
        <meta content=" x=1.369952 y=114.0 ll=7;" datatype="xsd:string" id="meta43906" property="format" xsi:type="nex:LiteralMeta"/>
      </node>
      <node about="#node43907" id="node43907" label="85.8/100" otu="otu43908">
        <meta content=" x=1.3866401 y=115.5 ll=7;" datatype="xsd:string" id="meta43910" property="format" xsi:type="nex:LiteralMeta"/>
      </node>
      <node about="#node43911" id="node43911" label="GCA_900548745URLQ01000017.1_29280722847617_29_GCA_900548745_1_ID_17_29_partial_00__uncultured_Prevotella_sp._" otu="otu43912">
        <meta content=" x=1.3866427 y=115.0 ll=7;" datatype="xsd:string" id="meta43914" property="format" xsi:type="nex:LiteralMeta"/>
      </node>
      <node about="#node43915" id="node43915" label="OZT03024.1_GCA_002265625_desulfoferrodoxin__Prevotella_sp._885_" otu="otu43916">
        <meta content=" x=1.3866422 y=116.0 ll=7;" datatype="xsd:string" id="meta43918" property="format" xsi:type="nex:LiteralMeta"/>
      </node>
      <node about="#node43931" id="node43931" label="0/100" otu="otu43778">
        <meta content=" x=1.3533549 y=117.5 ll=7;" datatype="xsd:string" id="meta43932" property="format" xsi:type="nex:LiteralMeta"/>
      </node>
      <node about="#node43933" id="node43933" label="GCA_900550035URQS01000045.1_8112301161345_8_GCA_900550035_1_ID_45_8_partial_00__uncultured_Prevotella_sp._" otu="otu43934">
        <meta content=" x=1.3533579 y=117.0 ll=7;" datatype="xsd:string" id="meta43936" property="format" xsi:type="nex:LiteralMeta"/>
      </node>
      <node about="#node43937" id="node43937" label="WP_106813115.1_GCF_900290275_desulfoferrodoxin__Prevotella_sp._Marseille_P4119_" otu="otu43938">
        <meta content=" x=1.353356 y=118.0 ll=7;" datatype="xsd:string" id="meta43940" property="format" xsi:type="nex:LiteralMeta"/>
      </node>
      <node about="#node43949" id="node43949" label="91.6/95" otu="otu43950">
        <meta content=" x=1.3868098 y=119.5 ll=7;" datatype="xsd:string" id="meta43952" property="format" xsi:type="nex:LiteralMeta"/>
      </node>
      <node about="#node43953" id="node43953" label="CDD17180.1_GCA_000436035_superoxide_reductase__Prevotella_sp._CAG_732_" otu="otu43954">
        <meta content=" x=1.3868119 y=119.0 ll=7;" datatype="xsd:string" id="meta43956" property="format" xsi:type="nex:LiteralMeta"/>
      </node>
      <node about="#node43957" id="node43957" label="GCA_900548535URLG01000035.1_18196922006335_18_GCA_900548535_1_ID_35_18_partial_00__uncultured_Prevotella_sp._" otu="otu43958">
        <meta content=" x=1.4031664 y=120.0 ll=7;" datatype="xsd:string" id="meta43960" property="format" xsi:type="nex:LiteralMeta"/>
      </node>
      <node about="#node43981" id="node43981" label="92.2/92" otu="otu43982">
        <meta content=" x=1.1912956 y=122.25 ll=7;" datatype="xsd:string" id="meta43984" property="format" xsi:type="nex:LiteralMeta"/>
      </node>
      <node about="#node43985" id="node43985" label="83.3/92" otu="otu43986">
        <meta content=" x=1.2657503 y=121.5 ll=7;" datatype="xsd:string" id="meta43988" property="format" xsi:type="nex:LiteralMeta"/>
      </node>
      <node about="#node43989" id="node43989" label="GCA_004556065SFIZ01000010.1_26270582743294_26_GCA_004556065_1_ID_94_26_partial_00__Bacteroidales_bacterium_" otu="otu43990">
        <meta content=" x=1.5668747 y=121.0 ll=7;" datatype="xsd:string" id="meta43992" property="format" xsi:type="nex:LiteralMeta"/>
      </node>
      <node about="#node43993" id="node43993" label="GCA_002316015DCCS01000034.1_69131950538_6_GCA_002316015_1_ID_38_6_partial_00__Prevotellaceae_bacterium_UBA1075_" otu="otu43994">
        <meta content=" x=1.4617828 y=122.0 ll=7;" datatype="xsd:string" id="meta43996" property="format" xsi:type="nex:LiteralMeta"/>
      </node>
      <node about="#node44001" id="node44001" label="GCA_900547005URER01000019.1_8110631149419_8_GCA_900547005_1_ID_19_8_partial_00__uncultured_Prevotella_sp._" otu="otu44002">
        <meta content=" x=1.1912985 y=123.0 ll=7;" datatype="xsd:string" id="meta44004" property="format" xsi:type="nex:LiteralMeta"/>
      </node>
      <node about="#node44025" id="node44025" label="SHJ46713.1_GCA_900142075_superoxide_reductase__Clostridium_amylolyticum_" otu="otu44026">
        <meta content=" x=1.0667807 y=124.0 ll=7;" datatype="xsd:string" id="meta44028" property="format" xsi:type="nex:LiteralMeta"/>
      </node>
      <node about="#node44033" id="node44033" label="77.2/85" otu="otu44034">
        <meta content=" x=0.9802296 y=125.75 ll=7;" datatype="xsd:string" id="meta44036" property="format" xsi:type="nex:LiteralMeta"/>
      </node>
      <node about="#node44037" id="node44037" label="SHK20097.1_GCA_900141845_superoxide_reductase__Clostridium_cavendishii_DSM_21758_" otu="otu44038">
        <meta content=" x=1.1033888 y=125.0 ll=7;" datatype="xsd:string" id="meta44040" property="format" xsi:type="nex:LiteralMeta"/>
      </node>
      <node about="#node44041" id="node44041" label="94.8/100" otu="otu44042">
        <meta content=" x=1.1231896 y=126.5 ll=7;" datatype="xsd:string" id="meta44044" property="format" xsi:type="nex:LiteralMeta"/>
      </node>
      <node about="#node44045" id="node44045" label="WP_123053307.1_GCF_003718715_desulfoferrodoxin__Clostridium_sp._JN_1_" otu="otu44046">
        <meta content=" x=1.1546279 y=126.0 ll=7;" datatype="xsd:string" id="meta44048" property="format" xsi:type="nex:LiteralMeta"/>
      </node>
      <node about="#node44049" id="node44049" label="AYD40841.1_GCA_003600355_desulfoferrodoxin__Clostridium_sp._JN500901_" otu="otu44050">
        <meta content=" x=1.2979041 y=127.0 ll=7;" datatype="xsd:string" id="meta44052" property="format" xsi:type="nex:LiteralMeta"/>
      </node>
      <node about="#node44069" id="node44069" label="88.2/38" otu="otu44070">
        <meta content=" x=0.9679499 y=202.4993 ll=7;" datatype="xsd:string" id="meta44072" property="format" xsi:type="nex:LiteralMeta"/>
      </node>
      <node about="#node44073" id="node44073" label="76.7/27" otu="otu44074">
        <meta content=" x=0.98330426 y=164.68999 ll=7;" datatype="xsd:string" id="meta44076" property="format" xsi:type="nex:LiteralMeta"/>
      </node>
      <node about="#node44077" id="node44077" label="76.3/34" otu="otu44078">
        <meta content=" x=1.0012405 y=161.87997 ll=7;" datatype="xsd:string" id="meta44080" property="format" xsi:type="nex:LiteralMeta"/>
      </node>
      <node about="#node44081" id="node44081" label="72.6/73" otu="otu44082">
        <meta content=" x=1.0244107 y=158.25995 ll=7;" datatype="xsd:string" id="meta44084" property="format" xsi:type="nex:LiteralMeta"/>
      </node>
      <node about="#node44085" id="node44085" label="78.7/75" otu="otu44086">
        <meta content=" x=1.0547818 y=153.0199 ll=7;" datatype="xsd:string" id="meta44088" property="format" xsi:type="nex:LiteralMeta"/>
      </node>
      <node about="#node44089" id="node44089" label="73.2/37" otu="otu44090">
        <meta content=" x=1.071602 y=144.7898 ll=7;" datatype="xsd:string" id="meta44092" property="format" xsi:type="nex:LiteralMeta"/>
      </node>
      <node about="#node44093" id="node44093" label="74.8/39" otu="otu44094">
        <meta content=" x=1.0887934 y=133.78125 ll=7;" datatype="xsd:string" id="meta44096" property="format" xsi:type="nex:LiteralMeta"/>
      </node>
      <node about="#node44097" id="node44097" label="87.3/56" otu="otu44098">
        <meta content=" x=1.1374282 y=131.8125 ll=7;" datatype="xsd:string" id="meta44100" property="format" xsi:type="nex:LiteralMeta"/>
      </node>
      <node about="#node44101" id="node44101" label="66.9/52" otu="otu44102">
        <meta content=" x=1.1570282 y=130.125 ll=7;" datatype="xsd:string" id="meta44104" property="format" xsi:type="nex:LiteralMeta"/>
      </node>
      <node about="#node44105" id="node44105" label="92.6/98" otu="otu44106">
        <meta content=" x=1.3076051 y=128.75 ll=7;" datatype="xsd:string" id="meta44108" property="format" xsi:type="nex:LiteralMeta"/>
      </node>
      <node about="#node44109" id="node44109" label="ASW42744.1_GCA_002285495_desulfoferrodoxin__Clostridium_isatidis_" otu="otu44110">
        <meta content=" x=1.5523367 y=128.0 ll=7;" datatype="xsd:string" id="meta44112" property="format" xsi:type="nex:LiteralMeta"/>
      </node>
      <node about="#node44113" id="node44113" label="88.2/100" otu="otu44114">
        <meta content=" x=1.4528346 y=129.5 ll=7;" datatype="xsd:string" id="meta44116" property="format" xsi:type="nex:LiteralMeta"/>
      </node>
      <node about="#node44117" id="node44117" label="GCA_900547155URFH01000001.1_2021759221511_20_GCA_900547155_1_ID_1_20_partial_00__uncultured_bacterium_" otu="otu44118">
        <meta content=" x=1.4701711 y=129.0 ll=7;" datatype="xsd:string" id="meta44120" property="format" xsi:type="nex:LiteralMeta"/>
      </node>
      <node about="#node44121" id="node44121" label="GCA_900547585URHD01000007.1_2322932233247_23_GCA_900547585__1_ID_7_23_partial_00__uncultured_bacterium_" otu="otu44122">
        <meta content=" x=1.4528375 y=130.0 ll=7;" datatype="xsd:string" id="meta44124" property="format" xsi:type="nex:LiteralMeta"/>
      </node>
      <node about="#node44133" id="node44133" label="73.9/53" otu="otu44134">
        <meta content=" x=1.188024 y=131.5 ll=7;" datatype="xsd:string" id="meta44136" property="format" xsi:type="nex:LiteralMeta"/>
      </node>
      <node about="#node44137" id="node44137" label="ACL15984.1_GCA_000021965_desulfoferrodoxin__Methanosphaerula_palustris_E1_9c_" otu="otu44138">
        <meta content=" x=1.4624289 y=131.0 ll=7;" datatype="xsd:string" id="meta44140" property="format" xsi:type="nex:LiteralMeta"/>
      </node>
      <node about="#node44141" id="node44141" label="RWX73287.1_GCA_004028775_Superoxide_reductase__Candidatus_Methanosuratus_subterraneum_" otu="otu44142">
        <meta content=" x=1.3534192 y=132.0 ll=7;" datatype="xsd:string" id="meta44144" property="format" xsi:type="nex:LiteralMeta"/>
      </node>
      <node about="#node44153" id="node44153" label="35.5/93" otu="otu44154">
        <meta content=" x=1.1906979 y=133.5 ll=7;" datatype="xsd:string" id="meta44156" property="format" xsi:type="nex:LiteralMeta"/>
      </node>
      <node about="#node44157" id="node44157" label="GCA_900556855USQG01000069.1_74861524469_7_GCA_900556855__1_ID_69_7_partial_00__uncultured_Spirochaetes_bacterium_" otu="otu44158">
        <meta content=" x=1.3504049 y=133.0 ll=7;" datatype="xsd:string" id="meta44160" property="format" xsi:type="nex:LiteralMeta"/>
      </node>
      <node about="#node44161" id="node44161" label="AEE97235.1_GCA_000213255_desulfoferrodoxin__Mahella_australiensis_50_1_BON_" otu="otu44162">
        <meta content=" x=1.2834488 y=134.0 ll=7;" datatype="xsd:string" id="meta44164" property="format" xsi:type="nex:LiteralMeta"/>
      </node>
      <node about="#node44173" id="node44173" label="72.3/39" otu="otu44174">
        <meta content=" x=1.1183107 y=135.75 ll=7;" datatype="xsd:string" id="meta44176" property="format" xsi:type="nex:LiteralMeta"/>
      </node>
      <node about="#node44177" id="node44177" label="PRR83447.1_GCA_002995745_Desulfoferrodoxin__Clostridium_vincentii_" otu="otu44178">
        <meta content=" x=1.2988318 y=135.0 ll=7;" datatype="xsd:string" id="meta44180" property="format" xsi:type="nex:LiteralMeta"/>
      </node>
      <node about="#node44181" id="node44181" label="32.7/38" otu="otu44182">
        <meta content=" x=1.1478606 y=136.5 ll=7;" datatype="xsd:string" id="meta44184" property="format" xsi:type="nex:LiteralMeta"/>
      </node>
      <node about="#node44185" id="node44185" label="GCA_002298125DBMJ01000020.1_2729951303254_27_GCA_002298125__1_ID_4_27_partial_00__Clostridium_sp._UBA701_" otu="otu44186">
        <meta content=" x=1.249699 y=136.0 ll=7;" datatype="xsd:string" id="meta44188" property="format" xsi:type="nex:LiteralMeta"/>
      </node>
      <node about="#node44189" id="node44189" label="KOF57171.1_GCA_001270375_DNA_topoisomerase_II__Clostridium_sp._DMHC_10_" otu="otu44190">
        <meta content=" x=1.3197137 y=137.0 ll=7;" datatype="xsd:string" id="meta44192" property="format" xsi:type="nex:LiteralMeta"/>
      </node>
      <node about="#node44205" id="node44205" label="83.8/85" otu="otu44206">
        <meta content=" x=1.1111217 y=155.79834 ll=7;" datatype="xsd:string" id="meta44208" property="format" xsi:type="nex:LiteralMeta"/>
      </node>
      <node about="#node44209" id="node44209" label="76.5/79" otu="otu44210">
        <meta content=" x=1.1330551 y=152.59668 ll=7;" datatype="xsd:string" id="meta44212" property="format" xsi:type="nex:LiteralMeta"/>
      </node>
      <node about="#node44213" id="node44213" label="69/73" otu="otu44214">
        <meta content=" x=1.150997 y=148.25586 ll=7;" datatype="xsd:string" id="meta44216" property="format" xsi:type="nex:LiteralMeta"/>
      </node>
      <node about="#node44217" id="node44217" label="0/33" otu="otu44218">
        <meta content=" x=1.153254 y=146.07422 ll=7;" datatype="xsd:string" id="meta44220" property="format" xsi:type="nex:LiteralMeta"/>
      </node>
      <node about="#node44221" id="node44221" label="78.7/77" otu="otu44222">
        <meta content=" x=1.1889905 y=144.14844 ll=7;" datatype="xsd:string" id="meta44224" property="format" xsi:type="nex:LiteralMeta"/>
      </node>
      <node about="#node44225" id="node44225" label="74.2/71" otu="otu44226">
        <meta content=" x=1.2072816 y=141.29688 ll=7;" datatype="xsd:string" id="meta44228" property="format" xsi:type="nex:LiteralMeta"/>
      </node>
      <node about="#node44229" id="node44229" label="93.6/97" otu="otu44230">
        <meta content=" x=1.3189037 y=138.5 ll=7;" datatype="xsd:string" id="meta44232" property="format" xsi:type="nex:LiteralMeta"/>
      </node>
      <node about="#node44233" id="node44233" label="TEU09445.1_GCA_004377395_desulfoferrodoxin__Candidatus_Bathyarchaeota_archaeon_" otu="otu44234">
        <meta content=" x=1.6429641 y=138.0 ll=7;" datatype="xsd:string" id="meta44236" property="format" xsi:type="nex:LiteralMeta"/>
      </node>
      <node about="#node44237" id="node44237" label="SKA80686.1_GCA_900167505_superoxide_reductase__Clostridium_sp._USBA_49_" otu="otu44238">
        <meta content=" x=1.3189064 y=139.0 ll=7;" datatype="xsd:string" id="meta44240" property="format" xsi:type="nex:LiteralMeta"/>
      </node>
      <node about="#node44245" id="node44245" label="0/77" otu="otu43078">
        <meta content=" x=1.2089976 y=144.09375 ll=7;" datatype="xsd:string" id="meta44246" property="format" xsi:type="nex:LiteralMeta"/>
      </node>
      <node about="#node44247" id="node44247" label="79/70" otu="otu44248">
        <meta content=" x=1.2317046 y=142.1875 ll=7;" datatype="xsd:string" id="meta44250" property="format" xsi:type="nex:LiteralMeta"/>
      </node>
      <node about="#node44251" id="node44251" label="70.7/84" otu="otu44252">
        <meta content=" x=1.2707415 y=140.5 ll=7;" datatype="xsd:string" id="meta44254" property="format" xsi:type="nex:LiteralMeta"/>
      </node>
      <node about="#node44255" id="node44255" label="OFI07440.1_GCA_001758365_desulfoferrodoxin__Clostridium_acetireducens_DSM_10703_" otu="otu44256">
        <meta content=" x=1.6253744 y=140.0 ll=7;" datatype="xsd:string" id="meta44258" property="format" xsi:type="nex:LiteralMeta"/>
      </node>
      <node about="#node44259" id="node44259" label="WP_007059319.1_GCF_000633595_MULTISPECIES__desulfoferrodoxin__Clostridium_" otu="otu44260">
        <meta content=" x=1.2986914 y=141.0 ll=7;" datatype="xsd:string" id="meta44262" property="format" xsi:type="nex:LiteralMeta"/>
      </node>
      <node about="#node44267" id="node44267" label="75.4/79" otu="otu44268">
        <meta content=" x=1.2536874 y=143.875 ll=7;" datatype="xsd:string" id="meta44270" property="format" xsi:type="nex:LiteralMeta"/>
      </node>
      <node about="#node44271" id="node44271" label="86.7/99" otu="otu44272">
        <meta content=" x=1.3314402 y=142.75 ll=7;" datatype="xsd:string" id="meta44274" property="format" xsi:type="nex:LiteralMeta"/>
      </node>
      <node about="#node44275" id="node44275" label="WP_125154040.1_GCF_900626095_desulfoferrodoxin__Clostridium_sp._Marseille_P4200_" otu="otu44276">
        <meta content=" x=1.4933326 y=142.0 ll=7;" datatype="xsd:string" id="meta44278" property="format" xsi:type="nex:LiteralMeta"/>
      </node>
      <node about="#node44279" id="node44279" label="93.3/100" otu="otu44280">
        <meta content=" x=1.4299448 y=143.5 ll=7;" datatype="xsd:string" id="meta44282" property="format" xsi:type="nex:LiteralMeta"/>
      </node>
      <node about="#node44283" id="node44283" label="GCA_900185645FYAM01000004.1_30533357133394516_305_GCA_900185645_1_ID_16_305_partial_00__Clostridium_sp._BSD9I1_" otu="otu44284">
        <meta content=" x=1.4412118 y=143.0 ll=7;" datatype="xsd:string" id="meta44286" property="format" xsi:type="nex:LiteralMeta"/>
      </node>
      <node about="#node44287" id="node44287" label="WP_097026775.1_GCF_900205925_desulfoferrodoxin__Clostridium_peptidivorans_" otu="otu44288">
[truncated: 2,059,297 more chars]
