# Supplementary material for: Genetic diversity in terrestrial subsurface ecosystems impacted by geological degassing
Source: Nat Commun. 2022 Jan 12;13:284. doi: 10.1038/s41467-021-27783-7 (PMC8755723; doi:10.1038/s41467-021-27783-7)
Supplement: Supplementary file 10 — Dataset 7-19 [file 41467_2021_27783_MOESM10_ESM.zip › SupplementaryData_7-19_Bornemann_et_al_mantle_degassing/SupplementaryData_8_gene_phylogeny_VGT_mscS.nexml]

<?xml version="1.0" encoding="UTF-8"?><nex:nexml xmlns:nex="http://www.nexml.org/2009" xmlns="http://www.nexml.org/2009" xmlns:rdf="http://www.w3.org/1999/02/22-rdf-syntax-ns#" xmlns:xsd="http://www.w3.org/2001/XMLSchema#" xmlns:xsi="http://www.w3.org/2001/XMLSchema-instance" generator="org.nexml.model.impl.DocumentImpl" version="0.9">
  <otus id="otus22865">
    <otu id="otu22873" label="EDX85445.1_GCA_000155595_transporter__MscS_family__Synechococcus_sp._PCC_7335_"/>
    <otu id="otu22876" label="ADN13767.1_GCA_000147335_cyclic_nucleotide_regulated_small_mechanosensitive_ion_channel__Gloeothece_verrucosa_PCC_7822_"/>
    <otu id="otu22879" label="97.1/100"/>
    <otu id="otu22882" label="87.6/100"/>
    <otu id="otu22885" label="88.2/98"/>
    <otu id="otu22888" label="68.1/77"/>
    <otu id="otu22891" label="GCA_000493965AWNV01000008.1_6679984278_6_GCA_000493965_1_ID_8_6_partial_00__Candidatus_Aminicenans_sakinawicola_JGI_OTU_1_"/>
    <otu id="otu22894" label="42.9/99"/>
    <otu id="otu22897" label="KPJ50867.1_GCA_001302725_hypothetical_protein_AMJ41_00710__candidate_division_Zixibacteria_bacterium_DG_27_"/>
    <otu id="otu22900" label="99.9/100"/>
    <otu id="otu22903" label="OQX56490.1_GCA_002084915_hypothetical_protein_B5M53_01225__Candidatus_Cloacimonas_sp._4484_209_"/>
    <otu id="otu22906" label="83.9/99"/>
    <otu id="otu22909" label="TET24742.1_GCA_004376305_mechanosensitive_ion_channel__Candidatus_Cloacimonetes_bacterium_"/>
    <otu id="otu22912" label="80.5/97"/>
    <otu id="otu22915" label="TES92766.1_GCA_004375785_mechanosensitive_ion_channel__partial__Candidatus_Cloacimonetes_bacterium_"/>
    <otu id="otu22918" label="TET79979.1_GCA_004375965_mechanosensitive_ion_channel__Candidatus_Cloacimonetes_bacterium_"/>
    <otu id="otu22941" label="72.6/75"/>
    <otu id="otu22944" label="79/87"/>
    <otu id="otu22947" label="98.7/100"/>
    <otu id="otu22950" label="76.1/81"/>
    <otu id="otu22953" label="0/29"/>
    <otu id="otu22956" label="97/100"/>
    <otu id="otu22959" label="94.1/90"/>
    <otu id="otu22962" label="0/22"/>
    <otu id="otu22965" label="98.5/90"/>
    <otu id="otu22968" label="90.8/82"/>
    <otu id="otu22971" label="75.7/85"/>
    <otu id="otu22974" label="98.9/100"/>
    <otu id="otu22977" label="89.3/100"/>
    <otu id="otu22980" label="100/100"/>
    <otu id="otu22983" label="GCA_003560545PWLK01000051.1_956606721101_9_GCA_003560545_1_ID_101_9_partial_00__Candidatus_Woesearchaeota_archaeon_"/>
    <otu id="otu22986" label="GCA_003557205PWPJ01000080.1_41520258490_4_GCA_003557205_1_ID_90_4_partial_00__Candidatus_Woesearchaeota_archaeon_"/>
    <otu id="otu22993" label="92.2/100"/>
    <otu id="otu22996" label="75.2/100"/>
    <otu id="otu22999" label="GCA_000402295AQRW01000001.1_238114091_2_GCA_000402295__1_ID_1_2_partial_00__Candidatus_Aerophobus_profundus_SCGC_AAA252_L23_"/>
    <otu id="otu23002" label="32.4/88"/>
    <otu id="otu23005" label="TET62804.1_GCA_004376885_mechanosensitive_ion_channel_family_protein__Candidatus_Aerophobetes_bacterium_"/>
    <otu id="otu23008" label="TKJ47966.1_GCA_005223095_hypothetical_protein_CEE34_01260__Candidatus_Aerophobetes_bacterium_Ae_b3a_"/>
    <otu id="otu23019" label="96.7/100"/>
    <otu id="otu23022" label="RLE13402.1_GCA_003648845_hypothetical_protein_DRJ04_04400__Candidatus_Aerophobetes_bacterium_"/>
    <otu id="otu23025" label="94.9/100"/>
    <otu id="otu23028" label="RLE10029.1_GCA_003648815_hypothetical_protein_DRJ00_02745__Candidatus_Aerophobetes_bacterium_"/>
    <otu id="otu23031" label="RLE08299.1_GCA_003648795_hypothetical_protein_DRZ78_01315__Candidatus_Aerophobetes_bacterium_"/>
    <otu id="otu23050" label="83.8/70"/>
    <otu id="otu23053" label="58.6/65"/>
    <otu id="otu23056" label="OHD56324.1_GCA_001829415_hypothetical_protein_A2Y33_12005__Spirochaetes_bacterium_GWF1_51_8_"/>
    <otu id="otu23059" label="MAG08248.1_GCA_002687795_hypothetical_protein_CMO89_02150__Candidatus_Woesearchaeota_archaeon_"/>
    <otu id="otu23066" label="76.3/90"/>
    <otu id="otu23069" label="RZN50494.1_GCA_004212155_mechanosensitive_ion_channel_family_protein__archaeon_"/>
    <otu id="otu23072" label="84.4/87"/>
    <otu id="otu23075" label="39.4/26"/>
    <otu id="otu23078" label="92/49"/>
    <otu id="otu23081" label="4.4/75"/>
    <otu id="otu23084" label="86/53"/>
    <otu id="otu23087" label="90.1/53"/>
    <otu id="otu23090" label="83.1/53"/>
    <otu id="otu23093" label="99/100"/>
    <otu id="otu23096" label="GCA_002494525DACC01000004.1_45385973963711_45_GCA_002494525__1_ID_11_45_partial_00__archaeon_UBA490_"/>
    <otu id="otu23099" label="GCA_002495465DAFN01000016.1_43347953583518_43_GCA_002495465__1_ID_18_43_partial_00__archaeon_UBA55_"/>
    <otu id="otu23106" label="GCA_003554785PWHG01000067.1_32215326727_3_GCA_003554785__1_ID_27_3_partial_00__Candidatus_Falkowbacteria_bacterium_"/>
    <otu id="otu23113" label="94.6/100"/>
    <otu id="otu23116" label="0/20"/>
    <otu id="otu23119" label="0/9"/>
    <otu id="otu23122" label="94.6/86"/>
    <otu id="otu23125" label="83.5/68"/>
    <otu id="otu23128" label="81.9/47"/>
    <otu id="otu23131" label="0/30"/>
    <otu id="otu23136" label="92.1/100"/>
    <otu id="otu23139" label="86.6/95"/>
    <otu id="otu23142" label="50.7/91"/>
    <otu id="otu23145" label="GCA_003558835PWOS01000142.1_560087213201_5_GCA_003558835_1_ID_201_5_partial_00__bacterium_"/>
    <otu id="otu23148" label="MAG02840.1_GCA_002688335_hypothetical_protein_CMI42_05880__Candidatus_Pacearchaeota_archaeon_"/>
    <otu id="otu23155" label="MAH07084.1_GCA_002688875_hypothetical_protein_CMI38_02430__Candidatus_Pacearchaeota_archaeon_"/>
    <otu id="otu23162" label="MAG61732.1_GCA_002688165_hypothetical_protein_CMI43_02875__Candidatus_Pacearchaeota_archaeon_"/>
    <otu id="otu23169" label="GCA_000404305ASMO01000003.1_1915920171643_19_GCA_000404305__1_ID_3_19_partial_00__Candidatus_Aenigmarchaeota_archaeon_JGI_0000106_F11_"/>
    <otu id="otu23176" label="76.3/64"/>
    <otu id="otu23179" label="PIN89226.1_GCA_002763085_hypothetical_protein_COU57_06320__Candidatus_Pacearchaeota_archaeon_CG10_big_fil_rev_8_21_14_0_10_32_14_"/>
    <otu id="otu23182" label="PIN88542.1_GCA_002763035_hypothetical_protein_COU61_04465__Candidatus_Pacearchaeota_archaeon_CG10_big_fil_rev_8_21_14_0_10_35_13_"/>
    <otu id="otu23193" label="97.9/100"/>
    <otu id="otu23196" label="GCA_002497285DANJ01000005.1_34302103127412_34_GCA_002497285_1_ID_12_34_partial_00__Candidatus_Pacearchaeota_archaeon_UBA92_"/>
    <otu id="otu23199" label="OIO44013.1_GCA_001872315_hypothetical_protein_AUJ64_00920__Candidatus_Pacearchaeota_archaeon_CG1_02_39_14_"/>
    <otu id="otu23210" label="RMD66806.1_GCA_003694055_mechanosensitive_ion_channel_family_protein__Candidatus_Pacearchaeota_archaeon_"/>
    <otu id="otu23217" label="81.7/62"/>
    <otu id="otu23220" label="KHO50580.1_GCA_000805965_MscS_Mechanosensitive_ion_channel__archaeon_GW2011_AR13_"/>
    <otu id="otu23223" label="PIN95168.1_GCA_002763155_hypothetical_protein_COU53_00655__Candidatus_Pacearchaeota_archaeon_CG10_big_fil_rev_8_21_14_0_10_30_48_"/>
    <otu id="otu23234" label="96.4/100"/>
    <otu id="otu23237" label="PJC45408.1_GCA_002788575_hypothetical_protein_CO037_01640__Candidatus_Pacearchaeota_archaeon_CG_4_9_14_0_2_um_filter_30_8_"/>
    <otu id="otu23240" label="88.1/100"/>
    <otu id="otu23243" label="PIN71788.1_GCA_002762735_hypothetical_protein_COV77_00090__Candidatus_Pacearchaeota_archaeon_CG11_big_fil_rev_8_21_14_0_20_30_13_"/>
    <otu id="otu23246" label="GCA_003229945QIGC01000001.1_5217532211_5_GCA_003229945__1_ID_1_5_partial_00__Candidatus_Pacearchaeota_archaeon_"/>
    <otu id="otu23261" label="OYT36809.1_GCA_002254395_hypothetical_protein_B6U91_00330__Candidatus_Pacearchaeota_archaeon_ex4484_71_"/>
    <otu id="otu23268" label="RMD46134.1_GCA_003693875_mechanosensitive_ion_channel_family_protein__Candidatus_Pacearchaeota_archaeon_"/>
    <otu id="otu23279" label="66.6/98"/>
    <otu id="otu23282" label="TKJ17674.1_GCA_005222965_hypothetical_protein_CEE44_04040__Candidatus_Woesearchaeota_archaeon_B3_Woes_"/>
    <otu id="otu23285" label="TKJ40222.1_GCA_005223185_hypothetical_protein_CEE37_07815__candidate_division_LCP_89_bacterium_B3_LCP_"/>
    <otu id="otu23296" label="89.9/66"/>
    <otu id="otu23299" label="KHO46353.1_GCA_000806095_Small_conductance_mechanosensitive_channel__archaeon_GW2011_AR4_"/>
    <otu id="otu23302" label="GCA_003561825PWVO01000041.1_412602312142_4_GCA_003561825__1_ID_142_4_partial_00__Candidatus_Woesearchaeota_archaeon_"/>
    <otu id="otu23313" label="GCA_002505585DAVM01000018.1_54482054926619_54_GCA_002505585_1_ID_19_54_partial_00__Candidatus_Woesearchaeota_archaeon_UBA489_"/>
    <otu id="otu23320" label="85.9/88"/>
    <otu id="otu23323" label="85.5/85"/>
    <otu id="otu23326" label="RLE39304.1_GCA_003650545_hypothetical_protein_DRJ17_01125__Candidatus_Woesearchaeota_archaeon_"/>
    <otu id="otu23329" label="MAG60659.1_GCA_002688265_hypothetical_protein_CL619_02620__archaeon_"/>
    <otu id="otu23336" label="60/16"/>
    <otu id="otu23339" label="93/99"/>
    <otu id="otu23342" label="PIN76381.1_GCA_002762845_hypothetical_protein_COV17_02555__Candidatus_Woesearchaeota_archaeon_CG10_big_fil_rev_8_21_14_0_10_36_11_"/>
    <otu id="otu23345" label="PIN73460.1_GCA_002762785_hypothetical_protein_COV20_04515__Candidatus_Woesearchaeota_archaeon_CG10_big_fil_rev_8_21_14_0_10_45_16_"/>
    <otu id="otu23352" label="75/86"/>
    <otu id="otu23355" label="PIN88149.1_GCA_002763025_hypothetical_protein_COV12_00055__Candidatus_Woesearchaeota_archaeon_CG10_big_fil_rev_8_21_14_0_10_32_24_"/>
    <otu id="otu23358" label="28.3/83"/>
    <otu id="otu23361" label="MAG60233.1_GCA_002688265_hypothetical_protein_CL619_00450__archaeon_"/>
    <otu id="otu23364" label="PIZ51563.1_GCA_002792115_hypothetical_protein_COY27_03245__Candidatus_Woesearchaeota_archaeon_CG_4_10_14_0_2_um_filter_33_13_"/>
    <otu id="otu23387" label="71.1/45"/>
    <otu id="otu23390" label="20.5/82"/>
    <otu id="otu23393" label="79.1/98"/>
    <otu id="otu23396" label="GCA_003246895QKCL01000066.1_86576819261_8_GCA_003246895__1_ID_61_8_partial_00__Spirochaetes_bacterium_"/>
    <otu id="otu23399" label="87.4/99"/>
    <otu id="otu23402" label="TEU05623.1_GCA_004378665_mechanosensitive_ion_channel_family_protein__Candidatus_Aminicenantes_bacterium_"/>
    <otu id="otu23407" label="62.3/99"/>
    <otu id="otu23410" label="TDI69579.1_GCA_004356385_mechanosensitive_ion_channel_family_protein__Bacteroidetes_bacterium_"/>
    <otu id="otu23413" label="TDI48877.1_GCA_004356115_mechanosensitive_ion_channel_family_protein__Acidobacteria_bacterium_"/>
    <otu id="otu23420" label="TDJ55877.1_GCA_004357415_mechanosensitive_ion_channel_family_protein__Gemmatimonadetes_bacterium_"/>
    <otu id="otu23435" label="GCA_003564925PXDW01000025.1_24206102175529_24_GCA_003564925_1_ID_29_24_partial_00__Candidatus_Woesearchaeota_archaeon_"/>
    <otu id="otu23442" label="GCA_002505945DAWM01000082.1_63274439233_6_GCA_002505945_1_ID_33_6_partial_00__Candidatus_Woesearchaeota_archaeon_UBA119_"/>
    <otu id="otu23467" label="92.9/88"/>
    <otu id="otu23470" label="90.3/54"/>
    <otu id="otu23473" label="77.8/19"/>
    <otu id="otu23476" label="75.4/15"/>
    <otu id="otu23479" label="96.9/16"/>
    <otu id="otu23482" label="76.1/16"/>
    <otu id="otu23485" label="85.2/26"/>
    <otu id="otu23488" label="84.3/26"/>
    <otu id="otu23491" label="83.9/26"/>
    <otu id="otu23494" label="1.5/12"/>
    <otu id="otu23497" label="GCA_002422795DITJ01000096.1_108300936111_10_GCA_002422795__1_ID_11_10_partial_00__Alphaproteobacteria_bacterium_UBA6187_"/>
    <otu id="otu23500" label="96.6/100"/>
    <otu id="otu23503" label="32.1/99"/>
    <otu id="otu23506" label="GCA_003561315PWWZ01000504.1_81041511446194_8_GCA_003561315__1_ID_194_8_partial_00__Bacteroidales_bacterium_"/>
    <otu id="otu23509" label="GCA_003568055PWYA01000024.1_220552909266_2_GCA_003568055_1_ID_266_2_partial_00__Bacteroidales_bacterium_"/>
    <otu id="otu23516" label="GCA_003557805PWNY01000254.1_671638080390_6_GCA_003557805_1_ID_390_6_partial_00__Bacteroidales_bacterium_"/>
    <otu id="otu23527" label="85.9/41"/>
    <otu id="otu23530" label="76.9/83"/>
    <otu id="otu23533" label="95.6/100"/>
    <otu id="otu23536" label="EDP74378.1_GCA_000171895_hypothetical_protein_HG1285_05315__Hydrogenivirga_sp._128_5_R1_1_"/>
    <otu id="otu23539" label="ACF46915.1_GCA_000020625_MscS_Mechanosensitive_ion_channel__Prosthecochloris_aestuarii_DSM_271_"/>
    <otu id="otu23546" label="87.1/86"/>
    <otu id="otu23549" label="86.2/92"/>
    <otu id="otu23552" label="76.3/57"/>
    <otu id="otu23555" label="92.6/98"/>
    <otu id="otu23558" label="AZQ64403.1_GCA_003970675_mechanosensitive_ion_channel__Flammeovirga_pectinis_"/>
    <otu id="otu23561" label="QCK15061.1_GCA_005166025_mechanosensitive_ion_channel_protein_MscS__Fabibacter_pacificus_"/>
    <otu id="otu23568" label="91.2/100"/>
    <otu id="otu23571" label="GCA_002471275DKPQ01000024.1_11135581446010_11_GCA_002471275__1_ID_10_11_partial_00__Flammeovirgaceae_bacterium_UBA7330_"/>
    <otu id="otu23574" label="99.3/100"/>
    <otu id="otu23577" label="MBR06482.1_GCA_002729235_mechanosensitive_ion_channel_protein_MscS__Rickettsiales_bacterium_"/>
    <otu id="otu23580" label="RED96998.1_GCA_003386095_mechanosensitive_ion_channel_like_protein__Marinoscillum_furvescens_DSM_4134_"/>
    <otu id="otu23595" label="45.6/27"/>
    <otu id="otu23598" label="GCA_002345825DDWD01000081.1_42934381233_4_GCA_002345825_1_ID_33_4_partial_00__Bacteroidales_bacterium_UBA2295_"/>
    <otu id="otu23601" label="62.5/92"/>
    <otu id="otu23604" label="84.3/90"/>
    <otu id="otu23607" label="78.1/100"/>
    <otu id="otu23610" label="GCA_002412825DHVU01000018.1_2538141310_2_GCA_002412825__1_ID_10_2_partial_00__Spirochaetaceae_bacterium_UBA5200_"/>
    <otu id="otu23613" label="HCY78040.1_GCA_003538625_TPA__mechanosensitive_ion_channel_protein_MscS__Ignavibacteriales_bacterium_"/>
    <otu id="otu23620" label="67.3/87"/>
    <otu id="otu23625" label="GCA_002347685DDWS01000029.1_14161211699612_14_GCA_002347685__1_ID_12_14_partial_00__Syntrophaceae_bacterium_UBA2280_"/>
    <otu id="otu23628" label="75.6/100"/>
    <otu id="otu23631" label="GCA_002402545DHGA01000078.1_36359623682513_36_GCA_002402545_1_ID_13_36_partial_00__Syntrophaceae_bacterium_UBA4810_"/>
    <otu id="otu23634" label="GCA_002478265DLNC01000015.1_85882228908213_85_GCA_002478265_1_ID_13_85_partial_00__Syntrophaceae_bacterium_UBA7520_"/>
    <otu id="otu23645" label="81.6/100"/>
    <otu id="otu23648" label="RPI72242.1_GCA_003819955_mechanosensitive_ion_channel_family_protein__Ignavibacteriales_bacterium_"/>
    <otu id="otu23651" label="89.2/100"/>
    <otu id="otu23654" label="OGU50150.1_GCA_001802795_mechanosensitive_ion_channel_protein_MscS__Ignavibacteria_bacterium_GWC2_36_12_"/>
    <otu id="otu23657" label="OGU70349.1_GCA_001802865_mechanosensitive_ion_channel_protein_MscS__Ignavibacteria_bacterium_RBG_16_34_14_"/>
    <otu id="otu23676" label="89.6/100"/>
    <otu id="otu23679" label="7/35"/>
    <otu id="otu23682" label="EIM74496.1_GCA_000265075_mechanosensitive_ion_channel_protein_MscS__Nitritalea_halalkaliphila_LW7_"/>
    <otu id="otu23685" label="86.5/98"/>
    <otu id="otu23688" label="AKP50325.1_GCA_001050135_MscS_Mechanosensitive_ion_channel__Cyclobacterium_amurskyense_"/>
    <otu id="otu23691" label="88/100"/>
    <otu id="otu23694" label="WP_114751753.1_GCF_003347495_mechanosensitive_ion_channel__Negadavirga_sp._SW125_"/>
    <otu id="otu23697" label="EON75020.1_GCA_000390185_Potassium_efflux_system_KefA_protein__Lunatimonas_lonarensis_"/>
    <otu id="otu23712" label="82.6/96"/>
    <otu id="otu23715" label="SEG00579.1_GCA_900108085_Mechanosensitive_ion_channel__Algoriphagus_boritolerans_DSM_17298___JCM_18970_"/>
    <otu id="otu23718" label="80.5/96"/>
    <otu id="otu23721" label="RPA68932.1_GCA_003797895_mechanosensitive_ion_channel_family_protein__Cyclobacteriaceae_bacterium_YHN15_"/>
    <otu id="otu23724" label="EKB48809.1_GCA_000298295_Potassium_efflux_system_KefA_precursor__Cecembia_lonarensis_LW9_"/>
    <otu id="otu23751" label="95.1/93"/>
    <otu id="otu23754" label="72.5/55"/>
    <otu id="otu23757" label="OFX82099.1_GCA_001768455_mechanosensitive_ion_channel_protein_MscS__Bacteroidetes_bacterium_GWE2_40_15_"/>
    <otu id="otu23760" label="66.1/84"/>
    <otu id="otu23763" label="55/86"/>
    <otu id="otu23766" label="GCA_002425935DINE01000027.1_1161270351279016_116_GCA_002425935_1_ID_6_116_partial_00__Bacteroidales_bacterium_UBA5548_"/>
    <otu id="otu23769" label="89.4/100"/>
    <otu id="otu23772" label="OFX76738.1_GCA_001768435_mechanosensitive_ion_channel_protein_MscS__Bacteroidetes_bacterium_GWE2_39_28_"/>
    <otu id="otu23775" label="PKO96820.1_GCA_002842465_mechanosensitive_ion_channel_protein_MscS__Bacteroidetes_bacterium_HGW_Bacteroidetes_7_"/>
    <otu id="otu23786" label="OFY41652.1_GCA_001769195_mechanosensitive_ion_channel_protein_MscS__Bacteroidetes_bacterium_GWF2_40_14_"/>
    <otu id="otu23797" label="90.6/73"/>
    <otu id="otu23800" label="79.2/70"/>
    <otu id="otu23803" label="0/18"/>
    <otu id="otu23806" label="OIP82123.1_GCA_001873635_mechanosensitive_ion_channel_protein_MscS__Porphyromonadaceae_bacterium_CG2_30_38_12_"/>
    <otu id="otu23809" label="PKP00511.1_GCA_002840895_mechanosensitive_ion_channel_protein_MscS__Bacteroidetes_bacterium_HGW_Bacteroidetes_8_"/>
    <otu id="otu23818" label="GCA_002412885DHVX01000073.1_65719677285474_65_GCA_002412885_1_ID_74_65_partial_00__Bacteroidales_bacterium_UBA5197_"/>
    <otu id="otu23821" label="PKP53196.1_GCA_002842755_mechanosensitive_ion_channel_protein_MscS__Bacteroidetes_bacterium_HGW_Bacteroidetes_1_"/>
    <otu id="otu23832" label="OFY36010.1_GCA_001769535_mechanosensitive_ion_channel_protein_MscS__Bacteroidetes_bacterium_GWF2_38_335_"/>
    <otu id="otu23851" label="44/44"/>
    <otu id="otu23854" label="GCA_003247495QJZF01000049.1_27441601390_2_GCA_003247495__1_ID_390_2_partial_00__Proteobacteria_bacterium_"/>
    <otu id="otu23859" label="MBU94293.1_GCA_002730655_mechanosensitive_ion_channel_protein_MscS__Balneola_sp._"/>
    <otu id="otu23862" label="52.7/100"/>
    <otu id="otu23865" label="GCA_002323515DCQQ01000042.1_40465944763713_40_GCA_002323515__1_ID_13_40_partial_00__Balneolaceae_bacterium_UBA1514_"/>
    <otu id="otu23868" label="GCA_002308665DBVB01000002.1_27271770119_2_GCA_002308665_1_ID_119_2_partial_00__Balneolaceae_bacterium_UBA1275_"/>
    <otu id="otu23891" label="GCA_003565735PXBB01000037.1_192613727030121_19_GCA_003565735_1_ID_121_19_partial_00__Bacteroidales_bacterium_"/>
    <otu id="otu23898" label="95.1/100"/>
    <otu id="otu23901" label="GCA_001564055LKNB01000026.1_31051195027_3_GCA_001564055__1_ID_27_3_partial_00__Rhodothermaceae_bacterium_Tc_Br11_B2g6_7_"/>
    <otu id="otu23904" label="GCA_003152315PLZV01000020.1_39388793974818_39_GCA_003152315__1_ID_18_39_partial_00__Verrucomicrobia_bacterium_"/>
    <otu id="otu23915" label="0/34"/>
    <otu id="otu23918" label="GCA_003232385QIJE01000001.1_1221216091224663_122_GCA_003232385__1_ID_3_122_partial_00__bacterium_"/>
    <otu id="otu23923" label="HCA58028.1_GCA_003519605_TPA__mechanosensitive_ion_channel_protein_MscS__partial__Blastocatellia_bacterium_"/>
    <otu id="otu23926" label="GCA_001464665LNDP01000014.1_36539729239819114_365_GCA_001464665__1_ID_14_365_partial_00__Acidobacteria_bacterium_Ga0074141_"/>
    <otu id="otu23941" label="90.3/89"/>
    <otu id="otu23944" label="0/65"/>
    <otu id="otu23947" label="89.7/96"/>
    <otu id="otu23950" label="82.7/92"/>
    <otu id="otu23953" label="SFF28851.1_GCA_900113005_Mechanosensitive_ion_channel__Sunxiuqinia_elliptica_"/>
    <otu id="otu23956" label="90.1/77"/>
    <otu id="otu23959" label="23.8/76"/>
    <otu id="otu23962" label="GCA_002426795DINQ01000008.1_2846300471669_28_GCA_002426795_1_ID_9_28_partial_00__Bacteroidales_bacterium_UBA5536_"/>
    <otu id="otu23965" label="HAF28884.1_GCA_003446015_TPA__mechanosensitive_ion_channel_protein_MscS__Bacteroidales_bacterium_"/>
    <otu id="otu23972" label="SHI36907.1_GCA_900141875_Mechanosensitive_ion_channel__Tangfeifania_diversioriginum_"/>
    <otu id="otu23983" label="OUU21366.1_GCA_002167945_mechanosensitive_ion_channel_protein_MscS__Flavobacteriaceae_bacterium_TMED48_"/>
    <otu id="otu23990" label="OIQ20812.1_GCA_001874305_hypothetical_protein_BM556_02385__Bacteriovorax_sp._MedPE_SWde_"/>
    <otu id="otu23997" label="OIO57752.1_GCA_001872685_hypothetical_protein_AUJ47_12100__Candidatus_Marinimicrobia_bacterium_CG1_02_48_14_"/>
    <otu id="otu24008" label="85.1/100"/>
    <otu id="otu24013" label="GCA_003565035PXDP01000061.1_462107094143_4_GCA_003565035__1_ID_143_4_partial_00__PVC_group_bacterium_"/>
    <otu id="otu24016" label="96.3/100"/>
    <otu id="otu24019" label="GCA_003250235QKGY01000101.1_524273314330_5_GCA_003250235__1_ID_330_5_partial_00__Desulfuromonadaceae_bacterium_"/>
    <otu id="otu24022" label="23.9/100"/>
    <otu id="otu24025" label="PLX88927.1_GCA_002869695_mechanosensitive_ion_channel_protein_MscS__Desulfuromonas_sp._"/>
    <otu id="otu24028" label="GCA_002435955DIWZ01000006.1_10712645912735219_107_GCA_002435955_1_ID_19_107_partial_00__Pelobacter_sp._UBA6093_"/>
    <otu id="otu24043" label="96.5/100"/>
    <otu id="otu24046" label="82.4/100"/>
    <otu id="otu24049" label="WP_051254562.1_GCF_000425705_mechanosensitive_ion_channel__Halobacillus_kuroshimensis_"/>
    <otu id="otu24052" label="RYM02947.1_GCA_004153225_mechanosensitive_ion_channel__Sporolactobacillus_sp._THM7_7_"/>
    <otu id="otu24059" label="CCG44284.1_GCA_000284515_probable_small_conductance_mechanosensitive_channel__Halobacillus_halophilus_DSM_2266_"/>
    <otu id="otu24074" label="63.2/65"/>
    <otu id="otu24077" label="GCA_000372285AQTV01000038.1_34834571538_3_GCA_000372285_1_ID_38_3_partial_00__Candidatus_Poribacteria_bacterium_WGA_4E_"/>
    <otu id="otu24080" label="RMG54392.1_GCA_003696865_mechanosensitive_ion_channel_family_protein__Acidobacteria_bacterium_"/>
    <otu id="otu24091" label="95.8/90"/>
    <otu id="otu24094" label="WP_162147523.1_GCF_000523275_mechanosensitive_ion_channel__Lebetimonas_sp._JH292_"/>
    <otu id="otu24097" label="0/41"/>
    <otu id="otu24100" label="26.4/29"/>
    <otu id="otu24103" label="99.5/100"/>
    <otu id="otu24106" label="94.1/98"/>
    <otu id="otu24109" label="87.1/98"/>
    <otu id="otu24112" label="AOE49958.1_GCA_001708405_MscS_Mechanosensitive_ion_channel__Kangiella_sediminilitoris_"/>
    <otu id="otu24115" label="PXF62874.1_GCA_003194565_hypothetical_protein_DL796_11230__Kangiella_spongicola_"/>
    <otu id="otu24122" label="AKE52150.1_GCA_000981765_transporter_MscS__Kangiella_geojedonensis_"/>
    <otu id="otu24129" label="87.7/100"/>
    <otu id="otu24132" label="WP_157892566.1_GCF_002000055_mechanosensitive_ion_channel__Marinicella_sediminis_"/>
    <otu id="otu24135" label="WP_099018683.1_GCF_002591915_mechanosensitive_ion_channel__Marinicella_litoralis_"/>
    <otu id="otu24146" label="PIR00654.1_GCA_002787235_potassium_transporter_KefA__Nitrospinae_bacterium_CG11_big_fil_rev_8_21_14_0_20_45_15_"/>
    <otu id="otu24155" label="RCW35789.1_GCA_003337635_mechanosensitive_ion_channel_like_protein__Idiomarina_tainanensis_"/>
    <otu id="otu24158" label="RUO75115.1_GCA_003987265_hypothetical_protein_CWI80_03310__Idiomarina_sediminum_"/>
    <otu id="otu24177" label="95.4/97"/>
    <otu id="otu24180" label="44/89"/>
    <otu id="otu24183" label="91.5/94"/>
    <otu id="otu24186" label="74.4/94"/>
    <otu id="otu24189" label="77.1/93"/>
    <otu id="otu24192" label="GCA_002408085DHQL01000024.1_1832312012324183_183_GCA_002408085_1_ID_3_183_partial_00__Spirochaeta_sp._UBA5339_"/>
    <otu id="otu24195" label="RCL73592.1_GCA_003331935_mechanosensitive_ion_channel_family_protein__Alphaproteobacteria_bacterium_"/>
    <otu id="otu24202" label="81.3/99"/>
    <otu id="otu24205" label="98.3/100"/>
    <otu id="otu24208" label="RCS25878.1_GCA_003335045_mechanosensitive_ion_channel_family_protein__Phyllobacterium_salinisoli_"/>
    <otu id="otu24211" label="PRD45122.1_GCA_002980495_mechanosensitive_ion_channel_protein__Phyllobacterium_phragmitis_"/>
    <otu id="otu24218" label="90.3/99"/>
    <otu id="otu24221" label="75.2/99"/>
    <otu id="otu24224" label="WP_083867752.1_GCF_000304395_mechanosensitive_ion_channel_family_protein__Pseudaminobacter_salicylatoxidans_"/>
    <otu id="otu24227" label="KFB09771.1_GCA_000733725_Mechanosensitive_ion_channel_MscS__Nitratireductor_basaltis_"/>
    <otu id="otu24234" label="WP_127598952.1_GCF_004000215_mechanosensitive_ion_channel_family_protein__Phyllobacteriaceae_bacterium_Z3_1_"/>
    <otu id="otu24249" label="PWN55703.1_GCA_003151135_hypothetical_protein_DEH80_11400__Abyssibacter_profundi_"/>
    <otu id="otu24256" label="89/98"/>
    <otu id="otu24259" label="98.7/99"/>
    <otu id="otu24262" label="91.5/99"/>
    <otu id="otu24265" label="65.4/97"/>
    <otu id="otu24268" label="81.1/80"/>
    <otu id="otu24271" label="73.6/78"/>
    <otu id="otu24274" label="RME18244.1_GCA_003694465_mechanosensitive_ion_channel_family_protein__Alphaproteobacteria_bacterium_"/>
    <otu id="otu24277" label="17/100"/>
    <otu id="otu24280" label="RMH47639.1_GCA_003696705_mechanosensitive_ion_channel_family_protein__Alphaproteobacteria_bacterium_"/>
    <otu id="otu24283" label="KIN69514.1_GCA_000622405_Mechanosensitive_ion_channel_protein__Sulfitobacter_donghicola_DSW_25___KCTC_12864___JCM_14565_"/>
    <otu id="otu24294" label="SFQ31025.1_GCA_900115815_Small_conductance_mechanosensitive_channel__Roseivivax_halotolerans_"/>
    <otu id="otu24301" label="SFQ11812.1_GCA_900115865_Small_conductance_mechanosensitive_channel__Donghicola_eburneus_"/>
    <otu id="otu24308" label="WP_018303668.1_GCF_000379485_mechanosensitive_ion_channel_family_protein__Wenxinia_marina_"/>
    <otu id="otu24315" label="SEW11688.1_GCA_900109295_Small_conductance_mechanosensitive_channel__Cognatiyoonia_koreensis_"/>
    <otu id="otu24322" label="94.4/100"/>
    <otu id="otu24325" label="RDE49171.1_GCA_003332265_mechanosensitive_ion_channel_family_protein__Candidatus_Accumulibacter_phosphatis_"/>
    <otu id="otu24328" label="GCA_003247795QJYC01000133.1_112238158_1_GCA_003247795_1_ID_158_1_partial_10__Oceanospirillales_bacterium_"/>
    <otu id="otu24343" label="90.7/100"/>
    <otu id="otu24346" label="PCJ88060.1_GCA_002746365_hypothetical_protein_COA54_04680__Thiotrichaceae_bacterium_"/>
    <otu id="otu24349" label="PCI07602.1_GCA_002401185_hypothetical_protein_COB77_04310__Gammaproteobacteria_bacterium_"/>
    <otu id="otu24364" label="86.7/100"/>
    <otu id="otu24369" label="WP_020677670.1_GCF_000384395_mechanosensitive_ion_channel__Geopsychrobacter_electrodiphilus_"/>
    <otu id="otu24372" label="RMF46321.1_GCA_003695205_hypothetical_protein_D6751_05365__partial__Deltaproteobacteria_bacterium_"/>
    <otu id="otu24379" label="ALC15004.1_GCA_001278055_mechanosensitive_ion_channel__Desulfuromonas_soudanensis_"/>
    <otu id="otu24394" label="90.1/98"/>
    <otu id="otu24397" label="77.3/89"/>
    <otu id="otu24400" label="87.6/91"/>
    <otu id="otu24403" label="77.6/86"/>
    <otu id="otu24406" label="66.8/89"/>
    <otu id="otu24411" label="GCA_002496385DAJR01000047.1_2736230377746_27_GCA_002496385_1_ID_6_27_partial_00__Methanomassiliicoccales_archaeon_UBA147_"/>
    <otu id="otu24414" label="GCA_002499085DAKD01000005.1_13142451583112_13_GCA_002499085__1_ID_12_13_partial_00__Methanomassiliicoccales_archaeon_UBA280_"/>
    <otu id="otu24423" label="GCA_003560875PWJQ01000059.1_23157261727012_23_GCA_003560875_1_ID_12_23_partial_00__Methanomassiliicoccaceae_archaeon_"/>
    <otu id="otu24426" label="GCA_003557905PWNH01000085.1_86971852169_8_GCA_003557905_1_ID_69_8_partial_00__Methanomassiliicoccaceae_archaeon_"/>
    <otu id="otu24437" label="RLF65824.1_GCA_003663595_hypothetical_protein_DRN57_08275__partial__Thermoplasmata_archaeon_"/>
    <otu id="otu24444" label="31/81"/>
    <otu id="otu24447" label="91.8/100"/>
    <otu id="otu24452" label="GCA_001512965LFRW01000050.1_86895841244_8_GCA_001512965_1_ID_44_8_partial_00__Methanomicrobia_archaeon_DTU008_"/>
    <otu id="otu24455" label="KQM11800.1_GCA_001421185_hypothetical_protein_AOA80_06200__Methanomassiliicoccales_archaeon_RumEn_M1_"/>
    <otu id="otu24464" label="AGN26115.1_GCA_000404225_MscS_Mechanosensitive_ion_channel__Candidatus_Methanomassiliicoccus_intestinalis_Issoire_Mx1_"/>
    <otu id="otu24467" label="AGN26433.1_GCA_000404225_small_conductance_mechanosensitive_channel__Candidatus_Methanomassiliicoccus_intestinalis_Issoire_Mx1_"/>
    <otu id="otu24478" label="91.6/100"/>
    <otu id="otu24481" label="OPY31239.1_GCA_002067865_Small_conductance_mechanosensitive_channel_MscMJ__Methanomassiliicoccales_archaeon_PtaU1.Bin124_"/>
    <otu id="otu24486" label="GCA_003135935PNBI01000152.1_96833834198_9_GCA_003135935__1_ID_98_9_partial_00__Methanomassiliicoccaceae_archaeon_"/>
    <otu id="otu24489" label="GCA_003153895PMBU01000130.1_2416192446_2_GCA_003153895__1_ID_46_2_partial_00__Methanomassiliicoccaceae_archaeon_"/>
    <otu id="otu24508" label="84.7/94"/>
    <otu id="otu24511" label="99.8/100"/>
    <otu id="otu24514" label="AGB03970.1_GCA_000327505_small_conductance_mechanosensitive_channel__Aciduliprofundum_sp._MAR08_339_"/>
    <otu id="otu24517" label="ADD08744.1_GCA_000025665_MscS_Mechanosensitive_ion_channel__Aciduliprofundum_boonei_T469_"/>
    <otu id="otu24524" label="GCA_002011395MTNG01000048.1_96068755214_9_GCA_002011395__1_ID_14_9_partial_00__Aciduliprofundum_sp._JdFR_45_"/>
    <otu id="otu24537" label="0/92"/>
    <otu id="otu24540" label="88.2/94"/>
    <otu id="otu24543" label="RZD34413.1_GCA_004195425_hypothetical_protein_CXT75_09810__Euryarchaeota_archaeon_"/>
    <otu id="otu24546" label="80.5/99"/>
    <otu id="otu24549" label="RZD35793.1_GCA_004195425_hypothetical_protein_CXT75_07430__Euryarchaeota_archaeon_"/>
    <otu id="otu24552" label="MAW93443.1_GCA_002704975_hypothetical_protein_CMA32_02995__partial__Euryarchaeota_archaeon_"/>
    <otu id="otu24565" label="83.2/100"/>
    <otu id="otu24568" label="14.3/84"/>
    <otu id="otu24571" label="MBN65323.1_GCA_002724775_hypothetical_protein_CMA74_02815__Euryarchaeota_archaeon_"/>
    <otu id="otu24574" label="OIR21680.1_GCA_001875365_hypothetical_protein_BEU01_02170__Marine_Group_III_euryarchaeote_CG_Epi4_"/>
    <otu id="otu24581" label="MBJ35336.1_GCA_002718915_hypothetical_protein_CMB62_01795__Euryarchaeota_archaeon_"/>
    <otu id="otu24588" label="GCA_000438945AUSD01000275.1_49202134302_4_GCA_000438945_1_ID_302_4_partial_00__Proteobacteria_bacterium_JGI_0000113_P07_"/>
    <otu id="otu24599" label="MBQ34298.1_GCA_002726775_hypothetical_protein_CMG32_05580__Candidatus_Marinimicrobia_bacterium_"/>
    <otu id="otu24614" label="74.8/19"/>
    <otu id="otu24617" label="98.6/97"/>
    <otu id="otu24620" label="0/33"/>
    <otu id="otu24623" label="89.9/94"/>
    <otu id="otu24626" label="93.4/96"/>
    <otu id="otu24629" label="RLF92908.1_GCA_003660605_mechanosensitive_ion_channel_family_protein__Thermococci_archaeon_"/>
    <otu id="otu24632" label="96.9/100"/>
    <otu id="otu24635" label="GCA_001603145LVBI01000011.1_5665504663198_56_GCA_001603145__1_ID_8_56_partial_00__Spirochaetales_bacterium_Spiro_07_"/>
    <otu id="otu24638" label="88.7/100"/>
    <otu id="otu24641" label="TCW60965.1_GCA_004343725_mechanosensitive_ion_channel_family_protein__Treponema_sp._J25_"/>
    <otu id="otu24644" label="SLM18865.1_GCA_900163975_MscS_Mechanosensitive_ion_channel__uncultured_spirochete_"/>
    <otu id="otu24659" label="28.3/100"/>
    <otu id="otu24662" label="GCA_900321795ONXO01000057.1_20145041529880_20_GCA_900321795_1_ID_80_20_partial_00__uncultured_Clostridiales_bacterium_"/>
    <otu id="otu24667" label="BAM70918.1_GCA_000828575_conserved_hypothetical_protein__Methanothermobacter_sp._CaT2_"/>
    <otu id="otu24670" label="ADL58001.1_GCA_000145295_predicted_mechanosensitive_ion_channel__Methanothermobacter_marburgensis_str._Marburg_"/>
    <otu id="otu24685" label="TAK59063.1_GCA_004322365_mechanosensitive_ion_channel_family_protein__Patescibacteria_group_bacterium_"/>
    <otu id="otu24692" label="59.1/53"/>
    <otu id="otu24695" label="80.8/82"/>
    <otu id="otu24698" label="PID70285.1_GCA_002747745_hypothetical_protein_CSB37_02775__bacterium_DOLZORAL124_38_8_"/>
    <otu id="otu24701" label="52/76"/>
    <otu id="otu24704" label="88.6/96"/>
    <otu id="otu24707" label="95.7/98"/>
    <otu id="otu24710" label="83.1/68"/>
    <otu id="otu24713" label="90/88"/>
    <otu id="otu24716" label="89.1/97"/>
    <otu id="otu24719" label="98.8/100"/>
    <otu id="otu24722" label="88.5/100"/>
    <otu id="otu24725" label="99.7/100"/>
    <otu id="otu24728" label="GCA_900540575UQGQ01000001.1_1313988148001_13_GCA_900540575__1_ID_1_13_partial_00__uncultured_Ruminococcaceae_bacterium_"/>
    <otu id="otu24731" label="GCA_004555265SFIQ01000003.1_14716108916190156_147_GCA_004555265__1_ID_56_147_partial_00__Ruminococcus_sp._"/>
    <otu id="otu24738" label="64.2/92"/>
    <otu id="otu24741" label="32.4/84"/>
    <otu id="otu24744" label="83.6/85"/>
    <otu id="otu24747" label="88.6/87"/>
    <otu id="otu24750" label="GCA_004551945SFPN01000013.1_1001037501045987_100_GCA_004551945_1_ID_7_100_partial_00__Clostridiales_bacterium_"/>
    <otu id="otu24753" label="76/95"/>
    <otu id="otu24756" label="0/98"/>
    <otu id="otu24759" label="GCA_900549545URPA01000048.1_54287510548_5_GCA_900549545_1_ID_48_5_partial_00__uncultured_Clostridiales_bacterium_"/>
    <otu id="otu24762" label="GCA_002493305DKYJ01000024.1_4337254380662_43_GCA_002493305__1_ID_2_43_partial_00__Clostridiales_bacterium_UBA7103_"/>
    <otu id="otu24769" label="MCBD01000181.1_1 -WOR79"/>
    <otu id="otu24780" label="100/99"/>
    <otu id="otu24783" label="GCA_004557845SFFM01000040.1_10117721258172_10_GCA_004557845__1_ID_72_10_partial_00__Alphaproteobacteria_bacterium_"/>
    <otu id="otu24786" label="EXG78066.1_GCA_000585335_small_conductance_mechanosensitive_channel__Cloacibacillus_evryensis_DSM_19522_"/>
    <otu id="otu24797" label="PWM50121.1_GCA_003343815_small_conductance_mechanosensitive_channel__Clostridiales_bacterium_"/>
    <otu id="otu24804" label="OUN06724.1_GCA_002159175_small_conductance_mechanosensitive_channel__Flavonifractor_sp._An92_"/>
    <otu id="otu24815" label="GCA_900540545UQGJ01000010.1_13192112004710_13_GCA_900540545_1_ID_10_13_partial_00__uncultured_Clostridiales_bacterium_"/>
    <otu id="otu24822" label="65.2/100"/>
    <otu id="otu24825" label="GCA_003565555PXBH01000012.1_21870269197_2_GCA_003565555__1_ID_97_2_partial_00__Cryomorphaceae_bacterium_"/>
    <otu id="otu24828" label="88.6/100"/>
    <otu id="otu24831" label="GAU76055.1_GCA_001748365_small_conductance_mechanosensitive_channel__Fusibacter_sp._3D3_"/>
    <otu id="otu24834" label="WP_070000756.1_GCF_900095725_mechanosensitive_ion_channel__Cellulosilyticum_sp._I15G10I2_"/>
    <otu id="otu24849" label="78.3/90"/>
    <otu id="otu24852" label="85.8/87"/>
    <otu id="otu24855" label="77/97"/>
    <otu id="otu24858" label="95.5/100"/>
    <otu id="otu24861" label="82.7/100"/>
    <otu id="otu24866" label="MAQ22464.1_GCA_002696995_mechanosensitive_ion_channel_protein_MscS__Flammeovirgaceae_bacterium_"/>
    <otu id="otu24869" label="MBV20092.1_GCA_002731895_mechanosensitive_ion_channel_protein_MscS__Cytophagia_bacterium_"/>
    <otu id="otu24876" label="83.4/100"/>
    <otu id="otu24879" label="WP_072351988.1_GCF_001887885_mechanosensitive_ion_channel__Flavobacteriaceae_bacterium_A100_"/>
    <otu id="otu24884" label="WP_068472548.1_GCF_001660705_mechanosensitive_ion_channel__Labilibacter_aurantiacus_"/>
    <otu id="otu24887" label="GCA_002429115DIYS01000142.1_31348413566893_31_GCA_002429115__1_ID_93_31_partial_00__Saccharicrinis_sp._UBA6048_"/>
    <otu id="otu24902" label="GCA_003249955QKHS01000004.1_57673626817741_57_GCA_003249955_1_ID_41_57_partial_00__Bacteroidales_bacterium_"/>
    <otu id="otu24909" label="GCA_003564735PXEK01000169.1_211011937319_2_GCA_003564735_1_ID_319_2_partial_00__Cryomorphaceae_bacterium_"/>
    <otu id="otu24918" label="61.2/97"/>
    <otu id="otu24921" label="TCV07439.1_GCA_004342685_small_conductance_mechanosensitive_channel__Sphingobacterium_alimentarium_"/>
    <otu id="otu24924" label="OIQ29435.1_GCA_001874335_mechanosensitive_ion_channel_protein__Bacteroidetes_bacterium_MedPE_SWsnd_G2_"/>
    <otu id="otu24931" label="50.9/96"/>
    <otu id="otu24936" label="SCW41863.1_GCA_900099645_small_conductance_mechanosensitive_channel__Pseudomonas_peli_"/>
    <otu id="otu24939" label="74.5/100"/>
    <otu id="otu24942" label="78.6/100"/>
    <otu id="otu24945" label="RMH85467.1_GCA_003696305_mechanosensitive_ion_channel_family_protein__Pseudomonas_sp._AOB_7_"/>
    <otu id="otu24948" label="GCA_002450875DKAQ01000017.1_66707097153612_66_GCA_002450875__1_ID_12_66_partial_00__Pseudomonas_oleovorans_"/>
    <otu id="otu24955" label="AEB57059.1_GCA_000204295_MscS_mechanosensitive_ion_channel__Pseudomonas_mendocina_NK_01_"/>
    <otu id="otu24966" label="88.5/98"/>
    <otu id="otu24969" label="PJB11483.1_GCA_002790195_mechanosensitive_ion_channel_protein__Flavobacteriales_bacterium_CG_4_9_14_3_um_filter_40_17_"/>
    <otu id="otu24972" label="PIV48554.1_GCA_002781025_mechanosensitive_ion_channel_protein__Flavobacteriaceae_bacterium_CG02_land_8_20_14_3_00_34_13_"/>
    <otu id="otu24993" label="ATA67872.1_GCA_002302475_mechanosensitive_ion_channel_protein__Capnocytophaga_cynodegmi_"/>
    <otu id="otu24996" label="ATA94184.1_GCA_002302655_mechanosensitive_ion_channel_protein__Capnocytophaga_canimorsus_"/>
    <otu id="otu25011" label="83.1/66"/>
    <otu id="otu25014" label="96.6/96"/>
    <otu id="otu25017" label="87.2/87"/>
    <otu id="otu25020" label="88.3/85"/>
    <otu id="otu25023" label="90.5/97"/>
    <otu id="otu25026" label="84.6/54"/>
    <otu id="otu25029" label="81.4/100"/>
    <otu id="otu25032" label="TKF22735.1_GCA_005146325_mechanosensitive_ion_channel__Vibrio_genomosp._F6_"/>
    <otu id="otu25035" label="KLV08859.1_GCA_001029445_mechanosensitive_ion_channel_protein_MscS__Photobacterium_aquae_"/>
    <otu id="otu25042" label="84.4/23"/>
    <otu id="otu25045" label="96.3/24"/>
    <otu id="otu25048" label="70.4/22"/>
    <otu id="otu25051" label="GCA_003557225PWPH01000355.1_14122217298_1_GCA_003557225_1_ID_298_1_partial_00__Gammaproteobacteria_bacterium_"/>
    <otu id="otu25054" label="RZO21618.1_GCA_004212795_mechanosensitive_ion_channel_family_protein__partial__Candidatus_Thioglobus_sp._"/>
    <otu id="otu25061" label="37.1/31"/>
    <otu id="otu25064" label="EEB79707.1_GCA_000156295_transporter__MscS_family__marine_gamma_proteobacterium_HTCC2148_"/>
    <otu id="otu25067" label="PLW68826.1_GCA_002866825_transporter_small_conductance_mechanosensitive_ion_channel_family_protein__Halioglobus_lutimaris_"/>
    <otu id="otu25078" label="WP_045827213.1_GCF_000964255_mechanosensitive_ion_channel__Teredinibacter_turnerae_"/>
    <otu id="otu25091" label="64.8/10"/>
    <otu id="otu25094" label="WP_096087819.1_GCF_002312815_mechanosensitive_ion_channel__Agaribacterium_haliotis_"/>
    <otu id="otu25097" label="91.7/42"/>
    <otu id="otu25100" label="GCA_003250015QKHP01001301.1_1801786848_1_GCA_003250015_1_ID_848_1_partial_00__Gammaproteobacteria_bacterium_"/>
    <otu id="otu25103" label="RLA34099.1_GCA_003646345_hypothetical_protein_DRR11_03790__Gammaproteobacteria_bacterium_"/>
    <otu id="otu25114" label="GCA_003246155QKBE01000326.1_29642718102_2_GCA_003246155__1_ID_102_2_partial_00__Betaproteobacteria_bacterium_"/>
    <otu id="otu25125" label="99.4/100"/>
    <otu id="otu25128" label="WP_116131481.1_GCF_003390845_mechanosensitive_ion_channel_family_protein__Tropicimonas_sp._IMCC34043_"/>
    <otu id="otu25131" label="RDC72570.1_GCA_003340565_mechanosensitive_ion_channel_family_protein__Rhodovulum_sp._12E13_"/>
    <otu id="otu25142" label="KPK71185.1_GCA_001303705_hypothetical_protein_AMJ82_01765__candidate_division_TA06_bacterium_SM23_40_"/>
    <otu id="otu25149" label="74.4/99"/>
    <otu id="otu25154" label="88.4/100"/>
    <otu id="otu25157" label="WP_127108997.1_GCF_003990445_mechanosensitive_ion_channel_family_protein__Pararhodobacter_sp._ZQ420_"/>
    <otu id="otu25160" label="PZX12078.1_GCA_003254175_small_conductance_mechanosensitive_channel__Celeribacter_halophilus_"/>
    <otu id="otu25167" label="61.1/100"/>
    <otu id="otu25170" label="ETA52517.1_GCA_000504185_mechanosensitive_ion_channel_protein_MscS__Rhodobacteraceae_bacterium_PD_2_"/>
    <otu id="otu25173" label="AWI85491.1_GCA_003111685_mechanosensitive_ion_channel_protein_MscS__Yangia_pacifica_"/>
    <otu id="otu25184" label="91.1/99"/>
    <otu id="otu25187" label="WP_028320769.1_GCF_000422285_mechanosensitive_ion_channel__Desulfatiglans_anilini_"/>
    <otu id="otu25190" label="GCA_003247715QJYG01000669.1_2112930531_2_GCA_003247715_1_ID_531_2_partial_00__Proteobacteria_bacterium_"/>
    <otu id="otu25205" label="58/71"/>
    <otu id="otu25208" label="99.9/99"/>
    <otu id="otu25211" label="OPJ54714.1_GCA_002029295_small_conductance_mechanosensitive_channel___Clostridium__thermoalcaliphilum_"/>
    <otu id="otu25216" label="SHH30078.1_GCA_900129915_small_conductance_mechanosensitive_channel__Tepidibacter_thalassicus_DSM_15285_"/>
    <otu id="otu25219" label="SHK17304.1_GCA_900142235_small_conductance_mechanosensitive_channel__Tepidibacter_formicigenes_DSM_15518_"/>
    <otu id="otu25230" label="72/85"/>
    <otu id="otu25233" label="87.9/91"/>
    <otu id="otu25236" label="88.7/96"/>
    <otu id="otu25239" label="89.2/99"/>
    <otu id="otu25244" label="81.5/47"/>
    <otu id="otu25247" label="79.1/48"/>
    <otu id="otu25250" label="RMA82507.1_GCA_003688415_small_conductance_mechanosensitive_channel__Umboniibacter_marinipuniceus_"/>
    <otu id="otu25253" label="96.1/100"/>
    <otu id="otu25256" label="20.9/62"/>
    <otu id="otu25259" label="SBT17169.1_GCA_900089975_Small_conductance_mechanosensitive_channel__Marinomonas_gallaica_"/>
    <otu id="otu25262" label="TDO96021.1_GCA_004362145_small_conductance_mechanosensitive_channel__Marinomonas_balearica_"/>
    <otu id="otu25269" label="69.6/100"/>
    <otu id="otu25272" label="KZM44052.1_GCA_001624705_mechanosensitive_ion_channel_protein__Marinomonas_sp._SBI8L_"/>
    <otu id="otu25275" label="ETX10141.1_GCA_000521805_mechanosensitive_ion_channel_protein__Marinomonas_ushuaiensis_DSM_15871_"/>
    <otu id="otu25290" label="82.8/97"/>
    <otu id="otu25293" label="WP_105171064.1_GCF_002964745_mechanosensitive_ion_channel__Pseudoalteromonas_sp._T1lg24_"/>
    <otu id="otu25296" label="SFC52654.1_GCA_900112265_small_conductance_mechanosensitive_channel__Pseudoalteromonas_denitrificans_DSM_6059_"/>
    <otu id="otu25307" label="AWB68221.1_GCA_003063625_mechanosensitive_ion_channel_protein__Catenovulum_sp._CCB_QB4_"/>
    <otu id="otu25314" label="88.1/99"/>
    <otu id="otu25317" label="62.9/100"/>
    <otu id="otu25320" label="0/27"/>
    <otu id="otu25323" label="RUO27308.1_GCA_003987335_mechanosensitive_ion_channel_protein__Aliidiomarina_maris_"/>
    <otu id="otu25326" label="90.6/92"/>
    <otu id="otu25329" label="RUO32782.1_GCA_003987175_mechanosensitive_ion_channel_protein__Aliidiomarina_sanyensis_"/>
    <otu id="otu25332" label="RTE86194.1_GCA_003290085_mechanosensitive_ion_channel__Aliidiomarina_sp._B3213_"/>
    <otu id="otu25343" label="99.6/100"/>
    <otu id="otu25346" label="93.2/100"/>
    <otu id="otu25349" label="ATI47152.1_GCA_002504185_mechanosensitive_ion_channel_protein__Vibrio_parahaemolyticus_"/>
    <otu id="otu25352" label="EDN56111.1_GCA_000152485_transporter__small_conductance_mechanosensitive_ion_channel__MscS__family__Vibrio_antiquarius_"/>
    <otu id="otu25361" label="ASW80023.1_GCA_002287545_mechanosensitive_ion_channel_protein__Vibrio_anguillarum_"/>
    <otu id="otu25364" label="PSU06636.1_GCA_003025595_mechanosensitive_ion_channel_protein__Photobacterium_ganghwense_"/>
    <otu id="otu25379" label="98/100"/>
    <otu id="otu25382" label="KKL01193.1_GCA_000986865_mechanosensitive_ion_channel_protein__Pararheinheimera_mesophila_"/>
    <otu id="otu25387" label="HCU65531.1_GCA_003543135_TPA__mechanosensitive_ion_channel_protein__Rheinheimera_sp._"/>
    <otu id="otu25390" label="ALZ74823.1_GCA_001518915_mechanosensitive_ion_channel_protein__Rheinheimera_sp._F8_"/>
    <otu id="otu25409" label="88.2/97"/>
    <otu id="otu25412" label="94.2/99"/>
    <otu id="otu25415" label="WP_051527813.1_GCF_000619885_mechanosensitive_ion_channel__Balneatrix_alpica_"/>
    <otu id="otu25418" label="99.2/100"/>
    <otu id="otu25421" label="WP_086482151.1_GCF_002150805_mechanosensitive_ion_channel__Oceanospirillum_sanctuarii_"/>
    <otu id="otu25424" label="SKA24781.1_GCA_900167095_small_conductance_mechanosensitive_channel__Oceanospirillum_multiglobuliferum_"/>
    <otu id="otu25435" label="PIE53585.1_GCA_002748705_mechanosensitive_ion_channel_protein__Candidatus_Fermentibacteria_bacterium_"/>
    <otu id="otu25446" label="PLX24072.1_GCA_002869275_mechanosensitive_ion_channel_protein_MscS__Ignavibacteria_bacterium_"/>
    <otu id="otu25453" label="79.3/81"/>
    <otu id="otu25456" label="94.9/86"/>
    <otu id="otu25459" label="62.6/81"/>
    <otu id="otu25462" label="90.9/97"/>
    <otu id="otu25465" label="GCA_002422125DITF01000049.1_750295859194_7_GCA_002422125_1_ID_194_7_partial_00__bacterium_UBP17_UBA6191_"/>
    <otu id="otu25468" label="97.8/100"/>
    <otu id="otu25471" label="PSN10364.1_GCA_003017785_mechanosensitive_ion_channel_protein__filamentous_cyanobacterium_CCP5_"/>
    <otu id="otu25474" label="TAF50514.1_GCA_004293855_mechanosensitive_ion_channel_family_protein__partial__Oscillatoriales_cyanobacterium_"/>
    <otu id="otu25485" label="WP_028574420.1_GCF_000686525_mechanosensitive_ion_channel__Desulfonatronovibrio_hydrogenovorans_"/>
    <otu id="otu25492" label="77/94"/>
    <otu id="otu25497" label="PLX65982.1_GCA_002869145_mechanosensitive_ion_channel_protein_MscS__Denitrovibrio_sp._"/>
    <otu id="otu25500" label="84.9/100"/>
    <otu id="otu25503" label="GCA_002452335DKFJ01000005.1_9109301172710_9_GCA_002452335_1_ID_10_9_partial_00__Deferribacteraceae_bacterium_UBA6799_"/>
    <otu id="otu25506" label="TCK59324.1_GCA_004339245_small_conductance_mechanosensitive_channel__Seleniivibrio_woodruffii_"/>
    <otu id="otu25519" label="GCA_003562305PWVF01000045.1_15184791930960_15_GCA_003562305_1_ID_60_15_partial_00__PVC_group_bacterium_"/>
    <otu id="otu25522" label="GCA_003565215PXCU01000027.1_532164046403_5_GCA_003565215_1_ID_403_5_partial_00__PVC_group_bacterium_"/>
    <otu id="otu25537" label="23.4/75"/>
    <otu id="otu25540" label="GAX86716.1_GCA_002335445_small_conductance_mechanosensitive_channel__Lebetimonas_natsushimae_"/>
    <otu id="otu25543" label="53.6/82"/>
    <otu id="otu25546" label="83.6/86"/>
    <otu id="otu25549" label="69.1/83"/>
    <otu id="otu25552" label="85.4/87"/>
    <otu id="otu25555" label="63.3/61"/>
    <otu id="otu25558" label="84.6/62"/>
    <otu id="otu25561" label="72.6/84"/>
    <otu id="otu25564" label="85.8/77"/>
    <otu id="otu25567" label="AFY36565.1_GCA_000316605_MscS_Mechanosensitive_ion_channel__Leptolyngbya_sp._PCC_7376_"/>
    <otu id="otu25572" label="EDY83000.1_GCA_000155695_transporter__MscS_family__Verrucomicrobiae_bacterium_DG1235_"/>
    <otu id="otu25575" label="RME71880.1_GCA_003694825_mechanosensitive_ion_channel_family_protein__Verrucomicrobia_bacterium_"/>
    <otu id="otu25586" label="88.6/99"/>
    <otu id="otu25589" label="79.6/100"/>
    <otu id="otu25594" label="MAR60330.1_GCA_002697925_mechanosensitive_ion_channel_protein__Gammaproteobacteria_bacterium_"/>
    <otu id="otu25597" label="GCA_002453985DKHZ01000119.1_24204322125655_24_GCA_002453985_1_ID_55_24_partial_00__Proteobacteria_bacterium_UBA6731_"/>
    <otu id="otu25604" label="RMF97233.1_GCA_003695765_mechanosensitive_ion_channel_family_protein__Gammaproteobacteria_bacterium_"/>
    <otu id="otu25611" label="98.4/99"/>
    <otu id="otu25614" label="69.5/82"/>
    <otu id="otu25617" label="0.7/74"/>
    <otu id="otu25620" label="87.1/91"/>
    <otu id="otu25623" label="ANO53281.1_GCA_001677435_mechanosensitive_ion_channel_protein_MscS__Woeseia_oceani_"/>
    <otu id="otu25626" label="MBJ90122.1_GCA_002720595_mechanosensitive_ion_channel_protein__Woeseia_sp._"/>
    <otu id="otu25633" label="MAD91272.1_GCA_002685275_mechanosensitive_ion_channel_protein__Gammaproteobacteria_bacterium_"/>
    <otu id="otu25640" label="TDJ41392.1_GCA_004357585_mechanosensitive_ion_channel__partial__Gammaproteobacteria_bacterium_"/>
    <otu id="otu25647" label="RZV35873.1_GCA_004282875_mechanosensitive_ion_channel__Chromatiales_bacterium_"/>
    <otu id="otu25664" label="72.6/32"/>
    <otu id="otu25667" label="76.6/64"/>
    <otu id="otu25670" label="38/75"/>
    <otu id="otu25673" label="GCA_001577185LSCM01000175.1_211291885_2_GCA_001577185__1_ID_85_2_partial_00__Cloacimonetes_bacterium_TCS62_"/>
    <otu id="otu25676" label="GCA_002753255PDZZ01000439.1_311902017355_3_GCA_002753255_1_ID_355_3_partial_00__Candidatus_Lambdaproteobacteria_bacterium_"/>
    <otu id="otu25683" label="KPJ96641.1_GCA_001303045_hypothetical_protein_AMJ53_00185__Gammaproteobacteria_bacterium_SG8_11_"/>
    <otu id="otu25690" label="71/38"/>
    <otu id="otu25693" label="79.9/74"/>
    <otu id="otu25696" label="81.6/43"/>
    <otu id="otu25699" label="75/57"/>
    <otu id="otu25702" label="GCA_003228715QIFE01000311.1_12131771400712_12_GCA_003228715_1_ID_12_12_partial_00__Gammaproteobacteria_bacterium_"/>
    <otu id="otu25705" label="AMO55275.1_GCA_001583435_mechanosensitive_ion_channel_protein_MscS__Endozoicomonas_montiporae_CL_33_"/>
    <otu id="otu25712" label="ARN74580.1_GCA_002117105_mechanosensitive_ion_channel_protein__Oceanicoccus_sagamiensis_"/>
    <otu id="otu25719" label="61.2/37"/>
    <otu id="otu25722" label="GCA_002292815DBBX01000022.1_14174931828420_14_GCA_002292815__1_ID_20_14_partial_00__Thiotrichaceae_bacterium_UBA973_"/>
    <otu id="otu25725" label="MAT56827.1_GCA_002698995_mechanosensitive_ion_channel_protein__Ignavibacteriae_bacterium_"/>
    <otu id="otu25738" label="PCH52300.1_GCA_002400565_mechanosensitive_ion_channel_protein__Cellvibrionales_bacterium_"/>
    <otu id="otu25741" label="72.2/97"/>
    <otu id="otu25744" label="RLA35802.1_GCA_003646355_mechanosensitive_ion_channel_family_protein__Gammaproteobacteria_bacterium_"/>
    <otu id="otu25747" label="PCJ35053.1_GCA_002746135_mechanosensitive_ion_channel_protein__Cellvibrionales_bacterium_"/>
    <otu id="otu25766" label="90.7/93"/>
    <otu id="otu25769" label="78.4/99"/>
    <otu id="otu25772" label="GCA_002328405DCXM01000006.1_6336463836472137_633_GCA_002328405_1_ID_7_633_partial_00__Proteobacteria_bacterium_UBA2136_"/>
    <otu id="otu25775" label="GCA_002346425DDZS01000056.1_74071492853_7_GCA_002346425__1_ID_53_7_partial_00__Alphaproteobacteria_bacterium_UBA3002_"/>
    <otu id="otu25782" label="GCA_002292375DBBV01000024.1_117963879624_11_GCA_002292375__1_ID_24_11_partial_00__Methylococcaceae_bacterium_UBA975_"/>
    <otu id="otu25797" label="OKY75340.1_GCA_001914235_mechanosensitive_ion_channel_protein__Desulfobulbaceae_bacterium_DB1_"/>
    <otu id="otu25804" label="GAU09150.1_GCA_001748225_mechanosensitive_ion_channel_protein__Desulfoplanes_formicivorans_"/>
    <otu id="otu25811" label="72.6/93"/>
    <otu id="otu25816" label="VGO20070.1_GCA_900890705_Small_conductance_mechanosensitive_channel__Kiritimatiellales_bacterium_"/>
    <otu id="otu25819" label="92.6/100"/>
    <otu id="otu25822" label="OPL19895.1_GCA_002030045_mechanosensitive_ion_channel_protein__Candidatus_Aegiribacteria_bacterium_MLS_C_"/>
    <otu id="otu25825" label="RKZ10345.1_GCA_003644925_mechanosensitive_ion_channel_family_protein__Candidatus_Fermentibacteria_bacterium_"/>
    <otu id="otu25836" label="GCA_001896555MPOS01000028.1_22195292040710_22_GCA_001896555__1_ID_10_22_partial_00__Deltaproteobacteria_bacterium_Phox_21_"/>
    <otu id="otu25847" label="SHK39195.1_GCA_900142135_small_conductance_mechanosensitive_channel__Desulfatibacillum_alkenivorans_DSM_16219_"/>
    <otu id="otu25854" label="GCA_002327865DCUQ01000031.1_10107221155817_10_GCA_002327865__1_ID_17_10_partial_00__Syntrophaceae_bacterium_UBA2210_"/>
    <otu id="otu25885" label="72.3/87"/>
    <otu id="otu25888" label="40.1/73"/>
    <otu id="otu25891" label="GCA_900316495ONDC01000015.1_141220013054212_14_GCA_900316495__1_ID_212_14_partial_00__uncultured_Clostridiales_bacterium_"/>
    <otu id="otu25894" label="GCA_002083815DAZW01000335.1_1084459290394_10_GCA_002083815__1_ID_394_10_partial_00__Candidatus_Sericytochromatia_bacterium_GL2_53_LSPB_72_"/>
    <otu id="otu25901" label="AWV07298.1_GCA_003233695_hypothetical_protein_C9I47_1602__Lysobacter_maris_"/>
    <otu id="otu25912" label="95.2/100"/>
    <otu id="otu25917" label="GCA_002505805DAWB01000227.1_32501346012_3_GCA_002505805_1_ID_12_3_partial_00__Methanosaeta_sp._UBA80_"/>
    <otu id="otu25920" label="79.1/99"/>
    <otu id="otu25923" label="GCA_001602645LUYE01000036.1_13312908613018634_133_GCA_001602645_1_ID_34_133_partial_00__Methanosarcinales_archaeon_Methan_01_"/>
    <otu id="otu25926" label="90.7/96"/>
    <otu id="otu25929" label="GCA_002506535DAXT01000025.1_13214664914780014_132_GCA_002506535__1_ID_14_132_partial_00__Methanosaeta_harundinacea_"/>
    <otu id="otu25932" label="25.8/96"/>
    <otu id="otu25937" label="AET65430.1_GCA_000235565_Transporter__small_conductance_mechanosensitive_ion_channel__MscS__family__Methanosaeta_harundinacea_6Ac_"/>
    <otu id="otu25940" label="GCA_001602645LUYE01000023.1_6648975837_6_GCA_001602645_1_ID_7_6_partial_00__Methanosarcinales_archaeon_Methan_01_"/>
    <otu id="otu25947" label="97.3/98"/>
    <otu id="otu25950" label="KUK43448.1_GCA_001509375_Transporter__small_conductance_mechanosensitive_ion_channel__MscS__family__Methanosaeta_harundinacea_"/>
    <otu id="otu25953" label="GCA_002502785DAQG01000091.1_182011721259100_18_GCA_002502785__1_ID_100_18_partial_00__Methanosaeta_harundinacea_"/>
    <otu id="otu25976" label="95.7/100"/>
    <otu id="otu25979" label="27.7/44"/>
    <otu id="otu25982" label="96.5/90"/>
    <otu id="otu25985" label="62.8/58"/>
    <otu id="otu25988" label="62.8/70"/>
    <otu id="otu25991" label="CVH75529.1_GCA_900018345_Low_conductance_mechanosensitive_channel_YnaI__Clostridiales_bacterium_CHKCI006_"/>
    <otu id="otu25994" label="66.3/93"/>
    <otu id="otu25997" label="PIQ47208.1_GCA_002786855_mechanosensitive_ion_channel_protein_MscS__Cytophagales_bacterium_CG12_big_fil_rev_8_21_14_0_65_40_12_"/>
    <otu id="otu26000" label="ELR69664.1_GCA_000331535_Potassium_efflux_system_KefA_protein__Fulvivirga_imtechensis_AK7_"/>
    <otu id="otu26011" label="GCA_003557385PWON01000131.1_20247292562813_20_GCA_003557385__1_ID_13_20_partial_00__Bacteroidales_bacterium_"/>
    <otu id="otu26018" label="PLW99157.1_GCA_002869425_mechanosensitive_ion_channel_protein_MscS__Marinilabiliales_bacterium_"/>
    <otu id="otu26025" label="PHN03750.1_GCA_002646595_mechanosensitive_ion_channel_protein_MscS__Lewinella_nigricans_DSM_23189___NBRC_102662_"/>
    <otu id="otu26032" label="98.6/100"/>
    <otu id="otu26035" label="GCA_003564745PXEM01000182.1_557166591246_5_GCA_003564745_1_ID_246_5_partial_00__Balneolaceae_bacterium_"/>
    <otu id="otu26038" label="GCA_003559375PWLN01000400.1_111476915659283_11_GCA_003559375__1_ID_283_11_partial_00__Balneolaceae_bacterium_"/>
    <otu id="otu26059" label="AOV94821.1_GCA_001761425_hypothetical_protein_AQV86_02750__Nanohaloarchaea_archaeon_SG9_"/>
    <otu id="otu26062" label="GCA_001564035LKMX01000023.1_66327714847_6_GCA_001564035_1_ID_47_6_partial_00__Nanohaloarchaea_archaeon_PL_Br10_U2g27_"/>
    <otu id="otu26077" label="98.1/100"/>
    <otu id="otu26084" label="GCA_002238865MPNE01000005.1_10106401182778_10_GCA_002238865_1_ID_78_10_partial_00__Gemmatimonadetes_bacterium_bin94_"/>
    <otu id="otu26087" label="GCA_002238605MPMR01000009.1_1214627158057_12_GCA_002238605_1_ID_7_12_partial_00__BD2_11_clade_cluster_bacterium_bin43_"/>
    <otu id="otu26094" label="91.9/100"/>
    <otu id="otu26097" label="89.9/90"/>
    <otu id="otu26100" label="72.2/86"/>
    <otu id="otu26103" label="61.7/85"/>
    <otu id="otu26106" label="87.1/83"/>
    <otu id="otu26109" label="38.6/81"/>
    <otu id="otu26112" label="92.1/84"/>
    <otu id="otu26115" label="57.6/13"/>
    <otu id="otu26118" label="2.4/15"/>
    <otu id="otu26121" label="VEN75242.1_GCA_900659855_conserved_membrane_hypothetical_protein__uncultured_Desulfobacteraceae_bacterium_"/>
    <otu id="otu26124" label="GCA_002352605DEIP01000008.1_97013812282_9_GCA_002352605__1_ID_82_9_partial_00__Desulfobacteraceae_bacterium_UBA2771_"/>
    <otu id="otu26131" label="PLX53911.1_GCA_002868985_hypothetical_protein_C0611_02785__Desulfobacteraceae_bacterium_"/>
    <otu id="otu26138" label="HAY38428.1_GCA_003486165_TPA__hypothetical_protein_DCY53_03230__partial__Desulfobacteraceae_bacterium_"/>
    <otu id="otu26145" label="80.3/95"/>
    <otu id="otu26148" label="75.4/100"/>
    <otu id="otu26151" label="80.6/100"/>
    <otu id="otu26154" label="RLB59011.1_GCA_003647125_hypothetical_protein_DRG80_06680__Deltaproteobacteria_bacterium_"/>
    <otu id="otu26157" label="RLB85056.1_GCA_003647245_hypothetical_protein_DRH24_03135__Deltaproteobacteria_bacterium_"/>
    <otu id="otu26164" label="TES89731.1_GCA_004375635_mechanosensitive_ion_channel_family_protein__Desulfobacteraceae_bacterium_"/>
    <otu id="otu26171" label="38.8/93"/>
    <otu id="otu26174" label="OEU67815.1_GCA_001751165_hypothetical_protein_BBJ57_01895__Desulfobacterales_bacterium_PC51MH44_"/>
    <otu id="otu26177" label="RZB33647.1_GCA_004193595_hypothetical_protein_SRB2_03758__Desulfobacteraceae_bacterium_Eth_SRB2_"/>
    <otu id="otu26192" label="99.2/98"/>
    <otu id="otu26195" label="61.3/13"/>
    <otu id="otu26198" label="24.5/8"/>
    <otu id="otu26201" label="OQX64011.1_GCA_002085095_hypothetical_protein_B5M55_06580__Desulfococcus_sp._4484_242_"/>
    <otu id="otu26204" label="RLC30819.1_GCA_003647535_hypothetical_protein_DRH37_04490__Deltaproteobacteria_bacterium_"/>
    <otu id="otu26211" label="90.5/43"/>
    <otu id="otu26214" label="88.6/43"/>
    <otu id="otu26217" label="34.8/46"/>
    <otu id="otu26220" label="72.9/96"/>
    <otu id="otu26225" label="RLB40860.1_GCA_003646995_hypothetical_protein_DRH12_09425__Deltaproteobacteria_bacterium_"/>
    <otu id="otu26228" label="RLB20690.1_GCA_003646865_hypothetical_protein_DRG76_10535__Deltaproteobacteria_bacterium_"/>
    <otu id="otu26235" label="RLB19731.1_GCA_003646815_hypothetical_protein_DRG82_00315__Deltaproteobacteria_bacterium_"/>
    <otu id="otu26242" label="KPK29084.1_GCA_001303205_hypothetical_protein_AMK69_07880__Nitrospira_bacterium_SG8_3_"/>
    <otu id="otu26249" label="HBF43625.1_GCA_003501085_TPA__hypothetical_protein_DDW42_08375__Desulfobacteraceae_bacterium_"/>
    <otu id="otu26256" label="75.6/46"/>
    <otu id="otu26259" label="TET85848.1_GCA_004376965_mechanosensitive_ion_channel_family_protein__Desulfobacteraceae_bacterium_"/>
    <otu id="otu26262" label="RLB28348.1_GCA_003646955_hypothetical_protein_DRH11_17465__partial__Deltaproteobacteria_bacterium_"/>
    <otu id="otu26277" label="RLC26703.1_GCA_003647505_hypothetical_protein_DRH56_04140__Deltaproteobacteria_bacterium_"/>
    <otu id="otu26288" label="OQY04558.1_GCA_002084545_hypothetical_protein_B6I22_09295__Desulfobacteraceae_bacterium_4572_123_"/>
    <otu id="otu26295" label="GCA_002328165DCWS01000011.1_8410781810892155_84_GCA_002328165_1_ID_55_84_partial_00__Desulfobacteraceae_bacterium_UBA2156_"/>
    <otu id="otu26302" label="24.2/93"/>
    <otu id="otu26305" label="94/100"/>
    <otu id="otu26308" label="74.1/100"/>
    <otu id="otu26311" label="OEU45936.1_GCA_001751075_hypothetical_protein_BBJ60_03330__Desulfobacterales_bacterium_S7086C20_"/>
    <otu id="otu26314" label="RLB90945.1_GCA_003647325_hypothetical_protein_DRH50_11685__Deltaproteobacteria_bacterium_"/>
    <otu id="otu26321" label="RLB83300.1_GCA_003647275_hypothetical_protein_DRH17_02650__Deltaproteobacteria_bacterium_"/>
    <otu id="otu26328" label="RJP83343.1_GCA_003599865_mechanosensitive_ion_channel_family_protein__Desulfobacteraceae_bacterium_"/>
    <otu id="otu26339" label="0/71"/>
    <otu id="otu26342" label="RLC03828.1_GCA_003647375_hypothetical_protein_DRH90_10350__Deltaproteobacteria_bacterium_"/>
    <otu id="otu26345" label="GCA_003353725PIWB01000008.1_633674476197_6_GCA_003353725__1_ID_197_6_partial_00__Deltaproteobacteria_bacterium_"/>
    <otu id="otu26362" label="GCA_002011125MTMF01000001.1_5142846439101_51_GCA_002011125_1_ID_1_51_partial_00__Candidatus_Hydrothermarchaeota_archaeon_JdFR_18_"/>
    <otu id="otu26365" label="56/100"/>
    <otu id="otu26368" label="RLG57450.1_GCA_003661425_hypothetical_protein_DRN88_02595__Candidatus_Hydrothermarchaeota_archaeon_"/>
    <otu id="otu26371" label="GCA_003229275QIDC01000258.1_431713776258_4_GCA_003229275__1_ID_258_4_partial_01__Euryarchaeota_archaeon_"/>
    <otu id="otu26394" label="78.9/30"/>
    <otu id="otu26397" label="86/72"/>
    <otu id="otu26400" label="76/32"/>
    <otu id="otu26403" label="90/86"/>
    <otu id="otu26406" label="43.5/83"/>
    <otu id="otu26409" label="84.1/81"/>
    <otu id="otu26412" label="77.2/86"/>
    <otu id="otu26415" label="59.7/79"/>
    <otu id="otu26418" label="85/79"/>
    <otu id="otu26421" label="65.1/79"/>
    <otu id="otu26424" label="OGI05794.1_GCA_001783275_hypothetical_protein_A2Y40_01465__Candidatus_Margulisbacteria_bacterium_GWF2_35_9_"/>
    <otu id="otu26427" label="RKZ27015.1_GCA_003645105_hypothetical_protein_DRQ29_04100__bacterium_"/>
    <otu id="otu26434" label="94.1/100"/>
    <otu id="otu26437" label="93.7/100"/>
    <otu id="otu26440" label="GCA_002307295DBTY01000046.1_45547515588128_45_GCA_002307295_1_ID_28_45_partial_00__Ignavibacteriales_bacterium_UBA1304_"/>
    <otu id="otu26443" label="OIO20564.1_GCA_001871325_hypothetical_protein_AUJ54_05350__Ignavibacteria_bacterium_CG1_02_37_35_"/>
    <otu id="otu26450" label="AFH49952.1_GCA_000258405_Potassium_efflux_system_protein_KefA__Ignavibacterium_album_JCM_16511_"/>
    <otu id="otu26461" label="93.6/99"/>
    <otu id="otu26466" label="82.7/94"/>
    <otu id="otu26469" label="22.9/94"/>
    <otu id="otu26474" label="RFM25479.1_GCA_002794105_mechanosensitive_ion_channel_family_protein__partial__Candidatus_Thermochlorobacter_aerophilum_"/>
    <otu id="otu26477" label="RFM25474.1_GCA_002794105_mechanosensitive_ion_channel_family_protein__Candidatus_Thermochlorobacter_aerophilum_"/>
    <otu id="otu26484" label="HCV44105.1_GCA_003541875_TPA__hypothetical_protein_DGH68_11525__Bacteroidetes_bacterium_"/>
    <otu id="otu26491" label="GCA_900696645CAADGV010000023.1_52636076468923_52_GCA_900696645_1_ID_23_52_partial_00__uncultured_Chlorobi_bacterium_"/>
    <otu id="otu26498" label="49.4/100"/>
    <otu id="otu26501" label="GCA_003249975QKHR01000457.1_22981380116_2_GCA_003249975__1_ID_116_2_partial_00__Ignavibacteria_bacterium_"/>
    <otu id="otu26504" label="GCA_003251275QKGJ01000134.1_862517333114_8_GCA_003251275_1_ID_114_8_partial_00__Ignavibacteria_bacterium_"/>
    <otu id="otu26515" label="84.2/99"/>
    <otu id="otu26518" label="78.6/87"/>
    <otu id="otu26521" label="OGU75741.1_GCA_001802915_hypothetical_protein_A3H45_05830__Ignavibacteria_bacterium_RIFCSPLOWO2_02_FULL_55_14_"/>
    <otu id="otu26524" label="RCK72246.1_GCA_003327435_Small_conductance_mechanosensitive_channel__Ignavibacteriae_bacterium_"/>
    <otu id="otu26531" label="92.8/94"/>
    <otu id="otu26534" label="78.2/80"/>
    <otu id="otu26537" label="89.9/80"/>
    <otu id="otu26540" label="81.4/90"/>
    <otu id="otu26543" label="GCA_003244345QJXM01000117.1_26241751258_2_GCA_003244345_1_ID_258_2_partial_00__Ignavibacteria_bacterium_"/>
    <otu id="otu26548" label="GCA_003170475PMZI01000041.1_11124551354912_11_GCA_003170475_1_ID_12_11_partial_00__Ignavibacteriae_bacterium_"/>
    <otu id="otu26551" label="HCA81484.1_GCA_003519375_TPA__hypothetical_protein_DEP53_17270__Bacteroidetes_bacterium_"/>
    <otu id="otu26562" label="HAL55850.1_GCA_003453835_TPA__hypothetical_protein_DCP63_05085__Bacteroidetes_bacterium_"/>
    <otu id="otu26569" label="OGU18916.1_GCA_001802685_hypothetical_protein_A2059_00550__Ignavibacteria_bacterium_GWA2_55_25_"/>
    <otu id="otu26576" label="GCA_002454845DKJQ01000015.1_8527063647_8_GCA_002454845__1_ID_7_8_partial_00__Ignavibacteria_bacterium_UBA6688_"/>
    <otu id="otu26595" label="90/87"/>
    <otu id="otu26598" label="RKY81905.1_GCA_003645915_hypothetical_protein_DRQ07_02810__candidate_division_KSB1_bacterium_"/>
    <otu id="otu26601" label="45.6/100"/>
    <otu id="otu26604" label="GCA_002011685MTOL01000212.1_44727579483_4_GCA_002011685_1_ID_83_4_partial_00__Deferribacteres_bacterium_JdFR_76_"/>
    <otu id="otu26607" label="RKY79050.1_GCA_003644765_mechanosensitive_ion_channel_family_protein__partial__candidate_division_KSB1_bacterium_"/>
    <otu id="otu26622" label="51.5/76"/>
    <otu id="otu26627" label="RKX23532.1_GCA_003641405_hypothetical_protein_DRP45_10390__candidate_division_Zixibacteria_bacterium_"/>
    <otu id="otu26630" label="RKX27072.1_GCA_003641415_hypothetical_protein_DRP47_07125__candidate_division_Zixibacteria_bacterium_"/>
    <otu id="otu26637" label="TKJ40327.1_GCA_005223185_mechanosensitive_ion_channel_protein_MscS__candidate_division_LCP_89_bacterium_B3_LCP_"/>
    <otu id="otu26650" label="MAT38185.1_GCA_002699105_hypothetical_protein_CL946_01130__Ectothiorhodospiraceae_bacterium_"/>
    <otu id="otu26653" label="19.9/50"/>
    <otu id="otu26656" label="PLX33311.1_GCA_002869275_hypothetical_protein_C0600_00665__Ignavibacteria_bacterium_"/>
    <otu id="otu26659" label="GCA_003246455QKAF01000079.1_273401335140132_27_GCA_003246455_1_ID_132_27_partial_00__Bacteroidetes_bacterium_"/>
    <otu id="otu26674" label="86.9/89"/>
    <otu id="otu26677" label="97.1/94"/>
    <otu id="otu26680" label="72.4/73"/>
    <otu id="otu26683" label="97.8/95"/>
    <otu id="otu26686" label="49.7/5"/>
    <otu id="otu26689" label="0/5"/>
    <otu id="otu26694" label="BAD41611.1_GCA_000009905_conserved_hypothetical_protein__Symbiobacterium_thermophilum_IAM_14863_"/>
    <otu id="otu26697" label="PZN74053.1_GCA_003242675_hypothetical_protein_DIU55_01250__Firmicutes_bacterium_"/>
    <otu id="otu26704" label="94.5/100"/>
    <otu id="otu26707" label="RJQ26019.1_GCA_003598855_mechanosensitive_ion_channel_family_protein__Peptococcaceae_bacterium_"/>
    <otu id="otu26712" label="TEB12601.1_GCA_004369225_Small_conductance_mechanosensitive_channel__Pelotomaculum_propionicicum_"/>
    <otu id="otu26715" label="GCA_002402945DHGV01000003.1_202211523170117_20_GCA_002402945_1_ID_117_20_partial_00__Pelotomaculum_sp._UBA4789_"/>
    <otu id="otu26730" label="GBF34045.1_GCA_002933875_potassium_efflux_system_KefA_protein__Desulfocucumis_palustris_"/>
    <otu id="otu26739" label="RJX22447.1_GCA_003604975_mechanosensitive_ion_channel_family_protein__Candidatus_Desulforudis_sp._"/>
    <otu id="otu26742" label="HAG07075.1_GCA_003445475_TPA__hypothetical_protein_DCL13_02755__Peptococcaceae_bacterium_"/>
    <otu id="otu26753" label="35.5/77"/>
    <otu id="otu26756" label="GCA_000403035AQSL01000035.1_32079317035_3_GCA_000403035__1_ID_35_3_partial_00__Candidatus_Latescibacter_anaerobius_SCGC_AAA252_E07_"/>
    <otu id="otu26761" label="GCA_003559755PWKM01000058.1_340795170169_3_GCA_003559755__1_ID_169_3_partial_00__Planctomycetes_bacterium_"/>
    <otu id="otu26764" label="GCA_003553185PUPC01000140.1_10979210883177_10_GCA_003553185__1_ID_177_10_partial_00__Planctomycetes_bacterium_"/>
    <otu id="otu26779" label="RKY32849.1_GCA_003644395_hypothetical_protein_DRP67_00290__Candidatus_Omnitrophica_bacterium_"/>
    <otu id="otu26786" label="78.8/98"/>
    <otu id="otu26791" label="GCA_002495885DAHG01000001.1_2651172421_2_GCA_002495885__1_ID_21_2_partial_00__Methanocellaceae_archaeon_UBA148_"/>
    <otu id="otu26794" label="93.9/100"/>
    <otu id="otu26797" label="OFV67573.1_GCA_001766815_small_mechanosensitive_ion_channel_protein_MscS__Candidatus_Syntrophoarchaeum_caldarius_"/>
    <otu id="otu26800" label="OFV65916.1_GCA_001766825_small_mechanosensitive_ion_channel_protein_MscS__Candidatus_Syntrophoarchaeum_butanivorans_"/>
    <otu id="otu26811" label="44.1/99"/>
    <otu id="otu26816" label="OQX53668.1_GCA_002085025_hypothetical_protein_B5M48_02745__Candidatus_Omnitrophica_bacterium_4484_213_"/>
    <otu id="otu26819" label="RKY39176.1_GCA_003645805_mechanosensitive_ion_channel_family_protein__Candidatus_Omnitrophica_bacterium_"/>
    <otu id="otu26826" label="98.4/100"/>
    <otu id="otu26829" label="91.6/99"/>
    <otu id="otu26834" label="GBE18985.1_GCA_002923215_small_conductance_mechanosensitive_channel__archaeon_BMS3Abin16_"/>
    <otu id="otu26837" label="GCA_003230355QIDD01000002.1_3295940172_3_GCA_003230355__1_ID_2_3_partial_00__Euryarchaeota_archaeon_"/>
    <otu id="otu26844" label="97.3/100"/>
    <otu id="otu26847" label="GBE19203.1_GCA_002923215_mechanosensitive_channel_MscK_precursor__archaeon_BMS3Abin16_"/>
    <otu id="otu26850" label="GCA_003230355QIDD01000058.1_73945498258_7_GCA_003230355_1_ID_58_7_partial_00__Euryarchaeota_archaeon_"/>
    <otu id="otu26861" label="RMF91550.1_GCA_003695745_mechanosensitive_ion_channel_family_protein__Euryarchaeota_archaeon_"/>
    <otu id="otu26884" label="91.8/88"/>
    <otu id="otu26887" label="96.4/90"/>
    <otu id="otu26890" label="77.2/20"/>
    <otu id="otu26893" label="4.9/19"/>
    <otu id="otu26896" label="PKM92265.1_GCA_002841675_hypothetical_protein_CVU81_01430__Euryarchaeota_archaeon_HGW_Euryarchaeota_1_"/>
    <otu id="otu26899" label="TET36544.1_GCA_004376465_mechanosensitive_ion_channel_family_protein__Anaerolineales_bacterium_"/>
    <otu id="otu26908" label="TDI84020.1_GCA_004356475_mechanosensitive_ion_channel__Chloroflexi_bacterium_"/>
    <otu id="otu26911" label="HBX68391.1_GCA_003513015_TPA__hypothetical_protein_DEH25_03125__Chloroflexi_bacterium_"/>
    <otu id="otu26922" label="77.3/99"/>
    <otu id="otu26925" label="20.6/27"/>
    <otu id="otu26928" label="56.7/98"/>
    <otu id="otu26931" label="76.5/100"/>
    <otu id="otu26934" label="77.4/98"/>
    <otu id="otu26937" label="84.6/98"/>
    <otu id="otu26940" label="77.6/98"/>
    <otu id="otu26943" label="18.4/32"/>
    <otu id="otu26946" label="0/25"/>
    <otu id="otu26949" label="78.7/87"/>
    <otu id="otu26952" label="TKJ30512.1_GCA_005223035_hypothetical_protein_CEE40_04755__Chloroflexi_bacterium_B3_Chlor_"/>
    <otu id="otu26955" label="RLD09942.1_GCA_003648195_mechanosensitive_ion_channel_family_protein__Chloroflexi_bacterium_"/>
    <otu id="otu26964" label="RMF38378.1_GCA_003695545_mechanosensitive_ion_channel_family_protein__Chloroflexi_bacterium_"/>
    <otu id="otu26969" label="RLD02392.1_GCA_003648135_hypothetical_protein_DRI46_00115__Chloroflexi_bacterium_"/>
    <otu id="otu26972" label="RLD03875.1_GCA_003648145_hypothetical_protein_DRI65_11910__Chloroflexi_bacterium_"/>
    <otu id="otu26987" label="91.2/94"/>
    <otu id="otu26992" label="GCA_002296125DBHI01000107.1_8463957094_8_GCA_002296125__1_ID_4_8_partial_00__Anaerolineales_bacterium_UBA832_"/>
    <otu id="otu26995" label="0/100"/>
    <otu id="otu26998" label="GCA_002311455DCAJ01000016.1_414258543688104_41_GCA_002311455__1_ID_104_41_partial_00__Anaerolineales_bacterium_UBA1136_"/>
    <otu id="otu27003" label="78.4/100"/>
    <otu id="otu27006" label="GCA_002377585DFQC01000051.1_31280072910752_31_GCA_002377585_1_ID_52_31_partial_00__Anaerolineales_bacterium_UBA3499_"/>
    <otu id="otu27009" label="GCA_002346435DDZT01000054.1_21216432274395_21_GCA_002346435__1_ID_95_21_partial_00__Anaerolineales_bacterium_UBA3001_"/>
    <otu id="otu27016" label="MBO36587.1_GCA_002724995_hypothetical_protein_CL612_02000__Anaerolineaceae_bacterium_"/>
    <otu id="otu27031" label="TES89646.1_GCA_004375765_mechanosensitive_ion_channel__Anaerolineales_bacterium_"/>
    <otu id="otu27042" label="GCA_003245425QKDH01000201.1_111095232_1_GCA_003245425_1_ID_232_1_partial_10__Chloroflexi_bacterium_"/>
    <otu id="otu27049" label="87/100"/>
    <otu id="otu27052" label="HAY84081.1_GCA_003486225_TPA__hypothetical_protein_DCY42_03905__Chloroflexi_bacterium_"/>
    <otu id="otu27055" label="GCA_003245425QKDH01000268.1_12772237_1_GCA_003245425__1_ID_237_1_partial_10__Chloroflexi_bacterium_"/>
    <otu id="otu27066" label="85.2/100"/>
    <otu id="otu27069" label="GCA_003236135QJVL01000325.1_863047407312_8_GCA_003236135__1_ID_312_8_partial_00__Anaerolineae_bacterium_"/>
    <otu id="otu27072" label="GCA_003236135QJVL01000233.1_221063206315_2_GCA_003236135_1_ID_315_2_partial_00__Anaerolineae_bacterium_"/>
    <otu id="otu27083" label="TET96662.1_GCA_004376895_mechanosensitive_ion_channel__partial__Anaerolineales_bacterium_"/>
    <otu id="otu27090" label="93.3/100"/>
    <otu id="otu27097" label="GCA_003562215PWVV01000699.1_429243976396_4_GCA_003562215__1_ID_396_4_partial_00__Ardenticatenia_bacterium_"/>
    <otu id="otu27100" label="RMG89022.1_GCA_003696605_mechanosensitive_ion_channel_family_protein__Chloroflexi_bacterium_"/>
    <otu id="otu27107" label="87.8/100"/>
    <otu id="otu27110" label="GCA_003236065QJVX01000306.1_32600349965_3_GCA_003236065__1_ID_65_3_partial_01__Chloroflexi_bacterium_"/>
    <otu id="otu27113" label="GCA_003247055QKBJ01000186.1_212722381399_2_GCA_003247055_1_ID_399_2_partial_00__Chloroflexi_bacterium_"/>
    <otu id="otu27124" label="GCA_003252475QKEC01000327.1_38601933159_3_GCA_003252475__1_ID_159_3_partial_00__Chloroflexi_bacterium_"/>
    <otu id="otu27135" label="57.5/91"/>
    <otu id="otu27140" label="GCA_002501695DANZ01000123.1_108537962215_10_GCA_002501695_1_ID_15_10_partial_00__Methanolobus_sp._UBA474_"/>
    <otu id="otu27143" label="43.3/93"/>
    <otu id="otu27148" label="AKB50916.1_GCA_000969985_Small_conductance_mechanosensitive_channel__Methanosarcina_barkeri_str._Wiesmoor_"/>
    <otu id="otu27151" label="AKB43967.1_GCA_000969905_Potassium_efflux_system_KefA_protein__Methanosarcina_vacuolata_Z_761_"/>
    <otu id="otu27158" label="AKB37204.1_GCA_000970145_Small_conductance_mechanosensitive_channel__Methanosarcina_siciliae_C2J_"/>
    <otu id="otu27169" label="RME51695.1_GCA_003695385_mechanosensitive_ion_channel_family_protein__Caldilineae_bacterium_"/>
    <otu id="otu27180" label="TDI84750.1_GCA_004356475_mechanosensitive_ion_channel_family_protein__Chloroflexi_bacterium_"/>
    <otu id="otu27191" label="RLC48600.1_GCA_003647765_hypothetical_protein_DRH57_01885__Candidatus_Cloacimonetes_bacterium_"/>
    <otu id="otu27202" label="88.9/83"/>
    <otu id="otu27205" label="46.6/99"/>
    <otu id="otu27210" label="85.6/100"/>
    <otu id="otu27213" label="SNR76240.1_GCA_900188395_Mechanosensitive_ion_channel__Desulfurobacterium_atlanticum_"/>
    <otu id="otu27218" label="WP_081638853.1_GCF_000421485_mechanosensitive_ion_channel__Desulfurobacterium_sp._TC5_1_"/>
    <otu id="otu27221" label="OMH40360.1_GCA_001968985_mechanosensitive_ion_channel_protein_MscS__Desulfurobacterium_indicum_"/>
    <otu id="otu27232" label="81/79"/>
    <otu id="otu27235" label="66.3/99"/>
    <otu id="otu27238" label="ADU96799.1_GCA_000185805_MscS_Mechanosensitive_ion_channel__Thermovibrio_ammonificans_HB_1_"/>
    <otu id="otu27241" label="RKQ63832.1_GCA_003633715_mechanosensitive_ion_channel_like_protein__Thermovibrio_guaymasensis_"/>
    <otu id="otu27248" label="90.1/81"/>
    <otu id="otu27251" label="ADY73377.1_GCA_000191045_MscS_Mechanosensitive_ion_channel__Desulfurobacterium_thermolithotrophum_DSM_11699_"/>
    <otu id="otu27254" label="TCK06204.1_GCA_004339575_mechanosensitive_ion_channel_like_protein__Phorcysia_thermohydrogeniphila_"/>
    <otu id="otu27269" label="97.8/97"/>
    <otu id="otu27272" label="HBG04789.1_GCA_003499925_TPA__mechanosensitive_ion_channel_protein_MscS__Geobacter_sp._"/>
    <otu id="otu27275" label="87.4/87"/>
    <otu id="otu27278" label="GAM10000.1_GCA_000813145_large_conductance_mechanosensitive_channel_MscMJLR__Geobacter_sp._OR_1_"/>
    <otu id="otu27281" label="33.9/57"/>
    <otu id="otu27284" label="79.5/77"/>
    <otu id="otu27287" label="77.5/88"/>
    <otu id="otu27290" label="ABB32171.1_GCA_000012925_small_conductance_mechanosensitive_ion_channel__Geobacter_metallireducens_GS_15_"/>
    <otu id="otu27293" label="RNC67854.1_GCA_003712145_mechanosensitive_ion_channel_family_protein__Desulfuromonadales_bacterium_"/>
    <otu id="otu27300" label="AJE03371.1_GCA_000817955_mechanosensitive_ion_channel_protein_MscS__Geobacter_pickeringii_"/>
    <otu id="otu27307" label="AJY71486.1_GCA_000961035_mechanosensitive_ion_channel_protein_MscS__Geobacter_sulfurreducens_"/>
    <otu id="otu27326" label="PYQ46377.1_GCA_003222295_hypothetical_protein_DMF77_01055__Acidobacteria_bacterium_"/>
    <otu id="otu27343" label="PKP54409.1_GCA_002842715_hypothetical_protein_CVT90_01405__partial__Candidatus_Altiarchaeales_archaeon_HGW_Altiarchaeales_3_"/>
    <otu id="otu27346" label="77.7/100"/>
    <otu id="otu27349" label="MCBE01000294.1_2 -WORSCG"/>
    <otu id="otu27352" label="ODS34958.1_GCA_001723845_hypothetical_protein_BEH94_11470__Candidatus_Altiarchaeales_archaeon_WOR_SM1_SCG_"/>
    <otu id="otu27363" label="0/2"/>
    <otu id="otu27366" label="46.5/2"/>
    <otu id="otu27369" label="92.5/100"/>
    <otu id="otu27372" label="383500070_6 - IMC4"/>
    <otu id="otu27375" label="90.4/100"/>
    <otu id="otu27378" label="ODS37061.1_GCA_001723845_hypothetical_protein_BEH94_11885__Candidatus_Altiarchaeales_archaeon_WOR_SM1_SCG_"/>
    <otu id="otu27381" label="MCBE01000233.1_3 - WORSCG"/>
    <otu id="otu27392" label="ODS39430.1_GCA_001723855_hypothetical_protein_A7316_11080__Candidatus_Altiarchaeales_archaeon_WOR_SM1_86_2_"/>
    <otu id="otu27399" label="ODS39431.1_GCA_001723855_hypothetical_protein_A7316_11085__Candidatus_Altiarchaeales_archaeon_WOR_SM1_86_2_"/>
    <otu id="otu27410" label="50.8/71"/>
    <otu id="otu27413" label="80.8/71"/>
    <otu id="otu27416" label="RLI92909.1_GCA_003663125_hypothetical_protein_DRO95_01080__Candidatus_Altiarchaeales_archaeon_"/>
    <otu id="otu27419" label="RLI91783.1_GCA_003663115_hypothetical_protein_DRO89_03280__Candidatus_Altiarchaeales_archaeon_"/>
    <otu id="otu27428" label="OYT54939.1_GCA_002254565_hypothetical_protein_B6U72_01045__Candidatus_Altiarchaeales_archaeon_ex4484_2_"/>
    <otu id="otu27431" label="RLI93513.1_GCA_003663165_hypothetical_protein_DRO92_04130__Candidatus_Altiarchaeales_archaeon_"/>
    <otu id="otu27458" label="77.6/82"/>
    <otu id="otu27461" label="96.5/98"/>
    <otu id="otu27464" label="98.7/98"/>
    <otu id="otu27467" label="GCA_003561665PWVY01000058.1_32206332480_3_GCA_003561665__1_ID_80_3_partial_00__Thermoplasmata_archaeon_"/>
    <otu id="otu27470" label="97.8/79"/>
    <otu id="otu27473" label="PEN08543.1_GCA_002554705_mechanosensitive_ion_channel_protein_MscS__Longimonas_halophila_"/>
    <otu id="otu27476" label="46.3/58"/>
    <otu id="otu27479" label="PSQ86831.1_GCA_003022565_mechanosensitive_ion_channel_protein_MscS__Bacteroidetes_bacterium_QS_3_64_15_"/>
    <otu id="otu27482" label="22.5/58"/>
    <otu id="otu27485" label="WP_103006566.1_GCF_002894685_mechanosensitive_ion_channel_family_protein__Salinivenus_lutea_"/>
    <otu id="otu27488" label="MCBD01000296.1_5 - WOR79"/>
    <otu id="otu27507" label="94.4/99"/>
    <otu id="otu27510" label="29.4/76"/>
    <otu id="otu27513" label="82.8/78"/>
    <otu id="otu27518" label="84.4/100"/>
    <otu id="otu27521" label="CAJ37047.1_GCA_000063445_putative_small_conductance_mechanosensitive_ion_channel__Methanocella_arvoryzae_MRE50_"/>
    <otu id="otu27524" label="OPY28067.1_GCA_002067315_Large_conductance_mechanosensitive_channel_MscMJLR__Methanocella_sp._PtaU1.Bin125_"/>
    <otu id="otu27531" label="BAI60560.1_GCA_000011005_putative_small_conductance_mechanosensitive_channel__Methanocella_paludicola_SANAE_"/>
    <otu id="otu27538" label="0/80"/>
    <otu id="otu27541" label="CAJ38215.1_GCA_000063445_putative_small_conductance_mechanosensitive_ion_channel__Methanocella_arvoryzae_MRE50_"/>
    <otu id="otu27544" label="OPY29816.1_GCA_002067315_Small_conductance_mechanosensitive_channel_MscMJ__Methanocella_sp._PtaU1.Bin125_"/>
    <otu id="otu27557" label="AFC99687.1_GCA_000251105_Small_conductance_mechanosensitive_channel__Methanocella_conradii_HZ254_"/>
    <otu id="otu27560" label="AFD00822.1_GCA_000251105_Small_conductance_mechanosensitive_channel__Methanocella_conradii_HZ254_"/>
    <otu id="otu27571" label="CAJ38102.1_GCA_000063445_putative_small_conductance_mechanosensitive_ion_channel__Methanocella_arvoryzae_MRE50_"/>
    <otu id="otu27582" label="84.5/100"/>
    <otu id="otu27585" label="89/100"/>
    <otu id="otu27588" label="85.6/61"/>
    <otu id="otu27591" label="91.1/43"/>
    <otu id="otu27594" label="75.7/29"/>
    <otu id="otu27597" label="81/15"/>
    <otu id="otu27600" label="34.9/17"/>
    <otu id="otu27603" label="87.1/37"/>
    <otu id="otu27606" label="93.2/33"/>
    <otu id="otu27609" label="80.8/32"/>
    <otu id="otu27612" label="73.4/33"/>
    <otu id="otu27615" label="ACL17157.1_GCA_000021965_MscS_Mechanosensitive_ion_channel__Methanosphaerula_palustris_E1_9c_"/>
    <otu id="otu27620" label="GCA_002498825DAJA01000075.1_12109401198971_12_GCA_002498825_1_ID_71_12_partial_00__Methanolinea_sp._UBA437_"/>
    <otu id="otu27623" label="GCA_002509495DAEV01000081.1_2205125441_2_GCA_002509495_1_ID_41_2_partial_00__Methanolinea_sp._UBA473_"/>
    <otu id="otu27634" label="WP_007315453.1_GCF_000235685_mechanosensitive_ion_channel_family_protein__Methanolinea_tarda_"/>
    <otu id="otu27641" label="19.1/34"/>
    <otu id="otu27644" label="GCA_002499905DANP01000028.1_12912635512744019_129_GCA_002499905__1_ID_19_129_partial_00__Methanolinea_sp._UBA277_"/>
    <otu id="otu27649" label="GCA_002509485DAWO01000104.1_33254122649746_33_GCA_002509485__1_ID_46_33_partial_00__Methanolinea_sp._UBA477_"/>
    <otu id="otu27652" label="KQC07749.1_GCA_001412335_mechanosensitive_ion_channel_protein_MscS__Methanolinea_sp._SDB_"/>
    <otu id="otu27667" label="94.8/95"/>
    <otu id="otu27670" label="84.1/94"/>
    <otu id="otu27673" label="65.3/97"/>
    <otu id="otu27676" label="75.8/99"/>
    <otu id="otu27681" label="80/98"/>
    <otu id="otu27684" label="GCA_002502735DAQC01000001.1_4354461344471658_435_GCA_002502735__1_ID_8_435_partial_00__Methanoregula_sp._UBA64_"/>
    <otu id="otu27687" label="GCA_003170075PMZU01000021.1_87381841257_8_GCA_003170075_1_ID_57_8_partial_00__Methanoregula_sp._"/>
    <otu id="otu27694" label="ABS55818.1_GCA_000017625_MscS_Mechanosensitive_ion_channel__Methanoregula_boonei_6A8_"/>
    <otu id="otu27701" label="92/100"/>
    <otu id="otu27704" label="RPI35710.1_GCA_003819845_mechanosensitive_ion_channel_family_protein__partial__Methanoregulaceae_archaeon_"/>
    <otu id="otu27707" label="72.3/100"/>
    <otu id="otu27710" label="GCA_002497485DADH01000044.1_1291131687_1_GCA_002497485__1_ID_87_1_partial_00__Methanoregula_sp._UBA278_"/>
    <otu id="otu27713" label="RPI36794.1_GCA_003819845_mechanosensitive_ion_channel_family_protein__Methanoregulaceae_archaeon_"/>
    <otu id="otu27728" label="GCA_003154335PMDE01000118.1_3665152580_3_GCA_003154335_1_ID_80_3_partial_00__Methanoregula_sp._"/>
    <otu id="otu27735" label="GCA_003157895PMKW01000029.1_312402286173_3_GCA_003157895_1_ID_173_3_partial_00__Methanoregula_sp._"/>
    <otu id="otu27742" label="23.8/94"/>
    <otu id="otu27747" label="85.9/100"/>
    <otu id="otu27750" label="OPY36886.1_GCA_002067895_Small_conductance_mechanosensitive_channel_MscMJ__Methanoregula_sp._PtaU1.Bin051_"/>
    <otu id="otu27753" label="0/26"/>
    <otu id="otu27758" label="PKL64085.1_GCA_002839605_mechanosensitive_ion_channel_protein_MscS__Methanomicrobiales_archaeon_HGW_Methanomicrobiales_3_"/>
    <otu id="otu27761" label="PKL58974.1_GCA_002839585_mechanosensitive_ion_channel_protein_MscS__Methanomicrobiales_archaeon_HGW_Methanomicrobiales_5_"/>
    <otu id="otu27768" label="GCA_003141335PLLR01000118.1_18971810764104_18_GCA_003141335_1_ID_104_18_partial_00__Methanoregula_sp._"/>
    <otu id="otu27779" label="GCA_003136075PNBP01000196.1_64171521729_6_GCA_003136075_1_ID_29_6_partial_00__Methanoregula_sp._"/>
    <otu id="otu27786" label="PKL70612.1_GCA_002839675_mechanosensitive_ion_channel_protein_MscS__Methanomicrobiales_archaeon_HGW_Methanomicrobiales_1_"/>
    <otu id="otu27801" label="92.6/99"/>
    <otu id="otu27804" label="TAJ43905.1_GCA_004297185_mechanosensitive_ion_channel_protein_MscS__Methanofollis_sp._FWC_SCC2_"/>
    <otu id="otu27807" label="71.9/50"/>
    <otu id="otu27810" label="EJG07218.1_GCA_000275865_LOW_QUALITY_PROTEIN__MscS_Mechanosensitive_ion_channel__Methanofollis_liminatans_DSM_4140_"/>
    <otu id="otu27813" label="WP_067051329.1_GCF_001571385_mechanosensitive_ion_channel_family_protein__Methanofollis_ethanolicus_"/>
    <otu id="otu27828" label="97.2/100"/>
    <otu id="otu27831" label="PKL65875.1_GCA_002839605_mechanosensitive_ion_channel_protein_MscS__Methanomicrobiales_archaeon_HGW_Methanomicrobiales_3_"/>
    <otu id="otu27836" label="0/17"/>
    <otu id="otu27839" label="91.9/99"/>
    <otu id="otu27842" label="84.6/99"/>
    <otu id="otu27847" label="PKG33932.1_GCA_002835825_mechanosensitive_ion_channel_protein_MscS__Methanoregula_sp._"/>
    <otu id="otu27850" label="AGB01778.1_GCA_000327485_small_conductance_mechanosensitive_channel__Methanoregula_formicica_SMSP_"/>
    <otu id="otu27857" label="GCA_002506785DAYG01000002.1_1914899159573_19_GCA_002506785__1_ID_3_19_partial_00__Methanoregula_sp._UBA452_"/>
    <otu id="otu27864" label="79.5/99"/>
    <otu id="otu27867" label="RPI37210.1_GCA_003819845_mechanosensitive_ion_channel_family_protein__Methanoregulaceae_archaeon_"/>
    <otu id="otu27870" label="GCA_002495055DADR01000004.1_83709947203418_83_GCA_002495055_1_ID_18_83_partial_00__Methanoregula_sp._UBA247_"/>
    <otu id="otu27881" label="GCA_002506785DAYG01000072.1_14129681401146_14_GCA_002506785__1_ID_46_14_partial_00__Methanoregula_sp._UBA452_"/>
    <otu id="otu27888" label="PKL70718.1_GCA_002839675_mechanosensitive_ion_channel_protein_MscS__Methanomicrobiales_archaeon_HGW_Methanomicrobiales_1_"/>
    <otu id="otu27903" label="36/16"/>
    <otu id="otu27906" label="GCA_003154335PMDE01000127.1_373100732083128_37_GCA_003154335_1_ID_128_37_partial_00__Methanoregula_sp._"/>
    <otu id="otu27909" label="90/100"/>
    <otu id="otu27912" label="KQC04148.1_GCA_001412355_mechanosensitive_ion_channel_protein_MscS__Methanoculleus_sp._SDB_"/>
    <otu id="otu27917" label="EHQ35525.1_GCA_000243255_MscS_Mechanosensitive_ion_channel__Methanoplanus_limicola_DSM_2279_"/>
    <otu id="otu27920" label="WP_062400438.1_GCF_001315945_mechanosensitive_ion_channel_family_protein__Methanogenium_cariaci_"/>
    <otu id="otu27939" label="GCA_002498065DAFZ01000080.1_32131316870_3_GCA_002498065_1_ID_70_3_partial_00__Methanoculleus_sp._UBA208_"/>
    <otu id="otu27948" label="PWR73871.1_GCA_003173355_mechanosensitive_ion_channel_protein_MscS__Methanospirillum_lacunae_"/>
    <otu id="otu27953" label="ABD41300.1_GCA_000013445_MscS_Mechanosensitive_ion_channel__Methanospirillum_hungatei_JF_1_"/>
    <otu id="otu27956" label="PWR70775.1_GCA_003173335_mechanosensitive_ion_channel_protein_MscS__Methanospirillum_stamsii_"/>
    <otu id="otu27971" label="73.3/34"/>
    <otu id="otu27974" label="KQC05699.1_GCA_001412355_hypothetical_protein_APR53_02020__Methanoculleus_sp._SDB_"/>
    <otu id="otu27977" label="GCA_001940805MSGU01000043.1_25216952271443_25_GCA_001940805_1_ID_43_25_partial_00__Methanocorpusculaceae_archaeon_Phil4_"/>
    <otu id="otu27990" label="WP_097300207.1_GCF_002487355_mechanosensitive_ion_channel__Candidatus_Methanoperedens_sp._BLZ2_"/>
    <otu id="otu27993" label="PWB51899.1_GCA_003104905_mechanosensitive_ion_channel_protein_MscS__Candidatus_Methanoperedenaceae_archaeon_"/>
    <otu id="otu28012" label="86.4/96"/>
    <otu id="otu28015" label="95.7/99"/>
    <otu id="otu28018" label="61.6/85"/>
    <otu id="otu28021" label="82.1/86"/>
    <otu id="otu28024" label="80.8/89"/>
    <otu id="otu28029" label="94/79"/>
    <otu id="otu28032" label="83.1/77"/>
    <otu id="otu28035" label="76.8/80"/>
    <otu id="otu28038" label="36.4/95"/>
    <otu id="otu28041" label="82/100"/>
    <otu id="otu28044" label="81.3/100"/>
    <otu id="otu28047" label="MBV69934.1_GCA_002731825_hypothetical_protein_CMH52_01170__Myxococcales_bacterium_"/>
    <otu id="otu28050" label="PIE88932.1_GCA_002747255_mechanosensitive_ion_channel_protein__Acidobacteria_bacterium_"/>
    <otu id="otu28057" label="MBQ01163.1_GCA_002726085_mechanosensitive_ion_channel_protein__Acidobacteria_bacterium_"/>
    <otu id="otu28064" label="91.5/100"/>
    <otu id="otu28067" label="88.2/100"/>
    <otu id="otu28070" label="50.9/100"/>
    <otu id="otu28073" label="GCA_000405805ASPJ01000043.1_65459654443_6_GCA_000405805__1_ID_43_6_partial_00__Marinimicrobia_bacterium_SCGC_AAA003_L08_"/>
    <otu id="otu28078" label="83.7/99"/>
    <otu id="otu28081" label="86.4/99"/>
    <otu id="otu28086" label="MBE76150.1_GCA_002714345_mechanosensitive_ion_channel_protein__Candidatus_Marinimicrobia_bacterium_"/>
    <otu id="otu28089" label="RZP30748.1_GCA_004321715_mechanosensitive_ion_channel_family_protein__bacterium_"/>
    <otu id="otu28096" label="66.6/91"/>
    <otu id="otu28099" label="95.3/94"/>
    <otu id="otu28102" label="80.7/92"/>
    <otu id="otu28107" label="58.7/93"/>
    <otu id="otu28110" label="MAV15598.1_GCA_002700705_mechanosensitive_ion_channel_protein__Candidatus_Marinimicrobia_bacterium_"/>
    <otu id="otu28113" label="86.4/100"/>
    <otu id="otu28116" label="RPH05111.1_GCA_002167345_mechanosensitive_ion_channel_family_protein__bacterium_TMED46_"/>
    <otu id="otu28119" label="RPH04656.1_GCA_002167345_mechanosensitive_ion_channel_family_protein__bacterium_TMED46_"/>
    <otu id="otu28130" label="70.3/95"/>
    <otu id="otu28133" label="MAS22826.1_GCA_002701965_mechanosensitive_ion_channel_protein__Euryarchaeota_archaeon_"/>
    <otu id="otu28138" label="GCA_002321855DCMX01000177.1_3308441331_3_GCA_002321855_1_ID_1_3_partial_00__Candidatus_Marinimicrobia_bacterium_UBA1611_"/>
    <otu id="otu28141" label="MBH82487.1_GCA_002717915_mechanosensitive_ion_channel_protein__Candidatus_Marinimicrobia_bacterium_"/>
    <otu id="otu28156" label="0/91"/>
    <otu id="otu28159" label="89.8/100"/>
    <otu id="otu28162" label="90.8/100"/>
    <otu id="otu28165" label="2.5/65"/>
    <otu id="otu28170" label="MBJ13586.1_GCA_002718555_mechanosensitive_ion_channel_protein__Candidatus_Marinimicrobia_bacterium_"/>
    <otu id="otu28173" label="MAV69217.1_GCA_002705365_mechanosensitive_ion_channel_protein__Candidatus_Marinimicrobia_bacterium_"/>
    <otu id="otu28180" label="MAL53333.1_GCA_002694695_mechanosensitive_ion_channel_protein__Gammaproteobacteria_bacterium_"/>
    <otu id="otu28187" label="MBA64400.1_GCA_002708715_mechanosensitive_ion_channel_protein__Candidatus_Marinimicrobia_bacterium_"/>
    <otu id="otu28194" label="MBI89514.1_GCA_002718655_mechanosensitive_ion_channel_protein__Candidatus_Marinimicrobia_bacterium_"/>
    <otu id="otu28201" label="79.2/96"/>
    <otu id="otu28204" label="MAQ88140.1_GCA_002698235_mechanosensitive_ion_channel_protein__Candidatus_Marinimicrobia_bacterium_"/>
    <otu id="otu28207" label="MAV69288.1_GCA_002705365_mechanosensitive_ion_channel_protein__Candidatus_Marinimicrobia_bacterium_"/>
    <otu id="otu28222" label="82/98"/>
    <otu id="otu28225" label="MBL50409.1_GCA_002722105_mechanosensitive_ion_channel_protein__Candidatus_Marinimicrobia_bacterium_"/>
    <otu id="otu28228" label="81.1/97"/>
    <otu id="otu28231" label="HCI15933.1_GCA_003523025_TPA__mechanosensitive_ion_channel_protein__Candidatus_Marinimicrobia_bacterium_"/>
    <otu id="otu28234" label="MBE59678.1_GCA_002715035_mechanosensitive_ion_channel_protein__Candidatus_Marinimicrobia_bacterium_"/>
    <otu id="otu28249" label="65/98"/>
    <otu id="otu28254" label="80.4/100"/>
    <otu id="otu28257" label="MBO03109.1_GCA_002724735_mechanosensitive_ion_channel_protein__Candidatus_Marinimicrobia_bacterium_"/>
    <otu id="otu28260" label="MBH50691.1_GCA_002717765_mechanosensitive_ion_channel_protein__Candidatus_Marinimicrobia_bacterium_"/>
    <otu id="otu28267" label="MBD31283.1_GCA_002712245_mechanosensitive_ion_channel_protein__Candidatus_Marinimicrobia_bacterium_"/>
    <otu id="otu28274" label="89.9/100"/>
    <otu id="otu28277" label="59.4/98"/>
    <otu id="otu28280" label="99.1/100"/>
    <otu id="otu28285" label="GCA_000494725AYLG01000006.1_1719748208006_17_GCA_000494725_1_ID_6_17_partial_00__Marinimicrobia_bacterium_JGI_0000113_D11_"/>
    <otu id="otu28288" label="GCA_000494725AYLG01000036.1_67564861636_6_GCA_000494725_1_ID_36_6_partial_00__Marinimicrobia_bacterium_JGI_0000113_D11_"/>
    <otu id="otu28295" label="GCA_000494725AYLG01000012.1_11142471529912_11_GCA_000494725_1_ID_12_11_partial_00__Marinimicrobia_bacterium_JGI_0000113_D11_"/>
    <otu id="otu28302" label="MAQ74224.1_GCA_002701875_mechanosensitive_ion_channel_protein__Candidatus_Marinimicrobia_bacterium_"/>
    <otu id="otu28309" label="GCA_002471845DKQT01000010.1_12113248213353741_121_GCA_002471845_1_ID_41_121_partial_00__Candidatus_Marinimicrobia_bacterium_UBA7301_"/>
    <otu id="otu28328" label="GCA_000375825AQVY01000045.1_41925298645_4_GCA_000375825_1_ID_45_4_partial_00__Marinimicrobia_bacterium_SCGC_AB_629_J13_"/>
    <otu id="otu28335" label="GCA_002346675DEAI01000009.1_16142221527430_16_GCA_002346675__1_ID_30_16_partial_00__Candidatus_Marinimicrobia_bacterium_UBA2986_"/>
    <otu id="otu28348" label="MBI45223.1_GCA_002717625_mechanosensitive_ion_channel_protein__Candidatus_Marinimicrobia_bacterium_"/>
    <otu id="otu28351" label="92.8/100"/>
    <otu id="otu28354" label="MAZ68013.1_GCA_002707765_mechanosensitive_ion_channel_protein__Candidatus_Marinimicrobia_bacterium_"/>
    <otu id="otu28357" label="MAZ68075.1_GCA_002707765_mechanosensitive_ion_channel_protein__Candidatus_Marinimicrobia_bacterium_"/>
    <otu id="otu28372" label="WP_129171065.1_GCF_004124475_mechanosensitive_ion_channel_family_protein__Candidatus_Marinimicrobia_bacterium_"/>
    <otu id="otu28383" label="GCA_002343455DDSR01000220.1_11111011215964_11_GCA_002343455__1_ID_64_11_partial_00__Deltaproteobacteria_bacterium_UBA2385_"/>
    <otu id="otu28390" label="73.3/72"/>
    <otu id="otu28393" label="86.7/48"/>
    <otu id="otu28396" label="79.6/65"/>
    <otu id="otu28399" label="70.7/63"/>
    <otu id="otu28402" label="GCA_002380655DFVV01000245.1_47150822051_4_GCA_002380655__1_ID_51_4_partial_00__Myxococcales_bacterium_UBA4151_"/>
    <otu id="otu28405" label="75/94"/>
    <otu id="otu28408" label="PID52186.1_GCA_002747515_mechanosensitive_ion_channel_protein__Candidatus_Moranbacteria_bacterium_"/>
    <otu id="otu28411" label="GCA_002299555DBOL01000065.1_13137081475717_13_GCA_002299555_1_ID_17_13_partial_00__Candidatus_Aminicenantes_bacterium_UBA647_"/>
    <otu id="otu28424" label="MAW93586.1_GCA_002704975_mechanosensitive_ion_channel_protein__Euryarchaeota_archaeon_"/>
    <otu id="otu28427" label="PDH33627.1_GCA_002457215_mechanosensitive_ion_channel_protein__OM182_bacterium_MED_G28_"/>
    <otu id="otu28438" label="66.5/71"/>
    <otu id="otu28441" label="91.7/91"/>
    <otu id="otu28444" label="PCC70642.1_GCA_002343915_mechanosensitive_ion_channel_protein_MscS__Nannocystis_exedens_"/>
    <otu id="otu28447" label="GCA_002448875DKAS01000040.1_29031997196_2_GCA_002448875_1_ID_196_2_partial_00__Proteobacteria_bacterium_UBA6920_"/>
    <otu id="otu28454" label="84.6/96"/>
    <otu id="otu28459" label="TDJ44796.1_GCA_004357505_mechanosensitive_ion_channel_family_protein__Gammaproteobacteria_bacterium_"/>
    <otu id="otu28462" label="GCA_002311835DBZY01000036.1_23254192651087_23_GCA_002311835__1_ID_87_23_partial_00__Proteobacteria_bacterium_UBA1148_"/>
    <otu id="otu28469" label="MBJ89436.1_GCA_002720595_mechanosensitive_ion_channel_protein__Woeseia_sp._"/>
    <otu id="otu28484" label="79.7/51"/>
    <otu id="otu28487" label="GCA_003559575PWKZ01000032.1_91258413651236_9_GCA_003559575_1_ID_236_9_partial_00__Bradymonadales_bacterium_"/>
    <otu id="otu28492" label="WP_027362661.1_GCF_000420085_mechanosensitive_ion_channel__Desulfospira_joergensenii_"/>
    <otu id="otu28495" label="82.5/86"/>
    <otu id="otu28498" label="GCA_003354055PIVQ01000021.1_968147941444_9_GCA_003354055__1_ID_444_9_partial_00__Desulfobacteraceae_bacterium_"/>
    <otu id="otu28501" label="RLC06640.1_GCA_003647385_mechanosensitive_ion_channel_family_protein__Deltaproteobacteria_bacterium_"/>
    <otu id="otu28524" label="0/81"/>
    <otu id="otu28527" label="91.2/42"/>
    <otu id="otu28530" label="0/39"/>
    <otu id="otu28533" label="53.9/46"/>
    <otu id="otu28536" label="GCA_002862545PKDJ01000146.1_53393446032_5_GCA_002862545__1_ID_32_5_partial_00__Proteobacteria_bacterium_"/>
    <otu id="otu28539" label="GCA_002238985MPNK01000093.1_879759093431_8_GCA_002238985_1_ID_431_8_partial_00__bacterium_TK85_bin110_"/>
    <otu id="otu28548" label="GCA_002311345DCAA01000021.1_44459784712319_44_GCA_002311345__1_ID_19_44_partial_00__Planctomycetes_bacterium_UBA1146_"/>
    <otu id="otu28551" label="MAW76050.1_GCA_002711105_mechanosensitive_ion_channel_protein__Planctomycetes_bacterium_"/>
    <otu id="otu28562" label="89.9/99"/>
    <otu id="otu28567" label="57.3/94"/>
    <otu id="otu28570" label="85/94"/>
    <otu id="otu28573" label="GCA_003565395PXCE01000039.1_225203662246_2_GCA_003565395_1_ID_246_2_partial_00__Gammaproteobacteria_bacterium_"/>
    <otu id="otu28576" label="83.5/100"/>
    <otu id="otu28579" label="GCA_003565625PXBD01000067.1_18210032212130_18_GCA_003565625__1_ID_30_18_partial_00__Gammaproteobacteria_bacterium_"/>
    <otu id="otu28582" label="81.1/100"/>
    <otu id="otu28585" label="GCA_003557665PWNT01000001.1_131729018423234_13_GCA_003557665__1_ID_234_13_partial_00__Gammaproteobacteria_bacterium_"/>
    <otu id="otu28588" label="GCA_003556345PWRD01000110.1_26236132474942_26_GCA_003556345_1_ID_42_26_partial_00__Gammaproteobacteria_bacterium_"/>
    <otu id="otu28603" label="GCA_003556885PWQE01000101.1_192192023068121_19_GCA_003556885__1_ID_121_19_partial_00__Gemmatimonadetes_bacterium_"/>
    <otu id="otu28610" label="GCA_003566995PXBG01000052.1_16202322133878_16_GCA_003566995_1_ID_78_16_partial_00__Syntrophobacteraceae_bacterium_"/>
    <otu id="otu28617" label="71.5/94"/>
    <otu id="otu28620" label="92.3/100"/>
    <otu id="otu28623" label="MBJ22175.1_GCA_002719955_mechanosensitive_ion_channel_protein_MscS__Deltaproteobacteria_bacterium_"/>
    <otu id="otu28626" label="90.1/100"/>
    <otu id="otu28631" label="WP_156826448.1_GCF_000378045_mechanosensitive_ion_channel__Marinobacterium_rhizophilum_"/>
    <otu id="otu28634" label="WP_101757002.1_GCF_900120175_mechanosensitive_ion_channel_family_protein__Oceanicoccus_sp._KOV_DT_Chl_"/>
    <otu id="otu28641" label="AFU98226.1_GCA_000305785_mechanosensitive_ion_channel_protein_MscS__Simiduia_agarivorans_SA1___DSM_21679_"/>
    <otu id="otu28652" label="RMH17468.1_GCA_003697015_mechanosensitive_ion_channel_family_protein__Acidobacteria_bacterium_"/>
    <otu id="otu28667" label="KPJ93188.1_GCA_001303265_hypothetical_protein_AMS18_05880__Gemmatimonas_sp._SG8_17_"/>
    <otu id="otu28678" label="REK14544.1_GCA_003385575_mechanosensitive_ion_channel_family_protein__Acidobacteria_bacterium_"/>
    <otu id="otu28685" label="86.9/83"/>
    <otu id="otu28688" label="7.8/81"/>
    <otu id="otu28691" label="92.6/95"/>
    <otu id="otu28694" label="79.3/96"/>
    <otu id="otu28697" label="6.4/85"/>
    <otu id="otu28700" label="89.5/100"/>
    <otu id="otu28703" label="AJF61058.1_GCA_000830295_MscS_Mechanosensitive_ion_channel__archaeon_GW2011_AR15_"/>
    <otu id="otu28708" label="WP_022853282.1_GCF_000421585_mechanosensitive_ion_channel_family_protein__Thermodesulfatator_atlanticus_"/>
    <otu id="otu28711" label="6/81"/>
    <otu id="otu28714" label="OAG26973.1_GCA_001642325_mechanosensitive_ion_channel_protein_MscS__Thermodesulfatator_autotrophicus_"/>
    <otu id="otu28717" label="AEH45898.1_GCA_000217795_MscS_Mechanosensitive_ion_channel__Thermodesulfatator_indicus_DSM_15286_"/>
    <otu id="otu28732" label="TFG37367.1_GCA_004524975_mechanosensitive_ion_channel_family_protein__Desulfobacterales_bacterium_"/>
    <otu id="otu28741" label="12.6/88"/>
    <otu id="otu28744" label="KPK34398.1_GCA_001303305_mechanosensitive_ion_channel_protein_MscS__Nitrospira_bacterium_SG8_35_1_"/>
    <otu id="otu28747" label="TFG89054.1_GCA_004525585_mechanosensitive_ion_channel_family_protein__Candidatus_Atribacteria_bacterium_"/>
    <otu id="otu28754" label="KPJ97342.1_GCA_001303345_mechanosensitive_ion_channel_protein_MscS__Desulfobacterales_bacterium_SG8_35_"/>
    <otu id="otu28767" label="67.1/100"/>
    <otu id="otu28770" label="OPL11266.1_GCA_002029965_mechanosensitive_ion_channel_protein_MscS__delta_proteobacterium_ML8_D_"/>
    <otu id="otu28773" label="GCA_002367355DFBQ01000063.1_3609167374_3_GCA_002367355__1_ID_74_3_partial_00__Deltaproteobacteria_bacterium_UBA3076_"/>
    <otu id="otu28780" label="PXF55368.1_GCA_003194485_mechanosensitive_ion_channel_family_protein__Deltaproteobacteria_bacterium_"/>
    <otu id="otu28791" label="RLB09545.1_GCA_003646785_mechanosensitive_ion_channel_family_protein__Deltaproteobacteria_bacterium_"/>
    <otu id="otu28798" label="GCA_003235715QJVM01000016.1_1177448808199_11_GCA_003235715_1_ID_199_11_partial_00__Nitrospirae_bacterium_"/>
    <otu id="otu28811" label="GCA_002011835MTPE01000280.1_51954306387_5_GCA_002011835__1_ID_87_5_partial_00__Desulfarculaceae_bacterium_JdFR_95_"/>
    <otu id="otu28814" label="KMY67597.1_GCA_001184205_hypothetical_protein_AAU61_10940__Desulfocarbo_indianensis_"/>
    <otu id="otu28825" label="77.2/57"/>
    <otu id="otu28828" label="99.6/98"/>
    <otu id="otu28831" label="74.4/83"/>
    <otu id="otu28836" label="GCA_003551265PUMG01000316.1_4152926381_4_GCA_003551265_1_ID_1_4_partial_00__Halovenus_sp._"/>
    <otu id="otu28839" label="WP_128225016.1_GCF_004015825_mechanosensitive_ion_channel_family_protein__Halobacteriaceae_bacterium_SHR40_"/>
    <otu id="otu28846" label="90.8/89"/>
    <otu id="otu28849" label="93.9/68"/>
    <otu id="otu28852" label="46.7/67"/>
    <otu id="otu28857" label="PSP92349.1_GCA_003021015_mechanosensitive_ion_channel_family_protein__Halobacteriales_archaeon_QS_4_66_20_"/>
    <otu id="otu28860" label="PSQ48440.1_GCA_003022725_mechanosensitive_ion_channel_family_protein__Halobacteriales_archaeon_SW_7_65_23_"/>
    <otu id="otu28867" label="26.1/100"/>
    <otu id="otu28870" label="RXK47411.1_GCA_004118325_mechanosensitive_ion_channel_family_protein__Halorientalis_sp._F13_25_"/>
    <otu id="otu28873" label="PSP46321.1_GCA_003021365_mechanosensitive_ion_channel_family_protein__Halobacteriales_archaeon_QH_1_68_42_"/>
    <otu id="otu28886" label="ELZ29676.1_GCA_000337455_mechanosensitive_ion_channel_MscS__Halosimplex_carlsbadense_2_9_1_"/>
    <otu id="otu28889" label="WP_123538086.1_GCF_003730195_mechanosensitive_ion_channel_family_protein__Halosimplex_sp._YPL4_"/>
    <otu id="otu28900" label="68.6/56"/>
    <otu id="otu28903" label="SFR93407.1_GCA_900114435_Mechanosensitive_ion_channel__Halomicrobium_zhouii_"/>
    <otu id="otu28906" label="91.4/100"/>
    <otu id="otu28909" label="WP_135303809.1_GCF_004681185_mechanosensitive_ion_channel_family_protein__Halomicroarcula_sp._LR21_"/>
    <otu id="otu28912" label="86.1/91"/>
    <otu id="otu28915" label="71.2/91"/>
    <otu id="otu28918" label="WP_058992786.1_GCF_001485575_mechanosensitive_ion_channel_family_protein__Haloarcula_sp._CBA1127_"/>
    <otu id="otu28923" label="88.9/100"/>
    <otu id="otu28926" label="SDW06152.1_GCA_900106715_Mechanosensitive_ion_channel__Haloarcula_vallismortis_"/>
    <otu id="otu28929" label="AUG46386.1_GCA_002844335_mechanosensitive_ion_channel_protein_MscS__Haloarcula_sp.__Taiwanensis__"/>
    <otu id="otu28936" label="KOX94651.1_GCA_001280425_mechanosensitive_ion_channel_protein_MscS__Haloarcula_rubripromontorii_"/>
    <otu id="otu28947" label="GCF13285.1_GCA_005406125_small_conductance_mechanosensitive_ion_channel__Haloarcula_sp._MD_130_"/>
    <otu id="otu28970" label="91.8/94"/>
    <otu id="otu28973" label="RNH91780.1_GCA_003721175_mechanosensitive_ion_channel_family_protein__Halarchaeum_sp._CBA1220_"/>
    <otu id="otu28976" label="96/96"/>
    <otu id="otu28979" label="70.2/91"/>
    <otu id="otu28984" label="RDI70744.1_GCA_003351065_mechanosensitive_ion_channel_family_protein__Halopelagius_longus_"/>
    <otu id="otu28989" label="0/89"/>
    <otu id="otu28994" label="KOX97792.1_GCA_001280455_mechanosensitive_ion_channel_protein_MscS__Halorubrum_tropicale_"/>
    <otu id="otu28997" label="TKX75409.1_GCA_005435165_mechanosensitive_ion_channel_family_protein__Halorubrum_sp._GN11_10_6_MGM_"/>
    <otu id="otu29004" label="TKR25358.1_GCA_005239135_mechanosensitive_ion_channel_family_protein__Natronomonas_sp._F20_122_"/>
    <otu id="otu29011" label="RLM84075.1_GCA_003665925_mechanosensitive_ion_channel_family_protein__Halobellus_sp._Atlit_38R_"/>
    <otu id="otu29022" label="EJN60102.1_GCA_000283335_small_conductance_mechanosensitive_channel__Halogranum_salarium_B_1_"/>
    <otu id="otu29029" label="93.8/97"/>
    <otu id="otu29032" label="0/94"/>
    <otu id="otu29037" label="86/100"/>
    <otu id="otu29040" label="55.4/95"/>
    <otu id="otu29043" label="81/95"/>
    <otu id="otu29046" label="KTG08285.1_GCA_001469865_mechanosensitive_ion_channel_protein_MscS__Haloferax_sp._SB29_"/>
    <otu id="otu29049" label="QCQ75435.1_GCA_005406325_mechanosensitive_ion_channel_family_protein__Haloferax_mediterranei_ATCC_33500_"/>
    <otu id="otu29056" label="ELZ91344.1_GCA_000337815_mechanosensitive_ion_channel__Haloferax_mucosum_ATCC_BAA_1512_"/>
    <otu id="otu29063" label="ELZ85840.1_GCA_000336755_mechanosensitive_ion_channel__Haloferax_elongans_ATCC_BAA_1513_"/>
    <otu id="otu29070" label="POG54673.1_GCA_001469875_mechanosensitive_ion_channel_family_protein__Haloferax_sp._SB3_"/>
    <otu id="otu29077" label="WP_008092935.1_GCF_000723845_MULTISPECIES__mechanosensitive_ion_channel_family_protein__Haloferax_"/>
    <otu id="otu29086" label="ADE02823.1_GCA_000025685_mechanosensitive_ion_channel__Haloferax_volcanii_DS2_"/>
    <otu id="otu29089" label="EMA07106.1_GCA_000337795_mechanosensitive_ion_channel__Haloferax_denitrificans_ATCC_35960_"/>
    <otu id="otu29112" label="0/42"/>
    <otu id="otu29115" label="89.9/82"/>
    <otu id="otu29118" label="76.3/63"/>
    <otu id="otu29121" label="44.7/72"/>
    <otu id="otu29124" label="87.6/87"/>
    <otu id="otu29127" label="97.3/89"/>
    <otu id="otu29130" label="OGK33985.1_GCA_001788095_hypothetical_protein_A3E10_04030__Candidatus_Roizmanbacteria_bacterium_RIFCSPHIGHO2_12_FULL_37_23_"/>
    <otu id="otu29133" label="74/100"/>
    <otu id="otu29136" label="GCA_002010775MTOT01000284.1_219862639318_2_GCA_002010775__1_ID_318_2_partial_01__Nitrospirae_bacterium_JdFR_84_"/>
    <otu id="otu29139" label="GBE34130.1_GCA_002897875_mechanosensitive_channel_MscK_precursor__bacterium_BMS3Bbin06_"/>
    <otu id="otu29150" label="OGW46405.1_GCA_001805135_hypothetical_protein_A2Y66_05875__Nitrospirae_bacterium_RBG_13_41_22_"/>
    <otu id="otu29157" label="GBE32914.1_GCA_002897855_mechanosensitive_channel_MscK_precursor__bacterium_BMS3Bbin05_"/>
    <otu id="otu29164" label="HAK60159.1_GCA_003454665_TPA__mechanosensitive_ion_channel_family_protein__Nitrospiraceae_bacterium_"/>
    <otu id="otu29171" label="68.5/73"/>
    <otu id="otu29174" label="91.4/99"/>
    <otu id="otu29177" label="GCA_003353725PIWB01000001.1_7086343874072102_70_GCA_003353725__1_ID_2102_70_partial_00__Deltaproteobacteria_bacterium_"/>
    <otu id="otu29182" label="GBE41264.1_GCA_002897915_small_conductance_mechanosensitive_channel__bacterium_BMS3Bbin09_"/>
    <otu id="otu29185" label="GCA_003354025PIVU01000144.1_43306434928_4_GCA_003354025__1_ID_28_4_partial_00__Nitrospirae_bacterium_"/>
    <otu id="otu29196" label="91.9/91"/>
    <otu id="otu29199" label="66/91"/>
    <otu id="otu29202" label="RJQ16251.1_GCA_003599275_mechanosensitive_ion_channel_family_protein__Nitrospiraceae_bacterium_"/>
    <otu id="otu29205" label="GCA_003229575QIEP01000163.1_23531372209_2_GCA_003229575__1_ID_209_2_partial_00__Nitrospirae_bacterium_"/>
    <otu id="otu29212" label="GBE06131.1_GCA_002897755_small_conductance_mechanosensitive_channel__bacterium_BMS3Abin10_"/>
    <otu id="otu29227" label="GCA_002011815MTOV01000001.1_28371153816410_28_GCA_002011815__1_ID_10_28_partial_00__Nitrospirae_bacterium_JdFR_86_"/>
    <otu id="otu29244" label="AFM25176.1_GCA_000266945_small_conductance_mechanosensitive_channel__Desulfomonile_tiedjei_DSM_6799_"/>
    <otu id="otu29247" label="GCA_001735875DS021367.1_1044395551148_10_GCA_001735875_1_ID_148_10_partial_00__Olavius_algarvensis_Delta_1_endosymbiont_"/>
    <otu id="otu29258" label="89.3/94"/>
    <otu id="otu29261" label="90.9/100"/>
    <otu id="otu29266" label="RLG15032.1_GCA_003660905_hypothetical_protein_DRN66_00315__Candidatus_Nanohaloarchaeota_archaeon_"/>
    <otu id="otu29269" label="OYT33915.1_GCA_002254415_hypothetical_protein_B6U87_02800__Candidatus_Aenigmarchaeota_archaeon_ex4484_52_"/>
    <otu id="otu29278" label="84.2/89"/>
    <otu id="otu29283" label="OPY20085.1_GCA_002067275_Small_conductance_mechanosensitive_channel_MscMJ__Methanomethylovorans_sp._PtaU1.Bin093_"/>
    <otu id="otu29286" label="GCA_001896725MPPA01000032.1_2221995230957_22_GCA_001896725_1_ID_7_22_partial_00__Methanococcoides_sp._EBM_47_"/>
    <otu id="otu29293" label="69.3/89"/>
    <otu id="otu29298" label="ABE52172.1_GCA_000013725_Small_conductance_mechanosensitive_ion_channel__Methanococcoides_burtonii_DSM_6242_"/>
    <otu id="otu29301" label="84.3/94"/>
    <otu id="otu29304" label="3.4/15"/>
    <otu id="otu29307" label="WP_135613009.1_GCF_900774055_mechanosensitive_ion_channel_family_protein__Methanococcoides_sp._AM1_"/>
    <otu id="otu29310" label="95.4/100"/>
    <otu id="otu29313" label="AKB85759.1_GCA_000970325_Potassium_efflux_system_KefA_protein__Methanococcoides_methylutens_MM1_"/>
    <otu id="otu29316" label="KGK98011.1_GCA_000765475_hypothetical_protein_LI82_09695__Methanococcoides_methylutens_"/>
    <otu id="otu29327" label="WP_135604957.1_GCF_900774285_mechanosensitive_ion_channel_family_protein__Methanococcoides_sp._NM1_"/>
    <otu id="otu29340" label="GCA_002507205DAZF01000062.1_74131521666_7_GCA_002507205__1_ID_66_7_partial_00__Methanolobus_sp._UBA32_"/>
    <otu id="otu29343" label="79.3/100"/>
    <otu id="otu29346" label="SFM20120.1_GCA_900114835_Mechanosensitive_ion_channel__Methanolobus_profundi_"/>
    <otu id="otu29351" label="ETA67006.1_GCA_000504205_small_conductance_mechanosensitive_channel__Methanolobus_tindarius_DSM_2278_"/>
    <otu id="otu29354" label="SDF79293.1_GCA_900100715_Mechanosensitive_ion_channel__Methanolobus_vulcani_"/>
    <otu id="otu29377" label="GCA_002501695DANZ01000051.1_117902902035_11_GCA_002501695__1_ID_35_11_partial_00__Methanolobus_sp._UBA474_"/>
    <otu id="otu29388" label="93.4/100"/>
    <otu id="otu29391" label="RLJ04928.1_GCA_003663285_mechanosensitive_ion_channel_family_protein__Candidatus_Aenigmarchaeota_archaeon_"/>
    <otu id="otu29394" label="OYT55645.1_GCA_002255055_hypothetical_protein_B6U68_04500__Candidatus_Aenigmarchaeota_archaeon_ex4484_14_"/>
    <otu id="otu29413" label="91.5/98"/>
    <otu id="otu29416" label="49.2/65"/>
    <otu id="otu29419" label="31.7/46"/>
    <otu id="otu29422" label="92.7/87"/>
    <otu id="otu29425" label="42.8/73"/>
    <otu id="otu29428" label="81.2/96"/>
    <otu id="otu29431" label="99.4/97"/>
    <otu id="otu29434" label="0/38"/>
    <otu id="otu29437" label="89.2/97"/>
    <otu id="otu29442" label="59.7/86"/>
    <otu id="otu29445" label="RPG78055.1_GCA_002172385_mechanosensitive_ion_channel_family_protein__Deltaproteobacteria_bacterium_TMED126_"/>
    <otu id="otu29448" label="96.4/86"/>
    <otu id="otu29451" label="33.5/98"/>
    <otu id="otu29454" label="MBT89061.1_GCA_002730475_mechanosensitive_ion_channel_protein_MscS__Spirochaetales_bacterium_"/>
    <otu id="otu29457" label="GCA_002311855DCAB01000012.1_71704617153720_71_GCA_002311855_1_ID_20_71_partial_00__Candidatus_Dadabacteria_bacterium_UBA1144_"/>
    <otu id="otu29464" label="MBA32937.1_GCA_002708105_mechanosensitive_ion_channel_protein_MscS__bacterium_"/>
    <otu id="otu29475" label="87.5/100"/>
    <otu id="otu29478" label="MAR38194.1_GCA_002697665_mechanosensitive_ion_channel_protein_MscS__bacterium_"/>
    <otu id="otu29481" label="MBG40924.1_GCA_002715585_hypothetical_protein_CL660_02125__bacterium_"/>
    <otu id="otu29492" label="89.8/99"/>
    <otu id="otu29495" label="OFZ21809.1_GCA_001769975_hypothetical_protein_A2202_00475__Bdellovibrionales_bacterium_RIFOXYA1_FULL_36_14_"/>
    <otu id="otu29498" label="79.5/100"/>
    <otu id="otu29501" label="OGA38346.1_GCA_001771985_mechanosensitive_ion_channel_protein_MscS__Betaproteobacteria_bacterium_RIFCSPLOWO2_12_FULL_62_13_"/>
    <otu id="otu29504" label="77.2/100"/>
    <otu id="otu29507" label="KON28454.1_GCA_001273495_mechanosensitive_ion_channel_protein_MscS__miscellaneous_Crenarchaeota_group_archaeon_SMTZ_80_"/>
    <otu id="otu29510" label="GCA_002478265DLNC01000003.1_31295133056531_31_GCA_002478265__1_ID_31_31_partial_00__Syntrophaceae_bacterium_UBA7520_"/>
    <otu id="otu29529" label="GCA_002328585DCUV01000032.1_2252321392331975_225_GCA_002328585__1_ID_5_225_partial_00__Spirochaetia_bacterium_UBA2205_"/>
    <otu id="otu29536" label="96/97"/>
    <otu id="otu29539" label="GCA_003229735QIFI01000009.1_5504660983_5_GCA_003229735__1_ID_3_5_partial_00__Candidatus_Andersenbacteria_bacterium_"/>
    <otu id="otu29542" label="64.9/88"/>
    <otu id="otu29545" label="76.9/77"/>
    <otu id="otu29548" label="89.2/32"/>
    <otu id="otu29551" label="79.3/80"/>
    <otu id="otu29554" label="GCA_003056145LSNL01000001.1_8491030921032_84_GCA_003056145__1_ID_2_84_partial_00__Parcubacteria_group_bacterium_M10_OD1_1_"/>
    <otu id="otu29557" label="32/73"/>
    <otu id="otu29560" label="72.2/82"/>
    <otu id="otu29563" label="68.1/89"/>
    <otu id="otu29566" label="6.7/70"/>
    <otu id="otu29569" label="PIZ96119.1_GCA_002793035_mechanosensitive_ion_channel_family_protein__Candidatus_Magasanikbacteria_bacterium_CG_4_10_14_0_2_um_filter_33_14_"/>
    <otu id="otu29572" label="PLX26025.1_GCA_002869235_mechanosensitive_ion_channel_protein_MscS__Candidatus_Parcubacteria_bacterium_"/>
    <otu id="otu29579" label="MAF13737.1_GCA_002687175_mechanosensitive_ion_channel_protein_MscS__Parcubacteria_group_bacterium_"/>
    <otu id="otu29588" label="GCA_003557205PWPJ01000073.1_13102526_1_GCA_003557205__1_ID_26_1_partial_10__Candidatus_Woesearchaeota_archaeon_"/>
    <otu id="otu29591" label="GCA_003557205PWPJ01000001.1_126112629_1_GCA_003557205__1_ID_29_1_partial_00__Candidatus_Woesearchaeota_archaeon_"/>
    <otu id="otu29602" label="GCA_002352545DEIO01000026.1_28301773122921_28_GCA_002352545__1_ID_21_28_partial_00__Patescibacteria_group_bacterium_UBA2772_"/>
    <otu id="otu29613" label="69.1/23"/>
    <otu id="otu29616" label="92/97"/>
    <otu id="otu29621" label="72.9/100"/>
    <otu id="otu29624" label="MCBC01000011.1_3 - WOR2"/>
    <otu id="otu29627" label="ODS39429.1_GCA_001723855_hypothetical_protein_A7316_11070__Candidatus_Altiarchaeales_archaeon_WOR_SM1_86_2_"/>
    <otu id="otu29634" label="ODS38613.1_GCA_001723845_hypothetical_protein_BEH94_05760__Candidatus_Altiarchaeales_archaeon_WOR_SM1_SCG_"/>
    <otu id="otu29643" label="BJP1_contig_328_2 - HURL1"/>
    <otu id="otu29646" label="BJP_V_140m_2014_670_length_24125_cov_2919.15_4 - HURL1"/>
    <otu id="otu29657" label="94.1/37"/>
    <otu id="otu29660" label="PLW80522.1_GCA_002867475_mechanosensitive_ion_channel_protein_MscS__Candidatus_Woesearchaeota_archaeon_"/>
    <otu id="otu29663" label="92.4/100"/>
    <otu id="otu29668" label="GCA_003558875PWOQ01000076.1_12531317142_1_GCA_003558875_1_ID_142_1_partial_00__Candidatus_Woesearchaeota_archaeon_"/>
    <otu id="otu29671" label="GBE20362.1_GCA_002897655_low_conductance_mechanosensitive_channel_YnaI__archaeon_BMS3Abin17_"/>
    <otu id="otu29678" label="PIN89297.1_GCA_002763075_mechanosensitive_ion_channel_protein_MscS__Candidatus_Pacearchaeota_archaeon_CG10_big_fil_rev_8_21_14_0_10_34_76_"/>
    <otu id="otu29697" label="77.8/20"/>
    <otu id="otu29700" label="GCA_003249555QKIQ01000005.1_91106612112121_9_GCA_003249555_1_ID_121_9_partial_00__Clostridia_bacterium_"/>
    <otu id="otu29703" label="92.7/100"/>
    <otu id="otu29706" label="83.8/73"/>
    <otu id="otu29709" label="15.8/92"/>
    <otu id="otu29712" label="71/93"/>
    <otu id="otu29717" label="TFH24233.1_GCA_004526075_mechanosensitive_ion_channel_family_protein__Candidatus_Bathyarchaeota_archaeon_"/>
    <otu id="otu29720" label="WP_119814677.1_GCF_003589585_mechanosensitive_ion_channel_family_protein__Candidatus_Bathyarchaeota_archaeon_"/>
    <otu id="otu29727" label="74.6/100"/>
    <otu id="otu29732" label="65.1/100"/>
    <otu id="otu29735" label="RLF38896.1_GCA_003649835_mechanosensitive_ion_channel_family_protein__Thermoplasmata_archaeon_"/>
    <otu id="otu29738" label="RLF54063.1_GCA_003651105_mechanosensitive_ion_channel_family_protein__Thermoplasmata_archaeon_"/>
    <otu id="otu29745" label="RLF42626.1_GCA_003649885_mechanosensitive_ion_channel_family_protein__Thermoplasmata_archaeon_"/>
    <otu id="otu29752" label="65.4/100"/>
    <otu id="otu29755" label="RLF46377.1_GCA_003649895_mechanosensitive_ion_channel_family_protein__Thermoplasmata_archaeon_"/>
    <otu id="otu29758" label="RLF27371.1_GCA_003650935_mechanosensitive_ion_channel_family_protein__Thermoplasmata_archaeon_"/>
    <otu id="otu29773" label="RLF29744.1_GCA_003649745_mechanosensitive_ion_channel_family_protein__Thermoplasmata_archaeon_"/>
    <otu id="otu29782" label="70.3/76"/>
    <otu id="otu29787" label="OYT29163.1_GCA_002254885_mechanosensitive_ion_channel_protein_MscS__Thermoplasmatales_archaeon_ex4572_165_"/>
    <otu id="otu29790" label="RLI64103.1_GCA_003662835_mechanosensitive_ion_channel_family_protein__Candidatus_Thorarchaeota_archaeon_"/>
    <otu id="otu29799" label="KYK20564.1_GCA_001595945_hypothetical_protein_AYK25_04620__Thermoplasmatales_archaeon_SM1_50_"/>
    <otu id="otu29804" label="GCA_002505885DAWE01000006.1_35237262482674_35_GCA_002505885__1_ID_74_35_partial_00__Euryarchaeota_archaeon_UBA211_"/>
    <otu id="otu29807" label="DAC72433.1_GCA_003942085_TPA__mechanosensitive_ion_channel_family_protein__Thermoplasmata_archaeon_"/>
    <otu id="otu29822" label="75.7/57"/>
    <otu id="otu29825" label="RLF28762.1_GCA_003649715_hypothetical_protein_DRN05_03215__Thermoplasmata_archaeon_"/>
    <otu id="otu29828" label="EMR73768.1_GCA_000349645_small_conductance_mechanosensitive_channel__Thermoplasmatales_archaeon_SCGC_AB_539_N05_"/>
    <otu id="otu29843" label="56.4/98"/>
    <otu id="otu29846" label="TET55690.1_GCA_004376645_mechanosensitive_ion_channel_family_protein__Candidatus_Bathyarchaeota_archaeon_"/>
    <otu id="otu29849" label="TET65569.1_GCA_004376975_mechanosensitive_ion_channel_family_protein__Candidatus_Bathyarchaeota_archaeon_"/>
    <otu id="otu29868" label="PJA47155.1_GCA_002791255_mechanosensitive_ion_channel_protein_MscS__Candidatus_Uhrbacteria_bacterium_CG_4_9_14_3_um_filter_36_7_"/>
    <otu id="otu29883" label="OIO53543.1_GCA_001872565_hypothetical_protein_AUJ78_00045__Candidatus_Peregrinibacteria_bacterium_CG1_02_41_10_"/>
    <otu id="otu29890" label="0/36"/>
    <otu id="otu29895" label="WP_027000432.1_GCF_000430505_mechanosensitive_ion_channel_family_protein__Eisenibacter_elegans_"/>
    <otu id="otu29898" label="93.6/100"/>
    <otu id="otu29901" label="EAY31266.1_GCA_000169175_mechanosensitive__MS__ion_channel__Microscilla_marina_ATCC_23134_"/>
    <otu id="otu29904" label="90.6/100"/>
    <otu id="otu29907" label="OJJ15983.1_GCA_001890965_hypothetical_protein_BKI52_35000__marine_bacterium_AO1_C_"/>
    <otu id="otu29910" label="HAS43680.1_GCA_003483885_TPA__hypothetical_protein_DCS93_24580__Microscillaceae_bacterium_"/>
    <otu id="otu29925" label="97.4/95"/>
    <otu id="otu29928" label="86.7/87"/>
    <otu id="otu29931" label="43.3/67"/>
    <otu id="otu29934" label="83.4/83"/>
    <otu id="otu29937" label="38.6/91"/>
    <otu id="otu29942" label="ACX72245.1_GCA_000024625_MscS_Mechanosensitive_ion_channel__Methanocaldococcus_vulcanius_M7_"/>
    <otu id="otu29947" label="AAB99143.1_GCA_000091665_conserved_hypothetical_protein__Methanocaldococcus_jannaschii_DSM_2661_"/>
    <otu id="otu29950" label="ADC69455.1_GCA_000025525_MscS_Mechanosensitive_ion_channel__Methanocaldococcus_sp._FS406_22_"/>
    <otu id="otu29961" label="97.4/100"/>
    <otu id="otu29964" label="ADC69454.1_GCA_000025525_MscS_Mechanosensitive_ion_channel__Methanocaldococcus_sp._FS406_22_"/>
    <otu id="otu29967" label="ACX72109.1_GCA_000024625_MscS_Mechanosensitive_ion_channel__Methanocaldococcus_vulcanius_M7_"/>
    <otu id="otu29980" label="EHP86594.1_GCA_000243455_MscS_Mechanosensitive_ion_channel__Methanotorris_formicicus_Mc_S_70_"/>
    <otu id="otu29983" label="AEF96480.1_GCA_000214415_MscS_Mechanosensitive_ion_channel__Methanotorris_igneus_Kol_5_"/>
    <otu id="otu29994" label="95/99"/>
    <otu id="otu29997" label="74/98"/>
    <otu id="otu30000" label="ADG13792.1_GCA_000092305_MscS_Mechanosensitive_ion_channel__Methanocaldococcus_infernus_ME_"/>
    <otu id="otu30005" label="40.9/34"/>
    <otu id="otu30010" label="WP_004592261.1_GCF_000371805_mechanosensitive_ion_channel_family_protein__Methanocaldococcus_villosus_"/>
    <otu id="otu30013" label="AAB98155.1_GCA_000091665_conserved_hypothetical_protein__Methanocaldococcus_jannaschii_DSM_2661_"/>
    <otu id="otu30020" label="ADC68802.1_GCA_000025525_MscS_Mechanosensitive_ion_channel__Methanocaldococcus_sp._FS406_22_"/>
    <otu id="otu30027" label="ACX73515.1_GCA_000024625_MscS_Mechanosensitive_ion_channel__Methanocaldococcus_vulcanius_M7_"/>
    <otu id="otu30038" label="ACV24565.1_GCA_000023985_MscS_Mechanosensitive_ion_channel__Methanocaldococcus_fervens_AG86_"/>
    <otu id="otu30049" label="AAR39052.1_GCA_000008085_NEQ198__Nanoarchaeum_equitans_Kin4_M_"/>
    <otu id="otu30056" label="75.9/84"/>
    <otu id="otu30059" label="75.9/80"/>
    <otu id="otu30062" label="ADI37368.1_GCA_000006175_MscS_Mechanosensitive_ion_channel__Methanococcus_voltae_A3_"/>
    <otu id="otu30065" label="53.8/100"/>
    <otu id="otu30070" label="ABR55174.1_GCA_000017165_MscS_Mechanosensitive_ion_channel__Methanococcus_vannielii_SB_"/>
    <otu id="otu30075" label="AVB76205.1_GCA_002945325_Low_conductance_mechanosensitive_channel_YnaI__Methanococcus_maripaludis_"/>
    <otu id="otu30078" label="73.3/100"/>
    <otu id="otu30081" label="ABO35707.1_GCA_000016125_MscS_Mechanosensitive_ion_channel__Methanococcus_maripaludis_C5_"/>
    <otu id="otu30084" label="ABX01506.1_GCA_000018485_MscS_Mechanosensitive_ion_channel__Methanococcus_maripaludis_C6_"/>
    <otu id="otu30099" label="WP_018154080.1_GCF_000376965_mechanosensitive_ion_channel_family_protein__Methanothermococcus_thermolithotrophicus_"/>
    <otu id="otu30112" label="GBF35904.1_GCA_004310395_MscS_family_membrane_protein__Methanofervidicoccus_abyssi_"/>
    <otu id="otu30115" label="39.1/69"/>
    <otu id="otu30118" label="ABR55787.1_GCA_000017185_MscS_Mechanosensitive_ion_channel__Methanococcus_aeolicus_Nankai_3_"/>
    <otu id="otu30121" label="AEH06014.1_GCA_000179575_MscS_Mechanosensitive_ion_channel__Methanothermococcus_okinawensis_IH1_"/>
    <otu id="otu30148" label="89.3/84"/>
    <otu id="otu30151" label="13.4/23"/>
    <otu id="otu30156" label="MAS38140.1_GCA_002702065_hypothetical_protein_CL610_29355__Anaerolineaceae_bacterium_"/>
    <otu id="otu30159" label="92.3/91"/>
    <otu id="otu30162" label="66/9"/>
    <otu id="otu30165" label="88.2/27"/>
    <otu id="otu30168" label="34.2/24"/>
    <otu id="otu30171" label="78.1/64"/>
    <otu id="otu30174" label="GCA_900553985USFW01000029.1_8106471171129_8_GCA_900553985_1_ID_29_8_partial_00__uncultured_Clostridium_sp._"/>
    <otu id="otu30177" label="GCA_001513245LFTE01000099.1_14117091279119_14_GCA_001513245__1_ID_19_14_partial_00__Peptococcaceae_bacterium_DTU027_"/>
    <otu id="otu30186" label="GCA_900547455URGV01000042.1_799451102742_7_GCA_900547455_1_ID_42_7_partial_00__uncultured_Ruminococcaceae_bacterium_"/>
    <otu id="otu30189" label="89.7/100"/>
    <otu id="otu30192" label="WP_083687558.1_GCF_900148495_mechanosensitive_ion_channel_family_protein__Negativibacillus_massiliensis_"/>
    <otu id="otu30195" label="GCA_900543195UQQC01000008.1_7768987688_7_GCA_900543195__1_ID_8_7_partial_00__uncultured_Ruminococcaceae_bacterium_"/>
    <otu id="otu30210" label="84.4/96"/>
    <otu id="otu30213" label="GCA_002352935DDHO01000036.1_20220982320167_20_GCA_002352935__1_ID_67_20_partial_00__Firmicutes_bacterium_UBA1874_"/>
    <otu id="otu30216" label="WP_028307685.1_GCF_000620305_mechanosensitive_ion_channel_family_protein__Desulfitibacter_alkalitolerans_"/>
    <otu id="otu30227" label="86.7/79"/>
    <otu id="otu30230" label="81.1/94"/>
    <otu id="otu30235" label="CDM70192.1_GCA_000577895_putative_membrane_protein__Clostridium_bornimense_"/>
    <otu id="otu30238" label="83.7/100"/>
    <otu id="otu30241" label="CUH95013.1_GCA_001298735_hypothetical_protein_P22_1082__Propionispora_sp._2_2_37_"/>
    <otu id="otu30246" label="OAM96271.1_GCA_000271485_MscS_Mechanosensitive_ion_channel__Pelosinus_fermentans_DSM_17108_"/>
    <otu id="otu30249" label="SFM22506.1_GCA_900114615_MscS_family_membrane_protein__Pelosinus_propionicus_DSM_13327_"/>
    <otu id="otu30264" label="96.8/96"/>
    <otu id="otu30267" label="47.4/72"/>
    <otu id="otu30272" label="KPU26801.1_GCA_001316435_mechanosensitive_ion_channel_protein__Caloranaerobacter_sp._TR13_"/>
    <otu id="otu30275" label="WP_069650777.1_GCF_001730685_mechanosensitive_ion_channel_family_protein__Caloranaerobacter_ferrireducens_"/>
    <otu id="otu30282" label="RKD34161.1_GCA_003609645_mechanosensitive_ion_channel_protein__Thermohalobacter_berrensis_"/>
    <otu id="otu30289" label="EOD00439.1_GCA_000387765_small_conductance_mechanosensitive_channel__Caldisalinibacter_kiritimatiensis_"/>
    <otu id="otu30300" label="GCA_001899445MPOA01000005.1_5247475486175_52_GCA_001899445_1_ID_5_52_partial_00__Candidatus_Desulfopertinax_cowenii_"/>
    <otu id="otu30311" label="76.3/92"/>
    <otu id="otu30314" label="90.5/81"/>
    <otu id="otu30317" label="73.5/9"/>
    <otu id="otu30320" label="91.1/97"/>
    <otu id="otu30323" label="87/49"/>
    <otu id="otu30326" label="82.5/49"/>
    <otu id="otu30329" label="14.2/47"/>
    <otu id="otu30332" label="GCD12330.1_GCA_003865095_putative_MscS_family_protein_YhdY__Clostridium_tagluense_"/>
    <otu id="otu30335" label="GCA_001512835LFRQ01000126.1_75776687381_7_GCA_001512835_1_ID_81_7_partial_00__Clostridia_bacterium_DTU022_"/>
    <otu id="otu30342" label="90/99"/>
    <otu id="otu30345" label="GCA_003552365PUKR01000222.1_111125113_1_GCA_003552365__1_ID_113_1_partial_10__Syntrophomonadaceae_bacterium_"/>
    <otu id="otu30348" label="GCA_003564055PWSG01000083.1_66677777756_6_GCA_003564055_1_ID_56_6_partial_00__Syntrophomonadaceae_bacterium_"/>
    <otu id="otu30359" label="GCA_003566345PXDO01000004.1_222203356185_2_GCA_003566345__1_ID_185_2_partial_00__Syntrophomonadaceae_bacterium_"/>
    <otu id="otu30366" label="37.8/34"/>
    <otu id="otu30369" label="GCA_002398105DHCD01000111.1_26250312614081_26_GCA_002398105__1_ID_81_26_partial_00__Syntrophomonas_sp._UBA4911_"/>
    <otu id="otu30372" label="GCA_003555065PWHY01000044.1_313212445118_3_GCA_003555065_1_ID_118_3_partial_00__Syntrophomonadaceae_bacterium_"/>
    <otu id="otu30383" label="92.7/96"/>
    <otu id="otu30386" label="WP_078430985.1_GCF_002019605_mechanosensitive_ion_channel_family_protein__Bacillus_alkalinitrilicus_"/>
    <otu id="otu30391" label="RKQ13631.1_GCA_003628445_mechanosensitive_ion_channel_family_protein__Oceanobacillus_bengalensis_"/>
    <otu id="otu30394" label="RKQ28805.1_GCA_003628505_mechanosensitive_ion_channel_family_protein__Oceanobacillus_halophilus_"/>
    <otu id="otu30409" label="59.2/9"/>
    <otu id="otu30412" label="51.1/67"/>
    <otu id="otu30415" label="86.2/98"/>
    <otu id="otu30418" label="87.4/96"/>
    <otu id="otu30421" label="74.7/47"/>
    <otu id="otu30424" label="24.9/6"/>
    <otu id="otu30427" label="79.4/36"/>
    <otu id="otu30430" label="87/82"/>
    <otu id="otu30435" label="THG88876.1_GCA_004802515_mechanosensitive_ion_channel_protein__Bacillus_alcalophilus_ATCC_27647___CGMCC_1.3604_"/>
    <otu id="otu30438" label="WP_018921452.1_GCF_000377705_mechanosensitive_ion_channel_family_protein__Salsuginibacillus_kocurii_"/>
    <otu id="otu30445" label="88.1/97"/>
    <otu id="otu30448" label="OEH94388.1_GCA_001742425_mechanosensitive_ion_channel_protein__Bacillus_solimangrovi_"/>
    <otu id="otu30453" label="RSL31065.1_GCA_003945585_mechanosensitive_ion_channel_family_protein__Bacillus_salarius_"/>
    <otu id="otu30456" label="WP_026700050.1_GCF_000429685_mechanosensitive_ion_channel_family_protein__Bacillus_aidingensis_"/>
    <otu id="otu30471" label="WP_078595405.1_GCF_002153445_mechanosensitive_ion_channel_family_protein__Bacillus_polygoni_"/>
    <otu id="otu30478" label="77.5/99"/>
    <otu id="otu30481" label="75.7/4"/>
    <otu id="otu30484" label="20/4"/>
    <otu id="otu30487" label="ADH99100.1_GCA_000093085_MscS_Mechanosensitive_ion_channel___Bacillus__selenitireducens_MLS10_"/>
    <otu id="otu30490" label="PRO64784.1_GCA_002993335_mechanosensitive_ion_channel_protein__Bacillus_urumqiensis_"/>
    <otu id="otu30497" label="51.9/48"/>
    <otu id="otu30500" label="SES39314.1_GCA_900111295_MscS_family_membrane_protein__Salipaludibacillus_aurantiacus_"/>
    <otu id="otu30503" label="WP_078576029.1_GCF_002019735_mechanosensitive_ion_channel_family_protein__Salipaludibacillus_agaradhaerens_"/>
    <otu id="otu30514" label="SDN23062.1_GCA_900103955_MscS_family_membrane_protein__Bacillus_daliensis_"/>
    <otu id="otu30525" label="WP_096189304.1_GCF_002335745_mechanosensitive_ion_channel_family_protein__Bacillus_sp._FJAT_44876_"/>
    <otu id="otu30532" label="GCA_001512665LFSF01000038.1_14211512511623727_142_GCA_001512665__1_ID_27_142_partial_00__Clostridiales_bacterium_DTU073_"/>
    <otu id="otu30539" label="KUO60453.1_GCA_001516055_mechanosensitive_ion_channel_protein__Gracilibacter_sp._BRH_c7a_"/>
    <otu id="otu30546" label="88/77"/>
    <otu id="otu30549" label="RKD26058.1_GCA_003609605_mechanosensitive_ion_channel_protein__Ammoniphilus_oxalaticus_"/>
    <otu id="otu30552" label="OIJ03547.1_GCA_001866075_mechanosensitive_ion_channel_protein__Anaerobacillus_isosaccharinicus_"/>
    <otu id="otu30563" label="GCA_003554535PWGT01000024.1_637864874225_6_GCA_003554535__1_ID_225_6_partial_00__Syntrophomonadaceae_bacterium_"/>
    <otu id="otu30574" label="GCA_003555305PWGP01000199.1_41443255532_4_GCA_003555305_1_ID_32_4_partial_00__Syntrophomonadaceae_bacterium_"/>
    <otu id="otu30589" label="39.8/41"/>
    <otu id="otu30596" label="GCA_003212335QCQA01000004.1_1714173152644_17_GCA_003212335__1_ID_4_17_partial_00__SAR86_cluster_bacterium_AG_447_A08_"/>
    <otu id="otu30599" label="MBQ82290.1_GCA_002728475_mechanosensitive_ion_channel_protein_MscS__Gammaproteobacteria_bacterium_"/>
    <otu id="otu30606" label="18.4/57"/>
    <otu id="otu30609" label="MBI29155.1_GCA_002717485_mechanosensitive_ion_channel_protein_MscS__Pelagibacteraceae_bacterium_"/>
    <otu id="otu30612" label="GCA_003228495QIDY01000265.1_131103231_1_GCA_003228495__1_ID_231_1_partial_10__Nitrospirae_bacterium_"/>
    <otu id="otu30625" label="GCA_002435835DIVM01000285.1_11123961346381_11_GCA_002435835_1_ID_81_11_partial_00__Firmicutes_bacterium_UBA6132_"/>
    <otu id="otu30628" label="79.4/100"/>
    <otu id="otu30631" label="GCA_002340985DDNC01000014.1_17817586517683924_178_GCA_002340985_1_ID_24_178_partial_00__Firmicutes_bacterium_UBA2530_"/>
    <otu id="otu30636" label="GCA_900549425UROV01000064.1_33163422464_3_GCA_900549425_1_ID_64_3_partial_00__uncultured_Clostridiales_bacterium_"/>
    <otu id="otu30639" label="GCA_002399975DHER01000118.1_59603026134829_59_GCA_002399975_1_ID_29_59_partial_00__Firmicutes_bacterium_UBA4845_"/>
    <otu id="otu30662" label="GCA_900540305UQFL01000043.1_88034909543_8_GCA_900540305__1_ID_43_8_partial_00__uncultured_Ruminococcaceae_bacterium_"/>
    <otu id="otu30673" label="83.1/88"/>
    <otu id="otu30676" label="93.7/97"/>
    <otu id="otu30679" label="73.4/76"/>
    <otu id="otu30682" label="69.7/80"/>
    <otu id="otu30685" label="81.5/84"/>
    <otu id="otu30688" label="94.3/86"/>
    <otu id="otu30691" label="83.9/24"/>
    <otu id="otu30696" label="78.1/88"/>
    <otu id="otu30699" label="69/97"/>
    <otu id="otu30704" label="99/99"/>
    <otu id="otu30707" label="38.6/88"/>
    <otu id="otu30710" label="86.5/93"/>
    <otu id="otu30713" label="GCA_002333425DDBL01000017.1_10101241189074_10_GCA_002333425__1_ID_74_10_partial_00__Leptospiraceae_bacterium_UBA2033_"/>
    <otu id="otu30716" label="GCA_002314115DCCA01000011.1_32429544469627_32_GCA_002314115__1_ID_27_32_partial_00__Balneolaceae_bacterium_UBA1093_"/>
    <otu id="otu30723" label="RNC83687.1_GCA_003712055_mechanosensitive_ion_channel_family_protein__Balneola_sp._"/>
    <otu id="otu30730" label="GCA_002363965DEXD01000012.1_27321883387010_27_GCA_002363965_1_ID_10_27_partial_00__Balneolaceae_bacterium_UBA3193_"/>
    <otu id="otu30737" label="GCA_002471275DKPQ01000011.1_931055261071154_93_GCA_002471275__1_ID_4_93_partial_00__Flammeovirgaceae_bacterium_UBA7330_"/>
    <otu id="otu30746" label="91/100"/>
    <otu id="otu30749" label="RLG29820.1_GCA_003661105_mechanosensitive_ion_channel_family_protein__Methanosarcinales_archaeon_"/>
    <otu id="otu30752" label="97.7/100"/>
    <otu id="otu30755" label="64.3/100"/>
    <otu id="otu30758" label="PWB51848.1_GCA_003104905_hypothetical_protein_C3F06_09285__Candidatus_Methanoperedenaceae_archaeon_"/>
    <otu id="otu30761" label="SNQ60247.1_GCA_900196725_Small_conductance_mechanosensitive_ion_channel__Candidatus_Methanoperedens_nitroreducens_"/>
    <otu id="otu30768" label="WP_097298152.1_GCF_002487355_mechanosensitive_ion_channel_family_protein__Candidatus_Methanoperedens_sp._BLZ2_"/>
    <otu id="otu30779" label="PPA79481.1_GCA_002926195_Small_conductance_mechanosensitive_channel_MscMJ__ANME_2_cluster_archaeon_HR1_"/>
    <otu id="otu30792" label="RKY13110.1_GCA_003644235_mechanosensitive_ion_channel_family_protein__Planctomycetes_bacterium_"/>
    <otu id="otu30795" label="RKY17074.1_GCA_003645725_mechanosensitive_ion_channel_family_protein__Planctomycetes_bacterium_"/>
    <otu id="otu30806" label="91/25"/>
    <otu id="otu30809" label="54.5/24"/>
    <otu id="otu30812" label="AMS27862.1_GCA_001602415_hypothetical_protein_AEM51_13355__Bacteroidetes_bacterium_UKL13_3_"/>
    <otu id="otu30815" label="RME79313.1_GCA_003694765_mechanosensitive_ion_channel_family_protein__Planctomycetes_bacterium_"/>
    <otu id="otu30826" label="39.1/91"/>
    <otu id="otu30829" label="WP_067177406.1_GCF_001548035_mechanosensitive_ion_channel_family_protein__Sulfurospirillum_sp._UCH001_"/>
    <otu id="otu30832" label="AHJ13694.1_GCA_000568815_small_conductance_mechanosensitive_channel__Sulfurospirillum_multivorans_DSM_12446_"/>
    <otu id="otu30839" label="ARU49426.1_GCA_002162315_Low_conductance_mechanosensitive_channel_YnaI__Sulfurospirillum_sp._SL2_1_"/>
    <otu id="otu30846" label="66.8/100"/>
    <otu id="otu30849" label="GCA_002049495LLYS01000005.1_18158251688613_18_GCA_002049495_1_ID_13_18_partial_00__Epsilonproteobacteria_bacterium_tcs_49_"/>
    <otu id="otu30852" label="95/96"/>
    <otu id="otu30855" label="72.6/91"/>
    <otu id="otu30858" label="90/95"/>
    <otu id="otu30863" label="60/98"/>
    <otu id="otu30866" label="QCT93907.1_GCA_005843985_mechanosensitive_ion_channel_family_protein__Caminibacter_mediatlanticus_TB_2_"/>
    <otu id="otu30869" label="ROR39112.1_GCA_003752135_MscS_family_membrane_protein__Cetia_pacifica_"/>
    <otu id="otu30876" label="72.1/97"/>
    <otu id="otu30879" label="WP_024789622.1_GCF_000523275_mechanosensitive_ion_channel__Lebetimonas_sp._JH292_"/>
    <otu id="otu30884" label="AZV47365.1_GCA_004006315_mechanosensitive_ion_channel_protein_MscS__Nautilia_sp._PV_1_"/>
    <otu id="otu30887" label="ACM93738.1_GCA_000021725_mechanosensitive_ion_channel__Nautilia_profundicola_AmH_"/>
    <otu id="otu30904" label="91.7/100"/>
    <otu id="otu30907" label="ADV45917.1_GCA_000186245_MscS_Mechanosensitive_ion_channel__Nitratifractor_salsuginis_DSM_16511_"/>
    <otu id="otu30912" label="GCA_002311915DCAF01000037.1_43252447278_4_GCA_002311915__1_ID_78_4_partial_00__Sulfurovum_sp._UBA1140_"/>
    <otu id="otu30915" label="RUM74850.1_GCA_003978265_mechanosensitive_ion_channel_family_protein__partial__Sulfurovum_sp._"/>
    <otu id="otu30926" label="89/93"/>
    <otu id="otu30929" label="50.7/85"/>
    <otu id="otu30934" label="RLA71276.1_GCA_003646525_mechanosensitive_ion_channel_family_protein__Epsilonproteobacteria_bacterium_"/>
    <otu id="otu30937" label="GCA_003252535QKDN01000074.1_26228572405924_26_GCA_003252535_1_ID_24_26_partial_00__Epsilonproteobacteria_bacterium_"/>
    <otu id="otu30944" label="PHS33917.1_GCA_002733355_mechanosensitive_ion_channel_protein_MscS__Sulfurovum_sp._"/>
    <otu id="otu30951" label="55.6/85"/>
    <otu id="otu30954" label="RUM73018.1_GCA_003978355_mechanosensitive_ion_channel_family_protein__Sulfurovum_sp._"/>
    <otu id="otu30957" label="64.2/10"/>
    <otu id="otu30960" label="69.2/9"/>
    <otu id="otu30963" label="87.8/94"/>
    <otu id="otu30968" label="KYJ86302.1_GCA_001595645_mechanosensitive_ion_channel_protein_MscS__Sulfurovum_riftiae_"/>
    <otu id="otu30971" label="OQX50209.1_GCA_002084905_mechanosensitive_ion_channel_protein_MscS__Epsilonproteobacteria_bacterium_4484_20_"/>
    <otu id="otu30978" label="80.9/96"/>
    <otu id="otu30981" label="GCA_000375865AQWF01000018.1_31791296618_3_GCA_000375865__1_ID_18_3_partial_00__Sulfurovum_sp._SCGC_AAA036_F05_"/>
    <otu id="otu30984" label="BAF72870.1_GCA_000010345_mechanosensitive_ion_channel_MscS__Sulfurovum_sp._NBC37_1_"/>
    <otu id="otu30995" label="81.4/84"/>
    <otu id="otu30998" label="RRS32474.1_GCA_003934925_mechanosensitive_ion_channel_protein_MscS__Epsilonproteobacteria_bacterium__ex_Lamellibrachia_satsuma__"/>
    <otu id="otu31001" label="56.1/88"/>
    <otu id="otu31004" label="PHS41716.1_GCA_002733215_mechanosensitive_ion_channel_protein_MscS__Sulfurovum_sp._"/>
    <otu id="otu31007" label="RLA69412.1_GCA_003646505_mechanosensitive_ion_channel_family_protein__Epsilonproteobacteria_bacterium_"/>
    <otu id="otu31022" label="EIF50980.1_GCA_000296775_mechanosensitive_ion_channel_MscS__Sulfurovum_sp._AR_"/>
    <otu id="otu31045" label="49.1/90"/>
    <otu id="otu31048" label="78.9/92"/>
    <otu id="otu31051" label="WP_038057523.1_GCF_000746255_mechanosensitive_ion_channel__Thermodesulfobacterium_hydrogeniphilum_"/>
    <otu id="otu31054" label="EDP75418.1_GCA_000171895_hypothetical_protein_HG1285_15676__Hydrogenivirga_sp._128_5_R1_1_"/>
    <otu id="otu31061" label="76/92"/>
    <otu id="otu31064" label="72.2/98"/>
    <otu id="otu31067" label="RMA97320.1_GCA_003688665_MscS_family_membrane_protein__Hydrogenothermus_marinus_"/>
    <otu id="otu31070" label="70.4/98"/>
    <otu id="otu31073" label="ACO04101.1_GCA_000021565_mechanosensitive_ion_channel_MscS__Persephonella_marina_EX_H1_"/>
    <otu id="otu31076" label="83.8/100"/>
    <otu id="otu31079" label="SNZ02982.1_GCA_900215515_MscS_family_membrane_protein__Persephonella_hydrogeniphila_"/>
    <otu id="otu31082" label="WP_029521096.1_GCF_000703045_mechanosensitive_ion_channel_family_protein__Persephonella_sp._IF05_L8_"/>
    <otu id="otu31097" label="RUM59591.1_GCA_003978555_mechanosensitive_ion_channel_family_protein__Persephonella_sp._"/>
    <otu id="otu31112" label="95.9/100"/>
    <otu id="otu31115" label="BAF70476.1_GCA_000010325_conserved_hypothetical_protein__Nitratiruptor_sp._SB155_2_"/>
    <otu id="otu31118" label="SMC10116.1_GCA_900176045_MscS_family_membrane_protein__Nitratiruptor_tergarcus_DSM_16512_"/>
    <otu id="otu31147" label="WP_035587565.1_GCF_000744435_mechanosensitive_ion_channel_family_protein__Hippea_jasoniae_"/>
    <otu id="otu31150" label="73.8/94"/>
    <otu id="otu31153" label="88.5/94"/>
    <otu id="otu31156" label="WP_022669821.1_GCF_000420385_mechanosensitive_ion_channel_family_protein__Hippea_alviniae_"/>
    <otu id="otu31159" label="WP_025270396.1_GCF_000526195_mechanosensitive_ion_channel_family_protein__Hippea_sp._KM1_"/>
    <otu id="otu31166" label="AEA33285.1_GCA_000194135_MscS_Mechanosensitive_ion_channel__Hippea_maritima_DSM_10411_"/>
    <otu id="otu31185" label="PIY55011.1_GCA_002784325_hypothetical_protein_COZ00_11795__Zetaproteobacteria_bacterium_CG_4_10_14_0_8_um_filter_49_80_"/>
    <otu id="otu31188" label="72.2/95"/>
    <otu id="otu31191" label="89.6/99"/>
    <otu id="otu31194" label="WP_038247726.1_GCF_000744415_mechanosensitive_ion_channel_family_protein__Ghiorsea_bivora_"/>
    <otu id="otu31197" label="PCI42754.1_GCA_002401635_hypothetical_protein_COB41_08865__Proteobacteria_bacterium_"/>
    <otu id="otu31204" label="83.3/99"/>
    <otu id="otu31207" label="GCA_000372125AQUP01000092.1_14112511233992_14_GCA_000372125__1_ID_92_14_partial_00__zeta_proteobacterium_SCGC_AB_604_O16_"/>
    <otu id="otu31210" label="70.4/100"/>
    <otu id="otu31213" label="ATX82742.1_GCA_002795825_MscS_family_membrane_protein__Mariprofundus_ferrinatatus_"/>
    <otu id="otu31216" label="89.6/94"/>
    <otu id="otu31219" label="72.7/94"/>
    <otu id="otu31224" label="WP_018294333.1_GCF_000379405_mechanosensitive_ion_channel_family_protein__Mariprofundus_ferrooxydans_"/>
    <otu id="otu31227" label="PIX55791.1_GCA_002782825_hypothetical_protein_COZ50_00925__Zetaproteobacteria_bacterium_CG_4_10_14_3_um_filter_54_28_"/>
    <otu id="otu31234" label="ATX78817.1_GCA_002795805_MscS_family_membrane_protein__Mariprofundus_aestuarium_"/>
    <otu id="otu31241" label="GAV21374.1_GCA_001895085_MscS_family_membrane_protein__Mariprofundus_micogutta_"/>
    <otu id="otu31264" label="28.9/41"/>
    <otu id="otu31267" label="MBS11487.1_GCA_002727195_hypothetical_protein_CME19_07785__Gemmatimonadetes_bacterium_"/>
    <otu id="otu31270" label="96.8/100"/>
    <otu id="otu31273" label="92.4/98"/>
    <otu id="otu31276" label="66.2/49"/>
    <otu id="otu31279" label="74.7/50"/>
    <otu id="otu31282" label="77.9/100"/>
    <otu id="otu31285" label="GCA_003246975QKBT01000074.1_210772180242_2_GCA_003246975_1_ID_242_2_partial_00__Desulfuromonadaceae_bacterium_"/>
    <otu id="otu31288" label="PLY03711.1_GCA_002869615_mechanosensitive_ion_channel_family_protein__Desulfuromonas_sp._"/>
    <otu id="otu31295" label="GCA_002345625DDWE01000091.1_151160212723103_15_GCA_002345625__1_ID_103_15_partial_00__Desulfuromonadaceae_bacterium_UBA2294_"/>
    <otu id="otu31302" label="0.6/82"/>
    <otu id="otu31305" label="89.4/85"/>
    <otu id="otu31310" label="PLX89705.1_GCA_002869725_mechanosensitive_ion_channel_family_protein__Desulfuromonas_sp._"/>
    <otu id="otu31313" label="PLX80129.1_GCA_002868925_mechanosensitive_ion_channel_family_protein__Desulfuromonas_sp._"/>
    <otu id="otu31320" label="68.6/86"/>
    <otu id="otu31323" label="GCA_002435955DIWZ01000025.1_53928510634_5_GCA_002435955__1_ID_34_5_partial_00__Pelobacter_sp._UBA6093_"/>
    <otu id="otu31326" label="APG28763.1_GCA_001887775_mechanosensitive_ion_channel_protein_MscS__Pelobacter_sp._SFB93_"/>
    <otu id="otu31337" label="WP_081702914.1_GCF_000472285_mechanosensitive_ion_channel_family_protein__Desulfuromonas_sp._TF_"/>
    <otu id="otu31348" label="PLX78091.1_GCA_002868905_mechanosensitive_ion_channel_family_protein__Desulfuromonas_sp._"/>
    <otu id="otu31355" label="88.6/97"/>
    <otu id="otu31358" label="84.7/95"/>
    <otu id="otu31361" label="3.7/90"/>
    <otu id="otu31364" label="OEU73779.1_GCA_001751205_mechanosensitive_ion_channel_protein_MscS__Desulfuromonadales_bacterium_C00003093_"/>
    <otu id="otu31367" label="GCA_002049545LLYT01000047.1_117883902264_11_GCA_002049545__1_ID_64_11_partial_00__Deltaproteobacteria_bacterium_tcs_42_"/>
    <otu id="otu31374" label="SDZ77436.1_GCA_900107645_MscS_family_membrane_protein__Desulfuromusa_kysingii_"/>
    <otu id="otu31381" label="PLX99691.1_GCA_002869665_mechanosensitive_ion_channel_family_protein__Desulfuromonas_sp._"/>
    <otu id="otu31404" label="RME28948.1_GCA_003694255_mechanosensitive_ion_channel_family_protein__Deltaproteobacteria_bacterium_"/>
    <otu id="otu31411" label="76.3/77"/>
    <otu id="otu31418" label="PTY08935.1_GCA_003054665_mechanosensitive_ion_channel_protein_MscS__Opitutaceae_bacterium_EW11_"/>
    <otu id="otu31421" label="GCA_002344205DDSZ01000019.1_66808738210215_66_GCA_002344205__1_ID_15_66_partial_00__Opitutaceae_bacterium_UBA2377_"/>
    <otu id="otu31430" label="EDY84329.1_GCA_000155695_transporter__MscS_family__Verrucomicrobiae_bacterium_DG1235_"/>
    <otu id="otu31433" label="GCA_003566795PXBU01000306.1_740665004380_7_GCA_003566795_1_ID_380_7_partial_00__Puniceicoccaceae_bacterium_"/>
    <otu id="otu31444" label="PJB26762.1_GCA_002790095_mechanosensitive_ion_channel_family_protein__Elusimicrobia_bacterium_CG_4_9_14_3_um_filter_62_55_"/>
    <otu id="otu31455" label="87/99"/>
    <otu id="otu31458" label="84.4/99"/>
    <otu id="otu31461" label="52.5/74"/>
    <otu id="otu31466" label="97.5/100"/>
    <otu id="otu31469" label="OGV57700.1_GCA_001804815_hypothetical_protein_A2X45_19345__Lentisphaerae_bacterium_GWF2_50_93_"/>
    <otu id="otu31472" label="OGV31737.1_GCA_001804785_hypothetical_protein_A2020_05450__Lentisphaerae_bacterium_GWF2_45_14_"/>
    <otu id="otu31483" label="84.6/100"/>
    <otu id="otu31486" label="ABW68819.1_GCA_000018405_MscS_Mechanosensitive_ion_channel__Desulfococcus_oleovorans_Hxd3_"/>
    <otu id="otu31489" label="73.1/100"/>
    <otu id="otu31492" label="OEU45338.1_GCA_001751075_mechanosensitive_ion_channel_protein_MscS__Desulfobacterales_bacterium_S7086C20_"/>
    <otu id="otu31497" label="RZB36119.1_GCA_004193595_MscS_family_membrane_protein__Desulfobacteraceae_bacterium_Eth_SRB2_"/>
    <otu id="otu31500" label="PLX44744.1_GCA_002868985_mechanosensitive_ion_channel_family_protein__Desulfobacteraceae_bacterium_"/>
    <otu id="otu31515" label="GCA_003246695QJZP01000207.1_11601542317_1_GCA_003246695_1_ID_317_1_partial_00__Desulfosarcina_sp._"/>
    <otu id="otu31522" label="ABK19669.1_GCA_000014965_MscS_Mechanosensitive_ion_channel__Syntrophobacter_fumaroxidans_MPOB_"/>
    <otu id="otu31533" label="77/95"/>
    <otu id="otu31540" label="OQW98503.1_GCA_002083965_hypothetical_protein_BWK74_04405__Desulfobacteraceae_bacterium_A6_"/>
    <otu id="otu31543" label="81.9/100"/>
    <otu id="otu31546" label="GCA_003559135PWMN01000425.1_548676516112_5_GCA_003559135__1_ID_112_5_partial_00__Desulfobacterales_bacterium_"/>
    <otu id="otu31549" label="PNV86436.1_GCA_002899795_hypothetical_protein_C0610_06680__Desulfobacteraceae_bacterium_"/>
    <otu id="otu31562" label="TFG93501.1_GCA_004525605_mechanosensitive_ion_channel_family_protein__partial__Syntrophobacterales_bacterium_"/>
    <otu id="otu31565" label="GCA_002428735DIXO01000019.1_16187362035836_16_GCA_002428735__1_ID_36_16_partial_00__Syntrophaceae_bacterium_UBA6078_"/>
    <otu id="otu31576" label="GCA_003558685PWPF01000039.1_1284713_1_GCA_003558685_1_ID_13_1_partial_10__Phycisphaeraceae_bacterium_"/>
    <otu id="otu31587" label="89.8/97"/>
    <otu id="otu31590" label="GCA_001604565LVBV01000013.1_25252842645631_25_GCA_001604565__1_ID_31_25_partial_00__Puniceicoccales_bacterium_Verruco_01_"/>
    <otu id="otu31593" label="72.9/95"/>
    <otu id="otu31596" label="68.6/98"/>
    <otu id="otu31599" label="13.3/71"/>
    <otu id="otu31602" label="86.3/94"/>
    <otu id="otu31607" label="87.4/100"/>
    <otu id="otu31610" label="GCA_900661335CAACVY010000017.1_38404794151939_38_GCA_900661335_1_ID_39_38_partial_00__uncultured_bacterium_"/>
    <otu id="otu31613" label="GCA_002323955DCQR01000095.1_19187411982390_19_GCA_002323955_1_ID_90_19_partial_00__Opitutae_bacterium_UBA1513_"/>
    <otu id="otu31620" label="OGV45407.1_GCA_001804865_hypothetical_protein_A2X46_00795__Lentisphaerae_bacterium_GWF2_57_35_"/>
    <otu id="otu31627" label="GCA_003230795QIGM01000021.1_63250435357_6_GCA_003230795__1_ID_57_6_partial_00__bacterium_"/>
    <otu id="otu31634" label="91.3/99"/>
    <otu id="otu31637" label="86.3/100"/>
    <otu id="otu31642" label="81.5/99"/>
    <otu id="otu31645" label="REL24689.1_GCA_003390325_mechanosensitive_ion_channel_family_protein__Rhodohalobacter_sp._SW132_"/>
    <otu id="otu31648" label="33.1/51"/>
    <otu id="otu31651" label="87.6/54"/>
    <otu id="otu31654" label="GCA_003561515PWWL01000232.1_659477098143_6_GCA_003561515_1_ID_143_6_partial_00__Balneolaceae_bacterium_"/>
    <otu id="otu31657" label="GCA_003556205PWRO01000411.1_763847520423_7_GCA_003556205__1_ID_423_7_partial_00__Balneolaceae_bacterium_"/>
    <otu id="otu31664" label="GCA_003559375PWLN01000242.1_141124512390371_14_GCA_003559375_1_ID_371_14_partial_00__Balneolaceae_bacterium_"/>
    <otu id="otu31675" label="GCA_003560435PWIN01000128.1_26861813193_2_GCA_003560435__1_ID_193_2_partial_00__Balneolaceae_bacterium_"/>
    <otu id="otu31682" label="GCA_003559975PWJR01000077.1_32278442896865_32_GCA_003559975__1_ID_65_32_partial_00__PVC_group_bacterium_"/>
    <otu id="otu31691" label="RLB96327.1_GCA_003647325_mechanosensitive_ion_channel_family_protein__Deltaproteobacteria_bacterium_"/>
    <otu id="otu31694" label="RLB31755.1_GCA_003646955_mechanosensitive_ion_channel_family_protein__Deltaproteobacteria_bacterium_"/>
    <otu id="otu31709" label="98.5/100"/>
    <otu id="otu31712" label="92.3/93"/>
    <otu id="otu31715" label="61.6/91"/>
    <otu id="otu31718" label="40.7/91"/>
    <otu id="otu31723" label="RZO87746.1_GCA_004213315_mechanosensitive_ion_channel_family_protein__Kiritimatiellaceae_bacterium_"/>
    <otu id="otu31726" label="HBO87390.1_GCA_003532555_TPA__mechanosensitive_ion_channel_family_protein__Verrucomicrobia_bacterium_"/>
    <otu id="otu31733" label="QBG46555.1_GCA_004299845_mechanosensitive_ion_channel_family_protein__Verrucomicrobia_bacterium_S94_"/>
    <otu id="otu31740" label="VGO11656.1_GCA_900890425_Low_conductance_mechanosensitive_channel_YnaI__Kiritimatiellales_bacterium_"/>
    <otu id="otu31747" label="VGO18413.1_GCA_900890705_Low_conductance_mechanosensitive_channel_YnaI__Kiritimatiellales_bacterium_"/>
    <otu id="otu31754" label="GCA_003246265QKAU01000073.1_32347183579117_32_GCA_003246265_1_ID_17_32_partial_00__Kiritimatiellales_bacterium_"/>
    <otu id="otu31765" label="TFH18235.1_GCA_004525935_mechanosensitive_ion_channel_family_protein__Lentisphaerales_bacterium_"/>
    <otu id="otu31780" label="GCA_003551645PUND01000102.1_373974140910107_37_GCA_003551645_1_ID_107_37_partial_00__Phycisphaerae_bacterium_"/>
    <otu id="otu31791" label="77/80"/>
    <otu id="otu31794" label="75.5/96"/>
    <otu id="otu31797" label="42.1/96"/>
    <otu id="otu31802" label="GCA_003566315PXDS01000096.1_215902804155_2_GCA_003566315_1_ID_155_2_partial_00__Candidatus_Omnitrophica_bacterium_"/>
    <otu id="otu31805" label="90.5/100"/>
    <otu id="otu31808" label="GCA_003557365PWOO01000231.1_26001805246_2_GCA_003557365__1_ID_246_2_partial_00__bacterium_"/>
    <otu id="otu31811" label="GCA_003557365PWOO01000189.1_31383257913_3_GCA_003557365_1_ID_13_3_partial_00__bacterium_"/>
    <otu id="otu31822" label="GCA_002375935DFNF01000035.1_75367644316_7_GCA_002375935_1_ID_16_7_partial_00__Acetothermia_bacterium_UBA3574_"/>
    <otu id="otu31829" label="RMF59270.1_GCA_003695345_mechanosensitive_ion_channel_family_protein__Calditrichaeota_bacterium_"/>
    <otu id="otu31836" label="GCA_003232135QILS01000026.1_66522767311_6_GCA_003232135__1_ID_11_6_partial_00__Candidatus_Gastranaerophilales_bacterium_"/>
    <otu id="otu31847" label="59.3/78"/>
    <otu id="otu31850" label="95.5/97"/>
    <otu id="otu31855" label="AJF60322.1_GCA_000830275_MscS_family_membrane_protein_YnaI__archaeon_GW2011_AR10_"/>
    <otu id="otu31858" label="MAG22028.1_GCA_002688035_mechanosensitive_ion_channel_protein_MscL__Candidatus_Diapherotrites_archaeon_"/>
    <otu id="otu31865" label="RLG70589.1_GCA_003661685_hypothetical_protein_DRO04_01615__Candidatus_Diapherotrites_archaeon_"/>
    <otu id="otu31872" label="78.5/92"/>
    <otu id="otu31875" label="84.1/93"/>
    <otu id="otu31878" label="88.9/96"/>
    <otu id="otu31883" label="GCA_003557205PWPJ01000082.1_41804287498_4_GCA_003557205_1_ID_98_4_partial_00__Candidatus_Woesearchaeota_archaeon_"/>
    <otu id="otu31886" label="GCA_003560545PWLK01000063.1_168026909394_16_GCA_003560545_1_ID_94_16_partial_00__Candidatus_Woesearchaeota_archaeon_"/>
    <otu id="otu31893" label="88.3/99"/>
    <otu id="otu31896" label="22.9/96"/>
    <otu id="otu31899" label="KYK26878.1_GCA_001595785_hypothetical_protein_AYK26_07080__Euryarchaeota_archaeon_SM23_78_"/>
    <otu id="otu31902" label="MAE13082.1_GCA_002685855_mechanosensitive_ion_channel_protein_MscL__Candidatus_Woesearchaeota_archaeon_"/>
    <otu id="otu31909" label="MAG38596.1_GCA_002686295_mechanosensitive_ion_channel_protein_MscL__Candidatus_Woesearchaeota_archaeon_"/>
    <otu id="otu31920" label="93.8/94"/>
    <otu id="otu31923" label="OIO65405.1_GCA_001871415_hypothetical_protein_AUJ68_03145__Candidatus_Woesearchaeota_archaeon_CG1_02_57_44_"/>
    <otu id="otu31926" label="95.6/99"/>
    <otu id="otu31929" label="59.5/89"/>
    <otu id="otu31932" label="74.4/85"/>
    <otu id="otu31935" label="94.8/98"/>
    <otu id="otu31938" label="CVI68827.1_GCA_900021155_Low_conductance_mechanosensitive_channel_YnaI__Alistipes_sp._CHKCI003_"/>
    <otu id="otu31943" label="PNE25348.1_GCA_002890585_transporter__Tannerella_sp._oral_taxon_808_"/>
    <otu id="otu31946" label="76.9/100"/>
    <otu id="otu31949" label="RRD79585.1_GCA_003860135_mechanosensitive_ion_channel_family_protein__Tannerella_forsythia_"/>
    <otu id="otu31952" label="AEW22516.1_GCA_000238215_transporter__small_conductance_mechanosensitive_ion_channel_MscS_family_protein__Tannerella_forsythia_92A2_"/>
    <otu id="otu31967" label="76.4/85"/>
    <otu id="otu31970" label="63.6/94"/>
    <otu id="otu31973" label="46.4/88"/>
    <otu id="otu31976" label="72.3/95"/>
    <otu id="otu31979" label="GCA_002317135DCIX01000025.1_1611955381965816_161_GCA_002317135__1_ID_6_161_partial_00__Bacteroidales_bacterium_UBA1715_"/>
    <otu id="otu31982" label="HCG47925.1_GCA_003522165_TPA__hypothetical_protein_DE060_01805__Lentisphaeria_bacterium_"/>
    <otu id="otu31989" label="GCA_002344705DDUH01000117.1_231987320937145_23_GCA_002344705_1_ID_145_23_partial_00__Flavobacteriales_bacterium_UBA2343_"/>
    <otu id="otu31996" label="78/92"/>
    <otu id="otu31999" label="MBM77357.1_GCA_002723085_hypothetical_protein_CL846_02640__Crocinitomicaceae_bacterium_"/>
    <otu id="otu32002" label="PIE86259.1_GCA_002749075_transporter__Bacteroidia_bacterium_"/>
    <otu id="otu32013" label="91.8/98"/>
    <otu id="otu32016" label="GCA_002433235DJHS01000031.1_20258072686568_20_GCA_002433235_1_ID_68_20_partial_00__Verrucomicrobia_bacterium_UBA6614_"/>
    <otu id="otu32021" label="MBL63334.1_GCA_002721705_transporter__Opitutae_bacterium_"/>
    <otu id="otu32024" label="MBG28870.1_GCA_002716045_transporter__Opitutae_bacterium_"/>
    <otu id="otu32043" label="87.5/98"/>
    <otu id="otu32048" label="61.5/100"/>
    <otu id="otu32051" label="GCA_002390645DGPY01000028.1_1062437307241_10_GCA_002390645_1_ID_241_10_partial_00__Flavobacteriales_bacterium_UBA4428_"/>
    <otu id="otu32054" label="MBB00315.1_GCA_002708985_transporter__Saprospirales_bacterium_"/>
    <otu id="otu32061" label="GCA_002862785PKDZ01000066.1_1489371000112_14_GCA_002862785_1_ID_12_14_partial_00__Flavobacteriales_bacterium_"/>
    <otu id="otu32068" label="0/7"/>
    <otu id="otu32073" label="BAO44411.1_GCA_000828615_MscS_mechanosensitive_ion_channel__Thiolapillus_brandeum_"/>
    <otu id="otu32076" label="RLD38788.1_GCA_003650365_mechanosensitive_ion_channel_family_protein__Bacteroidetes_bacterium_"/>
    <otu id="otu32083" label="GCA_003155335PMCG01000326.1_11123521341020_11_GCA_003155335_1_ID_20_11_partial_00__Acidobacteria_bacterium_"/>
    <otu id="otu32100" label="GCA_002317115DCIP01000079.1_29802101208_2_GCA_002317115_1_ID_208_2_partial_00__Bacteroidales_bacterium_UBA1723_"/>
    <otu id="otu32105" label="GCA_002371265DFGT01000007.1_19213902243932_19_GCA_002371265_1_ID_32_19_partial_00__Bacteroidales_bacterium_UBA3743_"/>
    <otu id="otu32108" label="GCA_002395565DGXI01000017.1_33762481114_3_GCA_002395565_1_ID_14_3_partial_00__Bacteroidales_bacterium_UBA4236_"/>
    <otu id="otu32131" label="PIN79772.1_GCA_002762855_mechanosensitive_ion_channel_protein_MscL__Candidatus_Woesearchaeota_archaeon_CG10_big_fil_rev_8_21_14_0_10_34_8_"/>
    <otu id="otu32150" label="TAH17286.1_GCA_004294445_hypothetical_protein_EAZ08_14020__Cytophagales_bacterium_"/>
    <otu id="otu32159" label="GCA_900554385USHE01000009.1_2316954178059_23_GCA_900554385__1_ID_9_23_partial_00__uncultured_bacterium_"/>
    <otu id="otu32162" label="GCA_002450015DJYG01000047.1_116855768530_11_GCA_002450015_1_ID_30_11_partial_00__Cyanobacteria_bacterium_UBA6984_"/>
    <otu id="otu32177" label="89.7/98"/>
    <otu id="otu32180" label="RME79854.1_GCA_003694965_hypothetical_protein_D6769_01255__Euryarchaeota_archaeon_"/>
    <otu id="otu32183" label="79.8/100"/>
    <otu id="otu32186" label="39.2/100"/>
    <otu id="otu32189" label="PIZ99941.1_GCA_002792955_hypothetical_protein_COX84_00415__Candidatus_Micrarchaeota_archaeon_CG_4_10_14_0_2_um_filter_49_7_"/>
    <otu id="otu32194" label="PIZ91104.1_GCA_002792915_hypothetical_protein_COX86_01330__Candidatus_Micrarchaeota_archaeon_CG_4_10_14_0_2_um_filter_60_11_"/>
    <otu id="otu32197" label="PIO02752.1_GCA_002763275_mechanosensitive_ion_channel_protein_MscS__partial__Candidatus_Micrarchaeota_archaeon_CG09_land_8_20_14_0_10_55_25_"/>
    <otu id="otu32208" label="OIO21478.1_GCA_001871475_hypothetical_protein_AUJ17_02285__Candidatus_Micrarchaeota_archaeon_CG1_02_47_40_"/>
    <otu id="otu32225" label="96.3/99"/>
    <otu id="otu32228" label="94.5/97"/>
    <otu id="otu32231" label="77.3/52"/>
    <otu id="otu32234" label="47.3/24"/>
    <otu id="otu32237" label="92/98"/>
    <otu id="otu32240" label="40.7/58"/>
    <otu id="otu32243" label="31.8/80"/>
    <otu id="otu32246" label="93.7/99"/>
    <otu id="otu32249" label="71/86"/>
    <otu id="otu32252" label="83.4/89"/>
    <otu id="otu32255" label="88.1/94"/>
    <otu id="otu32258" label="83/94"/>
    <otu id="otu32261" label="84/93"/>
    <otu id="otu32264" label="93.6/94"/>
    <otu id="otu32267" label="36.6/44"/>
    <otu id="otu32270" label="78.4/61"/>
    <otu id="otu32273" label="76.9/10"/>
    <otu id="otu32276" label="91.3/80"/>
    <otu id="otu32279" label="10.5/29"/>
    <otu id="otu32282" label="81.6/38"/>
    <otu id="otu32285" label="92.5/38"/>
    <otu id="otu32288" label="AAR39371.1_GCA_000008085_NEQ531__Nanoarchaeum_equitans_Kin4_M_"/>
    <otu id="otu32291" label="GCA_004285895RZJO01000095.1_1383364_1_GCA_004285895__1_ID_64_1_partial_00__Nanoarchaeota_archaeon_M10_121_"/>
    <otu id="otu32298" label="21.4/99"/>
    <otu id="otu32301" label="PIR94461.1_GCA_002773615_hypothetical_protein_COT97_01235__Candidatus_Falkowbacteria_bacterium_CG10_big_fil_rev_8_21_14_0_10_39_11_"/>
    <otu id="otu32304" label="GCA_002498125DAGG01000017.1_46431154419419_46_GCA_002498125__1_ID_19_46_partial_00__Candidatus_Woesearchaeota_archaeon_UBA525_"/>
    <otu id="otu32315" label="OYT27719.1_GCA_002254405_hypothetical_protein_B6U97_00975__Candidatus_Altiarchaeales_archaeon_ex4484_96_"/>
    <otu id="otu32322" label="77.3/33"/>
    <otu id="otu32327" label="16.7/28"/>
    <otu id="otu32330" label="GCA_003248035QJYS01000321.1_537404798431_5_GCA_003248035__1_ID_431_5_partial_00__Bacteroidetes_bacterium_"/>
    <otu id="otu32333" label="72.8/28"/>
    <otu id="otu32336" label="67.4/100"/>
    <otu id="otu32339" label="RJQ19776.1_GCA_003599055_mechanosensitive_ion_channel_family_protein__Candidatus_Woesearchaeota_archaeon_"/>
    <otu id="otu32346" label="MCBC01000015.1_12 - WOR2"/>
    <otu id="otu32349" label="MCBD01000081.1_14 - WOR79"/>
    <otu id="otu32356" label="ODS39325.1_GCA_001723855_hypothetical_protein_A7316_05890__Candidatus_Altiarchaeales_archaeon_WOR_SM1_86_2_"/>
    <otu id="otu32367" label="PXF53915.1_GCA_003194435_mechanosensitive_ion_channel_protein_MscS__Methanophagales_archaeon_"/>
    <otu id="otu32378" label="RLG35287.1_GCA_003661125_mechanosensitive_ion_channel_family_protein__Methanosarcinales_archaeon_"/>
    <otu id="otu32385" label="RLJ01854.1_GCA_003663355_mechanosensitive_ion_channel_family_protein__Candidatus_Aenigmarchaeota_archaeon_"/>
    <otu id="otu32396" label="50/10"/>
    <otu id="otu32399" label="GCA_003562395PWUZ01000038.1_17163381735742_17_GCA_003562395_1_ID_42_17_partial_00__Parcubacteria_group_bacterium_"/>
    <otu id="otu32402" label="79.2/13"/>
    <otu id="otu32405" label="0/66"/>
    <otu id="otu32408" label="77.5/74"/>
    <otu id="otu32411" label="RLG21454.1_GCA_003660975_hypothetical_protein_DRN74_02740__Candidatus_Micrarchaeota_archaeon_"/>
    <otu id="otu32414" label="PIZ71231.1_GCA_002792495_hypothetical_protein_COY07_05295__Candidatus_Peregrinibacteria_bacterium_CG_4_10_14_0_2_um_filter_43_11_"/>
    <otu id="otu32423" label="KYK24750.1_GCA_001595945_hypothetical_protein_AYK25_01600__Thermoplasmatales_archaeon_SM1_50_"/>
    <otu id="otu32426" label="93.5/100"/>
    <otu id="otu32431" label="KYK23842.1_GCA_001595865_hypothetical_protein_AYK21_06350__Thermoplasmatales_archaeon_SG8_52_2_"/>
    <otu id="otu32434" label="KYK21757.1_GCA_001595875_hypothetical_protein_AYK24_03095__Thermoplasmatales_archaeon_SG8_52_4_"/>
    <otu id="otu32441" label="32.2/100"/>
    <otu id="otu32446" label="PNX45473.1_GCA_002900535_hypothetical_protein_BV457_09510__partial__Thermoplasmata_archaeon_M9B1D_"/>
    <otu id="otu32449" label="PNX47133.1_GCA_002900535_hypothetical_protein_BV457_06285__partial__Thermoplasmata_archaeon_M9B1D_"/>
    <otu id="otu32456" label="68.6/96"/>
    <otu id="otu32459" label="KYK31534.1_GCA_001595915_hypothetical_protein_AYK22_02250__Thermoplasmatales_archaeon_SG8_52_3_"/>
    <otu id="otu32462" label="KYK20530.1_GCA_001595865_hypothetical_protein_AYK21_05970__Thermoplasmatales_archaeon_SG8_52_2_"/>
    <otu id="otu32485" label="30.4/9"/>
    <otu id="otu32488" label="OGF45782.1_GCA_001780315_hypothetical_protein_A2533_00160__Candidatus_Falkowbacteria_bacterium_RIFOXYD2_FULL_35_9_"/>
    <otu id="otu32493" label="RZD30778.1_GCA_004195645_hypothetical_protein_CXT77_03740__uncultured_DHVE6_group_euryarchaeote_"/>
    <otu id="otu32496" label="RZD30405.1_GCA_004195645_hypothetical_protein_CXT77_04700__uncultured_DHVE6_group_euryarchaeote_"/>
    <otu id="otu32521" label="85.8/100"/>
    <otu id="otu32524" label="94.2/96"/>
    <otu id="otu32529" label="43.5/79"/>
    <otu id="otu32532" label="REK37019.1_GCA_003389385_mechanosensitive_ion_channel_family_protein__Bacteroidetes_bacterium_"/>
    <otu id="otu32539" label="GCA_003565555PXBH01000041.1_1089529875211_10_GCA_003565555__1_ID_211_10_partial_00__Cryomorphaceae_bacterium_"/>
    <otu id="otu32544" label="SHN14755.1_GCA_900143075_small_conductance_mechanosensitive_channel__Cyclobacterium_lianum_"/>
    <otu id="otu32549" label="GCA_003565295PXCO01000184.1_8945710461311_8_GCA_003565295__1_ID_311_8_partial_00__Cyclobacteriaceae_bacterium_"/>
    <otu id="otu32552" label="WP_157971912.1_GCF_003347495_mechanosensitive_ion_channel__Negadavirga_sp._SW125_"/>
    <otu id="otu32567" label="RIY12997.1_GCA_003583925_mechanosensitive_ion_channel_family_protein__Hymenobacter_rubripertinctus_"/>
    <otu id="otu32580" label="GCA_002338505DDIK01000005.1_536004493157_5_GCA_002338505__1_ID_157_5_partial_00__Bacteriovorax_sp._UBA1852_"/>
    <otu id="otu32583" label="MBD66316.1_GCA_002713145_mechanosensitive_ion_channel_protein_MscS__Halobacteriovoraceae_bacterium_"/>
    <otu id="otu32594" label="HBH49524.1_GCA_003508755_TPA__mechanosensitive_ion_channel_protein_MscS__Bacteroidales_bacterium_"/>
    <otu id="otu32601" label="SOE20987.1_GCA_900230115_small_conductance_mechanosensitive_channel__Cytophagales_bacterium_TFI_002_"/>
    <otu id="otu32610" label="PVX52585.1_GCA_003096835_small_conductance_mechanosensitive_channel__Balneicella_halophila_"/>
    <otu id="otu32613" label="83.8/66"/>
    <otu id="otu32618" label="PWJ44154.1_GCA_003149185_small_conductance_mechanosensitive_channel__Sediminitomix_flava_"/>
    <otu id="otu32623" label="AXG72050.1_GCA_003352465_small_conductance_mechanosensitive_channel__Kordia_sp._SMS9_"/>
    <otu id="otu32626" label="SNR14169.1_GCA_900198195_Small_conductance_mechanosensitive_ion_channel_protein__Tenacibaculum_jejuense_"/>
    <otu id="otu32637" label="80.5/85"/>
    <otu id="otu32640" label="87.9/100"/>
    <otu id="otu32643" label="92.8/54"/>
    <otu id="otu32648" label="86/45"/>
    <otu id="otu32651" label="37.2/30"/>
    <otu id="otu32654" label="10.5/73"/>
    <otu id="otu32657" label="95/98"/>
    <otu id="otu32660" label="42.7/64"/>
    <otu id="otu32663" label="OIP46906.1_GCA_001873065_mechanosensitive_ion_channel_protein_MscS__Flavobacteriaceae_bacterium_CG2_30_31_66_"/>
    <otu id="otu32668" label="WP_127844921.1_GCF_004010055_mechanosensitive_ion_channel_family_protein__Psychroflexus_aestuariivivens_"/>
    <otu id="otu32671" label="WP_019038807.1_GCF_000378765_mechanosensitive_ion_channel__Psychroflexus_tropicus_"/>
    <otu id="otu32682" label="RRO13997.1_GCA_003931895_mechanosensitive_ion_channel_family_protein__Flavobacteriaceae_bacterium_14752_"/>
    <otu id="otu32691" label="WP_121667961.1_GCF_003667275_mechanosensitive_ion_channel_family_protein__Mesonia_aquimarina_"/>
    <otu id="otu32696" label="WP_027886326.1_GCF_000423405_mechanosensitive_ion_channel_family_protein__Mesonia_mobilis_"/>
    <otu id="otu32699" label="MBJ98160.1_GCA_002719535_mechanosensitive_ion_channel_protein_MscS__Flavobacteriaceae_bacterium_"/>
    <otu id="otu32716" label="GCA_002433505DJIG01000071.1_344185314201_3_GCA_002433505__1_ID_201_3_partial_00__Zunongwangia_profunda_"/>
    <otu id="otu32719" label="SFC32946.1_GCA_900112105_small_conductance_mechanosensitive_channel__Zunongwangia_mangrovi_"/>
    <otu id="otu32730" label="APU66836.1_GCA_001951155_Potassium_efflux_system_KefA_protein__Gramella_flava_JLT2011_"/>
    <otu id="otu32737" label="92.6/45"/>
    <otu id="otu32740" label="74.2/28"/>
    <otu id="otu32743" label="96/57"/>
    <otu id="otu32746" label="SFN58518.1_GCA_900115145_small_conductance_mechanosensitive_channel__Salegentibacter_flavus_"/>
    <otu id="otu32749" label="WP_029036000.1_GCF_000423585_mechanosensitive_ion_channel_family_protein__Salinimicrobium_xinjiangense_"/>
    <otu id="otu32756" label="PNW21803.1_GCA_002900095_mechanosensitive_ion_channel_protein_MscS__Salegentibacter_mishustinae_"/>
    <otu id="otu32763" label="WP_037320945.1_GCF_000745315_mechanosensitive_ion_channel_family_protein__Salegentibacter_sp._Hel_I_6_"/>
    <otu id="otu32778" label="32.6/92"/>
    <otu id="otu32781" label="64.6/94"/>
    <otu id="otu32784" label="41.8/48"/>
    <otu id="otu32787" label="80.3/92"/>
    <otu id="otu32792" label="PKA96678.1_GCA_002813285_small_conductance_mechanosensitive_channel__Flavobacteriaceae_bacterium_MAR_2009_75_"/>
    <otu id="otu32795" label="95.5/96"/>
    <otu id="otu32798" label="SIQ56466.1_GCA_900155985_small_conductance_mechanosensitive_channel__Maribacter_ulvicola_"/>
    <otu id="otu32801" label="43.4/52"/>
    <otu id="otu32804" label="TDT45541.1_GCA_004364165_small_conductance_mechanosensitive_channel__Maribacter_spongiicola_"/>
    <otu id="otu32807" label="GCA_002325035DCRL01000049.1_65772277810845_65_GCA_002325035__1_ID_45_65_partial_00__Maribacter_sp._UBA1493_"/>
    <otu id="otu32824" label="WP_038235602.1_GCF_000744555_mechanosensitive_ion_channel__Zobellia_uliginosa_"/>
    <otu id="otu32827" label="CAZ95135.1_GCA_000973105_Small_conductance_mechanosensitive_channel__Zobellia_galactanivorans_"/>
    <otu id="otu32838" label="SDM61312.1_GCA_900103215_small_conductance_mechanosensitive_channel__Kriegella_aquimaris_"/>
    <otu id="otu32845" label="65.2/55"/>
    <otu id="otu32848" label="88.6/89"/>
    <otu id="otu32853" label="RTE53125.1_GCA_003957295_mechanosensitive_ion_channel_family_protein__Arenibacter_aquaticus_"/>
    <otu id="otu32856" label="ALM07353.1_GCA_001430825_mechanosensitive_ion_channel_protein_MscS__Sediminicola_sp._YIK13_"/>
    <otu id="otu32863" label="EMQ94683.1_GCA_000348685_Potassium_efflux_system_KefA_protein__Xanthomarina_gelatinilytica_"/>
    <otu id="otu32870" label="PWI30277.1_GCA_003144015_mechanosensitive_ion_channel_protein_MscS__Flavobacteriaceae_bacterium_LYZ1037_"/>
    <otu id="otu32881" label="TCL67607.1_GCA_004341235_small_conductance_mechanosensitive_channel__Mariniflexile_fucanivorans_"/>
    <otu id="otu32888" label="SFS59857.1_GCA_900116115_small_conductance_mechanosensitive_channel__Lutibacter_maritimus_"/>
    <otu id="otu32895" label="75.7/100"/>
    <otu id="otu32898" label="PKA84129.1_GCA_002813135_small_conductance_mechanosensitive_channel__Ulvibacter_sp._MAR_2010_11_"/>
    <otu id="otu32901" label="94.3/94"/>
    <otu id="otu32906" label="RFN58088.1_GCA_003413745_mechanosensitive_ion_channel_family_protein__Marixanthomonas_ophiurae_"/>
    <otu id="otu32909" label="GCA_002360635DEQW01000003.1_5205701675710603_520_GCA_002360635__1_ID_3_520_partial_00__Flavobacteriaceae_bacterium_UBA3356_"/>
    <otu id="otu32916" label="87.9/94"/>
    <otu id="otu32919" label="PHR12842.1_GCA_002733915_mechanosensitive_ion_channel_protein_MscS__Aequorivita_sp._"/>
    <otu id="otu32924" label="83/100"/>
    <otu id="otu32927" label="SRX73640.1_GCA_900489835_Small_conductance_mechanosensitive_channel__Aequorivita_antarctica_"/>
    <otu id="otu32930" label="AFL79562.1_GCA_000265385_small_conductance_mechanosensitive_channel__Aequorivita_sublithincola_DSM_14238_"/>
    <otu id="otu32937" label="SRX51269.1_GCA_900489485_Small_conductance_mechanosensitive_channel__Aequorivita_lipolytica_"/>
    <otu id="otu32964" label="87.3/100"/>
    <otu id="otu32967" label="72.8/100"/>
    <otu id="otu32970" label="RCS27241.1_GCA_003335085_mechanosensitive_ion_channel_family_protein__Polaribacter_sp._WD7_"/>
    <otu id="otu32973" label="45.4/97"/>
    <otu id="otu32976" label="ARV12714.1_GCA_002163875_mechanosensitive_ion_channel_protein_MscS__Gilvibacter_sp._SZ_19_"/>
    <otu id="otu32979" label="MAY22546.1_GCA_002707025_mechanosensitive_ion_channel_protein_MscS__Flavobacteriaceae_bacterium_"/>
    <otu id="otu32992" label="76.1/100"/>
    <otu id="otu32995" label="88.4/97"/>
    <otu id="otu32998" label="73.8/100"/>
    <otu id="otu33001" label="97.6/100"/>
    <otu id="otu33004" label="41.5/100"/>
    <otu id="otu33007" label="KJD36071.1_GCA_000943565_mechanosensitive_ion_channel_protein_MscS__Tamlana_sedimentorum_"/>
    <otu id="otu33010" label="TBN17713.1_GCA_004310335_mechanosensitive_ion_channel_family_protein__Hyunsoonleella_pacifica_"/>
    <otu id="otu33017" label="PQV47744.1_GCA_002973595_small_conductance_mechanosensitive_channel__Jejuia_pallidilutea_"/>
    <otu id="otu33024" label="SHJ12961.1_GCA_900141715_small_conductance_mechanosensitive_channel__Arenitalea_lutea_"/>
    <otu id="otu33033" label="PSG91985.1_GCA_003008435_mechanosensitive_ion_channel_family_protein__Mesoflavibacter_sabulilitoris_"/>
    <otu id="otu33036" label="QIJ90279.1_GCA_003008415_Potassium_efflux_system_KefA_protein___Small_conductance_mechanosensitive_channel__Mesoflavibacter_sp._HG96_"/>
    <otu id="otu33047" label="94.3/96"/>
    <otu id="otu33050" label="38.9/81"/>
    <otu id="otu33053" label="88.8/98"/>
    <otu id="otu33056" label="PYE81674.1_GCA_003217215_small_conductance_mechanosensitive_channel__Winogradskyella_epiphytica_"/>
    <otu id="otu33059" label="5.7/81"/>
    <otu id="otu33062" label="RCW90734.1_GCA_003337305_small_conductance_mechanosensitive_channel__Winogradskyella_arenosi_"/>
    <otu id="otu33065" label="RED45311.1_GCA_003386165_small_conductance_mechanosensitive_channel__Winogradskyella_eximia_"/>
    <otu id="otu33076" label="GCA_002433125DJHN01000214.1_191758918491142_19_GCA_002433125_1_ID_142_19_partial_00__Flavobacteriaceae_bacterium_UBA6619_"/>
    <otu id="otu33083" label="MAB47940.1_GCA_002682935_mechanosensitive_ion_channel_protein_MscS__Flavobacteriaceae_bacterium_"/>
    <otu id="otu33094" label="PNQ73053.1_GCA_002895005_mechanosensitive_ion_channel_protein_MscS__Hanstruepera_neustonica_"/>
    <otu id="otu33109" label="94.7/100"/>
    <otu id="otu33112" label="SFU53555.1_GCA_900116665_small_conductance_mechanosensitive_channel__Pustulibacterium_marinum_"/>
    <otu id="otu33115" label="89.1/81"/>
    <otu id="otu33118" label="96.1/98"/>
    <otu id="otu33121" label="79.1/87"/>
    <otu id="otu33124" label="72.3/99"/>
    <otu id="otu33129" label="GCA_002337205DDFN01000064.1_27791699110_2_GCA_002337205__1_ID_110_2_partial_00__Flavobacteriaceae_bacterium_UBA1927_"/>
    <otu id="otu33136" label="KZS38876.1_GCA_001632745_mechanosensitive_ion_channel_protein_MscS__Aquimarina_aggregata_"/>
    <otu id="otu33139" label="AXT53062.1_GCA_003443675_mechanosensitive_ion_channel_family_protein__Aquimarina_sp._BL5_"/>
    <otu id="otu33146" label="WP_062055386.1_GCF_001401755_mechanosensitive_ion_channel_family_protein__Aquimarina_longa_"/>
    <otu id="otu33157" label="AOW19307.1_GCA_001761325_mechanosensitive_ion_channel_protein_MscS__Urechidicola_croceus_"/>
    <otu id="otu33164" label="85/86"/>
    <otu id="otu33167" label="61.1/85"/>
    <otu id="otu33170" label="TKD62538.1_GCA_005144745_mechanosensitive_ion_channel_family_protein__Flavobacterium_sp._ASW18X_"/>
    <otu id="otu33173" label="OQD42262.1_GCA_002072105_mechanosensitive_ion_channel_protein_MscS__Croceivirga_radicis_"/>
    <otu id="otu33180" label="AWX43199.1_GCA_003269425_Mechanosensitive_ion_channel_protein_1__mitochondrial__Flagellimonas_maritima_"/>
    <otu id="otu33191" label="TDQ33238.1_GCA_004362865_small_conductance_mechanosensitive_channel__Zeaxanthinibacter_enoshimensis_"/>
    <otu id="otu33198" label="10.3/49"/>
    <otu id="otu33201" label="EIJ37296.1_GCA_000260115_small_conductance_mechanosensitive_channel__Joostella_marina_DSM_19592_"/>
    <otu id="otu33204" label="THD65499.1_GCA_004799345_mechanosensitive_ion_channel_family_protein__Robertkochia_marina_"/>
    <otu id="otu33247" label="NODE_1736_length_6624_cov_1443.080834_2 -GA"/>
    <otu id="otu33250" label="NODE_1101_length_9569_cov_1637.385432_4 -GA"/>
    <otu id="otu33257" label="NODE_879_length_11961_cov_1682.830926_6 -GA"/>
    <otu id="otu33266" label="383400146_22 -SM1"/>
    <otu id="otu33269" label="VIROME_contig_407_1 -SM1"/>
    <otu id="otu33280" label="89.1/92"/>
    <otu id="otu33285" label="PIV27979.1_GCA_002785505_mechanosensitive_ion_channel_protein_MscS__Candidatus_Altiarchaeum_sp._CG03_land_8_20_14_0_80_32_618_"/>
    <otu id="otu33288" label="PKP58660.1_GCA_002841105_mechanosensitive_ion_channel_protein_MscS__Candidatus_Altiarchaeales_archaeon_HGW_Altiarchaeales_1_"/>
    <otu id="otu33295" label="73.8/89"/>
    <otu id="otu33298" label="82.3/89"/>
    <otu id="otu33301" label="SulCav_AS07_7_90286_length_1200_cov_136_687336_1 - SULCAV"/>
    <otu id="otu33306" label="OQX20893.1_GCA_002083985_hypothetical_protein_BWK75_04370__Candidatus_Altiarchaeales_archaeon_A3_"/>
    <otu id="otu33309" label="Sulflake_Alpenaf_563_length_14659_cov_750.532114_2 -LH "/>
    <otu id="otu33320" label="BJP_V_250m_2014_787_length_35538_cov_1893.62_19 -HURL2"/>
    <otu id="otu33339" label="88.9/91"/>
    <otu id="otu33344" label="RLJ09120.1_GCA_003663475_mechanosensitive_ion_channel_family_protein__Candidatus_Aenigmarchaeota_archaeon_"/>
    <otu id="otu33347" label="RLJ09899.1_GCA_003663465_mechanosensitive_ion_channel_family_protein__Candidatus_Aenigmarchaeota_archaeon_"/>
    <otu id="otu33354" label="RJQ15902.1_GCA_003599145_mechanosensitive_ion_channel_family_protein__Candidatus_Woesearchaeota_archaeon_"/>
    <otu id="otu33365" label="93.1/96"/>
    <otu id="otu33368" label="81/99"/>
    <otu id="otu33371" label="RLE47025.1_GCA_003649035_mechanosensitive_ion_channel_family_protein__Candidatus_Woesearchaeota_archaeon_"/>
    <otu id="otu33376" label="GCA_003563585PWUQ01000046.1_2191119227_2_GCA_003563585__1_ID_27_2_partial_00__Candidatus_Parvarchaeota_archaeon_"/>
    <otu id="otu33379" label="GCA_003557155PWPM01000073.1_31232812431232_31_GCA_003557155__1_ID_32_31_partial_00__Candidatus_Parvarchaeota_archaeon_"/>
    <otu id="otu33392" label="PIT85215.1_GCA_002778425_mechanosensitive_ion_channel_protein_MscS__partial__Candidatus_Micrarchaeota_archaeon_CG10_big_fil_rev_8_21_14_0_10_59_7_"/>
    <otu id="otu33397" label="PIO06414.1_GCA_002763345_mechanosensitive_ion_channel_protein_MscS__Candidatus_Micrarchaeota_archaeon_CG08_land_8_20_14_0_20_59_11_"/>
    <otu id="otu33400" label="PIT85276.1_GCA_002778425_mechanosensitive_ion_channel_protein_MscS__Candidatus_Micrarchaeota_archaeon_CG10_big_fil_rev_8_21_14_0_10_59_7_"/>
    <otu id="otu33419" label="74.1/89"/>
    <otu id="otu33422" label="86/96"/>
    <otu id="otu33427" label="44.2/96"/>
    <otu id="otu33430" label="RLG38757.1_GCA_003661185_mechanosensitive_ion_channel_family_protein__Methanosarcinales_archaeon_"/>
    <otu id="otu33433" label="RLI85791.1_GCA_003663045_mechanosensitive_ion_channel_family_protein__Candidatus_Altiarchaeales_archaeon_"/>
    <otu id="otu33440" label="RLJ00797.1_GCA_003663295_mechanosensitive_ion_channel_family_protein__Candidatus_Aenigmarchaeota_archaeon_"/>
    <otu id="otu33447" label="81.1/99"/>
    <otu id="otu33452" label="MAG37500.1_GCA_002688445_mechanosensitive_ion_channel_protein_MscS__Dehalococcoidia_bacterium_"/>
    <otu id="otu33455" label="94.2/100"/>
    <otu id="otu33458" label="65.9/100"/>
    <otu id="otu33463" label="GCA_002450515DJZM01000120.1_18180301909748_18_GCA_002450515_1_ID_48_18_partial_00__Dehalococcoidia_bacterium_UBA6952_"/>
    <otu id="otu33466" label="MBS95895.1_GCA_002727455_hypothetical_protein_CL736_02015__Chloroflexi_bacterium_"/>
    <otu id="otu33473" label="MBH42533.1_GCA_002717805_hypothetical_protein_CL787_03295__Chloroflexi_bacterium_"/>
    <otu id="otu33480" label="GCA_000383835KB912848.1_24212952240135_24_GCA_000383835__1_ID_35_24_partial_00__Chloroflexi_bacterium_SCGC_AB_629_P13_"/>
    <otu id="otu33491" label="92.1/99"/>
    <otu id="otu33494" label="77.1/99"/>
    <otu id="otu33499" label="80.5/98"/>
    <otu id="otu33502" label="89.5/97"/>
    <otu id="otu33505" label="90.6/98"/>
    <otu id="otu33508" label="43.3/87"/>
    <otu id="otu33511" label="RLT27799.1_GCA_003670735_hypothetical_protein_DWI48_02510__Chloroflexi_bacterium_"/>
    <otu id="otu33516" label="RLT43911.1_GCA_003670615_mechanosensitive_ion_channel_family_protein__Chloroflexi_bacterium_"/>
    <otu id="otu33519" label="RLT38779.1_GCA_003670615_mechanosensitive_ion_channel_family_protein__Chloroflexi_bacterium_"/>
    <otu id="otu33532" label="63.3/96"/>
    <otu id="otu33535" label="TAK78922.1_GCA_004297315_mechanosensitive_ion_channel__Dehalococcoidia_bacterium_"/>
    <otu id="otu33538" label="TAJ20171.1_GCA_004296805_mechanosensitive_ion_channel__Dehalococcoidia_bacterium_"/>
    <otu id="otu33545" label="RLT35171.1_GCA_003670615_mechanosensitive_ion_channel_family_protein__Chloroflexi_bacterium_"/>
    <otu id="otu33556" label="54.2/84"/>
    <otu id="otu33559" label="MBO40038.1_GCA_002725365_hypothetical_protein_CL729_00670__partial__Chloroflexi_bacterium_"/>
    <otu id="otu33562" label="PKN82337.1_GCA_002840675_hypothetical_protein_CVU47_03425__Chloroflexi_bacterium_HGW_Chloroflexi_9_"/>
    <otu id="otu33573" label="99.8/99"/>
    <otu id="otu33576" label="69.8/76"/>
    <otu id="otu33581" label="PZC40873.1_GCA_003228125_Small_conductance_mechanosensitive_channel__Chloroflexi_bacterium_"/>
    <otu id="otu33584" label="MAX11343.1_GCA_002710905_hypothetical_protein_CL710_03290__Chloroflexi_bacterium_"/>
    <otu id="otu33591" label="MBI51870.1_GCA_002718395_hypothetical_protein_CL779_01455__Chloroflexi_bacterium_"/>
    <otu id="otu33598" label="MBR74098.1_GCA_002727935_hypothetical_protein_CL872_04090__Dehalococcoidaceae_bacterium_"/>
    <otu id="otu33611" label="PZC43922.1_GCA_003228175_Small_conductance_mechanosensitive_channel__Chloroflexi_bacterium_"/>
    <otu id="otu33614" label="46.2/77"/>
    <otu id="otu33617" label="MBG92971.1_GCA_002716405_hypothetical_protein_CL792_03225__Chloroflexi_bacterium_"/>
    <otu id="otu33620" label="MBA01944.1_GCA_002707835_hypothetical_protein_CL752_05980__Chloroflexi_bacterium_"/>
    <otu id="otu33635" label="21.1/48"/>
    <otu id="otu33638" label="98.5/99"/>
    <otu id="otu33641" label="76.9/88"/>
    <otu id="otu33646" label="86.8/85"/>
    <otu id="otu33649" label="82.8/85"/>
    <otu id="otu33654" label="GCA_002450815DKAL01000165.1_212562389106_2_GCA_002450815_1_ID_106_2_partial_00__Dehalococcoidia_bacterium_UBA6927_"/>
    <otu id="otu33657" label="GCA_002238855MPND01000005.1_18151191625887_18_GCA_002238855_1_ID_87_18_partial_00__SAR202_cluster_bacterium_bin90_"/>
    <otu id="otu33664" label="MBM25751.1_GCA_002722455_hypothetical_protein_CL760_08740__Chloroflexi_bacterium_"/>
    <otu id="otu33671" label="66.3/80"/>
    <otu id="otu33674" label="GCA_002239045MPNN01000002.1_2472589712601194_247_GCA_002239045__1_ID_4_247_partial_00__SAR202_cluster_bacterium_bin127_"/>
    <otu id="otu33677" label="80.2/85"/>
    <otu id="otu33682" label="89/99"/>
    <otu id="otu33687" label="MBM03390.1_GCA_002721445_hypothetical_protein_CL766_01185__Chloroflexi_bacterium_"/>
    <otu id="otu33690" label="MBN18285.1_GCA_002723415_hypothetical_protein_CL758_02210__Chloroflexi_bacterium_"/>
    <otu id="otu33697" label="84.3/100"/>
    <otu id="otu33700" label="GCA_002328345DCXH01000140.1_107970910980_10_GCA_002328345_1_ID_80_10_partial_00__Dehalococcoidia_bacterium_UBA2141_"/>
    <otu id="otu33703" label="MBK50611.1_GCA_002720715_hypothetical_protein_CL768_06280__Chloroflexi_bacterium_"/>
    <otu id="otu33714" label="MAO74895.1_GCA_002696265_hypothetical_protein_CL699_01080__Chloroflexi_bacterium_"/>
    <otu id="otu33721" label="90/65"/>
    <otu id="otu33726" label="89.3/66"/>
    <otu id="otu33729" label="MBI15952.1_GCA_002718095_hypothetical_protein_CL782_06905__Chloroflexi_bacterium_"/>
    <otu id="otu33732" label="MBA27131.1_GCA_002708065_hypothetical_protein_CL749_08475__Chloroflexi_bacterium_"/>
    <otu id="otu33741" label="74.6/97"/>
    <otu id="otu33744" label="MBS21562.1_GCA_002728195_hypothetical_protein_CL739_05655__Chloroflexi_bacterium_"/>
    <otu id="otu33747" label="42.4/53"/>
    <otu id="otu33750" label="GCA_002320875DCLD01000174.1_212552142158_2_GCA_002320875_1_ID_158_2_partial_00__Dehalococcoidia_bacterium_UBA1657_"/>
    <otu id="otu33753" label="MBM39889.1_GCA_002722155_hypothetical_protein_CL765_06160__Chloroflexi_bacterium_"/>
    <otu id="otu33768" label="GCA_002435305DJMH01000053.1_22240072513493_22_GCA_002435305_1_ID_93_22_partial_00__Dehalococcoidia_bacterium_UBA6495_"/>
    <otu id="otu33771" label="PZC42154.1_GCA_003228105_Small_conductance_mechanosensitive_channel__Chloroflexi_bacterium_"/>
    <otu id="otu33778" label="28.2/100"/>
    <otu id="otu33781" label="GCA_002500485DLRJ01000045.1_667033171458112_66_GCA_002500485__1_ID_112_66_partial_00__Dehalococcoidia_bacterium_UBA7891_"/>
    <otu id="otu33784" label="MBA40132.1_GCA_002708495_hypothetical_protein_CL894_06315__Dehalococcoidia_bacterium_"/>
    <otu id="otu33803" label="MBI50641.1_GCA_002717465_hypothetical_protein_CL781_04845__Chloroflexi_bacterium_"/>
    <otu id="otu33824" label="MAW67027.1_GCA_002711005_hypothetical_protein_CL708_04200__Chloroflexi_bacterium_"/>
    <otu id="otu33827" label="62.9/87"/>
    <otu id="otu33830" label="MBU93888.1_GCA_002730715_hypothetical_protein_CL723_04775__Chloroflexi_bacterium_"/>
    <otu id="otu33833" label="MAM26901.1_GCA_002694895_hypothetical_protein_CL704_03010__Chloroflexi_bacterium_"/>
    <otu id="otu33848" label="63.2/100"/>
    <otu id="otu33851" label="GCA_002238855MPND01000011.1_10985711041109_10_GCA_002238855_1_ID_109_10_partial_00__SAR202_cluster_bacterium_bin90_"/>
    <otu id="otu33854" label="92.9/100"/>
    <otu id="otu33859" label="HCG90990.1_GCA_003523055_TPA__hypothetical_protein_DEZ08_04040__Dehalococcoidia_bacterium_"/>
    <otu id="otu33864" label="GCA_002339805DDKW01000027.1_108865992940_10_GCA_002339805_1_ID_40_10_partial_00__Dehalococcoidia_bacterium_UBA2588_"/>
    <otu id="otu33867" label="MBN41720.1_GCA_002723125_hypothetical_protein_CL757_07785__Chloroflexi_bacterium_"/>
    <otu id="otu33878" label="91.1/100"/>
    <otu id="otu33881" label="11.2/76"/>
    <otu id="otu33884" label="91/97"/>
    <otu id="otu33887" label="GCA_002238825MPNC01000017.1_68607896131954_68_GCA_002238825__1_ID_54_68_partial_00__SAR202_cluster_bacterium_bin87_"/>
    <otu id="otu33890" label="GCA_002238825MPNC01000004.1_3092999513011749_309_GCA_002238825__1_ID_9_309_partial_00__SAR202_cluster_bacterium_bin87_"/>
    <otu id="otu33897" label="MBO54987.1_GCA_002724585_hypothetical_protein_CL886_04920__Dehalococcoidia_bacterium_"/>
    <otu id="otu33904" label="72.9/93"/>
    <otu id="otu33907" label="GCA_002238505MPMM01000008.1_58666286789312_58_GCA_002238505_1_ID_12_58_partial_00__SAR202_cluster_bacterium_bin22_"/>
    <otu id="otu33912" label="22.1/71"/>
    <otu id="otu33917" label="MBD48556.1_GCA_002712585_hypothetical_protein_CL891_05650__Dehalococcoidia_bacterium_"/>
    <otu id="otu33920" label="MBD48586.1_GCA_002712585_hypothetical_protein_CL891_05810__Dehalococcoidia_bacterium_"/>
    <otu id="otu33927" label="85.8/89"/>
    <otu id="otu33930" label="80.8/86"/>
    <otu id="otu33933" label="62.5/85"/>
    <otu id="otu33936" label="93.4/99"/>
    <otu id="otu33939" label="PCJ78548.1_GCA_002746355_hypothetical_protein_COA56_03610__Dehalococcoidia_bacterium_"/>
    <otu id="otu33946" label="MBM10676.1_GCA_002721995_hypothetical_protein_CL759_01155__Chloroflexi_bacterium_"/>
    <otu id="otu33949" label="GCA_002328185DCWQ01000007.1_1182145347_1_GCA_002328185__1_ID_47_1_partial_00__Dehalococcoidia_bacterium_UBA2158_"/>
    <otu id="otu33956" label="MBT98062.1_GCA_002730485_hypothetical_protein_CL902_05475__Dehalococcoidia_bacterium_"/>
    <otu id="otu33967" label="GCA_002311385DCAE01000141.1_77796858094135_77_GCA_002311385_1_ID_35_77_partial_00__Dehalococcoidia_bacterium_UBA1141_"/>
    <otu id="otu33976" label="71.8/100"/>
    <otu id="otu33979" label="MBQ10389.1_GCA_002726855_hypothetical_protein_CMJ45_02430__Planctomyces_sp._"/>
    <otu id="otu33982" label="GCA_002413545DHXE01000106.1_21176961893125_21_GCA_002413545__1_ID_25_21_partial_00__Dehalococcoidia_bacterium_UBA5164_"/>
    <otu id="otu33989" label="PCI20371.1_GCA_002401285_hypothetical_protein_COB68_02235__SAR202_cluster_bacterium_"/>
    <otu id="otu34000" label="PKB81802.1_GCA_002816675_hypothetical_protein_BZY88_05745__SAR202_cluster_bacterium_Io17_Chloro_G9_"/>
    <otu id="otu34011" label="MAZ59703.1_GCA_002707185_hypothetical_protein_CL753_04525__Chloroflexi_bacterium_"/>
    <otu id="otu34038" label="0/10"/>
    <otu id="otu34041" label="91.8/99"/>
    <otu id="otu34044" label="39.2/94"/>
    <otu id="otu34049" label="GCA_002311285DBZU01000070.1_55469704807361_55_GCA_002311285__1_ID_61_55_partial_00__Dehalococcoidia_bacterium_UBA1152_"/>
    <otu id="otu34052" label="73.3/97"/>
    <otu id="otu34055" label="12.6/80"/>
    <otu id="otu34058" label="PZC43663.1_GCA_003228095_Small_conductance_mechanosensitive_channel__Chloroflexi_bacterium_"/>
    <otu id="otu34061" label="MAX04007.1_GCA_002705245_hypothetical_protein_CL883_01595__Dehalococcoidia_bacterium_"/>
    <otu id="otu34068" label="76.4/97"/>
    <otu id="otu34071" label="MAT09250.1_GCA_002699485_hypothetical_protein_CL707_09155__Chloroflexi_bacterium_"/>
    <otu id="otu34074" label="MBR61727.1_GCA_002728115_hypothetical_protein_CL904_03590__Dehalococcoidia_bacterium_"/>
    <otu id="otu34089" label="51.1/98"/>
    <otu id="otu34092" label="MBJ27530.1_GCA_002719775_hypothetical_protein_CL776_01800__Chloroflexi_bacterium_"/>
    <otu id="otu34095" label="PZC45444.1_GCA_003228115_Small_conductance_mechanosensitive_channel__Chloroflexi_bacterium_"/>
    <otu id="otu34106" label="MBH75342.1_GCA_002717085_hypothetical_protein_CL896_06100__Dehalococcoidia_bacterium_"/>
    <otu id="otu34113" label="76.7/37"/>
    <otu id="otu34116" label="11.8/75"/>
    <otu id="otu34119" label="91.5/97"/>
    <otu id="otu34122" label="83.2/95"/>
    <otu id="otu34125" label="GCA_003353715PIWG01000330.1_860357111166_8_GCA_003353715__1_ID_166_8_partial_00__Terrabacteria_group_bacterium_"/>
    <otu id="otu34128" label="81.9/95"/>
    <otu id="otu34131" label="27.9/93"/>
    <otu id="otu34136" label="GCA_003567995PWYC01000069.1_56563975750384_56_GCA_003567995__1_ID_84_56_partial_00__Dehalococcoidia_bacterium_"/>
    <otu id="otu34139" label="GCA_003567655PWZA01000012.1_1115122186_1_GCA_003567655_1_ID_86_1_partial_00__Dehalococcoidia_bacterium_"/>
    <otu id="otu34146" label="53.1/99"/>
    <otu id="otu34149" label="HAV10713.1_GCA_003484395_TPA__mechanosensitive_ion_channel_protein_MscS__Dehalococcoidia_bacterium_"/>
    <otu id="otu34152" label="MAE10941.1_GCA_002685815_mechanosensitive_ion_channel_protein_MscS__Dehalococcoidales_bacterium_"/>
    <otu id="otu34165" label="GCA_003235095QJXI01000375.1_212082329196_2_GCA_003235095__1_ID_196_2_partial_00__Chloroflexi_bacterium_"/>
    <otu id="otu34168" label="OGN88485.1_GCA_001796415_hypothetical_protein_A2158_08205__Chloroflexi_bacterium_RBG_13_46_14_"/>
    <otu id="otu34185" label="PZC50575.1_GCA_003228195_Small_conductance_mechanosensitive_channel__Chloroflexi_bacterium_"/>
    <otu id="otu34188" label="GCA_002311595DCAS01000169.1_419742525146_4_GCA_002311595__1_ID_146_4_partial_01__Dehalococcoidia_bacterium_UBA1127_"/>
    <otu id="otu34199" label="MBG94203.1_GCA_002717565_hypothetical_protein_CL793_02910__Chloroflexi_bacterium_"/>
    <otu id="otu34206" label="91/98"/>
    <otu id="otu34209" label="GCA_002238425MPMJ01000014.1_14226982380182_14_GCA_002238425_1_ID_82_14_partial_00__SAR202_cluster_bacterium_bin16_"/>
    <otu id="otu34212" label="GCA_002500965DLTP01000010.1_13118341293738_13_GCA_002500965__1_ID_38_13_partial_00__Dehalococcoidia_bacterium_UBA7833_"/>
    <otu id="otu34231" label="GBD11357.1_GCA_002923335_Small_conductance_mechanosensitive_channel__bacterium_HR23_"/>
    <otu id="otu34242" label="94.8/100"/>
    <otu id="otu34245" label="27.7/100"/>
    <otu id="otu34250" label="GCA_003153955PMCB01000132.1_19208262193844_19_GCA_003153955__1_ID_44_19_partial_00__Dehalococcoidia_bacterium_"/>
    <otu id="otu34255" label="GCA_003162335PMMG01000164.1_323293438163_3_GCA_003162335_1_ID_163_3_partial_00__Dehalococcoidia_bacterium_"/>
    <otu id="otu34258" label="GCA_003153075PMBW01000100.1_331224228202_3_GCA_003153075__1_ID_202_3_partial_00__Dehalococcoidia_bacterium_"/>
    <otu id="otu34269" label="OGN90240.1_GCA_001794985_hypothetical_protein_A2Z74_06480__Chloroflexi_bacterium_RBG_13_46_9_"/>
    <otu id="otu34276" label="PIU55041.1_GCA_002779515_hypothetical_protein_COS88_05755__Chloroflexi_bacterium_CG07_land_8_20_14_0_80_51_10_"/>
    <otu id="otu34295" label="94.3/99"/>
    <otu id="otu34298" label="GCA_002431715DJHI01000299.1_121063511720145_12_GCA_002431715__1_ID_145_12_partial_00__Armatimonadetes_bacterium_UBA5829_"/>
    <otu id="otu34301" label="GCA_002423585DIWS01000004.1_118881996315_11_GCA_002423585__1_ID_15_11_partial_00__Actinobacteria_bacterium_UBA6100_"/>
    <otu id="otu34316" label="81.3/93"/>
    <otu id="otu34319" label="45.9/47"/>
    <otu id="otu34322" label="83.6/97"/>
    <otu id="otu34327" label="OJU65436.1_GCA_001898035_hypothetical_protein_BGO01_16390__Armatimonadetes_bacterium_55_13_"/>
    <otu id="otu34332" label="RYG49198.1_GCA_004145325_mechanosensitive_ion_channel_family_protein__bacterium_"/>
    <otu id="otu34335" label="RYG37650.1_GCA_004145315_mechanosensitive_ion_channel_family_protein__bacterium_"/>
    <otu id="otu34346" label="8.1/54"/>
    <otu id="otu34349" label="OGG56482.1_GCA_001781055_hypothetical_protein_A3F84_15750__Candidatus_Handelsmanbacteria_bacterium_RIFCSPLOWO2_12_FULL_64_10_"/>
    <otu id="otu34352" label="PIY42660.1_GCA_002784985_hypothetical_protein_COZ06_24740__Armatimonadetes_bacterium_CG_4_10_14_3_um_filter_66_18_"/>
    <otu id="otu34363" label="GCA_002428325DIVR01000055.1_35408594203726_35_GCA_002428325_1_ID_26_35_partial_00__bacterium_UBP4_UBA6127_"/>
    <otu id="otu34370" label="RIJ94682.1_GCA_003577165_hypothetical_protein_DCC45_12085__Armatimonadetes_bacterium_"/>
    <otu id="otu34381" label="75.6/91"/>
    <otu id="otu34384" label="87.1/82"/>
    <otu id="otu34387" label="86.8/96"/>
    <otu id="otu34390" label="RLF47662.1_GCA_003649915_mechanosensitive_ion_channel_family_protein__Thermoplasmata_archaeon_"/>
    <otu id="otu34395" label="62.6/96"/>
    <otu id="otu34398" label="PLX26499.1_GCA_002869165_hypothetical_protein_C0583_07115__Candidatus_Parcubacteria_bacterium_"/>
    <otu id="otu34401" label="RLC36390.1_GCA_003647675_hypothetical_protein_DRH27_05290__Candidatus_Falkowbacteria_bacterium_"/>
    <otu id="otu34408" label="PIR13079.1_GCA_002787475_hypothetical_protein_COV49_03385__Candidatus_Falkowbacteria_bacterium_CG11_big_fil_rev_8_21_14_0_20_39_10_"/>
    <otu id="otu34419" label="82.5/94"/>
    <otu id="otu34422" label="TDA33045.1_GCA_004347835_mechanosensitive_ion_channel_family_protein__Hadesarchaea_archaeon_"/>
    <otu id="otu34429" label="52.5/90"/>
    <otu id="otu34432" label="KUO40375.1_GCA_001515195_hypothetical_protein_AVW06_02540__Hadesarchaea_archaeon_DG_33_1_"/>
    <otu id="otu34435" label="29.1/91"/>
    <otu id="otu34438" label="TKJ26515.1_GCA_005222995_mechanosensitive_ion_channel_protein_MscS__Hadesarchaea_archaeon_B3_Hades_"/>
    <otu id="otu34441" label="KUO39231.1_GCA_001515185_hypothetical_protein_AVW05_00895__Hadesarchaea_archaeon_DG_33_"/>
    <otu id="otu34452" label="PIU13565.1_GCA_002779005_mechanosensitive_ion_channel_protein_MscS__Hadesarchaea_archaeon_CG08_land_8_20_14_0_20_51_8_"/>
    <otu id="otu34459" label="RLG57868.1_GCA_003661465_mechanosensitive_ion_channel_family_protein__Hadesarchaea_archaeon_"/>
    <otu id="otu34474" label="KXB04986.1_GCA_001549225_hypothetical_protein_AKJ48_00635__candidate_division_MSBL1_archaeon_SCGC_AAA261O19_"/>
    <otu id="otu34485" label="OHB69159.1_GCA_001828445_hypothetical_protein_A2W23_06810__Planctomycetes_bacterium_RBG_16_43_13_"/>
    <otu id="otu34492" label="82.5/96"/>
    <otu id="otu34495" label="81.9/32"/>
    <otu id="otu34498" label="85.8/92"/>
    <otu id="otu34503" label="MBD91175.1_GCA_002713935_hypothetical_protein_CL940_12640__Deltaproteobacteria_bacterium_"/>
    <otu id="otu34506" label="51.7/95"/>
    <otu id="otu34509" label="PKN59017.1_GCA_002841945_hypothetical_protein_CVU56_02685__Deltaproteobacteria_bacterium_HGW_Deltaproteobacteria_14_"/>
    <otu id="otu34514" label="PIE19246.1_GCA_002747045_hypothetical_protein_CSA66_02645__Proteobacteria_bacterium_"/>
    <otu id="otu34517" label="PKN55265.1_GCA_002841945_hypothetical_protein_CVU56_22290__Deltaproteobacteria_bacterium_HGW_Deltaproteobacteria_14_"/>
    <otu id="otu34532" label="OGW96783.1_GCA_001804285_hypothetical_protein_A3G33_01460__Omnitrophica_bacterium_RIFCSPLOWO2_12_FULL_44_17_"/>
    <otu id="otu34539" label="OFV95119.1_GCA_001767075_hypothetical_protein_A3F68_10635__Acidobacteria_bacterium_RIFCSPLOWO2_12_FULL_54_10_"/>
    <otu id="otu34546" label="48.8/24"/>
    <otu id="otu34549" label="65.7/78"/>
    <otu id="otu34552" label="50/56"/>
    <otu id="otu34555" label="84.6/91"/>
    <otu id="otu34558" label="80.9/97"/>
    <otu id="otu34567" label="RYZ70659.1_GCA_004174565_mechanosensitive_ion_channel_family_protein__Proteobacteria_bacterium_"/>
    <otu id="otu34570" label="OFZ80225.1_GCA_001770165_hypothetical_protein_A2583_11520__Bdellovibrionales_bacterium_RIFOXYD1_FULL_53_11_"/>
    <otu id="otu34577" label="OQW52138.1_GCA_002083485_hypothetical_protein_A4S09_09010__Proteobacteria_bacterium_SG_bin7_"/>
    <otu id="otu34584" label="GCA_002293765DBDV01000046.1_11181751923325_11_GCA_002293765__1_ID_25_11_partial_00__Bacteriovoracaceae_bacterium_UBA923_"/>
    <otu id="otu34591" label="GCA_002396665DGYJ01000085.1_31127215571_3_GCA_002396665__1_ID_71_3_partial_00__Bdellovibrionaceae_bacterium_UBA5009_"/>
    <otu id="otu34598" label="0/4"/>
    <otu id="otu34601" label="19.4/4"/>
    <otu id="otu34604" label="82.9/96"/>
    <otu id="otu34611" label="21.8/14"/>
    <otu id="otu34614" label="GCA_000405945ASOC01000115.1_314682550115_3_GCA_000405945__1_ID_115_3_partial_00__Candidatus_Omnitrophus_fodinae_SCGC_AAA011_A17_"/>
    <otu id="otu34617" label="80/95"/>
    <otu id="otu34620" label="65.2/92"/>
    <otu id="otu34623" label="39.7/92"/>
    <otu id="otu34626" label="61.3/90"/>
    <otu id="otu34629" label="80.4/17"/>
    <otu id="otu34632" label="54/17"/>
    <otu id="otu34637" label="GCA_002753465PEAF01000023.1_149236103396_14_GCA_002753465__1_ID_6_14_partial_00__Candidatus_Omnitrophica_bacterium_"/>
    <otu id="otu34640" label="GCA_002753745PEAR01000041.1_1814536155738_18_GCA_002753745__1_ID_8_18_partial_00__Candidatus_Omnitrophica_bacterium_"/>
    <otu id="otu34647" label="PIR18607.1_GCA_002796275_mechanosensitive_ion_channel_protein_MscS__partial__Elusimicrobia_bacterium_CG11_big_fil_rev_8_21_14_0_20_64_6_"/>
    <otu id="otu34654" label="30.8/24"/>
    <otu id="otu34657" label="OGW97755.1_GCA_001804395_mechanosensitive_ion_channel_protein_MscS__Omnitrophica_WOR_2_bacterium_GWA2_45_18_"/>
    <otu id="otu34660" label="OGX39566.1_GCA_001805645_mechanosensitive_ion_channel_protein_MscS__partial__Omnitrophica_WOR_2_bacterium_RIFCSPHIGHO2_02_FULL_50_17_"/>
    <otu id="otu34671" label="OGX37101.1_GCA_001805655_mechanosensitive_ion_channel_protein_MscS__Omnitrophica_WOR_2_bacterium_RIFCSPHIGHO2_02_FULL_52_10_"/>
    <otu id="otu34678" label="OGX05984.1_GCA_001805375_mechanosensitive_ion_channel_protein_MscS__Omnitrophica_WOR_2_bacterium_GWA2_47_8_"/>
    <otu id="otu34685" label="85.9/94"/>
    <otu id="otu34688" label="78.4/87"/>
    <otu id="otu34691" label="70.7/80"/>
    <otu id="otu34694" label="58.9/86"/>
    <otu id="otu34697" label="KJJ83855.1_GCA_000954095_transporter__small_conductance_mechanosensitive_ion_channel_MscS_family_protein__Candidatus_Omnitrophus_magneticus_"/>
    <otu id="otu34700" label="RKY41935.1_GCA_003644505_mechanosensitive_ion_channel_family_protein__Candidatus_Omnitrophica_bacterium_"/>
    <otu id="otu34707" label="81.6/94"/>
    <otu id="otu34710" label="GCA_000398085ASLA01000031.1_63119419531_6_GCA_000398085_1_ID_31_6_partial_00__Omnitrophica_bacterium_SCGC_AAA252_B19_"/>
    <otu id="otu34713" label="GCA_003558655PWPO01000029.1_420732747289_4_GCA_003558655__1_ID_289_4_partial_00__Candidatus_Omnitrophica_bacterium_"/>
    <otu id="otu34724" label="RKY43838.1_GCA_003644525_mechanosensitive_ion_channel_family_protein__Candidatus_Omnitrophica_bacterium_"/>
    <otu id="otu34731" label="OIO37867.1_GCA_001873045_mechanosensitive_ion_channel_protein_MscS__Candidatus_Omnitrophica_bacterium_CG1_02_49_10_"/>
    <otu id="otu34742" label="HAJ56252.1_GCA_003451585_TPA__mechanosensitive_ion_channel_protein_MscS__Candidatus_Omnitrophica_bacterium_"/>
    <otu id="otu34753" label="GCA_003140895PLLH01000071.1_27397494083420_27_GCA_003140895_1_ID_20_27_partial_00__Elusimicrobia_bacterium_"/>
    <otu id="otu34760" label="91.3/100"/>
    <otu id="otu34765" label="80.6/94"/>
    <otu id="otu34768" label="16.6/32"/>
    <otu id="otu34771" label="74.2/31"/>
    <otu id="otu34774" label="87.5/33"/>
    <otu id="otu34777" label="79.5/73"/>
    <otu id="otu34780" label="47.4/46"/>
    <otu id="otu34783" label="74.5/63"/>
    <otu id="otu34786" label="63.7/79"/>
    <otu id="otu34789" label="82.9/99"/>
    <otu id="otu34792" label="MAA75601.1_GCA_002683405_mechanosensitive_ion_channel_protein_MscS__Salinisphaeraceae_bacterium_"/>
    <otu id="otu34795" label="74.8/100"/>
    <otu id="otu34800" label="SHH04850.1_GCA_900129565_Mechanosensitive_ion_channel__Marisediminitalea_aggregata_"/>
    <otu id="otu34803" label="GCA_002469715DKNN01000100.1_866867816150_8_GCA_002469715_1_ID_150_8_partial_00__Alteromonadaceae_bacterium_UBA7387_"/>
    <otu id="otu34812" label="RDV24117.1_GCA_003367475_mechanosensitive_ion_channel_family_protein__Alteromonas_aestuariivivens_"/>
    <otu id="otu34815" label="89.4/97"/>
    <otu id="otu34818" label="76.6/94"/>
    <otu id="otu34823" label="OFC72356.1_GCA_001757105_mechanosensitive_ion_channel_protein_MscS__Alteromonas_confluentis_"/>
    <otu id="otu34826" label="GCA_002341685DDON01000094.1_53135422670_5_GCA_002341685__1_ID_70_5_partial_00__Alteromonas_sp._UBA2493_"/>
    <otu id="otu34833" label="AMN10856.1_GCA_001578515_mechanosensitive_ion_channel_protein_MscS__Alteromonas_macleodii_"/>
    <otu id="otu34840" label="68.7/100"/>
    <otu id="otu34843" label="GCA_002338585DDIO01000087.1_972058314177_9_GCA_002338585__1_ID_177_9_partial_00__Alteromonas_sp._UBA1848_"/>
    <otu id="otu34846" label="KXJ58316.1_GCA_001566845_mechanosensitive_ion_channel_protein_MscS__Alteromonas_sp._Nap_26_"/>
    <otu id="otu34869" label="GCA_002325155DCRO01000004.1_10813014713121411_108_GCA_002325155__1_ID_11_108_partial_00__Methylophaga_sp._UBA1490_"/>
    <otu id="otu34876" label="77.1/76"/>
    <otu id="otu34879" label="80.8/80"/>
    <otu id="otu34882" label="77.7/98"/>
    <otu id="otu34885" label="85.8/99"/>
    <otu id="otu34888" label="TCK16541.1_GCA_004339595_mechanosensitive_ion_channel_like_protein__Marinobacterium_mangrovicola_"/>
    <otu id="otu34891" label="WP_084644877.1_GCF_000422845_mechanosensitive_ion_channel_family_protein__Oceanobacter_kriegii_"/>
    <otu id="otu34900" label="SBS37262.1_GCA_900089775_Small_conductance_mechanosensitive_channel__Marinomonas_spartinae_"/>
    <otu id="otu34905" label="SBS30626.1_GCA_900089755_Low_conductance_mechanosensitive_channel_YnaI__Marinomonas_aquimarina_"/>
    <otu id="otu34908" label="RDL44761.1_GCA_003362755_mechanosensitive_ion_channel_family_protein__Marinomonas_piezotolerans_"/>
    <otu id="otu34923" label="ONF43032.1_GCA_001981305_mechanosensitive_ion_channel_protein_MscS__Marinobacter_lutaoensis_"/>
    <otu id="otu34930" label="ENO16338.2_GCA_000364845_mechanosensitive_ion_channel_family_protein__Marinobacter_nanhaiticus_D15_8W_"/>
    <otu id="otu34941" label="WP_067736510.1_GCF_001660395_mechanosensitive_ion_channel_family_protein__Alteromonadaceae_bacterium_XY_R5_"/>
    <otu id="otu34948" label="0/47"/>
    <otu id="otu34951" label="89.7/87"/>
    <otu id="otu34954" label="0/87"/>
    <otu id="otu34957" label="AWB66248.1_GCA_003063625_mechanosensitive_ion_channel_protein_MscS__Catenovulum_sp._CCB_QB4_"/>
    <otu id="otu34960" label="37.8/100"/>
    <otu id="otu34963" label="WP_082067044.1_GCF_000964245_mechanosensitive_ion_channel_family_protein__Cellvibrionaceae_bacterium_1162T.S.0a.05_"/>
    <otu id="otu34966" label="AEF02862.1_GCA_000213655_MscS_Mechanosensitive_ion_channel__Alteromonas_naphthalenivorans_"/>
    <otu id="otu34977" label="GCA_003235935QJWO01000035.1_1156126560_1_GCA_003235935__1_ID_60_1_partial_00__Gammaproteobacteria_bacterium_"/>
    <otu id="otu34986" label="TGD75349.1_GCA_004745945_mechanosensitive_ion_channel_family_protein__Haliea_sp._SAOS_164_"/>
    <otu id="otu34989" label="WP_036188747.1_GCF_000423345_mechanosensitive_ion_channel_family_protein__Marinimicrobium_agarilyticum_"/>
    <otu id="otu35004" label="95.1/33"/>
    <otu id="otu35007" label="22.1/25"/>
    <otu id="otu35010" label="76.8/31"/>
    <otu id="otu35013" label="69.3/18"/>
    <otu id="otu35016" label="68.9/81"/>
    <otu id="otu35021" label="49.2/32"/>
    <otu id="otu35026" label="GCA_005222225CP036536.1_2640308400430851191_2640_GCA_005222225__1_ID_1_2640_partial_00__Salinimonas_lutimaris_"/>
    <otu id="otu35029" label="AXR08400.1_GCA_003429285_mechanosensitive_ion_channel_family_protein__Salinimonas_sediminis_"/>
    <otu id="otu35036" label="WP_133470705.1_GCF_004360155_mechanosensitive_ion_channel_family_protein__Paraglaciecola_sp._D3211_"/>
    <otu id="otu35043" label="75.8/84"/>
    <otu id="otu35046" label="WP_136251557.1_GCF_004798935_mechanosensitive_ion_channel_family_protein__bacterium_B66_"/>
    <otu id="otu35049" label="GAC15019.1_GCA_000314975_MscS_Mechanosensitive_ion_channel__Aliiglaciecola_lipolytica_E3_"/>
    <otu id="otu35060" label="GAC22349.1_GCA_000315015_MscS_Mechanosensitive_ion_channel__Paraglaciecola_mesophila_KMM_241_"/>
    <otu id="otu35067" label="APZ44563.1_GCA_001975725_mechanosensitive_ion_channel_protein_MscS__Acidihalobacter_ferrooxidans_"/>
    <otu id="otu35074" label="ACT60618.1_GCA_000023785_MscS_Mechanosensitive_ion_channel__Hirschia_baltica_ATCC_49814_"/>
    <otu id="otu35081" label="WP_018416348.1_GCF_000964255_mechanosensitive_ion_channel_family_protein__Teredinibacter_turnerae_"/>
    <otu id="otu35088" label="RKQ97620.1_GCA_003634075_mechanosensitive_ion_channel_like_protein__Alteromonadaceae_bacterium_2052S.S.stab0a.01_"/>
    <otu id="otu35099" label="MAR89575.1_GCA_002701845_mechanosensitive_ion_channel_protein_MscS__Pseudomonadales_bacterium_"/>
    <otu id="otu35108" label="GCA_002433045DJHL01000025.1_75121626929_7_GCA_002433045_1_ID_29_7_partial_00__Gammaproteobacteria_bacterium_UBA6621_"/>
    <otu id="otu35113" label="MBA53214.1_GCA_002708905_mechanosensitive_ion_channel_protein_MscS__Pseudomonadales_bacterium_"/>
    <otu id="otu35116" label="RLT96898.1_GCA_003671495_mechanosensitive_ion_channel_family_protein__Ketobacter_sp._"/>
    <otu id="otu35131" label="EGL54966.1_GCA_000214595_small_conductance_mechanosensitive_channel__Methylophaga_aminisulfidivorans_MP_"/>
    <otu id="otu35138" label="84.7/100"/>
    <otu id="otu35143" label="RZG06369.1_GCA_004208945_mechanosensitive_ion_channel_family_protein__Pseudoalteromonas_sp._CO133X_"/>
    <otu id="otu35146" label="MAD03669.1_GCA_002685175_mechanosensitive_ion_channel_protein__Pseudoalteromonas_sp._"/>
    <otu id="otu35153" label="81.2/100"/>
    <otu id="otu35156" label="GCA_002433295DJHW01000115.1_18281379_1_GCA_002433295__1_ID_79_1_partial_00__Pseudoalteromonas_sp._UBA6610_"/>
    <otu id="otu35159" label="36.1/93"/>
    <otu id="otu35162" label="SIN85028.1_GCA_900141965_Mechanosensitive_ion_channel__Pseudoalteromonas_sp._13_15_"/>
    <otu id="otu35165" label="KID40275.1_GCA_000814675_mechanosensitive_ion_channel_protein__Pseudoalteromonas_distincta_"/>
    <otu id="otu35184" label="HAV12793.1_GCA_003485085_TPA__mechanosensitive_ion_channel_protein_MscS__Opitutae_bacterium_"/>
    <otu id="otu35195" label="OGQ49305.1_GCA_001798395_hypothetical_protein_A3I09_03995__Deltaproteobacteria_bacterium_RIFCSPLOWO2_02_FULL_47_10_"/>
    <otu id="otu35202" label="PJC64121.1_GCA_002788255_mechanosensitive_ion_channel_protein_MscS__Deltaproteobacteria_bacterium_CG_4_9_14_0_2_um_filter_42_21_"/>
    <otu id="otu35209" label="GCA_002010615MTOF01000195.1_12817153_1_GCA_002010615_1_ID_153_1_partial_10__bacterium_JdFR_70_"/>
    <otu id="otu35222" label="GCA_002311635DBZJ01000052.1_121280613843232_12_GCA_002311635__1_ID_232_12_partial_00__Syntrophaceae_bacterium_UBA1163_"/>
    <otu id="otu35225" label="76.7/100"/>
    <otu id="otu35228" label="OGQ01211.1_GCA_001798935_hypothetical_protein_A2026_10180__partial__Deltaproteobacteria_bacterium_RBG_19FT_COMBO_46_12_"/>
    <otu id="otu35231" label="OGP94072.1_GCA_001798835_hypothetical_protein_A2157_03550__Deltaproteobacteria_bacterium_RBG_16_47_11_"/>
    <otu id="otu35246" label="KPJ50372.1_GCA_001304335_hypothetical_protein_AMJ40_03060__candidate_division_TA06_bacterium_DG_26_"/>
    <otu id="otu35253" label="56.1/27"/>
    <otu id="otu35256" label="80.1/32"/>
    <otu id="otu35259" label="87.1/34"/>
    <otu id="otu35262" label="OIO38866.1_GCA_001874025_hypothetical_protein_AUJ72_01815__Candidatus_Omnitrophica_bacterium_CG1_02_46_14_"/>
    <otu id="otu35265" label="OGX03860.1_GCA_001804315_hypothetical_protein_A3G87_02700__Omnitrophica_bacterium_RIFCSPLOWO2_12_FULL_50_11_"/>
    <otu id="otu35272" label="0/69"/>
    <otu id="otu35275" label="89.1/100"/>
    <otu id="otu35280" label="PYQ13574.1_GCA_003222305_mechanosensitive_ion_channel_protein_MscS__Acidobacteria_bacterium_"/>
    <otu id="otu35285" label="PYT37265.1_GCA_003223135_mechanosensitive_ion_channel_protein_MscS__Acidobacteria_bacterium_"/>
    <otu id="otu35290" label="PYT12352.1_GCA_003223145_mechanosensitive_ion_channel_protein_MscS__partial__Acidobacteria_bacterium_"/>
    <otu id="otu35293" label="PYT11003.1_GCA_003223145_mechanosensitive_ion_channel_protein_MscS__Acidobacteria_bacterium_"/>
    <otu id="otu35310" label="OGQ80585.1_GCA_001798545_hypothetical_protein_A3G40_05085__Deltaproteobacteria_bacterium_RIFCSPLOWO2_12_FULL_57_22_"/>
    <otu id="otu35313" label="89.3/98"/>
    <otu id="otu35318" label="GCA_003235295QJWS01000469.1_329394072470_3_GCA_003235295__1_ID_470_3_partial_00__Deltaproteobacteria_bacterium_"/>
    <otu id="otu35321" label="GCA_900216475OBKC01000384.1_1359623444_1_GCA_900216475__1_ID_23444_1_partial_11__bacterium_"/>
    <otu id="otu35328" label="22.6/63"/>
    <otu id="otu35331" label="OGQ79443.1_GCA_001798545_hypothetical_protein_A3G40_06490__Deltaproteobacteria_bacterium_RIFCSPLOWO2_12_FULL_57_22_"/>
    <otu id="otu35334" label="OGQ81450.1_GCA_001798545_hypothetical_protein_A3G40_04630__Deltaproteobacteria_bacterium_RIFCSPLOWO2_12_FULL_57_22_"/>
    <otu id="otu35353" label="KPJ61090.1_GCA_001302905_hypothetical_protein_AMJ46_03770__Latescibacteria_bacterium_DG_63_"/>
    <otu id="otu35364" label="82.9/91"/>
    <otu id="otu35367" label="OGQ22078.1_GCA_001798185_hypothetical_protein_A3C46_00560__Deltaproteobacteria_bacterium_RIFCSPHIGHO2_02_FULL_44_16_"/>
    <otu id="otu35372" label="HBF12102.1_GCA_003501025_TPA__mechanosensitive_ion_channel_protein_MscS__Deltaproteobacteria_bacterium_"/>
    <otu id="otu35375" label="HCU24910.1_GCA_003542675_TPA__mechanosensitive_ion_channel_protein_MscS__Deltaproteobacteria_bacterium_"/>
    <otu id="otu35402" label="81.1/91"/>
    <otu id="otu35407" label="81.3/94"/>
    <otu id="otu35410" label="53.8/86"/>
    <otu id="otu35415" label="GCA_001464385LNFB01000116.1_282898130057116_28_GCA_001464385__1_ID_116_28_partial_00__Deltaproteobacteria_bacterium_Ga0077550_"/>
    <otu id="otu35420" label="GCA_003153055PMBV01000524.1_530084066108_5_GCA_003153055_1_ID_108_5_partial_00__Myxococcales_bacterium_"/>
    <otu id="otu35423" label="GCA_003153055PMBV01000223.1_15131565163_1_GCA_003153055__1_ID_163_1_partial_00__Myxococcales_bacterium_"/>
    <otu id="otu35434" label="PIQ84748.1_GCA_002796105_mechanosensitive_ion_channel_protein_MscS__Candidatus_Omnitrophica_bacterium_CG11_big_fil_rev_8_21_14_0_20_63_9_"/>
    <otu id="otu35441" label="63.5/94"/>
    <otu id="otu35444" label="TAN62464.1_GCA_004299495_mechanosensitive_ion_channel_family_protein__bacterium_"/>
    <otu id="otu35447" label="OGX21656.1_GCA_001805445_hypothetical_protein_A2Y00_05940__Omnitrophica_WOR_2_bacterium_GWF2_43_52_"/>
    <otu id="otu35458" label="86.4/98"/>
    <otu id="otu35461" label="23.7/34"/>
    <otu id="otu35464" label="58.6/18"/>
    <otu id="otu35467" label="GCA_003141315PLLP01000024.1_13134371449210_13_GCA_003141315_1_ID_10_13_partial_00__Phycisphaerales_bacterium_"/>
    <otu id="otu35470" label="51.3/31"/>
    <otu id="otu35475" label="PIQ91122.1_GCA_002796135_mechanosensitive_ion_channel_protein_MscS__Candidatus_Omnitrophica_bacterium_CG11_big_fil_rev_8_21_14_0_20_41_12_"/>
    <otu id="otu35478" label="53.9/91"/>
    <otu id="otu35481" label="GCA_002441245DJVP01000005.1_2837787388426_28_GCA_002441245_1_ID_6_28_partial_00__Candidatus_Omnitrophica_bacterium_UBA6253_"/>
    <otu id="otu35484" label="PIS34254.1_GCA_002774445_mechanosensitive_ion_channel_protein_MscS__Candidatus_Omnitrophica_bacterium_CG08_land_8_20_14_0_20_41_16_"/>
    <otu id="otu35495" label="81.8/86"/>
    <otu id="otu35498" label="76.4/84"/>
    <otu id="otu35501" label="RPI57566.1_GCA_003820405_mechanosensitive_ion_channel_family_protein__Acidobacteria_bacterium_"/>
    <otu id="otu35504" label="81.8/96"/>
    <otu id="otu35507" label="OFW34270.1_GCA_001767495_hypothetical_protein_A3G76_03120__Acidobacteria_bacterium_RIFCSPLOWO2_12_FULL_65_11_"/>
    <otu id="otu35510" label="94.3/100"/>
    <otu id="otu35513" label="OGS21467.1_GCA_001800285_hypothetical_protein_A2252_07055__Elusimicrobia_bacterium_RIFOXYA2_FULL_39_19_"/>
    <otu id="otu35516" label="OGS27113.1_GCA_001800495_hypothetical_protein_A2297_08205__Elusimicrobia_bacterium_RIFOXYB2_FULL_48_7_"/>
    <otu id="otu35531" label="32/55"/>
    <otu id="otu35534" label="PIU83776.1_GCA_002780205_mechanosensitive_ion_channel_protein_MscS__Elusimicrobia_bacterium_CG06_land_8_20_14_3_00_38_11_"/>
    <otu id="otu35537" label="OGR93671.1_GCA_001800135_hypothetical_protein_A3I11_02895__Elusimicrobia_bacterium_RIFCSPLOWO2_02_FULL_39_32_"/>
    <otu id="otu35558" label="GCA_002403075DHHB01000060.1_17167421779787_17_GCA_002403075__1_ID_87_17_partial_00__bacterium_UBP1_UBA4783_"/>
    <otu id="otu35561" label="GCA_002327475DCWC01000189.1_2433780100_2_GCA_002327475_1_ID_100_2_partial_00__bacterium_UBP1_UBA2172_"/>
    <otu id="otu35572" label="64.7/57"/>
    <otu id="otu35575" label="84.9/96"/>
    <otu id="otu35578" label="93.5/97"/>
    <otu id="otu35581" label="88.7/94"/>
    <otu id="otu35584" label="42.3/68"/>
    <otu id="otu35587" label="15.7/49"/>
    <otu id="otu35590" label="52.7/70"/>
    <otu id="otu35593" label="40.1/38"/>
    <otu id="otu35596" label="71.6/53"/>
    <otu id="otu35601" label="80.5/65"/>
    <otu id="otu35604" label="86.2/97"/>
    <otu id="otu35607" label="31.1/97"/>
    <otu id="otu35610" label="GCA_003140915PLLI01000096.1_31060186924_3_GCA_003140915_1_ID_24_3_partial_00__Candidatus_Omnitrophica_bacterium_"/>
    <otu id="otu35613" label="OGX35788.1_GCA_001805805_mechanosensitive_ion_channel_protein_MscS__Omnitrophica_WOR_2_bacterium_RIFCSPLOWO2_02_FULL_50_19_"/>
    <otu id="otu35620" label="OGW85010.1_GCA_001804165_mechanosensitive_ion_channel_protein_MscS__Omnitrophica_bacterium_RIFCSPLOWO2_01_FULL_45_10_"/>
    <otu id="otu35627" label="89.4/99"/>
    <otu id="otu35632" label="GCA_002421805DISM01000002.1_1301191811202483_130_GCA_002421805_1_ID_3_130_partial_00__Candidatus_Omnitrophica_bacterium_UBA6210_"/>
    <otu id="otu35635" label="QAT18006.1_GCA_004102945_mechanosensitive_ion_channel_protein_MscS__Vampirococcus_sp._LiM_"/>
    <otu id="otu35642" label="78.8/100"/>
    <otu id="otu35645" label="RJP28260.1_GCA_003598025_mechanosensitive_ion_channel_family_protein__Candidatus_Omnitrophica_bacterium_"/>
    <otu id="otu35648" label="PIW80069.1_GCA_002783585_mechanosensitive_ion_channel_protein_MscS__Candidatus_Omnitrophica_bacterium_CG_4_8_14_3_um_filter_43_15_"/>
    <otu id="otu35663" label="GCA_003141275PLLM01000046.1_44420394289991_44_GCA_003141275_1_ID_91_44_partial_00__Phycisphaerales_bacterium_"/>
    <otu id="otu35670" label="GCA_002421665DISH01000004.1_5455476565314_54_GCA_002421665_1_ID_4_54_partial_00__Candidatus_Omnitrophica_bacterium_UBA6215_"/>
    <otu id="otu35677" label="85/77"/>
    <otu id="otu35682" label="HBB17878.1_GCA_003489585_TPA__mechanosensitive_ion_channel_protein_MscS__Syntrophus_sp.__in__Bacteria__"/>
    <otu id="otu35687" label="PIV04476.1_GCA_002779905_mechanosensitive_ion_channel_protein_MscS__Syntrophobacterales_bacterium_CG03_land_8_20_14_0_80_58_14_"/>
    <otu id="otu35690" label="OHE17149.1_GCA_001830835_hypothetical_protein_A2X96_05255__Syntrophobacterales_bacterium_GWC2_56_13_"/>
    <otu id="otu35701" label="GCA_003230145QIHD01000039.1_4309441461_4_GCA_003230145__1_ID_1_4_partial_00__bacterium_"/>
    <otu id="otu35712" label="PIW59551.1_GCA_002783465_mechanosensitive_ion_channel_protein_MscS__Candidatus_Omnitrophica_bacterium_CG12_big_fil_rev_8_21_14_0_65_50_5_"/>
    <otu id="otu35719" label="HAW50675.1_GCA_003498085_TPA__mechanosensitive_ion_channel_protein_MscS__bacterium_"/>
    <otu id="otu35726" label="87.6/66"/>
    <otu id="otu35729" label="75.6/95"/>
    <otu id="otu35732" label="GCA_002441305DJVT01000003.1_6972445734854_69_GCA_002441305__1_ID_4_69_partial_00__Candidatus_Omnitrophica_bacterium_UBA6249_"/>
    <otu id="otu35735" label="23/100"/>
    <otu id="otu35738" label="OHB52112.1_GCA_001825665_hypothetical_protein_A2Y10_11110__Planctomycetes_bacterium_GWF2_41_51_"/>
    <otu id="otu35741" label="OHB58124.1_GCA_001825675_hypothetical_protein_A2Y12_07595__Planctomycetes_bacterium_GWF2_42_9_"/>
    <otu id="otu35752" label="HAV42492.1_GCA_003485015_TPA__mechanosensitive_ion_channel_protein_MscS__bacterium_"/>
    <otu id="otu35765" label="KPK99263.1_GCA_001304135_mechanosensitive_ion_channel_protein_MscS__Omnitrophica_WOR_2_bacterium_SM23_72_"/>
    <otu id="otu35768" label="KPK97614.1_GCA_001304135_hypothetical_protein_AMJ95_08275__Omnitrophica_WOR_2_bacterium_SM23_72_"/>
    <otu id="otu35781" label="PIV38953.1_GCA_002780805_mechanosensitive_ion_channel_protein_MscS__Candidatus_Omnitrophica_bacterium_CG02_land_8_20_14_3_00__42_8_"/>
    <otu id="otu35784" label="PIP67783.1_GCA_002771475_mechanosensitive_ion_channel_protein_MscS__Candidatus_Omnitrophica_bacterium_CG22_combo_CG10_13_8_21_14_all_43_16_"/>
    <otu id="otu35797" label="HCI44637.1_GCA_003522725_TPA__mechanosensitive_ion_channel_protein_MscS__Candidatus_Omnitrophica_bacterium_"/>
    <otu id="otu35800" label="GCA_003230535QIEW01000019.1_55703673148_5_GCA_003230535__1_ID_48_5_partial_00__bacterium_"/>
    <otu id="otu35811" label="GCA_002340085DDKR01000010.1_121030108_1_GCA_002340085__1_ID_108_1_partial_10__Candidatus_Omnitrophica_bacterium_UBA2593_"/>
    <otu id="otu35826" label="95.6/98"/>
    <otu id="otu35829" label="OGF14580.1_GCA_001780165_hypothetical_protein_A2W00_07255__Candidatus_Eisenbacteria_bacterium_RBG_16_71_46_"/>
    <otu id="otu35832" label="GCA_003235575QJVW01000079.1_77455851368_7_GCA_003235575_1_ID_68_7_partial_00__Candidatus_Eisenbacteria_bacterium_"/>
    <otu id="otu35847" label="90.5/99"/>
    <otu id="otu35850" label="88.1/96"/>
    <otu id="otu35853" label="58.6/80"/>
    <otu id="otu35856" label="77/79"/>
    <otu id="otu35859" label="77.2/83"/>
    <otu id="otu35862" label="55.9/62"/>
    <otu id="otu35865" label="72.3/74"/>
    <otu id="otu35868" label="0/78"/>
    <otu id="otu35871" label="58.7/42"/>
    <otu id="otu35874" label="65.5/90"/>
    <otu id="otu35877" label="78.6/44"/>
    <otu id="otu35882" label="71.9/55"/>
    <otu id="otu35885" label="85.4/61"/>
    <otu id="otu35888" label="88.3/77"/>
    <otu id="otu35891" label="90.8/98"/>
    <otu id="otu35894" label="83.6/71"/>
    <otu id="otu35897" label="85.9/86"/>
    <otu id="otu35900" label="HAO47725.1_GCA_003455235_TPA__mechanosensitive_ion_channel_protein_MscS__Chitinophagaceae_bacterium_"/>
    <otu id="otu35903" label="87.1/100"/>
    <otu id="otu35906" label="OYW20151.1_GCA_002279465_hypothetical_protein_B7Z54_01935__Sphingobacteriales_bacterium_12_47_4_"/>
    <otu id="otu35909" label="PKQ14870.1_GCA_002841275_mechanosensitive_ion_channel_protein__Actinobacteria_bacterium_HGW_Actinobacteria_7_"/>
    <otu id="otu35922" label="OJY88892.1_GCA_001899605_hypothetical_protein_BGP13_02425__Sphingobacteriales_bacterium_40_81_"/>
    <otu id="otu35925" label="OJY80824.1_GCA_001899685_hypothetical_protein_BGP14_01090__Sphingobacteriales_bacterium_44_15_"/>
    <otu id="otu35936" label="77.9/69"/>
    <otu id="otu35939" label="63.3/100"/>
    <otu id="otu35944" label="WP_052354292.1_GCF_000427405_mechanosensitive_ion_channel_family_protein__Flectobacillus_major_"/>
    <otu id="otu35947" label="PAC27193.1_GCA_002270355_mechanosensitive_ion_channel_protein_MscS__Flectobacillus_sp._BAB_3569_"/>
    <otu id="otu35956" label="SOE20634.1_GCA_900230115_Small_conductance_mechanosensitive_channel__Cytophagales_bacterium_TFI_002_"/>
    <otu id="otu35959" label="31/100"/>
    <otu id="otu35962" label="TBX23356.1_GCA_004329705_hypothetical_protein_TK44_13760__Jiulongibacter_sediminis_"/>
    <otu id="otu35965" label="AWV98898.1_GCA_003258705_mechanosensitive_ion_channel_protein_MscS__Arcticibacterium_luteifluviistationis_"/>
    <otu id="otu35982" label="TGK06480.1_GCA_004769195_mechanosensitive_ion_channel_family_protein__Leptospira_fletcheri_"/>
    <otu id="otu35989" label="WP_002080529.1_GCF_001568655_mechanosensitive_ion_channel_family_protein__Leptospira_interrogans_"/>
    <otu id="otu35994" label="AMX59148.1_GCA_001618525_mechanosensitive_ion_channel_protein__Leptospira_borgpetersenii_serovar_Hardjo_"/>
    <otu id="otu35997" label="74.8/99"/>
    <otu id="otu36000" label="TGM95680.1_GCA_004770855_mechanosensitive_ion_channel_family_protein__Leptospira_mayottensis_"/>
    <otu id="otu36003" label="OLY61803.1_GCA_001952685_mechanosensitive_ion_channel_protein__Leptospira_santarosai_serovar_Guaricura_"/>
    <otu id="otu36018" label="AYV55271.1_GCA_003722295_mechanosensitive_ion_channel_family_protein__Leptospira_kmetyi_"/>
    <otu id="otu36037" label="47.9/75"/>
    <otu id="otu36040" label="0/70"/>
    <otu id="otu36043" label="82.4/82"/>
    <otu id="otu36048" label="AKL97792.1_GCA_001027545_MscS_like_mechanosensitive_channel__Endomicrobium_proavitum_"/>
    <otu id="otu36053" label="BAV59059.1_GCA_002355835_mechanosensitive_channel_MscS_like__Candidatus_Endomicrobium_trichonymphae_"/>
    <otu id="otu36056" label="78.3/100"/>
    <otu id="otu36059" label="OEG70040.1_GCA_001730735_hypothetical_protein_ATZ36_06355__partial__Candidatus_Endomicrobium_trichonymphae_"/>
    <otu id="otu36062" label="OEG70158.1_GCA_001730735_hypothetical_protein_ATZ36_01415__Candidatus_Endomicrobium_trichonymphae_"/>
    <otu id="otu36077" label="RME15470.1_GCA_003694295_mechanosensitive_ion_channel_family_protein__partial__Bacteroidetes_bacterium_"/>
    <otu id="otu36084" label="WP_051633291.1_GCF_000426825_mechanosensitive_ion_channel_family_protein__Thermonema_rossianum_"/>
    <otu id="otu36093" label="GCA_001858525LAPX01000003.1_63649586611222_63_GCA_001858525_1_ID_22_63_partial_00__Vampirovibrio_chlorellavorus_"/>
    <otu id="otu36096" label="GCA_003149345QFWI01000011.1_7888321638333023_788_GCA_003149345_1_ID_3_788_partial_00__Vampirovibrio_chlorellavorus_"/>
    <otu id="otu36111" label="GCA_000402455AQRN01000054.1_12117431276254_12_GCA_000402455_1_ID_54_12_partial_00__Marinimicrobia_bacterium_SCGC_AAA257_N23_"/>
    <otu id="otu36122" label="GCA_003155375PMCI01000509.1_41875291246_4_GCA_003155375_1_ID_46_4_partial_00__Syntrophaceae_bacterium_"/>
    <otu id="otu36127" label="GCA_002408185DHQV01000105.1_14314088314191776_143_GCA_002408185_1_ID_76_143_partial_00__Deltaproteobacteria_bacterium_UBA5329_"/>
    <otu id="otu36130" label="GCA_002418985DIFE01000125.1_50446424574850_50_GCA_002418985__1_ID_50_50_partial_00__Deltaproteobacteria_bacterium_UBA5756_"/>
    <otu id="otu36141" label="83.9/69"/>
    <otu id="otu36144" label="0/57"/>
    <otu id="otu36149" label="AWB10620.1_GCA_003057965_Mechanosensitive_ion_channel__Thermodesulfobium_acidiphilum_"/>
    <otu id="otu36152" label="AEE14922.1_GCA_000212395_MscS_Mechanosensitive_ion_channel__Thermodesulfobium_narugense_DSM_14796_"/>
    <otu id="otu36159" label="77.3/86"/>
    <otu id="otu36162" label="RJX22603.1_GCA_003604985_mechanosensitive_ion_channel_family_protein__Ammonifex_sp._"/>
    <otu id="otu36165" label="PZN28359.1_GCA_003242165_mechanosensitive_ion_channel_protein_MscS__Chloroflexi_bacterium_"/>
    <otu id="otu36176" label="86.7/95"/>
    <otu id="otu36179" label="GCA_002325605DCSM01000031.1_152432925372118_15_GCA_002325605_1_ID_118_15_partial_00__Chloroflexaceae_bacterium_UBA1466_"/>
    <otu id="otu36184" label="TFG75404.1_GCA_004525465_mechanosensitive_ion_channel_family_protein__Chrysiogenales_bacterium_"/>
    <otu id="otu36187" label="TFG74112.1_GCA_004525465_mechanosensitive_ion_channel_family_protein__Chrysiogenales_bacterium_"/>
    <otu id="otu36210" label="79.9/22"/>
    <otu id="otu36215" label="80.4/93"/>
    <otu id="otu36220" label="79.1/100"/>
    <otu id="otu36225" label="GCA_002238705MPMW01000033.1_42703377676_4_GCA_002238705__1_ID_76_4_partial_00__Acidobacteria_bacterium_bin61_"/>
    <otu id="otu36228" label="TET63722.1_GCA_004376785_mechanosensitive_ion_channel_family_protein__partial__bacterium__Candidatus_Stahlbacteria__"/>
    <otu id="otu36235" label="KPJ74135.1_GCA_001303225_mechanosensitive_ion_channel_protein_MscS__candidate_division_TA06_bacterium_DG_78_"/>
    <otu id="otu36242" label="KPK71691.1_GCA_001303805_hypothetical_protein_AMJ87_06975__partial__candidate_division_WOR_3_bacterium_SM23_60_"/>
    <otu id="otu36249" label="41.5/73"/>
    <otu id="otu36254" label="56.1/78"/>
    <otu id="otu36257" label="RMG58120.1_GCA_003696505_mechanosensitive_ion_channel_family_protein__Deltaproteobacteria_bacterium_"/>
    <otu id="otu36260" label="RLB00799.1_GCA_003646705_mechanosensitive_ion_channel_family_protein__Deltaproteobacteria_bacterium_"/>
    <otu id="otu36267" label="79.2/97"/>
    <otu id="otu36270" label="RLA83452.1_GCA_003646585_mechanosensitive_ion_channel_family_protein__Deltaproteobacteria_bacterium_"/>
    <otu id="otu36273" label="RLA77737.1_GCA_003646545_mechanosensitive_ion_channel_family_protein__Deltaproteobacteria_bacterium_"/>
    <otu id="otu36284" label="50.9/64"/>
    <otu id="otu36287" label="71.1/93"/>
    <otu id="otu36290" label="RKY97410.1_GCA_003644895_mechanosensitive_ion_channel_family_protein__partial__Candidatus_Hydrothermae_bacterium_"/>
    <otu id="otu36293" label="RKX68784.1_GCA_003645615_mechanosensitive_ion_channel_family_protein__candidate_division_WOR_3_bacterium_"/>
    <otu id="otu36300" label="OPX17834.1_GCA_002049785_mechanosensitive_ion_channel_protein_MscS__candidate_division_WOR_3_bacterium_4484_100_"/>
    <otu id="otu36315" label="93.1/100"/>
    <otu id="otu36320" label="7.7/98"/>
    <otu id="otu36323" label="OEJ74602.1_GCA_001746915_mechanosensitive_ion_channel_protein_MscS__Desertifilum_sp._IPPAS_B_1220_"/>
    <otu id="otu36328" label="WP_019489964.1_GCF_000331305_mechanosensitive_ion_channel_family_protein__Calothrix_sp._PCC_7103_"/>
    <otu id="otu36333" label="BAZ07460.1_GCA_002368395_MscS_mechanosensitive_ion_channel__Calothrix_sp._NIES_3974_"/>
    <otu id="otu36336" label="PAX45779.1_GCA_002289455_mechanosensitive_ion_channel_protein_MscS__partial__Calothrix_elsteri_CCALA_953_"/>
    <otu id="otu36351" label="89.7/99"/>
    <otu id="otu36354" label="HAZ47790.1_GCA_003486305_TPA__mechanosensitive_ion_channel_protein_MscS__Cyanobacteria_bacterium_UBA11371_"/>
    <otu id="otu36357" label="90.2/100"/>
    <otu id="otu36360" label="83.2/99"/>
    <otu id="otu36363" label="62/95"/>
    <otu id="otu36366" label="AKG24812.1_GCA_000734895_mechanosensitive_ion_channel_protein_MscS__Calothrix_sp._336_3_"/>
    <otu id="otu36369" label="78.3/67"/>
    <otu id="otu36374" label="75/95"/>
    <otu id="otu36377" label="86.3/97"/>
    <otu id="otu36380" label="92.5/99"/>
    <otu id="otu36385" label="KST68128.1_GCA_001456025_mechanosensitive_ion_channel_protein_MscS__Mastigocoleus_testarum_BC008_"/>
    <otu id="otu36388" label="KST68791.1_GCA_001456025_mechanosensitive_ion_channel_protein_MscS__Mastigocoleus_testarum_BC008_"/>
    <otu id="otu36397" label="BAY84196.1_GCA_002368095_MscS_mechanosensitive_ion_channel__Calothrix_parasitica_NIES_267_"/>
    <otu id="otu36400" label="AFY54528.1_GCA_000316665_small_conductance_mechanosensitive_channel__Rivularia_sp._PCC_7116_"/>
    <otu id="otu36411" label="BAZ51435.1_GCA_002368335_MscS_mechanosensitive_ion_channel__Nostoc_sp._NIES_4103_"/>
    <otu id="otu36418" label="RCJ30558.1_GCA_003326215_mechanosensitive_ion_channel_protein_MscS__Nostoc_minutum_NIES_26_"/>
    <otu id="otu36425" label="87.3/85"/>
    <otu id="otu36428" label="69.1/66"/>
    <otu id="otu36431" label="OCQ98318.1_GCA_001698435_mechanosensitive_ion_channel_protein_MscS__Nostoc_sp._MBR_210_"/>
    <otu id="otu36434" label="BAY19336.1_GCA_002367975_MscS_mechanosensitive_ion_channel__Anabaenopsis_circularis_NIES_21_"/>
    <otu id="otu36441" label="75.7/45"/>
    <otu id="otu36444" label="77.3/36"/>
    <otu id="otu36447" label="73.7/75"/>
    <otu id="otu36450" label="BAY72169.1_GCA_002368015_hypothetical_protein_NIES23_49930__Trichormus_variabilis_NIES_23_"/>
    <otu id="otu36453" label="53.3/83"/>
    <otu id="otu36456" label="WP_066384337.1_GCF_001597745_MULTISPECIES__mechanosensitive_ion_channel_family_protein__unclassified_Anabaena_"/>
    <otu id="otu36461" label="AUS99407.1_GCA_002896875_mechanosensitive_ion_channel_protein_MscS__Nostoc_sp._CENA543_"/>
    <otu id="otu36464" label="AFY50958.1_GCA_000316645_small_conductance_mechanosensitive_channel__Nostoc_sp._PCC_7524_"/>
    <otu id="otu36479" label="89.9/93"/>
    <otu id="otu36482" label="BAT51114.1_GCA_001548375_hypothetical_protein_NOS3756_00340__Nostoc_sp._NIES_3756_"/>
    <otu id="otu36485" label="95.1/98"/>
    <otu id="otu36488" label="ODH00625.1_GCA_001712795_mechanosensitive_ion_channel_protein_MscS__Nostoc_sp._KVJ20_"/>
    <otu id="otu36491" label="OYD88545.1_GCA_002245975_mechanosensitive_ion_channel_protein_MscS__Nostoc_sp.__Peltigera_membranacea_cyanobiont__213_"/>
    <otu id="otu36506" label="86.5/99"/>
    <otu id="otu36509" label="PHJ83724.1_GCA_002608075_mechanosensitive_ion_channel_protein_MscS__Nostoc_linckia_z4_"/>
    <otu id="otu36512" label="76.5/94"/>
    <otu id="otu36515" label="RCJ28303.1_GCA_003326205_mechanosensitive_ion_channel_protein_MscS__Nostoc_sp._ATCC_43529_"/>
    <otu id="otu36518" label="BAY75786.1_GCA_002368035_MscS_mechanosensitive_ion_channel__Nostoc_linckia_NIES_25_"/>
    <otu id="otu36545" label="90.1/99"/>
    <otu id="otu36548" label="80.2/99"/>
    <otu id="otu36553" label="PAX51813.1_GCA_002289455_mechanosensitive_ion_channel_protein_MscS__Calothrix_elsteri_CCALA_953_"/>
    <otu id="otu36556" label="BAZ41610.1_GCA_004296455_MscS_mechanosensitive_ion_channel__Calothrix_sp._NIES_4101_"/>
    <otu id="otu36563" label="35.3/100"/>
    <otu id="otu36566" label="AFZ03406.1_GCA_000317435_MscS_Mechanosensitive_ion_channel__Calothrix_sp._PCC_6303_"/>
    <otu id="otu36571" label="WP_019491193.1_GCF_000331305_mechanosensitive_ion_channel_family_protein__Calothrix_sp._PCC_7103_"/>
    <otu id="otu36574" label="BAZ12366.1_GCA_002368455_MscS_mechanosensitive_ion_channel__Calothrix_sp._NIES_4071_"/>
    <otu id="otu36589" label="35.3/98"/>
    <otu id="otu36594" label="WP_017651238.1_GCF_000332295_mechanosensitive_ion_channel_family_protein__Fortiea_contorta_"/>
    <otu id="otu36597" label="AFY33412.1_GCA_000316575_MscS_Mechanosensitive_ion_channel__Calothrix_sp._PCC_7507_"/>
    <otu id="otu36608" label="BAY33008.1_GCA_002368155_MscS_mechanosensitive_ion_channel__Nostoc_carneum_NIES_2107_"/>
    <otu id="otu36611" label="BAY94330.1_GCA_002368275_MscS_mechanosensitive_ion_channel__Fremyella_diplosiphon_NIES_3275_"/>
    <otu id="otu36618" label="20.7/75"/>
    <otu id="otu36621" label="90.1/88"/>
    <otu id="otu36624" label="BAY63073.1_GCA_002367995_MscS_mechanosensitive_ion_channel__Calothrix_brevissima_NIES_22_"/>
    <otu id="otu36627" label="BAY25721.1_GCA_002368195_MscS_mechanosensitive_ion_channel__Calothrix_sp._NIES_2100_"/>
    <otu id="otu36634" label="0/86"/>
    <otu id="otu36637" label="90.6/89"/>
    <otu id="otu36640" label="OUL20337.1_GCA_002154695_mechanosensitive_ion_channel_protein_MscS__Nostoc_sp._T09_"/>
    <otu id="otu36643" label="OUL21260.1_GCA_002154725_mechanosensitive_ion_channel_protein_MscS__Nostoc_sp._106C_"/>
    <otu id="otu36650" label="BAY13050.1_GCA_002368175_MscS_mechanosensitive_ion_channel__Calothrix_sp._NIES_2098_"/>
    <otu id="otu36675" label="WP_029636832.1_GCF_000582685_mechanosensitive_ion_channel_family_protein___Scytonema_hofmanni__UTEX_B_1581_"/>
    <otu id="otu36680" label="GAX43047.1_GCA_002218085_MscS_mechanosensitive_ion_channel__Tolypothrix_sp._NIES_4075_"/>
    <otu id="otu36683" label="NEU73363.1_GCA_000817785_mechanosensitive_ion_channel_family_protein__Hassallia_byssoidea_VB512170_"/>
    <otu id="otu36698" label="94.5/90"/>
    <otu id="otu36701" label="KYC39737.1_GCA_000346485_mechanosensitive_ion_channel_protein_MscS__Scytonema_hofmannii_PCC_7110_"/>
    <otu id="otu36704" label="87.2/86"/>
    <otu id="otu36707" label="74/85"/>
    <otu id="otu36710" label="WP_033366185.1_GCF_000315565_mechanosensitive_ion_channel_family_protein__Mastigocladopsis_repens_"/>
    <otu id="otu36713" label="ARV59904.1_GCA_002163975_mechanosensitive_ion_channel_protein_MscS__Nostocales_cyanobacterium_HT_58_2_"/>
    <otu id="otu36720" label="BAZ24711.1_GCA_002368435_MscS_mechanosensitive_ion_channel__Scytonema_sp._NIES_4073_"/>
    <otu id="otu36743" label="76.8/98"/>
    <otu id="otu36746" label="GAX34733.1_GCA_002218065_MscS_mechanosensitive_ion_channel__Nodularia_sp._NIES_3585_"/>
    <otu id="otu36749" label="76.2/94"/>
    <otu id="otu36752" label="0/61"/>
    <otu id="otu36755" label="70.1/81"/>
    <otu id="otu36758" label="AFZ25650.1_GCA_000317535_small_conductance_mechanosensitive_channel__Cylindrospermum_stagnale_PCC_7417_"/>
    <otu id="otu36761" label="BAZ28375.1_GCA_003994795_MscS_mechanosensitive_ion_channel__Cylindrospermum_sp._NIES_4074_"/>
    <otu id="otu36768" label="89.3/92"/>
    <otu id="otu36771" label="0/96"/>
    <otu id="otu36774" label="WP_026104163.1_GCF_000332135_mechanosensitive_ion_channel_family_protein__Anabaena_sp._PCC_7108_"/>
    <otu id="otu36779" label="WP_143046365.1_GCF_001858025_mechanosensitive_ion_channel__Trichormus_sp._NMC_1_"/>
    <otu id="otu36782" label="RUS96108.1_GCA_003991935_mechanosensitive_ion_channel_protein__Trichormus_variabilis_SAG_1403_4b_"/>
    <otu id="otu36793" label="TAF07743.1_GCA_004293145_mechanosensitive_ion_channel_family_protein__Nostocales_cyanobacterium_"/>
    <otu id="otu36804" label="0/67"/>
    <otu id="otu36807" label="TAE56034.1_GCA_004292695_mechanosensitive_ion_channel_family_protein__Nostocales_cyanobacterium_"/>
    <otu id="otu36810" label="AFZ58993.1_GCA_000317695_MscS_Mechanosensitive_ion_channel__Anabaena_cylindrica_PCC_7122_"/>
    <otu id="otu36829" label="WP_039750985.1_GCF_000317265_mechanosensitive_ion_channel_family_protein__Chlorogloeopsis_fritschii_"/>
    <otu id="otu36844" label="AFZ21711.1_GCA_000317515_small_conductance_mechanosensitive_channel__Microcoleus_sp._PCC_7113_"/>
    <otu id="otu36855" label="65.1/48"/>
    <otu id="otu36860" label="OGV61768.1_GCA_001804885_hypothetical_protein_A2283_23875__Lentisphaerae_bacterium_RIFOXYA12_FULL_48_11_"/>
    <otu id="otu36863" label="PKK86668.1_GCA_002838935_mechanosensitive_ion_channel_protein_MscS__Thermoplasmata_archaeon_HGW_Thermoplasmata_1_"/>
    <otu id="otu36872" label="80.9/71"/>
    <otu id="otu36875" label="85.7/72"/>
    <otu id="otu36878" label="81.5/94"/>
    <otu id="otu36881" label="HAM51334.1_GCA_003453735_TPA__mechanosensitive_ion_channel_protein_MscS__Nitrospiraceae_bacterium_"/>
    <otu id="otu36884" label="TET44601.1_GCA_004376575_mechanosensitive_ion_channel_family_protein__candidate_division_TA06_bacterium_"/>
    <otu id="otu36891" label="GCA_002367335DFBI01000159.1_428743905116_4_GCA_002367335__1_ID_116_4_partial_00__Syntrophaceae_bacterium_UBA3084_"/>
    <otu id="otu36898" label="59.2/71"/>
    <otu id="otu36901" label="68.3/68"/>
    <otu id="otu36904" label="90.1/87"/>
    <otu id="otu36907" label="TFG58423.1_GCA_004525195_mechanosensitive_ion_channel_family_protein__Candidatus_Aminicenantes_bacterium_"/>
    <otu id="otu36910" label="RJP33125.1_GCA_003598015_mechanosensitive_ion_channel_family_protein__Actinobacteria_bacterium_"/>
    <otu id="otu36917" label="84.7/98"/>
    <otu id="otu36920" label="75/98"/>
    <otu id="otu36923" label="PIU86429.1_GCA_002779785_mechanosensitive_ion_channel_protein_MscS__Deltaproteobacteria_bacterium_CG06_land_8_20_14_3_00_44_19_"/>
    <otu id="otu36928" label="GCA_003230515QIEK01000394.1_31259231166_3_GCA_003230515__1_ID_66_3_partial_00__Proteobacteria_bacterium_"/>
    <otu id="otu36931" label="PIP12435.1_GCA_002771845_mechanosensitive_ion_channel_protein_MscS__bacterium__Candidatus_Stahlbacteria__CG23_combo_of_CG06_09_8_20_14_all_40_9_"/>
    <otu id="otu36942" label="GCA_002412545DHVG01000004.1_34314903253912_34_GCA_002412545_1_ID_12_34_partial_00__Elusimicrobia_bacterium_UBA5214_"/>
    <otu id="otu36953" label="TKJ32593.1_GCA_005223145_mechanosensitive_ion_channel_protein_MscS__bacterium__candidate_division_B38__B3_B38_"/>
    <otu id="otu36964" label="72.6/43"/>
    <otu id="otu36969" label="GCA_000485155AXXP01000047.1_74681571547_7_GCA_000485155_1_ID_47_7_partial_00__delta_proteobacterium_JGI_0000059_K16_"/>
    <otu id="otu36972" label="GCA_002424765DIKY01000059.1_30345423557615_30_GCA_002424765__1_ID_15_30_partial_00__Syntrophaceae_bacterium_UBA5606_"/>
    <otu id="otu36979" label="KPK89002.1_GCA_001304035_hypothetical_protein_AMJ80_10375__bacterium_SM23_31_"/>
    <otu id="otu37002" label="79.1/40"/>
    <otu id="otu37005" label="82.4/95"/>
    <otu id="otu37008" label="GCA_000402435AQRO01000119.1_111350614540119_11_GCA_000402435__1_ID_119_11_partial_00__Latescibacteria_bacterium_SCGC_AAA257_K07_"/>
    <otu id="otu37011" label="95/100"/>
    <otu id="otu37016" label="OPX59187.1_GCA_002067065_Small_conductance_mechanosensitive_channel_MscMJ__Methanobacterium_sp._PtaB.Bin024_"/>
    <otu id="otu37019" label="AXV38317.1_GCA_003491285_hypothetical_protein_CIT01_08955__Methanobacterium_sp._BRmetb2_"/>
    <otu id="otu37028" label="GCA_003558085PWMT01000146.1_334574479120_3_GCA_003558085__1_ID_120_3_partial_00__Methanobacteriaceae_archaeon_"/>
    <otu id="otu37031" label="RJS49537.1_GCA_003600755_hypothetical_protein_CIT03_01720__Methanobacterium_sp._"/>
    <otu id="otu37046" label="84.3/97"/>
    <otu id="otu37049" label="GCA_001603855LVAB01000125.1_439104317599_4_GCA_001603855__1_ID_599_4_partial_01__Syntrophobacterales_bacterium_Delta_03_"/>
    <otu id="otu37052" label="85.4/94"/>
    <otu id="otu37055" label="82.6/94"/>
    <otu id="otu37058" label="AMM40122.1_GCA_001577525_transporter__small_conductance_mechanosensitive_ion_channel_MscS_family_protein__Candidatus_Desulfofervidus_auxilii_"/>
    <otu id="otu37061" label="RKX61724.1_GCA_003644025_mechanosensitive_ion_channel_family_protein__Thermodesulfobacteria_bacterium_"/>
    <otu id="otu37068" label="RLI48299.1_GCA_003662775_mechanosensitive_ion_channel_family_protein__Candidatus_Thorarchaeota_archaeon_"/>
    <otu id="otu37087" label="85.1/97"/>
    <otu id="otu37090" label="6.3/99"/>
    <otu id="otu37093" label="OHB58346.1_GCA_001824635_hypothetical_protein_A2Y07_08500__Planctomycetes_bacterium_GWF2_50_10_"/>
    <otu id="otu37096" label="SDM79332.1_GCA_900103285_Small_conductance_mechanosensitive_channel__Siphonobacter_aquaeclarae_"/>
    <otu id="otu37105" label="OGF50020.1_GCA_001778315_mechanosensitive_ion_channel_protein_MscS__Candidatus_Firestonebacteria_bacterium_GWA2_43_8_"/>
    <otu id="otu37108" label="OGF47441.1_GCA_001778375_mechanosensitive_ion_channel_protein_MscS__Candidatus_Firestonebacteria_bacterium_RIFOXYD2_FULL_39_29_"/>
    <otu id="otu37125" label="RII30143.1_GCA_003574895_mechanosensitive_ion_channel_protein_MscS__Geobacter_sp._"/>
    <otu id="otu37128" label="AJY68579.1_GCA_000961035_mechanosensitive_ion_channel_protein_MscS__Geobacter_sulfurreducens_"/>
    <otu id="otu37139" label="43.4/83"/>
    <otu id="otu37142" label="88.7/51"/>
    <otu id="otu37145" label="45.5/25"/>
    <otu id="otu37148" label="75.7/24"/>
    <otu id="otu37151" label="5.8/42"/>
    <otu id="otu37154" label="22.6/37"/>
    <otu id="otu37159" label="GCA_002413145DHWK01000030.1_1092581030198_10_GCA_002413145_1_ID_98_10_partial_00__bacterium_UBP12_UBA5184_"/>
    <otu id="otu37162" label="GCA_003136895PLDY01000011.1_17180251900885_17_GCA_003136895_1_ID_85_17_partial_00__candidate_division_WPS_2_bacterium_"/>
    <otu id="otu37171" label="82.8/57"/>
    <otu id="otu37174" label="27.3/33"/>
    <otu id="otu37177" label="PWB68104.1_GCA_003105265_mechanosensitive_ion_channel_protein_MscS__candidate_division_GN15_bacterium_"/>
    <otu id="otu37180" label="60.3/94"/>
    <otu id="otu37183" label="62.1/59"/>
    <otu id="otu37186" label="85.3/71"/>
    <otu id="otu37193" label="72/97"/>
    <otu id="otu37196" label="81.4/98"/>
    <otu id="otu37199" label="82.8/100"/>
    <otu id="otu37202" label="MAI88330.1_GCA_002691365_mechanosensitive_ion_channel_protein_MscS__Candidatus_Marinimicrobia_bacterium_"/>
    <otu id="otu37207" label="85.7/96"/>
    <otu id="otu37210" label="0.3/71"/>
    <otu id="otu37213" label="GCA_002311275DBZW01000009.1_840515085103_8_GCA_002311275__1_ID_103_8_partial_00__Candidatus_Marinimicrobia_bacterium_UBA1150_"/>
    <otu id="otu37216" label="WP_129216478.1_GCF_004124465_mechanosensitive_ion_channel_family_protein__Candidatus_Marinimicrobia_bacterium_"/>
    <otu id="otu37223" label="GCA_002329125DCXX01000095.1_34871521118_3_GCA_002329125__1_ID_118_3_partial_00__Candidatus_Marinimicrobia_bacterium_UBA2125_"/>
    <otu id="otu37230" label="93.8/100"/>
    <otu id="otu37233" label="MBF88418.1_GCA_002715465_mechanosensitive_ion_channel_protein_MscS__Candidatus_Marinimicrobia_bacterium_"/>
    <otu id="otu37238" label="GCA_001626655LUOC01000167.1_31463427076_3_GCA_001626655__1_ID_76_3_partial_00__Candidatus_Marinimicrobia_bacterium_REDSEA_S14_B6_"/>
    <otu id="otu37241" label="GCA_002448795DKAH01000007.1_86725847361817_86_GCA_002448795_1_ID_17_86_partial_00__Candidatus_Marinimicrobia_bacterium_UBA6931_"/>
    <otu id="otu37262" label="GCA_002311975DCAL01000026.1_31686271791_3_GCA_002311975__1_ID_91_3_partial_00__Candidatus_Marinimicrobia_bacterium_UBA1134_"/>
    <otu id="otu37265" label="GCA_002434835DJKZ01000062.1_23251356142_2_GCA_002434835__1_ID_142_2_partial_00__Candidatus_Marinimicrobia_bacterium_UBA6529_"/>
    <otu id="otu37276" label="WP_129169697.1_GCF_004124475_mechanosensitive_ion_channel_family_protein__Candidatus_Marinimicrobia_bacterium_"/>
    <otu id="otu37285" label="GCA_002471865DKQU01000059.1_101115012187112_10_GCA_002471865_1_ID_112_10_partial_00__Candidatus_Marinimicrobia_bacterium_UBA7300_"/>
    <otu id="otu37288" label="PCJ11923.1_GCA_002402135_mechanosensitive_ion_channel_protein_MscS__Candidatus_Marinimicrobia_bacterium_"/>
    <otu id="otu37299" label="92.3/98"/>
    <otu id="otu37304" label="WP_129163569.1_GCF_004124385_mechanosensitive_ion_channel_family_protein__Candidatus_Marinimicrobia_bacterium_"/>
    <otu id="otu37309" label="GCA_002501165DLRS01000153.1_63569462795_6_GCA_002501165__1_ID_95_6_partial_00__Candidatus_Marinimicrobia_bacterium_UBA7882_"/>
    <otu id="otu37312" label="83.9/100"/>
    <otu id="otu37315" label="GCA_002256485NNSG01000009.1_66600146105748_66_GCA_002256485__1_ID_48_66_partial_00__Candidatus_Marinimicrobia_bacterium_408169_"/>
    <otu id="otu37318" label="GCA_002436185DJKX01000047.1_67638856492846_67_GCA_002436185__1_ID_46_67_partial_00__Candidatus_Marinimicrobia_bacterium_UBA6531_"/>
    <otu id="otu37333" label="78/98"/>
    <otu id="otu37336" label="47.1/97"/>
    <otu id="otu37339" label="66.4/97"/>
    <otu id="otu37342" label="71.5/99"/>
    <otu id="otu37345" label="77/99"/>
    <otu id="otu37348" label="MAJ33019.1_GCA_002691785_hypothetical_protein_CMF95_00475__Candidatus_Marinimicrobia_bacterium_"/>
    <otu id="otu37353" label="RPH04254.1_GCA_002167345_mechanosensitive_ion_channel_family_protein__bacterium_TMED46_"/>
    <otu id="otu37356" label="0/95"/>
    <otu id="otu37359" label="MBA64885.1_GCA_002708715_mechanosensitive_ion_channel_protein__Candidatus_Marinimicrobia_bacterium_"/>
    <otu id="otu37364" label="MBH82789.1_GCA_002717915_mechanosensitive_ion_channel_protein__Candidatus_Marinimicrobia_bacterium_"/>
    <otu id="otu37367" label="88.3/100"/>
    <otu id="otu37370" label="MAQ88078.1_GCA_002698235_mechanosensitive_ion_channel_protein_MscS__Candidatus_Marinimicrobia_bacterium_"/>
    <otu id="otu37373" label="MBI89118.1_GCA_002718655_mechanosensitive_ion_channel_protein_MscS__Candidatus_Marinimicrobia_bacterium_"/>
    <otu id="otu37396" label="72.6/100"/>
    <otu id="otu37399" label="MBH09633.1_GCA_002718285_hypothetical_protein_CMG74_04615__Candidatus_Marinimicrobia_bacterium_"/>
    <otu id="otu37404" label="73/100"/>
    <otu id="otu37407" label="RZP24008.1_GCA_004321745_mechanosensitive_ion_channel_family_protein__bacterium_"/>
    <otu id="otu37410" label="MBE76941.1_GCA_002714345_mechanosensitive_ion_channel_protein__Candidatus_Marinimicrobia_bacterium_"/>
    <otu id="otu37417" label="MBD67185.1_GCA_002713885_mechanosensitive_ion_channel_protein__Candidatus_Marinimicrobia_bacterium_"/>
    <otu id="otu37434" label="RTZ96784.1_GCA_003973335_mechanosensitive_ion_channel_family_protein__Candidatus_Marinimicrobia_bacterium_"/>
    <otu id="otu37439" label="80.7/100"/>
    <otu id="otu37444" label="MAR35759.1_GCA_002701785_mechanosensitive_ion_channel_protein_MscS__Candidatus_Marinimicrobia_bacterium_"/>
    <otu id="otu37449" label="MAR75436.1_GCA_002701945_mechanosensitive_ion_channel_protein_MscS__Candidatus_Marinimicrobia_bacterium_"/>
    <otu id="otu37452" label="MAR75621.1_GCA_002701945_mechanosensitive_ion_channel_protein_MscS__Candidatus_Marinimicrobia_bacterium_"/>
    <otu id="otu37463" label="RZP31178.1_GCA_004321715_mechanosensitive_ion_channel_family_protein__bacterium_"/>
    <otu id="otu37470" label="MAS78030.1_GCA_002698765_mechanosensitive_ion_channel_protein_MscS__Candidatus_Marinimicrobia_bacterium_"/>
    <otu id="otu37485" label="HCN24574.1_GCA_003535775_TPA__mechanosensitive_ion_channel_protein_MscS__Candidatus_Marinimicrobia_bacterium_"/>
    <otu id="otu37492" label="GCA_002471845DKQT01000016.1_1716370174169_17_GCA_002471845_1_ID_9_17_partial_00__Candidatus_Marinimicrobia_bacterium_UBA7301_"/>
    <otu id="otu37507" label="RKX19054.1_GCA_003641365_mechanosensitive_ion_channel_family_protein__candidate_division_Zixibacteria_bacterium_"/>
    <otu id="otu37522" label="RMG21032.1_GCA_003696835_mechanosensitive_ion_channel_family_protein__Bacteroidetes_bacterium_"/>
    <otu id="otu37525" label="RME93658.1_GCA_003695425_mechanosensitive_ion_channel_family_protein__Bacteroidetes_bacterium_"/>
    <otu id="otu37534" label="KZS40183.1_GCA_001632745_hypothetical_protein_AWE51_25120__Aquimarina_aggregata_"/>
    <otu id="otu37537" label="QIJ88357.1_GCA_003008415_hypothetical_protein_C7H62_0548__Mesoflavibacter_sp._HG96_"/>
    <otu id="otu37548" label="AKA34157.1_GCA_000963865_mechanosensitive_ion_channel_protein_MscS__Muricauda_lutaonensis_"/>
    <otu id="otu37557" label="PID90593.1_GCA_002748015_mechanosensitive_ion_channel_protein_MscS__Bacteroidetes_bacterium_"/>
    <otu id="otu37560" label="PIE84752.1_GCA_002749065_mechanosensitive_ion_channel_protein_MscS__Bacteroidia_bacterium_"/>
    <otu id="otu37575" label="PJC37215.1_GCA_002788775_mechanosensitive_ion_channel_protein_MscS__Candidatus_Peregrinibacteria_bacterium_CG_4_9_14_0_2_um_filter_53_11_"/>
    <otu id="otu37586" label="OVE81926.1_GCA_002176985_hypothetical_protein_BVY03_02385__bacterium_K02_2017__"/>
    <otu id="otu37593" label="65.6/42"/>
    <otu id="otu37596" label="TAH24792.1_GCA_004294225_mechanosensitive_ion_channel_family_protein__Cytophagales_bacterium_"/>
    <otu id="otu37603" label="GCA_003142875PLNV01000004.1_1198051084214_11_GCA_003142875_1_ID_14_11_partial_00__Syntrophaceae_bacterium_"/>
    <otu id="otu37606" label="GCA_003142295PLLV01000106.1_1196961_1_GCA_003142295__1_ID_61_1_partial_10__Syntrophaceae_bacterium_"/>
    <otu id="otu37615" label="GCA_002428445DIWJ01000024.1_42451644621320_42_GCA_002428445_1_ID_20_42_partial_00__Syntrophaceae_bacterium_UBA6109_"/>
    <otu id="otu37618" label="OPY92170.1_GCA_002068035_Low_conductance_mechanosensitive_channel_YnaI__Syntrophaceae_bacterium_PtaU1.Bin231_"/>
    <otu id="otu37643" label="GCA_003563465PWVH01000005.1_101052111558101_10_GCA_003563465__1_ID_101_10_partial_00__Coriobacteriaceae_bacterium_"/>
    <otu id="otu37646" label="GCA_003561695PWVX01000180.1_32884392154_3_GCA_003561695__1_ID_54_3_partial_00__Coriobacteriaceae_bacterium_"/>
    <otu id="otu37657" label="74.5/92"/>
    <otu id="otu37662" label="93.1/99"/>
    <otu id="otu37665" label="81.5/98"/>
    <otu id="otu37668" label="71.4/98"/>
    <otu id="otu37673" label="78/96"/>
    <otu id="otu37676" label="84.7/97"/>
    <otu id="otu37681" label="78.7/73"/>
    <otu id="otu37684" label="74/65"/>
    <otu id="otu37687" label="92.6/72"/>
    <otu id="otu37690" label="62.9/75"/>
    <otu id="otu37693" label="SHF17360.1_GCA_900129225_Mechanosensitive_ion_channel__Schwartzia_succinivorans_DSM_10502_"/>
    <otu id="otu37696" label="GCA_900321035ONUH01000008.1_8789540906285_87_GCA_900321035_1_ID_5_87_partial_00__uncultured_Selenomonadales_bacterium_"/>
    <otu id="otu37703" label="GCA_900314765OMWN01000062.1_77462852054_7_GCA_900314765__1_ID_54_7_partial_00__uncultured_Selenomonadales_bacterium_"/>
    <otu id="otu37710" label="WP_110954447.1_GCF_900086705_mechanosensitive_ion_channel_family_protein__Massilibacillus_massiliensis_"/>
    <otu id="otu37717" label="80.9/90"/>
    <otu id="otu37722" label="80.7/93"/>
    <otu id="otu37727" label="42.7/97"/>
    <otu id="otu37730" label="GCA_002368965DFDZ01000062.1_63043414331_6_GCA_002368965_1_ID_31_6_partial_00__Selenomonadales_bacterium_UBA3815_"/>
    <otu id="otu37733" label="GCA_002369175DFES01000079.1_867897883161_8_GCA_002369175_1_ID_161_8_partial_00__Selenomonadaceae_bacterium_UBA3796_"/>
    <otu id="otu37740" label="TCS80515.1_GCA_004341685_mechanosensitive_ion_channel_like_protein__Pectinatus_cerevisiiphilus_"/>
    <otu id="otu37749" label="RGO02485.1_GCA_003439315_mechanosensitive_ion_channel_family_protein__Megamonas_rupellensis_"/>
    <otu id="otu37754" label="SNV03293.1_GCA_900187035_Small_conductance_mechanosensitive_channel__Megamonas_hypermegale_"/>
    <otu id="otu37757" label="85.7/100"/>
    <otu id="otu37760" label="GCA_002314325DCFC01000001.1_54534885451041_54_GCA_002314325__1_ID_41_54_partial_00__Megamonas_hypermegale_"/>
    <otu id="otu37763" label="GCA_900554895USIX01000201.1_414272449201_4_GCA_900554895__1_ID_201_4_partial_00__uncultured_Megamonas_sp._"/>
    <otu id="otu37782" label="GCA_002319815DCFR01000088.1_21679272519_2_GCA_002319815_1_ID_19_2_partial_00__Megamonas_sp._UBA1799_"/>
    <otu id="otu37789" label="82.7/98"/>
    <otu id="otu37792" label="GCA_002319795DCFU01000037.1_17144961554531_17_GCA_002319795_1_ID_31_17_partial_00__Megamonas_sp._UBA1796_"/>
    <otu id="otu37795" label="SEJ52685.1_GCA_900109225_Mechanosensitive_ion_channel__Propionispira_arboris_"/>
    <otu id="otu37810" label="24/75"/>
    <otu id="otu37813" label="85.2/76"/>
    <otu id="otu37818" label="GCA_900548165URJT01000058.1_78583966858_7_GCA_900548165__1_ID_58_7_partial_00__uncultured_Veillonellaceae_bacterium_"/>
    <otu id="otu37821" label="GCA_004553105SFMH01000057.1_9114281251639_9_GCA_004553105__1_ID_39_9_partial_00__Veillonellaceae_bacterium_"/>
    <otu id="otu37830" label="GCA_002372665DFHJ01000028.1_34154529655_3_GCA_002372665_1_ID_55_3_partial_00__Anaerovibrio_lipolyticus_"/>
    <otu id="otu37833" label="SHI29225.1_GCA_900141865_Small_conductance_mechanosensitive_channel__Anaerovibrio_lipolyticus_DSM_3074_"/>
    <otu id="otu37844" label="GCA_900315615OMZT01000106.1_981339206182_9_GCA_900315615__1_ID_182_9_partial_00__uncultured_Veillonellaceae_bacterium_"/>
    <otu id="otu37855" label="45.6/22"/>
    <otu id="otu37858" label="84.1/88"/>
    <otu id="otu37861" label="72/46"/>
    <otu id="otu37866" label="85/100"/>
    <otu id="otu37871" label="EFM22357.1_GCA_000146365_transporter__small_conductance_mechanosensitive_ion_channel_MscS_family_protein__Selenomonas_sp._oral_taxon_149_str._67H29BP_"/>
    <otu id="otu37876" label="WP_106626353.1_GCF_900290285_mechanosensitive_ion_channel_family_protein__Selenomonas_massiliensis_"/>
    <otu id="otu37879" label="EGK62621.1_GCA_000213975_small_conductance_mechanosensitive_ion_channel_MscS__Centipeda_periodontii_DSM_2778_"/>
    <otu id="otu37890" label="EKU72267.1_GCA_000315545_hypothetical_protein_HMPREF9161_00952__Selenomonas_sp._F0473_"/>
    <otu id="otu37897" label="EFF66363.1_GCA_000160555_transporter__small_conductance_mechanosensitive_ion_channel_MscS_family_protein__Selenomonas_noxia_ATCC_43541_"/>
    <otu id="otu37904" label="83.2/71"/>
    <otu id="otu37907" label="50/69"/>
    <otu id="otu37910" label="ERL04950.1_GCA_000469545_transporter__small_conductance_mechanosensitive_ion_channel_MscS_family_protein__Mitsuokella_sp._oral_taxon_131_str._W9106_"/>
    <otu id="otu37913" label="83.9/97"/>
    <otu id="otu37916" label="87.5/99"/>
    <otu id="otu37919" label="WP_051081680.1_GCF_000381005_mechanosensitive_ion_channel_family_protein__Selenomonas_bovis_"/>
    <otu id="otu37922" label="GCA_900554115USFS01000006.1_2323153242206_23_GCA_900554115_1_ID_6_23_partial_00__uncultured_Selenomonas_sp._"/>
    <otu id="otu37931" label="GCA_900314825OMWS01000003.1_28271072817759_28_GCA_900314825__1_ID_59_28_partial_00__uncultured_Veillonellaceae_bacterium_"/>
    <otu id="otu37934" label="GCA_002472155DKRI01000060.1_74962609733310_74_GCA_002472155__1_ID_10_74_partial_00__Selenomonadaceae_bacterium_UBA7286_"/>
    <otu id="otu37949" label="90.4/94"/>
    <otu id="otu37952" label="91.6/94"/>
    <otu id="otu37955" label="86.7/94"/>
    <otu id="otu37958" label="GCA_900552565USAK01000021.1_27290373010421_27_GCA_900552565__1_ID_21_27_partial_00__uncultured_Selenomonas_sp._"/>
    <otu id="otu37961" label="RGS72862.1_GCA_003458855_mechanosensitive_ion_channel_family_protein__Mitsuokella_sp._AF21_1AC_"/>
    <otu id="otu37968" label="EEX69384.1_GCA_000155955_transporter__small_conductance_mechanosensitive_ion_channel_MscS_family_protein__Mitsuokella_multacida_DSM_20544_"/>
    <otu id="otu37975" label="WP_051652205.1_GCF_000702905_mechanosensitive_ion_channel_family_protein__Mitsuokella_jalaludinii_"/>
    <otu id="otu37990" label="SDG08336.1_GCA_900100835_Mechanosensitive_ion_channel__Selenomonas_ruminantium_"/>
    <otu id="otu37999" label="GCA_002448495DJYL01000150.1_21728278634_2_GCA_002448495__1_ID_34_2_partial_00__Selenomonas_ruminantium_"/>
    <otu id="otu38002" label="SFW43295.1_GCA_900119175_Mechanosensitive_ion_channel__Selenomonas_ruminantium_"/>
    <otu id="otu38017" label="WP_051650043.1_GCF_000702545_mechanosensitive_ion_channel_family_protein__Selenomonas_ruminantium_"/>
    <otu id="otu38026" label="55.3/99"/>
    <otu id="otu38029" label="GCA_900315155OMYB01000004.1_12715188015294111_127_GCA_900315155__1_ID_11_127_partial_00__uncultured_Selenomonadales_bacterium_"/>
    <otu id="otu38032" label="GCA_002350105DEDT01000054.1_15126441370517_15_GCA_002350105_1_ID_17_15_partial_00__Selenomonadaceae_bacterium_UBA2897_"/>
    <otu id="otu38039" label="GCA_900316275ONCF01000056.1_53304436586_5_GCA_900316275_1_ID_86_5_partial_00__uncultured_Veillonellaceae_bacterium_"/>
    <otu id="otu38050" label="7.5/78"/>
    <otu id="otu38055" label="87.3/99"/>
    <otu id="otu38060" label="50.1/100"/>
    <otu id="otu38067" label="36.6/99"/>
    <otu id="otu38074" label="WP_023053405.1_GCF_900240295_MULTISPECIES__mechanosensitive_ion_channel_family_protein__unclassified_Megasphaera_"/>
    <otu id="otu38077" label="82.1/95"/>
    <otu id="otu38080" label="94.6/93"/>
    <otu id="otu38083" label="89.2/81"/>
    <otu id="otu38086" label="92.1/73"/>
    <otu id="otu38089" label="37.7/73"/>
    <otu id="otu38092" label="90.8/84"/>
    <otu id="otu38097" label="AEQ22639.1_GCA_000230275_integral_membrane_protein__Acidaminococcus_intestini_RyC_MR95_"/>
    <otu id="otu38100" label="GCA_900314165OMUE01000114.1_111378414827185_11_GCA_900314165_1_ID_185_11_partial_00__uncultured_Acidaminococcus_sp._"/>
    <otu id="otu38107" label="GCA_900314305OMUS01000071.1_21078210984_2_GCA_900314305__1_ID_84_2_partial_00__uncultured_Selenomonadales_bacterium_"/>
    <otu id="otu38114" label="GCA_900541605UQKJ01000201.1_29341965201_2_GCA_900541605_1_ID_201_2_partial_00__uncultured_Dialister_sp._"/>
    <otu id="otu38121" label="GCA_900548635URLP01000051.1_106230726151_10_GCA_900548635_1_ID_51_10_partial_00__uncultured_Megasphaera_sp._"/>
    <otu id="otu38128" label="15.9/53"/>
    <otu id="otu38131" label="74.3/54"/>
    <otu id="otu38134" label="GCA_900538455UWSN01000004.1_8390448914794_83_GCA_900538455__1_ID_4_83_partial_00__uncultured_Megasphaera_sp._"/>
    <otu id="otu38137" label="GCA_002431345DJEN01000013.1_36357223675391_36_GCA_002431345__1_ID_91_36_partial_00__Megasphaera_sp._UBA5897_"/>
    <otu id="otu38144" label="WP_105327458.1_GCF_900291475_MULTISPECIES__mechanosensitive_ion_channel_family_protein__Acidaminococcus_"/>
    <otu id="otu38155" label="PAK19610.1_GCA_002276195_mechanosensitive_ion_channel_family_protein__Megasphaera_elsdenii_"/>
    <otu id="otu38162" label="WP_083378144.1_GCF_900106585_mechanosensitive_ion_channel_family_protein__Acidaminococcus_timonensis_"/>
    <otu id="otu38173" label="SDE44700.1_GCA_900101845_Small_conductance_mechanosensitive_channel__Sporomusa_acidovorans_"/>
    <otu id="otu38180" label="SDM99550.1_GCA_900103535_Mechanosensitive_ion_channel__Megasphaera_paucivorans_"/>
    <otu id="otu38187" label="OZC15177.1_GCA_002257705_small_conductance_mechanosensitive_channel__Sporomusa_silvacetica_DSM_10669_"/>
    <otu id="otu38198" label="OAM95696.1_GCA_000271485_MscS_Mechanosensitive_ion_channel__Pelosinus_fermentans_DSM_17108_"/>
    <otu id="otu38201" label="29.9/100"/>
    <otu id="otu38204" label="SFL93509.1_GCA_900114615_Mechanosensitive_ion_channel__Pelosinus_propionicus_DSM_13327_"/>
    <otu id="otu38207" label="AIF53106.1_GCA_000725345_MscS_Mechanosensitive_ion_channel__Pelosinus_sp._UFO1_"/>
    <otu id="otu38218" label="OZC22743.1_GCA_002257705_small_conductance_mechanosensitive_channel__Sporomusa_silvacetica_DSM_10669_"/>
    <otu id="otu38229" label="SEJ86471.1_GCA_900109225_Small_conductance_mechanosensitive_channel__Propionispira_arboris_"/>
    <otu id="otu38236" label="BBB91431.1_GCA_003966895_small_conductance_mechanosensitive_channel__Methylomusa_anaerophila_"/>
    <otu id="otu38243" label="89.5/99"/>
    <otu id="otu38246" label="88.3/98"/>
    <otu id="otu38249" label="20.2/98"/>
    <otu id="otu38252" label="GCA_900550105URQW01000003.1_7582699837573_75_GCA_900550105__1_ID_3_75_partial_00__uncultured_Pelosinus_sp._"/>
    <otu id="otu38255" label="GCE36019.1_GCA_003990955_mechanosensitive_ion_channel_protein_MscS__Sporomusaceae_bacterium_"/>
    <otu id="otu38262" label="SEP20702.1_GCA_900110485_Mechanosensitive_ion_channel__Propionispora_vibrioides_"/>
    <otu id="otu38269" label="VBB07577.1_GCA_900476375_mechanosensitive_ion_channel_mscs_transmembrane_2__Lucifera_butyrica_"/>
    <otu id="otu38280" label="GCA_002329525DCTI01000086.1_318592929104_3_GCA_002329525_1_ID_104_3_partial_00__Negativicutes_bacterium_UBA1444_"/>
    <otu id="otu38287" label="88.8/100"/>
    <otu id="otu38290" label="10.9/82"/>
    <otu id="otu38293" label="SMD07820.1_GCA_900176355_Small_conductance_mechanosensitive_channel__Sporomusa_malonica_"/>
    <otu id="otu38296" label="GCA_002411145DHRA01000012.1_3235360363919_32_GCA_002411145_1_ID_9_32_partial_00__Firmicutes_bacterium_UBA5324_"/>
    <otu id="otu38303" label="SMD07853.1_GCA_900176355_Mechanosensitive_ion_channel__Sporomusa_malonica_"/>
    <otu id="otu38318" label="BBB92091.1_GCA_003966895_mechanosensitive_channel_MscK_precursor__Methylomusa_anaerophila_"/>
    <otu id="otu38325" label="88.8/97"/>
    <otu id="otu38328" label="BBB90356.1_GCA_003966895_small_conductance_mechanosensitive_channel__Methylomusa_anaerophila_"/>
    <otu id="otu38331" label="WP_018701597.1_GCF_000430605_MULTISPECIES__mechanosensitive_ion_channel_family_protein__Sporomusaceae_"/>
    <otu id="otu38342" label="OGS18457.1_GCA_001800355_hypothetical_protein_A2219_08800__Elusimicrobia_bacterium_RIFOXYA2_FULL_50_26_"/>
    <otu id="otu38349" label="90.3/93"/>
    <otu id="otu38352" label="PIS28928.1_GCA_002774355_mechanosensitive_ion_channel_protein_MscS__Candidatus_Marinimicrobia_bacterium_CG08_land_8_20_14_0_20_45_22_"/>
    <otu id="otu38355" label="PZM78843.1_GCA_003242895_mechanosensitive_ion_channel_family_protein__Candidatus_Margulisbacteria_bacterium_"/>
    <otu id="otu38370" label="85.6/62"/>
    <otu id="otu38373" label="9.2/45"/>
    <otu id="otu38376" label="79.2/83"/>
    <otu id="otu38379" label="99.4/99"/>
    <otu id="otu38384" label="26.4/83"/>
    <otu id="otu38387" label="65.6/84"/>
    <otu id="otu38390" label="OAN44218.1_GCA_001650695_mechanosensitive_ion_channel_protein_MscS__Chloroflexus_islandicus_"/>
    <otu id="otu38395" label="WP_031460566.1_GCF_000735195_mechanosensitive_ion_channel_family_protein__Chloroflexus_sp._MS_G_"/>
    <otu id="otu38398" label="WP_028456976.1_GCF_000516515_mechanosensitive_ion_channel_family_protein__Chloroflexus_sp._Y_396_1_"/>
    <otu id="otu38409" label="ACL23561.1_GCA_000021945_MscS_Mechanosensitive_ion_channel__Chloroflexus_aggregans_DSM_9485_"/>
    <otu id="otu38416" label="ACM54902.1_GCA_000022185_MscS_Mechanosensitive_ion_channel__Chloroflexus_aurantiacus_Y_400_fl_"/>
    <otu id="otu38423" label="WP_129686542.1_GCF_004138175_mechanosensitive_ion_channel_family_protein__Chloroflexales_bacterium_ZM16_3_"/>
    <otu id="otu38430" label="81.8/91"/>
    <otu id="otu38433" label="77.4/92"/>
    <otu id="otu38440" label="GCA_002347365DDWT01000013.1_44413544127_4_GCA_002347365_1_ID_27_4_partial_00__Actinobacteria_bacterium_UBA2279_"/>
    <otu id="otu38445" label="GCA_002305415DBQX01000131.1_13414293614395897_134_GCA_002305415__1_ID_97_134_partial_00__Actinomycetales_bacterium_UBA1383_"/>
    <otu id="otu38448" label="GCA_002304945DBPQ01000106.1_40376133862372_40_GCA_002304945_1_ID_72_40_partial_00__Actinomycetales_bacterium_UBA1416_"/>
    <otu id="otu38461" label="GAV31876.1_GCA_001950395_small_conductance_mechanosensitive_channel__Coriobacteriaceae_bacterium_EMTCatB1_"/>
    <otu id="otu38468" label="77.8/100"/>
    <otu id="otu38471" label="57.8/100"/>
    <otu id="otu38474" label="HAL29406.1_GCA_003453535_TPA__mechanosensitive_ion_channel_protein__Coriobacteriia_bacterium_"/>
    <otu id="otu38477" label="GCA_002328745DCVQ01000026.1_1311886127042_13_GCA_002328745__1_ID_2_13_partial_00__Actinobacteria_bacterium_UBA2184_"/>
    <otu id="otu38484" label="GCA_002347725DDXA01000004.1_5375672895681044_537_GCA_002347725_1_ID_4_537_partial_00__Actinobacteria_bacterium_UBA2272_"/>
    <otu id="otu38491" label="GCA_002423585DIWS01000015.1_76683216913614_76_GCA_002423585__1_ID_14_76_partial_00__Actinobacteria_bacterium_UBA6100_"/>
    <otu id="otu38498" label="84.8/100"/>
    <otu id="otu38501" label="PKQ19715.1_GCA_002841295_mechanosensitive_ion_channel_protein_MscS__Actinobacteria_bacterium_HGW_Actinobacteria_6_"/>
    <otu id="otu38504" label="PKQ38400.1_GCA_002841355_mechanosensitive_ion_channel_protein_MscS__Actinobacteria_bacterium_HGW_Actinobacteria_1_"/>
    <otu id="otu38523" label="GCA_002367305DFBG01000077.1_22723376665_2_GCA_002367305_1_ID_65_2_partial_00__Actinobacteria_bacterium_UBA3086_"/>
    <otu id="otu38534" label="GCA_003230295QIHZ01000164.1_637054736181_6_GCA_003230295__1_ID_181_6_partial_00__Gemmatimonadetes_bacterium_"/>
    <otu id="otu38537" label="GCA_003232955QIKH01000294.1_53625467427_5_GCA_003232955_1_ID_27_5_partial_00__Gemmatimonadetes_bacterium_"/>
    <otu id="otu38544" label="70.8/91"/>
    <otu id="otu38547" label="MBI71287.1_GCA_002718595_mechanosensitive_ion_channel_protein_MscS__Gemmatimonadetes_bacterium_"/>
    <otu id="otu38550" label="81.4/91"/>
    <otu id="otu38553" label="GCA_002346665DEAG01000024.1_4392049786_4_GCA_002346665_1_ID_6_4_partial_00__Gemmatimonadales_bacterium_UBA2988_"/>
    <otu id="otu38558" label="73.7/100"/>
    <otu id="otu38563" label="MBO21965.1_GCA_002724635_mechanosensitive_ion_channel_protein_MscS__Rhodospirillaceae_bacterium_"/>
    <otu id="otu38566" label="GCA_002390225DGOW01000050.1_10910699410806191_109_GCA_002390225_1_ID_91_109_partial_00__Gemmatimonadales_bacterium_UBA4456_"/>
    <otu id="otu38573" label="GCA_003228455QIDO01000030.1_332413885175_3_GCA_003228455__1_ID_175_3_partial_01__Gemmatimonadetes_bacterium_"/>
    <otu id="otu38580" label="HAT17486.1_GCA_003482615_TPA__mechanosensitive_ion_channel_protein_MscS__Gemmatimonadetes_bacterium_"/>
    <otu id="otu38607" label="92.6/91"/>
    <otu id="otu38610" label="34.1/92"/>
    <otu id="otu38617" label="GCA_003140855PLLF01000023.1_201398414949100_20_GCA_003140855__1_ID_100_20_partial_00__candidate_division_WPS_2_bacterium_"/>
    <otu id="otu38620" label="GCA_003151115PLWS01000003.1_3639040399992_36_GCA_003151115_1_ID_2_36_partial_00__candidate_division_WPS_2_bacterium_"/>
    <otu id="otu38627" label="GCA_003136355PLED01000054.1_22166298740_2_GCA_003136355_1_ID_40_2_partial_00__candidate_division_WPS_2_bacterium_"/>
    <otu id="otu38634" label="ADC88987.1_GCA_000025605_MscS_Mechanosensitive_ion_channel__Thermocrinis_albus_DSM_14484_"/>
    <otu id="otu38643" label="TAM91573.1_GCA_004298665_mechanosensitive_ion_channel_family_protein__bacterium_"/>
    <otu id="otu38646" label="TAM59142.1_GCA_004298675_mechanosensitive_ion_channel_family_protein__bacterium_"/>
    <otu id="otu38663" label="75.5/74"/>
    <otu id="otu38668" label="PYO94382.1_GCA_003221035_mechanosensitive_ion_channel_protein_MscS__Gemmatimonadetes_bacterium_"/>
    <otu id="otu38671" label="PYP70249.1_GCA_003222235_mechanosensitive_ion_channel_protein_MscS__Gemmatimonadetes_bacterium_"/>
    <otu id="otu38680" label="OGT92135.1_GCA_001802015_hypothetical_protein_A2083_00445__Gemmatimonadetes_bacterium_GWC2_71_9_"/>
    <otu id="otu38685" label="GCA_003251175QKHC01000134.1_75748658791_7_GCA_003251175__1_ID_91_7_partial_01__Gemmatimonadetes_bacterium_"/>
    <otu id="otu38688" label="GCA_003251175QKHC01000083.1_419272976126_4_GCA_003251175__1_ID_126_4_partial_00__Gemmatimonadetes_bacterium_"/>
    <otu id="otu38703" label="49/74"/>
    <otu id="otu38706" label="74/97"/>
    <otu id="otu38711" label="90.7/79"/>
    <otu id="otu38718" label="30.7/92"/>
    <otu id="otu38721" label="SUA80884.1_GCA_900454305_Small_conductance_mechanosensitive_channel__Nocardia_otitidiscaviarum_"/>
    <otu id="otu38724" label="49.2/100"/>
    <otu id="otu38727" label="WP_067545339.1_GCF_001613405_mechanosensitive_ion_channel_family_protein__Nocardia_crassostreae_"/>
    <otu id="otu38730" label="WP_067814065.1_GCF_001612945_mechanosensitive_ion_channel_family_protein__Nocardia_inohanensis_"/>
    <otu id="otu38741" label="WP_067521638.1_GCF_001613345_mechanosensitive_ion_channel_family_protein__Nocardia_uniformis_"/>
    <otu id="otu38748" label="82.4/99"/>
    <otu id="otu38753" label="81.6/99"/>
    <otu id="otu38756" label="72.6/88"/>
    <otu id="otu38761" label="PRX02638.1_GCA_003001795_UNVERIFIED_ORG__small_conductance_mechanosensitive_channel__Actinomadura_viridilutea_"/>
    <otu id="otu38764" label="86.5/100"/>
    <otu id="otu38767" label="75.1/99"/>
    <otu id="otu38770" label="74.5/93"/>
    <otu id="otu38773" label="83.1/94"/>
    <otu id="otu38778" label="0/76"/>
    <otu id="otu38783" label="OLT30877.1_GCA_001942465_mechanosensitive_ion_channel_protein__Actinomadura_sp._CNU_125_"/>
    <otu id="otu38786" label="WP_064743421.1_GCF_000425065_MULTISPECIES__mechanosensitive_ion_channel_family_protein__Actinomadura_"/>
    <otu id="otu38793" label="91.7/99"/>
    <otu id="otu38796" label="72.6/74"/>
    <otu id="otu38799" label="81.8/81"/>
    <otu id="otu38802" label="82.6/99"/>
    <otu id="otu38805" label="TDC45163.1_GCA_004348515_mechanosensitive_ion_channel_family_protein__Actinomadura_sp._KC345_"/>
    <otu id="otu38810" label="TDC19622.1_GCA_004348335_mechanosensitive_ion_channel_family_protein__Actinomadura_bangladeshensis_"/>
    <otu id="otu38813" label="WP_067635443.1_GCF_001552195_mechanosensitive_ion_channel_family_protein__Actinomadura_latina_"/>
    <otu id="otu38824" label="WP_084263330.1_GCF_900659625_mechanosensitive_ion_channel_family_protein__Actinomadura_formosensis_"/>
    <otu id="otu38831" label="80.9/92"/>
    <otu id="otu38836" label="TDB98014.1_GCA_004348575_mechanosensitive_ion_channel_family_protein__Actinomadura_sp._7K534_"/>
    <otu id="otu38839" label="TDE33679.1_GCA_004349245_mechanosensitive_ion_channel_family_protein__Actinomadura_sp._6K520_"/>
    <otu id="otu38850" label="WP_083980641.1_GCF_001552135_mechanosensitive_ion_channel_family_protein__Actinomadura_chibensis_"/>
    <otu id="otu38853" label="RFS82899.1_GCA_003432485_mechanosensitive_ion_channel_family_protein__Actinomadura_sp._LHW52907_"/>
    <otu id="otu38860" label="TDB90191.1_GCA_004348535_mechanosensitive_ion_channel_family_protein__Actinomadura_sp._KC216_"/>
    <otu id="otu38875" label="TDD70802.1_GCA_004349235_mechanosensitive_ion_channel_family_protein__Actinomadura_darangshiensis_"/>
    <otu id="otu38886" label="SNS43714.1_GCA_900188445_Small_conductance_mechanosensitive_channel__Actinomadura_meyerae_"/>
    <otu id="otu38893" label="WP_030172443.1_GCF_000718255_mechanosensitive_ion_channel__Spirillospora_albida_"/>
    <otu id="otu38902" label="TDD88935.1_GCA_004349215_mechanosensitive_ion_channel_family_protein__Actinomadura_sp._H3C3_"/>
    <otu id="otu38905" label="WP_131741468.1_GCF_900659635_mechanosensitive_ion_channel_family_protein__Actinomadura_roseirufa_"/>
    <otu id="otu38916" label="WP_131759773.1_GCF_900659615_mechanosensitive_ion_channel_family_protein__Actinomadura_fibrosa_"/>
    <otu id="otu38925" label="WP_155885048.1_GCF_000374305_mechanosensitive_ion_channel__Actinomadura_flavalba_"/>
    <otu id="otu38928" label="81/100"/>
    <otu id="otu38931" label="POM23377.1_GCA_002911665_Small_conductance_mechanosensitive_channel__Actinomadura_sp._5_2_"/>
    <otu id="otu38934" label="WP_033324521.1_GCF_000381885_mechanosensitive_ion_channel_family_protein__Actinomadura_atramentaria_"/>
    <otu id="otu38955" label="SFN61369.1_GCA_900115095_Small_conductance_mechanosensitive_channel__Actinomadura_madurae_"/>
    <otu id="otu38958" label="SNS28037.1_GCA_900188105_Small_conductance_mechanosensitive_channel__Actinomadura_mexicana_"/>
    <otu id="otu38969" label="72.7/95"/>
    <otu id="otu38972" label="WP_067488601.1_GCF_001552635_mechanosensitive_ion_channel_family_protein__Actinomadura_hibisca_"/>
    <otu id="otu38975" label="WP_067811077.1_GCF_001552175_mechanosensitive_ion_channel_family_protein__Actinomadura_kijaniata_"/>
    <otu id="otu38986" label="WP_051468271.1_GCF_000518265_mechanosensitive_ion_channel_family_protein__Actinomadura_oligospora_"/>
    <otu id="otu38995" label="RAY16631.1_GCA_003289645_mechanosensitive_ion_channel_family_protein__Actinomadura_sp._LHW63021_"/>
    <otu id="otu39002" label="ROO84474.1_GCA_003751225_small_conductance_mechanosensitive_channel__Actinocorallia_herbida_"/>
    <otu id="otu39007" label="ACY97465.1_GCA_000024385_MscS_Mechanosensitive_ion_channel__Thermomonospora_curvata_DSM_43183_"/>
    <otu id="otu39010" label="76.8/100"/>
    <otu id="otu39013" label="43.8/100"/>
    <otu id="otu39016" label="WP_119732155.1_GCF_003589885_mechanosensitive_ion_channel_family_protein__Actinomadura_amylolytica_"/>
    <otu id="otu39019" label="REE94954.1_GCA_003386555_mechanosensitive_ion_channel_like_protein__Actinomadura_umbrina_"/>
    <otu id="otu39026" label="SEG80889.1_GCA_900108175_Small_conductance_mechanosensitive_channel__Actinomadura_echinospora_"/>
    <otu id="otu39041" label="WP_106397514.1_GCF_002995495_mechanosensitive_ion_channel_family_protein__Actinocorallia_populi_"/>
    <otu id="otu39060" label="24/53"/>
    <otu id="otu39063" label="PZN43135.1_GCA_003242605_mechanosensitive_ion_channel_protein__Actinobacteria_bacterium_"/>
    <otu id="otu39066" label="87.9/87"/>
    <otu id="otu39069" label="82.9/77"/>
    <otu id="otu39074" label="WP_027769706.1_GCF_000482585_mechanosensitive_ion_channel_family_protein__Streptomyces_sp._CNQ329_"/>
    <otu id="otu39077" label="57.2/100"/>
    <otu id="otu39082" label="PJJ49175.1_GCA_002797655_small_conductance_mechanosensitive_channel__Streptomyces_sp._CNZ306_"/>
    <otu id="otu39085" label="AUH44094.1_GCA_002847285_mechanosensitive_ion_channel_protein__Streptomyces_sp._CMB_StM0423_"/>
    <otu id="otu39092" label="AKH81304.1_GCA_001011035_mechanosensitive_ion_channel_protein__Streptomyces_sp._CNQ_509_"/>
    <otu id="otu39103" label="80.8/97"/>
    <otu id="otu39106" label="WP_018558035.1_GCF_000373665_mechanosensitive_ion_channel_family_protein__Streptomyces_sp._BoleA5_"/>
    <otu id="otu39109" label="94.7/92"/>
    <otu id="otu39112" label="82.5/91"/>
    <otu id="otu39117" label="TGB12035.1_GCA_004684805_mechanosensitive_ion_channel_family_protein__Streptomyces_palmae_"/>
    <otu id="otu39120" label="KUJ41336.1_GCA_001507455_mechanosensitive_ion_channel_protein__Streptomyces_albus_subsp._albus_"/>
    <otu id="otu39129" label="WP_009720330.1_GCF_001650215_MULTISPECIES__mechanosensitive_ion_channel_family_protein__Streptomyces_"/>
    <otu id="otu39132" label="WP_055552207.1_GCF_001417735_mechanosensitive_ion_channel_family_protein__Streptomyces_sp._NBRC_110028_"/>
    <otu id="otu39145" label="WP_060951528.1_GCF_001652895_MULTISPECIES__mechanosensitive_ion_channel_family_protein__Streptomyces_"/>
    <otu id="otu39148" label="0/97"/>
    <otu id="otu39157" label="ASQ92409.1_GCA_003595545_mechanosensitive_ion_channel_family_protein__Streptomyces_sp._11_1_2_"/>
    <otu id="otu39160" label="RLV72405.1_GCA_003675955_mechanosensitive_ion_channel_protein__Streptomyces_rapamycinicus_NRRL_5491_"/>
    <otu id="otu39167" label="GDY50567.1_GCA_005405945_mechanosensitive_ion_channel_protein__Streptomyces_violaceusniger_"/>
    <otu id="otu39174" label="OPF80165.1_GCA_000968685_mechanosensitive_ion_channel_protein__Streptomyces_antioxidans_"/>
    <otu id="otu39181" label="SCF86998.1_GCA_900092015_Small_conductance_mechanosensitive_channel__Streptomyces_sp._MnatMP_M27_"/>
    <otu id="otu39204" label="83.5/99"/>
    <otu id="otu39209" label="74.2/95"/>
    <otu id="otu39212" label="59.8/81"/>
    <otu id="otu39217" label="83.6/100"/>
    <otu id="otu39220" label="73.5/97"/>
    <otu id="otu39225" label="WP_108953198.1_GCF_003112515_mechanosensitive_ion_channel_family_protein__Streptomyces_fragilis_"/>
    <otu id="otu39228" label="GCA_001642695LWCC01000720.1_1229721176_1_GCA_001642695__1_ID_1176_1_partial_01__Streptomyces_chilikensis_"/>
    <otu id="otu39235" label="78.2/97"/>
    <otu id="otu39238" label="73.9/100"/>
    <otu id="otu39243" label="TCJ43429.1_GCA_004337435_mechanosensitive_ion_channel_family_protein__Streptomyces_sp._KM273126_"/>
    <otu id="otu39250" label="CBG68386.1_GCA_000091305_putative_integral_membrane_protein__Streptomyces_scabiei_87.22_"/>
    <otu id="otu39253" label="WP_037698761.1_GCF_001550375_MULTISPECIES__mechanosensitive_ion_channel_family_protein__Streptomyces_"/>
    <otu id="otu39260" label="SOD67821.1_GCA_900215595_Small_conductance_mechanosensitive_channel__Streptomyces_sp._1222.2_"/>
    <otu id="otu39271" label="EKX62343.1_GCA_000317595_transporter__small_conductance_mechanosensitive_ion_channel_MscS_family_protein__Streptomyces_ipomoeae_91_03_"/>
    <otu id="otu39278" label="ROP92317.1_GCA_003752045_small_conductance_mechanosensitive_channel__Streptomyces_ossamyceticus_"/>
    <otu id="otu39289" label="GAQ73241.1_GCA_001485145_small_conductance_mechanosensitive_channel__Streptomyces_turgidiscabies_"/>
    <otu id="otu39298" label="0/12"/>
    <otu id="otu39303" label="76.2/13"/>
    <otu id="otu39306" label="61.1/65"/>
    <otu id="otu39311" label="72.8/68"/>
    <otu id="otu39316" label="86.1/77"/>
    <otu id="otu39319" label="42.4/58"/>
    <otu id="otu39322" label="75.6/56"/>
    <otu id="otu39325" label="81.8/69"/>
    <otu id="otu39328" label="76.3/73"/>
    <otu id="otu39331" label="0/40"/>
    <otu id="otu39334" label="GCA_001315485BBHU01001967.1_1186651967_1_GCA_001315485__1_ID_1967_1_partial_00__Streptomyces_phaeofaciens_JCM_4814_"/>
    <otu id="otu39337" label="0/49"/>
    <otu id="otu39342" label="78.2/100"/>
    <otu id="otu39345" label="77.5/100"/>
    <otu id="otu39348" label="GCA_000715635KL569116.1_80627146355617_80_GCA_000715635_1_ID_17_80_partial_00__Streptomyces_violaceus_"/>
    <otu id="otu39351" label="PTH90594.1_GCA_003041235_mechanosensitive_ion_channel_protein__Streptomyces_sp._A244_"/>
    <otu id="otu39358" label="OUC92412.1_GCA_002148965_mechanosensitive_ion_channel_protein__Streptomyces_swartbergensis_"/>
    <otu id="otu39365" label="EPJ40314.1_GCA_000415505_putative_Small_conductance_mechanosensitive_channel__Streptomyces_afghaniensis_772_"/>
    <otu id="otu39376" label="GCA_000722155KL589288.1_212168322528139_21_GCA_000722155_1_ID_139_21_partial_00__Streptomyces_sp._NRRL_F_5638_"/>
    <otu id="otu39379" label="AZM79924.1_GCA_003950055_mechanosensitive_ion_channel_family_protein__Streptomyces_sp._KPB2_"/>
    <otu id="otu39386" label="83.6/73"/>
    <otu id="otu39391" label="AOW90256.1_GCA_001767375_mechanosensitive_ion_channel_protein__Streptomyces_olivaceus_"/>
    <otu id="otu39394" label="OWA21901.1_GCA_002188335_mechanosensitive_ion_channel_protein__Streptomyces_sp._CS159_"/>
    <otu id="otu39401" label="CAB88978.1_GCA_000203835_putative_integral_membrane_protein__Streptomyces_coelicolor_A3_2__"/>
    <otu id="otu39420" label="87.2/91"/>
    <otu id="otu39423" label="59.3/86"/>
    <otu id="otu39426" label="WP_019060092.1_GCF_000367365_mechanosensitive_ion_channel_family_protein__Streptomyces_prunicolor_"/>
    <otu id="otu39429" label="GCA_000716085KL574105.1_61602576114479_61_GCA_000716085__1_ID_79_61_partial_01__Streptomyces_sp._NRRL_B_24501_"/>
    <otu id="otu39438" label="SEC77625.1_GCA_900105265_Small_conductance_mechanosensitive_channel__Streptomyces_sp._3213_"/>
    <otu id="otu39441" label="WP_033279130.1_GCF_000716605_mechanosensitive_ion_channel_family_protein__Streptomyces_sp._NRRL_F_525_"/>
    <otu id="otu39456" label="37.7/72"/>
    <otu id="otu39459" label="73.5/99"/>
    <otu id="otu39462" label="KND25745.1_GCA_001189015_mechanosensitive_ion_channel_protein__Streptomyces_acidiscabies_"/>
    <otu id="otu39465" label="PVD06373.1_GCA_003116795_mechanosensitive_ion_channel_family_protein__Streptomyces_sp._CS207_"/>
    <otu id="otu39472" label="63.8/95"/>
    <otu id="otu39475" label="EPD66924.1_GCA_000411315_hypothetical_protein_HMPREF1211_01179__Streptomyces_sp._HGB0020_"/>
    <otu id="otu39478" label="54.8/94"/>
    <otu id="otu39481" label="EGX55425.1_GCA_000225525_integral_membrane_protein__Streptomyces_zinciresistens_K42_"/>
    <otu id="otu39484" label="80.2/94"/>
    <otu id="otu39487" label="GCA_000715615KL569001.1_856976794177_8_GCA_000715615_1_ID_177_8_partial_00__Streptomyces_cinnabarinus_"/>
    <otu id="otu39490" label="GCA_000722355JOIA01000211.1_12991399163_1_GCA_000722355_1_ID_163_1_partial_00__Streptomyces_sp._NRRL_F_5140_"/>
    <otu id="otu39513" label="77.6/60"/>
    <otu id="otu39516" label="69/74"/>
    <otu id="otu39519" label="85.4/97"/>
    <otu id="otu39522" label="31.8/92"/>
    <otu id="otu39525" label="WP_018566637.1_GCF_000373685_MULTISPECIES__mechanosensitive_ion_channel_family_protein__unclassified_Streptomyces_"/>
    <otu id="otu39528" label="RSR97149.1_GCA_003949505_mechanosensitive_ion_channel_family_protein__Streptomyces_sp._WAC00469_"/>
    <otu id="otu39535" label="WP_030168013.1_GCF_000718945_mechanosensitive_ion_channel_family_protein__Streptomyces_sp._NRRL_S_813_"/>
    <otu id="otu39542" label="81.8/100"/>
    <otu id="otu39545" label="TCS48422.1_GCA_004343515_small_conductance_mechanosensitive_channel__Streptomyces_sp._BK335_"/>
    <otu id="otu39548" label="RPE62789.1_GCA_003814935_small_conductance_mechanosensitive_channel__Streptomyces_sp._Ag82_G5_5_"/>
    <otu id="otu39559" label="AWT46666.1_GCA_003208035_mechanosensitive_ion_channel_protein__Streptomyces_actuosus_"/>
    <otu id="otu39572" label="84/88"/>
    <otu id="otu39577" label="SME95144.1_GCA_900177255_Small_conductance_mechanosensitive_channel__Streptomyces_sp._Amel2xC10_"/>
    <otu id="otu39580" label="AQS71823.1_GCA_002005225_mechanosensitive_ion_channel_protein__Streptomyces_pactum_"/>
    <otu id="otu39587" label="76.4/98"/>
    <otu id="otu39592" label="OQD57147.1_GCA_001896135_mechanosensitive_ion_channel_protein__Streptomyces_phaeoluteigriseus_"/>
    <otu id="otu39595" label="WP_086772689.1_GCF_002154575_mechanosensitive_ion_channel_family_protein__Streptomyces_bobili_"/>
    <otu id="otu39602" label="RZU14434.1_GCA_004217285_small_conductance_mechanosensitive_channel__Streptomyces_sp._BK239_"/>
    <otu id="otu39615" label="KOU61254.1_GCA_001279775_mechanosensitive_ion_channel_protein__Streptomyces_sp._MMG1533_"/>
    <otu id="otu39618" label="96.9/99"/>
    <otu id="otu39621" label="92.3/99"/>
    <otu id="otu39624" label="KUN59034.1_GCA_001514145_mechanosensitive_ion_channel_protein__Streptomyces_canus_"/>
    <otu id="otu39627" label="WP_020116855.1_GCF_000383615_mechanosensitive_ion_channel_family_protein__Streptomyces_canus_"/>
    <otu id="otu39634" label="KUM88283.1_GCA_001513955_mechanosensitive_ion_channel_protein__Streptomyces_pseudovenezuelae_"/>
    <otu id="otu39653" label="76.5/68"/>
    <otu id="otu39656" label="69.8/68"/>
    <otu id="otu39661" label="KPI27522.1_GCA_001298545_MscS_Mechanosensitive_ion_channel__Actinobacteria_bacterium_OV320_"/>
    <otu id="otu39668" label="OBQ53233.1_GCA_001672315_mechanosensitive_ion_channel_protein__Streptomyces_sp._H_KF8_"/>
    <otu id="otu39671" label="GCA_000715605KL568634.1_221182981116_2_GCA_000715605__1_ID_116_2_partial_00__Streptomyces_speibonae_"/>
    <otu id="otu39678" label="OKJ93345.1_GCA_001905725_mechanosensitive_ion_channel_protein__Streptomyces_sp._CB02400_"/>
    <otu id="otu39689" label="AZS83638.1_GCA_003994395_mechanosensitive_ion_channel_family_protein__Streptomyces_griseoviridis_"/>
    <otu id="otu39696" label="OQR62446.1_GCA_002081495_mechanosensitive_ion_channel_protein__Streptomyces_sp._B9173_"/>
    <otu id="otu39707" label="SEF15508.1_GCA_900105755_Small_conductance_mechanosensitive_channel__Streptomyces_sp._Ag109_O5_10_"/>
    <otu id="otu39714" label="GCA_001315385BBHP01001399.1_119511399_1_GCA_001315385_1_ID_1399_1_partial_10__Streptomyces_misionensis_JCM_4497_"/>
    <otu id="otu39721" label="WP_089106010.1_GCF_002217755_mechanosensitive_ion_channel_family_protein__Streptomyces_hyaluromycini_"/>
    <otu id="otu39728" label="69.1/91"/>
    <otu id="otu39731" label="96/99"/>
    <otu id="otu39734" label="GCA_000722175KL589556.1_151344114709191_15_GCA_000722175_1_ID_191_15_partial_00__Streptomyces_sp._NRRL_B_16215_"/>
    <otu id="otu39737" label="SDG72329.1_GCA_900102095_Mechanosensitive_ion_channel__Streptomyces_jietaisiensis_"/>
    <otu id="otu39744" label="GCA_000722075KL587441.1_1261117453_1_GCA_000722075__1_ID_453_1_partial_00__Streptomyces_sp._NRRL_S_732_"/>
    <otu id="otu39755" label="10.4/11"/>
    <otu id="otu39758" label="ASN23194.1_GCA_000816465_mechanosensitive_ion_channel_family_protein__Streptomyces_pluripotens_"/>
    <otu id="otu39761" label="KPH97218.1_GCA_001298575_MscS_Mechanosensitive_ion_channel__Actinobacteria_bacterium_OK074_"/>
    <otu id="otu39772" label="EST35432.1_GCA_000497445_mechanosensitive_ion_channel_protein__Streptomyces_roseochromogenus_subsp._oscitans_DS_12.976_"/>
    <otu id="otu39779" label="74.3/20"/>
    <otu id="otu39782" label="WP_129305459.1_GCF_004124325_mechanosensitive_ion_channel_family_protein__Streptomyces_sp._L2_"/>
    <otu id="otu39785" label="GCA_000722375KL592366.1_8906810153184_8_GCA_000722375_1_ID_184_8_partial_00__Streptomyces_durhamensis_"/>
    <otu id="otu39796" label="GCA_001315365BBHO01001771.1_11226221771_1_GCA_001315365_1_ID_1771_1_partial_00__Streptomyces_lucensis_JCM_4490_"/>
    <otu id="otu39809" label="AYG84400.1_GCA_003627815_Small_conductance_mechanosensitive_channel__Streptomyces_hundungensis_"/>
    <otu id="otu39812" label="86/85"/>
    <otu id="otu39815" label="PKV89202.1_GCA_002846415_small_conductance_mechanosensitive_channel__Streptomyces_sp._TLI_146_"/>
    <otu id="otu39818" label="74.2/99"/>
    <otu id="otu39821" label="76.7/71"/>
    <otu id="otu39824" label="82.9/71"/>
    <otu id="otu39827" label="WP_033825567.1_GCF_000710465_mechanosensitive_ion_channel_family_protein__Kitasatospora_sp._MBT63_"/>
    <otu id="otu39832" label="PKB41063.1_GCA_002813365_small_conductance_mechanosensitive_channel__Kitasatospora_sp._OK780_"/>
    <otu id="otu39835" label="PKB41090.1_GCA_002813365_small_conductance_mechanosensitive_channel__Kitasatospora_sp._OK780_"/>
    <otu id="otu39846" label="RSS80670.1_GCA_003949795_mechanosensitive_ion_channel_family_protein__Streptomyces_sp._WAC06614_"/>
    <otu id="otu39853" label="87.6/98"/>
    <otu id="otu39856" label="AXE25014.1_GCA_003325375_mechanosensitive_ion_channel_family_protein__Streptomyces_globosus_"/>
    <otu id="otu39859" label="4.9/40"/>
    <otu id="otu39862" label="0/79"/>
    <otu id="otu39865" label="78.1/95"/>
    <otu id="otu39868" label="GCA_000716195KL575295.1_69634486455755_69_GCA_000716195_1_ID_55_69_partial_00__Streptomyces_sp._NRRL_S_50_"/>
    <otu id="otu39871" label="76.7/98"/>
    <otu id="otu39874" label="WP_031153655.1_GCF_000725555_mechanosensitive_ion_channel_family_protein__Streptomyces_erythrochromogenes_"/>
    <otu id="otu39877" label="GCA_000722305KL591503.1_50404884159488_50_GCA_000722305_1_ID_88_50_partial_00__Streptomyces_sp._NRRL_B_2375_"/>
    <otu id="otu39888" label="GCA_000718395JOFY01000034.1_67960999721134_67_GCA_000718395_1_ID_34_67_partial_00__Streptomyces_sp._NRRL_F_4335_"/>
    <otu id="otu39895" label="KJY40664.1_GCA_000966985_mechanosensitive_ion_channel_protein__Streptomyces_sp._NRRL_S_444_"/>
    <otu id="otu39924" label="61.2/68"/>
    <otu id="otu39927" label="77.8/82"/>
    <otu id="otu39930" label="44.8/43"/>
    <otu id="otu39933" label="81.5/49"/>
    <otu id="otu39938" label="GCA_000721375JOGW01000008.1_1821365224748_18_GCA_000721375_1_ID_8_18_partial_00__Actinosporangium_sp._NRRL_B_3428_"/>
    <otu id="otu39941" label="SDJ48014.1_GCA_900100315_Small_conductance_mechanosensitive_channel__Streptomyces_indicus_"/>
    <otu id="otu39948" label="27.2/100"/>
    <otu id="otu39951" label="WP_033319135.1_GCF_000716805_mechanosensitive_ion_channel__Streptomyces_yerevanensis_"/>
    <otu id="otu39956" label="PSM40251.1_GCA_003024195_mechanosensitive_ion_channel_protein__Streptomyces_dioscori_"/>
    <otu id="otu39959" label="AVZ76994.1_GCA_003054555_mechanosensitive_ion_channel_protein__Streptomyces_lunaelactis_"/>
    <otu id="otu39974" label="50.2/96"/>
    <otu id="otu39977" label="RVU22892.1_GCA_004005495_mechanosensitive_ion_channel_family_protein__Streptomyces_sp._San01_"/>
    <otu id="otu39980" label="PJN11242.1_GCA_002803065_mechanosensitive_ion_channel_protein__Streptomyces_sp._CB01635_"/>
    <otu id="otu39991" label="RAJ91671.1_GCA_003259365_small_conductance_mechanosensitive_channel__Streptomyces_sp._PsTaAH_137_"/>
    <otu id="otu40000" label="85/99"/>
    <otu id="otu40005" label="EMF00388.1_GCA_000342125_integral_membrane_protein__Streptomyces_mobaraensis_NBRC_13819___DSM_40847_"/>
    <otu id="otu40008" label="76.6/100"/>
    <otu id="otu40011" label="PPT11666.1_GCA_002939475_mechanosensitive_ion_channel_family_protein__Streptomyces_cinnamoneus_"/>
    <otu id="otu40014" label="69.4/100"/>
    <otu id="otu40017" label="WP_058043459.1_GCF_001445655_mechanosensitive_ion_channel_family_protein__Streptomyces_sp._MBT76_"/>
    <otu id="otu40020" label="82.5/100"/>
    <otu id="otu40023" label="KJY42765.1_GCA_000967025_mechanosensitive_ion_channel_protein__Streptomyces_sp._NRRL_B_1568_"/>
    <otu id="otu40026" label="GCA_000715685KL569428.1_89752857638253_89_GCA_000715685__1_ID_53_89_partial_00__Streptomyces_lilacinus_"/>
    <otu id="otu40045" label="0/99"/>
    <otu id="otu40050" label="56.7/99"/>
    <otu id="otu40053" label="GCA_000715775KL570304.1_65572425831861_65_GCA_000715775__1_ID_61_65_partial_00__Streptomyces_decoyicus_"/>
    <otu id="otu40056" label="EJJ03252.1_GCA_000280865_integral_membrane_protein__Streptomyces_auratus_AGR0001_"/>
    <otu id="otu40063" label="WP_086721708.1_GCF_002154415_mechanosensitive_ion_channel_family_protein__Streptomyces_angustmyceticus_"/>
    <otu id="otu40070" label="79/99"/>
    <otu id="otu40073" label="GAU70558.1_GCA_001590865_integral_membrane_protein_MviN__Streptomyces_sp._NBRC_110611_"/>
    <otu id="otu40078" label="KPC58498.1_GCA_001294335_mechanosensitive_ion_channel_protein__Streptomyces_chattanoogensis_"/>
    <otu id="otu40083" label="GCA_000715765KL570032.1_58521775307026_58_GCA_000715765_1_ID_26_58_partial_00__Streptomyces_natalensis_"/>
    <otu id="otu40086" label="ARF53873.1_GCA_002082195_mechanosensitive_ion_channel_protein__Streptomyces_gilvosporeus_"/>
    <otu id="otu40109" label="88.1/93"/>
    <otu id="otu40112" label="OEJ55613.1_GCA_001746455_mechanosensitive_ion_channel_protein__Streptomyces_agglomeratus_"/>
    <otu id="otu40115" label="91.2/99"/>
    <otu id="otu40118" label="TGB09151.1_GCA_004684775_mechanosensitive_ion_channel_family_protein__Streptomyces_sp._MZ04_"/>
    <otu id="otu40121" label="81.7/100"/>
    <otu id="otu40124" label="ATL32298.1_GCA_002556545_Small_conductance_mechanosensitive_channel__Streptomyces_formicae_"/>
    <otu id="otu40127" label="APY85156.1_GCA_001975025_mechanosensitive_ion_channel_protein__Streptomyces_alfalfae_"/>
    <otu id="otu40150" label="76.9/99"/>
    <otu id="otu40153" label="GCA_001700545MAZZ01000617.1_278417401492_2_GCA_001700545__1_ID_1492_2_partial_01__Streptomyces_minutiscleroticus_"/>
    <otu id="otu40156" label="75.1/100"/>
    <otu id="otu40159" label="KPI09556.1_GCA_001298565_MscS_Mechanosensitive_ion_channel__Actinobacteria_bacterium_OK006_"/>
    <otu id="otu40164" label="OQQ19395.1_GCA_002078175_mechanosensitive_ion_channel_protein__Streptomyces_sp._M41_2017__"/>
    <otu id="otu40167" label="PBC59695.1_GCA_002300165_mechanosensitive_ion_channel_protein__Streptomyces_sp._Tue6028_"/>
    <otu id="otu40190" label="WP_017948580.1_GCF_000377525_MULTISPECIES__mechanosensitive_ion_channel_family_protein__Streptomyces_"/>
    <otu id="otu40197" label="EPH39955.1_GCA_000414115_putative_Small_conductance_mechanosensitive_channel__Streptomyces_aurantiacus_JA_4570_"/>
    <otu id="otu40216" label="PZX20378.1_GCA_003254275_small_conductance_mechanosensitive_channel__Cytophaga_xylanolytica_"/>
    <otu id="otu40225" label="GBC81435.1_GCA_002923315_Small_conductance_mechanosensitive_channel__bacterium_HR10_"/>
    <otu id="otu40228" label="GBC84223.1_GCA_002898535_Small_conductance_mechanosensitive_channel__bacterium_HR11_"/>
    <otu id="otu40239" label="GBD06417.1_GCA_002898295_Small_conductance_mechanosensitive_channel__bacterium_HR21_"/>
    <otu id="otu40258" label="0/82"/>
    <otu id="otu40261" label="PSR01136.1_GCA_003022485_mechanosensitive_ion_channel_protein_MscS__Bacteroidetes_bacterium_QS_8_68_28_"/>
    <otu id="otu40266" label="73.3/99"/>
    <otu id="otu40269" label="WP_047865660.1_GCF_001029505_mechanosensitive_ion_channel_family_protein__Rubrobacter_aplysinae_"/>
    <otu id="otu40272" label="GCA_004563715SIRX01000099.1_31051213692_3_GCA_004563715_1_ID_92_3_partial_00__Actinobacteria_bacterium_"/>
    <otu id="otu40279" label="ABG04176.1_GCA_000014185_MscS_Mechanosensitive_ion_channel__Rubrobacter_xylanophilus_DSM_9941_"/>
    <otu id="otu40294" label="82.3/33"/>
    <otu id="otu40297" label="79.6/32"/>
    <otu id="otu40302" label="79.3/68"/>
    <otu id="otu40305" label="73.1/63"/>
    <otu id="otu40308" label="SNZ14381.1_GCA_900215655_Mechanosensitive_ion_channel__Hydrogenobacter_hydrogenophilus_"/>
    <otu id="otu40311" label="64.3/63"/>
    <otu id="otu40314" label="WP_029551272.1_GCF_000702425_mechanosensitive_ion_channel_family_protein__Thermocrinis_sp._GBS_"/>
    <otu id="otu40319" label="AHE96897.1_GCA_000512735_hypothetical_protein_THERU_06620__Thermocrinis_ruber_"/>
    <otu id="otu40322" label="AHE96317.1_GCA_000512735_small_mechanosensitive_ion_channel_protein_MscS__Thermocrinis_ruber_"/>
    <otu id="otu40337" label="90.8/90"/>
    <otu id="otu40340" label="SHK56921.1_GCA_900142435_Small_conductance_mechanosensitive_channel__Thermocrinis_minervae_"/>
    <otu id="otu40343" label="GCA_000980765LBFR01000026.1_75785622826_7_GCA_000980765__1_ID_26_7_partial_00__bacterium_T2.1_"/>
    <otu id="otu40354" label="BAI69851.1_GCA_000010785_mechanosensitive_ion_channel__Hydrogenobacter_thermophilus_TK_6_"/>
    <otu id="otu40361" label="5.5/62"/>
    <otu id="otu40364" label="GCA_002011615MTOH01000001.1_4240058410831_42_GCA_002011615__1_ID_1_42_partial_00__Candidatus_Hydrothermae_bacterium_JdFR_72_"/>
    <otu id="otu40369" label="GCA_001603855LVAB01000631.1_23461404507_2_GCA_001603855_1_ID_507_2_partial_00__Syntrophobacterales_bacterium_Delta_03_"/>
    <otu id="otu40372" label="PKN33590.1_GCA_002841865_mechanosensitive_ion_channel_protein_MscS__Deltaproteobacteria_bacterium_HGW_Deltaproteobacteria_19_"/>
    <otu id="otu40387" label="61.7/55"/>
    <otu id="otu40394" label="RMH01698.1_GCA_003697005_mechanosensitive_ion_channel_family_protein__Aquificae_bacterium_"/>
    <otu id="otu40397" label="RMH79816.1_GCA_003696155_mechanosensitive_ion_channel_family_protein__Acidobacteria_bacterium_"/>
    <otu id="otu40406" label="RME11403.1_GCA_003694665_mechanosensitive_ion_channel_family_protein__Aquificae_bacterium_"/>
    <otu id="otu40409" label="HCO38677.1_GCA_003534055_TPA__mechanosensitive_ion_channel_protein_MscS__Aquificaceae_bacterium_"/>
    <otu id="otu40422" label="GCE35993.1_GCA_003990955_putative_MscS_family_protein_YhdY__Sporomusaceae_bacterium_"/>
    <otu id="otu40425" label="SDM47983.1_GCA_900104455_Mechanosensitive_ion_channel__Dendrosporobacter_quercicolus_"/>
    <otu id="otu40448" label="PYS54356.1_GCA_003222775_mechanosensitive_ion_channel_protein_MscS__Acidobacteria_bacterium_"/>
    <otu id="otu40455" label="88.4/91"/>
    <otu id="otu40458" label="88.5/93"/>
    <otu id="otu40461" label="0/59"/>
    <otu id="otu40464" label="53.8/68"/>
    <otu id="otu40467" label="59.6/71"/>
    <otu id="otu40470" label="48.2/71"/>
    <otu id="otu40473" label="GCA_002421425DIJZ01000014.1_38418354289010_38_GCA_002421425_1_ID_10_38_partial_00__candidate_division_WOR_3_bacterium_UBA5631_"/>
    <otu id="otu40476" label="OFY71128.1_GCA_001769655_hypothetical_protein_A3G23_15085__Bacteroidetes_bacterium_RIFCSPLOWO2_12_FULL_37_12_"/>
    <otu id="otu40489" label="75.6/98"/>
    <otu id="otu40494" label="81.3/97"/>
    <otu id="otu40497" label="8/70"/>
    <otu id="otu40500" label="71.9/95"/>
    <otu id="otu40507" label="AUC61619.1_GCA_002813895_small_conductance_mechanosenstive_ion_channel__Cyanobacterium_sp._HL_69_"/>
    <otu id="otu40510" label="GCA_003566215PXEJ01000408.1_414002443419_4_GCA_003566215__1_ID_419_4_partial_00__Cyanobacteria_bacterium_T3Sed10_376R1m_"/>
    <otu id="otu40517" label="49.6/96"/>
    <otu id="otu40520" label="AFZ54718.1_GCA_000317675_MscS_Mechanosensitive_ion_channel__Cyanobacterium_aponinum_PCC_10605_"/>
    <otu id="otu40525" label="WP_017296444.1_GCF_000332235_mechanosensitive_ion_channel_family_protein__Geminocystis_herdmanii_"/>
    <otu id="otu40528" label="BAQ60959.1_GCA_001548095_small_conductance_mechanosensitive_channel__Geminocystis_sp._NIES_3708_"/>
    <otu id="otu40543" label="PSF36194.1_GCA_003007785_mechanosensitive_ion_channel_protein_MscS__Aphanothece_hegewaldii_CCALA_016_"/>
    <otu id="otu40550" label="AKE65980.1_GCA_000981785_Putative_transport_system_permease_protein__Microcystis_aeruginosa_NIES_2549_"/>
    <otu id="otu40557" label="89.8/98"/>
    <otu id="otu40560" label="ELS01559.1_GCA_000332055_small_conductance_mechanosensitive_channel__Xenococcus_sp._PCC_7305_"/>
    <otu id="otu40563" label="ELR96589.1_GCA_000332035_small_conductance_mechanosensitive_channel__Gloeocapsa_sp._PCC_73106_"/>
    <otu id="otu40574" label="96/100"/>
    <otu id="otu40577" label="68.7/94"/>
    <otu id="otu40580" label="WP_085433446.1_GCF_002110465_mechanosensitive_ion_channel_family_protein__unicellular_cyanobacterium_SU2_"/>
    <otu id="otu40585" label="EAM48706.1_GCA_000167195_MscS_Mechanosensitive_ion_channel__Crocosphaera_watsonii_WH_8501_"/>
    <otu id="otu40588" label="58.1/100"/>
    <otu id="otu40591" label="EAZ94364.1_GCA_000169335_MscS_Mechanosensitive_ion_channel__Crocosphaera_chwakensis_CCY0110_"/>
    <otu id="otu40596" label="WP_107669672.1_GCF_003013815_mechanosensitive_ion_channel_family_protein__Cyanothece_sp._BG0011_"/>
    <otu id="otu40599" label="ACB52328.1_GCA_000017845_hypothetical_protein_cce_2980__Crocosphaera_subtropica_ATCC_51142_"/>
    <otu id="otu40618" label="HAC65125.1_GCA_003448685_TPA__mechanosensitive_ion_channel_protein_MscS__Cyanothece_sp._UBA12306_"/>
    <otu id="otu40629" label="TAF56606.1_GCA_004293855_mechanosensitive_ion_channel_family_protein__Oscillatoriales_cyanobacterium_"/>
    <otu id="otu40636" label="RMG14182.1_GCA_003695795_mechanosensitive_ion_channel_family_protein__Cyanobacteria_bacterium_J055_"/>
    <otu id="otu40647" label="ESA36432.1_GCA_000482245_small_conductance_mechanosensitive_channel__Leptolyngbya_sp._Heron_Island_J_"/>
    <otu id="otu40650" label="EKU99949.1_GCA_000316115_small_conductance_mechanosensitive_channel__Leptolyngbya_sp._PCC_7375_"/>
    <otu id="otu40657" label="GCA_000252485JH610856.1_847535814391_8_GCA_000252485_1_ID_391_8_partial_00__Prochloron_didemni_P4_Papua_New_Guinea_"/>
    <otu id="otu40668" label="KOR38160.1_GCA_001276715_hypothetical_protein_AM228_03160__Planktothricoides_sp._SR001_"/>
    <otu id="otu40679" label="GBD03978.1_GCA_002898315_Small_conductance_mechanosensitive_channel__bacterium_HR19_"/>
    <otu id="otu40686" label="GCA_002316275DCDE01000009.1_2123583246442_21_GCA_002316275_1_ID_2_21_partial_00__candidate_division_WOR_3_bacterium_UBA1063_"/>
    <otu id="otu40693" label="86.7/92"/>
    <otu id="otu40696" label="KUK13147.1_GCA_001508835_Mechanosensitive_ion_channel_family_protein__bacterium_42_11_"/>
    <otu id="otu40699" label="90/93"/>
    <otu id="otu40702" label="81.5/93"/>
    <otu id="otu40705" label="GCA_001442855LDXU01000004.1_8387670887014_83_GCA_001442855_1_ID_4_83_partial_00__Candidatus_Thermokryptus_mobilis_"/>
    <otu id="otu40708" label="CUS98072.1_GCA_001458495_Small_conductance_mechanosensitive_channel__Candidatus_Kryptobacter_tengchongensis_"/>
    <otu id="otu40715" label="GCA_001442925LDXX01000004.1_3847776488164_38_GCA_001442925_1_ID_4_38_partial_00__Candidatus_Kryptonium_thompsoni_"/>
    <otu id="otu40730" label="GCA_000403075AQST01000057.1_42469584798657_42_GCA_000403075__1_ID_57_42_partial_00__Calescamantes_bacterium_SCGC_AAA471_M6_"/>
    <otu id="otu40741" label="88.6/81"/>
    <otu id="otu40744" label="95.6/95"/>
    <otu id="otu40747" label="99.1/99"/>
    <otu id="otu40750" label="23.9/97"/>
    <otu id="otu40753" label="PMP60573.1_GCA_002877875_mechanosensitive_ion_channel_protein_MscS__partial__Caldimicrobium_thiodismutans_"/>
    <otu id="otu40756" label="BAU22669.1_GCA_001548275_mechanosensitive_ion_channel_protein__Caldimicrobium_thiodismutans_"/>
    <otu id="otu40763" label="GCA_002441555DJWK01000025.1_50329803401724_50_GCA_002441555_1_ID_24_50_partial_00__Thermodesulfobacteriaceae_bacterium_UBA6232_"/>
    <otu id="otu40770" label="0/88"/>
    <otu id="otu40773" label="86.1/96"/>
    <otu id="otu40776" label="AEH22122.1_GCA_000215975_MscS_Mechanosensitive_ion_channel__Thermodesulfobacterium_geofontis_OPF15_"/>
    <otu id="otu40779" label="PMP66615.1_GCA_002877985_mechanosensitive_ion_channel_protein_MscS__Thermodesulfobacterium_geofontis_"/>
    <otu id="otu40786" label="RKX62343.1_GCA_003641645_mechanosensitive_ion_channel_family_protein__partial__Thermodesulfobacteria_bacterium_"/>
    <otu id="otu40797" label="76.4/76"/>
    <otu id="otu40800" label="73.9/93"/>
    <otu id="otu40805" label="PKN01859.1_GCA_002841695_mechanosensitive_ion_channel_protein_MscS__Elusimicrobia_bacterium_HGW_Elusimicrobia_1_"/>
    <otu id="otu40808" label="OGO80919.1_GCA_001797195_mechanosensitive_ion_channel_protein_MscS__Clostridiales_bacterium_GWC2_40_7_"/>
    <otu id="otu40815" label="PIP06958.1_GCA_002771825_mechanosensitive_ion_channel_protein_MscS__partial__Syntrophobacteraceae_bacterium_CG23_combo_of_CG06_09_8_20_14_all_50_8_"/>
    <otu id="otu40822" label="77.8/77"/>
    <otu id="otu40825" label="GCA_002305355DBQS01000007.1_31268229627_3_GCA_002305355_1_ID_27_3_partial_00__Patescibacteria_group_bacterium_UBA1388_"/>
    <otu id="otu40828" label="PIQ77054.1_GCA_002796025_mechanosensitive_ion_channel_protein_MscS__Candidatus_Peregrinibacteria_bacterium_CG11_big_fil_rev_8_21_14_0_20_46_8_"/>
    <otu id="otu40847" label="66.8/92"/>
    <otu id="otu40850" label="RPJ02413.1_GCA_003820495_mechanosensitive_ion_channel_family_protein__Candidatus_Aminicenantes_bacterium_"/>
    <otu id="otu40853" label="GCA_002383325DFYJ01000055.1_25284702949291_25_GCA_002383325_1_ID_91_25_partial_00__Candidatus_Aminicenantes_bacterium_UBA4085_"/>
    <otu id="otu40866" label="85.5/98"/>
    <otu id="otu40869" label="TAL37633.1_GCA_004297825_mechanosensitive_ion_channel_family_protein__Spirochaetes_bacterium_"/>
    <otu id="otu40872" label="RME89917.1_GCA_003695005_mechanosensitive_ion_channel_family_protein__Candidatus_Hydrogenedentes_bacterium_"/>
    <otu id="otu40879" label="EEG76212.1_GCA_000174415_MscS_Mechanosensitive_ion_channel__Dethiobacter_alkaliphilus_AHT_1_"/>
    <otu id="otu40890" label="OPY13861.1_GCA_002067815_Small_conductance_mechanosensitive_channel__Syntrophus_sp._PtaB.Bin001_"/>
    <otu id="otu40897" label="47.2/88"/>
    <otu id="otu40900" label="GCA_002127415MWJR01000093.1_326393703135_3_GCA_002127415__1_ID_135_3_partial_00__Calditrichaeota_bacterium_AABM5.125.24_"/>
    <otu id="otu40903" label="RLA97864.1_GCA_003646665_mechanosensitive_ion_channel_family_protein__Deltaproteobacteria_bacterium_"/>
    <otu id="otu40918" label="OGH59246.1_GCA_001784175_hypothetical_protein_A3G34_02900__Candidatus_Lindowbacteria_bacterium_RIFCSPLOWO2_12_FULL_62_27_"/>
    <otu id="otu40927" label="25.5/92"/>
    <otu id="otu40930" label="TAE29732.1_GCA_004292595_mechanosensitive_ion_channel_family_protein__Candidatus_Kapabacteria_bacterium_"/>
    <otu id="otu40933" label="GCA_002483085DLHF01000017.1_9611335011446559_96_GCA_002483085__1_ID_59_96_partial_00__Ignavibacteria_bacterium_UBA7675_"/>
    <otu id="otu40940" label="KXK55684.1_GCA_001567195_Potassium_efflux_system_protein_KefA__Chlorobi_bacterium_OLB7_"/>
    <otu id="otu40951" label="53.1/46"/>
    <otu id="otu40956" label="49.8/42"/>
    <otu id="otu40959" label="90.9/43"/>
    <otu id="otu40962" label="89.3/85"/>
    <otu id="otu40965" label="84.6/97"/>
    <otu id="otu40968" label="85.1/99"/>
    <otu id="otu40971" label="GCA_003136575PLEX01000171.1_575424755305184_57_GCA_003136575_1_ID_184_57_partial_00__Bryobacterales_bacterium_"/>
    <otu id="otu40974" label="HCC56661.1_GCA_003517725_TPA__mechanosensitive_ion_channel_family_protein__Solibacterales_bacterium_"/>
    <otu id="otu40983" label="GCA_003132865PKYZ01000332.1_22188311991373_22_GCA_003132865__1_ID_73_22_partial_00__Bryobacterales_bacterium_"/>
    <otu id="otu40986" label="GCA_003168715PMRN01000435.1_42965403251_4_GCA_003168715_1_ID_51_4_partial_00__Bryobacterales_bacterium_"/>
    <otu id="otu40997" label="84.9/87"/>
    <otu id="otu41000" label="84.2/87"/>
    <otu id="otu41005" label="PYS05696.1_GCA_003222815_mechanosensitive_ion_channel_family_protein__Acidobacteria_bacterium_"/>
    <otu id="otu41010" label="PYS52396.1_GCA_003222775_mechanosensitive_ion_channel_family_protein__Acidobacteria_bacterium_"/>
    <otu id="otu41013" label="87.1/99"/>
    <otu id="otu41016" label="PYR98310.1_GCA_003223875_mechanosensitive_ion_channel_family_protein__Acidobacteria_bacterium_"/>
    <otu id="otu41019" label="OLE88307.1_GCA_001920875_hypothetical_protein_AUG08_09075__Acidobacteria_bacterium_13_1_20CM_2_55_15_"/>
    <otu id="otu41034" label="GCA_003136675PLFE01000166.1_141670417783137_14_GCA_003136675__1_ID_137_14_partial_00__Bryobacterales_bacterium_"/>
    <otu id="otu41041" label="PYT25959.1_GCA_003223115_mechanosensitive_ion_channel_family_protein__Acidobacteria_bacterium_"/>
    <otu id="otu41054" label="86.7/52"/>
    <otu id="otu41057" label="81.9/96"/>
    <otu id="otu41060" label="89.2/94"/>
    <otu id="otu41063" label="49.7/77"/>
    <otu id="otu41066" label="14.2/77"/>
    <otu id="otu41069" label="GCA_003164035PLRS01000168.1_106121630122709140_106_GCA_003164035__1_ID_140_106_partial_00__Bryobacterales_bacterium_"/>
    <otu id="otu41074" label="77.7/99"/>
    <otu id="otu41077" label="GCA_003168995PMQR01000668.1_1186819739903_11_GCA_003168995_1_ID_903_11_partial_00__Bryobacterales_bacterium_"/>
    <otu id="otu41080" label="GCA_003170915PMYB01000063.1_644905584150_6_GCA_003170915__1_ID_150_6_partial_00__Bryobacterales_bacterium_"/>
    <otu id="otu41087" label="GCA_003142355PLMF01000399.1_47083814192_4_GCA_003142355__1_ID_92_4_partial_00__Bryobacterales_bacterium_"/>
    <otu id="otu41100" label="GCA_003142185PLOR01000096.1_30377243878269_30_GCA_003142185__1_ID_69_30_partial_00__Bryobacterales_bacterium_"/>
    <otu id="otu41103" label="GCA_003157745PMKM01000005.1_8123561341492_8_GCA_003157745_1_ID_92_8_partial_00__Bryobacterales_bacterium_"/>
    <otu id="otu41114" label="GCA_003139735PLGA01000231.1_884049522545_8_GCA_003139735_1_ID_545_8_partial_00__Bryobacterales_bacterium_"/>
    <otu id="otu41125" label="GCA_003136215PLDO01000561.1_951096215715_9_GCA_003136215_1_ID_715_9_partial_00__Bryobacterales_bacterium_"/>
    <otu id="otu41128" label="ABJ82592.1_GCA_000014905_MscS_Mechanosensitive_ion_channel__Candidatus_Solibacter_usitatus_Ellin6076_"/>
    <otu id="otu41135" label="GCA_003164075PLRZ01000428.1_777348795621_7_GCA_003164075_1_ID_621_7_partial_00__Bryobacterales_bacterium_"/>
    <otu id="otu41146" label="90.1/97"/>
    <otu id="otu41149" label="GCA_003135055PLDF01000124.1_403300934073277_40_GCA_003135055__1_ID_277_40_partial_00__Bryobacterales_bacterium_"/>
    <otu id="otu41154" label="GCA_003167255PMTR01000057.1_21224752353992_21_GCA_003167255_1_ID_92_21_partial_00__Bryobacterales_bacterium_"/>
    <otu id="otu41157" label="GCA_003152325PLZX01000243.1_21621226139_2_GCA_003152325__1_ID_139_2_partial_00__Bryobacterales_bacterium_"/>
    <otu id="otu41172" label="PWU00256.1_GCA_003175985_mechanosensitive_ion_channel_family_protein__Acidobacteriia_bacterium_"/>
    <otu id="otu41183" label="SPE39503.1_GCA_900290315_MscS_Mechanosensitive_ion_channel__Candidatus_Sulfopaludibacter_sp._SbA3_"/>
    <otu id="otu41190" label="GCA_003167275PMTT01000804.1_15031597831_1_GCA_003167275__1_ID_831_1_partial_00__Bryobacterales_bacterium_"/>
    <otu id="otu41197" label="75/92"/>
    <otu id="otu41200" label="RJP73079.1_GCA_003599535_mechanosensitive_ion_channel_family_protein__candidate_division_Zixibacteria_bacterium_"/>
    <otu id="otu41203" label="RMG69100.1_GCA_003696145_mechanosensitive_ion_channel_family_protein__partial__Nitrospirae_bacterium_"/>
    <otu id="otu41218" label="46.3/65"/>
    <otu id="otu41221" label="GCA_002366635DFBN01000093.1_108276933714_10_GCA_002366635_1_ID_14_10_partial_00__candidate_division_WOR_3_bacterium_UBA3079_"/>
    <otu id="otu41224" label="RKY66650.1_GCA_003645905_mechanosensitive_ion_channel_family_protein__Candidatus_Latescibacteria_bacterium_"/>
    <otu id="otu41237" label="74/64"/>
    <otu id="otu41240" label="35/55"/>
    <otu id="otu41243" label="50.8/65"/>
    <otu id="otu41246" label="56/76"/>
    <otu id="otu41249" label="86.9/96"/>
    <otu id="otu41252" label="27.8/72"/>
    <otu id="otu41255" label="83.1/95"/>
    <otu id="otu41258" label="29.3/95"/>
    <otu id="otu41261" label="PCC67356.1_GCA_002343915_mechanosensitive_ion_channel_protein_MscS__Nannocystis_exedens_"/>
    <otu id="otu41264" label="62.9/84"/>
    <otu id="otu41267" label="19.9/61"/>
    <otu id="otu41270" label="58.6/85"/>
    <otu id="otu41273" label="92.4/92"/>
    <otu id="otu41276" label="38.3/98"/>
    <otu id="otu41281" label="PYN79862.1_GCA_003220535_mechanosensitive_ion_channel_family_protein__Candidatus_Rokubacteria_bacterium_"/>
    <otu id="otu41286" label="PYM94293.1_GCA_003220435_hypothetical_protein_DME04_08455__Candidatus_Rokubacteria_bacterium_"/>
    <otu id="otu41289" label="PYM98495.1_GCA_003221515_hypothetical_protein_DME07_22355__Candidatus_Rokubacteria_bacterium_"/>
    <otu id="otu41300" label="OLB95819.1_GCA_001917585_hypothetical_protein_AUH30_14195__Candidatus_Rokubacteria_bacterium_13_1_40CM_68_15_"/>
    <otu id="otu41307" label="OLD97997.1_GCA_001919805_hypothetical_protein_AUG80_09470__Candidatus_Rokubacteria_bacterium_13_1_20CM_4_68_9_"/>
    <otu id="otu41314" label="92.2/84"/>
    <otu id="otu41317" label="71.2/42"/>
    <otu id="otu41320" label="OLC14045.1_GCA_001917535_hypothetical_protein_AUH29_11170__Candidatus_Rokubacteria_bacterium_13_1_40CM_69_27_"/>
    <otu id="otu41323" label="PYM25723.1_GCA_003220225_mechanosensitive_ion_channel_family_protein__Candidatus_Rokubacteria_bacterium_"/>
    <otu id="otu41332" label="56.2/55"/>
    <otu id="otu41335" label="PYM75336.1_GCA_003221595_mechanosensitive_ion_channel_family_protein__Candidatus_Rokubacteria_bacterium_"/>
    <otu id="otu41338" label="74.2/47"/>
    <otu id="otu41341" label="72.9/90"/>
    <otu id="otu41346" label="PYN47585.1_GCA_003221615_mechanosensitive_ion_channel_family_protein__Candidatus_Rokubacteria_bacterium_"/>
    <otu id="otu41349" label="PYN36040.1_GCA_003220495_mechanosensitive_ion_channel_family_protein__Candidatus_Rokubacteria_bacterium_"/>
    <otu id="otu41356" label="PYN73405.1_GCA_003220535_mechanosensitive_ion_channel_family_protein__Candidatus_Rokubacteria_bacterium_"/>
    <otu id="otu41365" label="PYM98959.1_GCA_003221515_mechanosensitive_ion_channel_family_protein__Candidatus_Rokubacteria_bacterium_"/>
    <otu id="otu41368" label="PYM92264.1_GCA_003220435_mechanosensitive_ion_channel_family_protein__Candidatus_Rokubacteria_bacterium_"/>
    <otu id="otu41385" label="PYN22576.1_GCA_003221635_mechanosensitive_ion_channel_family_protein__Candidatus_Rokubacteria_bacterium_"/>
    <otu id="otu41388" label="PYN41828.1_GCA_003221655_mechanosensitive_ion_channel_family_protein__Candidatus_Rokubacteria_bacterium_"/>
    <otu id="otu41407" label="11.8/62"/>
    <otu id="otu41410" label="HBH04813.1_GCA_003499425_TPA__mechanosensitive_ion_channel_family_protein__Candidatus_Rokubacteria_bacterium_"/>
    <otu id="otu41415" label="PYM21138.1_GCA_003220265_mechanosensitive_ion_channel_family_protein__Candidatus_Rokubacteria_bacterium_"/>
    <otu id="otu41418" label="RPH83626.1_GCA_003818485_mechanosensitive_ion_channel_family_protein__Candidatus_Rokubacteria_bacterium_"/>
    <otu id="otu41433" label="87.5/88"/>
    <otu id="otu41438" label="PYN57670.1_GCA_003220595_mechanosensitive_ion_channel_family_protein__Candidatus_Rokubacteria_bacterium_"/>
    <otu id="otu41441" label="18/99"/>
    <otu id="otu41444" label="4.5/94"/>
    <otu id="otu41447" label="PYO20083.1_GCA_003220675_mechanosensitive_ion_channel_family_protein__Candidatus_Rokubacteria_bacterium_"/>
    <otu id="otu41450" label="PYN39101.1_GCA_003220515_mechanosensitive_ion_channel_family_protein__Candidatus_Rokubacteria_bacterium_"/>
    <otu id="otu41457" label="PYN68679.1_GCA_003221695_mechanosensitive_ion_channel_family_protein__Candidatus_Rokubacteria_bacterium_"/>
    <otu id="otu41468" label="PYM46880.1_GCA_003220315_mechanosensitive_ion_channel_family_protein__Candidatus_Rokubacteria_bacterium_"/>
    <otu id="otu41483" label="37.8/87"/>
    <otu id="otu41486" label="OGK84576.1_GCA_001788395_hypothetical_protein_A2X53_01885__Candidatus_Rokubacteria_bacterium_GWA2_70_23_"/>
    <otu id="otu41489" label="TAK31205.1_GCA_004297765_mechanosensitive_ion_channel_family_protein__Chloroflexi_bacterium_"/>
    <otu id="otu41500" label="PYM33569.1_GCA_003221455_mechanosensitive_ion_channel_family_protein__Candidatus_Rokubacteria_bacterium_"/>
    <otu id="otu41507" label="92.5/97"/>
    <otu id="otu41510" label="83.4/86"/>
    <otu id="otu41513" label="68.7/98"/>
    <otu id="otu41516" label="GCA_003151595PLXW01000019.1_9148211584334_9_GCA_003151595__1_ID_34_9_partial_00__Myxococcales_bacterium_"/>
    <otu id="otu41523" label="25.1/97"/>
    <otu id="otu41526" label="GCA_002197525NFUN01000166.1_34425414391475_34_GCA_002197525_1_ID_75_34_partial_00__Acidobacteria_subdivision_13_bacterium_RH2_MAG17b_"/>
    <otu id="otu41529" label="PYV12120.1_GCA_003224665_hypothetical_protein_DMG23_02200__Acidobacteria_bacterium_"/>
    <otu id="otu41536" label="0/90"/>
    <otu id="otu41541" label="GCA_002478145DLMI01000006.1_364004141132215_36_GCA_002478145__1_ID_215_36_partial_00__Acidobacteria_bacterium_UBA7540_"/>
    <otu id="otu41546" label="PYV28559.1_GCA_003224655_hypothetical_protein_DMG24_01745__partial__Acidobacteria_bacterium_"/>
    <otu id="otu41549" label="PYV22402.1_GCA_003224585_hypothetical_protein_DMG27_18295__Acidobacteria_bacterium_"/>
    <otu id="otu41560" label="96.7/99"/>
    <otu id="otu41563" label="GCA_003171295PMYF01000635.1_752946376393_7_GCA_003171295__1_ID_393_7_partial_00__Acidobacteria_bacterium_"/>
    <otu id="otu41568" label="GCA_003165615PLWR01000068.1_33771459686_3_GCA_003165615__1_ID_686_3_partial_00__Acidobacteria_bacterium_"/>
    <otu id="otu41571" label="GCA_003165315PLSX01000200.1_971028187170_9_GCA_003165315__1_ID_170_9_partial_00__Acidobacteria_bacterium_"/>
    <otu id="otu41592" label="PYV16613.1_GCA_003224695_hypothetical_protein_DMG21_11085__Acidobacteria_bacterium_"/>
    <otu id="otu41595" label="PYV34116.1_GCA_003225365_hypothetical_protein_DMG22_07350__Acidobacteria_bacterium_"/>
    <otu id="otu41614" label="OGQ55227.1_GCA_001799045_hypothetical_protein_A2W66_03540__Deltaproteobacteria_bacterium_RIFCSPLOWO2_02_56_12_"/>
    <otu id="otu41617" label="TAJ76710.1_GCA_004297385_mechanosensitive_ion_channel_family_protein__bacterium_"/>
    <otu id="otu41624" label="OGQ83740.1_GCA_001798595_hypothetical_protein_A3F90_04455__Deltaproteobacteria_bacterium_RIFCSPLOWO2_12_FULL_60_19_"/>
    <otu id="otu41635" label="7.2/86"/>
    <otu id="otu41640" label="GCA_003154025PMCE01000069.1_141396115013516_14_GCA_003154025__1_ID_516_14_partial_00__Syntrophaceae_bacterium_"/>
    <otu id="otu41643" label="RPJ35233.1_GCA_003820545_mechanosensitive_ion_channel_family_protein__Deltaproteobacteria_bacterium_"/>
    <otu id="otu41650" label="OGP83770.1_GCA_001798805_hypothetical_protein_A2Y95_07070__Deltaproteobacteria_bacterium_RBG_13_65_10_"/>
    <otu id="otu41665" label="84/97"/>
    <otu id="otu41670" label="TAJ33349.1_GCA_004296865_mechanosensitive_ion_channel_family_protein__Nitrospirae_bacterium_"/>
    <otu id="otu41673" label="TAJ10317.1_GCA_004296885_mechanosensitive_ion_channel_family_protein__Nitrospirae_bacterium_"/>
    <otu id="otu41680" label="OGW60130.1_GCA_001803795_hypothetical_protein_A2V83_02855__Nitrospirae_bacterium_RBG_16_64_22_"/>
    <otu id="otu41693" label="OGB95905.1_GCA_001771285_hypothetical_protein_A3G35_00800__candidate_division_NC10_bacterium_RIFCSPLOWO2_12_FULL_66_18_"/>
    <otu id="otu41698" label="GCA_002634395NSJM01000010.1_43495435064381_43_GCA_002634395__1_ID_81_43_partial_00__Candidatus_Methylomirabilis_sp._"/>
    <otu id="otu41701" label="93.2/99"/>
    <otu id="otu41704" label="80.3/99"/>
    <otu id="otu41707" label="PWB47749.1_GCA_003104975_mechanosensitive_ion_channel_family_protein__candidate_division_NC10_bacterium_"/>
    <otu id="otu41710" label="GCA_002632385NSJN01000039.1_77295835613_7_GCA_002632385__1_ID_13_7_partial_00__Candidatus_Methylomirabilis_oxyfera_"/>
    <otu id="otu41717" label="GCA_001914375MRWO01000488.1_11450116_1_GCA_001914375_1_ID_116_1_partial_10__Candidatus_Methylomirabilis_sp._BIN6_"/>
    <otu id="otu41736" label="76.7/68"/>
    <otu id="otu41741" label="41.2/68"/>
    <otu id="otu41744" label="HBY59714.1_GCA_003513885_TPA__hypothetical_protein_DEH78_07810__Solibacterales_bacterium_"/>
    <otu id="otu41749" label="GCA_003154855PMEV01000071.1_131475215729189_13_GCA_003154855__1_ID_189_13_partial_00__Bryobacterales_bacterium_"/>
    <otu id="otu41752" label="GCA_003137035PLEM01000084.1_643515334280_6_GCA_003137035__1_ID_280_6_partial_00__Bryobacterales_bacterium_"/>
    <otu id="otu41763" label="GCA_001464575LNFE01000164.1_422313250164_4_GCA_001464575__1_ID_164_4_partial_00__Acidobacteria_bacterium_Ga0077553_"/>
    <otu id="otu41770" label="TAJ98780.1_GCA_004297235_mechanosensitive_ion_channel_family_protein__partial__Nitrospirae_bacterium_"/>
    <otu id="otu41781" label="90.3/84"/>
    <otu id="otu41784" label="86.4/39"/>
    <otu id="otu41787" label="22.3/21"/>
    <otu id="otu41790" label="0/15"/>
    <otu id="otu41793" label="88.9/57"/>
    <otu id="otu41796" label="79.6/55"/>
    <otu id="otu41799" label="72.3/47"/>
    <otu id="otu41802" label="88.9/71"/>
    <otu id="otu41807" label="77.8/55"/>
    <otu id="otu41810" label="83.1/54"/>
    <otu id="otu41813" label="21.2/17"/>
    <otu id="otu41816" label="0/14"/>
    <otu id="otu41819" label="79.4/25"/>
    <otu id="otu41822" label="77.4/27"/>
    <otu id="otu41825" label="94/94"/>
    <otu id="otu41830" label="63/100"/>
    <otu id="otu41833" label="GCA_002341805DDOS01000087.1_22144521548970_22_GCA_002341805_1_ID_70_22_partial_00__Aquificaceae_bacterium_UBA2488_"/>
    <otu id="otu41836" label="AGH93764.1_GCA_000348765_small_conductance_mechanosensitive_channel__Hydrogenobaculum_sp._SN_"/>
    <otu id="otu41843" label="AGH93055.1_GCA_000348765_small_conductance_mechanosensitive_channel__Hydrogenobaculum_sp._SN_"/>
    <otu id="otu41850" label="GCA_002753395PEAB01000105.1_35091216147_3_GCA_002753395__1_ID_147_3_partial_00__Nitrospirae_bacterium_MYbinv3_"/>
    <otu id="otu41857" label="GCA_003162155PMMQ01000137.1_520973152164_5_GCA_003162155_1_ID_164_5_partial_00__Nitrospiraceae_bacterium_"/>
    <otu id="otu41864" label="50/70"/>
    <otu id="otu41867" label="TAN40341.1_GCA_004321925_mechanosensitive_ion_channel_family_protein__Nitrospirae_bacterium_"/>
    <otu id="otu41870" label="RQW82680.1_GCA_003857395_mechanosensitive_ion_channel_family_protein__partial__Geobacter_sp._"/>
    <otu id="otu41881" label="79.3/97"/>
    <otu id="otu41884" label="79.4/90"/>
    <otu id="otu41887" label="72.3/86"/>
    <otu id="otu41890" label="70.7/87"/>
    <otu id="otu41893" label="RJX29983.1_GCA_003605035_mechanosensitive_ion_channel_family_protein__Desulfurivibrio_sp._"/>
    <otu id="otu41896" label="HAK58822.1_GCA_003454665_TPA__mechanosensitive_ion_channel_family_protein__Nitrospiraceae_bacterium_"/>
    <otu id="otu41903" label="GCA_002451165DKBH01000107.1_252972530780121_25_GCA_002451165__1_ID_121_25_partial_00__Nitrospiraceae_bacterium_UBA6905_"/>
    <otu id="otu41910" label="GCA_002634385NSJL01000029.1_35427804383241_35_GCA_002634385__1_ID_41_35_partial_00__Nitrospira_sp._"/>
    <otu id="otu41917" label="RJR16325.1_GCA_003599025_mechanosensitive_ion_channel_family_protein__Nitrospiraceae_bacterium_"/>
    <otu id="otu41928" label="OGW47141.1_GCA_001805085_hypothetical_protein_A2078_12410__Nitrospirae_bacterium_GWC2_57_9_"/>
    <otu id="otu41935" label="PWB67963.1_GCA_003105225_mechanosensitive_ion_channel_family_protein__Deltaproteobacteria_bacterium_"/>
    <otu id="otu41942" label="79.1/43"/>
    <otu id="otu41947" label="64.5/81"/>
    <otu id="otu41950" label="74.9/93"/>
    <otu id="otu41953" label="65.3/95"/>
    <otu id="otu41956" label="98.8/99"/>
    <otu id="otu41959" label="GCA_003165115PLSJ01000272.1_316762731136_3_GCA_003165115__1_ID_136_3_partial_00__Syntrophaceae_bacterium_"/>
    <otu id="otu41962" label="OPY67656.1_GCA_002067405_Small_conductance_mechanosensitive_channel__Syntrophorhabdaceae_bacterium_PtaU1.Bin034_"/>
    <otu id="otu41969" label="59.2/94"/>
    <otu id="otu41972" label="75.2/97"/>
    <otu id="otu41975" label="GCA_002634385NSJL01000004.1_15616378916478412_156_GCA_002634385__1_ID_12_156_partial_00__Nitrospira_sp._"/>
    <otu id="otu41978" label="OHE58062.1_GCA_001830985_hypothetical_protein_A2Z47_15385__Thermodesulfovibrio_sp._RBG_19FT_COMBO_42_12_"/>
    <otu id="otu41987" label="75.8/93"/>
    <otu id="otu41990" label="OGF62413.1_GCA_001780385_hypothetical_protein_A2Y62_16975__Candidatus_Fischerbacteria_bacterium_RBG_13_37_8_"/>
    <otu id="otu41993" label="71/98"/>
    <otu id="otu41996" label="KPK46156.1_GCA_001303745_hypothetical_protein_AMK74_01155__Nitrospira_bacterium_SM23_35_"/>
    <otu id="otu41999" label="43.1/99"/>
    <otu id="otu42002" label="RJQ56086.1_GCA_003599505_mechanosensitive_ion_channel_family_protein__Nitrospiraceae_bacterium_"/>
    <otu id="otu42005" label="RJQ45465.1_GCA_003599425_mechanosensitive_ion_channel_family_protein__Nitrospiraceae_bacterium_"/>
    <otu id="otu42020" label="OHE54842.1_GCA_001830985_hypothetical_protein_A2Z47_03750__Thermodesulfovibrio_sp._RBG_19FT_COMBO_42_12_"/>
    <otu id="otu42035" label="OGW09310.1_GCA_001805005_hypothetical_protein_A2W77_01605__Nitrospinae_bacterium_RIFCSPLOWO2_12_39_16_"/>
    <otu id="otu42042" label="OGW50401.1_GCA_001803815_hypothetical_protein_A2Z50_05185__Nitrospirae_bacterium_RBG_19FT_COMBO_42_15_"/>
    <otu id="otu42049" label="RJQ22638.1_GCA_003599275_mechanosensitive_ion_channel_family_protein__Nitrospiraceae_bacterium_"/>
    <otu id="otu42056" label="GCA_002451135DKBK01000093.1_131052811574128_13_GCA_002451135_1_ID_128_13_partial_00__Nitrospiraceae_bacterium_UBA6902_"/>
    <otu id="otu42067" label="77.2/94"/>
    <otu id="otu42070" label="75.1/96"/>
    <otu id="otu42073" label="SPQ01729.1_GCA_900302705_putative_integral_membrane_protein__Candidatus_Sulfobium_mesophilum_"/>
    <otu id="otu42076" label="RJQ39063.1_GCA_003599795_mechanosensitive_ion_channel_family_protein__Nitrospiraceae_bacterium_"/>
    <otu id="otu42083" label="88.4/98"/>
    <otu id="otu42086" label="PIV66678.1_GCA_002781345_mechanosensitive_ion_channel_family_protein__Nitrospirae_bacterium_CG01_land_8_20_14_3_00_44_22_"/>
    <otu id="otu42089" label="65.7/100"/>
    <otu id="otu42092" label="PKL52136.1_GCA_002839535_mechanosensitive_ion_channel_family_protein__Nitrospira_bacterium_HGW_Nitrospira_1_"/>
    <otu id="otu42095" label="PIY86352.1_GCA_002785245_mechanosensitive_ion_channel_family_protein__partial__Nitrospirae_bacterium_CG_4_10_14_0_8_um_filter_41_23_"/>
    <otu id="otu42114" label="OGW59055.1_GCA_001805205_hypothetical_protein_A2Y48_08720__Nitrospirae_bacterium_RIFCSPLOW2_12_42_9_"/>
    <otu id="otu42121" label="78.8/74"/>
    <otu id="otu42124" label="24.9/64"/>
    <otu id="otu42127" label="OGW51903.1_GCA_001803815_hypothetical_protein_A2Z50_05030__Nitrospirae_bacterium_RBG_19FT_COMBO_42_15_"/>
    <otu id="otu42130" label="TAL23680.1_GCA_004298625_mechanosensitive_ion_channel_family_protein__Nitrospirae_bacterium_"/>
    <otu id="otu42137" label="OGW26896.1_GCA_001805055_hypothetical_protein_A2X56_09105__Nitrospirae_bacterium_GWC2_57_13_"/>
    <otu id="otu42148" label="OGL48790.1_GCA_001790785_hypothetical_protein_A3C43_04385__Candidatus_Schekmanbacteria_bacterium_RIFCSPHIGHO2_02_FULL_38_11_"/>
    <otu id="otu42155" label="58.8/44"/>
    <otu id="otu42158" label="74.3/89"/>
    <otu id="otu42163" label="79.7/90"/>
    <otu id="otu42166" label="81.7/90"/>
    <otu id="otu42169" label="GCA_002342225DDPO01000184.1_151284213840165_15_GCA_002342225_1_ID_165_15_partial_00__Bdellovibrionaceae_bacterium_UBA2466_"/>
    <otu id="otu42172" label="PMP72393.1_GCA_002878055_mechanosensitive_ion_channel_family_protein__Thermodesulfovibrio_aggregans_"/>
    <otu id="otu42181" label="GCA_002339325DDKK01000024.1_29254062643127_29_GCA_002339325_1_ID_27_29_partial_00__Nitrospiraceae_bacterium_UBA2600_"/>
    <otu id="otu42184" label="ODA44791.1_GCA_001707915_Small_conductance_mechanosensitive_channel__Thermodesulfovibrio_sp._N1_"/>
    <otu id="otu42197" label="WP_038059441.1_GCF_000482825_mechanosensitive_ion_channel_family_protein__Thermodesulfovibrio_islandicus_"/>
    <otu id="otu42200" label="GAQ95162.1_GCA_001514535_mechanosensitive_ion_channel__Thermodesulfovibrio_aggregans_"/>
    <otu id="otu42211" label="RPH83495.1_GCA_003818345_mechanosensitive_ion_channel_family_protein__Desulfobacteraceae_bacterium_"/>
    <otu id="otu42218" label="71/65"/>
    <otu id="otu42221" label="87.2/99"/>
    <otu id="otu42224" label="GCA_002418985DIFE01000048.1_6150529515545_61_GCA_002418985__1_ID_5_61_partial_00__Deltaproteobacteria_bacterium_UBA5756_"/>
    <otu id="otu42227" label="OPY78563.1_GCA_002067975_Mechanosensitive_channel_MscK_precursor__Syntrophorhabdus_sp._PtaU1.Bin058_"/>
    <otu id="otu42234" label="75.6/97"/>
    <otu id="otu42237" label="59/95"/>
    <otu id="otu42240" label="GCA_002011795MTOX01000017.1_5658310593537_56_GCA_002011795_1_ID_7_56_partial_00__Nitrospirae_bacterium_JdFR_88_"/>
    <otu id="otu42243" label="RMG00955.1_GCA_003696065_mechanosensitive_ion_channel_family_protein__Nitrospirae_bacterium_"/>
    <otu id="otu42250" label="GCA_002011745MTOU01000026.1_21430248521_2_GCA_002011745_1_ID_21_2_partial_00__Nitrospirae_bacterium_JdFR_85_"/>
    <otu id="otu42269" label="GCA_002424725DIKX01000206.1_3243242442793_32_GCA_002424725_1_ID_3_32_partial_00__Holophagales_bacterium_UBA5607_"/>
    <otu id="otu42276" label="OGW48672.1_GCA_001805085_hypothetical_protein_A2078_12115__Nitrospirae_bacterium_GWC2_57_9_"/>
    <otu id="otu42283" label="88.4/25"/>
    <otu id="otu42286" label="77.5/26"/>
    <otu id="otu42293" label="ACD66739.1_GCA_000020325_MscS_Mechanosensitive_ion_channel__Sulfurihydrogenibium_sp._YO3AOP1_"/>
    <otu id="otu42298" label="WP_028949738.1_GCF_000619805_mechanosensitive_ion_channel_family_protein__Sulfurihydrogenibium_subterraneum_"/>
    <otu id="otu42301" label="ACN99664.1_GCA_000021545_putative_MscS_Mechanosensitive_ion_channel__Sulfurihydrogenibium_azorense_Az_Fu1_"/>
    <otu id="otu42312" label="PMP76100.1_GCA_002878035_mechanosensitive_ion_channel_family_protein__Sulfurihydrogenibium_sp._"/>
    <otu id="otu42319" label="GBC70789.1_GCA_002898395_Mechanosensitive_channel_MscK__archaeon_HR02_"/>
    <otu id="otu42326" label="ADR19363.1_GCA_000183405_MscS_Mechanosensitive_ion_channel__Calditerrivibrio_nitroreducens_DSM_19672_"/>
    <otu id="otu42337" label="GCA_002011815MTOV01000001.1_27360653711110_27_GCA_002011815__1_ID_10_27_partial_00__Nitrospirae_bacterium_JdFR_86_"/>
    <otu id="otu42348" label="86.8/90"/>
    <otu id="otu42353" label="OGP18734.1_GCA_001797415_hypothetical_protein_A2054_09950__Deltaproteobacteria_bacterium_GWA2_55_10_"/>
    <otu id="otu42356" label="OGP14400.1_GCA_001795535_hypothetical_protein_A2052_09640__Deltaproteobacteria_bacterium_GWA2_54_12_"/>
    <otu id="otu42365" label="OGP41601.1_GCA_001797585_hypothetical_protein_A2090_08240__Deltaproteobacteria_bacterium_GWD2_42_10_"/>
    <otu id="otu42368" label="OGQ44439.1_GCA_001798355_hypothetical_protein_A2W63_04885__Deltaproteobacteria_bacterium_RIFCSPLOWO2_02_44_9_"/>
    <otu id="otu42389" label="GCA_002380655DFVV01000018.1_322673295220_3_GCA_002380655_1_ID_220_3_partial_00__Myxococcales_bacterium_UBA4151_"/>
    <otu id="otu42392" label="MBM65780.1_GCA_002722845_mechanosensitive_ion_channel_protein__Myxococcales_bacterium_"/>
    <otu id="otu42407" label="RLG20171.1_GCA_003660965_hypothetical_protein_DRN67_00700__Candidatus_Micrarchaeota_archaeon_"/>
    <otu id="otu42414" label="PYQ06572.1_GCA_003222275_hypothetical_protein_DMF83_11950__Acidobacteria_bacterium_"/>
    <otu id="otu42421" label="84.2/88"/>
    <otu id="otu42424" label="GCA_002338145DDHP01000063.1_15124981400646_15_GCA_002338145__1_ID_46_15_partial_00__Deferribacteraceae_bacterium_UBA1873_"/>
    <otu id="otu42427" label="66.3/88"/>
    <otu id="otu42430" label="RPJ54066.1_GCA_003820245_hypothetical_protein_EHM23_29715__Acidobacteria_bacterium_"/>
    <otu id="otu42433" label="GCA_002382535DFYB01000054.1_29362213778651_29_GCA_002382535__1_ID_51_29_partial_00__Cyanobacteria_bacterium_UBA4093_"/>
    <otu id="otu42454" label="GCA_002753305PEAC01000068.1_542375658141_5_GCA_002753305__1_ID_141_5_partial_00__Nitrospirae_bacterium_MYbin6_"/>
    <otu id="otu42457" label="PID27975.1_GCA_002742935_hypothetical_protein_CR982_04880__Candidatus_Cloacimonetes_bacterium_"/>
    <otu id="otu42468" label="OGF65242.1_GCA_001780385_hypothetical_protein_A2Y62_02350__Candidatus_Fischerbacteria_bacterium_RBG_13_37_8_"/>
  </otus>
  <trees id="trees22866" otus="otus22865">
    <tree about="#tree22867" id="tree22867" label="[1]Tree1" xsi:type="nex:FloatTree">
      <meta content="angle:0.0 scaleX:239.92332 scaleY:31.123184 flipH:0 flipV:0 leftMargin:720 rightMargin:720 topMargin:355 bottomMargin:355;" datatype="xsd:string" id="meta42487" property="trans" xsi:type="nex:LiteralMeta"/>
      <meta content="" datatype="xsd:string" id="meta42486" property="collapsed" xsi:type="nex:LiteralMeta"/>
      <meta content="false" datatype="xsd:boolean" id="meta42485" property="radiallabels" xsi:type="nex:LiteralMeta"/>
      <meta content="true" datatype="xsd:boolean" id="meta42484" property="sparselabels" xsi:type="nex:LiteralMeta"/>
      <meta content="true" datatype="xsd:boolean" id="meta42483" property="toscale" xsi:type="nex:LiteralMeta"/>
      <meta content="RectangularPhylogram" datatype="xsd:string" id="meta42482" property="drawer" xsi:type="nex:LiteralMeta"/>
      <meta content="true" datatype="xsd:boolean" id="meta42481" property="embellished" xsi:type="nex:LiteralMeta"/>
      <meta content="node22870" datatype="xsd:string" id="meta42480" property="root" xsi:type="nex:LiteralMeta"/>
      <meta content=" fg=0 0 0 w=1 sh=1 dr=1 lc=0 0 0 lk=null lx=0 ly=0 ll=11 lv=1;" datatype="xsd:string" id="meta22869" property="default_edge_format" xsi:type="nex:LiteralMeta"/>
      <meta content=" nh=2 nw=2 fg=0 0 0 bg=255 255 255 w=1 sh=0 fx=1 lc=0 0 0 lk=null lx=0 ly=0 ll=3 lv=1;" datatype="xsd:string" id="meta22868" property="default_node_format" xsi:type="nex:LiteralMeta"/>
      <node about="#node22870" id="node22870">
        <meta content=" x=0.0 y=878.3235;" datatype="xsd:string" id="meta22871" property="format" xsi:type="nex:LiteralMeta"/>
      </node>
      <node about="#node22872" id="node22872" label="EDX85445.1_GCA_000155595_transporter__MscS_family__Synechococcus_sp._PCC_7335_" otu="otu22873">
        <meta content=" x=0.28447947 y=1.0 ll=7;" datatype="xsd:string" id="meta22874" property="format" xsi:type="nex:LiteralMeta"/>
      </node>
      <node about="#node22875" id="node22875" label="ADN13767.1_GCA_000147335_cyclic_nucleotide_regulated_small_mechanosensitive_ion_channel__Gloeothece_verrucosa_PCC_7822_" otu="otu22876">
        <meta content=" x=0.3990032 y=2.0 ll=7;" datatype="xsd:string" id="meta22877" property="format" xsi:type="nex:LiteralMeta"/>
      </node>
      <node about="#node22878" id="node22878" label="97.1/100" otu="otu22879">
        <meta content=" x=0.36526555 y=1755.647 ll=7;" datatype="xsd:string" id="meta22880" property="format" xsi:type="nex:LiteralMeta"/>
      </node>
      <node about="#node22881" id="node22881" label="87.6/100" otu="otu22882">
        <meta content=" x=0.5906024 y=1493.2941 ll=7;" datatype="xsd:string" id="meta22883" property="format" xsi:type="nex:LiteralMeta"/>
      </node>
      <node about="#node22884" id="node22884" label="88.2/98" otu="otu22885">
        <meta content=" x=0.75651807 y=970.088 ll=7;" datatype="xsd:string" id="meta22886" property="format" xsi:type="nex:LiteralMeta"/>
      </node>
      <node about="#node22887" id="node22887" label="68.1/77" otu="otu22888">
        <meta content=" x=0.8239766 y=3.96875 ll=7;" datatype="xsd:string" id="meta22889" property="format" xsi:type="nex:LiteralMeta"/>
      </node>
      <node about="#node22890" id="node22890" label="GCA_000493965AWNV01000008.1_6679984278_6_GCA_000493965_1_ID_8_6_partial_00__Candidatus_Aminicenans_sakinawicola_JGI_OTU_1_" otu="otu22891">
        <meta content=" x=1.8122277 y=3.0 ll=7;" datatype="xsd:string" id="meta22892" property="format" xsi:type="nex:LiteralMeta"/>
      </node>
      <node about="#node22893" id="node22893" label="42.9/99" otu="otu22894">
        <meta content=" x=0.9455267 y=4.9375 ll=7;" datatype="xsd:string" id="meta22895" property="format" xsi:type="nex:LiteralMeta"/>
      </node>
      <node about="#node22896" id="node22896" label="KPJ50867.1_GCA_001302725_hypothetical_protein_AMJ41_00710__candidate_division_Zixibacteria_bacterium_DG_27_" otu="otu22897">
        <meta content=" x=1.3325111 y=4.0 ll=7;" datatype="xsd:string" id="meta22898" property="format" xsi:type="nex:LiteralMeta"/>
      </node>
      <node about="#node22899" id="node22899" label="99.9/100" otu="otu22900">
        <meta content=" x=1.5917065 y=5.875 ll=7;" datatype="xsd:string" id="meta22901" property="format" xsi:type="nex:LiteralMeta"/>
      </node>
      <node about="#node22902" id="node22902" label="OQX56490.1_GCA_002084915_hypothetical_protein_B5M53_01225__Candidatus_Cloacimonas_sp._4484_209_" otu="otu22903">
        <meta content=" x=1.7569667 y=5.0 ll=7;" datatype="xsd:string" id="meta22904" property="format" xsi:type="nex:LiteralMeta"/>
      </node>
      <node about="#node22905" id="node22905" label="83.9/99" otu="otu22906">
        <meta content=" x=1.682775 y=6.75 ll=7;" datatype="xsd:string" id="meta22907" property="format" xsi:type="nex:LiteralMeta"/>
      </node>
      <node about="#node22908" id="node22908" label="TET24742.1_GCA_004376305_mechanosensitive_ion_channel__Candidatus_Cloacimonetes_bacterium_" otu="otu22909">
        <meta content=" x=1.8425145 y=6.0 ll=7;" datatype="xsd:string" id="meta22910" property="format" xsi:type="nex:LiteralMeta"/>
      </node>
      <node about="#node22911" id="node22911" label="80.5/97" otu="otu22912">
        <meta content=" x=1.7146759 y=7.5 ll=7;" datatype="xsd:string" id="meta22913" property="format" xsi:type="nex:LiteralMeta"/>
      </node>
      <node about="#node22914" id="node22914" label="TES92766.1_GCA_004375785_mechanosensitive_ion_channel__partial__Candidatus_Cloacimonetes_bacterium_" otu="otu22915">
        <meta content=" x=1.7667284 y=7.0 ll=7;" datatype="xsd:string" id="meta22916" property="format" xsi:type="nex:LiteralMeta"/>
      </node>
      <node about="#node22917" id="node22917" label="TET79979.1_GCA_004375965_mechanosensitive_ion_channel__Candidatus_Cloacimonetes_bacterium_" otu="otu22918">
        <meta content=" x=1.8108512 y=8.0 ll=7;" datatype="xsd:string" id="meta22919" property="format" xsi:type="nex:LiteralMeta"/>
      </node>
      <node about="#node22940" id="node22940" label="72.6/75" otu="otu22941">
        <meta content=" x=0.7954971 y=1936.2073 ll=7;" datatype="xsd:string" id="meta22942" property="format" xsi:type="nex:LiteralMeta"/>
      </node>
      <node about="#node22943" id="node22943" label="79/87" otu="otu22944">
        <meta content=" x=0.8956 y=1858.6647 ll=7;" datatype="xsd:string" id="meta22945" property="format" xsi:type="nex:LiteralMeta"/>
      </node>
      <node about="#node22946" id="node22946" label="98.7/100" otu="otu22947">
        <meta content=" x=1.3235546 y=1705.3293 ll=7;" datatype="xsd:string" id="meta22948" property="format" xsi:type="nex:LiteralMeta"/>
      </node>
      <node about="#node22949" id="node22949" label="76.1/81" otu="otu22950">
        <meta content=" x=1.4363459 y=1399.6587 ll=7;" datatype="xsd:string" id="meta22951" property="format" xsi:type="nex:LiteralMeta"/>
      </node>
      <node about="#node22952" id="node22952" label="0/29" otu="otu22953">
        <meta content=" x=1.4418269 y=832.3497 ll=7;" datatype="xsd:string" id="meta22954" property="format" xsi:type="nex:LiteralMeta"/>
      </node>
      <node about="#node22955" id="node22955" label="97/100" otu="otu22956">
        <meta content=" x=1.5985672 y=712.2618 ll=7;" datatype="xsd:string" id="meta22957" property="format" xsi:type="nex:LiteralMeta"/>
      </node>
      <node about="#node22958" id="node22958" label="94.1/90" otu="otu22959">
        <meta content=" x=1.7350504 y=505.19604 ll=7;" datatype="xsd:string" id="meta22960" property="format" xsi:type="nex:LiteralMeta"/>
      </node>
      <node about="#node22961" id="node22961" label="0/22" otu="otu22962">
        <meta content=" x=1.7350528 y=364.06497 ll=7;" datatype="xsd:string" id="meta22963" property="format" xsi:type="nex:LiteralMeta"/>
      </node>
      <node about="#node22964" id="node22964" label="98.5/90" otu="otu22965">
        <meta content=" x=1.8715346 y=232.7604 ll=7;" datatype="xsd:string" id="meta22966" property="format" xsi:type="nex:LiteralMeta"/>
      </node>
      <node about="#node22967" id="node22967" label="90.8/82" otu="otu22968">
        <meta content=" x=1.9547282 y=123.96258 ll=7;" datatype="xsd:string" id="meta22969" property="format" xsi:type="nex:LiteralMeta"/>
      </node>
      <node about="#node22970" id="node22970" label="75.7/85" otu="otu22971">
        <meta content=" x=1.9870751 y=80.268906 ll=7;" datatype="xsd:string" id="meta22972" property="format" xsi:type="nex:LiteralMeta"/>
      </node>
      <node about="#node22973" id="node22973" label="98.9/100" otu="otu22974">
        <meta content=" x=2.2599006 y=18.732841 ll=7;" datatype="xsd:string" id="meta22975" property="format" xsi:type="nex:LiteralMeta"/>
      </node>
      <node about="#node22976" id="node22976" label="89.3/100" otu="otu22977">
        <meta content=" x=2.4795656 y=11.375 ll=7;" datatype="xsd:string" id="meta22978" property="format" xsi:type="nex:LiteralMeta"/>
      </node>
      <node about="#node22979" id="node22979" label="100/100" otu="otu22980">
        <meta content=" x=3.4767163 y=9.5 ll=7;" datatype="xsd:string" id="meta22981" property="format" xsi:type="nex:LiteralMeta"/>
      </node>
      <node about="#node22982" id="node22982" label="GCA_003560545PWLK01000051.1_956606721101_9_GCA_003560545_1_ID_101_9_partial_00__Candidatus_Woesearchaeota_archaeon_" otu="otu22983">
        <meta content=" x=3.6309443 y=9.0 ll=7;" datatype="xsd:string" id="meta22984" property="format" xsi:type="nex:LiteralMeta"/>
      </node>
      <node about="#node22985" id="node22985" label="GCA_003557205PWPJ01000080.1_41520258490_4_GCA_003557205_1_ID_90_4_partial_00__Candidatus_Woesearchaeota_archaeon_" otu="otu22986">
        <meta content=" x=3.5828168 y=10.0 ll=7;" datatype="xsd:string" id="meta22987" property="format" xsi:type="nex:LiteralMeta"/>
      </node>
      <node about="#node22992" id="node22992" label="92.2/100" otu="otu22993">
        <meta content=" x=2.731529 y=13.25 ll=7;" datatype="xsd:string" id="meta22994" property="format" xsi:type="nex:LiteralMeta"/>
      </node>
      <node about="#node22995" id="node22995" label="75.2/100" otu="otu22996">
        <meta content=" x=2.7838275 y=11.75 ll=7;" datatype="xsd:string" id="meta22997" property="format" xsi:type="nex:LiteralMeta"/>
      </node>
      <node about="#node22998" id="node22998" label="GCA_000402295AQRW01000001.1_238114091_2_GCA_000402295__1_ID_1_2_partial_00__Candidatus_Aerophobus_profundus_SCGC_AAA252_L23_" otu="otu22999">
        <meta content=" x=2.9715033 y=11.0 ll=7;" datatype="xsd:string" id="meta23000" property="format" xsi:type="nex:LiteralMeta"/>
      </node>
      <node about="#node23001" id="node23001" label="32.4/88" otu="otu23002">
        <meta content=" x=2.8357885 y=12.5 ll=7;" datatype="xsd:string" id="meta23003" property="format" xsi:type="nex:LiteralMeta"/>
      </node>
      <node about="#node23004" id="node23004" label="TET62804.1_GCA_004376885_mechanosensitive_ion_channel_family_protein__Candidatus_Aerophobetes_bacterium_" otu="otu23005">
        <meta content=" x=2.948661 y=12.0 ll=7;" datatype="xsd:string" id="meta23006" property="format" xsi:type="nex:LiteralMeta"/>
      </node>
      <node about="#node23007" id="node23007" label="TKJ47966.1_GCA_005223095_hypothetical_protein_CEE34_01260__Candidatus_Aerophobetes_bacterium_Ae_b3a_" otu="otu23008">
        <meta content=" x=3.0420647 y=13.0 ll=7;" datatype="xsd:string" id="meta23009" property="format" xsi:type="nex:LiteralMeta"/>
      </node>
      <node about="#node23018" id="node23018" label="96.7/100" otu="otu23019">
        <meta content=" x=2.895896 y=14.75 ll=7;" datatype="xsd:string" id="meta23020" property="format" xsi:type="nex:LiteralMeta"/>
      </node>
      <node about="#node23021" id="node23021" label="RLE13402.1_GCA_003648845_hypothetical_protein_DRJ04_04400__Candidatus_Aerophobetes_bacterium_" otu="otu23022">
        <meta content=" x=3.0053349 y=14.0 ll=7;" datatype="xsd:string" id="meta23023" property="format" xsi:type="nex:LiteralMeta"/>
      </node>
      <node about="#node23024" id="node23024" label="94.9/100" otu="otu23025">
        <meta content=" x=3.0083 y=15.5 ll=7;" datatype="xsd:string" id="meta23026" property="format" xsi:type="nex:LiteralMeta"/>
      </node>
      <node about="#node23027" id="node23027" label="RLE10029.1_GCA_003648815_hypothetical_protein_DRJ00_02745__Candidatus_Aerophobetes_bacterium_" otu="otu23028">
        <meta content=" x=3.0758507 y=15.0 ll=7;" datatype="xsd:string" id="meta23029" property="format" xsi:type="nex:LiteralMeta"/>
      </node>
      <node about="#node23030" id="node23030" label="RLE08299.1_GCA_003648795_hypothetical_protein_DRZ78_01315__Candidatus_Aerophobetes_bacterium_" otu="otu23031">
        <meta content=" x=3.0302196 y=16.0 ll=7;" datatype="xsd:string" id="meta23032" property="format" xsi:type="nex:LiteralMeta"/>
      </node>
      <node about="#node23049" id="node23049" label="83.8/70" otu="otu23050">
        <meta content=" x=2.359916 y=26.090685 ll=7;" datatype="xsd:string" id="meta23051" property="format" xsi:type="nex:LiteralMeta"/>
      </node>
      <node about="#node23052" id="node23052" label="58.6/65" otu="otu23053">
        <meta content=" x=2.4164042 y=17.5 ll=7;" datatype="xsd:string" id="meta23054" property="format" xsi:type="nex:LiteralMeta"/>
      </node>
      <node about="#node23055" id="node23055" label="OHD56324.1_GCA_001829415_hypothetical_protein_A2Y33_12005__Spirochaetes_bacterium_GWF1_51_8_" otu="otu23056">
        <meta content=" x=3.4019175 y=17.0 ll=7;" datatype="xsd:string" id="meta23057" property="format" xsi:type="nex:LiteralMeta"/>
      </node>
      <node about="#node23058" id="node23058" label="MAG08248.1_GCA_002687795_hypothetical_protein_CMO89_02150__Candidatus_Woesearchaeota_archaeon_" otu="otu23059">
        <meta content=" x=2.992758 y=18.0 ll=7;" datatype="xsd:string" id="meta23060" property="format" xsi:type="nex:LiteralMeta"/>
      </node>
      <node about="#node23065" id="node23065" label="76.3/90" otu="otu23066">
        <meta content=" x=2.4867303 y=34.68137 ll=7;" datatype="xsd:string" id="meta23067" property="format" xsi:type="nex:LiteralMeta"/>
      </node>
      <node about="#node23068" id="node23068" label="RZN50494.1_GCA_004212155_mechanosensitive_ion_channel_family_protein__archaeon_" otu="otu23069">
        <meta content=" x=3.2423458 y=19.0 ll=7;" datatype="xsd:string" id="meta23070" property="format" xsi:type="nex:LiteralMeta"/>
      </node>
      <node about="#node23071" id="node23071" label="84.4/87" otu="otu23072">
        <meta content=" x=2.5607064 y=50.36274 ll=7;" datatype="xsd:string" id="meta23073" property="format" xsi:type="nex:LiteralMeta"/>
      </node>
      <node about="#node23074" id="node23074" label="39.4/26" otu="otu23075">
        <meta content=" x=2.612473 y=44.209854 ll=7;" datatype="xsd:string" id="meta23076" property="format" xsi:type="nex:LiteralMeta"/>
      </node>
      <node about="#node23077" id="node23077" label="92/49" otu="otu23078">
        <meta content=" x=2.7265332 y=41.35721 ll=7;" datatype="xsd:string" id="meta23079" property="format" xsi:type="nex:LiteralMeta"/>
      </node>
      <node about="#node23080" id="node23080" label="4.4/75" otu="otu23081">
        <meta content=" x=2.7744324 y=38.714417 ll=7;" datatype="xsd:string" id="meta23082" property="format" xsi:type="nex:LiteralMeta"/>
      </node>
      <node about="#node23083" id="node23083" label="86/53" otu="otu23084">
        <meta content=" x=2.8335812 y=34.928833 ll=7;" datatype="xsd:string" id="meta23085" property="format" xsi:type="nex:LiteralMeta"/>
      </node>
      <node about="#node23086" id="node23086" label="90.1/53" otu="otu23087">
        <meta content=" x=2.9517457 y=29.357666 ll=7;" datatype="xsd:string" id="meta23088" property="format" xsi:type="nex:LiteralMeta"/>
      </node>
      <node about="#node23089" id="node23089" label="83.1/53" otu="otu23090">
        <meta content=" x=3.0551276 y=21.25 ll=7;" datatype="xsd:string" id="meta23091" property="format" xsi:type="nex:LiteralMeta"/>
      </node>
      <node about="#node23092" id="node23092" label="99/100" otu="otu23093">
        <meta content=" x=3.4222703 y=20.5 ll=7;" datatype="xsd:string" id="meta23094" property="format" xsi:type="nex:LiteralMeta"/>
      </node>
      <node about="#node23095" id="node23095" label="GCA_002494525DACC01000004.1_45385973963711_45_GCA_002494525__1_ID_11_45_partial_00__archaeon_UBA490_" otu="otu23096">
        <meta content=" x=3.488081 y=20.0 ll=7;" datatype="xsd:string" id="meta23097" property="format" xsi:type="nex:LiteralMeta"/>
      </node>
      <node about="#node23098" id="node23098" label="GCA_002495465DAFN01000016.1_43347953583518_43_GCA_002495465__1_ID_18_43_partial_00__archaeon_UBA55_" otu="otu23099">
        <meta content=" x=3.4685428 y=21.0 ll=7;" datatype="xsd:string" id="meta23100" property="format" xsi:type="nex:LiteralMeta"/>
      </node>
      <node about="#node23105" id="node23105" label="GCA_003554785PWHG01000067.1_32215326727_3_GCA_003554785__1_ID_27_3_partial_00__Candidatus_Falkowbacteria_bacterium_" otu="otu23106">
        <meta content=" x=3.6989598 y=22.0 ll=7;" datatype="xsd:string" id="meta23107" property="format" xsi:type="nex:LiteralMeta"/>
      </node>
      <node about="#node23112" id="node23112" label="94.6/100" otu="otu23113">
        <meta content=" x=3.1106782 y=37.465332 ll=7;" datatype="xsd:string" id="meta23114" property="format" xsi:type="nex:LiteralMeta"/>
      </node>
      <node about="#node23115" id="node23115" label="0/20" otu="otu23116">
        <meta content=" x=3.1547875 y=35.930664 ll=7;" datatype="xsd:string" id="meta23117" property="format" xsi:type="nex:LiteralMeta"/>
      </node>
      <node about="#node23118" id="node23118" label="0/9" otu="otu23119">
        <meta content=" x=3.1789317 y=33.86133 ll=7;" datatype="xsd:string" id="meta23120" property="format" xsi:type="nex:LiteralMeta"/>
      </node>
      <node about="#node23121" id="node23121" label="94.6/86" otu="otu23122">
        <meta content=" x=3.2663233 y=31.972656 ll=7;" datatype="xsd:string" id="meta23123" property="format" xsi:type="nex:LiteralMeta"/>
      </node>
      <node about="#node23124" id="node23124" label="83.5/68" otu="otu23125">
        <meta content=" x=3.3140724 y=30.445312 ll=7;" datatype="xsd:string" id="meta23126" property="format" xsi:type="nex:LiteralMeta"/>
      </node>
      <node about="#node23127" id="node23127" label="81.9/47" otu="otu23128">
        <meta content=" x=3.3679657 y=28.890625 ll=7;" datatype="xsd:string" id="meta23129" property="format" xsi:type="nex:LiteralMeta"/>
      </node>
      <node about="#node23130" id="node23130" label="0/30" otu="otu23131">
        <meta content=" x=3.3792 y=27.28125 ll=7;" datatype="xsd:string" id="meta23132" property="format" xsi:type="nex:LiteralMeta"/>
      </node>
      <node about="#node23133" id="node23133" label="99.9/100" otu="otu22900">
        <meta content=" x=3.688593 y=26.0625 ll=7;" datatype="xsd:string" id="meta23134" property="format" xsi:type="nex:LiteralMeta"/>
      </node>
      <node about="#node23135" id="node23135" label="92.1/100" otu="otu23136">
        <meta content=" x=3.835733 y=25.125 ll=7;" datatype="xsd:string" id="meta23137" property="format" xsi:type="nex:LiteralMeta"/>
      </node>
      <node about="#node23138" id="node23138" label="86.6/95" otu="otu23139">
        <meta content=" x=3.9306352 y=24.25 ll=7;" datatype="xsd:string" id="meta23140" property="format" xsi:type="nex:LiteralMeta"/>
      </node>
      <node about="#node23141" id="node23141" label="50.7/91" otu="otu23142">
        <meta content=" x=3.9926794 y=23.5 ll=7;" datatype="xsd:string" id="meta23143" property="format" xsi:type="nex:LiteralMeta"/>
      </node>
      <node about="#node23144" id="node23144" label="GCA_003558835PWOS01000142.1_560087213201_5_GCA_003558835_1_ID_201_5_partial_00__bacterium_" otu="otu23145">
        <meta content=" x=4.534923 y=23.0 ll=7;" datatype="xsd:string" id="meta23146" property="format" xsi:type="nex:LiteralMeta"/>
      </node>
      <node about="#node23147" id="node23147" label="MAG02840.1_GCA_002688335_hypothetical_protein_CMI42_05880__Candidatus_Pacearchaeota_archaeon_" otu="otu23148">
        <meta content=" x=4.0899634 y=24.0 ll=7;" datatype="xsd:string" id="meta23149" property="format" xsi:type="nex:LiteralMeta"/>
      </node>
      <node about="#node23154" id="node23154" label="MAH07084.1_GCA_002688875_hypothetical_protein_CMI38_02430__Candidatus_Pacearchaeota_archaeon_" otu="otu23155">
        <meta content=" x=4.0533576 y=25.0 ll=7;" datatype="xsd:string" id="meta23156" property="format" xsi:type="nex:LiteralMeta"/>
      </node>
      <node about="#node23161" id="node23161" label="MAG61732.1_GCA_002688165_hypothetical_protein_CMI43_02875__Candidatus_Pacearchaeota_archaeon_" otu="otu23162">
        <meta content=" x=3.9780629 y=26.0 ll=7;" datatype="xsd:string" id="meta23163" property="format" xsi:type="nex:LiteralMeta"/>
      </node>
      <node about="#node23168" id="node23168" label="GCA_000404305ASMO01000003.1_1915920171643_19_GCA_000404305__1_ID_3_19_partial_00__Candidatus_Aenigmarchaeota_archaeon_JGI_0000106_F11_" otu="otu23169">
        <meta content=" x=3.9397018 y=27.0 ll=7;" datatype="xsd:string" id="meta23170" property="format" xsi:type="nex:LiteralMeta"/>
      </node>
      <node about="#node23175" id="node23175" label="76.3/64" otu="otu23176">
        <meta content=" x=3.4310849 y=28.5 ll=7;" datatype="xsd:string" id="meta23177" property="format" xsi:type="nex:LiteralMeta"/>
      </node>
      <node about="#node23178" id="node23178" label="PIN89226.1_GCA_002763085_hypothetical_protein_COU57_06320__Candidatus_Pacearchaeota_archaeon_CG10_big_fil_rev_8_21_14_0_10_32_14_" otu="otu23179">
        <meta content=" x=3.7045474 y=28.0 ll=7;" datatype="xsd:string" id="meta23180" property="format" xsi:type="nex:LiteralMeta"/>
      </node>
      <node about="#node23181" id="node23181" label="PIN88542.1_GCA_002763035_hypothetical_protein_COU61_04465__Candidatus_Pacearchaeota_archaeon_CG10_big_fil_rev_8_21_14_0_10_35_13_" otu="otu23182">
        <meta content=" x=3.6309004 y=29.0 ll=7;" datatype="xsd:string" id="meta23183" property="format" xsi:type="nex:LiteralMeta"/>
      </node>
      <node about="#node23192" id="node23192" label="97.9/100" otu="otu23193">
        <meta content=" x=3.5297594 y=30.5 ll=7;" datatype="xsd:string" id="meta23194" property="format" xsi:type="nex:LiteralMeta"/>
      </node>
      <node about="#node23195" id="node23195" label="GCA_002497285DANJ01000005.1_34302103127412_34_GCA_002497285_1_ID_12_34_partial_00__Candidatus_Pacearchaeota_archaeon_UBA92_" otu="otu23196">
        <meta content=" x=3.6497238 y=30.0 ll=7;" datatype="xsd:string" id="meta23197" property="format" xsi:type="nex:LiteralMeta"/>
      </node>
      <node about="#node23198" id="node23198" label="OIO44013.1_GCA_001872315_hypothetical_protein_AUJ64_00920__Candidatus_Pacearchaeota_archaeon_CG1_02_39_14_" otu="otu23199">
        <meta content=" x=3.6062903 y=31.0 ll=7;" datatype="xsd:string" id="meta23200" property="format" xsi:type="nex:LiteralMeta"/>
      </node>
      <node about="#node23209" id="node23209" label="RMD66806.1_GCA_003694055_mechanosensitive_ion_channel_family_protein__Candidatus_Pacearchaeota_archaeon_" otu="otu23210">
        <meta content=" x=3.5750737 y=32.0 ll=7;" datatype="xsd:string" id="meta23211" property="format" xsi:type="nex:LiteralMeta"/>
      </node>
      <node about="#node23216" id="node23216" label="81.7/62" otu="otu23217">
        <meta content=" x=3.3125494 y=33.5 ll=7;" datatype="xsd:string" id="meta23218" property="format" xsi:type="nex:LiteralMeta"/>
      </node>
      <node about="#node23219" id="node23219" label="KHO50580.1_GCA_000805965_MscS_Mechanosensitive_ion_channel__archaeon_GW2011_AR13_" otu="otu23220">
        <meta content=" x=3.595342 y=33.0 ll=7;" datatype="xsd:string" id="meta23221" property="format" xsi:type="nex:LiteralMeta"/>
      </node>
      <node about="#node23222" id="node23222" label="PIN95168.1_GCA_002763155_hypothetical_protein_COU53_00655__Candidatus_Pacearchaeota_archaeon_CG10_big_fil_rev_8_21_14_0_10_30_48_" otu="otu23223">
        <meta content=" x=3.46366 y=34.0 ll=7;" datatype="xsd:string" id="meta23224" property="format" xsi:type="nex:LiteralMeta"/>
      </node>
      <node about="#node23233" id="node23233" label="96.4/100" otu="otu23234">
        <meta content=" x=3.331364 y=35.75 ll=7;" datatype="xsd:string" id="meta23235" property="format" xsi:type="nex:LiteralMeta"/>
      </node>
      <node about="#node23236" id="node23236" label="PJC45408.1_GCA_002788575_hypothetical_protein_CO037_01640__Candidatus_Pacearchaeota_archaeon_CG_4_9_14_0_2_um_filter_30_8_" otu="otu23237">
        <meta content=" x=3.378409 y=35.0 ll=7;" datatype="xsd:string" id="meta23238" property="format" xsi:type="nex:LiteralMeta"/>
      </node>
      <node about="#node23239" id="node23239" label="88.1/100" otu="otu23240">
        <meta content=" x=3.3703933 y=36.5 ll=7;" datatype="xsd:string" id="meta23241" property="format" xsi:type="nex:LiteralMeta"/>
      </node>
      <node about="#node23242" id="node23242" label="PIN71788.1_GCA_002762735_hypothetical_protein_COV77_00090__Candidatus_Pacearchaeota_archaeon_CG11_big_fil_rev_8_21_14_0_20_30_13_" otu="otu23243">
        <meta content=" x=3.4661615 y=36.0 ll=7;" datatype="xsd:string" id="meta23244" property="format" xsi:type="nex:LiteralMeta"/>
      </node>
      <node about="#node23245" id="node23245" label="GCA_003229945QIGC01000001.1_5217532211_5_GCA_003229945__1_ID_1_5_partial_00__Candidatus_Pacearchaeota_archaeon_" otu="otu23246">
        <meta content=" x=3.4161825 y=37.0 ll=7;" datatype="xsd:string" id="meta23247" property="format" xsi:type="nex:LiteralMeta"/>
      </node>
      <node about="#node23260" id="node23260" label="OYT36809.1_GCA_002254395_hypothetical_protein_B6U91_00330__Candidatus_Pacearchaeota_archaeon_ex4484_71_" otu="otu23261">
        <meta content=" x=3.3475397 y=38.0 ll=7;" datatype="xsd:string" id="meta23262" property="format" xsi:type="nex:LiteralMeta"/>
      </node>
      <node about="#node23267" id="node23267" label="RMD46134.1_GCA_003693875_mechanosensitive_ion_channel_family_protein__Candidatus_Pacearchaeota_archaeon_" otu="otu23268">
        <meta content=" x=3.2822843 y=39.0 ll=7;" datatype="xsd:string" id="meta23269" property="format" xsi:type="nex:LiteralMeta"/>
      </node>
      <node about="#node23278" id="node23278" label="66.6/98" otu="otu23279">
        <meta content=" x=2.9530964 y=40.5 ll=7;" datatype="xsd:string" id="meta23280" property="format" xsi:type="nex:LiteralMeta"/>
      </node>
      <node about="#node23281" id="node23281" label="TKJ17674.1_GCA_005222965_hypothetical_protein_CEE44_04040__Candidatus_Woesearchaeota_archaeon_B3_Woes_" otu="otu23282">
        <meta content=" x=3.3500676 y=40.0 ll=7;" datatype="xsd:string" id="meta23283" property="format" xsi:type="nex:LiteralMeta"/>
      </node>
      <node about="#node23284" id="node23284" label="TKJ40222.1_GCA_005223185_hypothetical_protein_CEE37_07815__candidate_division_LCP_89_bacterium_B3_LCP_" otu="otu23285">
        <meta content=" x=3.172066 y=41.0 ll=7;" datatype="xsd:string" id="meta23286" property="format" xsi:type="nex:LiteralMeta"/>
      </node>
      <node about="#node23295" id="node23295" label="89.9/66" otu="otu23296">
        <meta content=" x=2.9090428 y=42.5 ll=7;" datatype="xsd:string" id="meta23297" property="format" xsi:type="nex:LiteralMeta"/>
      </node>
      <node about="#node23298" id="node23298" label="KHO46353.1_GCA_000806095_Small_conductance_mechanosensitive_channel__archaeon_GW2011_AR4_" otu="otu23299">
        <meta content=" x=3.4241571 y=42.0 ll=7;" datatype="xsd:string" id="meta23300" property="format" xsi:type="nex:LiteralMeta"/>
      </node>
      <node about="#node23301" id="node23301" label="GCA_003561825PWVO01000041.1_412602312142_4_GCA_003561825__1_ID_142_4_partial_00__Candidatus_Woesearchaeota_archaeon_" otu="otu23302">
        <meta content=" x=3.2085707 y=43.0 ll=7;" datatype="xsd:string" id="meta23303" property="format" xsi:type="nex:LiteralMeta"/>
      </node>
      <node about="#node23312" id="node23312" label="GCA_002505585DAVM01000018.1_54482054926619_54_GCA_002505585_1_ID_19_54_partial_00__Candidatus_Woesearchaeota_archaeon_UBA489_" otu="otu23313">
        <meta content=" x=2.9902692 y=44.0 ll=7;" datatype="xsd:string" id="meta23314" property="format" xsi:type="nex:LiteralMeta"/>
      </node>
      <node about="#node23319" id="node23319" label="85.9/88" otu="otu23320">
        <meta content=" x=2.689161 y=47.0625 ll=7;" datatype="xsd:string" id="meta23321" property="format" xsi:type="nex:LiteralMeta"/>
      </node>
      <node about="#node23322" id="node23322" label="85.5/85" otu="otu23323">
        <meta content=" x=2.8390923 y=45.5 ll=7;" datatype="xsd:string" id="meta23324" property="format" xsi:type="nex:LiteralMeta"/>
      </node>
      <node about="#node23325" id="node23325" label="RLE39304.1_GCA_003650545_hypothetical_protein_DRJ17_01125__Candidatus_Woesearchaeota_archaeon_" otu="otu23326">
        <meta content=" x=3.1279538 y=45.0 ll=7;" datatype="xsd:string" id="meta23327" property="format" xsi:type="nex:LiteralMeta"/>
      </node>
      <node about="#node23328" id="node23328" label="MAG60659.1_GCA_002688265_hypothetical_protein_CL619_02620__archaeon_" otu="otu23329">
        <meta content=" x=3.316186 y=46.0 ll=7;" datatype="xsd:string" id="meta23330" property="format" xsi:type="nex:LiteralMeta"/>
      </node>
      <node about="#node23335" id="node23335" label="60/16" otu="otu23336">
        <meta content=" x=2.712244 y=48.625 ll=7;" datatype="xsd:string" id="meta23337" property="format" xsi:type="nex:LiteralMeta"/>
      </node>
      <node about="#node23338" id="node23338" label="93/99" otu="otu23339">
        <meta content=" x=2.8529708 y=47.5 ll=7;" datatype="xsd:string" id="meta23340" property="format" xsi:type="nex:LiteralMeta"/>
      </node>
      <node about="#node23341" id="node23341" label="PIN76381.1_GCA_002762845_hypothetical_protein_COV17_02555__Candidatus_Woesearchaeota_archaeon_CG10_big_fil_rev_8_21_14_0_10_36_11_" otu="otu23342">
        <meta content=" x=3.2194667 y=47.0 ll=7;" datatype="xsd:string" id="meta23343" property="format" xsi:type="nex:LiteralMeta"/>
      </node>
      <node about="#node23344" id="node23344" label="PIN73460.1_GCA_002762785_hypothetical_protein_COV20_04515__Candidatus_Woesearchaeota_archaeon_CG10_big_fil_rev_8_21_14_0_10_45_16_" otu="otu23345">
        <meta content=" x=3.0779235 y=48.0 ll=7;" datatype="xsd:string" id="meta23346" property="format" xsi:type="nex:LiteralMeta"/>
      </node>
      <node about="#node23351" id="node23351" label="75/86" otu="otu23352">
        <meta content=" x=2.755554 y=49.75 ll=7;" datatype="xsd:string" id="meta23353" property="format" xsi:type="nex:LiteralMeta"/>
      </node>
      <node about="#node23354" id="node23354" label="PIN88149.1_GCA_002763025_hypothetical_protein_COV12_00055__Candidatus_Woesearchaeota_archaeon_CG10_big_fil_rev_8_21_14_0_10_32_24_" otu="otu23355">
        <meta content=" x=3.1495564 y=49.0 ll=7;" datatype="xsd:string" id="meta23356" property="format" xsi:type="nex:LiteralMeta"/>
      </node>
      <node about="#node23357" id="node23357" label="28.3/83" otu="otu23358">
        <meta content=" x=2.8548894 y=50.5 ll=7;" datatype="xsd:string" id="meta23359" property="format" xsi:type="nex:LiteralMeta"/>
      </node>
      <node about="#node23360" id="node23360" label="MAG60233.1_GCA_002688265_hypothetical_protein_CL619_00450__archaeon_" otu="otu23361">
        <meta content=" x=3.1004915 y=50.0 ll=7;" datatype="xsd:string" id="meta23362" property="format" xsi:type="nex:LiteralMeta"/>
      </node>
      <node about="#node23363" id="node23363" label="PIZ51563.1_GCA_002792115_hypothetical_protein_COY27_03245__Candidatus_Woesearchaeota_archaeon_CG_4_10_14_0_2_um_filter_33_13_" otu="otu23364">
        <meta content=" x=3.1182978 y=51.0 ll=7;" datatype="xsd:string" id="meta23365" property="format" xsi:type="nex:LiteralMeta"/>
      </node>
      <node about="#node23386" id="node23386" label="71.1/45" otu="otu23387">
        <meta content=" x=2.601584 y=56.515625 ll=7;" datatype="xsd:string" id="meta23388" property="format" xsi:type="nex:LiteralMeta"/>
      </node>
      <node about="#node23389" id="node23389" label="20.5/82" otu="otu23390">
        <meta content=" x=2.6287134 y=55.03125 ll=7;" datatype="xsd:string" id="meta23391" property="format" xsi:type="nex:LiteralMeta"/>
      </node>
      <node about="#node23392" id="node23392" label="79.1/98" otu="otu23393">
        <meta content=" x=2.7088144 y=53.0625 ll=7;" datatype="xsd:string" id="meta23394" property="format" xsi:type="nex:LiteralMeta"/>
      </node>
      <node about="#node23395" id="node23395" label="GCA_003246895QKCL01000066.1_86576819261_8_GCA_003246895__1_ID_61_8_partial_00__Spirochaetes_bacterium_" otu="otu23396">
        <meta content=" x=3.1641936 y=52.0 ll=7;" datatype="xsd:string" id="meta23397" property="format" xsi:type="nex:LiteralMeta"/>
      </node>
      <node about="#node23398" id="node23398" label="87.4/99" otu="otu23399">
        <meta content=" x=2.8338268 y=54.125 ll=7;" datatype="xsd:string" id="meta23400" property="format" xsi:type="nex:LiteralMeta"/>
      </node>
      <node about="#node23401" id="node23401" label="TEU05623.1_GCA_004378665_mechanosensitive_ion_channel_family_protein__Candidatus_Aminicenantes_bacterium_" otu="otu23402">
        <meta content=" x=3.1306999 y=53.0 ll=7;" datatype="xsd:string" id="meta23403" property="format" xsi:type="nex:LiteralMeta"/>
      </node>
      <node about="#node23404" id="node23404" label="100/100" otu="otu22980">
        <meta content=" x=3.3940206 y=55.25 ll=7;" datatype="xsd:string" id="meta23405" property="format" xsi:type="nex:LiteralMeta"/>
      </node>
      <node about="#node23406" id="node23406" label="62.3/99" otu="otu23407">
        <meta content=" x=3.4284093 y=54.5 ll=7;" datatype="xsd:string" id="meta23408" property="format" xsi:type="nex:LiteralMeta"/>
      </node>
      <node about="#node23409" id="node23409" label="TDI69579.1_GCA_004356385_mechanosensitive_ion_channel_family_protein__Bacteroidetes_bacterium_" otu="otu23410">
        <meta content=" x=3.572785 y=54.0 ll=7;" datatype="xsd:string" id="meta23411" property="format" xsi:type="nex:LiteralMeta"/>
      </node>
      <node about="#node23412" id="node23412" label="TDI48877.1_GCA_004356115_mechanosensitive_ion_channel_family_protein__Acidobacteria_bacterium_" otu="otu23413">
        <meta content=" x=3.5342655 y=55.0 ll=7;" datatype="xsd:string" id="meta23414" property="format" xsi:type="nex:LiteralMeta"/>
      </node>
      <node about="#node23419" id="node23419" label="TDJ55877.1_GCA_004357415_mechanosensitive_ion_channel_family_protein__Gemmatimonadetes_bacterium_" otu="otu23420">
        <meta content=" x=3.4330158 y=56.0 ll=7;" datatype="xsd:string" id="meta23421" property="format" xsi:type="nex:LiteralMeta"/>
      </node>
      <node about="#node23434" id="node23434" label="GCA_003564925PXDW01000025.1_24206102175529_24_GCA_003564925_1_ID_29_24_partial_00__Candidatus_Woesearchaeota_archaeon_" otu="otu23435">
        <meta content=" x=2.9515243 y=57.0 ll=7;" datatype="xsd:string" id="meta23436" property="format" xsi:type="nex:LiteralMeta"/>
      </node>
      <node about="#node23441" id="node23441" label="GCA_002505945DAWM01000082.1_63274439233_6_GCA_002505945_1_ID_33_6_partial_00__Candidatus_Woesearchaeota_archaeon_UBA119_" otu="otu23442">
        <meta content=" x=3.1678114 y=58.0 ll=7;" datatype="xsd:string" id="meta23443" property="format" xsi:type="nex:LiteralMeta"/>
      </node>
      <node about="#node23464" id="node23464" label="100/100" otu="otu22980">
        <meta content=" x=2.4606678 y=141.80496 ll=7;" datatype="xsd:string" id="meta23465" property="format" xsi:type="nex:LiteralMeta"/>
      </node>
      <node about="#node23466" id="node23466" label="92.9/88" otu="otu23467">
        <meta content=" x=2.58345 y=132.35994 ll=7;" datatype="xsd:string" id="meta23468" property="format" xsi:type="nex:LiteralMeta"/>
      </node>
      <node about="#node23469" id="node23469" label="90.3/54" otu="otu23470">
        <meta content=" x=2.685415 y=120.260895 ll=7;" datatype="xsd:string" id="meta23471" property="format" xsi:type="nex:LiteralMeta"/>
      </node>
      <node about="#node23472" id="node23472" label="77.8/19" otu="otu23473">
        <meta content=" x=2.7330022 y=115.47491 ll=7;" datatype="xsd:string" id="meta23474" property="format" xsi:type="nex:LiteralMeta"/>
      </node>
      <node about="#node23475" id="node23475" label="75.4/15" otu="otu23476">
        <meta content=" x=2.7896526 y=110.449814 ll=7;" datatype="xsd:string" id="meta23477" property="format" xsi:type="nex:LiteralMeta"/>
      </node>
      <node about="#node23478" id="node23478" label="96.9/16" otu="otu23479">
        <meta content=" x=2.9456239 y=104.83713 ll=7;" datatype="xsd:string" id="meta23480" property="format" xsi:type="nex:LiteralMeta"/>
      </node>
      <node about="#node23481" id="node23481" label="76.1/16" otu="otu23482">
        <meta content=" x=2.977122 y=98.78363 ll=7;" datatype="xsd:string" id="meta23483" property="format" xsi:type="nex:LiteralMeta"/>
      </node>
      <node about="#node23484" id="node23484" label="85.2/26" otu="otu23485">
        <meta content=" x=3.0340855 y=93.81726 ll=7;" datatype="xsd:string" id="meta23486" property="format" xsi:type="nex:LiteralMeta"/>
      </node>
      <node about="#node23487" id="node23487" label="84.3/26" otu="otu23488">
        <meta content=" x=3.076082 y=86.13452 ll=7;" datatype="xsd:string" id="meta23489" property="format" xsi:type="nex:LiteralMeta"/>
      </node>
      <node about="#node23490" id="node23490" label="83.9/26" otu="otu23491">
        <meta content=" x=3.1241863 y=72.26904 ll=7;" datatype="xsd:string" id="meta23492" property="format" xsi:type="nex:LiteralMeta"/>
      </node>
      <node about="#node23493" id="node23493" label="1.5/12" otu="otu23494">
        <meta content=" x=3.1345766 y=60.125 ll=7;" datatype="xsd:string" id="meta23495" property="format" xsi:type="nex:LiteralMeta"/>
      </node>
      <node about="#node23496" id="node23496" label="GCA_002422795DITJ01000096.1_108300936111_10_GCA_002422795__1_ID_11_10_partial_00__Alphaproteobacteria_bacterium_UBA6187_" otu="otu23497">
        <meta content=" x=4.205215 y=59.0 ll=7;" datatype="xsd:string" id="meta23498" property="format" xsi:type="nex:LiteralMeta"/>
      </node>
      <node about="#node23499" id="node23499" label="96.6/100" otu="otu23500">
        <meta content=" x=3.3442905 y=61.25 ll=7;" datatype="xsd:string" id="meta23501" property="format" xsi:type="nex:LiteralMeta"/>
      </node>
      <node about="#node23502" id="node23502" label="32.1/99" otu="otu23503">
        <meta content=" x=3.4044328 y=60.5 ll=7;" datatype="xsd:string" id="meta23504" property="format" xsi:type="nex:LiteralMeta"/>
      </node>
      <node about="#node23505" id="node23505" label="GCA_003561315PWWZ01000504.1_81041511446194_8_GCA_003561315__1_ID_194_8_partial_00__Bacteroidales_bacterium_" otu="otu23506">
        <meta content=" x=3.6418886 y=60.0 ll=7;" datatype="xsd:string" id="meta23507" property="format" xsi:type="nex:LiteralMeta"/>
      </node>
      <node about="#node23508" id="node23508" label="GCA_003568055PWYA01000024.1_220552909266_2_GCA_003568055_1_ID_266_2_partial_00__Bacteroidales_bacterium_" otu="otu23509">
        <meta content=" x=3.4911764 y=61.0 ll=7;" datatype="xsd:string" id="meta23510" property="format" xsi:type="nex:LiteralMeta"/>
      </node>
      <node about="#node23515" id="node23515" label="GCA_003557805PWNY01000254.1_671638080390_6_GCA_003557805_1_ID_390_6_partial_00__Bacteroidales_bacterium_" otu="otu23516">
        <meta content=" x=3.5387077 y=62.0 ll=7;" datatype="xsd:string" id="meta23517" property="format" xsi:type="nex:LiteralMeta"/>
      </node>
      <node about="#node23526" id="node23526" label="85.9/41" otu="otu23527">
        <meta content=" x=3.1937277 y=84.413086 ll=7;" datatype="xsd:string" id="meta23528" property="format" xsi:type="nex:LiteralMeta"/>
      </node>
      <node about="#node23529" id="node23529" label="76.9/83" otu="otu23530">
        <meta content=" x=3.230131 y=71.95117 ll=7;" datatype="xsd:string" id="meta23531" property="format" xsi:type="nex:LiteralMeta"/>
      </node>
      <node about="#node23532" id="node23532" label="95.6/100" otu="otu23533">
        <meta content=" x=3.4335978 y=63.5 ll=7;" datatype="xsd:string" id="meta23534" property="format" xsi:type="nex:LiteralMeta"/>
      </node>
      <node about="#node23535" id="node23535" label="EDP74378.1_GCA_000171895_hypothetical_protein_HG1285_05315__Hydrogenivirga_sp._128_5_R1_1_" otu="otu23536">
        <meta content=" x=3.9807196 y=63.0 ll=7;" datatype="xsd:string" id="meta23537" property="format" xsi:type="nex:LiteralMeta"/>
      </node>
      <node about="#node23538" id="node23538" label="ACF46915.1_GCA_000020625_MscS_Mechanosensitive_ion_channel__Prosthecochloris_aestuarii_DSM_271_" otu="otu23539">
        <meta content=" x=3.727296 y=64.0 ll=7;" datatype="xsd:string" id="meta23540" property="format" xsi:type="nex:LiteralMeta"/>
      </node>
      <node about="#node23545" id="node23545" label="87.1/86" otu="otu23546">
        <meta content=" x=3.2763677 y=80.40234 ll=7;" datatype="xsd:string" id="meta23547" property="format" xsi:type="nex:LiteralMeta"/>
      </node>
      <node about="#node23548" id="node23548" label="86.2/92" otu="otu23549">
        <meta content=" x=3.3266265 y=70.21094 ll=7;" datatype="xsd:string" id="meta23550" property="format" xsi:type="nex:LiteralMeta"/>
      </node>
      <node about="#node23551" id="node23551" label="76.3/57" otu="otu23552">
        <meta content=" x=3.3522391 y=66.625 ll=7;" datatype="xsd:string" id="meta23553" property="format" xsi:type="nex:LiteralMeta"/>
      </node>
      <node about="#node23554" id="node23554" label="92.6/98" otu="otu23555">
        <meta content=" x=3.4974349 y=65.5 ll=7;" datatype="xsd:string" id="meta23556" property="format" xsi:type="nex:LiteralMeta"/>
      </node>
      <node about="#node23557" id="node23557" label="AZQ64403.1_GCA_003970675_mechanosensitive_ion_channel__Flammeovirga_pectinis_" otu="otu23558">
        <meta content=" x=3.9195933 y=65.0 ll=7;" datatype="xsd:string" id="meta23559" property="format" xsi:type="nex:LiteralMeta"/>
      </node>
      <node about="#node23560" id="node23560" label="QCK15061.1_GCA_005166025_mechanosensitive_ion_channel_protein_MscS__Fabibacter_pacificus_" otu="otu23561">
        <meta content=" x=3.8014686 y=66.0 ll=7;" datatype="xsd:string" id="meta23562" property="format" xsi:type="nex:LiteralMeta"/>
      </node>
      <node about="#node23567" id="node23567" label="91.2/100" otu="otu23568">
        <meta content=" x=3.4437578 y=67.75 ll=7;" datatype="xsd:string" id="meta23569" property="format" xsi:type="nex:LiteralMeta"/>
      </node>
      <node about="#node23570" id="node23570" label="GCA_002471275DKPQ01000024.1_11135581446010_11_GCA_002471275__1_ID_10_11_partial_00__Flammeovirgaceae_bacterium_UBA7330_" otu="otu23571">
        <meta content=" x=3.5062199 y=67.0 ll=7;" datatype="xsd:string" id="meta23572" property="format" xsi:type="nex:LiteralMeta"/>
      </node>
      <node about="#node23573" id="node23573" label="99.3/100" otu="otu23574">
        <meta content=" x=3.634185 y=68.5 ll=7;" datatype="xsd:string" id="meta23575" property="format" xsi:type="nex:LiteralMeta"/>
      </node>
      <node about="#node23576" id="node23576" label="MBR06482.1_GCA_002729235_mechanosensitive_ion_channel_protein_MscS__Rickettsiales_bacterium_" otu="otu23577">
        <meta content=" x=3.727005 y=68.0 ll=7;" datatype="xsd:string" id="meta23578" property="format" xsi:type="nex:LiteralMeta"/>
      </node>
      <node about="#node23579" id="node23579" label="RED96998.1_GCA_003386095_mechanosensitive_ion_channel_like_protein__Marinoscillum_furvescens_DSM_4134_" otu="otu23580">
        <meta content=" x=3.7091172 y=69.0 ll=7;" datatype="xsd:string" id="meta23581" property="format" xsi:type="nex:LiteralMeta"/>
      </node>
      <node about="#node23594" id="node23594" label="45.6/27" otu="otu23595">
        <meta content=" x=3.3538935 y=73.796875 ll=7;" datatype="xsd:string" id="meta23596" property="format" xsi:type="nex:LiteralMeta"/>
      </node>
      <node about="#node23597" id="node23597" label="GCA_002345825DDWD01000081.1_42934381233_4_GCA_002345825_1_ID_33_4_partial_00__Bacteroidales_bacterium_UBA2295_" otu="otu23598">
        <meta content=" x=3.6619039 y=70.0 ll=7;" datatype="xsd:string" id="meta23599" property="format" xsi:type="nex:LiteralMeta"/>
      </node>
      <node about="#node23600" id="node23600" label="62.5/92" otu="otu23601">
        <meta content=" x=3.4115655 y=77.59375 ll=7;" datatype="xsd:string" id="meta23602" property="format" xsi:type="nex:LiteralMeta"/>
      </node>
      <node about="#node23603" id="node23603" label="84.3/90" otu="otu23604">
        <meta content=" x=3.453496 y=73.375 ll=7;" datatype="xsd:string" id="meta23605" property="format" xsi:type="nex:LiteralMeta"/>
      </node>
      <node about="#node23606" id="node23606" label="78.1/100" otu="otu23607">
        <meta content=" x=3.5015323 y=71.5 ll=7;" datatype="xsd:string" id="meta23608" property="format" xsi:type="nex:LiteralMeta"/>
      </node>
      <node about="#node23609" id="node23609" label="GCA_002412825DHVU01000018.1_2538141310_2_GCA_002412825__1_ID_10_2_partial_00__Spirochaetaceae_bacterium_UBA5200_" otu="otu23610">
        <meta content=" x=3.7635984 y=71.0 ll=7;" datatype="xsd:string" id="meta23611" property="format" xsi:type="nex:LiteralMeta"/>
      </node>
      <node about="#node23612" id="node23612" label="HCY78040.1_GCA_003538625_TPA__mechanosensitive_ion_channel_protein_MscS__Ignavibacteriales_bacterium_" otu="otu23613">
        <meta content=" x=3.6647685 y=72.0 ll=7;" datatype="xsd:string" id="meta23614" property="format" xsi:type="nex:LiteralMeta"/>
      </node>
      <node about="#node23619" id="node23619" label="67.3/87" otu="otu23620">
        <meta content=" x=3.484617 y=75.25 ll=7;" datatype="xsd:string" id="meta23621" property="format" xsi:type="nex:LiteralMeta"/>
      </node>
      <node about="#node23622" id="node23622" label="96.7/100" otu="otu23019">
        <meta content=" x=3.6555405 y=73.75 ll=7;" datatype="xsd:string" id="meta23623" property="format" xsi:type="nex:LiteralMeta"/>
      </node>
      <node about="#node23624" id="node23624" label="GCA_002347685DDWS01000029.1_14161211699612_14_GCA_002347685__1_ID_12_14_partial_00__Syntrophaceae_bacterium_UBA2280_" otu="otu23625">
        <meta content=" x=3.7333395 y=73.0 ll=7;" datatype="xsd:string" id="meta23626" property="format" xsi:type="nex:LiteralMeta"/>
      </node>
      <node about="#node23627" id="node23627" label="75.6/100" otu="otu23628">
        <meta content=" x=3.7153075 y=74.5 ll=7;" datatype="xsd:string" id="meta23629" property="format" xsi:type="nex:LiteralMeta"/>
      </node>
      <node about="#node23630" id="node23630" label="GCA_002402545DHGA01000078.1_36359623682513_36_GCA_002402545_1_ID_13_36_partial_00__Syntrophaceae_bacterium_UBA4810_" otu="otu23631">
        <meta content=" x=3.7603734 y=74.0 ll=7;" datatype="xsd:string" id="meta23632" property="format" xsi:type="nex:LiteralMeta"/>
      </node>
      <node about="#node23633" id="node23633" label="GCA_002478265DLNC01000015.1_85882228908213_85_GCA_002478265_1_ID_13_85_partial_00__Syntrophaceae_bacterium_UBA7520_" otu="otu23634">
        <meta content=" x=3.8221598 y=75.0 ll=7;" datatype="xsd:string" id="meta23635" property="format" xsi:type="nex:LiteralMeta"/>
      </node>
      <node about="#node23644" id="node23644" label="81.6/100" otu="otu23645">
        <meta content=" x=3.6128619 y=76.75 ll=7;" datatype="xsd:string" id="meta23646" property="format" xsi:type="nex:LiteralMeta"/>
      </node>
      <node about="#node23647" id="node23647" label="RPI72242.1_GCA_003819955_mechanosensitive_ion_channel_family_protein__Ignavibacteriales_bacterium_" otu="otu23648">
        <meta content=" x=3.7744045 y=76.0 ll=7;" datatype="xsd:string" id="meta23649" property="format" xsi:type="nex:LiteralMeta"/>
      </node>
      <node about="#node23650" id="node23650" label="89.2/100" otu="otu23651">
        <meta content=" x=3.7392187 y=77.5 ll=7;" datatype="xsd:string" id="meta23652" property="format" xsi:type="nex:LiteralMeta"/>
      </node>
      <node about="#node23653" id="node23653" label="OGU50150.1_GCA_001802795_mechanosensitive_ion_channel_protein_MscS__Ignavibacteria_bacterium_GWC2_36_12_" otu="otu23654">
        <meta content=" x=3.8661609 y=77.0 ll=7;" datatype="xsd:string" id="meta23655" property="format" xsi:type="nex:LiteralMeta"/>
      </node>
      <node about="#node23656" id="node23656" label="OGU70349.1_GCA_001802865_mechanosensitive_ion_channel_protein_MscS__Ignavibacteria_bacterium_RBG_16_34_14_" otu="otu23657">
        <meta content=" x=3.8569002 y=78.0 ll=7;" datatype="xsd:string" id="meta23658" property="format" xsi:type="nex:LiteralMeta"/>
      </node>
      <node about="#node23675" id="node23675" label="89.6/100" otu="otu23676">
        <meta content=" x=3.4884374 y=81.8125 ll=7;" datatype="xsd:string" id="meta23677" property="format" xsi:type="nex:LiteralMeta"/>
      </node>
      <node about="#node23678" id="node23678" label="7/35" otu="otu23679">
        <meta content=" x=3.5281973 y=79.875 ll=7;" datatype="xsd:string" id="meta23680" property="format" xsi:type="nex:LiteralMeta"/>
      </node>
      <node about="#node23681" id="node23681" label="EIM74496.1_GCA_000265075_mechanosensitive_ion_channel_protein_MscS__Nitritalea_halalkaliphila_LW7_" otu="otu23682">
        <meta content=" x=3.729172 y=79.0 ll=7;" datatype="xsd:string" id="meta23683" property="format" xsi:type="nex:LiteralMeta"/>
      </node>
      <node about="#node23684" id="node23684" label="86.5/98" otu="otu23685">
        <meta content=" x=3.6138785 y=80.75 ll=7;" datatype="xsd:string" id="meta23686" property="format" xsi:type="nex:LiteralMeta"/>
      </node>
      <node about="#node23687" id="node23687" label="AKP50325.1_GCA_001050135_MscS_Mechanosensitive_ion_channel__Cyclobacterium_amurskyense_" otu="otu23688">
        <meta content=" x=3.7149267 y=80.0 ll=7;" datatype="xsd:string" id="meta23689" property="format" xsi:type="nex:LiteralMeta"/>
      </node>
      <node about="#node23690" id="node23690" label="88/100" otu="otu23691">
        <meta content=" x=3.7067053 y=81.5 ll=7;" datatype="xsd:string" id="meta23692" property="format" xsi:type="nex:LiteralMeta"/>
      </node>
      <node about="#node23693" id="node23693" label="WP_114751753.1_GCF_003347495_mechanosensitive_ion_channel__Negadavirga_sp._SW125_" otu="otu23694">
        <meta content=" x=3.8137126 y=81.0 ll=7;" datatype="xsd:string" id="meta23695" property="format" xsi:type="nex:LiteralMeta"/>
      </node>
      <node about="#node23696" id="node23696" label="EON75020.1_GCA_000390185_Potassium_efflux_system_KefA_protein__Lunatimonas_lonarensis_" otu="otu23697">
        <meta content=" x=3.8404272 y=82.0 ll=7;" datatype="xsd:string" id="meta23698" property="format" xsi:type="nex:LiteralMeta"/>
      </node>
      <node about="#node23711" id="node23711" label="82.6/96" otu="otu23712">
        <meta content=" x=3.5555902 y=83.75 ll=7;" datatype="xsd:string" id="meta23713" property="format" xsi:type="nex:LiteralMeta"/>
      </node>
      <node about="#node23714" id="node23714" label="SEG00579.1_GCA_900108085_Mechanosensitive_ion_channel__Algoriphagus_boritolerans_DSM_17298___JCM_18970_" otu="otu23715">
        <meta content=" x=3.7197146 y=83.0 ll=7;" datatype="xsd:string" id="meta23716" property="format" xsi:type="nex:LiteralMeta"/>
      </node>
      <node about="#node23717" id="node23717" label="80.5/96" otu="otu23718">
        <meta content=" x=3.6001828 y=84.5 ll=7;" datatype="xsd:string" id="meta23719" property="format" xsi:type="nex:LiteralMeta"/>
      </node>
      <node about="#node23720" id="node23720" label="RPA68932.1_GCA_003797895_mechanosensitive_ion_channel_family_protein__Cyclobacteriaceae_bacterium_YHN15_" otu="otu23721">
        <meta content=" x=3.6754751 y=84.0 ll=7;" datatype="xsd:string" id="meta23722" property="format" xsi:type="nex:LiteralMeta"/>
      </node>
      <node about="#node23723" id="node23723" label="EKB48809.1_GCA_000298295_Potassium_efflux_system_KefA_precursor__Cecembia_lonarensis_LW9_" otu="otu23724">
        <meta content=" x=3.6835806 y=85.0 ll=7;" datatype="xsd:string" id="meta23725" property="format" xsi:type="nex:LiteralMeta"/>
      </node>
      <node about="#node23750" id="node23750" label="95.1/93" otu="otu23751">
        <meta content=" x=3.3647187 y=90.59375 ll=7;" datatype="xsd:string" id="meta23752" property="format" xsi:type="nex:LiteralMeta"/>
      </node>
      <node about="#node23753" id="node23753" label="72.5/55" otu="otu23754">
        <meta content=" x=3.3812819 y=87.4375 ll=7;" datatype="xsd:string" id="meta23755" property="format" xsi:type="nex:LiteralMeta"/>
      </node>
      <node about="#node23756" id="node23756" label="OFX82099.1_GCA_001768455_mechanosensitive_ion_channel_protein_MscS__Bacteroidetes_bacterium_GWE2_40_15_" otu="otu23757">
        <meta content=" x=3.6827686 y=86.0 ll=7;" datatype="xsd:string" id="meta23758" property="format" xsi:type="nex:LiteralMeta"/>
      </node>
      <node about="#node23759" id="node23759" label="66.1/84" otu="otu23760">
        <meta content=" x=3.4473228 y=88.875 ll=7;" datatype="xsd:string" id="meta23761" property="format" xsi:type="nex:LiteralMeta"/>
      </node>
      <node about="#node23762" id="node23762" label="55/86" otu="otu23763">
        <meta content=" x=3.486424 y=87.75 ll=7;" datatype="xsd:string" id="meta23764" property="format" xsi:type="nex:LiteralMeta"/>
      </node>
      <node about="#node23765" id="node23765" label="GCA_002425935DINE01000027.1_1161270351279016_116_GCA_002425935_1_ID_6_116_partial_00__Bacteroidales_bacterium_UBA5548_" otu="otu23766">
        <meta content=" x=3.6235814 y=87.0 ll=7;" datatype="xsd:string" id="meta23767" property="format" xsi:type="nex:LiteralMeta"/>
      </node>
      <node about="#node23768" id="node23768" label="89.4/100" otu="otu23769">
        <meta content=" x=3.5403278 y=88.5 ll=7;" datatype="xsd:string" id="meta23770" property="format" xsi:type="nex:LiteralMeta"/>
      </node>
      <node about="#node23771" id="node23771" label="OFX76738.1_GCA_001768435_mechanosensitive_ion_channel_protein_MscS__Bacteroidetes_bacterium_GWE2_39_28_" otu="otu23772">
        <meta content=" x=3.5737154 y=88.0 ll=7;" datatype="xsd:string" id="meta23773" property="format" xsi:type="nex:LiteralMeta"/>
      </node>
      <node about="#node23774" id="node23774" label="PKO96820.1_GCA_002842465_mechanosensitive_ion_channel_protein_MscS__Bacteroidetes_bacterium_HGW_Bacteroidetes_7_" otu="otu23775">
        <meta content=" x=3.6367853 y=89.0 ll=7;" datatype="xsd:string" id="meta23776" property="format" xsi:type="nex:LiteralMeta"/>
      </node>
      <node about="#node23785" id="node23785" label="OFY41652.1_GCA_001769195_mechanosensitive_ion_channel_protein_MscS__Bacteroidetes_bacterium_GWF2_40_14_" otu="otu23786">
        <meta content=" x=3.5664985 y=90.0 ll=7;" datatype="xsd:string" id="meta23787" property="format" xsi:type="nex:LiteralMeta"/>
      </node>
      <node about="#node23796" id="node23796" label="90.6/73" otu="otu23797">
        <meta content=" x=3.4291663 y=93.75 ll=7;" datatype="xsd:string" id="meta23798" property="format" xsi:type="nex:LiteralMeta"/>
      </node>
      <node about="#node23799" id="node23799" label="79.2/70" otu="otu23800">
        <meta content=" x=3.4465735 y=92.5 ll=7;" datatype="xsd:string" id="meta23801" property="format" xsi:type="nex:LiteralMeta"/>
      </node>
      <node about="#node23802" id="node23802" label="0/18" otu="otu23803">
        <meta content=" x=3.470123 y=91.5 ll=7;" datatype="xsd:string" id="meta23804" property="format" xsi:type="nex:LiteralMeta"/>
      </node>
      <node about="#node23805" id="node23805" label="OIP82123.1_GCA_001873635_mechanosensitive_ion_channel_protein_MscS__Porphyromonadaceae_bacterium_CG2_30_38_12_" otu="otu23806">
        <meta content=" x=3.5643005 y=91.0 ll=7;" datatype="xsd:string" id="meta23807" property="format" xsi:type="nex:LiteralMeta"/>
      </node>
      <node about="#node23808" id="node23808" label="PKP00511.1_GCA_002840895_mechanosensitive_ion_channel_protein_MscS__Bacteroidetes_bacterium_HGW_Bacteroidetes_8_" otu="otu23809">
        <meta content=" x=3.5434465 y=92.0 ll=7;" datatype="xsd:string" id="meta23810" property="format" xsi:type="nex:LiteralMeta"/>
      </node>
      <node about="#node23815" id="node23815" label="97/100" otu="otu22956">
        <meta content=" x=3.5358639 y=93.5 ll=7;" datatype="xsd:string" id="meta23816" property="format" xsi:type="nex:LiteralMeta"/>
      </node>
      <node about="#node23817" id="node23817" label="GCA_002412885DHVX01000073.1_65719677285474_65_GCA_002412885_1_ID_74_65_partial_00__Bacteroidales_bacterium_UBA5197_" otu="otu23818">
        <meta content=" x=3.5779047 y=93.0 ll=7;" datatype="xsd:string" id="meta23819" property="format" xsi:type="nex:LiteralMeta"/>
      </node>
      <node about="#node23820" id="node23820" label="PKP53196.1_GCA_002842755_mechanosensitive_ion_channel_protein_MscS__Bacteroidetes_bacterium_HGW_Bacteroidetes_1_" otu="otu23821">
        <meta content=" x=3.5808342 y=94.0 ll=7;" datatype="xsd:string" id="meta23822" property="format" xsi:type="nex:LiteralMeta"/>
      </node>
      <node about="#node23831" id="node23831" label="OFY36010.1_GCA_001769535_mechanosensitive_ion_channel_protein_MscS__Bacteroidetes_bacterium_GWF2_38_335_" otu="otu23832">
        <meta content=" x=3.5048914 y=95.0 ll=7;" datatype="xsd:string" id="meta23833" property="format" xsi:type="nex:LiteralMeta"/>
      </node>
      <node about="#node23850" id="node23850" label="44/44" otu="otu23851">
        <meta content=" x=3.2746794 y=96.875 ll=7;" datatype="xsd:string" id="meta23852" property="format" xsi:type="nex:LiteralMeta"/>
      </node>
      <node about="#node23853" id="node23853" label="GCA_003247495QJZF01000049.1_27441601390_2_GCA_003247495__1_ID_390_2_partial_00__Proteobacteria_bacterium_" otu="otu23854">
        <meta content=" x=3.501408 y=96.0 ll=7;" datatype="xsd:string" id="meta23855" property="format" xsi:type="nex:LiteralMeta"/>
      </node>
      <node about="#node23856" id="node23856" label="100/100" otu="otu22980">
        <meta content=" x=3.8338962 y=97.75 ll=7;" datatype="xsd:string" id="meta23857" property="format" xsi:type="nex:LiteralMeta"/>
      </node>
      <node about="#node23858" id="node23858" label="MBU94293.1_GCA_002730655_mechanosensitive_ion_channel_protein_MscS__Balneola_sp._" otu="otu23859">
        <meta content=" x=3.9101806 y=97.0 ll=7;" datatype="xsd:string" id="meta23860" property="format" xsi:type="nex:LiteralMeta"/>
      </node>
      <node about="#node23861" id="node23861" label="52.7/100" otu="otu23862">
        <meta content=" x=3.8449824 y=98.5 ll=7;" datatype="xsd:string" id="meta23863" property="format" xsi:type="nex:LiteralMeta"/>
      </node>
      <node about="#node23864" id="node23864" label="GCA_002323515DCQQ01000042.1_40465944763713_40_GCA_002323515__1_ID_13_40_partial_00__Balneolaceae_bacterium_UBA1514_" otu="otu23865">
        <meta content=" x=3.9353828 y=98.0 ll=7;" datatype="xsd:string" id="meta23866" property="format" xsi:type="nex:LiteralMeta"/>
      </node>
      <node about="#node23867" id="node23867" label="GCA_002308665DBVB01000002.1_27271770119_2_GCA_002308665_1_ID_119_2_partial_00__Balneolaceae_bacterium_UBA1275_" otu="otu23868">
        <meta content=" x=3.844985 y=99.0 ll=7;" datatype="xsd:string" id="meta23869" property="format" xsi:type="nex:LiteralMeta"/>
      </node>
      <node about="#node23890" id="node23890" label="GCA_003565735PXBB01000037.1_192613727030121_19_GCA_003565735_1_ID_121_19_partial_00__Bacteroidales_bacterium_" otu="otu23891">
        <meta content=" x=3.369414 y=100.0 ll=7;" datatype="xsd:string" id="meta23892" property="format" xsi:type="nex:LiteralMeta"/>
      </node>
      <node about="#node23897" id="node23897" label="95.1/100" otu="otu23898">
        <meta content=" x=3.2010245 y=101.5 ll=7;" datatype="xsd:string" id="meta23899" property="format" xsi:type="nex:LiteralMeta"/>
      </node>
      <node about="#node23900" id="node23900" label="GCA_001564055LKNB01000026.1_31051195027_3_GCA_001564055__1_ID_27_3_partial_00__Rhodothermaceae_bacterium_Tc_Br11_B2g6_7_" otu="otu23901">
        <meta content=" x=3.6084657 y=101.0 ll=7;" datatype="xsd:string" id="meta23902" property="format" xsi:type="nex:LiteralMeta"/>
      </node>
      <node about="#node23903" id="node23903" label="GCA_003152315PLZV01000020.1_39388793974818_39_GCA_003152315__1_ID_18_39_partial_00__Verrucomicrobia_bacterium_" otu="otu23904">
        <meta content=" x=3.370228 y=102.0 ll=7;" datatype="xsd:string" id="meta23905" property="format" xsi:type="nex:LiteralMeta"/>
      </node>
      <node about="#node23914" id="node23914" label="0/34" otu="otu23915">
        <meta content=" x=2.977125 y=103.75 ll=7;" datatype="xsd:string" id="meta23916" property="format" xsi:type="nex:LiteralMeta"/>
      </node>
      <node about="#node23917" id="node23917" label="GCA_003232385QIJE01000001.1_1221216091224663_122_GCA_003232385__1_ID_3_122_partial_00__bacterium_" otu="otu23918">
        <meta content=" x=3.9185193 y=103.0 ll=7;" datatype="xsd:string" id="meta23919" property="format" xsi:type="nex:LiteralMeta"/>
      </node>
      <node about="#node23920" id="node23920" label="98.7/100" otu="otu22947">
        <meta content=" x=3.1115496 y=104.5 ll=7;" datatype="xsd:string" id="meta23921" property="format" xsi:type="nex:LiteralMeta"/>
      </node>
      <node about="#node23922" id="node23922" label="HCA58028.1_GCA_003519605_TPA__mechanosensitive_ion_channel_protein_MscS__partial__Blastocatellia_bacterium_" otu="otu23923">
        <meta content=" x=3.1440313 y=104.0 ll=7;" datatype="xsd:string" id="meta23924" property="format" xsi:type="nex:LiteralMeta"/>
      </node>
      <node about="#node23925" id="node23925" label="GCA_001464665LNDP01000014.1_36539729239819114_365_GCA_001464665__1_ID_14_365_partial_00__Acidobacteria_bacterium_Ga0074141_" otu="otu23926">
        <meta content=" x=3.1404684 y=105.0 ll=7;" datatype="xsd:string" id="meta23927" property="format" xsi:type="nex:LiteralMeta"/>
      </node>
      <node about="#node23940" id="node23940" label="90.3/89" otu="otu23941">
        <meta content=" x=3.0730247 y=110.890625 ll=7;" datatype="xsd:string" id="meta23942" property="format" xsi:type="nex:LiteralMeta"/>
      </node>
      <node about="#node23943" id="node23943" label="0/65" otu="otu23944">
        <meta content=" x=3.0850935 y=109.78125 ll=7;" datatype="xsd:string" id="meta23945" property="format" xsi:type="nex:LiteralMeta"/>
      </node>
      <node about="#node23946" id="node23946" label="89.7/96" otu="otu23947">
        <meta content=" x=3.2715847 y=108.5625 ll=7;" datatype="xsd:string" id="meta23948" property="format" xsi:type="nex:LiteralMeta"/>
      </node>
      <node about="#node23949" id="node23949" label="82.7/92" otu="otu23950">
        <meta content=" x=3.3952072 y=107.125 ll=7;" datatype="xsd:string" id="meta23951" property="format" xsi:type="nex:LiteralMeta"/>
      </node>
      <node about="#node23952" id="node23952" label="SFF28851.1_GCA_900113005_Mechanosensitive_ion_channel__Sunxiuqinia_elliptica_" otu="otu23953">
        <meta content=" x=3.725177 y=106.0 ll=7;" datatype="xsd:string" id="meta23954" property="format" xsi:type="nex:LiteralMeta"/>
      </node>
      <node about="#node23955" id="node23955" label="90.1/77" otu="otu23956">
        <meta content=" x=3.5896306 y=108.25 ll=7;" datatype="xsd:string" id="meta23957" property="format" xsi:type="nex:LiteralMeta"/>
      </node>
      <node about="#node23958" id="node23958" label="23.8/76" otu="otu23959">
        <meta content=" x=3.6567295 y=107.5 ll=7;" datatype="xsd:string" id="meta23960" property="format" xsi:type="nex:LiteralMeta"/>
      </node>
      <node about="#node23961" id="node23961" label="GCA_002426795DINQ01000008.1_2846300471669_28_GCA_002426795_1_ID_9_28_partial_00__Bacteroidales_bacterium_UBA5536_" otu="otu23962">
        <meta content=" x=4.020633 y=107.0 ll=7;" datatype="xsd:string" id="meta23963" property="format" xsi:type="nex:LiteralMeta"/>
      </node>
      <node about="#node23964" id="node23964" label="HAF28884.1_GCA_003446015_TPA__mechanosensitive_ion_channel_protein_MscS__Bacteroidales_bacterium_" otu="otu23965">
        <meta content=" x=4.132661 y=108.0 ll=7;" datatype="xsd:string" id="meta23966" property="format" xsi:type="nex:LiteralMeta"/>
      </node>
      <node about="#node23971" id="node23971" label="SHI36907.1_GCA_900141875_Mechanosensitive_ion_channel__Tangfeifania_diversioriginum_" otu="otu23972">
        <meta content=" x=4.0146074 y=109.0 ll=7;" datatype="xsd:string" id="meta23973" property="format" xsi:type="nex:LiteralMeta"/>
      </node>
      <node about="#node23982" id="node23982" label="OUU21366.1_GCA_002167945_mechanosensitive_ion_channel_protein_MscS__Flavobacteriaceae_bacterium_TMED48_" otu="otu23983">
        <meta content=" x=4.265827 y=110.0 ll=7;" datatype="xsd:string" id="meta23984" property="format" xsi:type="nex:LiteralMeta"/>
      </node>
      <node about="#node23989" id="node23989" label="OIQ20812.1_GCA_001874305_hypothetical_protein_BM556_02385__Bacteriovorax_sp._MedPE_SWde_" otu="otu23990">
        <meta content=" x=3.709718 y=111.0 ll=7;" datatype="xsd:string" id="meta23991" property="format" xsi:type="nex:LiteralMeta"/>
      </node>
      <node about="#node23996" id="node23996" label="OIO57752.1_GCA_001872685_hypothetical_protein_AUJ47_12100__Candidatus_Marinimicrobia_bacterium_CG1_02_48_14_" otu="otu23997">
        <meta content=" x=3.90771 y=112.0 ll=7;" datatype="xsd:string" id="meta23998" property="format" xsi:type="nex:LiteralMeta"/>
      </node>
      <node about="#node24007" id="node24007" label="85.1/100" otu="otu24008">
        <meta content=" x=2.857117 y=116.0625 ll=7;" datatype="xsd:string" id="meta24009" property="format" xsi:type="nex:LiteralMeta"/>
      </node>
      <node about="#node24010" id="node24010" label="97/100" otu="otu22956">
        <meta content=" x=3.0481715 y=113.875 ll=7;" datatype="xsd:string" id="meta24011" property="format" xsi:type="nex:LiteralMeta"/>
      </node>
      <node about="#node24012" id="node24012" label="GCA_003565035PXDP01000061.1_462107094143_4_GCA_003565035__1_ID_143_4_partial_00__PVC_group_bacterium_" otu="otu24013">
        <meta content=" x=3.2456157 y=113.0 ll=7;" datatype="xsd:string" id="meta24014" property="format" xsi:type="nex:LiteralMeta"/>
      </node>
      <node about="#node24015" id="node24015" label="96.3/100" otu="otu24016">
        <meta content=" x=3.216712 y=114.75 ll=7;" datatype="xsd:string" id="meta24017" property="format" xsi:type="nex:LiteralMeta"/>
      </node>
      <node about="#node24018" id="node24018" label="GCA_003250235QKGY01000101.1_524273314330_5_GCA_003250235__1_ID_330_5_partial_00__Desulfuromonadaceae_bacterium_" otu="otu24019">
        <meta content=" x=3.2775528 y=114.0 ll=7;" datatype="xsd:string" id="meta24020" property="format" xsi:type="nex:LiteralMeta"/>
      </node>
      <node about="#node24021" id="node24021" label="23.9/100" otu="otu24022">
        <meta content=" x=3.2773545 y=115.5 ll=7;" datatype="xsd:string" id="meta24023" property="format" xsi:type="nex:LiteralMeta"/>
      </node>
      <node about="#node24024" id="node24024" label="PLX88927.1_GCA_002869695_mechanosensitive_ion_channel_protein_MscS__Desulfuromonas_sp._" otu="otu24025">
        <meta content=" x=3.435213 y=115.0 ll=7;" datatype="xsd:string" id="meta24026" property="format" xsi:type="nex:LiteralMeta"/>
      </node>
      <node about="#node24027" id="node24027" label="GCA_002435955DIWZ01000006.1_10712645912735219_107_GCA_002435955_1_ID_19_107_partial_00__Pelobacter_sp._UBA6093_" otu="otu24028">
        <meta content=" x=3.327794 y=116.0 ll=7;" datatype="xsd:string" id="meta24029" property="format" xsi:type="nex:LiteralMeta"/>
      </node>
      <node about="#node24042" id="node24042" label="96.5/100" otu="otu24043">
        <meta content=" x=3.0418897 y=118.25 ll=7;" datatype="xsd:string" id="meta24044" property="format" xsi:type="nex:LiteralMeta"/>
      </node>
      <node about="#node24045" id="node24045" label="82.4/100" otu="otu24046">
        <meta content=" x=3.141293 y=117.5 ll=7;" datatype="xsd:string" id="meta24047" property="format" xsi:type="nex:LiteralMeta"/>
      </node>
      <node about="#node24048" id="node24048" label="WP_051254562.1_GCF_000425705_mechanosensitive_ion_channel__Halobacillus_kuroshimensis_" otu="otu24049">
        <meta content=" x=3.3335924 y=117.0 ll=7;" datatype="xsd:string" id="meta24050" property="format" xsi:type="nex:LiteralMeta"/>
      </node>
      <node about="#node24051" id="node24051" label="RYM02947.1_GCA_004153225_mechanosensitive_ion_channel__Sporolactobacillus_sp._THM7_7_" otu="otu24052">
        <meta content=" x=3.3767936 y=118.0 ll=7;" datatype="xsd:string" id="meta24053" property="format" xsi:type="nex:LiteralMeta"/>
      </node>
[truncated: 2,110,625 more chars]
