# Supplementary material for: Genetic diversity in terrestrial subsurface ecosystems impacted by geological degassing
Source: Nat Commun. 2022 Jan 12;13:284. doi: 10.1038/s41467-021-27783-7 (PMC8755723; doi:10.1038/s41467-021-27783-7)
Supplement: Supplementary file 10 — Dataset 7-19 [file 41467_2021_27783_MOESM10_ESM.zip › SupplementaryData_7-19_Bornemann_et_al_mantle_degassing/SupplementaryData_10_gene_phylogeny_VGT_lipopolysaccharide_biosynth.nexml]

<?xml version="1.0" encoding="UTF-8"?><nex:nexml xmlns:nex="http://www.nexml.org/2009" xmlns="http://www.nexml.org/2009" xmlns:rdf="http://www.w3.org/1999/02/22-rdf-syntax-ns#" xmlns:xsd="http://www.w3.org/2001/XMLSchema#" xmlns:xsi="http://www.w3.org/2001/XMLSchema-instance" generator="org.nexml.model.impl.DocumentImpl" version="0.9">
  <otus id="otus83445">
    <otu id="otu83453" label="AQSC01000047.1_26 -pmc2"/>
    <otu id="otu83456" label="0/22"/>
    <otu id="otu83459" label="89.6/78"/>
    <otu id="otu83462" label="81.5/56"/>
    <otu id="otu83465" label="0/9"/>
    <otu id="otu83468" label="93.3/43"/>
    <otu id="otu83471" label="74.1/4"/>
    <otu id="otu83474" label="71.1/42"/>
    <otu id="otu83477" label="42.7/28"/>
    <otu id="otu83480" label="83.3/84"/>
    <otu id="otu83483" label="91.4/77"/>
    <otu id="otu83486" label="80/16"/>
    <otu id="otu83489" label="72.2/18"/>
    <otu id="otu83492" label="77.7/88"/>
    <otu id="otu83495" label="85.3/99"/>
    <otu id="otu83498" label="99.7/100"/>
    <otu id="otu83501" label="OGK47140.1_GCA_001789725_hypothetical_protein_A3B46_01905__Candidatus_Roizmanbacteria_bacterium_RIFCSPLOWO2_01_FULL_39_19_"/>
    <otu id="otu83504" label="89.7/100"/>
    <otu id="otu83507" label="OGD63415.1_GCA_001776045_hypothetical_protein_A2160_03005__Candidatus_Beckwithbacteria_bacterium_RBG_13_42_9_"/>
    <otu id="otu83510" label="87.4/100"/>
    <otu id="otu83513" label="RII30247.1_GCA_003574895_polysaccharide_biosynthesis_protein__Geobacter_sp._"/>
    <otu id="otu83516" label="PIS47587.1_GCA_002774685_polysaccharide_biosynthesis_protein__Elusimicrobia_bacterium_CG08_land_8_20_14_0_20_51_18_"/>
    <otu id="otu83531" label="49.4/96"/>
    <otu id="otu83534" label="GCA_005191415SUPS01000140.1_873948863306_8_GCA_005191415__1_ID_306_8_partial_00__Candidatus_Helarchaeota_ASGARD_archaeon_Hel_GB_A_"/>
    <otu id="otu83537" label="100/100"/>
    <otu id="otu83540" label="GCA_002294665DBFQ01000018.1_22015343971_2_GCA_002294665__1_ID_71_2_partial_00__Candidatus_Aminicenantes_bacterium_UBA876_"/>
    <otu id="otu83543" label="78.8/100"/>
    <otu id="otu83546" label="PNQ73290.1_GCA_002895005_hypothetical_protein_C1T31_07155__Hanstruepera_neustonica_"/>
    <otu id="otu83549" label="52.9/100"/>
    <otu id="otu83552" label="OUS03490.1_GCA_002162685_hypothetical_protein_A9Q86_00835__Flavobacteriales_bacterium_33_180_T64_"/>
    <otu id="otu83555" label="TDU42891.1_GCA_004364975_PST_family_polysaccharide_transporter__Gelidibacter_sediminis_"/>
    <otu id="otu83578" label="98.6/100"/>
    <otu id="otu83581" label="51.1/81"/>
    <otu id="otu83584" label="PIS21670.1_GCA_002774235_hypothetical_protein_COT51_01535__candidate_division_WWE3_bacterium_CG08_land_8_20_14_0_20_41_15_"/>
    <otu id="otu83587" label="RMF38266.1_GCA_003695545_lipopolysaccharide_biosynthesis_protein__Chloroflexi_bacterium_"/>
    <otu id="otu83594" label="RME57484.1_GCA_003695395_hypothetical_protein_D6779_08545__Candidatus_Parcubacteria_bacterium_"/>
    <otu id="otu83605" label="GCA_003233295QILJ01000167.1_1412763142474_14_GCA_003233295__1_ID_4_14_partial_00__Ignavibacteria_bacterium_"/>
    <otu id="otu83612" label="PIE68826.1_GCA_002748865_hypothetical_protein_CSA21_05325__Deltaproteobacteria_bacterium_"/>
    <otu id="otu83619" label="99.9/100"/>
    <otu id="otu83622" label="AYQ73850.1_GCA_003713065_lipopolysaccharide_biosynthesis_protein__Cohnella_candidum_"/>
    <otu id="otu83625" label="89.9/99"/>
    <otu id="otu83628" label="SCW52106.1_GCA_900100345_polysaccharide_transporter__PST_family__Paenibacillus_tianmuensis_"/>
    <otu id="otu83631" label="80.6/98"/>
    <otu id="otu83634" label="46.3/98"/>
    <otu id="otu83637" label="RYL97088.1_GCA_004153225_lipopolysaccharide_biosynthesis_protein__Sporolactobacillus_sp._THM7_7_"/>
    <otu id="otu83640" label="PGV53350.1_GCA_002585305_lipopolysaccharide_biosynthesis_protein__Bacillus_sp._AFS037270_"/>
    <otu id="otu83647" label="GCA_001310555BAXO01000043.1_16106111204443_16_GCA_001310555_1_ID_43_16_partial_00__Bacillus_sp._JCM_19058_"/>
    <otu id="otu83666" label="77.6/53"/>
    <otu id="otu83669" label="83.9/55"/>
    <otu id="otu83672" label="90.4/21"/>
    <otu id="otu83675" label="83.1/20"/>
    <otu id="otu83678" label="66.7/22"/>
    <otu id="otu83681" label="94.4/100"/>
    <otu id="otu83684" label="95.6/95"/>
    <otu id="otu83687" label="44.4/10"/>
    <otu id="otu83690" label="21.3/4"/>
    <otu id="otu83693" label="78.4/5"/>
    <otu id="otu83696" label="80.2/24"/>
    <otu id="otu83699" label="84.7/30"/>
    <otu id="otu83702" label="92.4/93"/>
    <otu id="otu83705" label="52.4/86"/>
    <otu id="otu83708" label="93.4/100"/>
    <otu id="otu83711" label="76.6/99"/>
    <otu id="otu83714" label="79/100"/>
    <otu id="otu83717" label="90.7/98"/>
    <otu id="otu83720" label="83.3/98"/>
    <otu id="otu83723" label="GCA_002375465DFLT01000011.1_57530255453615_57_GCA_002375465_1_ID_15_57_partial_00__Alphaproteobacteria_bacterium_UBA3612_"/>
    <otu id="otu83726" label="74/100"/>
    <otu id="otu83729" label="57.2/90"/>
    <otu id="otu83732" label="OJU10008.1_GCA_001896875_hypothetical_protein_BGN86_08295__Caulobacterales_bacterium_68_7_"/>
    <otu id="otu83735" label="GCA_002388885DGNI01000045.1_292075922267194_29_GCA_002388885_1_ID_194_29_partial_00__Parvularculaceae_bacterium_UBA4496_"/>
    <otu id="otu83742" label="76.7/74"/>
    <otu id="otu83745" label="37.8/64"/>
    <otu id="otu83748" label="98.5/100"/>
    <otu id="otu83751" label="13.9/66"/>
    <otu id="otu83754" label="AMN12554.1_GCA_001578515_hypothetical_protein_ACZ81_13810__Alteromonas_macleodii_"/>
    <otu id="otu83757" label="WP_133470518.1_GCF_004360155_lipopolysaccharide_biosynthesis_protein__Paraglaciecola_sp._D3211_"/>
    <otu id="otu83764" label="WP_067743819.1_GCF_001660395_lipopolysaccharide_biosynthesis_protein__Alteromonadaceae_bacterium_XY_R5_"/>
    <otu id="otu83771" label="QCF26277.1_GCA_004851605_lipopolysaccharide_biosynthesis_protein__Hydrocarboniclastica_marina_"/>
    <otu id="otu83778" label="82.1/63"/>
    <otu id="otu83781" label="7.1/50"/>
    <otu id="otu83784" label="72.6/87"/>
    <otu id="otu83787" label="GCA_005434915SKCG01000002.1_7087506817522072_708_GCA_005434915_1_ID_2_708_partial_00__Erythrobacter_sp._GH3_15_"/>
    <otu id="otu83790" label="RYX81313.1_GCA_004172935_lipopolysaccharide_biosynthesis_protein__bacterium_"/>
    <otu id="otu83797" label="89/99"/>
    <otu id="otu83800" label="WP_112829463.1_GCF_900471035_lipopolysaccharide_biosynthesis_protein__Rhizobiales_bacterium_"/>
    <otu id="otu83803" label="94.6/100"/>
    <otu id="otu83806" label="TIX51238.1_GCA_004965515_lipopolysaccharide_biosynthesis_protein__Altererythrobacter_aquimixticola_"/>
    <otu id="otu83811" label="RIV86329.1_GCA_003584015_lipopolysaccharide_biosynthesis_protein__Erythrobacter_xanthus_"/>
    <otu id="otu83814" label="89.5/100"/>
    <otu id="otu83817" label="AKH44337.1_GCA_001008165_Lipopolysaccharide_biosynthesis_protein_WzxC__plasmid___Altererythrobacter_atlanticus_"/>
    <otu id="otu83820" label="GCA_002337385DDFY01000011.1_79951439663016_79_GCA_002337385_1_ID_16_79_partial_00__Erythrobacter_sp._UBA1916_"/>
    <otu id="otu83843" label="1.2/17"/>
    <otu id="otu83846" label="WP_162925263.1_GCF_003605195_oligosaccharide_flippase_family_protein__Erythrobacter_odishensis_"/>
    <otu id="otu83849" label="KRA84442.1_GCA_001427865_hypothetical_protein_ASD76_10830__Altererythrobacter_sp._Root672_"/>
    <otu id="otu83872" label="85/95"/>
    <otu id="otu83875" label="77.3/94"/>
    <otu id="otu83878" label="11.7/63"/>
    <otu id="otu83881" label="77.7/94"/>
    <otu id="otu83884" label="96/95"/>
    <otu id="otu83887" label="AOV16828.1_GCA_001753165_hypothetical_protein_BJI67_06930__Acidihalobacter_prosperus_"/>
    <otu id="otu83890" label="GBD44686.1_GCA_002898275_Lipopolysaccharide_biosynthesis_protein_WzxC__bacterium_HR40_"/>
    <otu id="otu83897" label="82.1/95"/>
    <otu id="otu83900" label="84.4/31"/>
    <otu id="otu83903" label="13.1/18"/>
    <otu id="otu83906" label="83.2/31"/>
    <otu id="otu83909" label="42.2/97"/>
    <otu id="otu83912" label="32.4/30"/>
    <otu id="otu83915" label="90.1/39"/>
    <otu id="otu83918" label="91.1/100"/>
    <otu id="otu83921" label="AOU97449.1_GCA_001753245_hypothetical_protein_BI364_05175__Acidihalobacter_prosperus_"/>
    <otu id="otu83924" label="89.2/100"/>
    <otu id="otu83927" label="GCA_002366835DFBZ01000014.1_43938542885_4_GCA_002366835_1_ID_85_4_partial_00__Gammaproteobacteria_bacterium_UBA3067_"/>
    <otu id="otu83930" label="RDE24809.1_GCA_003345655_lipopolysaccharide_biosynthesis_protein__Motiliproteus_coralliicola_"/>
    <otu id="otu83941" label="83.1/96"/>
    <otu id="otu83944" label="88/96"/>
    <otu id="otu83947" label="PID42436.1_GCA_002747395_hypothetical_protein_CSB48_10230__Proteobacteria_bacterium_"/>
    <otu id="otu83950" label="GCA_002432655DJFZ01000019.1_1719673211457_17_GCA_002432655_1_ID_7_17_partial_00__Thiotrichaceae_bacterium_UBA5859_"/>
    <otu id="otu83957" label="96.4/100"/>
    <otu id="otu83960" label="GCA_003228965QIGP01000001.1_1615555170486_16_GCA_003228965__1_ID_6_16_partial_00__Gammaproteobacteria_bacterium_"/>
    <otu id="otu83963" label="87.7/100"/>
    <otu id="otu83966" label="WP_102797865.1_GCF_002887595_lipopolysaccharide_biosynthesis_protein__Bowmanella_denitrificans_"/>
    <otu id="otu83969" label="62.9/100"/>
    <otu id="otu83972" label="ARU56409.1_GCA_002162375_PST_family_polysaccharide_transporter__Oleiphilus_messinensis_"/>
    <otu id="otu83975" label="ARU56176.1_GCA_002162375_PST_family_O_antigen_transporter__Oleiphilus_messinensis_"/>
    <otu id="otu83998" label="97.5/100"/>
    <otu id="otu84001" label="OGR28066.1_GCA_001799395_hypothetical_protein_A2277_14810__Desulfobacterales_bacterium_RIFOXYA12_FULL_46_15_"/>
    <otu id="otu84004" label="OUR99167.1_GCA_002163245_hypothetical_protein_A9Q81_11350__Gammaproteobacteria_bacterium_42_54_T18_"/>
    <otu id="otu84015" label="96.9/100"/>
    <otu id="otu84018" label="OKY26722.1_GCA_001913705_hypothetical_protein_BI291_01645__Thalassotalea_sp._PP2_459_"/>
    <otu id="otu84021" label="97.9/100"/>
    <otu id="otu84024" label="WP_099035175.1_GCF_002591895_lipopolysaccharide_biosynthesis_protein__Lacimicrobium_alkaliphilum_"/>
    <otu id="otu84029" label="GCA_002364615DEYP01000013.1_21264652800015_21_GCA_002364615_1_ID_15_21_partial_00__Arsukibacterium_sp._UBA3155_"/>
    <otu id="otu84032" label="GCA_002381445DFTV01000003.1_46350419550573014_463_GCA_002381445__1_ID_14_463_partial_00__Arsukibacterium_sp._UBA4203_"/>
    <otu id="otu84051" label="MAT52325.1_GCA_002702725_hypothetical_protein_CMK32_14200__Porticoccaceae_bacterium_"/>
    <otu id="otu84058" label="KPV40025.1_GCA_001399755_hypothetical_protein_AN478_07560__Thiohalorhabdus_denitrificans_"/>
    <otu id="otu84065" label="99.5/100"/>
    <otu id="otu84068" label="91.2/99"/>
    <otu id="otu84071" label="GCA_002384925DGBX01000040.1_42505305202014_42_GCA_002384925__1_ID_14_42_partial_00__Halieaceae_bacterium_UBA3993_"/>
    <otu id="otu84074" label="WP_051243276.1_GCF_000430725_lipopolysaccharide_biosynthesis_protein__Azohydromonas_australica_"/>
    <otu id="otu84081" label="93.4/99"/>
    <otu id="otu84084" label="80.5/97"/>
    <otu id="otu84087" label="SEO97951.1_GCA_900110585_Membrane_protein_involved_in_the_export_of_O_antigen_and_teichoic_acid__Aquisalimonas_asiatica_"/>
    <otu id="otu84090" label="GCA_003556695PWQP01000013.1_26312130211_2_GCA_003556695__1_ID_211_2_partial_00__Candidatus_Diapherotrites_archaeon_"/>
    <otu id="otu84097" label="11.2/64"/>
    <otu id="otu84100" label="GCA_003560015PWJN01000267.1_9115661275322_9_GCA_003560015_1_ID_22_9_partial_01__Gammaproteobacteria_bacterium_"/>
    <otu id="otu84103" label="98.7/100"/>
    <otu id="otu84106" label="WP_158014398.1_GCF_001696715_oligosaccharide_flippase_family_protein__Thauera_phenolivorans_"/>
    <otu id="otu84109" label="THF61609.1_GCA_004801305_lipopolysaccharide_biosynthesis_protein__Azoarcus_sp._CC_YHH848_"/>
    <otu id="otu84132" label="86/48"/>
    <otu id="otu84135" label="50.8/44"/>
    <otu id="otu84138" label="85.9/98"/>
    <otu id="otu84143" label="90.7/100"/>
    <otu id="otu84146" label="PZN04683.1_GCA_003242425_hypothetical_protein_DIU74_03265__Proteobacteria_bacterium_"/>
    <otu id="otu84149" label="92.8/100"/>
    <otu id="otu84152" label="GCA_001464695LNDQ01000112.1_172190919192361112_172_GCA_001464695__1_ID_112_172_partial_00__Betaproteobacteria_bacterium_Ga0077523_"/>
    <otu id="otu84155" label="93/100"/>
    <otu id="otu84158" label="ABD68442.1_GCA_000013605_polysaccharide_biosynthesis_protein__Rhodoferax_ferrireducens_T118_"/>
    <otu id="otu84161" label="WP_051616000.1_GCF_000688115_lipopolysaccharide_biosynthesis_protein__Polaromonas_sp._EUR3_1.2.1_"/>
    <otu id="otu84176" label="EER61927.1_GCA_000175235_polysaccharide_biosynthesis_protein__Acidovorax_delafieldii_2AN_"/>
    <otu id="otu84183" label="GCA_002450895DKAR01000026.1_272534626839182_27_GCA_002450895_1_ID_182_27_partial_00__Proteobacteria_bacterium_UBA6921_"/>
    <otu id="otu84190" label="86.7/54"/>
    <otu id="otu84193" label="60.3/97"/>
    <otu id="otu84198" label="GCA_005222695STGG01000012.1_21225839025987712_212_GCA_005222695_1_ID_12_212_partial_00__Massilia_sp._HP4_"/>
    <otu id="otu84201" label="88.7/100"/>
    <otu id="otu84204" label="SEN84575.1_GCA_900110275_polysaccharide_transporter__PST_family__Duganella_sp._CF517_"/>
    <otu id="otu84207" label="TFW19388.1_GCA_004614165_lipopolysaccharide_biosynthesis_protein__Duganella_sp._DN04_"/>
    <otu id="otu84218" label="GCA_003230835QIGT01000494.1_2426680282151_24_GCA_003230835_1_ID_1_24_partial_00__Gammaproteobacteria_bacterium_"/>
    <otu id="otu84227" label="41.9/96"/>
    <otu id="otu84230" label="96.8/100"/>
    <otu id="otu84233" label="WP_020655388.1_GCF_000382345_lipopolysaccharide_biosynthesis_protein__Massilia_niastensis_"/>
    <otu id="otu84238" label="HBZ06766.1_GCA_003520365_TPA__hypothetical_protein_DEP03_10440__Massilia_sp._"/>
    <otu id="otu84241" label="GCA_002354135DEKZ01000245.1_550706587465_5_GCA_002354135__1_ID_465_5_partial_00__Massilia_sp._UBA2709_"/>
    <otu id="otu84252" label="OWW22235.1_GCA_002211445_hypothetical_protein_AYR66_24780__Noviherbaspirillum_denitrificans_"/>
    <otu id="otu84259" label="92.5/100"/>
    <otu id="otu84262" label="TFW19441.1_GCA_004614185_lipopolysaccharide_biosynthesis_protein__Massilia_sp._MC02_"/>
    <otu id="otu84265" label="95.6/100"/>
    <otu id="otu84268" label="TFW30670.1_GCA_004614195_lipopolysaccharide_biosynthesis_protein__Massilia_sp._ONC3_"/>
    <otu id="otu84271" label="PIL39403.1_GCA_002760665_hypothetical_protein_CR103_13045__Massilia_psychrophila_"/>
    <otu id="otu84294" label="PPD35118.1_GCA_002928965_hypothetical_protein_CTY19_03190__Methylomonas_sp._"/>
    <otu id="otu84309" label="MAU40361.1_GCA_002700365_hypothetical_protein_CMF31_01950__Kordiimonas_sp._"/>
    <otu id="otu84316" label="MBL26754.1_GCA_002721365_hypothetical_protein_CMM50_04275__Rhodospirillaceae_bacterium_"/>
    <otu id="otu84323" label="96.8/97"/>
    <otu id="otu84328" label="89.3/100"/>
    <otu id="otu84331" label="78.3/99"/>
    <otu id="otu84334" label="72.5/95"/>
    <otu id="otu84337" label="53.9/4"/>
    <otu id="otu84340" label="59.9/4"/>
    <otu id="otu84343" label="THC41682.1_GCA_004798585_lipopolysaccharide_biosynthesis_protein__Massilia_sp._Mn16_1_5_"/>
    <otu id="otu84346" label="PQJ95343.1_GCA_002958735_lipopolysaccharide_biosynthesis_protein__Chromatium_okenii_"/>
    <otu id="otu84353" label="KON82475.1_GCA_001274695_polysaccharide_biosynthesis_protein__Azoarcus_sp._PA01_"/>
    <otu id="otu84360" label="93.8/4"/>
    <otu id="otu84363" label="ADC62727.1_GCA_000025485_polysaccharide_biosynthesis_protein__Allochromatium_vinosum_DSM_180_"/>
    <otu id="otu84366" label="OAJ69552.1_GCA_001645185_lipopolysaccharide_biosynthesis_protein__Methylobacillus_sp._MM3_"/>
    <otu id="otu84377" label="WP_028792187.1_GCF_000621305_lipopolysaccharide_biosynthesis_protein__Thauera_linaloolentis_"/>
    <otu id="otu84384" label="GCA_003133225PKWL01000026.1_68842328571655_68_GCA_003133225_1_ID_55_68_partial_00__Janthinobacterium_sp._"/>
    <otu id="otu84391" label="91.6/99"/>
    <otu id="otu84394" label="0.6/68"/>
    <otu id="otu84399" label="WP_131111369.1_GCF_004323595_lipopolysaccharide_biosynthesis_protein__Sterolibacteriaceae_bacterium_M52_"/>
    <otu id="otu84402" label="WP_126445760.1_GCF_003966565_lipopolysaccharide_biosynthesis_protein__Sterolibacteriaceae_bacterium_J5B_"/>
    <otu id="otu84409" label="PKQ28050.1_GCA_002843005_lipopolysaccharide_biosynthesis_protein__Actinobacteria_bacterium_HGW_Actinobacteria_3_"/>
    <otu id="otu84416" label="WP_035854915.1_GCF_000519045_lipopolysaccharide_biosynthesis_protein__Dechloromonas_agitata_"/>
    <otu id="otu84427" label="22.6/78"/>
    <otu id="otu84430" label="86.1/99"/>
    <otu id="otu84435" label="GCA_003566575PXCV01000573.1_421763678606_4_GCA_003566575__1_ID_606_4_partial_01__Cyanobacteria_bacterium_T3Sed10_304_"/>
    <otu id="otu84438" label="GCA_003565215PXCU01000161.1_425554045387_4_GCA_003565215__1_ID_387_4_partial_00__PVC_group_bacterium_"/>
    <otu id="otu84445" label="34.7/98"/>
    <otu id="otu84452" label="GCA_002345025DDUX01000126.1_323786139351166_32_GCA_002345025_1_ID_166_32_partial_00__Candidatus_Accumulibacter_phosphatis_"/>
    <otu id="otu84455" label="GCA_002433845DJIV01000090.1_20235552504227_20_GCA_002433845_1_ID_27_20_partial_00__Candidatus_Accumulibacter_phosphatis_"/>
    <otu id="otu84462" label="RPI14985.1_GCA_003819815_lipopolysaccharide_biosynthesis_protein__Xanthomonadales_bacterium_"/>
    <otu id="otu84469" label="88.4/100"/>
    <otu id="otu84472" label="68.2/100"/>
    <otu id="otu84475" label="WP_119461751.1_GCF_003576685_lipopolysaccharide_biosynthesis_protein__Rhodospirillaceae_bacterium_SYSU_D60014_"/>
    <otu id="otu84478" label="WP_119422418.1_GCF_003576705_lipopolysaccharide_biosynthesis_protein__Rhodospirillaceae_bacterium_SYSU_D60015_"/>
    <otu id="otu84485" label="OAN51545.1_GCA_001650635_hypothetical_protein_A6A05_01400__Magnetospirillum_moscoviense_"/>
    <otu id="otu84502" label="GCA_002380195DFVX01000062.1_14116044716192225_141_GCA_002380195__1_ID_25_141_partial_00__Kordiimonadaceae_bacterium_UBA4149_"/>
    <otu id="otu84505" label="87.3/82"/>
    <otu id="otu84508" label="88.3/82"/>
    <otu id="otu84511" label="PHZ85883.1_GCA_002740695_hypothetical_protein_CRD36_04190__Emcibacter_congregatus_"/>
    <otu id="otu84514" label="KGJ95972.1_GCA_000764205_hypothetical_protein_ND16A_1151__Thalassotalea_sp._ND16A_"/>
    <otu id="otu84521" label="73.5/99"/>
    <otu id="otu84524" label="PCI48980.1_GCA_002401545_hypothetical_protein_COB49_05235__Alphaproteobacteria_bacterium_"/>
    <otu id="otu84527" label="PCJ36092.1_GCA_002402225_hypothetical_protein_COA93_01990__Alphaproteobacteria_bacterium_"/>
    <otu id="otu84558" label="MBE91052.1_GCA_002715005_hypothetical_protein_CMM76_16625__Rhodospirillaceae_bacterium_"/>
    <otu id="otu84565" label="KJR97813.1_GCA_000961725_hypothetical_protein_VR65_22590__Desulfobulbaceae_bacterium_BRH_c16a_"/>
    <otu id="otu84574" label="OGZ12527.1_GCA_001821435_hypothetical_protein_A2942_00240__Candidatus_Lloydbacteria_bacterium_RIFCSPLOWO2_01_FULL_50_20_"/>
    <otu id="otu84577" label="87.6/100"/>
    <otu id="otu84580" label="12.7/83"/>
    <otu id="otu84583" label="GCA_003151795PLYL01000017.1_26265432804525_26_GCA_003151795_1_ID_25_26_partial_00__Candidatus_Yanofskybacteria_bacterium_"/>
    <otu id="otu84586" label="KKP92323.1_GCA_000991205_Membrane_protein_involved_in_the_export_of_O_antigen_and_teichoic_acid__Parcubacteria_group_bacterium_GW2011_GWA2_36_10_"/>
    <otu id="otu84593" label="PIT90788.1_GCA_002778525_hypothetical_protein_COU22_00310__Candidatus_Komeilibacteria_bacterium_CG10_big_fil_rev_8_21_14_0_10_41_13_"/>
    <otu id="otu84608" label="OGZ65397.1_GCA_001820115_hypothetical_protein_A2822_02700__Candidatus_Staskawiczbacteria_bacterium_RIFCSPHIGHO2_01_FULL_41_41_"/>
    <otu id="otu84615" label="OGZ72557.1_GCA_001820255_hypothetical_protein_A2908_01650__Candidatus_Staskawiczbacteria_bacterium_RIFCSPLOWO2_01_FULL_38_12b_"/>
    <otu id="otu84622" label="85.2/59"/>
    <otu id="otu84625" label="60.1/56"/>
    <otu id="otu84628" label="41.5/68"/>
    <otu id="otu84631" label="31.8/97"/>
    <otu id="otu84634" label="GCA_003561085PWXO01000337.1_1212617_1_GCA_003561085__1_ID_7_1_partial_10__Phycisphaerae_bacterium_"/>
    <otu id="otu84637" label="RKY39643.1_GCA_003644465_lipopolysaccharide_biosynthesis_protein__partial__Candidatus_Omnitrophica_bacterium_"/>
    <otu id="otu84644" label="TFB09332.1_GCA_004402935_lipopolysaccharide_biosynthesis_protein__Candidatus_Atribacteria_bacterium_MT.SAG.1_"/>
    <otu id="otu84651" label="96.7/99"/>
    <otu id="otu84654" label="RLB34234.1_GCA_003646955_lipopolysaccharide_biosynthesis_protein__Deltaproteobacteria_bacterium_"/>
    <otu id="otu84657" label="OGW39027.1_GCA_001805125_hypothetical_protein_A2Y97_02320__Nitrospirae_bacterium_RBG_13_39_12_"/>
    <otu id="otu84668" label="91.7/73"/>
    <otu id="otu84671" label="94.3/74"/>
    <otu id="otu84676" label="ADL13615.1_GCA_000144695_polysaccharide_biosynthesis_protein__Acetohalobium_arabaticum_DSM_5501_"/>
    <otu id="otu84679" label="OWZ84978.1_GCA_002216005_hypothetical_protein_CDO51_00820__Natranaerobius_trueperi_"/>
    <otu id="otu84686" label="GCA_002418895DIFA01000018.1_15117371324512_15_GCA_002418895_1_ID_12_15_partial_00__Dehalococcoidia_bacterium_UBA5760_"/>
    <otu id="otu84693" label="64.6/45"/>
    <otu id="otu84698" label="82.6/43"/>
    <otu id="otu84701" label="58.3/82"/>
    <otu id="otu84704" label="21/30"/>
    <otu id="otu84707" label="79.9/38"/>
    <otu id="otu84710" label="81.6/60"/>
    <otu id="otu84713" label="67.9/68"/>
    <otu id="otu84716" label="OGF59327.1_GCA_001780385_hypothetical_protein_A2Y62_13645__Candidatus_Fischerbacteria_bacterium_RBG_13_37_8_"/>
    <otu id="otu84719" label="GCA_002010725MTOP01000030.1_33263472392_3_GCA_002010725__1_ID_92_3_partial_00__Candidatus_Aminicenantes_bacterium_JdFR_80_"/>
    <otu id="otu84726" label="40.1/57"/>
    <otu id="otu84729" label="12.8/41"/>
    <otu id="otu84732" label="GCA_002328665DCVG01000018.1_98399986290_9_GCA_002328665__1_ID_90_9_partial_00__Nitrospiraceae_bacterium_UBA2194_"/>
    <otu id="otu84735" label="MCBD01000036.1_4___5374___6885___1___ID_36_4_partial_00_start_type_ATG_rbs_motif_TAA_rbs_spacer_3bp_gc_cont_0.360"/>
    <otu id="otu84742" label="GCA_003233295QILJ01000387.1_326714143193_3_GCA_003233295_1_ID_193_3_partial_00__Ignavibacteria_bacterium_"/>
    <otu id="otu84753" label="96/98"/>
    <otu id="otu84756" label="87.7/99"/>
    <otu id="otu84759" label="KPJ67009.1_GCA_001302865_hypothetical_protein_AMJ43_06310__Coxiella_sp._DG_40_"/>
    <otu id="otu84762" label="RKY32602.1_GCA_003644405_hypothetical_protein_DRP68_03620__Candidatus_Omnitrophica_bacterium_"/>
    <otu id="otu84769" label="GCA_002402315DHFP01000177.1_633964898251_6_GCA_002402315_1_ID_251_6_partial_00__Clostridiales_bacterium_UBA4821_"/>
    <otu id="otu84780" label="KRT65814.1_GCA_001443445_membrane_protein__Candidatus_Dadabacteria_bacterium_CSP1_2_"/>
    <otu id="otu84787" label="GBD37793.1_GCA_002898375_Lipopolysaccharide_biosynthesis_protein_WzxC__bacterium_HR37_"/>
    <otu id="otu84794" label="OGP81999.1_GCA_001797905_hypothetical_protein_A2Z08_09170__Deltaproteobacteria_bacterium_RBG_16_54_11_"/>
    <otu id="otu84801" label="GCA_002010555MTOC01000096.1_5650379669_5_GCA_002010555__1_ID_9_5_partial_00__bacterium_JdFR_67_"/>
    <otu id="otu84808" label="TET62284.1_GCA_004376785_lipopolysaccharide_biosynthesis_protein__bacterium__Candidatus_Stahlbacteria__"/>
    <otu id="otu84827" label="49.8/62"/>
    <otu id="otu84830" label="OGW74753.1_GCA_001804045_hypothetical_protein_A2Z72_08105__Omnitrophica_bacterium_RBG_13_46_9_"/>
    <otu id="otu84833" label="RKZ30306.1_GCA_003645085_lipopolysaccharide_biosynthesis_protein__bacterium_"/>
    <otu id="otu84844" label="89.8/9"/>
    <otu id="otu84847" label="75.7/68"/>
    <otu id="otu84850" label="77.7/22"/>
    <otu id="otu84853" label="26/3"/>
    <otu id="otu84856" label="ALA58211.1_GCA_001273775_membrane_protein_of_unknown_function__Nitrospira_moscoviensis_"/>
    <otu id="otu84861" label="AQQ10102.1_GCA_001997385_Lipopolysaccharide_biosynthesis_protein_WzxC__Sedimentisphaera_cyanobacteriorum_"/>
    <otu id="otu84864" label="ARN57110.1_GCA_002117005_Lipopolysaccharide_biosynthesis_protein_WzxC__Sedimentisphaera_salicampi_"/>
    <otu id="otu84875" label="79.6/8"/>
    <otu id="otu84878" label="79.4/8"/>
    <otu id="otu84883" label="OGY20885.1_GCA_001816915_hypothetical_protein_A3A65_02810__Candidatus_Chisholmbacteria_bacterium_RIFCSPLOWO2_01_FULL_49_14_"/>
    <otu id="otu84886" label="90/99"/>
    <otu id="otu84889" label="KKQ84795.1_GCA_000993025_Membrane_protein_involved_in_the_export_of_O_antigen_and_teichoic_acid__Candidatus_Woesebacteria_bacterium_GW2011_GWA1_38_8_"/>
    <otu id="otu84892" label="25.6/68"/>
    <otu id="otu84895" label="81.5/63"/>
    <otu id="otu84898" label="84/79"/>
    <otu id="otu84901" label="1.1/63"/>
    <otu id="otu84904" label="GCA_002430735DJCV01000002.1_4358648066_4_GCA_002430735_1_ID_6_4_partial_00__Candidatus_Woesebacteria_bacterium_UBA5941_"/>
    <otu id="otu84907" label="OIP57765.1_GCA_001873215_hypothetical_protein_AUK12_02230__Candidatus_Levybacteria_bacterium_CG2_30_37_29_"/>
    <otu id="otu84914" label="85.9/85"/>
    <otu id="otu84917" label="51.6/85"/>
    <otu id="otu84920" label="PIR80348.1_GCA_002773215_hypothetical_protein_COU25_00410__partial__Candidatus_Levybacteria_bacterium_CG10_big_fil_rev_8_21_14_0_10_35_13_"/>
    <otu id="otu84923" label="OGH27118.1_GCA_001782235_hypothetical_protein_A3C30_00165__Candidatus_Levybacteria_bacterium_RIFCSPHIGHO2_02_FULL_40_18_"/>
    <otu id="otu84930" label="83.9/99"/>
    <otu id="otu84933" label="KKU03289.1_GCA_001001555_Membrane_protein_involved_in_the_export_of_O_antigen_and_teichoic_acid__Candidatus_Amesbacteria_bacterium_GW2011_GWC2_45_19_"/>
    <otu id="otu84936" label="PJA42883.1_GCA_002791335_hypothetical_protein_CO176_01150__Candidatus_Woesebacteria_bacterium_CG_4_9_14_3_um_filter_39_10_"/>
    <otu id="otu84951" label="KKR00465.1_GCA_000993405_Membrane_protein_involved_in_the_export_of_O_antigen_and_teichoic_acid__Candidatus_Woesebacteria_bacterium_GW2011_GWB1_39_12_"/>
    <otu id="otu84958" label="OGM19775.1_GCA_001792215_hypothetical_protein_A2686_00495__partial__Candidatus_Woesebacteria_bacterium_RIFCSPHIGHO2_01_FULL_38_10_"/>
    <otu id="otu84975" label="KPK52778.1_GCA_001303285_hypothetical_protein_AMJ59_26535__Gammaproteobacteria_bacterium_SG8_31_"/>
    <otu id="otu84978" label="GCA_003236065QJVX01000521.1_21951670317_2_GCA_003236065_1_ID_317_2_partial_00__Chloroflexi_bacterium_"/>
    <otu id="otu84989" label="RQV95571.1_GCA_003854985_lipopolysaccharide_biosynthesis_protein__Calditrichaeota_bacterium_"/>
    <otu id="otu85000" label="KJJ85221.1_GCA_000954095_export_protein__Candidatus_Omnitrophus_magneticus_"/>
    <otu id="otu85007" label="99.3/100"/>
    <otu id="otu85010" label="40.7/23"/>
    <otu id="otu85015" label="43.7/34"/>
    <otu id="otu85018" label="18.9/90"/>
    <otu id="otu85021" label="95/100"/>
    <otu id="otu85024" label="GCA_003551305PUMJ01000169.1_2551206831_2_GCA_003551305__1_ID_31_2_partial_00__Candidatus_Brocadiaceae_bacterium_"/>
    <otu id="otu85027" label="GCA_003557325PWOY01000124.1_121339102_1_GCA_003557325__1_ID_102_1_partial_10__Candidatus_Nealsonbacteria_bacterium_"/>
    <otu id="otu85036" label="GCA_003563925PWSZ01000308.1_21741712205_2_GCA_003563925_1_ID_205_2_partial_00__Anaerolineae_bacterium_"/>
    <otu id="otu85039" label="GCA_003562365PWVB01000546.1_321263643273_3_GCA_003562365_1_ID_273_3_partial_00__Anaerolineae_bacterium_"/>
    <otu id="otu85050" label="GCA_003563035PWTA01000056.1_24672047286_2_GCA_003563035__1_ID_286_2_partial_00__Anaerolineae_bacterium_"/>
    <otu id="otu85057" label="GCA_003559975PWJR01000091.1_76913847572_7_GCA_003559975_1_ID_72_7_partial_00__PVC_group_bacterium_"/>
    <otu id="otu85064" label="GCA_003553185PUPC01000022.1_131300514483255_13_GCA_003553185_1_ID_255_13_partial_01__Planctomycetes_bacterium_"/>
    <otu id="otu85071" label="GCA_003558815PWOU01000017.1_1310701_1_GCA_003558815__1_ID_1_1_partial_10__Candidatus_Brocadiaceae_bacterium_"/>
    <otu id="otu85086" label="93.5/65"/>
    <otu id="otu85089" label="49/60"/>
    <otu id="otu85092" label="94.1/79"/>
    <otu id="otu85095" label="PZN34598.1_GCA_003242515_hypothetical_protein_DIU67_04730__Actinobacteria_bacterium_"/>
    <otu id="otu85098" label="RIK04016.1_GCA_003577145_hypothetical_protein_DCC48_15035__Acidobacteria_bacterium_"/>
    <otu id="otu85105" label="97.3/100"/>
    <otu id="otu85108" label="77.9/71"/>
    <otu id="otu85111" label="51.6/47"/>
    <otu id="otu85114" label="RDI70457.1_GCA_003351065_lipopolysaccharide_biosynthesis_protein__Halopelagius_longus_"/>
    <otu id="otu85117" label="23.8/28"/>
    <otu id="otu85120" label="78.3/32"/>
    <otu id="otu85123" label="90.4/52"/>
    <otu id="otu85126" label="22.7/73"/>
    <otu id="otu85129" label="66.7/98"/>
    <otu id="otu85132" label="PSP97699.1_GCA_003021975_lipopolysaccharide_biosynthesis_protein__Halobacteriales_archaeon_QS_5_70_17_"/>
    <otu id="otu85135" label="SFR57830.1_GCA_900115785_polysaccharide_transporter__PST_family__Halogeometricum_limi_"/>
    <otu id="otu85142" label="WP_049901975.1_GCF_000334895_lipopolysaccharide_biosynthesis_protein__Halococcus_agarilyticus_"/>
    <otu id="otu85149" label="SFR66507.1_GCA_900115785_polysaccharide_transporter__PST_family__Halogeometricum_limi_"/>
    <otu id="otu85156" label="94.9/80"/>
    <otu id="otu85159" label="82.6/72"/>
    <otu id="otu85162" label="81.7/66"/>
    <otu id="otu85165" label="93.5/76"/>
    <otu id="otu85168" label="61/91"/>
    <otu id="otu85171" label="ELZ29964.1_GCA_000337095_export_protein__Halogeometricum_pallidum_JCM_14848_"/>
    <otu id="otu85174" label="86.5/100"/>
    <otu id="otu85177" label="70.2/100"/>
    <otu id="otu85180" label="98.9/100"/>
    <otu id="otu85183" label="SFR74333.1_GCA_900112175_polysaccharide_transporter__PST_family__Halogeometricum_rufum_"/>
    <otu id="otu85186" label="99.8/100"/>
    <otu id="otu85189" label="EJN57819.1_GCA_000283335_membrane_protein_involved_in_the_export_of_O_antigen_and_teichoic_acid__Halogranum_salarium_B_1_"/>
    <otu id="otu85192" label="SEO22899.1_GCA_900110465_polysaccharide_transporter__PST_family__Halogranum_amylolyticum_"/>
    <otu id="otu85205" label="SDM61268.1_GCA_900103715_polysaccharide_transporter__PST_family__Halogranum_gelatinilyticum_"/>
    <otu id="otu85208" label="45.1/93"/>
    <otu id="otu85211" label="GCA_004916945SSNN01000002.1_4615015055030166_461_GCA_004916945__1_ID_6_461_partial_00__Salinigranum_sp._ZS_5_"/>
    <otu id="otu85214" label="99.1/100"/>
    <otu id="otu85219" label="RAW45623.1_GCA_003287355_lipopolysaccharide_biosynthesis_protein__Halorubrum_sp._48_1_W_"/>
    <otu id="otu85222" label="WP_122105089.1_GCF_003697845_lipopolysaccharide_biosynthesis_protein__Halobellus_sp._ZY21_"/>
    <otu id="otu85229" label="97.8/100"/>
    <otu id="otu85232" label="WP_123620095.1_GCF_003781945_lipopolysaccharide_biosynthesis_protein__Halorubrum_sp._CSM_61_"/>
    <otu id="otu85235" label="WP_128906772.1_GCF_004114995_lipopolysaccharide_biosynthesis_protein__Halorubrum_sp._ZC67_"/>
    <otu id="otu85258" label="AUV82578.1_GCA_002906575_lipopolysaccharide_biosynthesis_protein__Salinigranum_rubrum_"/>
    <otu id="otu85271" label="58.8/100"/>
    <otu id="otu85274" label="90.6/100"/>
    <otu id="otu85277" label="53.9/89"/>
    <otu id="otu85280" label="92.6/100"/>
    <otu id="otu85283" label="PSP83104.1_GCA_003020925_lipopolysaccharide_biosynthesis_protein__Halobacteriales_archaeon_QS_6_64_34_"/>
    <otu id="otu85286" label="TKR26124.1_GCA_005239135_lipopolysaccharide_biosynthesis_protein__Natronomonas_sp._F20_122_"/>
    <otu id="otu85293" label="85.2/100"/>
    <otu id="otu85296" label="QCC49264.1_GCA_004799685_lipopolysaccharide_biosynthesis_protein__plasmid___Halobellus_limi_"/>
    <otu id="otu85299" label="98/100"/>
    <otu id="otu85302" label="EMA65567.1_GCA_000337355_export_protein__Halorubrum_kocurii_JCM_14978_"/>
    <otu id="otu85305" label="86.9/96"/>
    <otu id="otu85308" label="76/96"/>
    <otu id="otu85313" label="EMA59344.1_GCA_000337375_export_protein__Halorubrum_lipolyticum_DSM_21995_"/>
    <otu id="otu85316" label="WP_128905540.1_GCF_004114995_lipopolysaccharide_biosynthesis_protein__Halorubrum_sp._ZC67_"/>
    <otu id="otu85323" label="WP_123621920.1_GCF_003781945_lipopolysaccharide_biosynthesis_protein__Halorubrum_sp._CSM_61_"/>
    <otu id="otu85330" label="WP_050031939.1_GCF_000739595_lipopolysaccharide_biosynthesis_protein__Halorubrum_halophilum_"/>
    <otu id="otu85349" label="84.1/89"/>
    <otu id="otu85352" label="WP_128224776.1_GCF_004015825_lipopolysaccharide_biosynthesis_protein__Halobacteriaceae_bacterium_SHR40_"/>
    <otu id="otu85355" label="GCA_003551265PUMG01000264.1_437334875147_4_GCA_003551265_1_ID_147_4_partial_01__Halovenus_sp._"/>
    <otu id="otu85366" label="98.8/100"/>
    <otu id="otu85369" label="EMA57753.1_GCA_000337355_export_protein__Halorubrum_kocurii_JCM_14978_"/>
    <otu id="otu85372" label="EMA63694.1_GCA_000337375_export_protein__Halorubrum_lipolyticum_DSM_21995_"/>
    <otu id="otu85385" label="GCA_005239175ML241294.1_4714484394499412_471_GCA_005239175__1_ID_2_471_partial_00__halophilic_archaeon_SHRA6_"/>
    <otu id="otu85388" label="GCA_005543295SRSG01000002.1_61664136791532_61_GCA_005543295__1_ID_32_61_partial_00__Haloferacaceae_archaeon_N1521_"/>
    <otu id="otu85405" label="87.1/99"/>
    <otu id="otu85408" label="ADE02058.1_GCA_000025685_putative_transport_protein__probable_polysaccharide_biosynthesis_transport_protein___plasmid___Haloferax_volcanii_DS2_"/>
    <otu id="otu85411" label="0/94"/>
    <otu id="otu85414" label="0/90"/>
    <otu id="otu85417" label="WP_008094141.1_GCF_000723845_MULTISPECIES__lipopolysaccharide_biosynthesis_protein__Haloferax_"/>
    <otu id="otu85420" label="EMA03088.1_GCA_000337795_polysaccharide_biosynthesis_protein__Haloferax_denitrificans_ATCC_35960_"/>
    <otu id="otu85427" label="POG56253.1_GCA_001469875_lipopolysaccharide_biosynthesis_protein__Haloferax_sp._SB3_"/>
    <otu id="otu85438" label="85.8/100"/>
    <otu id="otu85441" label="ELZ98013.1_GCA_000337815_export_protein__Haloferax_mucosum_ATCC_BAA_1512_"/>
    <otu id="otu85444" label="QCQ76969.1_GCA_005406325_lipopolysaccharide_biosynthesis_protein__plasmid___Haloferax_mediterranei_ATCC_33500_"/>
    <otu id="otu85459" label="41/66"/>
    <otu id="otu85464" label="SFR73571.1_GCA_900112175_polysaccharide_transporter__PST_family__Halogeometricum_rufum_"/>
    <otu id="otu85467" label="ELZ33425.1_GCA_000337095_export_protein__Halogeometricum_pallidum_JCM_14848_"/>
    <otu id="otu85474" label="AUV82751.1_GCA_002906575_lipopolysaccharide_biosynthesis_protein__Salinigranum_rubrum_"/>
    <otu id="otu85485" label="92/91"/>
    <otu id="otu85488" label="GCA_004916945SSNN01000002.1_6306835776850886_630_GCA_004916945_1_ID_6_630_partial_00__Salinigranum_sp._ZS_5_"/>
    <otu id="otu85493" label="WP_026046205.1_GCF_000296615_lipopolysaccharide_biosynthesis_protein__Halorubrum_sp._T3_"/>
    <otu id="otu85496" label="97.2/100"/>
    <otu id="otu85499" label="ELZ46343.1_GCA_000337035_export_protein__Halorubrum_coriense_DSM_10284_"/>
    <otu id="otu85502" label="SFR49396.1_GCA_900111935_polysaccharide_transporter__PST_family__Halorubrum_sodomense_"/>
    <otu id="otu85525" label="WP_017343055.1_GCF_000296615_lipopolysaccharide_biosynthesis_protein__Halorubrum_sp._T3_"/>
    <otu id="otu85536" label="EMA44819.1_GCA_000336915_export_protein__Halococcus_saccharolyticus_DSM_5350_"/>
    <otu id="otu85543" label="89.1/93"/>
    <otu id="otu85546" label="34.2/86"/>
    <otu id="otu85551" label="ESP90014.1_GCA_000495475_export_protein__Candidatus_Halobonum_tyrrellensis_G22_"/>
    <otu id="otu85556" label="AQL43309.1_GCA_001989615_lipopolysaccharide_biosynthesis_protein__Halorientalis_sp._IM1011_"/>
    <otu id="otu85561" label="PGF14388.1_GCA_002572525_lipopolysaccharide_biosynthesis_protein__Natrinema_sp._CBA1119_"/>
    <otu id="otu85564" label="RKD98093.1_GCA_003610195_PST_family_polysaccharide_transporter_lipopolysaccharide_exporter__Halopiger_aswanensis_"/>
    <otu id="otu85581" label="81.7/100"/>
    <otu id="otu85584" label="PGF17151.1_GCA_002572525_lipopolysaccharide_biosynthesis_protein__Natrinema_sp._CBA1119_"/>
    <otu id="otu85587" label="PGF16945.1_GCA_002572525_lipopolysaccharide_biosynthesis_protein__Natrinema_sp._CBA1119_"/>
    <otu id="otu85594" label="SHG37141.1_GCA_900129775_polysaccharide_transporter__PST_family__Halobaculum_gomorrense_"/>
    <otu id="otu85605" label="QCC50357.1_GCA_004799665_lipopolysaccharide_biosynthesis_protein__Halapricum_salinum_"/>
    <otu id="otu85620" label="OPY09446.1_GCA_002067855_Lipopolysaccharide_biosynthesis_protein_WzxC__Syntrophaceae_bacterium_PtaB.Bin038_"/>
    <otu id="otu85631" label="16.6/58"/>
    <otu id="otu85634" label="92.8/83"/>
    <otu id="otu85639" label="PIR92251.1_GCA_002773575_hypothetical_protein_COU01_02760__Candidatus_Falkowbacteria_bacterium_CG10_big_fil_rev_8_21_14_0_10_44_15_"/>
    <otu id="otu85642" label="OGF19573.1_GCA_001777995_hypothetical_protein_A3I35_01870__Candidatus_Falkowbacteria_bacterium_RIFCSPLOWO2_02_FULL_45_15_"/>
    <otu id="otu85649" label="RKY07522.1_GCA_003644205_hypothetical_protein_DRP65_10325__Planctomycetes_bacterium_"/>
    <otu id="otu85656" label="KPJ70724.1_GCA_001303005_hypothetical_protein_AMJ51_01170__Microgenomates_bacterium_DG_75_"/>
    <otu id="otu85667" label="GCA_003562835PWTN01000262.1_97763923830_9_GCA_003562835_1_ID_30_9_partial_00__Bradymonadales_bacterium_"/>
    <otu id="otu85674" label="99/100"/>
    <otu id="otu85677" label="RLW64589.1_GCA_003676145_hypothetical_protein_B6D73_10115__gamma_proteobacterium_symbiont_of_Stewartia_floridana_"/>
    <otu id="otu85682" label="WP_116813674.1_GCF_003104955_lipopolysaccharide_biosynthesis_protein__Steroidobacter_cummioxidans_"/>
    <otu id="otu85685" label="WP_129777699.1_GCF_004138485_lipopolysaccharide_biosynthesis_protein__Steroidobacter_sp._JW_3_"/>
    <otu id="otu85700" label="RKX93555.1_GCA_003645695_hypothetical_protein_DRP84_08265__Spirochaetes_bacterium_"/>
    <otu id="otu85707" label="74.4/79"/>
    <otu id="otu85710" label="47.8/87"/>
    <otu id="otu85713" label="70.9/97"/>
    <otu id="otu85716" label="90.5/100"/>
    <otu id="otu85719" label="OOO01162.1_GCA_002007425_Lipopolysaccharide_biosynthesis_protein_WzxC__Chromatiales_bacterium_USCg_Taylor_"/>
    <otu id="otu85722" label="82.3/97"/>
    <otu id="otu85725" label="64.4/93"/>
    <otu id="otu85728" label="GCA_002451155DKBG01000044.1_323903718351_3_GCA_002451155__1_ID_351_3_partial_00__Ignavibacteria_bacterium_UBA6906_"/>
    <otu id="otu85731" label="72.1/97"/>
    <otu id="otu85736" label="CUS03392.2_GCA_900066015_membrane_protein_of_unknown_function__Candidatus_Promineofilum_breve_"/>
    <otu id="otu85739" label="RIK24406.1_GCA_003577455_hypothetical_protein_DCC51_00350__Anaerolineae_bacterium_"/>
    <otu id="otu85746" label="90.1/100"/>
    <otu id="otu85749" label="RIK42589.1_GCA_003577005_hypothetical_protein_DCC55_08385__Chloroflexi_bacterium_"/>
    <otu id="otu85752" label="RMH01027.1_GCA_003696605_lipopolysaccharide_biosynthesis_protein__Chloroflexi_bacterium_"/>
    <otu id="otu85769" label="GCA_003154155PMCM01000106.1_2200167270_2_GCA_003154155__1_ID_70_2_partial_00__Ignavibacteriae_bacterium_"/>
    <otu id="otu85772" label="GCA_003162215PMMO01000151.1_29401784169295_29_GCA_003162215_1_ID_95_29_partial_00__Ignavibacteriae_bacterium_"/>
    <otu id="otu85787" label="OGW95451.1_GCA_001804285_hypothetical_protein_A3G33_10770__Omnitrophica_bacterium_RIFCSPLOWO2_12_FULL_44_17_"/>
    <otu id="otu85794" label="SPP99510.1_GCA_900302705_membrane_hypothetical_protein__Candidatus_Sulfobium_mesophilum_"/>
    <otu id="otu85801" label="47.2/42"/>
    <otu id="otu85804" label="88.8/96"/>
    <otu id="otu85807" label="85.3/92"/>
    <otu id="otu85810" label="92.7/99"/>
    <otu id="otu85813" label="69.8/92"/>
    <otu id="otu85816" label="63.4/93"/>
    <otu id="otu85819" label="GCA_003353735PIWA01000006.1_959477377257_9_GCA_003353735_1_ID_257_9_partial_00__Colwellia_psychrerythraea_"/>
    <otu id="otu85824" label="ABB32410.1_GCA_000012925_undecaprenyl_diphospho_oligosaccharide_flippase__Geobacter_metallireducens_GS_15_"/>
    <otu id="otu85827" label="66.1/100"/>
    <otu id="otu85830" label="OPY13058.1_GCA_002067815_Lipopolysaccharide_biosynthesis_protein_WzxC__Syntrophus_sp._PtaB.Bin001_"/>
    <otu id="otu85833" label="ABB32241.1_GCA_000012925_undecaprenyl_diphospho_oligosaccharide_flippase__Geobacter_metallireducens_GS_15_"/>
    <otu id="otu85848" label="TET91151.1_GCA_004377185_lipopolysaccharide_biosynthesis_protein__Methanomassiliicoccales_archaeon_"/>
    <otu id="otu85855" label="WP_097299406.1_GCF_002487355_lipopolysaccharide_biosynthesis_protein__Candidatus_Methanoperedens_sp._BLZ2_"/>
    <otu id="otu85864" label="383400360_3 -SM1"/>
    <otu id="otu85867" label="64.7/100"/>
    <otu id="otu85870" label="0/87"/>
    <otu id="otu85873" label="7.6/44"/>
    <otu id="otu85876" label="0/100"/>
    <otu id="otu85879" label="cg_3.0_sub100_scaffold_114_c_14___12256___13713____1___ID_35_14_partial_00_start_type_ATG_rbs_motif_AAAAT_rbs_spacer_5bp_gc_cont_0.307"/>
    <otu id="otu85882" label="CG12_big_fil_rev_8_21_14_0.65_scaffold_2524_c_1 - CG"/>
    <otu id="otu85893" label="CG_4_9_14_0.8_um_filter_scaffold_81039_c_2___513___1127___1___ID_115_2_partial_01_start_type_ATG_rbs_motif_AAAAA_rbs_spacer_6bp_gc_cont_0.314"/>
    <otu id="otu85896" label="PIV28004.1_GCA_002785505_hypothetical_protein_COS36_03710__partial__Candidatus_Altiarchaeum_sp._CG03_land_8_20_14_0_80_32_618_"/>
    <otu id="otu85903" label="CG_contig_115_2___513___1127___1___ID_115_2_partial_01_start_type_ATG_rbs_motif_AAAAA_rbs_spacer_6bp_gc_cont_0.314"/>
    <otu id="otu85914" label="0/56"/>
    <otu id="otu85917" label="0/98"/>
    <otu id="otu85924" label="cg_3.0_sub100_scaffold_114_c_14___12256___13713____1___ID_689_14 - CG"/>
    <otu id="otu85927" label="CG_4_10_14_0.8_um_filter_scaffold_52204_c_2___2436___3905___1___ID_1039_2_partial_00_start_type_ATG_rbs_motif_AAAAA_rbs_spacer_6bp_gc_cont_0.309"/>
    <otu id="otu85940" label="CG_4_10_14_0.8_um_filter_scaffold_52204_c_2___2631___4100___1___ID_46_2_partial_00_start_type_ATG_rbs_motif_AAAAA_rbs_spacer_6bp_gc_cont_0.309"/>
    <otu id="otu85947" label="CG_4_9_14_0.8_um_filter_scaffold_81039_c_2 - CG"/>
    <otu id="otu85958" label="CG03_land_8_20_14_0.80_scaffold_100570_c_2 - CG"/>
    <otu id="otu85973" label="96.3/96"/>
    <otu id="otu85978" label="AQSC01000010.1_1 - pmc2"/>
    <otu id="otu85981" label="GCA_000402775AQSC01000010.1_11123310_1_GCA_000402775_1_ID_10_1_partial_10__Euryarchaeota_archaeon_SCGC_AAA252_I15_"/>
    <otu id="otu85990" label="GCA_000402775AQSC01000008.1_2119726578_2_GCA_000402775__1_ID_8_2_partial_00__Euryarchaeota_archaeon_SCGC_AAA252_I15_"/>
    <otu id="otu85993" label="AQSC01000008.1_2 -  pmc2"/>
    <otu id="otu86008" label="RKY55445.1_GCA_003645845_hypothetical_protein_DRP96_12490__partial__Candidatus_Marinimicrobia_bacterium_"/>
    <otu id="otu86023" label="81.4/68"/>
    <otu id="otu86026" label="88.6/81"/>
    <otu id="otu86029" label="85.8/82"/>
    <otu id="otu86032" label="HAH88230.1_GCA_003450055_TPA__hypothetical_protein_DCL60_12765__Armatimonadetes_bacterium_"/>
    <otu id="otu86035" label="49.4/93"/>
    <otu id="otu86040" label="GCA_003232075QILC01000151.1_25091954251_2_GCA_003232075_1_ID_251_2_partial_00__Gammaproteobacteria_bacterium_"/>
    <otu id="otu86043" label="98.3/100"/>
    <otu id="otu86046" label="OQW32161.1_GCA_002083405_hypothetical_protein_A4E20_03310__Nitrospira_sp._SG_bin2_"/>
    <otu id="otu86049" label="CUQ67386.1_GCA_001458695_putative_Polysaccharide_biosynthesis_protein__Candidatus_Nitrospira_inopinata_"/>
    <otu id="otu86060" label="RMH71852.1_GCA_003697105_hypothetical_protein_D6675_05715__Gemmatimonadetes_bacterium_"/>
    <otu id="otu86071" label="96.7/100"/>
    <otu id="otu86074" label="45.2/97"/>
    <otu id="otu86077" label="73.6/99"/>
    <otu id="otu86080" label="HBY95788.1_GCA_003520455_TPA__hypothetical_protein_DEP84_17840__Chloroflexi_bacterium_"/>
    <otu id="otu86083" label="5.4/88"/>
    <otu id="otu86086" label="GCA_003353825PIVW01000011.1_202166023141293_20_GCA_003353825_1_ID_293_20_partial_00__Chloroflexi_bacterium_"/>
    <otu id="otu86089" label="GCA_002011535MTNU01000348.1_317562820414_3_GCA_002011535_1_ID_414_3_partial_01__Chloroflexi_bacterium_JdFR_59_"/>
    <otu id="otu86102" label="GCA_002327925DCVA01000042.1_52656176707452_52_GCA_002327925__1_ID_52_52_partial_00__Anaerolineales_bacterium_UBA2200_"/>
    <otu id="otu86105" label="21.3/92"/>
    <otu id="otu86108" label="GCA_002348045DDYO01000170.1_543645845174_5_GCA_002348045__1_ID_174_5_partial_00__Anaerolineales_bacterium_UBA2232_"/>
    <otu id="otu86111" label="KPL24543.1_GCA_001304175_hypothetical_protein_AMJ93_02160__Anaerolineae_bacterium_SM23_84_"/>
    <otu id="otu86126" label="GCA_002423325DIVQ01000005.1_67352885714_6_GCA_002423325_1_ID_14_6_partial_00__Anaerolineales_bacterium_UBA6128_"/>
    <otu id="otu86137" label="78.7/81"/>
    <otu id="otu86140" label="TAK89110.1_GCA_004297735_lipopolysaccharide_biosynthesis_protein__Patescibacteria_group_bacterium_"/>
    <otu id="otu86143" label="81.4/87"/>
    <otu id="otu86148" label="GCA_002496325DAJM01000070.1_14104871198662_14_GCA_002496325__1_ID_62_14_partial_00__Candidatus_Methanoperedens_sp._UBA453_"/>
    <otu id="otu86153" label="TFH44460.1_GCA_004526155_lipopolysaccharide_biosynthesis_protein__ANME_2_cluster_archaeon_"/>
    <otu id="otu86156" label="TFH42716.1_GCA_004526155_MOP_flippase_family_protein__ANME_2_cluster_archaeon_"/>
    <otu id="otu86167" label="99.4/100"/>
    <otu id="otu86170" label="RCV66041.1_GCA_003336485_polysaccharide_transporter__PST_family__partial__Methanophagales_archaeon_"/>
    <otu id="otu86173" label="AKJ39844.1_GCA_001027005_polysaccharide_biosynthesis_protein__Methanosarcina_barkeri_CM1_"/>
    <otu id="otu86196" label="96.5/90"/>
    <otu id="otu86199" label="78.5/90"/>
    <otu id="otu86202" label="78.2/93"/>
    <otu id="otu86205" label="GCA_002422525DIWA01000026.1_8812571212721483_88_GCA_002422525__1_ID_83_88_partial_00__Candidatus_Hydrogenedentes_bacterium_UBA6118_"/>
    <otu id="otu86208" label="26.2/93"/>
    <otu id="otu86211" label="GCA_002431715DJHI01000084.1_977859284212_9_GCA_002431715_1_ID_212_9_partial_00__Armatimonadetes_bacterium_UBA5829_"/>
    <otu id="otu86216" label="OGI17070.1_GCA_001784615_hypothetical_protein_A2255_06790__Candidatus_Melainabacteria_bacterium_RIFOXYA2_FULL_32_9_"/>
    <otu id="otu86219" label="HBH18212.1_GCA_003499585_TPA__hypothetical_protein_DDX14_04615__Cyanobacteria_bacterium_UBA9579_"/>
    <otu id="otu86234" label="20.6/68"/>
    <otu id="otu86237" label="93/99"/>
    <otu id="otu86242" label="AFY59926.1_GCA_000316685_membrane_protein_involved_in_the_export_of_O_antigen_and_teichoic_acid__Synechococcus_sp._PCC_6312_"/>
    <otu id="otu86245" label="93.3/100"/>
    <otu id="otu86248" label="54/61"/>
    <otu id="otu86251" label="73/81"/>
    <otu id="otu86254" label="94.8/83"/>
    <otu id="otu86257" label="67.9/53"/>
    <otu id="otu86260" label="50.6/52"/>
    <otu id="otu86263" label="27.7/96"/>
    <otu id="otu86268" label="AFY92667.1_GCA_000317145_membrane_protein_involved_in_the_export_of_O_antigen_and_teichoic_acid__Chamaesiphon_minutus_PCC_6605_"/>
    <otu id="otu86271" label="KYC40465.1_GCA_000346485_polysaccharide_biosynthesis_protein__Scytonema_hofmannii_PCC_7110_"/>
    <otu id="otu86278" label="AFZ19830.1_GCA_000317515_membrane_protein_involved_in_the_export_of_O_antigen_and_teichoic_acid__Microcoleus_sp._PCC_7113_"/>
    <otu id="otu86287" label="92.2/100"/>
    <otu id="otu86290" label="94.3/100"/>
    <otu id="otu86293" label="WP_105219049.1_GCF_002964865_lipopolysaccharide_biosynthesis_protein__Gloeocapsopsis_sp._AAB1___1H9_"/>
    <otu id="otu86296" label="PIG91386.1_GCA_002749975_lipopolysaccharide_biosynthesis_protein__Chroococcales_cyanobacterium_IPPAS_B_1203_"/>
    <otu id="otu86303" label="PPS44723.1_GCA_002939305_lipopolysaccharide_biosynthesis_protein__Chroococcidiopsis_sp._TS_821_"/>
    <otu id="otu86310" label="AFZ31383.1_GCA_000317555_polysaccharide_biosynthesis_protein__Gloeocapsa_sp._PCC_7428_"/>
    <otu id="otu86321" label="BAY84252.1_GCA_002368095_polysaccharide_biosynthesis_protein__Calothrix_parasitica_NIES_267_"/>
    <otu id="otu86328" label="PSB30598.1_GCA_003003795_lipopolysaccharide_biosynthesis_protein__Leptolyngbya_frigida_ULC18_"/>
    <otu id="otu86335" label="BAY33485.1_GCA_002368155_hypothetical_protein_NIES2107_53810__Nostoc_carneum_NIES_2107_"/>
    <otu id="otu86342" label="AFY81903.1_GCA_000317105_membrane_protein_involved_in_the_export_of_O_antigen_and_teichoic_acid__Oscillatoria_acuminata_PCC_6304_"/>
    <otu id="otu86349" label="AFZ01810.1_GCA_000317435_polysaccharide_biosynthesis_protein__Calothrix_sp._PCC_6303_"/>
    <otu id="otu86360" label="OGF34297.1_GCA_001778275_hypothetical_protein_A2482_00705__Candidatus_Falkowbacteria_bacterium_RIFOXYC2_FULL_48_21_"/>
    <otu id="otu86367" label="GCA_002348045DDYO01000118.1_273111632588212_27_GCA_002348045__1_ID_212_27_partial_00__Anaerolineales_bacterium_UBA2232_"/>
    <otu id="otu86378" label="97.4/99"/>
    <otu id="otu86381" label="58.4/98"/>
    <otu id="otu86386" label="AFY34773.1_GCA_000316575_polysaccharide_biosynthesis_protein__Calothrix_sp._PCC_7507_"/>
    <otu id="otu86389" label="BAY84260.1_GCA_002368095_membrane_protein_involved_in_the_export_of_O_antigen_and_teichoic_acid__Calothrix_parasitica_NIES_267_"/>
    <otu id="otu86398" label="HCL00360.1_GCA_003527965_TPA__hypothetical_protein_DHW42_09705__partial__Candidatus_Marinimicrobia_bacterium_"/>
    <otu id="otu86403" label="GCA_002347855DDYE01000017.1_11213101713252212_112_GCA_002347855__1_ID_12_112_partial_00__Candidatus_Marinimicrobia_bacterium_UBA2242_"/>
    <otu id="otu86406" label="PIS27640.1_GCA_002774355_hypothetical_protein_COT43_09480__Candidatus_Marinimicrobia_bacterium_CG08_land_8_20_14_0_20_45_22_"/>
    <otu id="otu86423" label="GBD39770.1_GCA_002898375_Lipopolysaccharide_biosynthesis_protein_WzxC__bacterium_HR37_"/>
    <otu id="otu86426" label="OGW16628.1_GCA_001803565_hypothetical_protein_A3G93_16505__Nitrospinae_bacterium_RIFCSPLOWO2_12_FULL_45_22_"/>
    <otu id="otu86445" label="88.1/87"/>
    <otu id="otu86448" label="85/100"/>
    <otu id="otu86451" label="90.8/98"/>
    <otu id="otu86454" label="91.5/100"/>
    <otu id="otu86457" label="63.4/100"/>
    <otu id="otu86462" label="76.9/100"/>
    <otu id="otu86467" label="75.9/97"/>
    <otu id="otu86470" label="84.2/99"/>
    <otu id="otu86473" label="87.9/99"/>
    <otu id="otu86478" label="74.2/94"/>
    <otu id="otu86481" label="82.8/95"/>
    <otu id="otu86484" label="GCA_900549905URQD01000058.1_32372383858_3_GCA_900549905__1_ID_58_3_partial_00__uncultured_Collinsella_sp._"/>
    <otu id="otu86487" label="95.3/100"/>
    <otu id="otu86490" label="OUO38125.1_GCA_002159555_lipopolysaccharide_biosynthesis_protein__Muribaculum_sp._An289_"/>
    <otu id="otu86493" label="GCA_900315455OMZE01000002.1_49611016255550_49_GCA_900315455__1_ID_50_49_partial_00__uncultured_Prevotellaceae_bacterium_"/>
    <otu id="otu86504" label="90/98"/>
    <otu id="otu86507" label="57.3/99"/>
    <otu id="otu86510" label="AEV29380.1_GCA_000236685_membrane_protein_involved_in_the_export_of_O_antigen_and_teichoic_acid__Sphaerochaeta_pleomorpha_str._Grapes_"/>
    <otu id="otu86513" label="GCA_002315765DCIE01000070.1_6466552680429_64_GCA_002315765__1_ID_9_64_partial_00__Ruminococcaceae_bacterium_UBA1734_"/>
    <otu id="otu86520" label="RHV89437.1_GCA_003481995_lipopolysaccharide_biosynthesis_protein__Lachnospiraceae_bacterium_OF09_33XD_"/>
    <otu id="otu86531" label="69.3/94"/>
    <otu id="otu86534" label="RGT57935.1_GCA_003459805_lipopolysaccharide_biosynthesis_protein__Solobacterium_moorei_"/>
    <otu id="otu86537" label="WP_050641986.1_GCF_001244405_MULTISPECIES__lipopolysaccharide_biosynthesis_protein__Clostridiales_"/>
    <otu id="otu86548" label="94/99"/>
    <otu id="otu86551" label="RAV13804.1_GCA_003285015_lipopolysaccharide_biosynthesis_protein__Paenibacillus_contaminans_"/>
    <otu id="otu86554" label="PXW85960.1_GCA_003201975_PST_family_polysaccharide_transporter__Pseudogracilibacillus_auburnensis_"/>
    <otu id="otu86565" label="90.9/100"/>
    <otu id="otu86568" label="50.1/99"/>
    <otu id="otu86571" label="ERK32230.1_GCA_000469625_polysaccharide_biosynthesis_protein__Clostridium_intestinale_URNW_"/>
    <otu id="otu86574" label="EYE87685.1_GCA_000601455_polysaccharide_biosynthesis_protein__Fervidicella_metallireducens_AeB_"/>
    <otu id="otu86581" label="GCA_002298915DBML01000021.1_19175541901128_19_GCA_002298915_1_ID_28_19_partial_00__Clostridium_sp._UBA699_"/>
    <otu id="otu86592" label="OMF32606.1_GCA_001956095_lipopolysaccharide_biosynthesis_protein__Paenibacillus_sp._FSL_H8_0548_"/>
    <otu id="otu86599" label="EHQ89375.1_GCA_000244895_membrane_protein_involved_in_the_export_of_O_antigen_and_teichoic_acid__Desulfosporosinus_youngiae_DSM_17734_"/>
    <otu id="otu86606" label="46.5/97"/>
    <otu id="otu86611" label="HBG05932.1_GCA_003499925_TPA__hypothetical_protein_DDY22_10345__Geobacter_sp._"/>
    <otu id="otu86614" label="OGU06955.1_GCA_001802125_hypothetical_protein_A2X82_16305__Geobacteraceae_bacterium_GWC2_55_20_"/>
    <otu id="otu86621" label="43.1/100"/>
    <otu id="otu86624" label="OGS06486.1_GCA_001800245_hypothetical_protein_A2270_07315__Elusimicrobia_bacterium_RIFOXYA12_FULL_51_18_"/>
    <otu id="otu86627" label="44.5/100"/>
    <otu id="otu86630" label="OGZ89299.1_GCA_001820485_hypothetical_protein_A2561_02610__Candidatus_Staskawiczbacteria_bacterium_RIFOXYD1_FULL_32_13_"/>
    <otu id="otu86633" label="KKO20369.1_GCA_000987375_polysaccharide_biosynthesis_protein__Candidatus_Brocadia_fulgida_"/>
    <otu id="otu86652" label="22.5/88"/>
    <otu id="otu86655" label="OYT98224.1_GCA_002255905_hypothetical_protein_CFE40_13240__Burkholderiales_bacterium_PBB1_"/>
    <otu id="otu86658" label="96.3/100"/>
    <otu id="otu86661" label="GCA_002412965DHWB01000002.1_3031312325683_30_GCA_002412965__1_ID_3_30_partial_00__Desulfomicrobium_sp._UBA5193_"/>
    <otu id="otu86664" label="MAA57007.1_GCA_002683585_hypothetical_protein_CL855_00800__Cryomorphaceae_bacterium_"/>
    <otu id="otu86679" label="OGW51474.1_GCA_001803815_hypothetical_protein_A2Z50_03555__Nitrospirae_bacterium_RBG_19FT_COMBO_42_15_"/>
    <otu id="otu86688" label="GCA_002010775MTOT01000105.1_8787093638_8_GCA_002010775__1_ID_8_8_partial_00__Nitrospirae_bacterium_JdFR_84_"/>
    <otu id="otu86691" label="GCA_003353725PIWB01000021.1_882549681549_8_GCA_003353725_1_ID_549_8_partial_00__Deltaproteobacteria_bacterium_"/>
    <otu id="otu86702" label="OQX65831.1_GCA_002085095_hypothetical_protein_B5M55_02685__Desulfococcus_sp._4484_242_"/>
    <otu id="otu86709" label="89.9/100"/>
    <otu id="otu86712" label="87/80"/>
    <otu id="otu86715" label="0/52"/>
    <otu id="otu86718" label="81/77"/>
    <otu id="otu86721" label="66/88"/>
    <otu id="otu86724" label="94.4/93"/>
    <otu id="otu86727" label="5.3/25"/>
    <otu id="otu86730" label="78.2/83"/>
    <otu id="otu86733" label="ANY76911.1_GCA_002741015_hypothetical_protein_BB934_00675__Microvirga_ossetica_"/>
    <otu id="otu86738" label="WP_022929773.1_GCF_000420025_oligosaccharide_flippase_family_protein__Patulibacter_americanus_"/>
    <otu id="otu86741" label="WP_157260740.1_GCF_000519325_oligosaccharide_flippase_family_protein__Patulibacter_minatonensis_"/>
    <otu id="otu86754" label="GCA_002413305DHWS01000100.1_32184369573_3_GCA_002413305__1_ID_73_3_partial_00__Actinobacteria_bacterium_UBA5176_"/>
    <otu id="otu86757" label="79.3/100"/>
    <otu id="otu86760" label="SFK92061.1_GCA_900114385_polysaccharide_transporter__PST_family__Geodermatophilus_ruber_"/>
    <otu id="otu86763" label="KUM33509.1_GCA_001512305_hypothetical_protein_AR539_16460__Arthrobacter_sp._EPSL27_"/>
    <otu id="otu86778" label="99.6/100"/>
    <otu id="otu86781" label="WP_029212501.1_GCF_000426385_lipopolysaccharide_biosynthesis_protein__Arsenicicoccus_bolidensis_"/>
    <otu id="otu86784" label="95.8/99"/>
    <otu id="otu86787" label="62/95"/>
    <otu id="otu86790" label="12.5/19"/>
    <otu id="otu86793" label="RKE59490.1_GCA_003610395_PST_family_polysaccharide_transporter__Dietzia_kunjamensis_"/>
    <otu id="otu86796" label="WP_156024376.1_GCF_000380645_oligosaccharide_flippase_family_protein__Smaragdicoccus_niigatensis_"/>
    <otu id="otu86803" label="91/97"/>
    <otu id="otu86806" label="96.1/100"/>
    <otu id="otu86809" label="81/100"/>
    <otu id="otu86814" label="AQT78582.1_GCA_002007745_hypothetical_protein_B1R94_03960__Mycolicibacterium_litorale_"/>
    <otu id="otu86817" label="GAY14660.1_GCA_002723835_lipopolysaccharide_biosynthesis_protein__Mycobacterium_sp._shizuoka_1_"/>
    <otu id="otu86826" label="OBI72388.1_GCA_001672895_lipopolysaccharide_biosynthesis_protein__Mycobacterium_sp._E740_"/>
    <otu id="otu86831" label="VEG46063.1_GCA_900637135_polysaccharide_biosynthesis_protein__Mycolicibacterium_flavescens_"/>
    <otu id="otu86834" label="WP_099039547.1_GCF_002591975_lipopolysaccharide_biosynthesis_protein__Mycobacterium_neglectum_"/>
    <otu id="otu86849" label="WP_018601511.1_GCF_000373905_oligosaccharide_flippase_family_protein__Mycobacterium_sp._155_"/>
    <otu id="otu86856" label="29.5/19"/>
    <otu id="otu86859" label="76.4/99"/>
    <otu id="otu86864" label="GCA_001313805BBGO01000009.1_9705592449_9_GCA_001313805_1_ID_9_9_partial_00__Mycolicibacterium_hodleri_JCM_12141_"/>
    <otu id="otu86867" label="99.5/99"/>
    <otu id="otu86870" label="90.1/99"/>
    <otu id="otu86873" label="17.6/77"/>
    <otu id="otu86876" label="KUH82792.1_GCA_001500145_polysaccharide_biosynthesis_protein__Mycobacterium_sp._GA_1999_"/>
    <otu id="otu86879" label="OBG18613.1_GCA_001667065_lipopolysaccharide_biosynthesis_protein__Mycolicibacterium_celeriflavum_"/>
    <otu id="otu86886" label="KUI05674.1_GCA_001500065_polysaccharide_biosynthesis_protein__Mycobacterium_sp._IS_3022_"/>
    <otu id="otu86893" label="93.3/99"/>
    <otu id="otu86896" label="AMD56039.1_GCA_001475495_polysaccharide_biosynthesis_protein__Mycolicibacterium_fortuitum_subsp._fortuitum_DSM_46621___ATCC_6841_"/>
    <otu id="otu86899" label="OLT98601.1_GCA_001942625_lipopolysaccharide_biosynthesis_protein__Mycobacterium_syngnathidarum_"/>
    <otu id="otu86916" label="TGD88952.1_GCA_004745805_lipopolysaccharide_biosynthesis_protein__Mycolicibacterium_sp._CH28_"/>
    <otu id="otu86919" label="55/95"/>
    <otu id="otu86922" label="EHB55957.1_GCA_000230935_polysaccharide_biosynthesis_protein__Mycolicibacterium_rhodesiae_JS60_"/>
    <otu id="otu86925" label="WP_164520005.1_GCF_002335685_lipopolysaccharide_biosynthesis_protein__Mycobacterium_sp._PYR15_"/>
    <otu id="otu86942" label="RKR94217.1_GCA_003634525_PST_family_polysaccharide_transporter__Williamsia_muralis_"/>
    <otu id="otu86946" label="PYE20215.1_GCA_003217475_PST_family_polysaccharide_transporter__Williamsia_limnetica_"/>
    <otu id="otu86966" label="SDH06260.1_GCA_900102195_Membrane_protein_involved_in_the_export_of_O_antigen_and_teichoic_acid__Pseudonocardia_oroxyli_"/>
    <otu id="otu86982" label="87/93"/>
    <otu id="otu86986" label="WP_028075905.1_GCF_000688095_lipopolysaccharide_biosynthesis_protein__Solirubrobacterales_bacterium_URHD0059_"/>
    <otu id="otu86990" label="89.4/100"/>
    <otu id="otu86994" label="88.3/100"/>
    <otu id="otu86998" label="HAW52496.1_GCA_003487525_TPA__hypothetical_protein_DCX54_09260__Flavobacteriales_bacterium_"/>
    <otu id="otu87004" label="8.7/70"/>
    <otu id="otu87008" label="RMD67307.1_GCA_003693815_hypothetical_protein_D6833_00365__partial__Candidatus_Parcubacteria_bacterium_"/>
    <otu id="otu87012" label="49.7/87"/>
    <otu id="otu87018" label="OQY88196.1_GCA_002050275_hypothetical_protein_B6D38_10315__Anaerolineae_bacterium_UTCFX1_"/>
    <otu id="otu87022" label="GCA_002412925DHVZ01000011.1_19127076027224426_191_GCA_002412925_1_ID_26_191_partial_00__Anaerolineales_bacterium_UBA5195_"/>
    <otu id="otu87030" label="93.9/100"/>
    <otu id="otu87034" label="RJP51494.1_GCA_003599285_lipopolysaccharide_biosynthesis_protein__Anaerolineaceae_bacterium_"/>
    <otu id="otu87038" label="GCA_900696585CAADGR010000119.1_10992411393119_10_GCA_900696585__1_ID_119_10_partial_00__uncultured_Chloroflexi_bacterium_"/>
    <otu id="otu87054" label="97/100"/>
    <otu id="otu87058" label="PWH11790.1_GCA_003130845_hypothetical_protein_DDG60_16570__Anaerolineae_bacterium_"/>
    <otu id="otu87062" label="GCA_900696635CAADGW010000314.1_141562417132314_14_GCA_900696635_1_ID_314_14_partial_00__uncultured_Chloroflexi_bacterium_"/>
    <otu id="otu87078" label="81.4/100"/>
    <otu id="otu87084" label="WP_026610329.1_GCF_000427385_lipopolysaccharide_biosynthesis_protein__Methylocaldum_szegediense_"/>
    <otu id="otu87088" label="77.3/100"/>
    <otu id="otu87092" label="WP_077732105.1_GCF_002005105_MULTISPECIES__lipopolysaccharide_biosynthesis_protein__unclassified_Methylocaldum_"/>
    <otu id="otu87096" label="BBA32242.1_GCA_003584645_polysaccharide_biosynthesis_protein__Methylocaldum_marinum_"/>
    <otu id="otu87108" label="OFW66008.1_GCA_001767695_hypothetical_protein_A2Z12_09905__Actinobacteria_bacterium_RBG_16_68_21_"/>
    <otu id="otu87130" label="OQY57629.1_GCA_002085455_hypothetical_protein_B6245_16030__Desulfobacteraceae_bacterium_4572_88_"/>
    <otu id="otu87134" label="RPI32947.1_GCA_003819735_lipopolysaccharide_biosynthesis_protein__Chloroflexi_bacterium_"/>
    <otu id="otu87146" label="TAN24574.1_GCA_004299485_glycosyltransferase__Acidobacteria_bacterium_"/>
    <otu id="otu87154" label="84.9/73"/>
    <otu id="otu87160" label="57.3/69"/>
    <otu id="otu87164" label="60.1/49"/>
    <otu id="otu87168" label="40.9/70"/>
    <otu id="otu87174" label="15.8/63"/>
    <otu id="otu87178" label="GCA_002345215DDVH01000022.1_18921572921719525_189_GCA_002345215_1_ID_25_189_partial_00__Anaerolineales_bacterium_UBA2317_"/>
    <otu id="otu87182" label="KXK14361.1_GCA_001567105_polysaccharide_biosynthesis_protein__Chloroflexi_bacterium_OLB14_"/>
    <otu id="otu87190" label="RJP54653.1_GCA_003598975_lipopolysaccharide_biosynthesis_protein__Anaerolineaceae_bacterium_"/>
    <otu id="otu87198" label="85.6/93"/>
    <otu id="otu87204" label="GCA_002412595DHVJ01000034.1_20252722673815_20_GCA_002412595__1_ID_15_20_partial_00__Anaerolineaceae_bacterium_UBA5211_"/>
    <otu id="otu87208" label="BBB49577.1_GCA_003966975_polysaccharide_transporter__PST_family__Pelolinea_submarina_"/>
    <otu id="otu87216" label="84.8/93"/>
    <otu id="otu87220" label="GCA_001604255LVBA01000689.1_13719689_1_GCA_001604255__1_ID_689_1_partial_10__Victivallales_bacterium_Lenti_03_"/>
    <otu id="otu87224" label="GAP17882.1_GCA_001050255_membrane_protein__Levilinea_saccharolytica_"/>
    <otu id="otu87240" label="ETW95348.1_GCA_000522425_hypothetical_protein_ETSY1_31020__Candidatus_Entotheonella_factor_"/>
    <otu id="otu87248" label="20.4/51"/>
    <otu id="otu87252" label="87.8/80"/>
    <otu id="otu87256" label="GCA_003246385QKAM01000688.1_319073331631_3_GCA_003246385__1_ID_631_3_partial_00__Flammeovirgaceae_bacterium_"/>
    <otu id="otu87260" label="45.6/92"/>
    <otu id="otu87264" label="RME99821.1_GCA_003695455_lipopolysaccharide_biosynthesis_protein__Chloroflexi_bacterium_"/>
    <otu id="otu87268" label="GCA_900696625CAADGU010000353.1_323348634967353_32_GCA_900696625_1_ID_353_32_partial_00__uncultured_Chloroflexi_bacterium_"/>
    <otu id="otu87280" label="91.7/99"/>
    <otu id="otu87284" label="GCA_002344295DDTC01000024.1_18211442256831_18_GCA_002344295_1_ID_31_18_partial_00__Anaerolineales_bacterium_UBA2374_"/>
    <otu id="otu87288" label="RMF50757.1_GCA_003695165_lipopolysaccharide_biosynthesis_protein__Anaerolineae_bacterium_"/>
    <otu id="otu87304" label="PWT91793.1_GCA_003175925_hypothetical_protein_C5B54_04645__Acidobacteria_bacterium_"/>
    <otu id="otu87316" label="RMF53056.1_GCA_003695215_lipopolysaccharide_biosynthesis_protein__Chloroflexi_bacterium_"/>
    <otu id="otu87320" label="PJF31385.1_GCA_002794705_hypothetical_protein_CUN51_03375__Candidatus_Thermofonsia_Clade_1_bacterium_"/>
    <otu id="otu87328" label="GCA_003353715PIWG01001766.1_128171745_1_GCA_003353715__1_ID_1745_1_partial_11__Terrabacteria_group_bacterium_"/>
    <otu id="otu87348" label="ABQ90755.1_GCA_000016665_polysaccharide_biosynthesis_protein__Roseiflexus_sp._RS_1_"/>
    <otu id="otu87352" label="ABU59155.1_GCA_000017805_polysaccharide_biosynthesis_protein__Roseiflexus_castenholzii_DSM_13941_"/>
    <otu id="otu87362" label="RPJ26821.1_GCA_003820175_lipopolysaccharide_biosynthesis_protein__Chloroflexi_bacterium_"/>
    <otu id="otu87366" label="GCA_002418215DIDQ01000157.1_15152671674517_15_GCA_002418215_1_ID_17_15_partial_00__Anaerolineales_bacterium_UBA5796_"/>
    <otu id="otu87386" label="89.7/98"/>
    <otu id="otu87390" label="GCA_005144585SSMQ01000011.1_52642176574922_52_GCA_005144585_1_ID_22_52_partial_00__Polyangium_fumosum_"/>
    <otu id="otu87394" label="RME85142.1_GCA_003694905_colanic_acid_exporter__partial__Caldilineae_bacterium_"/>
    <otu id="otu87414" label="GCA_000526155JAFN01000001.1_6497706747721401_649_GCA_000526155_1_ID_1_649_partial_00__Deferrisoma_camini_S3R1_"/>
    <otu id="otu87422" label="74.6/91"/>
    <otu id="otu87428" label="HAJ57185.1_GCA_003451585_TPA__hypothetical_protein_DCL35_05385__Candidatus_Omnitrophica_bacterium_"/>
    <otu id="otu87434" label="GCA_003153935PMCA01000008.1_55505615203927_55_GCA_003153935_1_ID_27_55_partial_00__Elusimicrobia_bacterium_"/>
    <otu id="otu87438" label="GCA_002441095DJVG01000043.1_3641751432204_36_GCA_002441095__1_ID_4_36_partial_00__Elusimicrobia_bacterium_UBA6262_"/>
    <otu id="otu87452" label="GCA_002384175DGBD01000241.1_212328524772184_21_GCA_002384175__1_ID_184_21_partial_00__Chloracidobacterium_sp._UBA4013_"/>
    <otu id="otu87456" label="GCA_003170275PNAM01000117.1_19297673122443_19_GCA_003170275_1_ID_43_19_partial_00__Myxococcales_bacterium_"/>
    <otu id="otu87472" label="95.8/94"/>
    <otu id="otu87476" label="44.9/44"/>
    <otu id="otu87480" label="WP_017444359.1_GCF_000300815_lipopolysaccharide_biosynthesis_protein__Gayadomonas_joobiniege_"/>
    <otu id="otu87486" label="RPH97381.1_GCA_003818595_colanic_acid_exporter__Calditrichaeota_bacterium_"/>
    <otu id="otu87492" label="RQW01912.1_GCA_003854995_colanic_acid_exporter__candidate_division_KSB1_bacterium_"/>
    <otu id="otu87496" label="RQW06293.1_GCA_003854975_colanic_acid_exporter__candidate_division_KSB1_bacterium_"/>
    <otu id="otu87512" label="67.6/95"/>
    <otu id="otu87518" label="TGC11568.1_GCA_004745425_colanic_acid_exporter__Methanolobus_sp._SY_01_"/>
    <otu id="otu87522" label="SFM56745.1_GCA_900114835_polysaccharide_transporter__PST_family__Methanolobus_profundi_"/>
    <otu id="otu87530" label="85.3/100"/>
    <otu id="otu87534" label="TAJ45561.1_GCA_004297185_colanic_acid_exporter__Methanofollis_sp._FWC_SCC2_"/>
    <otu id="otu87538" label="73.5/97"/>
    <otu id="otu87542" label="49.7/98"/>
    <otu id="otu87546" label="WP_097297283.1_GCF_002487355_MOP_flippase_family_protein__Candidatus_Methanoperedens_sp._BLZ2_"/>
    <otu id="otu87550" label="PWB54262.1_GCA_003104905_colanic_acid_exporter__Candidatus_Methanoperedenaceae_archaeon_"/>
    <otu id="otu87558" label="AKB76259.1_GCA_000970265_Lipopolysaccharide_biosynthesis_protein_WzxC__Methanosarcina_lacustris_Z_7289_"/>
    <otu id="otu87582" label="13.3/5"/>
    <otu id="otu87586" label="85.2/6"/>
    <otu id="otu87590" label="95.7/50"/>
    <otu id="otu87594" label="85.6/61"/>
    <otu id="otu87598" label="75/43"/>
    <otu id="otu87602" label="54.7/12"/>
    <otu id="otu87606" label="48.1/20"/>
    <otu id="otu87610" label="92.3/98"/>
    <otu id="otu87616" label="EFK09713.1_GCA_000179315_polysaccharide_biosynthesis_protein__delta_proteobacterium_NaphS2_"/>
    <otu id="otu87620" label="GAU07616.1_GCA_001748225_lipopolysaccharide_biosynthesis_protein__Desulfoplanes_formicivorans_"/>
    <otu id="otu87628" label="HAJ79190.1_GCA_003454175_TPA__hypothetical_protein_DCO75_05415__Fibrobacteres_bacterium_"/>
    <otu id="otu87636" label="91.7/100"/>
    <otu id="otu87640" label="8.5/86"/>
    <otu id="otu87644" label="35/91"/>
    <otu id="otu87648" label="54.5/95"/>
    <otu id="otu87652" label="93.8/98"/>
    <otu id="otu87660" label="GCA_002313655DCCB01000024.1_77305878027_7_GCA_002313655__1_ID_27_7_partial_00__Alcanivorax_sp._UBA1092_"/>
    <otu id="otu87664" label="SLM28700.1_GCA_900170035_membrane_hypothetical_protein__Desulfamplus_magnetovallimortis_"/>
    <otu id="otu87672" label="GCA_002410345DHRO01000010.1_76851831122_7_GCA_002410345__1_ID_22_7_partial_00__Proteiniphilum_sp._UBA5310_"/>
    <otu id="otu87680" label="PKL49855.1_GCA_002839495_hypothetical_protein_CVV39_02190__Planctomycetes_bacterium_HGW_Planctomycetes_1_"/>
    <otu id="otu87688" label="0/77"/>
    <otu id="otu87692" label="PTL37771.1_GCA_003044065_hypothetical_protein_C6Y45_14780__Alkalicoccus_saliphilus_"/>
    <otu id="otu87696" label="12.2/97"/>
    <otu id="otu87700" label="75.9/98"/>
    <otu id="otu87704" label="91.6/96"/>
    <otu id="otu87708" label="94.1/93"/>
    <otu id="otu87712" label="62.4/92"/>
    <otu id="otu87716" label="PXA94650.1_GCA_003185865_hypothetical_protein_DMC47_20470__Nostoc_sp._3335mG_"/>
    <otu id="otu87720" label="GCA_900696475CAADGF010000003.1_3230383319333_32_GCA_900696475__1_ID_3_32_partial_00__uncultured_Candidatus_Brocadia_sp._"/>
    <otu id="otu87728" label="KJS11981.1_GCA_000961575_polysaccharide_biosynthesis_protein__Peptococcaceae_bacterium_BRH_c8a_"/>
    <otu id="otu87736" label="35.5/89"/>
    <otu id="otu87740" label="GCA_003565315PXCN01000190.1_31234271247_3_GCA_003565315_1_ID_47_3_partial_00__Trueperaceae_bacterium_"/>
    <otu id="otu87744" label="ADJ29595.1_GCA_000143085_polysaccharide_biosynthesis_protein__Nitrosococcus_watsonii_C_113_"/>
    <otu id="otu87756" label="RAP77489.1_GCA_003268025_lipopolysaccharide_biosynthesis_protein__Paenibacillus_montanisoli_"/>
    <otu id="otu87764" label="SFB01071.1_GCA_900112045_polysaccharide_transporter__PST_family__Lentibacillus_halodurans_"/>
    <otu id="otu87780" label="WP_026706292.1_GCF_000422705_lipopolysaccharide_biosynthesis_protein__Flavobacterium_soli_"/>
    <otu id="otu87788" label="PKR89659.1_GCA_002844595_hypothetical_protein_CXZ10_09875__Pleomorphomonas_diazotrophica_"/>
    <otu id="otu87796" label="94.1/100"/>
    <otu id="otu87800" label="GCA_003138575PLGN01000004.1_21415295948_2_GCA_003138575_1_ID_48_2_partial_00__Acidimicrobiaceae_bacterium_"/>
    <otu id="otu87806" label="95.7/100"/>
    <otu id="otu87810" label="67.4/100"/>
    <otu id="otu87814" label="WP_018078848.1_GCF_000376425_lipopolysaccharide_biosynthesis_protein__Thiobacillus_denitrificans_"/>
    <otu id="otu87820" label="OYW35686.1_GCA_002279795_hypothetical_protein_B7Z35_14610__Hydrogenophilales_bacterium_12_61_10_"/>
    <otu id="otu87824" label="OZA26036.1_GCA_002256785_hypothetical_protein_B7X93_10555__Hydrogenophilales_bacterium_17_61_9_"/>
    <otu id="otu87836" label="PKO01327.1_GCA_002840715_hypothetical_protein_CVU42_00535__Chloroflexi_bacterium_HGW_Chloroflexi_4_"/>
    <otu id="otu87844" label="97.1/97"/>
    <otu id="otu87848" label="81.7/56"/>
    <otu id="otu87852" label="75.8/72"/>
    <otu id="otu87856" label="MBT29746.1_GCA_002729595_hypothetical_protein_CMO01_08795__Thalassobius_sp._"/>
    <otu id="otu87860" label="PKO09674.1_GCA_002840735_hypothetical_protein_CVU40_10295__Chloroflexi_bacterium_HGW_Chloroflexi_2_"/>
    <otu id="otu87868" label="38.6/55"/>
    <otu id="otu87872" label="RII28144.1_GCA_003574895_hypothetical_protein_CXR30_13085__Geobacter_sp._"/>
    <otu id="otu87876" label="KRT62453.1_GCA_001443445_polysaccharide_biosynthesis_protein__partial__Candidatus_Dadabacteria_bacterium_CSP1_2_"/>
    <otu id="otu87888" label="49/70"/>
    <otu id="otu87892" label="SMB92802.1_GCA_900176135_polysaccharide_biosynthesis_protein__Hymenobacter_roseosalivarius_DSM_11622_"/>
    <otu id="otu87896" label="89.7/60"/>
    <otu id="otu87900" label="84.8/72"/>
    <otu id="otu87906" label="SNC66430.1_GCA_900187375_Membrane_protein_involved_in_the_export_of_O_antigen_and_teichoic_acid__Hymenobacter_gelipurpurascens_"/>
    <otu id="otu87910" label="32.5/76"/>
    <otu id="otu87914" label="RZK62783.1_GCA_004211375_lipopolysaccharide_biosynthesis_protein__Hymenobacter_sp._"/>
    <otu id="otu87920" label="OUJ76074.1_GCA_002154225_hypothetical_protein_BXP70_02010__Hymenobacter_sp._MIMBbqt21_"/>
    <otu id="otu87924" label="96.6/100"/>
    <otu id="otu87928" label="74.9/100"/>
    <otu id="otu87932" label="AWM34163.1_GCA_003149515_hypothetical_protein_DDQ68_16050__Hymenobacter_nivis_"/>
    <otu id="otu87936" label="AMJ67886.1_GCA_001562275_hypothetical_protein_AXW84_22535__Hymenobacter_sp._PAMC_26628_"/>
    <otu id="otu87944" label="94.9/100"/>
    <otu id="otu87948" label="AMR27343.1_GCA_001596155_hypothetical_protein_A0257_09720__Hymenobacter_sp._PAMC_26554_"/>
    <otu id="otu87952" label="TFZ68068.1_GCA_004684095_lipopolysaccharide_biosynthesis_protein__Hymenobacter_sp._UV11_"/>
    <otu id="otu87978" label="98.2/100"/>
    <otu id="otu87982" label="53.1/89"/>
    <otu id="otu87988" label="KUG07189.1_GCA_001483135_hypothetical_protein_ASU33_12500__Solirubrum_puertoriconensis_"/>
    <otu id="otu87992" label="AYA36874.1_GCA_003574965_lipopolysaccharide_biosynthesis_protein__Hymenobacter_oligotrophus_"/>
    <otu id="otu88002" label="21.3/82"/>
    <otu id="otu88006" label="RPD44966.1_GCA_003231285_lipopolysaccharide_biosynthesis_protein__Hymenobacter_sediminis_"/>
    <otu id="otu88012" label="AIZ63610.1_GCA_000801315_hypothetical_protein_PK28_07740__Hymenobacter_sp._DG25B_"/>
    <otu id="otu88016" label="ALD21263.1_GCA_001280305_hypothetical_protein_AM218_08585__Hymenobacter_sp._DG25A_"/>
    <otu id="otu88030" label="RAK69378.1_GCA_003258365_hypothetical_protein_DLM85_00495__Hymenobacter_sp._NL_"/>
    <otu id="otu88034" label="RTQ48949.1_GCA_003970915_lipopolysaccharide_biosynthesis_protein__Hymenobacter_gummosus_"/>
    <otu id="otu88050" label="64.6/93"/>
    <otu id="otu88054" label="85.1/100"/>
    <otu id="otu88058" label="RSK48994.1_GCA_003944715_lipopolysaccharide_biosynthesis_protein__Hymenobacter_rigui_"/>
    <otu id="otu88062" label="76.1/99"/>
    <otu id="otu88066" label="RSK44365.1_GCA_003944765_lipopolysaccharide_biosynthesis_protein__Hymenobacter_perfusus_"/>
    <otu id="otu88070" label="RIY07513.1_GCA_003583925_hypothetical_protein_D0T11_16360__Hymenobacter_rubripertinctus_"/>
    <otu id="otu88084" label="SHJ58944.1_GCA_900141805_Membrane_protein_involved_in_the_export_of_O_antigen_and_teichoic_acid__Hymenobacter_daecheongensis_DSM_21074_"/>
    <otu id="otu88088" label="RYU82888.1_GCA_004167665_lipopolysaccharide_biosynthesis_protein__Hymenobacter_persicinus_"/>
    <otu id="otu88106" label="TGE14037.1_GCA_004745955_lipopolysaccharide_biosynthesis_protein__Hymenobacter_elongatus_"/>
    <otu id="otu88112" label="TGE29287.1_GCA_004745645_lipopolysaccharide_biosynthesis_protein__Hymenobacter_sp._9PBR_1_"/>
    <otu id="otu88116" label="PJJ59787.1_GCA_002797555_O_antigen_teichoic_acid_export_membrane_protein__Hymenobacter_chitinivorans_DSM_11115_"/>
    <otu id="otu88138" label="AKD03920.1_GCA_000973725_hypothetical_protein_PKOR_13440__Pontibacter_korlensis_"/>
    <otu id="otu88142" label="75.8/95"/>
    <otu id="otu88146" label="WP_068839031.1_GCF_001611675_lipopolysaccharide_biosynthesis_protein__Pontibacter_akesuensis_"/>
    <otu id="otu88150" label="87.1/100"/>
    <otu id="otu88154" label="OKL38799.1_GCA_001907195_hypothetical_protein_A3841_06610__Pontibacter_sp._S10_8_"/>
    <otu id="otu88158" label="93.7/100"/>
    <otu id="otu88162" label="WP_071594886.1_GCF_000373265_lipopolysaccharide_biosynthesis_protein__Pontibacter_roseus_"/>
    <otu id="otu88166" label="94.1/94"/>
    <otu id="otu88170" label="54.4/92"/>
    <otu id="otu88174" label="SIR25477.1_GCA_900156415_Membrane_protein_involved_in_the_export_of_O_antigen_and_teichoic_acid__Pontibacter_lucknowensis_"/>
    <otu id="otu88178" label="PVY41333.1_GCA_003096355_O_antigen_teichoic_acid_export_membrane_protein__Pontibacter_virosus_"/>
    <otu id="otu88186" label="SIT84921.1_GCA_900156345_Membrane_protein_involved_in_the_export_of_O_antigen_and_teichoic_acid__Pontibacter_indicus_"/>
    <otu id="otu88238" label="100/99"/>
    <otu id="otu88242" label="86.4/99"/>
    <otu id="otu88248" label="RWW97838.1_GCA_004028165_lipopolysaccharide_biosynthesis_protein__Endozoicomonadaceae_bacterium_GTF_13_"/>
    <otu id="otu88252" label="51.4/99"/>
    <otu id="otu88256" label="RLE15731.1_GCA_003648905_lipopolysaccharide_biosynthesis_protein__Actinobacteria_bacterium_"/>
    <otu id="otu88260" label="PKM12932.1_GCA_002843155_lipopolysaccharide_biosynthesis_protein__Gammaproteobacteria_bacterium_HGW_Gammaproteobacteria_3_"/>
    <otu id="otu88272" label="RLQ20767.1_GCA_003457605_lipopolysaccharide_biosynthesis_protein__Halioglobus_sp._U0301_"/>
    <otu id="otu88280" label="62.2/87"/>
    <otu id="otu88284" label="PWB59967.1_GCA_003104895_lipopolysaccharide_biosynthesis_protein__Nitrosomonadales_bacterium_"/>
    <otu id="otu88288" label="1.6/71"/>
    <otu id="otu88292" label="77.3/99"/>
    <otu id="otu88296" label="HAN56209.1_GCA_003455595_TPA__lipopolysaccharide_biosynthesis_protein__Betaproteobacteria_bacterium_"/>
    <otu id="otu88300" label="PWB59919.1_GCA_003104895_lipopolysaccharide_biosynthesis_protein__Nitrosomonadales_bacterium_"/>
    <otu id="otu88308" label="PWB58939.1_GCA_003104895_lipopolysaccharide_biosynthesis_protein__Nitrosomonadales_bacterium_"/>
    <otu id="otu88328" label="93.5/89"/>
    <otu id="otu88332" label="43.1/87"/>
    <otu id="otu88336" label="RMD68747.1_GCA_003694005_lipopolysaccharide_biosynthesis_protein__partial__Gammaproteobacteria_bacterium_"/>
    <otu id="otu88342" label="GCA_003566775PXBW01000030.1_317193218138_3_GCA_003566775_1_ID_138_3_partial_00__candidate_division_WS1_bacterium_"/>
    <otu id="otu88346" label="GCA_002411015DHPY01000095.1_55101662489_5_GCA_002411015_1_ID_89_5_partial_00__Armatimonadetes_bacterium_UBA5352_"/>
    <otu id="otu88358" label="66.4/85"/>
    <otu id="otu88362" label="ATC95428.1_GCA_002310815_hypothetical_protein_PTUN_a3037__Pseudoalteromonas_tunicata_"/>
    <otu id="otu88366" label="98.5/99"/>
    <otu id="otu88370" label="PID59187.1_GCA_002746605_hypothetical_protein_CR986_06840__Ignavibacteriae_bacterium_"/>
    <otu id="otu88376" label="OGV30920.1_GCA_001804715_hypothetical_protein_A2523_08030__Ignavibacteria_bacterium_RIFOXYD12_FULL_36_8_"/>
    <otu id="otu88380" label="OGU65388.1_GCA_001802895_hypothetical_protein_A2W30_09065__Ignavibacteria_bacterium_RBG_16_36_9_"/>
    <otu id="otu88404" label="92.6/84"/>
    <otu id="otu88408" label="98.4/100"/>
    <otu id="otu88412" label="RAR91351.1_GCA_003268875_O_antigen_teichoic_acid_export_membrane_protein__Nitrosospira_multiformis_"/>
    <otu id="otu88416" label="WP_116364714.1_GCF_003402235_lipopolysaccharide_biosynthesis_protein__Parahaliea_mediterranea_"/>
    <otu id="otu88424" label="98.1/100"/>
    <otu id="otu88428" label="88.7/94"/>
    <otu id="otu88432" label="46.2/94"/>
    <otu id="otu88436" label="APF17848.1_GCA_001886815_Membrane_protein_involved_in_the_export_of_O_antigen_and_teichoic_acid__Caldithrix_abyssi_DSM_13497_"/>
    <otu id="otu88440" label="RLC74865.1_GCA_003648065_hypothetical_protein_DRI61_15900__Chloroflexi_bacterium_"/>
    <otu id="otu88450" label="RMD91537.1_GCA_003694105_lipopolysaccharide_biosynthesis_protein__partial__Calditrichaeota_bacterium_"/>
    <otu id="otu88454" label="RIK81429.1_GCA_003576975_hypothetical_protein_DCC62_02240__candidate_division_KSB1_bacterium_"/>
    <otu id="otu88466" label="73.7/97"/>
    <otu id="otu88470" label="GCA_003230255QIHW01000056.1_11110484_1_GCA_003230255__1_ID_84_1_partial_10__Nitrospirae_bacterium_"/>
    <otu id="otu88476" label="RPI51210.1_GCA_003820405_lipopolysaccharide_biosynthesis_protein__Acidobacteria_bacterium_"/>
    <otu id="otu88480" label="RPH56834.1_GCA_003818475_lipopolysaccharide_biosynthesis_protein__partial__Acidobacteria_bacterium_"/>
    <otu id="otu88504" label="87.2/54"/>
    <otu id="otu88508" label="RMH37816.1_GCA_003695915_lipopolysaccharide_biosynthesis_protein__Nitrospirae_bacterium_"/>
    <otu id="otu88512" label="79.4/98"/>
    <otu id="otu88516" label="69.1/87"/>
    <otu id="otu88520" label="0/54"/>
    <otu id="otu88524" label="MAN03321.1_GCA_002695025_hypothetical_protein_CMI35_09590__Owenweeksia_sp._"/>
    <otu id="otu88528" label="66.3/88"/>
    <otu id="otu88532" label="85.6/99"/>
    <otu id="otu88536" label="PIE89793.1_GCA_002747255_hypothetical_protein_CR997_09565__Acidobacteria_bacterium_"/>
    <otu id="otu88540" label="PRY97375.1_GCA_003003035_O_antigen_teichoic_acid_export_membrane_protein__Marinilabilia_salmonicolor_"/>
    <otu id="otu88548" label="56/98"/>
    <otu id="otu88554" label="GCA_900545955URAU01000021.1_12131101457921_12_GCA_900545955_1_ID_21_12_partial_00__uncultured_Porphyromonadaceae_bacterium_"/>
    <otu id="otu88560" label="ROS94294.1_GCA_003762685_lipopolysaccharide_biosynthesis_protein__Muribaculaceae_bacterium_Isolate_083__Janvier__"/>
    <otu id="otu88564" label="94.2/100"/>
    <otu id="otu88568" label="RCW90262.1_GCA_003337305_O_antigen_teichoic_acid_export_membrane_protein__Winogradskyella_arenosi_"/>
    <otu id="otu88572" label="SRX53246.1_GCA_900489485_Teichuronic_acid_biosynthesis_protein_TuaB__Aequorivita_lipolytica_"/>
    <otu id="otu88588" label="84/93"/>
    <otu id="otu88592" label="0/88"/>
    <otu id="otu88598" label="85.9/90"/>
    <otu id="otu88602" label="81.5/100"/>
    <otu id="otu88606" label="97.7/100"/>
    <otu id="otu88610" label="PSR06995.1_GCA_003023665_hypothetical_protein_C7N14_06750__Bacteroidetes_bacterium_"/>
    <otu id="otu88616" label="MAZ96647.1_GCA_002707525_hypothetical_protein_CMP53_03895__Flavobacteriales_bacterium_"/>
    <otu id="otu88620" label="PTM04705.1_GCA_003045865_hypothetical_protein_DA405_06525__Bacteroidetes_bacterium_"/>
    <otu id="otu88632" label="PZD76605.1_GCA_003233725_hypothetical_protein_DNG35_11480__Mesonia_sp._K7_"/>
    <otu id="otu88642" label="94.3/30"/>
    <otu id="otu88646" label="46.4/20"/>
    <otu id="otu88650" label="47.1/20"/>
    <otu id="otu88654" label="OYQ43958.1_GCA_002251775_hypothetical_protein_CHX27_08285__Flavobacterium_aurantiibacter_"/>
    <otu id="otu88658" label="AWH85122.1_GCA_003096035_hypothetical_protein_HYN59_08300__Flavobacterium_album_"/>
    <otu id="otu88666" label="MBF01560.1_GCA_002714575_hypothetical_protein_CMP77_16485__Flavobacterium_sp._"/>
    <otu id="otu88674" label="AXG73160.1_GCA_003344925_lipopolysaccharide_biosynthesis_protein__Flavobacterium_arcticum_"/>
    <otu id="otu88682" label="OIQ21432.1_GCA_001874325_hypothetical_protein_BM557_04040__Flavobacterium_sp._MedPE_SWcel_"/>
    <otu id="otu88694" label="MAO32071.1_GCA_002696025_hypothetical_protein_CL824_01065__Crocinitomicaceae_bacterium_"/>
    <otu id="otu88702" label="AUC23099.1_GCA_002814075_hypothetical_protein_BTO15_13785__partial__Polaribacter_sejongensis_"/>
    <otu id="otu88710" label="93.6/100"/>
    <otu id="otu88714" label="WP_066832119.1_GCF_001647275_lipopolysaccharide_biosynthesis_protein__Rufibacter_ruber_"/>
    <otu id="otu88720" label="81.9/99"/>
    <otu id="otu88724" label="43.4/58"/>
    <otu id="otu88728" label="87.8/94"/>
    <otu id="otu88732" label="80.7/3"/>
    <otu id="otu88736" label="66.7/3"/>
    <otu id="otu88740" label="93.5/41"/>
    <otu id="otu88744" label="PKF61721.1_GCA_002835465_hypothetical_protein_CW745_10400__Psychromonas_sp._psych_6C06_"/>
    <otu id="otu88748" label="QBY03132.1_GCA_004752005_lipopolysaccharide_biosynthesis_protein__Thalassotalea_sp._HSM_43_"/>
    <otu id="otu88756" label="PHR59478.1_GCA_002733885_hypothetical_protein_COA44_00625__Arcobacter_sp._"/>
    <otu id="otu88764" label="17.4/40"/>
    <otu id="otu88768" label="TCJ85078.1_GCA_004339015_O_antigen_teichoic_acid_export_membrane_protein__Cocleimonas_flava_"/>
    <otu id="otu88772" label="MAD43070.1_GCA_002685075_hypothetical_protein_CL623_11865__Arcobacter_sp._"/>
    <otu id="otu88784" label="KYJ86993.1_GCA_001595645_hypothetical_protein_AS592_00345__partial__Sulfurovum_riftiae_"/>
    <otu id="otu88792" label="RUM44160.1_GCA_003978765_hypothetical_protein_DSY46_06255__Hydrogenimonas_sp._"/>
    <otu id="otu88800" label="ADV46972.1_GCA_000186245_polysaccharide_biosynthesis_protein__Nitratifractor_salsuginis_DSM_16511_"/>
    <otu id="otu88808" label="WP_141638886.1_GCF_000250735_oligosaccharide_flippase_family_protein__Anaerophaga_thermohalophila_"/>
    <otu id="otu88838" label="65.3/99"/>
    <otu id="otu88844" label="OFY85148.1_GCA_001769385_hypothetical_protein_A3F72_05050__Bacteroidetes_bacterium_RIFCSPLOWO2_12_FULL_35_15_"/>
    <otu id="otu88848" label="OFY37190.1_GCA_001769125_hypothetical_protein_A2X01_17435__Bacteroidetes_bacterium_GWF2_35_48_"/>
    <otu id="otu88858" label="PKP21026.1_GCA_002840935_hypothetical_protein_CVU05_07745__Bacteroidetes_bacterium_HGW_Bacteroidetes_21_"/>
    <otu id="otu88862" label="OFY18580.1_GCA_001769505_hypothetical_protein_A2W98_04940__Bacteroidetes_bacterium_GWF2_33_38_"/>
    <otu id="otu88874" label="OFX88626.1_GCA_001768475_hypothetical_protein_A2W97_01160__Bacteroidetes_bacterium_GWE2_40_63_"/>
    <otu id="otu88886" label="95.6/98"/>
    <otu id="otu88890" label="84/68"/>
    <otu id="otu88894" label="91.3/62"/>
    <otu id="otu88898" label="90.3/51"/>
    <otu id="otu88902" label="84.7/44"/>
    <otu id="otu88906" label="95.6/69"/>
    <otu id="otu88910" label="94.3/66"/>
    <otu id="otu88914" label="6.2/13"/>
    <otu id="otu88918" label="31.2/18"/>
    <otu id="otu88922" label="64.4/81"/>
    <otu id="otu88926" label="RMA68828.1_GCA_003688475_O_antigen_teichoic_acid_export_membrane_protein__Pedobacter_sp._CF523_"/>
    <otu id="otu88930" label="AHG22948.1_GCA_000520015_hypothetical_protein_Z042_21200__Chania_multitudinisentens_RB_25_"/>
    <otu id="otu88938" label="95.8/100"/>
    <otu id="otu88942" label="58.1/100"/>
    <otu id="otu88946" label="92.4/79"/>
    <otu id="otu88950" label="90.4/75"/>
    <otu id="otu88954" label="78/77"/>
    <otu id="otu88958" label="GCA_002299245DBOI01000102.1_889001035736_8_GCA_002299245_1_ID_36_8_partial_00__Hydrogenovibrio_sp._UBA650_"/>
    <otu id="otu88962" label="AFJ01908.1_GCA_000260965_capsular_polysaccharide_repeat_unit_transporter__Methylophaga_frappieri_"/>
    <otu id="otu88970" label="17.7/81"/>
    <otu id="otu88978" label="OOE58073.1_GCA_001995685_lipopolysaccharide_biosynthesis_protein__Salinivibrio_sp._IB282_"/>
    <otu id="otu88982" label="EPC04217.1_GCA_000409775_hypothetical_protein_L861_02570__Halomonas_anticariensis_FP35___DSM_16096_"/>
    <otu id="otu88990" label="PKG93137.1_GCA_002835935_flippase__Paraglaciecola_sp._MB_3u_78_"/>
    <otu id="otu88998" label="78.7/83"/>
    <otu id="otu89002" label="PKN65133.1_GCA_002840535_flippase__Deltaproteobacteria_bacterium_HGW_Deltaproteobacteria_15_"/>
    <otu id="otu89006" label="WP_097300206.1_GCF_002487355_lipopolysaccharide_biosynthesis_protein__Candidatus_Methanoperedens_sp._BLZ2_"/>
    <otu id="otu89022" label="AEI14064.1_GCA_000218625_polysaccharide_biosynthesis_protein__Flexistipes_sinusarabici_DSM_4947_"/>
    <otu id="otu89032" label="WP_101676230.1_GCF_002864685_lipopolysaccharide_biosynthesis_protein__Alcanivorax_mobilis_"/>
    <otu id="otu89038" label="WP_043488468.1_GCF_000620045_lipopolysaccharide_biosynthesis_protein__partial__Halomonas_halodenitrificans_"/>
    <otu id="otu89042" label="WP_043488457.1_GCF_000620045_lipopolysaccharide_biosynthesis_protein__partial__Halomonas_halodenitrificans_"/>
    <otu id="otu89060" label="RXA21994.1_GCA_004099695_lipopolysaccharide_biosynthesis_protein__Methanosarcina_sp._MSH10X1_"/>
    <otu id="otu89066" label="GCA_001603565LUZJ01000009.1_8717386459_8_GCA_001603565__1_ID_9_8_partial_00__Bacteroidales_bacterium_Bact_18_"/>
    <otu id="otu89070" label="AKJ38882.1_GCA_001027005_polysaccharide_biosynthesis_protein__Methanosarcina_barkeri_CM1_"/>
    <otu id="otu89090" label="84.8/69"/>
    <otu id="otu89094" label="AEV34256.1_GCA_000236705_membrane_protein_involved_in_the_export_of_O_antigen_and_teichoic_acid__Owenweeksia_hongkongensis_DSM_17368_"/>
    <otu id="otu89100" label="ERP30807.1_GCA_000474745_MATE_like_superfamily_protein__Chitinivibrio_alkaliphilus_ACht1_"/>
    <otu id="otu89104" label="GCA_003551385PUMN01000068.1_313172780310_3_GCA_003551385__1_ID_310_3_partial_00__Candidatus_Brocadiaceae_bacterium_"/>
    <otu id="otu89122" label="13.1/100"/>
    <otu id="otu89126" label="GCA_003560995PWIW01000147.1_259620269_2_GCA_003560995__1_ID_9_2_partial_00__Mollicutes_bacterium_"/>
    <otu id="otu89132" label="95.9/100"/>
    <otu id="otu89136" label="QAA81304.1_GCA_004022485_lipopolysaccharide_biosynthesis_protein__Aequorivita_sp._H23M31_"/>
    <otu id="otu89140" label="HAE14041.1_GCA_003448375_TPA__hypothetical_protein_DCG24_07395__Bacteroidetes_bacterium_"/>
    <otu id="otu89148" label="GCA_001564065LKNA01000194.1_32436390536_3_GCA_001564065_1_ID_36_3_partial_00__Chitinophagaceae_bacterium_T5_Br10_B2g13_"/>
    <otu id="otu89160" label="PKD44657.1_GCA_002834295_flippase__Rhodohalobacter_barkolensis_"/>
    <otu id="otu89172" label="52.6/51"/>
    <otu id="otu89176" label="89.6/47"/>
    <otu id="otu89180" label="88.2/42"/>
    <otu id="otu89184" label="26.6/42"/>
    <otu id="otu89190" label="MAB49029.1_GCA_002682935_hypothetical_protein_CMC05_10405__Flavobacteriaceae_bacterium_"/>
    <otu id="otu89194" label="PAF57373.1_GCA_002272965_lipopolysaccharide_biosynthesis_protein__Parabacteroides_sp._AT13_"/>
    <otu id="otu89202" label="SHI62155.1_GCA_900142055_Membrane_protein_involved_in_the_export_of_O_antigen_and_teichoic_acid__Flavobacterium_haoranii_"/>
    <otu id="otu89212" label="89.6/100"/>
    <otu id="otu89216" label="EKY03371.1_GCA_000318215_polysaccharide_biosynthesis_protein__Porphyromonas_catoniae_F0037_"/>
    <otu id="otu89220" label="KDU78396.1_GCA_000700805_polysaccharide_biosynthesis_protein__Porphyromonas_sp._KLE_1280_"/>
    <otu id="otu89228" label="ERJ71865.1_GCA_000467855_polysaccharide_biosynthesis_protein__Porphyromonas_sp._oral_taxon_278_str._W7784_"/>
    <otu id="otu89242" label="93.7/78"/>
    <otu id="otu89246" label="71.6/9"/>
    <otu id="otu89250" label="WP_029032972.1_GCF_000424665_lipopolysaccharide_biosynthesis_protein__Salinimicrobium_terrae_"/>
    <otu id="otu89254" label="84/75"/>
    <otu id="otu89258" label="96/100"/>
    <otu id="otu89262" label="GCA_002332505DDAA01000003.1_3894378304392636_389_GCA_002332505__1_ID_6_389_partial_00__Flavobacteriales_bacterium_UBA2070_"/>
    <otu id="otu89266" label="24.4/37"/>
    <otu id="otu89270" label="91.3/63"/>
    <otu id="otu89276" label="GCA_002325125DCRG01000004.1_19524383624529314_195_GCA_002325125__1_ID_14_195_partial_00__Sphingobacterium_sp._UBA1498_"/>
    <otu id="otu89280" label="AQX12403.1_GCA_002022145_lipopolysaccharide_biosynthesis_protein__Elizabethkingia_meningoseptica_"/>
    <otu id="otu89288" label="RKE78383.1_GCA_003610695_O_antigen_teichoic_acid_export_membrane_protein__Chryseobacterium_arachidiradicis_"/>
    <otu id="otu89296" label="OJV49414.1_GCA_001898255_lipopolysaccharide_biosynthesis_protein__Chryseobacterium_sp._39_10_"/>
    <otu id="otu89308" label="RDK87324.1_GCA_003353425_O_antigen_teichoic_acid_export_membrane_protein__Marinirhabdus_gelatinilytica_"/>
    <otu id="otu89320" label="15.7/19"/>
    <otu id="otu89324" label="TDX00033.1_GCA_004366355_O_antigen_teichoic_acid_export_membrane_protein__Dinghuibacter_silviterrae_"/>
    <otu id="otu89328" label="75.1/66"/>
    <otu id="otu89334" label="WP_084421455.1_GCF_000429465_lipopolysaccharide_biosynthesis_protein__Algoriphagus_vanfongensis_"/>
    <otu id="otu89338" label="WP_157963269.1_GCF_003259255_oligosaccharide_flippase_family_protein__Algoriphagus_litoralis_"/>
    <otu id="otu89346" label="22.1/64"/>
    <otu id="otu89350" label="82.9/98"/>
    <otu id="otu89354" label="91.3/100"/>
    <otu id="otu89360" label="62.8/92"/>
    <otu id="otu89364" label="84.8/100"/>
    <otu id="otu89370" label="41.1/39"/>
    <otu id="otu89374" label="34.7/39"/>
    <otu id="otu89380" label="SDM17355.1_GCA_900103515_Membrane_protein_involved_in_the_export_of_O_antigen_and_teichoic_acid__Pedobacter_antarcticus_"/>
    <otu id="otu89384" label="WP_026815130.1_GCF_000429545_lipopolysaccharide_biosynthesis_protein__Arenibacter_certesii_"/>
    <otu id="otu89392" label="42.9/100"/>
    <otu id="otu89396" label="RYM34524.1_GCA_004152935_lipopolysaccharide_biosynthesis_protein__Brumimicrobium_glaciale_"/>
    <otu id="otu89400" label="RFC55317.1_GCA_003402975_lipopolysaccharide_biosynthesis_protein__Brumimicrobium_aurantiacum_"/>
    <otu id="otu89414" label="WP_026471757.1_GCF_000619845_lipopolysaccharide_biosynthesis_protein__Alkanindiges_illinoisensis_"/>
    <otu id="otu89418" label="RUO49314.1_GCA_003987405_lipopolysaccharide_biosynthesis_protein__Idiomarina_donghaiensis_"/>
    <otu id="otu89430" label="EOZ93863.1_GCA_000295935_Lipopolysaccharide_biosynthesis_protein_WzxC__Indibacter_alkaliphilus_LW1_"/>
    <otu id="otu89438" label="BAU54356.1_GCA_002355435_Lipopolysaccharide_biosynthesis_protein_WzxC__Mucilaginibacter_gotjawali_"/>
    <otu id="otu89446" label="SMC75835.1_GCA_900176535_Membrane_protein_involved_in_the_export_of_O_antigen_and_teichoic_acid__Pedobacter_africanus_"/>
    <otu id="otu89454" label="77.2/92"/>
    <otu id="otu89458" label="RZK14555.1_GCA_004211555_lipopolysaccharide_biosynthesis_protein__partial__Flavobacterium_sp._"/>
    <otu id="otu89462" label="87.5/100"/>
    <otu id="otu89466" label="TAN14242.1_GCA_004322015_lipopolysaccharide_biosynthesis_protein__Chitinophagaceae_bacterium_"/>
    <otu id="otu89470" label="SKA20315.1_GCA_900167135_Membrane_protein_involved_in_the_export_of_O_antigen_and_teichoic_acid__Chitinophaga_eiseniae_"/>
    <otu id="otu89486" label="SFC38768.1_GCA_900112315_Membrane_protein_involved_in_the_export_of_O_antigen_and_teichoic_acid__Parapedobacter_composti_"/>
    <otu id="otu89494" label="87.8/99"/>
    <otu id="otu89498" label="59.7/46"/>
    <otu id="otu89502" label="92.1/100"/>
    <otu id="otu89506" label="96.5/100"/>
    <otu id="otu89510" label="88.2/100"/>
    <otu id="otu89514" label="95.4/95"/>
    <otu id="otu89518" label="88.9/75"/>
    <otu id="otu89522" label="93.7/80"/>
    <otu id="otu89526" label="7.7/79"/>
    <otu id="otu89530" label="PST83262.1_GCA_003029735_flippase__Pedobacter_yulinensis_"/>
    <otu id="otu89534" label="EDM38327.1_GCA_000170795_capsular_polysaccharide_repeat_unit_transporter__Pedobacter_sp._BAL39_"/>
    <otu id="otu89542" label="AOM75933.1_GCA_001721645_lipopolysaccharide_biosynthesis_protein__Pedobacter_steynii_"/>
    <otu id="otu89550" label="TKC03706.1_GCA_005116445_lipopolysaccharide_biosynthesis_protein__Pedobacter_sp._RP_3_15_"/>
    <otu id="otu89558" label="PTX27903.1_GCA_003054115_O_antigen_teichoic_acid_export_membrane_protein__Pedobacter_sp._YR016_"/>
    <otu id="otu89568" label="ADY51386.1_GCA_000190735_polysaccharide_biosynthesis_protein__Pseudopedobacter_saltans_DSM_12145_"/>
    <otu id="otu89572" label="WP_069660295.1_GCF_001730525_lipopolysaccharide_biosynthesis_protein__Arcticibacter_eurypsychrophilus_"/>
    <otu id="otu89584" label="88.9/100"/>
    <otu id="otu89588" label="PRY48320.1_GCA_003002875_O_antigen_teichoic_acid_export_membrane_protein__Arcticibacter_pallidicorallinus_"/>
    <otu id="otu89592" label="74.4/98"/>
    <otu id="otu89596" label="22/90"/>
    <otu id="otu89602" label="39.2/96"/>
    <otu id="otu89606" label="61.7/96"/>
    <otu id="otu89610" label="RZL51210.1_GCA_004211475_lipopolysaccharide_biosynthesis_protein__Pedobacter_sp._"/>
    <otu id="otu89614" label="PTQ96688.1_GCA_003050755_O_antigen_teichoic_acid_export_membrane_protein__Mucilaginibacter_yixingensis_"/>
    <otu id="otu89622" label="SDD76548.1_GCA_900101875_Membrane_protein_involved_in_the_export_of_O_antigen_and_teichoic_acid__Mucilaginibacter_pineti_"/>
    <otu id="otu89630" label="61.7/100"/>
    <otu id="otu89634" label="SEP39890.1_GCA_900110415_Membrane_protein_involved_in_the_export_of_O_antigen_and_teichoic_acid__Mucilaginibacter_sp._OK283_"/>
    <otu id="otu89638" label="78.4/100"/>
    <otu id="otu89642" label="ASU34738.1_GCA_002257585_capsule_biosynthesis_protein__CapK__Mucilaginibacter_sp._BJC16_A31_"/>
    <otu id="otu89646" label="SDP77036.1_GCA_900103125_Membrane_protein_involved_in_the_export_of_O_antigen_and_teichoic_acid__Mucilaginibacter_sp._OK268_"/>
    <otu id="otu89662" label="SKB48262.1_GCA_900168125_Membrane_protein_involved_in_the_export_of_O_antigen_and_teichoic_acid__Sphingobacterium_nematocida_"/>
    <otu id="otu89670" label="91.5/99"/>
    <otu id="otu89676" label="76.8/100"/>
    <otu id="otu89680" label="ALL05768.1_GCA_001412655_capsule_biosynthesis_protein_CapK__Pedobacter_sp._PACM_27299_"/>
    <otu id="otu89684" label="TCC92695.1_GCA_004331685_lipopolysaccharide_biosynthesis_protein__Pedobacter_sp._RP_3_8_"/>
    <otu id="otu89692" label="92.9/100"/>
    <otu id="otu89696" label="RZK76873.1_GCA_004211485_lipopolysaccharide_biosynthesis_protein__partial__Pedobacter_sp._"/>
    <otu id="otu89700" label="RZJ78677.1_GCA_004211385_lipopolysaccharide_biosynthesis_protein__Flavobacterium_sp._"/>
    <otu id="otu89714" label="SER18331.1_GCA_900111155_Membrane_protein_involved_in_the_export_of_O_antigen_and_teichoic_acid__Pedobacter_rhizosphaerae_"/>
    <otu id="otu89720" label="KIA95957.1_GCA_000812965_capsule_biosynthesis_protein_CapK__Pedobacter_kyungheensis_"/>
    <otu id="otu89724" label="KQM69553.1_GCA_001421515_capsule_biosynthesis_protein_CapK__Pedobacter_sp._Leaf216_"/>
    <otu id="otu89752" label="WP_026897152.1_GCF_000422945_lipopolysaccharide_biosynthesis_protein__Pedobacter_oryzae_"/>
    <otu id="otu89760" label="SIT93825.1_GCA_900156345_Membrane_protein_involved_in_the_export_of_O_antigen_and_teichoic_acid__Pontibacter_indicus_"/>
    <otu id="otu89768" label="RIJ42782.1_GCA_003576375_lipopolysaccharide_biosynthesis_protein__Pontibacter_oryzae_"/>
    <otu id="otu89780" label="32.6/34"/>
    <otu id="otu89784" label="OYU81522.1_GCA_002256285_flippase__Flavobacterium_sp._BFFFF1_"/>
    <otu id="otu89788" label="75.8/13"/>
    <otu id="otu89792" label="47.8/19"/>
    <otu id="otu89796" label="OYQ32108.1_GCA_002251835_flippase__Flavobacterium_cyanobacteriorum_"/>
    <otu id="otu89800" label="GCA_002415785DIAJ01000044.1_62760007744515_62_GCA_002415785__1_ID_15_62_partial_00__Flavobacteriales_bacterium_UBA5081_"/>
    <otu id="otu89808" label="98.4/96"/>
    <otu id="otu89814" label="71.5/92"/>
    <otu id="otu89818" label="WP_037320999.1_GCF_000745315_lipopolysaccharide_biosynthesis_protein__Salegentibacter_sp._Hel_I_6_"/>
    <otu id="otu89822" label="WP_081210030.1_GCF_002078605_lipopolysaccharide_biosynthesis_protein__Salegentibacter_sediminis_"/>
    <otu id="otu89832" label="86.6/100"/>
    <otu id="otu89836" label="SFN58380.1_GCA_900115145_Membrane_protein_involved_in_the_export_of_O_antigen_and_teichoic_acid__Salegentibacter_flavus_"/>
    <otu id="otu89840" label="WP_029036017.1_GCF_000423585_lipopolysaccharide_biosynthesis_protein__Salinimicrobium_xinjiangense_"/>
    <otu id="otu89850" label="WP_034888106.1_GCF_000744275_lipopolysaccharide_biosynthesis_protein__Gillisia_sp._Hel_I_29_"/>
    <otu id="otu89854" label="RKS50616.1_GCA_003634585_O_antigen_teichoic_acid_export_membrane_protein__Gillisia_mitskevichiae_"/>
    <otu id="otu89870" label="91.4/100"/>
    <otu id="otu89874" label="60.8/95"/>
    <otu id="otu89878" label="42.9/65"/>
    <otu id="otu89882" label="GCA_002453895DKHU01000005.1_3838069395417_38_GCA_002453895__1_ID_7_38_partial_00__Flavobacteriales_bacterium_UBA6736_"/>
    <otu id="otu89886" label="GCA_002364735DEZB01000011.1_9910807610952427_99_GCA_002364735_1_ID_27_99_partial_00__Bacteroidales_bacterium_UBA3143_"/>
    <otu id="otu89894" label="83.5/95"/>
    <otu id="otu89898" label="77.8/8"/>
    <otu id="otu89902" label="67.8/7"/>
    <otu id="otu89906" label="82.1/90"/>
    <otu id="otu89910" label="36/88"/>
    <otu id="otu89914" label="ACU06802.1_GCA_000023725_Lipopolysaccharide_biosynthesis_protein_wzxC__Flavobacteriaceae_bacterium_3519_10_"/>
    <otu id="otu89918" label="87.2/99"/>
    <otu id="otu89922" label="RDI58379.1_GCA_003350545_O_antigen_teichoic_acid_export_membrane_protein__Flavobacterium_glaciei_"/>
    <otu id="otu89926" label="88.1/96"/>
    <otu id="otu89930" label="66.2/93"/>
    <otu id="otu89934" label="TEW75228.1_GCA_004378585_lipopolysaccharide_biosynthesis_protein__Gramella_jeungdoensis_"/>
    <otu id="otu89938" label="SFS53771.1_GCA_900116115_Membrane_protein_involved_in_the_export_of_O_antigen_and_teichoic_acid__Lutibacter_maritimus_"/>
    <otu id="otu89948" label="WP_111709638.1_GCF_003260195_lipopolysaccharide_biosynthesis_protein__Lutibacter_sp._1KV19_"/>
    <otu id="otu89954" label="REE83101.1_GCA_003384935_O_antigen_teichoic_acid_export_membrane_protein__Lutibacter_oceani_"/>
    <otu id="otu89958" label="SNR75900.1_GCA_900188355_Membrane_protein_involved_in_the_export_of_O_antigen_and_teichoic_acid__Lutibacter_flavus_"/>
    <otu id="otu89982" label="WP_062059366.1_GCF_001401755_lipopolysaccharide_biosynthesis_protein__Aquimarina_longa_"/>
    <otu id="otu89992" label="WP_027377491.1_GCF_000422265_lipopolysaccharide_biosynthesis_protein__Chryseobacterium_palustre_"/>
    <otu id="otu89996" label="83.8/100"/>
    <otu id="otu90000" label="TDG37704.1_GCA_004354365_lipopolysaccharide_biosynthesis_protein__Pedobacter_changchengzhani_"/>
    <otu id="otu90004" label="SMC38367.1_GCA_900176415_Membrane_protein_involved_in_the_export_of_O_antigen_and_teichoic_acid__Cellulophaga_tyrosinoxydans_"/>
    <otu id="otu90020" label="AMC10866.1_GCA_001543325_capsule_biosynthesis_protein_CapK__Lutibacter_profundi_"/>
    <otu id="otu90030" label="RXJ46028.1_GCA_004115975_lipopolysaccharide_biosynthesis_protein__Gelidibacter_gilvus_"/>
    <otu id="otu90034" label="27.7/92"/>
    <otu id="otu90038" label="RRO24648.1_GCA_003931895_lipopolysaccharide_biosynthesis_protein__Flavobacteriaceae_bacterium_14752_"/>
    <otu id="otu90042" label="SFH15933.1_GCA_900113375_Membrane_protein_involved_in_the_export_of_O_antigen_and_teichoic_acid__Algoriphagus_hitonicola_"/>
    <otu id="otu90062" label="TDU42898.1_GCA_004364975_O_antigen_teichoic_acid_export_membrane_protein__Gelidibacter_sediminis_"/>
    <otu id="otu90098" label="89.2/96"/>
    <otu id="otu90102" label="86.5/99"/>
    <otu id="otu90106" label="7.9/54"/>
    <otu id="otu90110" label="SKB67089.1_GCA_900168125_Membrane_protein_involved_in_the_export_of_O_antigen_and_teichoic_acid__Sphingobacterium_nematocida_"/>
    <otu id="otu90114" label="WP_026813642.1_GCF_000429545_lipopolysaccharide_biosynthesis_protein__Arenibacter_certesii_"/>
    <otu id="otu90122" label="51.1/86"/>
    <otu id="otu90126" label="WP_026981348.1_GCF_000430025_lipopolysaccharide_biosynthesis_protein__Flavobacterium_suncheonense_"/>
    <otu id="otu90132" label="53.5/96"/>
    <otu id="otu90136" label="WP_121966433.1_GCF_002286775_lipopolysaccharide_biosynthesis_protein__Myroides_sp._N17_2_"/>
    <otu id="otu90140" label="SFT62835.1_GCA_900116425_Membrane_protein_involved_in_the_export_of_O_antigen_and_teichoic_acid__Lishizhenia_tianjinensis_"/>
    <otu id="otu90148" label="44.3/90"/>
    <otu id="otu90152" label="RZK38049.1_GCA_004295895_lipopolysaccharide_biosynthesis_protein__Pedobacter_sp._"/>
    <otu id="otu90156" label="AKP52425.1_GCA_001050135_Polysaccharide_biosynthesis_protein__Cyclobacterium_amurskyense_"/>
    <otu id="otu90176" label="RCS26020.1_GCA_003335085_lipopolysaccharide_biosynthesis_protein__Polaribacter_sp._WD7_"/>
    <otu id="otu90192" label="WP_018479671.1_GCF_000373265_lipopolysaccharide_biosynthesis_protein__Pontibacter_roseus_"/>
    <otu id="otu90206" label="66.6/67"/>
    <otu id="otu90212" label="82.6/97"/>
    <otu id="otu90216" label="80.5/95"/>
    <otu id="otu90220" label="81.8/97"/>
    <otu id="otu90226" label="GCA_002421945DISS01000010.1_15615712815860031_156_GCA_002421945_1_ID_31_156_partial_00__Erysipelotrichaceae_bacterium_UBA6204_"/>
    <otu id="otu90230" label="GCA_002422065DITO01000033.1_220893561116_2_GCA_002422065_1_ID_116_2_partial_00__Erysipelotrichaceae_bacterium_UBA6182_"/>
    <otu id="otu90238" label="KUO58035.1_GCA_001516055_lipopolysaccharide_biosynthesis_protein__Gracilibacter_sp._BRH_c7a_"/>
    <otu id="otu90246" label="76.9/99"/>
    <otu id="otu90250" label="OJF90748.1_GCA_001885615_lipopolysaccharide_biosynthesis_protein__partial__Alkalibacterium_sp._20_"/>
    <otu id="otu90254" label="GCA_002347475DDXI01000062.1_32286583154948_32_GCA_002347475__1_ID_48_32_partial_00__Peptococcaceae_bacterium_UBA2264_"/>
    <otu id="otu90266" label="SCJ73181.1_GCA_900066945_Lipopolysaccharide_biosynthesis_protein_wzxC__uncultured_Clostridium_sp._"/>
    <otu id="otu90276" label="78.7/96"/>
    <otu id="otu90280" label="KKE79858.1_GCA_000974285_lipopolysaccharide_biosynthesis_protein__Bacilli_bacterium_VT_13_104_"/>
    <otu id="otu90284" label="85/93"/>
    <otu id="otu90288" label="29.7/72"/>
    <otu id="otu90292" label="70.7/100"/>
    <otu id="otu90296" label="OZI13571.1_GCA_002261155_flippase__Bacillaceae_bacterium_SAS_127_"/>
    <otu id="otu90300" label="RFU64744.1_GCA_003429105_lipopolysaccharide_biosynthesis_protein__Bacillus_glennii_"/>
    <otu id="otu90308" label="WP_066391663.1_GCF_001636335_lipopolysaccharide_biosynthesis_protein__Bacillus_horneckiae_"/>
    <otu id="otu90316" label="79.3/92"/>
    <otu id="otu90322" label="WP_060210037.1_GCF_001531445_lipopolysaccharide_biosynthesis_protein__Sporosarcina_koreensis_"/>
    <otu id="otu90326" label="EGQ27589.1_GCA_000220335_O_antigen_repeat_unit_transporter__Sporosarcina_newyorkensis_2681_"/>
    <otu id="otu90334" label="KON70197.1_GCA_001273755_lipopolysaccharide_biosynthesis_protein__Bacillus_butanolivorans_"/>
    <otu id="otu90350" label="99.2/97"/>
    <otu id="otu90354" label="51.3/92"/>
    <otu id="otu90358" label="AQU80172.1_GCA_002009235_lipopolysaccharide_biosynthesis_protein__Planococcus_faecalis_"/>
    <otu id="otu90362" label="CEG22105.1_GCA_000821325_Teichuronic_acid_biosynthesis_protein_TuaB__Planococcus_massiliensis_"/>
    <otu id="otu90370" label="RNF39525.1_GCA_003719725_lipopolysaccharide_biosynthesis_protein__Planococcus_salinus_"/>
    <otu id="otu90386" label="PKN75818.1_GCA_002842035_flippase__Candidatus_Cloacimonetes_bacterium_HGW_Cloacimonetes_2_"/>
    <otu id="otu90394" label="81.8/69"/>
    <otu id="otu90398" label="80.3/97"/>
    <otu id="otu90402" label="67.3/67"/>
    <otu id="otu90406" label="43.4/60"/>
    <otu id="otu90410" label="81.3/90"/>
    <otu id="otu90414" label="91.7/92"/>
    <otu id="otu90418" label="79.4/100"/>
    <otu id="otu90422" label="RRD79494.1_GCA_003859795_lipopolysaccharide_biosynthesis_protein__Alloprevotella_sp._OH1205_COT_284_"/>
    <otu id="otu90426" label="GCA_002393555DGSP01000056.1_45478814932919_45_GCA_002393555_1_ID_19_45_partial_00__Prevotellaceae_bacterium_UBA4359_"/>
    <otu id="otu90436" label="AKA36074.1_GCA_000963865_Polysaccharide_biosynthesis_family_protein__Muricauda_lutaonensis_"/>
    <otu id="otu90440" label="AIY13938.1_GCA_000477035_hypothetical_protein_M667_12370__Cellulophaga_baltica_NN016038_"/>
    <otu id="otu90452" label="87.8/96"/>
    <otu id="otu90456" label="80.8/95"/>
    <otu id="otu90462" label="94.8/100"/>
    <otu id="otu90466" label="82.2/97"/>
    <otu id="otu90470" label="56.9/53"/>
    <otu id="otu90474" label="70.1/13"/>
    <otu id="otu90478" label="82.2/21"/>
    <otu id="otu90482" label="0/55"/>
    <otu id="otu90486" label="93.8/99"/>
    <otu id="otu90490" label="69.1/100"/>
    <otu id="otu90494" label="GCA_900318015ONJB01000004.1_12114236214384092_121_GCA_900318015__1_ID_92_121_partial_00__uncultured_Bacteroidales_bacterium_"/>
    <otu id="otu90498" label="GCA_900318555ONKX01000014.1_16147421619370_16_GCA_900318555__1_ID_70_16_partial_00__uncultured_Prevotellaceae_bacterium_"/>
    <otu id="otu90506" label="GCA_900545215UQXW01000001.1_951011351025771_95_GCA_900545215_1_ID_1_95_partial_00__uncultured_Bacteroidetes_bacterium_"/>
    <otu id="otu90514" label="OKZ04451.1_GCA_001915575_lipopolysaccharide_biosynthesis_protein__Bacteroides_sp._CAG_1060_57_27_"/>
    <otu id="otu90526" label="GCA_900315245OMYJ01000018.1_2723537250093_27_GCA_900315245_1_ID_3_27_partial_00__uncultured_Bacteroidales_bacterium_"/>
    <otu id="otu90530" label="81.2/99"/>
    <otu id="otu90534" label="GCA_900315695ONAE01000006.1_19189482040268_19_GCA_900315695__1_ID_68_19_partial_00__uncultured_Prevotella_sp._"/>
    <otu id="otu90538" label="45.2/99"/>
    <otu id="otu90542" label="GCA_900315765ONAK01000004.1_16165361798737_16_GCA_900315765__1_ID_37_16_partial_00__uncultured_Prevotella_sp._"/>
    <otu id="otu90548" label="GCA_002478905DLKJ01000095.1_964577920128_9_GCA_002478905_1_ID_128_9_partial_00__Bacteroidales_bacterium_UBA7591_"/>
    <otu id="otu90552" label="CDD97633.1_GCA_000437135_polysaccharide_biosynthesis_protein__Bacteroides_intestinalis_CAG_315_"/>
    <otu id="otu90572" label="88/100"/>
    <otu id="otu90576" label="14.2/35"/>
    <otu id="otu90580" label="GCA_002449845DJXW01000029.1_49540565551315_49_GCA_002449845_1_ID_15_49_partial_00__Prevotella_sp._UBA6994_"/>
    <otu id="otu90584" label="65.2/38"/>
    <otu id="otu90588" label="GCA_900316475ONDA01000020.1_85921499358537_85_GCA_900316475__1_ID_37_85_partial_00__uncultured_Prevotellaceae_bacterium_"/>
    <otu id="otu90592" label="GCA_900316285ONCG01000001.1_9813042513187322_98_GCA_900316285__1_ID_22_98_partial_00__uncultured_Prevotellaceae_bacterium_"/>
    <otu id="otu90604" label="OYP57316.1_GCA_002251245_flippase__Prevotella_sp._P5_92_"/>
    <otu id="otu90620" label="16.8/32"/>
    <otu id="otu90624" label="GCA_001689665LUJV01000029.1_14165431799738_14_GCA_001689665_1_ID_38_14_partial_00__Bacteroidales_bacterium_M11_"/>
    <otu id="otu90628" label="WP_099289769.1_GCF_900184685_lipopolysaccharide_biosynthesis_protein__Butyricimonas_sp._Marseille_P3923_"/>
    <otu id="otu90640" label="93.9/53"/>
    <otu id="otu90646" label="GCA_900317745ONHW01000015.1_1087721022336_10_GCA_900317745__1_ID_36_10_partial_00__uncultured_Bacteroidales_bacterium_"/>
    <otu id="otu90650" label="GCA_002309255DBXI01000073.1_68734887494516_68_GCA_002309255__1_ID_16_68_partial_00__Bacteroidales_bacterium_UBA1216_"/>
    <otu id="otu90658" label="GCA_900554845USIY01000061.1_2958243661_2_GCA_900554845_1_ID_61_2_partial_00__uncultured_Bacteroidales_bacterium_"/>
    <otu id="otu90670" label="WP_018337461.1_GCF_900091675_MULTISPECIES__lipopolysaccharide_biosynthesis_protein__Butyricimonas_"/>
    <otu id="otu90678" label="GCA_003979135RYWP01000022.1_201600817462193_20_GCA_003979135__1_ID_193_20_partial_00__Alistipes_sp._"/>
    <otu id="otu90686" label="97.4/100"/>
    <otu id="otu90690" label="67.5/97"/>
    <otu id="otu90694" label="7.6/70"/>
    <otu id="otu90698" label="76.4/86"/>
    <otu id="otu90702" label="85.5/86"/>
    <otu id="otu90706" label="85.5/99"/>
    <otu id="otu90710" label="PID90758.1_GCA_002748015_flippase__Bacteroidetes_bacterium_"/>
    <otu id="otu90714" label="OUP07877.1_GCA_002160055_lipopolysaccharide_biosynthesis_protein__Mediterranea_sp._An20_"/>
    <otu id="otu90722" label="34/98"/>
    <otu id="otu90726" label="GCA_900555635USLU01000017.1_52587586020617_52_GCA_900555635_1_ID_17_52_partial_00__uncultured_Bacteroides_sp._"/>
    <otu id="otu90730" label="CDB72790.1_GCA_000436555_polysaccharide_biosynthesis_protein__Bacteroides_cellulosilyticus_CAG_158_"/>
    <otu id="otu90742" label="24.9/100"/>
    <otu id="otu90746" label="GCA_900552405URZQ01000324.1_131424324_1_GCA_900552405_1_ID_324_1_partial_10__uncultured_Bacteroides_sp._"/>
    <otu id="otu90750" label="GCA_900552405URZQ01000280.1_24831928280_2_GCA_900552405_1_ID_280_2_partial_00__uncultured_Bacteroides_sp._"/>
    <otu id="otu90762" label="OKZ12081.1_GCA_001915515_lipopolysaccharide_biosynthesis_protein__Bacteroides_oleiciplenus_"/>
    <otu id="otu90770" label="EKA79992.1_GCA_000297755_hypothetical_protein_HMPREF1205_00591__Bacteroides_fragilis_HMW_616_"/>
    <otu id="otu90778" label="OKZ08157.1_GCA_001915435_lipopolysaccharide_biosynthesis_protein__Bacteroides_sp._41_26_"/>
    <otu id="otu90790" label="GCA_900541415UQJP01000005.1_4947335487925_49_GCA_900541415_1_ID_5_49_partial_00__uncultured_Odoribacter_sp._"/>
    <otu id="otu90798" label="WP_047446472.1_GCF_000798815_lipopolysaccharide_biosynthesis_protein__Alistipes_sp._ZOR0009_"/>
    <otu id="otu90810" label="TET67965.1_GCA_004376595_lipopolysaccharide_biosynthesis_protein__partial__Candidatus_Aminicenantes_bacterium_"/>
    <otu id="otu90818" label="90.9/92"/>
    <otu id="otu90822" label="99.8/95"/>
    <otu id="otu90826" label="GCA_002410065DHQB01000027.1_36481354959217_36_GCA_002410065_1_ID_17_36_partial_00__Bacteroidales_bacterium_UBA5349_"/>
    <otu id="otu90830" label="GCA_003141715PLNF01000090.1_212162223073142_21_GCA_003141715_1_ID_142_21_partial_00__Bacteroidales_bacterium_"/>
    <otu id="otu90838" label="82.8/94"/>
    <otu id="otu90842" label="GCA_002345865DDWH01000015.1_7980822822647_79_GCA_002345865_1_ID_7_79_partial_00__bacterium_UBP2_UBA2291_"/>
    <otu id="otu90846" label="87.1/96"/>
    <otu id="otu90850" label="26.8/76"/>
    <otu id="otu90854" label="85.5/85"/>
    <otu id="otu90858" label="60.2/100"/>
    <otu id="otu90862" label="35.4/100"/>
    <otu id="otu90866" label="GCA_003556895PWQD01000782.1_22121657337_2_GCA_003556895_1_ID_337_2_partial_00__Bacteroidetes_bacterium_"/>
    <otu id="otu90870" label="ANT64593.1_GCA_001687065_Teichuronic_acid_biosynthesis_protein_TuaB__Prosthecochloris_sp._CIB_2401_"/>
    <otu id="otu90878" label="82.1/100"/>
    <otu id="otu90882" label="GCA_000405385ASOP01000002.1_3231329327772_32_GCA_000405385_1_ID_2_32_partial_00__Aminicenantes_bacterium_SCGC_AAA252_K06_"/>
    <otu id="otu90888" label="ARV06782.1_GCA_002163835_lipopolysaccharide_biosynthesis_protein__Polaribacter_sp._SA4_10_"/>
    <otu id="otu90892" label="OQY75353.1_GCA_002050295_lipopolysaccharide_biosynthesis_protein__Ignavibacteriales_bacterium_UTCHB2_"/>
    <otu id="otu90908" label="75.4/97"/>
    <otu id="otu90912" label="GCA_003563175PWSP01000005.1_12109353_1_GCA_003563175__1_ID_53_1_partial_10__Dehalococcoidia_bacterium_"/>
    <otu id="otu90918" label="GCA_002304925DBPT01000028.1_81915919306018_81_GCA_002304925__1_ID_18_81_partial_00__Prolixibacteraceae_bacterium_UBA1413_"/>
    <otu id="otu90922" label="GCA_003558215PWML01000105.1_540835549337_5_GCA_003558215__1_ID_337_5_partial_00__Bacteroidales_bacterium_"/>
    <otu id="otu90938" label="92/98"/>
    <otu id="otu90942" label="HBE39658.1_GCA_003501665_TPA__colanic_acid_exporter__Bacteroidales_bacterium_"/>
    <otu id="otu90948" label="ACF14584.1_GCA_000020525_polysaccharide_biosynthesis_protein__Chloroherpeton_thalassium_ATCC_35110_"/>
    <otu id="otu90952" label="68.8/97"/>
    <otu id="otu90956" label="GCA_002426195DIOT01000056.1_63787848025928_63_GCA_002426195_1_ID_28_63_partial_00__Bacteroidales_bacterium_UBA5507_"/>
    <otu id="otu90962" label="HCX99817.1_GCA_003538195_TPA__colanic_acid_exporter__Bacteroidales_bacterium_"/>
    <otu id="otu90966" label="HCY00398.1_GCA_003538195_TPA__colanic_acid_exporter__Bacteroidales_bacterium_"/>
    <otu id="otu90990" label="GCA_003551495PUMT01000004.1_64225568555_6_GCA_003551495_1_ID_55_6_partial_00__Bacteroidetes_bacterium_"/>
    <otu id="otu91010" label="85/73"/>
    <otu id="otu91014" label="PKN73284.1_GCA_002840645_flippase__Candidatus_Cloacimonetes_bacterium_HGW_Cloacimonetes_3_"/>
    <otu id="otu91018" label="SHE64070.1_GCA_900129035_Membrane_protein_involved_in_the_export_of_O_antigen_and_teichoic_acid__Psychroflexus_salarius_"/>
    <otu id="otu91030" label="OFX43450.1_GCA_001768195_hypothetical_protein_A2X03_15130__Bacteroidetes_bacterium_GWA2_40_15_"/>
    <otu id="otu91046" label="89.8/56"/>
    <otu id="otu91050" label="77.1/57"/>
    <otu id="otu91054" label="93.8/89"/>
    <otu id="otu91058" label="83.6/55"/>
    <otu id="otu91062" label="39.8/59"/>
    <otu id="otu91066" label="49.8/91"/>
    <otu id="otu91070" label="WP_026452700.1_GCF_000429125_lipopolysaccharide_biosynthesis_protein__Aequorivita_capsosiphonis_"/>
    <otu id="otu91076" label="WP_106633572.1_GCF_900290115_lipopolysaccharide_biosynthesis_protein__Alistipes_sp._Marseille_P5061_"/>
    <otu id="otu91080" label="GCA_900542505UQNV01000021.1_1295641101221_12_GCA_900542505_1_ID_21_12_partial_00__uncultured_Alistipes_sp._"/>
    <otu id="otu91092" label="WP_147625762.1_GCF_900083545_oligosaccharide_flippase_family_protein__Alistipes_provencensis_"/>
    <otu id="otu91102" label="SHF60105.1_GCA_900128905_Membrane_protein_involved_in_the_export_of_O_antigen_and_teichoic_acid__Bacteroides_luti_"/>
    <otu id="otu91108" label="20.9/100"/>
    <otu id="otu91112" label="WP_071147670.1_GCF_900104585_lipopolysaccharide_biosynthesis_protein__Bacteroides_ihuae_"/>
    <otu id="otu91116" label="CDA48834.1_GCA_000435015_polysaccharide_biosynthesis_protein__Bacteroides_stercoris_CAG_120_"/>
    <otu id="otu91126" label="SFG36326.1_GCA_900113305_Membrane_protein_involved_in_the_export_of_O_antigen_and_teichoic_acid__Prevotella_sp._KH2C16_"/>
    <otu id="otu91130" label="OYP72645.1_GCA_002251455_flippase__Prevotella_sp._P4_51_"/>
    <otu id="otu91150" label="86.2/67"/>
    <otu id="otu91154" label="87.3/25"/>
    <otu id="otu91160" label="16.2/44"/>
    <otu id="otu91164" label="GCA_005048855SUME01000002.1_33741613241758012_337_GCA_005048855_1_ID_12_337_partial_00__Sphingobacterium_sp._HAL_9_"/>
    <otu id="otu91168" label="59.7/83"/>
    <otu id="otu91174" label="33.2/93"/>
    <otu id="otu91178" label="SEF99044.1_GCA_900108035_Membrane_protein_involved_in_the_export_of_O_antigen_and_teichoic_acid__Parabacteroides_chinchillae_"/>
    <otu id="otu91182" label="WP_129650251.1_GCF_900624885_lipopolysaccharide_biosynthesis_protein__Parabacteroides_johnsonii_"/>
    <otu id="otu91190" label="WP_085537154.1_GCF_900178525_lipopolysaccharide_biosynthesis_protein__Massilibacteroides_vaginae_"/>
    <otu id="otu91198" label="GCA_900544075UQTJ01000001.1_831113141127651_83_GCA_900544075_1_ID_1_83_partial_00__uncultured_Bacteroides_sp._"/>
    <otu id="otu91210" label="0/21"/>
    <otu id="otu91214" label="72.4/94"/>
    <otu id="otu91218" label="88.5/93"/>
    <otu id="otu91226" label="GCA_002314875DCHS01000052.1_24348893638518_24_GCA_002314875_1_ID_18_24_partial_00__Prevotellaceae_bacterium_UBA1746_"/>
    <otu id="otu91230" label="GCA_004555055SFJN01000154.1_224463948227_2_GCA_004555055_1_ID_227_2_partial_00__Bacteroidales_bacterium_"/>
    <otu id="otu91240" label="91.8/100"/>
    <otu id="otu91244" label="GCA_900555645USLZ01000049.1_88511996849_8_GCA_900555645__1_ID_49_8_partial_00__uncultured_Prevotella_sp._"/>
    <otu id="otu91248" label="GCA_900550635URSZ01000004.1_3282842854_3_GCA_900550635__1_ID_4_3_partial_00__uncultured_Prevotella_sp._"/>
    <otu id="otu91258" label="GCA_900314335OMUV01000151.1_111090712367191_11_GCA_900314335__1_ID_191_11_partial_00__uncultured_Prevotellaceae_bacterium_"/>
    <otu id="otu91264" label="GCA_002437495DJQA01000001.1_1106525166_1_GCA_002437495__1_ID_6_1_partial_00__Prevotellaceae_bacterium_UBA6398_"/>
    <otu id="otu91268" label="GCA_002451695DKDC01000003.1_42442389337_4_GCA_002451695__1_ID_37_4_partial_00__Prevotellaceae_bacterium_UBA6858_"/>
    <otu id="otu91288" label="80.1/85"/>
    <otu id="otu91292" label="33.1/86"/>
    <otu id="otu91296" label="90.9/84"/>
    <otu id="otu91300" label="46.9/80"/>
    <otu id="otu91308" label="96.1/98"/>
    <otu id="otu91312" label="44.9/69"/>
    <otu id="otu91316" label="46.3/24"/>
    <otu id="otu91320" label="GCA_900316285ONCG01000011.1_50675816923635_50_GCA_900316285_1_ID_35_50_partial_00__uncultured_Prevotellaceae_bacterium_"/>
    <otu id="otu91326" label="GCA_004558865SFCY01000179.1_1983242841_1_GCA_004558865_1_ID_41_1_partial_00__Bacteroidales_bacterium_"/>
    <otu id="otu91330" label="GCA_900322095ONYS01000018.1_18352280107_1_GCA_900322095_1_ID_107_1_partial_00__uncultured_Prevotella_sp._"/>
    <otu id="otu91342" label="52.3/24"/>
    <otu id="otu91346" label="81.6/33"/>
    <otu id="otu91350" label="64.2/37"/>
    <otu id="otu91356" label="GCA_900539795UQDN01000073.1_1464194873_1_GCA_900539795_1_ID_73_1_partial_00__uncultured_Prevotella_sp._"/>
    <otu id="otu91360" label="GCA_002479145DLLX01000031.1_21114261386_2_GCA_002479145__1_ID_86_2_partial_00__Prevotella_sp._UBA7551_"/>
    <otu id="otu91370" label="97.6/98"/>
    <otu id="otu91374" label="68.2/49"/>
    <otu id="otu91378" label="92.9/49"/>
    <otu id="otu91384" label="WP_028911029.1_GCF_000619825_lipopolysaccharide_biosynthesis_protein__Prevotella_sp._MA2016_"/>
    <otu id="otu91388" label="GCA_900313825OMSU01000033.1_26270402848224_26_GCA_900313825__1_ID_24_26_partial_00__uncultured_Prevotella_sp._"/>
    <otu id="otu91396" label="SEE29707.1_GCA_900107065_Membrane_protein_involved_in_the_export_of_O_antigen_and_teichoic_acid__Prevotella_sp._lc2012_"/>
    <otu id="otu91404" label="GCA_900315695ONAE01000025.1_886591021259_8_GCA_900315695__1_ID_59_8_partial_00__uncultured_Prevotella_sp._"/>
    <otu id="otu91412" label="GCA_900319305ONNY01000022.1_886701010959_8_GCA_900319305__1_ID_59_8_partial_00__uncultured_Prevotella_sp._"/>
    <otu id="otu91422" label="GCA_002372235DFJI01000035.1_23164462717_2_GCA_002372235_1_ID_17_2_partial_00__Prevotella_sp._UBA3675_"/>
    <otu id="otu91426" label="SEM87712.1_GCA_900110085_Membrane_protein_involved_in_the_export_of_O_antigen_and_teichoic_acid__Prevotella_sp._ne3005_"/>
    <otu id="otu91446" label="GCA_002361535DETG01000026.1_10103811182948_10_GCA_002361535__1_ID_48_10_partial_00__Prevotella_sp._UBA3294_"/>
    <otu id="otu91450" label="GCA_900314935OMXE01000018.1_1211677131377_12_GCA_900314935_1_ID_7_12_partial_00__uncultured_Prevotella_sp._"/>
    <otu id="otu91458" label="GCA_002353205DEJE01000041.1_20255792700957_20_GCA_002353205__1_ID_57_20_partial_00__Prevotella_sp._UBA2756_"/>
    <otu id="otu91470" label="91.1/99"/>
    <otu id="otu91474" label="88.5/98"/>
    <otu id="otu91478" label="77.7/98"/>
    <otu id="otu91482" label="91.5/98"/>
    <otu id="otu91486" label="SEA28928.1_GCA_900107655_Membrane_protein_involved_in_the_export_of_O_antigen_and_teichoic_acid__Prevotella_bryantii_"/>
    <otu id="otu91490" label="GCA_900314195OMUH01000051.1_132163923093114_13_GCA_900314195__1_ID_114_13_partial_00__uncultured_Prevotella_sp._"/>
    <otu id="otu91498" label="OZT05371.1_GCA_002265625_flippase__Prevotella_sp._885_"/>
    <otu id="otu91506" label="93.1/99"/>
    <otu id="otu91510" label="GCA_900540375UQFS01000005.1_8380252415_8_GCA_900540375_1_ID_5_8_partial_00__uncultured_Prevotella_sp._"/>
    <otu id="otu91516" label="GCA_002317385DCJH01000035.1_27372703871858_27_GCA_002317385_1_ID_58_27_partial_00__Prevotella_sp._UBA1705_"/>
    <otu id="otu91520" label="SNU11194.1_GCA_900199655_Membrane_protein_involved_in_the_export_of_O_antigen_and_teichoic_acid__Prevotellaceae_bacterium_KH2P17_"/>
    <otu id="otu91536" label="EFM01460.1_GCA_000146675_polysaccharide_biosynthesis_protein__Prevotella_marshii_DSM_16973___JCM_13450_"/>
    <otu id="otu91554" label="GCA_900313615OMRP01000013.1_49667236820416_49_GCA_900313615_1_ID_16_49_partial_00__uncultured_Prevotellaceae_bacterium_"/>
    <otu id="otu91558" label="GCA_900316685ONDS01000025.1_3440460419479_34_GCA_900316685__1_ID_9_34_partial_00__uncultured_Prevotellaceae_bacterium_"/>
    <otu id="otu91570" label="EPT33078.1_GCA_000442105_polysaccharide_biosynthesis_protein__Bacteroidetes_bacterium_oral_taxon_272_str._F0290_"/>
    <otu id="otu91578" label="GCA_002395835DGVD01000012.1_2334465358984_23_GCA_002395835__1_ID_4_23_partial_00__Bacteroidales_bacterium_UBA4293_"/>
    <otu id="otu91586" label="88/93"/>
    <otu id="otu91596" label="GCA_900543375UQRH01000067.1_13111691264467_13_GCA_900543375__1_ID_67_13_partial_00__uncultured_Prevotellaceae_bacterium_"/>
    <otu id="otu91600" label="26.9/96"/>
    <otu id="otu91604" label="86.3/99"/>
    <otu id="otu91608" label="GCA_002314525DCGE01000059.1_131382915316161_13_GCA_002314525_1_ID_161_13_partial_00__Prevotellaceae_bacterium_UBA1786_"/>
    <otu id="otu91612" label="96.2/100"/>
    <otu id="otu91616" label="88.6/100"/>
    <otu id="otu91620" label="GCA_900318775ONLY01000002.1_11914993615148625_119_GCA_900318775__1_ID_25_119_partial_00__uncultured_Prevotellaceae_bacterium_"/>
    <otu id="otu91624" label="GCA_002391305DGSD01000164.1_293448435971109_29_GCA_002391305__1_ID_109_29_partial_00__Prevotellaceae_bacterium_UBA4371_"/>
    <otu id="otu91632" label="GCA_900314125OMUD01000052.1_172196223443197_17_GCA_900314125_1_ID_197_17_partial_01__uncultured_Prevotellaceae_bacterium_"/>
    <otu id="otu91646" label="GCA_002449535DJWZ01000124.1_17231022458695_17_GCA_002449535__1_ID_95_17_partial_00__Prevotellaceae_bacterium_UBA7017_"/>
    <otu id="otu91652" label="84.7/100"/>
    <otu id="otu91656" label="TGX84075.1_GCA_004792655_lipopolysaccharide_biosynthesis_protein__Bacteroidales_bacterium_"/>
    <otu id="otu91662" label="GCA_002368815DFFJ01000025.1_2322743242038_23_GCA_002368815__1_ID_8_23_partial_00__Prevotellaceae_bacterium_UBA3779_"/>
    <otu id="otu91666" label="GCA_002450165DJYQ01000009.1_16209142237146_16_GCA_002450165_1_ID_46_16_partial_00__Prevotellaceae_bacterium_UBA6974_"/>
    <otu id="otu91678" label="67/98"/>
    <otu id="otu91684" label="GCA_002353615DEJY01000029.1_4641603430486_46_GCA_002353615__1_ID_6_46_partial_00__Prevotellaceae_bacterium_UBA2736_"/>
    <otu id="otu91688" label="GCA_002342585DDQG01000008.1_6969961714061_69_GCA_002342585__1_ID_1_69_partial_00__Prevotellaceae_bacterium_UBA2448_"/>
    <otu id="otu91700" label="GCA_900315745ONAG01000046.1_211926520725138_21_GCA_900315745_1_ID_138_21_partial_00__uncultured_Prevotellaceae_bacterium_"/>
    <otu id="otu91704" label="GCA_900316505ONDH01000033.1_85358686025_8_GCA_900316505_1_ID_25_8_partial_00__uncultured_Prevotellaceae_bacterium_"/>
    <otu id="otu91712" label="18.2/81"/>
    <otu id="otu91716" label="GCA_002393555DGSP01000042.1_5557072169_5_GCA_002393555_1_ID_9_5_partial_00__Prevotellaceae_bacterium_UBA4359_"/>
    <otu id="otu91720" label="GCA_900316975ONFA01000015.1_34386614030189_34_GCA_900316975__1_ID_89_34_partial_00__uncultured_Prevotellaceae_bacterium_"/>
    <otu id="otu91752" label="CDC52859.1_GCA_000436855_putative_polysaccharide_biosynthesis_protein__Bacteroides_finegoldii_CAG_203_"/>
    <otu id="otu91760" label="90.7/92"/>
    <otu id="otu91764" label="81.4/82"/>
    <otu id="otu91768" label="EHG22558.1_GCA_000234115_hypothetical_protein_HMPREF9332_01363__Alloprevotella_rava_F0323_"/>
    <otu id="otu91772" label="66.5/86"/>
    <otu id="otu91776" label="94.4/92"/>
    <otu id="otu91782" label="GCA_900320445ONSG01000020.1_5714085792_5_GCA_900320445_1_ID_2_5_partial_00__uncultured_Prevotellaceae_bacterium_"/>
    <otu id="otu91786" label="GCA_900316475ONDA01000023.1_32422154367560_32_GCA_900316475_1_ID_60_32_partial_00__uncultured_Prevotellaceae_bacterium_"/>
    <otu id="otu91796" label="GCA_900318915ONMI01000030.1_13110339_1_GCA_900318915__1_ID_39_1_partial_10__uncultured_Prevotellaceae_bacterium_"/>
    <otu id="otu91802" label="GCA_900315075OMXV01000004.1_36581815961733_36_GCA_900315075_1_ID_33_36_partial_00__uncultured_Prevotellaceae_bacterium_"/>
    <otu id="otu91808" label="GCA_900315455OMZE01000037.1_29365323797180_29_GCA_900315455_1_ID_80_29_partial_00__uncultured_Prevotellaceae_bacterium_"/>
    <otu id="otu91814" label="GCA_900320585ONSV01000001.1_51710617203596_51_GCA_900320585__1_ID_96_51_partial_00__uncultured_Prevotellaceae_bacterium_"/>
    <otu id="otu91818" label="GCA_900317305ONGG01000028.1_27343503578918_27_GCA_900317305_1_ID_18_27_partial_00__uncultured_Prevotellaceae_bacterium_"/>
    <otu id="otu91844" label="GCA_900313715OMSH01000123.1_61009011544232_6_GCA_900313715_1_ID_232_6_partial_00__uncultured_Prevotellaceae_bacterium_"/>
    <otu id="otu91848" label="GCA_002349865DECY01000014.1_6265236666934_62_GCA_002349865_1_ID_4_62_partial_00__Bacteroidaceae_bacterium_UBA2918_"/>
    <otu id="otu91864" label="85.1/86"/>
    <otu id="otu91868" label="95.5/100"/>
    <otu id="otu91872" label="89.1/92"/>
    <otu id="otu91876" label="83.3/94"/>
    <otu id="otu91880" label="GCA_004562065SFRY01000145.1_321783617382_3_GCA_004562065__1_ID_382_3_partial_00__bacterium_"/>
    <otu id="otu91884" label="VFB13736.1_GCA_900683665_polysaccharide_biosynthesis_protein__Bacteroides_heparinolyticus_"/>
    <otu id="otu91892" label="78.3/88"/>
    <otu id="otu91896" label="GCA_900555635USLU01000062.1_19215982304362_19_GCA_900555635__1_ID_62_19_partial_00__uncultured_Bacteroides_sp._"/>
    <otu id="otu91900" label="95.1/100"/>
    <otu id="otu91904" label="EFA20416.1_GCA_000162215_polysaccharide_biosynthesis_protein__Bacteroides_sp._D20_"/>
    <otu id="otu91908" label="GCA_002491635DKWI01000103.1_213202765144_2_GCA_002491635_1_ID_144_2_partial_00__Bacteroides_sp._UBA7156_"/>
    <otu id="otu91924" label="CCZ48914.1_GCA_000432535_polysaccharide_biosynthesis_protein__Bacteroides_sp._CAG_661_"/>
    <otu id="otu91932" label="GCA_900541335UQJC01000030.1_88245968430_8_GCA_900541335__1_ID_30_8_partial_00__uncultured_Prevotella_sp._"/>
    <otu id="otu91950" label="38.6/83"/>
    <otu id="otu91956" label="GCA_004561865SFSQ01000114.1_437615215232_4_GCA_004561865_1_ID_232_4_partial_00__bacterium_"/>
    <otu id="otu91960" label="GCA_004556115SFIV01000004.1_56738607531423_56_GCA_004556115__1_ID_23_56_partial_00__Bacteroidales_bacterium_"/>
    <otu id="otu91968" label="71.8/74"/>
    <otu id="otu91972" label="79.6/84"/>
    <otu id="otu91976" label="GCA_900556465USPK01000043.1_54694614543_5_GCA_900556465__1_ID_43_5_partial_00__uncultured_Prevotella_sp._"/>
    <otu id="otu91980" label="GCA_900539625UQCW01000023.1_21256252707323_21_GCA_900539625_1_ID_23_21_partial_00__uncultured_Prevotella_sp._"/>
    <otu id="otu91988" label="87.6/90"/>
    <otu id="otu91994" label="GCA_004556745SFFY01000012.1_3529667445_3_GCA_004556745_1_ID_5_3_partial_00__Bacteroidales_bacterium_"/>
    <otu id="otu91998" label="GCA_004552155SFPF01000010.1_141534416792132_14_GCA_004552155_1_ID_132_14_partial_00__Bacteroidales_bacterium_"/>
    <otu id="otu92006" label="92.7/100"/>
    <otu id="otu92010" label="20.4/90"/>
    <otu id="otu92014" label="GCA_004557185SFEP01000021.1_16185812003872_16_GCA_004557185_1_ID_72_16_partial_00__Bacteroidales_bacterium_"/>
    <otu id="otu92018" label="47.4/43"/>
    <otu id="otu92022" label="81.1/34"/>
    <otu id="otu92026" label="CDE87848.1_GCA_000437675_uncharacterized_protein_BN805_00598__Prevotella_sp._CAG_891_"/>
    <otu id="otu92030" label="85.7/43"/>
    <otu id="otu92034" label="GCA_900542795UQPD01000140.1_540085477140_5_GCA_900542795_1_ID_140_5_partial_00__uncultured_Prevotella_sp._"/>
    <otu id="otu92038" label="80.5/89"/>
    <otu id="otu92042" label="WP_071122240.1_GCF_900106785_lipopolysaccharide_biosynthesis_protein__Prevotellamassilia_timonensis_"/>
    <otu id="otu92046" label="36/87"/>
    <otu id="otu92050" label="GCA_900541575UQKO01000007.1_3647144485867_36_GCA_900541575_1_ID_7_36_partial_00__uncultured_Prevotella_sp._"/>
    <otu id="otu92054" label="24/91"/>
    <otu id="otu92058" label="GCA_900546605URDV01000082.1_64813627082_6_GCA_900546605_1_ID_82_6_partial_00__uncultured_Prevotella_sp._"/>
    <otu id="otu92062" label="GCA_900540885UQHJ01000005.1_2733832352955_27_GCA_900540885_1_ID_5_27_partial_00__uncultured_Prevotella_sp._"/>
    <otu id="otu92086" label="GCA_002431845DJEH01000114.1_14216122306987_14_GCA_002431845__1_ID_87_14_partial_00__Prevotellaceae_bacterium_UBA5903_"/>
    <otu id="otu92098" label="GCA_004558535SFCP01000035.1_20195802103730_20_GCA_004558535__1_ID_30_20_partial_00__Bacteroidales_bacterium_"/>
    <otu id="otu92118" label="GAY30141.1_GCA_002933955_lipopolysaccharide_biosynthesis_protein__Prevotella_sp._MGM2_"/>
    <otu id="otu92134" label="80.3/86"/>
    <otu id="otu92138" label="65.5/62"/>
    <otu id="otu92142" label="15.9/36"/>
    <otu id="otu92146" label="87.8/82"/>
    <otu id="otu92150" label="47.2/78"/>
    <otu id="otu92156" label="EGJ70679.1_GCA_000212915_polysaccharide_biosynthesis_protein__Bacteroides_coprosuis_DSM_18011_"/>
    <otu id="otu92160" label="WP_018109769.1_GCF_000375405_lipopolysaccharide_biosynthesis_protein__Bacteroides_propionicifaciens_"/>
    <otu id="otu92168" label="OUP12162.1_GCA_002160055_lipopolysaccharide_biosynthesis_protein__Mediterranea_sp._An20_"/>
    <otu id="otu92176" label="89.1/79"/>
    <otu id="otu92180" label="GCA_900548345URKA01000011.1_32629906453411_32_GCA_900548345__1_ID_11_32_partial_00__uncultured_Paraprevotella_sp._"/>
    <otu id="otu92184" label="CDF22502.1_GCA_000438115_uncharacterized_protein_BN736_00428__Prevotella_sp._CAG_617_"/>
    <otu id="otu92196" label="GCA_900553285USCX01000065.1_75615706665_7_GCA_900553285_1_ID_65_7_partial_00__uncultured_Prevotella_sp._"/>
    <otu id="otu92204" label="33/72"/>
    <otu id="otu92210" label="84.9/100"/>
    <otu id="otu92216" label="OKZ22659.1_GCA_001915455_lipopolysaccharide_biosynthesis_protein__Bacteroides_sp._43_46_"/>
    <otu id="otu92220" label="GCA_900556625USPQ01000076.1_32223367176_3_GCA_900556625_1_ID_76_3_partial_00__uncultured_Bacteroides_sp._"/>
    <otu id="otu92228" label="EIY85952.1_GCA_000273315_hypothetical_protein_HMPREF1074_02361__Bacteroides_xylanisolvens_CL03T12C04_"/>
    <otu id="otu92236" label="90.3/100"/>
    <otu id="otu92240" label="GCA_002491635DKWI01000036.1_111407223_1_GCA_002491635_1_ID_223_1_partial_10__Bacteroides_sp._UBA7156_"/>
    <otu id="otu92244" label="HCJ24198.1_GCA_003526655_TPA__flippase__Bacteroides_ovatus_"/>
    <otu id="otu92260" label="GCA_900549585URON01000009.1_2223209246579_22_GCA_900549585__1_ID_9_22_partial_00__uncultured_Parabacteroides_sp._"/>
    <otu id="otu92264" label="HBK29183.1_GCA_003505995_TPA__flippase__Parabacteroides_sp._"/>
    <otu id="otu92272" label="45.5/100"/>
    <otu id="otu92276" label="OUO55563.1_GCA_002159645_lipopolysaccharide_biosynthesis_protein__Parabacteroides_sp._An277_"/>
    <otu id="otu92282" label="GCA_900548175URJW01000140.1_25561998140_2_GCA_900548175__1_ID_140_2_partial_00__uncultured_Parabacteroides_sp._"/>
    <otu id="otu92286" label="CDE59929.1_GCA_000436495_putative_uncharacterized_protein__Parabacteroides_sp._CAG_409_"/>
    <otu id="otu92310" label="GCA_900552645USAN01000010.1_31376933913210_31_GCA_900552645__1_ID_10_31_partial_00__uncultured_Bacteroides_sp._"/>
    <otu id="otu92322" label="51.9/81"/>
    <otu id="otu92326" label="GCA_004558305SFDG01000053.1_44406585758_4_GCA_004558305_1_ID_58_4_partial_00__Bacteroides_plebeius_"/>
    <otu id="otu92332" label="OKZ06782.1_GCA_001915515_lipopolysaccharide_biosynthesis_protein__Bacteroides_oleiciplenus_"/>
    <otu id="otu92336" label="EKU90222.1_GCA_000315485_hypothetical_protein_HMPREF9447_02732__Bacteroides_oleiciplenus_YIT_12058_"/>
    <otu id="otu92354" label="0/76"/>
    <otu id="otu92358" label="GCA_900546645URDR01000062.1_1197891122862_11_GCA_900546645__1_ID_62_11_partial_00__uncultured_Bacteroides_sp._"/>
    <otu id="otu92362" label="91.6/100"/>
    <otu id="otu92366" label="WP_027326483.1_GCF_000428105_lipopolysaccharide_biosynthesis_protein__Bacteroides_pyogenes_"/>
    <otu id="otu92370" label="EOA50128.1_GCA_000381365_hypothetical_protein_HMPREF1532_02015__Bacteroides_salyersiae_WAL_10018___DSM_18765___JCM_12988_"/>
    <otu id="otu92386" label="GCA_900551645URWP01000004.1_2226241277194_22_GCA_900551645__1_ID_4_22_partial_00__uncultured_Bacteroides_sp._"/>
    <otu id="otu92390" label="WP_026320101.1_GCF_000374585_lipopolysaccharide_biosynthesis_protein__Bacteroides_barnesiae_"/>
    <otu id="otu92398" label="CDB98368.1_GCA_000432735_uncharacterized_protein_BN659_02479__Bacteroides_sp._CAG_443_"/>
    <otu id="otu92420" label="78.5/85"/>
    <otu id="otu92424" label="86.2/92"/>
    <otu id="otu92430" label="WP_025880216.1_GCF_000426585_lipopolysaccharide_biosynthesis_protein__Prevotella_baroniae_"/>
    <otu id="otu92434" label="PTL27028.1_GCA_003043925_flippase__Prevotella_sp._oral_taxon_820_"/>
    <otu id="otu92442" label="GCA_900318855ONMG01000061.1_11651613117_1_GCA_900318855_1_ID_117_1_partial_00__uncultured_Prevotella_sp._"/>
    <otu id="otu92450" label="78.3/77"/>
    <otu id="otu92454" label="99.8/98"/>
    <otu id="otu92458" label="ALO49461.1_GCA_001444445_lipopolysaccharide_biosynthesis_protein__Prevotella_enoeca_"/>
    <otu id="otu92464" label="GCA_002409785DHOX01000064.1_32235367788_3_GCA_002409785_1_ID_88_3_partial_00__Prevotella_sp._UBA5379_"/>
    <otu id="otu92470" label="WP_028909284.1_GCF_000424185_lipopolysaccharide_biosynthesis_protein__Prevotella_sp._AGR2160_"/>
    <otu id="otu92474" label="GCA_002353825DEKJ01000026.1_19314883292419_19_GCA_002353825_1_ID_19_19_partial_00__Prevotella_sp._UBA2725_"/>
    <otu id="otu92492" label="EEX70856.1_GCA_000159995_polysaccharide_biosynthesis_protein__Alloprevotella_tannerae_ATCC_51259_"/>
    <otu id="otu92496" label="85.6/91"/>
    <otu id="otu92500" label="36.5/73"/>
    <otu id="otu92504" label="80.7/65"/>
    <otu id="otu92508" label="78/51"/>
    <otu id="otu92512" label="88.6/96"/>
    <otu id="otu92518" label="EHO68563.1_GCA_000243035_hypothetical_protein_HMPREF9140_01603__Prevotella_micans_F0438_"/>
    <otu id="otu92522" label="PTL31101.1_GCA_003043935_flippase__Prevotella_sp._oral_taxon_313_"/>
    <otu id="otu92530" label="GCA_002305505DBRC01000010.1_57052849780_5_GCA_002305505_1_ID_80_5_partial_00__Prevotella_sp._UBA1378_"/>
    <otu id="otu92538" label="3.1/28"/>
    <otu id="otu92542" label="68.4/52"/>
    <otu id="otu92546" label="GCA_002407775DHOP01000102.1_2781222666_2_GCA_002407775_1_ID_66_2_partial_00__Prevotella_sp._UBA5387_"/>
    <otu id="otu92552" label="GCA_900547365URGM01000100.1_321333575100_3_GCA_900547365__1_ID_100_3_partial_00__uncultured_Prevotella_sp._"/>
    <otu id="otu92558" label="GCA_002437115DJOD01000062.1_72949449638633_72_GCA_002437115__1_ID_33_72_partial_00__Prevotella_sp._UBA6447_"/>
    <otu id="otu92562" label="GCA_002437285DJOV01000054.1_13177081915040_13_GCA_002437285__1_ID_40_13_partial_00__Prevotella_sp._UBA6429_"/>
    <otu id="otu92580" label="GCA_900314945OMXF01000006.1_16206762212442_16_GCA_900314945_1_ID_42_16_partial_00__uncultured_Prevotella_sp._"/>
    <otu id="otu92584" label="GCA_900314455OMVI01000041.1_95609708151_9_GCA_900314455__1_ID_51_9_partial_00__uncultured_Prevotella_sp._"/>
    <otu id="otu92602" label="GCA_900317325ONGE01000005.1_8510880711027322_85_GCA_900317325__1_ID_22_85_partial_00__uncultured_Prevotellaceae_bacterium_"/>
    <otu id="otu92606" label="67.2/94"/>
    <otu id="otu92610" label="88.7/95"/>
    <otu id="otu92614" label="79.3/94"/>
    <otu id="otu92618" label="99.2/96"/>
    <otu id="otu92622" label="GCA_900318535ONKU01000030.1_10752289858_10_GCA_900318535__1_ID_8_10_partial_00__uncultured_Prevotellaceae_bacterium_"/>
    <otu id="otu92626" label="GCA_900317835ONIL01000012.1_84548601126_8_GCA_900317835_1_ID_26_8_partial_00__uncultured_Prevotellaceae_bacterium_"/>
    <otu id="otu92634" label="GCA_900318335ONKF01000003.1_65437690330_6_GCA_900318335__1_ID_30_6_partial_00__uncultured_Prevotellaceae_bacterium_"/>
    <otu id="otu92642" label="GCA_900318345ONKD01000015.1_55161663039_5_GCA_900318345__1_ID_39_5_partial_00__uncultured_Prevotellaceae_bacterium_"/>
    <otu id="otu92650" label="37.1/98"/>
    <otu id="otu92656" label="GCA_900318645ONLH01000011.1_79615216301429_79_GCA_900318645_1_ID_29_79_partial_00__uncultured_Prevotellaceae_bacterium_"/>
    <otu id="otu92660" label="GCA_900318205ONJS01000013.1_65684366993817_65_GCA_900318205_1_ID_17_65_partial_00__uncultured_Prevotellaceae_bacterium_"/>
    <otu id="otu92668" label="88.7/98"/>
    <otu id="otu92672" label="GCA_900322135ONYP01000016.1_182427125731122_18_GCA_900322135_1_ID_122_18_partial_00__uncultured_Prevotellaceae_bacterium_"/>
    <otu id="otu92676" label="GCA_900320245ONRP01000050.1_64365582216_6_GCA_900320245__1_ID_16_6_partial_00__uncultured_Prevotellaceae_bacterium_"/>
    <otu id="otu92700" label="WP_028897356.1_GCF_000688375_lipopolysaccharide_biosynthesis_protein__Prevotella_sp._HUN102_"/>
    <otu id="otu92708" label="95.4/100"/>
    <otu id="otu92712" label="GCA_900316295ONCJ01000004.1_47560075744632_47_GCA_900316295__1_ID_32_47_partial_00__uncultured_Prevotella_sp._"/>
    <otu id="otu92716" label="35/67"/>
    <otu id="otu92720" label="87.9/90"/>
    <otu id="otu92724" label="GCA_900315775ONAJ01000017.1_76212764834_7_GCA_900315775__1_ID_34_7_partial_00__uncultured_Prevotella_sp._"/>
    <otu id="otu92730" label="GCA_002317355DCJC01000056.1_57718487327247_57_GCA_002317355_1_ID_47_57_partial_00__Prevotellaceae_bacterium_UBA1710_"/>
    <otu id="otu92734" label="86.4/100"/>
    <otu id="otu92738" label="GCA_002394365DGTQ01000006.1_28286553010926_28_GCA_002394365_1_ID_26_28_partial_00__Prevotellaceae_bacterium_UBA4332_"/>
    <otu id="otu92742" label="GCA_002353585DEJW01000036.1_46521605359628_46_GCA_002353585_1_ID_28_46_partial_00__Prevotellaceae_bacterium_UBA2738_"/>
    <otu id="otu92758" label="77.3/79"/>
    <otu id="otu92762" label="77.5/80"/>
    <otu id="otu92766" label="93.9/97"/>
    <otu id="otu92772" label="35.5/100"/>
    <otu id="otu92778" label="GCA_900318255ONJX01000027.1_45824729939_4_GCA_900318255_1_ID_39_4_partial_00__uncultured_Prevotellaceae_bacterium_"/>
    <otu id="otu92782" label="GCA_900318065ONIY01000005.1_56616526312143_56_GCA_900318065__1_ID_43_56_partial_00__uncultured_Prevotellaceae_bacterium_"/>
    <otu id="otu92790" label="GCA_002396125DGWL01000032.1_24311263259213_24_GCA_002396125_1_ID_13_24_partial_00__Porphyromonadaceae_bacterium_UBA4259_"/>
    <otu id="otu92798" label="GCA_002353995DEKT01000032.1_52602026166544_52_GCA_002353995_1_ID_44_52_partial_00__Porphyromonadaceae_bacterium_UBA2715_"/>
    <otu id="otu92806" label="66.2/67"/>
    <otu id="otu92810" label="GCA_002353525DEJV01000066.1_13111891263746_13_GCA_002353525__1_ID_46_13_partial_00__Prevotella_sp._UBA2739_"/>
    <otu id="otu92814" label="97.9/99"/>
    <otu id="otu92818" label="55.2/66"/>
    <otu id="otu92822" label="GCA_004557565SFGS01000081.1_2733217258_2_GCA_004557565__1_ID_58_2_partial_00__Bacteroidales_bacterium_"/>
    <otu id="otu92826" label="GCA_002476625DLLC01000021.1_1212239136128_12_GCA_002476625__1_ID_8_12_partial_00__Porphyromonadaceae_bacterium_UBA7572_"/>
    <otu id="otu92834" label="GCA_004559845SFWW01000100.1_131133155_1_GCA_004559845__1_ID_155_1_partial_10__bacterium_"/>
    <otu id="otu92852" label="EGV28883.1_GCA_000224615_hypothetical_protein_HMPREF9431_02320__Prevotella_oulorum_F0390_"/>
    <otu id="otu92858" label="EHO68644.1_GCA_000243015_hypothetical_protein_HMPREF9944_01898__Prevotella_maculosa_OT_289_"/>
    <otu id="otu92864" label="EFB33541.1_GCA_000162915_polysaccharide_biosynthesis_protein__Prevotella_oris_F0302_"/>
    <otu id="otu92868" label="EFV03744.1_GCA_000185845_polysaccharide_biosynthesis_protein__Prevotella_salivae_DSM_15606_"/>
    <otu id="otu92890" label="EJP32767.1_GCA_000287635_polysaccharide_biosynthesis_protein__Prevotella_sp._MSX73_"/>
    <otu id="otu92896" label="GCA_900556395USOQ01000036.1_33367481536_3_GCA_900556395_1_ID_36_3_partial_00__uncultured_Prevotella_sp._"/>
    <otu id="otu92900" label="97.9/94"/>
    <otu id="otu92904" label="80.4/94"/>
    <otu id="otu92908" label="GCA_900540745UQGX01000007.1_6576241776897_65_GCA_900540745__1_ID_7_65_partial_00__uncultured_Prevotella_sp._"/>
    <otu id="otu92912" label="GCA_002297965DBLF01000029.1_31275272680_3_GCA_002297965_1_ID_80_3_partial_00__Prevotella_sp._UBA731_"/>
    <otu id="otu92922" label="GCA_900555035USJX01000035.1_22211882262435_22_GCA_900555035__1_ID_35_22_partial_00__uncultured_Prevotella_sp._"/>
    <otu id="otu92926" label="RGN08915.1_GCA_003438885_lipopolysaccharide_biosynthesis_protein__Prevotella_copri_"/>
    <otu id="otu92974" label="GCA_002351045DEGA01000026.1_148876103303_14_GCA_002351045_1_ID_3_14_partial_00__Prevotella_sp._UBA2838_"/>
    <otu id="otu92988" label="GCA_001603505LUZC01000014.1_14155771702514_14_GCA_001603505_1_ID_14_14_partial_00__Bacteroidales_bacterium_Bact_11_"/>
    <otu id="otu92992" label="GCA_001602845LUZE01000027.1_12121211353627_12_GCA_001602845_1_ID_27_12_partial_01__Bacteroidales_bacterium_Bact_13_"/>
    <otu id="otu93008" label="72.4/32"/>
    <otu id="otu93012" label="HCO68386.1_GCA_003523545_TPA__flippase__Dysgonomonas_sp._"/>
    <otu id="otu93018" label="WP_050710140.1_GCF_001261715_lipopolysaccharide_biosynthesis_protein__Dysgonomonas_sp._HGC4_"/>
    <otu id="otu93022" label="59.4/100"/>
    <otu id="otu93026" label="SHG27128.1_GCA_900128985_Membrane_protein_involved_in_the_export_of_O_antigen_and_teichoic_acid__Dysgonomonas_macrotermitis_"/>
    <otu id="otu93030" label="GCA_900538315UPXW01000006.1_3173718073732526_317_GCA_900538315__1_ID_6_317_partial_00__uncultured_Dysgonomonas_sp._"/>
    <otu id="otu93050" label="88.9/24"/>
    <otu id="otu93056" label="WP_045090281.1_GCF_001282625_MULTISPECIES__lipopolysaccharide_biosynthesis_protein__Porphyromonadaceae_"/>
    <otu id="otu93060" label="GCA_900538555UPYI01000008.1_5765278668378_57_GCA_900538555__1_ID_8_57_partial_00__uncultured_Porphyromonadaceae_bacterium_"/>
    <otu id="otu93068" label="84.6/81"/>
    <otu id="otu93074" label="GCA_900539245UQBK01000003.1_159620533_1_GCA_900539245__1_ID_3_1_partial_00__uncultured_Porphyromonadaceae_bacterium_"/>
    <otu id="otu93078" label="52.4/88"/>
    <otu id="otu93082" label="97.8/99"/>
    <otu id="otu93086" label="28.9/77"/>
    <otu id="otu93094" label="GCA_900540115UQET01000026.1_95204674526_9_GCA_900540115__1_ID_26_9_partial_00__uncultured_Porphyromonadaceae_bacterium_"/>
    <otu id="otu93098" label="GCA_002449375DKDO01000033.1_1210357118987_12_GCA_002449375_1_ID_7_12_partial_00__Porphyromonadaceae_bacterium_UBA6846_"/>
    <otu id="otu93106" label="GCA_900548975URMS01000029.1_19253252680329_19_GCA_900548975__1_ID_29_19_partial_00__uncultured_Porphyromonadaceae_bacterium_"/>
    <otu id="otu93114" label="GCA_002308295DBWA01000056.1_539675460160_5_GCA_002308295_1_ID_160_5_partial_00__Porphyromonadaceae_bacterium_UBA1250_"/>
    <otu id="otu93122" label="88.7/97"/>
    <otu id="otu93126" label="69.4/79"/>
    <otu id="otu93130" label="89.8/98"/>
    <otu id="otu93134" label="GCA_900547825URII01000014.1_40361623766414_40_GCA_900547825__1_ID_14_40_partial_00__uncultured_Porphyromonadaceae_bacterium_"/>
    <otu id="otu93138" label="GCA_900539915UQDU01000039.1_16189932034839_16_GCA_900539915_1_ID_39_16_partial_01__uncultured_Bacteroidales_bacterium_"/>
    <otu id="otu93146" label="GCA_002494015DLAR01000106.1_28240422552614_28_GCA_002494015__1_ID_14_28_partial_00__Porphyromonadaceae_bacterium_UBA7042_"/>
    <otu id="otu93154" label="GCA_900549445UROS01000186.1_428104303186_4_GCA_900549445_1_ID_186_4_partial_00__uncultured_Porphyromonadaceae_bacterium_"/>
    <otu id="otu93166" label="96.5/98"/>
    <otu id="otu93170" label="GCA_900541935UQLZ01000063.1_67960939963_6_GCA_900541935__1_ID_63_6_partial_00__uncultured_Prevotellaceae_bacterium_"/>
    <otu id="otu93174" label="19.1/83"/>
    <otu id="otu93178" label="90/100"/>
    <otu id="otu93182" label="GCA_004561555SFVH01000003.1_55594786093289_55_GCA_004561555_1_ID_89_55_partial_00__bacterium_"/>
    <otu id="otu93186" label="CDE41824.1_GCA_000437795_lipopolysaccharide_biosynthesis_protein__Prevotella_sp._CAG_279_"/>
    <otu id="otu93194" label="GCA_900556245USOC01000261.1_28902350261_2_GCA_900556245__1_ID_261_2_partial_00__uncultured_Prevotellaceae_bacterium_"/>
    <otu id="otu93216" label="GCA_002427615DIFH01000148.1_351356589110_3_GCA_002427615_1_ID_110_3_partial_00__Paludibacter_sp._UBA5753_"/>
    <otu id="otu93220" label="GCA_900316125ONBO01000054.1_67146856410_6_GCA_900316125__1_ID_10_6_partial_00__uncultured_Bacteroidales_bacterium_"/>
    <otu id="otu93246" label="RXQ93869.1_GCA_004122035_lipopolysaccharide_biosynthesis_protein__Ancylomarina_sp._SHSM_M15_"/>
    <otu id="otu93252" label="RKE04298.1_GCA_003610555_O_antigen_teichoic_acid_export_membrane_protein__Marinifilum_flexuosum_"/>
    <otu id="otu93256" label="94/100"/>
    <otu id="otu93260" label="91/100"/>
    <otu id="otu93264" label="PCH68712.1_GCA_002400765_flippase__Bacteroidales_bacterium_"/>
    <otu id="otu93268" label="BAX78903.1_GCA_002356295_lipopolysaccharide_biosynthesis_protein__Labilibaculum_antarcticum_"/>
    <otu id="otu93276" label="PKQ63116.1_GCA_002843315_colanic_acid_exporter__Labilibaculum_filiforme_"/>
    <otu id="otu93296" label="37.9/23"/>
    <otu id="otu93300" label="87/74"/>
    <otu id="otu93304" label="91.7/90"/>
    <otu id="otu93308" label="64.9/35"/>
    <otu id="otu93312" label="76.5/34"/>
    <otu id="otu93316" label="77.7/38"/>
    <otu id="otu93320" label="89.9/96"/>
    <otu id="otu93324" label="83.4/87"/>
    <otu id="otu93328" label="76.2/77"/>
    <otu id="otu93334" label="ROS97890.1_GCA_003762685_lipopolysaccharide_biosynthesis_protein__Muribaculaceae_bacterium_Isolate_083__Janvier__"/>
    <otu id="otu93338" label="WP_019150225.1_GCF_000312145_lipopolysaccharide_biosynthesis_protein__Alistipes_senegalensis_"/>
    <otu id="otu93346" label="GCA_900544195UQUJ01000027.1_30286703011227_30_GCA_900544195__1_ID_27_30_partial_00__uncultured_Alistipes_sp._"/>
    <otu id="otu93354" label="90.5/79"/>
    <otu id="otu93358" label="80.5/100"/>
    <otu id="otu93364" label="GCA_900318995ONMR01000008.1_11213092113242615_112_GCA_900318995_1_ID_15_112_partial_00__uncultured_Prevotellaceae_bacterium_"/>
    <otu id="otu93368" label="GCA_002310015DBYQ01000054.1_16225632405342_16_GCA_002310015__1_ID_42_16_partial_00__Bacteroidales_bacterium_UBA1182_"/>
    <otu id="otu93378" label="GCA_002353885DEKO01000163.1_29353673682143_29_GCA_002353885__1_ID_43_29_partial_00__Porphyromonadaceae_bacterium_UBA2720_"/>
    <otu id="otu93382" label="GCA_900318865ONMF01000001.1_909869410013311_90_GCA_900318865_1_ID_11_90_partial_00__uncultured_Prevotellaceae_bacterium_"/>
    <otu id="otu93396" label="SKC38741.1_GCA_900167895_Membrane_protein_involved_in_the_export_of_O_antigen_and_teichoic_acid__Bacteroidales_bacterium_WCE2004_"/>
    <otu id="otu93400" label="GCA_001603525LUZD01000046.1_24219922345546_24_GCA_001603525_1_ID_46_24_partial_00__Bacteroidales_bacterium_Bact_12_"/>
    <otu id="otu93416" label="39.9/37"/>
    <otu id="otu93420" label="76.3/38"/>
    <otu id="otu93424" label="80.6/48"/>
    <otu id="otu93428" label="15.3/42"/>
    <otu id="otu93432" label="96.1/99"/>
    <otu id="otu93436" label="GCA_900539955UQEB01000007.1_1221426361440667_122_GCA_900539955__1_ID_7_122_partial_00__uncultured_Bacteroides_sp._"/>
    <otu id="otu93440" label="GCA_900315105OMXX01000045.1_131375115193146_13_GCA_900315105__1_ID_146_13_partial_00__uncultured_Prevotellaceae_bacterium_"/>
    <otu id="otu93450" label="30.9/98"/>
    <otu id="otu93454" label="KPM30354.1_GCA_001306415_Polysaccharide_biosynthesis_protein__Croceitalea_dokdonensis_DOKDO_023_"/>
    <otu id="otu93458" label="WP_027077513.1_GCF_000621125_lipopolysaccharide_biosynthesis_protein__Maribacter_antarcticus_"/>
    <otu id="otu93466" label="90.8/96"/>
    <otu id="otu93470" label="83.5/60"/>
    <otu id="otu93474" label="36.2/60"/>
    <otu id="otu93478" label="66.9/98"/>
    <otu id="otu93482" label="RNC88699.1_GCA_003712125_lipopolysaccharide_biosynthesis_protein__Muricauda_sp._"/>
    <otu id="otu93486" label="RNC88700.1_GCA_003712125_lipopolysaccharide_biosynthesis_protein__Muricauda_sp._"/>
    <otu id="otu93494" label="SDL40190.1_GCA_900103215_Membrane_protein_involved_in_the_export_of_O_antigen_and_teichoic_acid__Kriegella_aquimaris_"/>
    <otu id="otu93504" label="RFT55852.1_GCA_003426735_lipopolysaccharide_biosynthesis_protein__Arenibacter_sp._P308M17_"/>
    <otu id="otu93508" label="WP_026813844.1_GCF_000429545_lipopolysaccharide_biosynthesis_protein__Arenibacter_certesii_"/>
    <otu id="otu93520" label="TDT44756.1_GCA_004364165_O_antigen_teichoic_acid_export_membrane_protein__Maribacter_spongiicola_"/>
    <otu id="otu93536" label="GCA_900316875ONEP01000072.1_107776921578_10_GCA_900316875__1_ID_78_10_partial_00__uncultured_Elusimicrobia_bacterium_"/>
    <otu id="otu93548" label="TFU91885.1_GCA_004570975_lipopolysaccharide_biosynthesis_protein__Barnesiella_sp._WM24_"/>
    <otu id="otu93552" label="GCA_900542695UQOL01000016.1_28239952547916_28_GCA_900542695_1_ID_16_28_partial_00__uncultured_Porphyromonadaceae_bacterium_"/>
    <otu id="otu93562" label="GCA_900542695UQOL01000007.1_85989951004437_85_GCA_900542695_1_ID_7_85_partial_00__uncultured_Porphyromonadaceae_bacterium_"/>
    <otu id="otu93566" label="TFU94458.1_GCA_004570975_lipopolysaccharide_biosynthesis_protein__Barnesiella_sp._WM24_"/>
    <otu id="otu93582" label="97.6/99"/>
    <otu id="otu93588" label="61.8/100"/>
    <otu id="otu93592" label="GCA_900541335UQJC01000006.1_2337230386786_23_GCA_900541335_1_ID_6_23_partial_00__uncultured_Prevotella_sp._"/>
    <otu id="otu93596" label="GCA_002391195DGRZ01000094.1_48478454929387_48_GCA_002391195_1_ID_87_48_partial_00__Fibrobacter_sp._UBA4375_"/>
    <otu id="otu93606" label="GCA_002395745DGUN01000051.1_1513955154126_15_GCA_002395745_1_ID_6_15_partial_00__Fibrobacter_sp._UBA4309_"/>
    <otu id="otu93610" label="SHJ29811.1_GCA_900141705_Membrane_protein_involved_in_the_export_of_O_antigen_and_teichoic_acid__Fibrobacter_sp._UWP2_"/>
    <otu id="otu93622" label="TGG36814.1_GCA_004766125_lipopolysaccharide_biosynthesis_protein__Duncaniella_sp._TLL_A3_"/>
    <otu id="otu93638" label="93.3/64"/>
    <otu id="otu93644" label="25.5/100"/>
    <otu id="otu93650" label="GCA_900317545ONHE01000094.1_33183464010_3_GCA_900317545_1_ID_10_3_partial_00__uncultured_Prevotella_sp._"/>
    <otu id="otu93658" label="GCA_900322035ONYL01000007.1_41516695312058_41_GCA_900322035_1_ID_58_41_partial_00__uncultured_Prevotella_sp._"/>
    <otu id="otu93662" label="GCA_900315105OMXX01000079.1_111036011811197_11_GCA_900315105__1_ID_197_11_partial_00__uncultured_Prevotellaceae_bacterium_"/>
    <otu id="otu93670" label="EJP29984.1_GCA_000287635_polysaccharide_biosynthesis_protein__Prevotella_sp._MSX73_"/>
    <otu id="otu93684" label="84.4/100"/>
    <otu id="otu93688" label="GCA_900314335OMUV01000164.1_1082969750200_10_GCA_900314335__1_ID_200_10_partial_00__uncultured_Prevotellaceae_bacterium_"/>
    <otu id="otu93692" label="EHO71528.1_GCA_000243035_hypothetical_protein_HMPREF9140_00846__Prevotella_micans_F0438_"/>
    <otu id="otu93702" label="PTL31958.1_GCA_003043935_flippase__Prevotella_sp._oral_taxon_313_"/>
    <otu id="otu93706" label="EFV05014.1_GCA_000185845_polysaccharide_biosynthesis_protein__partial__Prevotella_salivae_DSM_15606_"/>
    <otu id="otu93722" label="GCA_900320185ONRD01000012.1_4765599670056_47_GCA_900320185_1_ID_6_47_partial_00__uncultured_Bacteroidales_bacterium_"/>
    <otu id="otu93730" label="GCA_900318915ONMI01000002.1_14157111717751_14_GCA_900318915_1_ID_51_14_partial_00__uncultured_Prevotellaceae_bacterium_"/>
    <otu id="otu93744" label="ABM24309.1_GCA_000015185_polysaccharide_biosynthesis_protein__Shewanella_sp._W3_18_1_"/>
    <otu id="otu93748" label="55.1/99"/>
    <otu id="otu93752" label="RZG07050.1_GCA_004208945_lipopolysaccharide_biosynthesis_protein__Pseudoalteromonas_sp._CO133X_"/>
    <otu id="otu93758" label="PNL57090.1_GCA_002206175_flippase__Providencia_stuartii_"/>
    <otu id="otu93762" label="SQH14837.1_GCA_900475855_Lipopolysaccharide_biosynthesis_protein_wzxC__Providencia_heimbachae_"/>
    <otu id="otu93782" label="86.6/50"/>
    <otu id="otu93786" label="90.6/82"/>
    <otu id="otu93790" label="70.3/94"/>
    <otu id="otu93796" label="GCA_900548535URLG01000011.1_46460744751011_46_GCA_900548535_1_ID_11_46_partial_00__uncultured_Prevotella_sp._"/>
    <otu id="otu93802" label="GCA_004560505SFUR01000054.1_20183691980510_20_GCA_004560505_1_ID_10_20_partial_00__bacterium_"/>
    <otu id="otu93808" label="SEM55498.1_GCA_900110085_Membrane_protein_involved_in_the_export_of_O_antigen_and_teichoic_acid__Prevotella_sp._ne3005_"/>
    <otu id="otu93812" label="GCA_900315105OMXX01000068.1_353148632922157_35_GCA_900315105__1_ID_157_35_partial_00__uncultured_Prevotellaceae_bacterium_"/>
    <otu id="otu93828" label="GCA_002350445DEEV01000047.1_1373736_1_GCA_002350445__1_ID_36_1_partial_10__Treponema_sp._UBA2869_"/>
    <otu id="otu93840" label="AZA95116.1_GCA_003815835_lipopolysaccharide_biosynthesis_protein__Chryseobacterium_shandongense_"/>
    <otu id="otu93844" label="SFT33117.1_GCA_900116415_Membrane_protein_involved_in_the_export_of_O_antigen_and_teichoic_acid__Chryseobacterium_formosense_"/>
    <otu id="otu93854" label="GCA_002426785DINO01000014.1_50547275616035_50_GCA_002426785__1_ID_35_50_partial_00__Flavobacteriales_bacterium_UBA5538_"/>
    <otu id="otu93858" label="RST27495.1_GCA_003984665_lipopolysaccharide_biosynthesis_protein__Chryseobacterium_sp._XH07_"/>
    <otu id="otu93874" label="58.4/84"/>
    <otu id="otu93878" label="15.7/9"/>
    <otu id="otu93882" label="80.3/81"/>
    <otu id="otu93886" label="86.6/81"/>
    <otu id="otu93890" label="87.2/96"/>
    <otu id="otu93898" label="TGX80306.1_GCA_004792655_lipopolysaccharide_biosynthesis_protein__Bacteroidales_bacterium_"/>
    <otu id="otu93904" label="GCA_900557085USRJ01000087.1_53739517287_5_GCA_900557085__1_ID_87_5_partial_00__uncultured_Bacteroides_sp._"/>
    <otu id="otu93910" label="WP_068856243.1_GCF_900079775_lipopolysaccharide_biosynthesis_protein__Prevotella_lascolaii_"/>
    <otu id="otu93914" label="GCA_002394385DGTS01000011.1_33336557836702636_333_GCA_002394385_1_ID_36_333_partial_00__Prevotella_sp._UBA4330_"/>
    <otu id="otu93930" label="GCA_002317115DCIP01000124.1_33102453512_3_GCA_002317115_1_ID_12_3_partial_00__Bacteroidales_bacterium_UBA1723_"/>
    <otu id="otu93942" label="GCA_900318645ONLH01000002.1_53725467397939_53_GCA_900318645__1_ID_39_53_partial_00__uncultured_Prevotellaceae_bacterium_"/>
    <otu id="otu93948" label="ERT59902.1_GCA_000479005_polysaccharide_biosynthesis_protein__Prevotella_sp._BV3P1_"/>
    <otu id="otu93952" label="WP_025072216.1_GCF_000455445_lipopolysaccharide_biosynthesis_protein__Prevotella_timonensis_"/>
    <otu id="otu93964" label="EFM01612.1_GCA_000146675_polysaccharide_biosynthesis_protein__Prevotella_marshii_DSM_16973___JCM_13450_"/>
    <otu id="otu93976" label="80.2/99"/>
    <otu id="otu93982" label="EIM32818.1_GCA_000262545_membrane_protein_involved_in_the_export_of_O_antigen_and_teichoic_acid__Prevotella_bivia_DSM_20514_"/>
    <otu id="otu93986" label="WP_077196621.1_GCF_900155655_lipopolysaccharide_biosynthesis_protein__Prevotella_ihumii_"/>
    <otu id="otu93994" label="73/100"/>
    <otu id="otu93998" label="92.3/100"/>
    <otu id="otu94002" label="WP_028896080.1_GCF_000688375_lipopolysaccharide_biosynthesis_protein__Prevotella_sp._HUN102_"/>
    <otu id="otu94006" label="82.2/100"/>
    <otu id="otu94010" label="EGV34552.1_GCA_000224615_hypothetical_protein_HMPREF9431_00265__Prevotella_oulorum_F0390_"/>
    <otu id="otu94014" label="SNU11809.1_GCA_900199655_Membrane_protein_involved_in_the_export_of_O_antigen_and_teichoic_acid__Prevotellaceae_bacterium_KH2P17_"/>
    <otu id="otu94026" label="EFN90707.1_GCA_000177355_polysaccharide_biosynthesis_protein__Prevotella_amnii_CRIS_21A_A_"/>
    <otu id="otu94042" label="98.3/99"/>
    <otu id="otu94046" label="GCA_002307115DBTP01000206.1_749376367209_7_GCA_002307115__1_ID_209_7_partial_00__Fibrobacter_sp._UBA1313_"/>
    <otu id="otu94050" label="80.7/100"/>
    <otu id="otu94054" label="OWV12218.1_GCA_002210295_lipopolysaccharide_biosynthesis_protein__Fibrobacter_sp._UWB5_"/>
    <otu id="otu94060" label="PWK93154.1_GCA_003148885_O_antigen_teichoic_acid_export_membrane_protein__Fibrobacter_sp._UWS4_"/>
    <otu id="otu94064" label="SHK39232.1_GCA_900142465_Membrane_protein_involved_in_the_export_of_O_antigen_and_teichoic_acid__Fibrobacter_sp._UWH6_"/>
    <otu id="otu94086" label="75.6/100"/>
    <otu id="otu94090" label="GCA_900549585URON01000008.1_2730894323428_27_GCA_900549585_1_ID_8_27_partial_00__uncultured_Parabacteroides_sp._"/>
    <otu id="otu94096" label="SHJ30182.1_GCA_900141705_Membrane_protein_involved_in_the_export_of_O_antigen_and_teichoic_acid__Fibrobacter_sp._UWP2_"/>
    <otu id="otu94102" label="GCA_004557185SFEP01000005.1_70913399278714_70_GCA_004557185_1_ID_14_70_partial_00__Bacteroidales_bacterium_"/>
    <otu id="otu94106" label="PJJ42567.1_GCA_002797675_O_antigen_teichoic_acid_export_membrane_protein__Fibrobacter_sp._UWS3_"/>
    <otu id="otu94122" label="39.6/99"/>
    <otu id="otu94126" label="GCA_004552385SFOL01000018.1_111260614057121_11_GCA_004552385__1_ID_121_11_partial_00__Bacteroidales_bacterium_"/>
    <otu id="otu94132" label="QDO69458.1_GCA_003363675_lipopolysaccharide_biosynthesis_protein__Bacteroides_intestinalis_"/>
    <otu id="otu94136" label="CDD97459.1_GCA_000437135_polysaccharide_biosynthesis_protein__Bacteroides_intestinalis_CAG_315_"/>
    <otu id="otu94156" label="GCA_900317835ONIL01000037.1_66198764658_6_GCA_900317835_1_ID_58_6_partial_00__uncultured_Prevotellaceae_bacterium_"/>
    <otu id="otu94172" label="81.8/95"/>
    <otu id="otu94176" label="85.5/100"/>
    <otu id="otu94180" label="37.2/96"/>
    <otu id="otu94184" label="GCA_002493515DKYZ01000103.1_37499075134378_37_GCA_002493515_1_ID_78_37_partial_00__Porphyromonadaceae_bacterium_UBA7087_"/>
    <otu id="otu94188" label="GCA_002449845DJXW01000041.1_30330623450429_30_GCA_002449845_1_ID_29_30_partial_00__Prevotella_sp._UBA6994_"/>
    <otu id="otu94196" label="QFQ13421.1_GCA_003265305_lipopolysaccharide_biosynthesis_protein__Alloprevotella_sp._E39_"/>
    <otu id="otu94206" label="GCA_004557455SFDX01000015.1_24279952947625_24_GCA_004557455_1_ID_25_24_partial_00__Akkermansia_muciniphila_"/>
    <otu id="otu94212" label="GCA_001689445LUJN01000042.1_49518265326242_49_GCA_001689445__1_ID_42_49_partial_00__Bacteroidales_bacterium_M3_"/>
    <otu id="otu94216" label="85.9/100"/>
    <otu id="otu94220" label="PWM43645.1_GCA_003343705_flippase__Clostridiales_bacterium_"/>
    <otu id="otu94226" label="GCA_900545675UQZZ01000011.1_57676446907411_57_GCA_900545675_1_ID_11_57_partial_00__uncultured_Porphyromonadaceae_bacterium_"/>
    <otu id="otu94232" label="GCA_001689685LUJU01000053.1_30310563248953_30_GCA_001689685__1_ID_53_30_partial_00__Bacteroidales_bacterium_M10_"/>
    <otu id="otu94236" label="6/58"/>
    <otu id="otu94240" label="ROT23646.1_GCA_003762875_lipopolysaccharide_biosynthesis_protein__Muribaculaceae_bacterium_Isolate_110__HZI__"/>
    <otu id="otu94244" label="GCA_900547825URII01000010.1_45545315595810_45_GCA_900547825__1_ID_10_45_partial_00__uncultured_Porphyromonadaceae_bacterium_"/>
    <otu id="otu94280" label="94.8/70"/>
    <otu id="otu94284" label="42.6/68"/>
    <otu id="otu94288" label="69.2/93"/>
    <otu id="otu94292" label="37.4/57"/>
    <otu id="otu94298" label="WP_047077021.1_GCF_002863955_lipopolysaccharide_biosynthesis_protein__Klebsiella_aerogenes_"/>
    <otu id="otu94306" label="GCA_003353735PIWA01000064.1_3263040721256_3_GCA_003353735__1_ID_1256_3_partial_00__Colwellia_psychrerythraea_"/>
    <otu id="otu94310" label="PKG37969.1_GCA_002835995_flippase__Psychromonas_sp._Urea_02u_13_"/>
    <otu id="otu94320" label="SFR51050.1_GCA_900115285_Membrane_protein_involved_in_the_export_of_O_antigen_and_teichoic_acid__Marinobacter_daqiaonensis_"/>
    <otu id="otu94324" label="GCA_900299555OODV01000218.1_161746418918429_16_GCA_900299555__1_ID_429_16_partial_00__uncultured_Endozoicomonas_sp._"/>
    <otu id="otu94340" label="41.4/43"/>
    <otu id="otu94344" label="89.5/61"/>
    <otu id="otu94348" label="GCA_900315035OMXO01000002.1_49567775822271_49_GCA_900315035_1_ID_71_49_partial_00__uncultured_Prevotella_sp._"/>
    <otu id="otu94352" label="GCA_900315565OMZS01000005.1_29280052945016_29_GCA_900315565_1_ID_16_29_partial_00__uncultured_Prevotellaceae_bacterium_"/>
    <otu id="otu94360" label="86.5/96"/>
    <otu id="otu94364" label="RST26691.1_GCA_003984665_lipopolysaccharide_biosynthesis_protein__Chryseobacterium_sp._XH07_"/>
    <otu id="otu94370" label="PHN01498.1_GCA_002646595_flippase__Lewinella_nigricans_DSM_23189___NBRC_102662_"/>
    <otu id="otu94376" label="SHF43447.1_GCA_900129025_Membrane_protein_involved_in_the_export_of_O_antigen_and_teichoic_acid__Mariniphaga_anaerophila_"/>
    <otu id="otu94380" label="GCA_002410345DHRO01000075.1_15144421589043_15_GCA_002410345_1_ID_43_15_partial_00__Proteiniphilum_sp._UBA5310_"/>
    <otu id="otu94404" label="WP_010262402.1_GCF_000297095_lipopolysaccharide_biosynthesis_protein__Treponema_primitia_"/>
    <otu id="otu94412" label="WP_035087157.1_GCF_000430665_lipopolysaccharide_biosynthesis_protein__Aquimarina_muelleri_"/>
    <otu id="otu94420" label="58.5/53"/>
    <otu id="otu94424" label="92.9/92"/>
    <otu id="otu94428" label="39.1/5"/>
    <otu id="otu94432" label="29.5/5"/>
    <otu id="otu94436" label="82.5/99"/>
    <otu id="otu94440" label="GCA_002314725DCGV01000083.1_1074458872126_10_GCA_002314725__1_ID_126_10_partial_00__Bacteroidales_bacterium_UBA1769_"/>
    <otu id="otu94444" label="73.1/100"/>
    <otu id="otu94450" label="PJE48043.1_GCA_002786355_flippase__Sediminibacterium_sp._"/>
    <otu id="otu94454" label="SCH07338.1_GCA_900066445_Lipopolysaccharide_biosynthesis_protein_wzxC__uncultured_Bacteroides_sp._"/>
    <otu id="otu94462" label="GCA_002493165DKXW01000064.1_88882818973262_88_GCA_002493165_1_ID_62_88_partial_00__Bacteroides_sp._UBA7116_"/>
    <otu id="otu94474" label="GCA_900544675UQVZ01000010.1_74865718800710_74_GCA_900544675__1_ID_10_74_partial_00__uncultured_Bacteroides_sp._"/>
    <otu id="otu94484" label="CCY15151.1_GCA_000431275_uncharacterized_protein_BN773_01122__Prevotella_sp._CAG_755_"/>
    <otu id="otu94490" label="HBH08613.1_GCA_003500085_TPA__flippase__Rikenellaceae_bacterium_"/>
    <otu id="otu94494" label="GCA_004558465SFCT01000020.1_44194563344_4_GCA_004558465__1_ID_44_4_partial_00__Bacteroidales_bacterium_"/>
    <otu id="otu94512" label="MAB95070.1_GCA_002683775_flippase__Flavobacteriales_bacterium_"/>
    <otu id="otu94516" label="EIY86458.1_GCA_000273315_hypothetical_protein_HMPREF1074_01942__Bacteroides_xylanisolvens_CL03T12C04_"/>
    <otu id="otu94530" label="PLX00620.1_GCA_002869405_flippase__Marinilabiliales_bacterium_"/>
    <otu id="otu94534" label="RLD61982.1_GCA_003648455_lipopolysaccharide_biosynthesis_protein__Bacteroidetes_bacterium_"/>
    <otu id="otu94554" label="19.5/37"/>
    <otu id="otu94558" label="GCA_003567625PWZB01000055.1_2239169043_2_GCA_003567625_1_ID_43_2_partial_00__Bacteroidales_bacterium_"/>
    <otu id="otu94562" label="GCA_002390745DGQK01000017.1_16219162333744_16_GCA_002390745_1_ID_44_16_partial_00__Bacteroidetes_bacterium_UBA4416_"/>
    <otu id="otu94582" label="56.5/82"/>
    <otu id="otu94586" label="87.5/97"/>
    <otu id="otu94592" label="24.4/99"/>
    <otu id="otu94596" label="GCA_002345825DDWD01000222.1_17174381887452_17_GCA_002345825__1_ID_52_17_partial_00__Bacteroidales_bacterium_UBA2295_"/>
    <otu id="otu94600" label="80.3/100"/>
    <otu id="otu94604" label="GCA_003559045PWMX01000178.1_23701815114_2_GCA_003559045__1_ID_114_2_partial_00__Balneolia_bacterium_"/>
    <otu id="otu94608" label="WP_117880639.1_GCF_003449015_lipopolysaccharide_biosynthesis_protein__Lutibacter_sp._SM1352_"/>
    <otu id="otu94620" label="GCA_003250355QKGS01000102.1_44274572513_4_GCA_003250355__1_ID_13_4_partial_00__Bacteroidetes_bacterium_"/>
    <otu id="otu94628" label="OGV31068.1_GCA_001804715_hypothetical_protein_A2523_05135__Ignavibacteria_bacterium_RIFOXYD12_FULL_36_8_"/>
    <otu id="otu94636" label="86.4/92"/>
    <otu id="otu94640" label="69.5/57"/>
    <otu id="otu94644" label="81.8/57"/>
    <otu id="otu94648" label="81.6/78"/>
    <otu id="otu94652" label="0/47"/>
    <otu id="otu94656" label="66.8/76"/>
    <otu id="otu94664" label="89.6/93"/>
    <otu id="otu94668" label="99.2/93"/>
    <otu id="otu94672" label="82.3/52"/>
    <otu id="otu94676" label="86.8/8"/>
    <otu id="otu94680" label="31.2/9"/>
    <otu id="otu94684" label="99.3/94"/>
    <otu id="otu94688" label="TFI59897.1_GCA_004564275_lipopolysaccharide_biosynthesis_protein__Sphingomonas_sp._17J27_24_"/>
    <otu id="otu94692" label="GCA_003152255PLZT01000485.1_212102700719_2_GCA_003152255__1_ID_719_2_partial_00__Methylocystaceae_bacterium_"/>
    <otu id="otu94700" label="51.3/9"/>
    <otu id="otu94704" label="96.8/99"/>
    <otu id="otu94708" label="WP_119964275.1_GCF_003604195_lipopolysaccharide_biosynthesis_protein__Simplicispira_lacusdiani_"/>
    <otu id="otu94712" label="RYG38464.1_GCA_004145455_lipopolysaccharide_biosynthesis_protein__Burkholderiales_bacterium_"/>
    <otu id="otu94720" label="OAI11983.1_GCA_001644015_hypothetical_protein_A1359_14230__Methylomonas_lenta_"/>
    <otu id="otu94732" label="PPQ31665.1_GCA_002937075_hypothetical_protein_CCR94_08305__Rhodoblastus_sphagnicola_"/>
    <otu id="otu94740" label="16.2/22"/>
    <otu id="otu94744" label="HCT41967.1_GCA_003543245_TPA__flippase__Moraxellaceae_bacterium_"/>
    <otu id="otu94748" label="PUA16916.1_GCA_003056055_flippase__Glaciimonas_sp._PCH181_"/>
    <otu id="otu94760" label="2/30"/>
    <otu id="otu94764" label="ELP34392.1_GCA_000330745_lipopolysaccharide_biosynthesis_protein_WzxC__Rhodopirellula_baltica_SWK14_"/>
    <otu id="otu94768" label="GCA_002422995DIUK01000165.1_11621622157_1_GCA_002422995_1_ID_157_1_partial_00__Rhodocyclaceae_bacterium_UBA6160_"/>
    <otu id="otu94780" label="73/99"/>
    <otu id="otu94784" label="99.2/100"/>
    <otu id="otu94788" label="CUQ68077.1_GCA_001458695_Membrane_protein_involved_in_the_export_of_O_antigen_and_teichoic_acid__Candidatus_Nitrospira_inopinata_"/>
    <otu id="otu94792" label="WP_083918133.1_GCF_000372865_lipopolysaccharide_biosynthesis_protein__Methylosarcina_fibrata_"/>
    <otu id="otu94800" label="WP_051299774.1_GCF_000427625_lipopolysaccharide_biosynthesis_protein__Methylobacter_luteus_"/>
    <otu id="otu94814" label="KLD78841.1_GCA_001010435_hypothetical_protein_Y886_07885__Xanthomonas_hyacinthi_DSM_19077_"/>
    <otu id="otu94820" label="17.9/77"/>
    <otu id="otu94824" label="TCV94958.1_GCA_004342265_O_antigen_teichoic_acid_export_membrane_protein__Luteibacter_rhizovicinus_"/>
    <otu id="otu94830" label="KGI77249.1_GCA_000761445_hypothetical_protein_LF63_0111695__Oleiagrimonas_soli_"/>
    <otu id="otu94836" label="OOG36203.1_GCA_002001105_hypothetical_protein_B0E52_17490__Rhodanobacter_sp._C06_"/>
    <otu id="otu94840" label="OOG36084.1_GCA_002001105_hypothetical_protein_B0E52_16845__Rhodanobacter_sp._C06_"/>
    <otu id="otu94856" label="56.4/87"/>
    <otu id="otu94860" label="PTU30670.1_GCA_003052265_hypothetical_protein_CJD38_14335__Stenotrophobium_rhamnosiphilum_"/>
    <otu id="otu94864" label="84.6/92"/>
    <otu id="otu94868" label="AND69570.1_GCA_001641285_hypothetical_protein_ATSB10_21160__Dyella_thiooxydans_"/>
    <otu id="otu94872" label="83.1/75"/>
    <otu id="otu94876" label="57.9/67"/>
    <otu id="otu94880" label="42/90"/>
    <otu id="otu94884" label="THD06085.1_GCA_004799035_hypothetical_protein_B1991_14920__Rhodanobacter_lindaniclasticus_"/>
    <otu id="otu94888" label="RAN80907.1_GCA_003264215_hypothetical_protein_B5P43_03555__Bacillus_sp._SRB_336_"/>
    <otu id="otu94896" label="TAL86589.1_GCA_004298015_lipopolysaccharide_biosynthesis_protein__Rhodanobacter_sp._"/>
    <otu id="otu94904" label="OOG64081.1_GCA_002001125_hypothetical_protein_B0E46_09190__Rhodanobacter_sp._B04_"/>
    <otu id="otu94932" label="GCA_003139795PLGM01000026.1_87563907426_8_GCA_003139795_1_ID_26_8_partial_00__Acidobacteriaceae_bacterium_"/>
    <otu id="otu94940" label="GCA_003139035PLHT01000055.1_320893501119_3_GCA_003139035_1_ID_119_3_partial_00__Verrucomicrobia_bacterium_"/>
    <otu id="otu94948" label="GCA_002408065DHQI01000079.1_42908434116_4_GCA_002408065_1_ID_16_4_partial_00__Bacteroidales_bacterium_UBA5342_"/>
    <otu id="otu94956" label="98.1/97"/>
    <otu id="otu94960" label="87/92"/>
    <otu id="otu94964" label="88.8/98"/>
    <otu id="otu94968" label="GCA_002327785DCUI01000202.1_384139942862271_38_GCA_002327785__1_ID_271_38_partial_00__Phycisphaerales_bacterium_UBA2218_"/>
    <otu id="otu94972" label="HAE43564.1_GCA_003446975_TPA__flippase__Clostridiales_bacterium_"/>
    <otu id="otu94982" label="75.5/97"/>
    <otu id="otu94986" label="GCA_002127415MWJR01000211.1_1110176_1_GCA_002127415__1_ID_6_1_partial_10__Calditrichaeota_bacterium_AABM5.125.24_"/>
    <otu id="otu94990" label="SPP99926.1_GCA_900302705_conserved_membrane_hypothetical_protein__Candidatus_Sulfobium_mesophilum_"/>
    <otu id="otu94998" label="PLX87865.1_GCA_002868865_flippase__Desulfuromonas_sp._"/>
    <otu id="otu95012" label="OHB62914.1_GCA_001824685_hypothetical_protein_A2Y76_11535__Planctomycetes_bacterium_RBG_13_60_9_"/>
    <otu id="otu95018" label="OPX98135.1_GCA_002067585_Teichuronic_acid_biosynthesis_protein_TuaB__Syntrophorhabdus_sp._PtaB.Bin027_"/>
    <otu id="otu95022" label="WP_028585074.1_GCF_000429965_lipopolysaccharide_biosynthesis_protein__Desulfobulbus_mediterraneus_"/>
    <otu id="otu95042" label="MAM91485.1_GCA_002694885_hypothetical_protein_CMI15_08410__Opitutaceae_bacterium_"/>
    <otu id="otu95050" label="68.6/59"/>
    <otu id="otu95054" label="AKJ65530.1_GCA_001017655_Lipopolysaccharide_biosynthesis_protein__Kiritimatiella_glycovorans_"/>
    <otu id="otu95060" label="GCA_002327785DCUI01000014.1_749066327300_7_GCA_002327785_1_ID_300_7_partial_00__Phycisphaerales_bacterium_UBA2218_"/>
    <otu id="otu95064" label="GCA_002347265DDYB01000027.1_1713890154222_17_GCA_002347265_1_ID_2_17_partial_00__Desulfobacteraceae_bacterium_UBA2245_"/>
    <otu id="otu95080" label="96.9/99"/>
    <otu id="otu95084" label="VGO18261.1_GCA_900890705_Teichuronic_acid_biosynthesis_protein_TuaB__Kiritimatiellales_bacterium_"/>
    <otu id="otu95088" label="VGO21028.1_GCA_900890705_Teichuronic_acid_biosynthesis_protein_TuaB__Kiritimatiellales_bacterium_"/>
    <otu id="otu95110" label="AMM51663.1_GCA_001577755_hypothetical_protein_TH61_11410__Rufibacter_sp._DG15C_"/>
    <otu id="otu95116" label="RNI30857.1_GCA_003721565_lipopolysaccharide_biosynthesis_protein__Rufibacter_immobilis_"/>
    <otu id="otu95120" label="OGX83503.1_GCA_001816125_hypothetical_protein_BEN49_12470__Hymenobacter_coccineus_"/>
    <otu id="otu95136" label="72.8/63"/>
    <otu id="otu95140" label="100/98"/>
    <otu id="otu95144" label="61.2/9"/>
    <otu id="otu95148" label="84.9/19"/>
    <otu id="otu95152" label="60.4/98"/>
    <otu id="otu95156" label="GCA_002381645DFXE01000017.1_911222111236568_91_GCA_002381645_1_ID_8_91_partial_00__Bacteroidales_bacterium_UBA4116_"/>
    <otu id="otu95160" label="EHP44947.1_GCA_000243215_hypothetical_protein_HMPREF9449_03097__Odoribacter_laneus_YIT_12061_"/>
    <otu id="otu95168" label="CVI69657.1_GCA_900021155_Teichuronic_acid_biosynthesis_protein_TuaB__Alistipes_sp._CHKCI003_"/>
    <otu id="otu95176" label="85.7/50"/>
    <otu id="otu95180" label="70.8/87"/>
    <otu id="otu95188" label="CDB81483.1_GCA_000436655_putative_uncharacterized_protein__Bacteroides_clarus_CAG_160_"/>
    <otu id="otu95192" label="CDA46783.1_GCA_000435015_putative_uncharacterized_protein__Bacteroides_stercoris_CAG_120_"/>
    <otu id="otu95202" label="62.2/89"/>
    <otu id="otu95210" label="OKZ05614.1_GCA_001915515_hypothetical_protein_BHV75_22655__Bacteroides_oleiciplenus_"/>
    <otu id="otu95214" label="77.8/100"/>
    <otu id="otu95220" label="65.9/100"/>
    <otu id="otu95224" label="ASB37364.1_GCA_002201515_lipopolysaccharide_biosynthesis_protein__Muribaculum_intestinale_"/>
    <otu id="otu95228" label="GCA_001689485LUJQ01000021.1_41531775463112_41_GCA_001689485_1_ID_12_41_partial_00__Bacteroidales_bacterium_M6_"/>
    <otu id="otu95236" label="ASB38741.1_GCA_002201515_lipopolysaccharide_biosynthesis_protein__Muribaculum_intestinale_"/>
    <otu id="otu95244" label="ROS90507.1_GCA_003762785_lipopolysaccharide_biosynthesis_protein__Muribaculaceae_bacterium_Isolate_080__Janvier__"/>
    <otu id="otu95256" label="CDB69996.1_GCA_000436555_putative_uncharacterized_protein__Bacteroides_cellulosilyticus_CAG_158_"/>
    <otu id="otu95268" label="51.6/80"/>
    <otu id="otu95272" label="GCA_900318465ONKQ01000022.1_11111291259823_11_GCA_900318465_1_ID_23_11_partial_00__uncultured_Bacteroidales_bacterium_"/>
    <otu id="otu95276" label="GCA_900316405ONCU01000003.1_18918265718409946_189_GCA_900316405__1_ID_46_189_partial_00__uncultured_Bacteroidales_bacterium_"/>
    <otu id="otu95284" label="91.3/99"/>
    <otu id="otu95288" label="88.1/65"/>
    <otu id="otu95292" label="70.1/60"/>
    <otu id="otu95296" label="GCA_900313615OMRP01000001.1_96655813023_9_GCA_900313615_1_ID_23_9_partial_00__uncultured_Prevotellaceae_bacterium_"/>
    <otu id="otu95300" label="KWW31941.1_GCA_001543385_polysaccharide_biosynthesis_protein__bacterium_P3_"/>
    <otu id="otu95308" label="85.2/76"/>
    <otu id="otu95312" label="88.1/83"/>
    <otu id="otu95316" label="83.9/97"/>
    <otu id="otu95320" label="96.4/84"/>
    <otu id="otu95324" label="79.1/84"/>
    <otu id="otu95328" label="SEE06690.1_GCA_900107065_Membrane_protein_involved_in_the_export_of_O_antigen_and_teichoic_acid__Prevotella_sp._lc2012_"/>
    <otu id="otu95332" label="SEW22703.1_GCA_900109055_Membrane_protein_involved_in_the_export_of_O_antigen_and_teichoic_acid__Prevotella_sp._khp7_"/>
    <otu id="otu95340" label="SKC41556.1_GCA_900167895_Membrane_protein_involved_in_the_export_of_O_antigen_and_teichoic_acid__Bacteroidales_bacterium_WCE2004_"/>
    <otu id="otu95348" label="96.2/83"/>
    <otu id="otu95352" label="GCA_002363115DEWD01000216.1_24337863527080_24_GCA_002363115__1_ID_80_24_partial_00__Prevotellaceae_bacterium_UBA3219_"/>
    <otu id="otu95358" label="GCA_900322175ONYZ01000007.1_44492105070059_44_GCA_900322175_1_ID_59_44_partial_00__uncultured_Prevotella_sp._"/>
    <otu id="otu95362" label="GCA_002368955DFDY01000053.1_27772264181_2_GCA_002368955__1_ID_181_2_partial_00__Bacteroidales_bacterium_UBA3816_"/>
    <otu id="otu95378" label="38.5/77"/>
    <otu id="otu95382" label="57.5/88"/>
    <otu id="otu95386" label="81.6/94"/>
    <otu id="otu95390" label="GCA_900318265ONKA01000003.1_15518363918508718_155_GCA_900318265_1_ID_18_155_partial_00__uncultured_Bacteroidales_bacterium_"/>
    <otu id="otu95394" label="GCA_900317155ONFO01000002.1_88857638721132_88_GCA_900317155__1_ID_32_88_partial_00__uncultured_Bacteroidales_bacterium_"/>
    <otu id="otu95402" label="GCA_900317055ONFF01000002.1_17419746219890410_174_GCA_900317055__1_ID_10_174_partial_00__uncultured_Bacteroidales_bacterium_"/>
    <otu id="otu95410" label="GCA_900318175ONJQ01000018.1_21142257259_2_GCA_900318175_1_ID_59_2_partial_00__uncultured_Bacteroidales_bacterium_"/>
    <otu id="otu95422" label="GCA_900313275OMQO01000180.1_131052306_1_GCA_900313275__1_ID_306_1_partial_10__uncultured_Bacteroidales_bacterium_"/>
    <otu id="otu95434" label="GCA_900317395ONGS01000083.1_542055629200_5_GCA_900317395__1_ID_200_5_partial_00__uncultured_Clostridiales_bacterium_"/>
    <otu id="otu95446" label="97.1/100"/>
    <otu id="otu95450" label="GCA_900315455OMZE01000023.1_8610392410539341_86_GCA_900315455__1_ID_41_86_partial_00__uncultured_Prevotellaceae_bacterium_"/>
    <otu id="otu95454" label="GCA_900315545OMZM01000002.1_31392334069018_31_GCA_900315545_1_ID_18_31_partial_00__uncultured_Prevotella_sp._"/>
    <otu id="otu95470" label="GCA_001603665LUZN01000020.1_35398884133360_35_GCA_001603665_1_ID_60_35_partial_00__Bacteroidales_bacterium_Bact_22_"/>
    <otu id="otu95482" label="GCA_001564065LKNA01000180.1_31868327716_3_GCA_001564065_1_ID_16_3_partial_00__Chitinophagaceae_bacterium_T5_Br10_B2g13_"/>
    <otu id="otu95490" label="82.8/71"/>
    <otu id="otu95494" label="GCA_900321315ONVP01000001.1_222139022835206_22_GCA_900321315__1_ID_206_22_partial_00__uncultured_Bacteroidales_bacterium_"/>
    <otu id="otu95500" label="91.2/100"/>
    <otu id="otu95506" label="GCA_900316305ONCM01000005.1_10912990013135430_109_GCA_900316305_1_ID_30_109_partial_00__uncultured_Bacteroidales_bacterium_"/>
    <otu id="otu95512" label="GCA_900315245OMYJ01000002.1_22727532827678210_227_GCA_900315245__1_ID_10_227_partial_00__uncultured_Bacteroidales_bacterium_"/>
    <otu id="otu95516" label="GCA_900317715ONHS01000020.1_39485184997291_39_GCA_900317715__1_ID_91_39_partial_00__uncultured_Bacteroidales_bacterium_"/>
    <otu id="otu95528" label="GCA_002392325DGGS01000077.1_181860420052134_18_GCA_002392325__1_ID_134_18_partial_00__Bacteroidales_bacterium_UBA3868_"/>
    <otu id="otu95538" label="GCA_002309615DBXT01000041.1_2103157281_2_GCA_002309615__1_ID_81_2_partial_00__Bacteroidales_bacterium_UBA1205_"/>
    <otu id="otu95544" label="GCA_002311645DBYW01000034.1_31416454309647_31_GCA_002311645_1_ID_47_31_partial_00__Bacteroidales_bacterium_UBA1176_"/>
    <otu id="otu95548" label="GCA_900315705ONAB01000015.1_33431254458214_33_GCA_900315705__1_ID_14_33_partial_00__uncultured_Bacteroidales_bacterium_"/>
    <otu id="otu95576" label="35.3/37"/>
    <otu id="otu95580" label="GCA_900548705URLF01000001.1_3339834412821_33_GCA_900548705_1_ID_1_33_partial_00__uncultured_Porphyromonadaceae_bacterium_"/>
    <otu id="otu95584" label="GCA_900541555UQKE01000042.1_14180741947742_14_GCA_900541555_1_ID_42_14_partial_00__uncultured_Porphyromonadaceae_bacterium_"/>
    <otu id="otu95596" label="74/73"/>
    <otu id="otu95600" label="29.2/51"/>
    <otu id="otu95604" label="31.9/70"/>
    <otu id="otu95608" label="76.5/98"/>
    <otu id="otu95612" label="GCA_003566295PXDY01000503.1_111179513237473_11_GCA_003566295__1_ID_473_11_partial_00__PVC_group_bacterium_"/>
    <otu id="otu95616" label="46.8/96"/>
    <otu id="otu95620" label="77.7/77"/>
    <otu id="otu95624" label="90.3/75"/>
    <otu id="otu95628" label="67/73"/>
    <otu id="otu95632" label="90.7/75"/>
    <otu id="otu95636" label="76.8/30"/>
    <otu id="otu95640" label="81.5/93"/>
    <otu id="otu95644" label="26.5/41"/>
    <otu id="otu95648" label="84.5/99"/>
    <otu id="otu95652" label="4.3/82"/>
    <otu id="otu95656" label="OGO90039.1_GCA_001797275_hypothetical_protein_A2Y17_07365__Clostridiales_bacterium_GWF2_38_85_"/>
    <otu id="otu95660" label="GCA_002422535DIVY01000004.1_25303043175814_25_GCA_002422535_1_ID_14_25_partial_00__Bacillales_bacterium_UBA6120_"/>
    <otu id="otu95668" label="WP_107942068.1_GCF_003049645_lipopolysaccharide_biosynthesis_protein__Lysinibacillus_fluoroglycofenilyticus_"/>
    <otu id="otu95676" label="SCH26692.1_GCA_900066575_Lipopolysaccharide_biosynthesis_protein_wzxC__uncultured_Clostridium_sp._"/>
    <otu id="otu95684" label="GCA_900555605USLW01000320.1_312002645320_3_GCA_900555605_1_ID_320_3_partial_00__uncultured_Clostridium_sp._"/>
    <otu id="otu95692" label="AVM44389.1_GCA_002998355_hypothetical_protein_C5Q97_06525__Victivallales_bacterium_CCUG_44730_"/>
    <otu id="otu95700" label="45.7/35"/>
    <otu id="otu95704" label="30.4/48"/>
    <otu id="otu95708" label="98/92"/>
    <otu id="otu95712" label="QBO59683.1_GCA_004359195_Teichuronic_acid_biosynthesis_protein_TuaB__Chryseobacterium_sp._NBC_122_"/>
    <otu id="otu95716" label="OUN75965.1_GCA_002159375_hypothetical_protein_B5G09_11980__Alistipes_sp._An54_"/>
    <otu id="otu95724" label="PWM89332.1_GCA_003150885_flippase__Coprobacter_sp._"/>
    <otu id="otu95734" label="WP_089608904.1_GCF_002224645_lipopolysaccharide_biosynthesis_protein__Dehalobacterium_formicoaceticum_"/>
    <otu id="otu95738" label="GCA_002403785DHIM01000384.1_151684318336293_15_GCA_002403785__1_ID_293_15_partial_00__Clostridium_sp._UBA4746_"/>
    <otu id="otu95754" label="96/90"/>
    <otu id="otu95758" label="86.6/70"/>
    <otu id="otu95762" label="86.9/84"/>
    <otu id="otu95766" label="RGD20615.1_GCA_003434585_lipopolysaccharide_biosynthesis_protein__Subdoligranulum_sp._AM23_21AC_"/>
    <otu id="otu95770" label="SFJ05775.1_GCA_900113965_Membrane_protein_involved_in_the_export_of_O_antigen_and_teichoic_acid__Treponema_bryantii_"/>
    <otu id="otu95778" label="78/68"/>
    <otu id="otu95782" label="84.7/75"/>
    <otu id="otu95786" label="85.7/81"/>
    <otu id="otu95790" label="92.3/99"/>
    <otu id="otu95796" label="WP_052297833.1_GCF_000236865_lipopolysaccharide_biosynthesis_protein__Senegalimassilia_anaerobia_"/>
    <otu id="otu95800" label="GCA_900538515UPYO01000001.1_4505229255243701_450_GCA_900538515_1_ID_1_450_partial_00__uncultured_Eggerthella_sp._"/>
    <otu id="otu95810" label="GCA_900554685USIG01000011.1_1087331012411_10_GCA_900554685_1_ID_11_10_partial_00__uncultured_Cryptobacterium_sp._"/>
    <otu id="otu95814" label="51.5/71"/>
    <otu id="otu95818" label="OUN86245.1_GCA_002161605_hypothetical_protein_B5G02_08705___Collinsella__massiliensis_"/>
    <otu id="otu95826" label="WP_102372356.1_GCF_900186505_lipopolysaccharide_biosynthesis_protein__Enorma_phocaeensis_"/>
    <otu id="otu95830" label="EHF01592.1_GCA_000233535_hypothetical_protein_HMPREF1008_01216__Olsenella_sp._oral_taxon_809_str._F0356_"/>
    <otu id="otu95838" label="GCA_900555995USMV01000066.1_32846433066_3_GCA_900555995_1_ID_66_3_partial_00__uncultured_Olsenella_sp._"/>
    <otu id="otu95858" label="RKI13625.1_GCA_003669055_lipopolysaccharide_biosynthesis_protein__bacterium_1XD21_70_"/>
    <otu id="otu95868" label="GCA_003246365QKAN01000163.1_530814589130_5_GCA_003246365_1_ID_130_5_partial_00__Clostridia_bacterium_"/>
    <otu id="otu95874" label="PKM41268.1_GCA_002841395_flippase__Firmicutes_bacterium_HGW_Firmicutes_9_"/>
    <otu id="otu95878" label="GCA_002482505DLGD01000038.1_38407794229014_38_GCA_002482505__1_ID_14_38_partial_00__Catabacter_sp._UBA7703_"/>
    <otu id="otu95894" label="97.2/79"/>
    <otu id="otu95898" label="48.6/73"/>
    <otu id="otu95902" label="AKT49769.1_GCA_001189515_hypothetical_protein_ADJ70_13815__Olsenella_sp._oral_taxon_807_"/>
    <otu id="otu95906" label="SCI53011.1_GCA_900066845_Lipopolysaccharide_biosynthesis_protein_wzxC__uncultured_Ruminococcus_sp._"/>
    <otu id="otu95916" label="GCA_900550955URUF01000019.1_1196371110919_11_GCA_900550955_1_ID_19_11_partial_00__uncultured_Clostridiales_bacterium_"/>
    <otu id="otu95922" label="GCA_900540045UQEF01000049.1_31278274749_3_GCA_900540045__1_ID_49_3_partial_00__uncultured_Clostridiales_bacterium_"/>
    <otu id="otu95926" label="GCA_900553905USFL01000351.1_21131582351_2_GCA_900553905_1_ID_351_2_partial_00__uncultured_Clostridiales_bacterium_"/>
    <otu id="otu95950" label="85.4/71"/>
    <otu id="otu95954" label="87.6/91"/>
    <otu id="otu95958" label="94.9/98"/>
    <otu id="otu95962" label="65.2/57"/>
    <otu id="otu95966" label="94/64"/>
    <otu id="otu95970" label="89.7/84"/>
    <otu id="otu95974" label="87.7/68"/>
    <otu id="otu95978" label="79.6/69"/>
    <otu id="otu95982" label="50.1/96"/>
    <otu id="otu95986" label="77.7/92"/>
    <otu id="otu95994" label="WP_028255701.1_GCF_000428745_lipopolysaccharide_biosynthesis_protein__Veillonella_magna_"/>
    <otu id="otu95998" label="SHJ79255.1_GCA_900142005_Membrane_protein_involved_in_the_export_of_O_antigen_and_teichoic_acid__Dethiosulfatibacter_aminovorans_DSM_17477_"/>
    <otu id="otu96008" label="RHU48445.1_GCA_003481215_lipopolysaccharide_biosynthesis_protein__Blautia_sp._TF11_31AT_"/>
    <otu id="otu96012" label="GCA_900540775UQHE01000003.1_5459615610963_54_GCA_900540775_1_ID_3_54_partial_00__uncultured_Ruminococcaceae_bacterium_"/>
    <otu id="otu96026" label="GCA_004554165SFNQ01000019.1_37377973932617_37_GCA_004554165__1_ID_17_37_partial_00__Clostridiales_bacterium_"/>
    <otu id="otu96030" label="GCA_004558435SFCU01000084.1_111452117_1_GCA_004558435_1_ID_117_1_partial_10__Clostridiales_bacterium_"/>
    <otu id="otu96042" label="GCA_002315505DCGX01000047.1_18249532641615_18_GCA_002315505_1_ID_15_18_partial_00__Ruminococcaceae_bacterium_UBA1767_"/>
    <otu id="otu96050" label="GCA_002423705DINW01000003.1_63121458135_6_GCA_002423705__1_ID_35_6_partial_00__Clostridium_sp._UBA5530_"/>
    <otu id="otu96058" label="67.8/37"/>
    <otu id="otu96062" label="95/82"/>
    <otu id="otu96066" label="38.7/14"/>
    <otu id="otu96070" label="33/18"/>
    <otu id="otu96074" label="WP_102267236.1_GCF_900199515_lipopolysaccharide_biosynthesis_protein__Faecalitalea_sp._Marseille_P3755_"/>
    <otu id="otu96078" label="GCA_900548765URLU01000054.1_31231270954_3_GCA_900548765_1_ID_54_3_partial_00__uncultured_Lachnobacterium_sp._"/>
    <otu id="otu96086" label="82.6/100"/>
    <otu id="otu96092" label="GCA_002390045DGSB01000059.1_64548600572_6_GCA_002390045_1_ID_72_6_partial_00__Fibrobacter_sp._UBA4373_"/>
    <otu id="otu96096" label="87/100"/>
    <otu id="otu96100" label="GCA_002396385DGTD01000081.1_1815728171762_18_GCA_002396385_1_ID_2_18_partial_00__Bacteroidales_bacterium_UBA4345_"/>
    <otu id="otu96104" label="GCA_900548535URLG01000005.1_4046938483415_40_GCA_900548535_1_ID_5_40_partial_00__uncultured_Prevotella_sp._"/>
    <otu id="otu96116" label="75.8/100"/>
    <otu id="otu96120" label="GCA_004552445SFOJ01000024.1_21373281225_2_GCA_004552445__1_ID_25_2_partial_00__Mollicutes_bacterium_"/>
    <otu id="otu96124" label="AEI56316.1_GCA_000159455_polysaccharide_biosynthesis_protein__Lactobacillus_reuteri_SD2112_"/>
    <otu id="otu96140" label="93.9/99"/>
    <otu id="otu96144" label="EGC19682.1_GCA_000191065_polysaccharide_biosynthesis_protein__Prevotella_multiformis_DSM_16608_"/>
    <otu id="otu96148" label="95.2/99"/>
    <otu id="otu96152" label="GCA_002395135DGWC01000055.1_78856258710022_78_GCA_002395135_1_ID_22_78_partial_00__Prevotella_sp._UBA4268_"/>
    <otu id="otu96160" label="RRD02586.1_GCA_003932845_lipopolysaccharide_biosynthesis_protein__Prevotella_sp._OH937_COT_195_"/>
    <otu id="otu96164" label="RUL59364.1_GCA_003977605_lipopolysaccharide_biosynthesis_protein__Prevotella_sp._KCOM_3155_"/>
    <otu id="otu96174" label="GCA_900318815ONMA01000007.1_8011612611757146_80_GCA_900318815__1_ID_46_80_partial_00__uncultured_Prevotellaceae_bacterium_"/>
    <otu id="otu96178" label="GCA_900313715OMSH01000288.1_23219742342212_23_GCA_900313715__1_ID_12_23_partial_00__uncultured_Prevotellaceae_bacterium_"/>
    <otu id="otu96202" label="98.6/98"/>
    <otu id="otu96208" label="14.2/84"/>
    <otu id="otu96212" label="43.1/89"/>
    <otu id="otu96216" label="32.4/91"/>
    <otu id="otu96220" label="ADL33458.1_GCA_000145035_polysaccharide_biosynthesis_protein__Butyrivibrio_proteoclasticus_B316_"/>
    <otu id="otu96224" label="GCA_002329285DCTO01000099.1_20237462520931_20_GCA_002329285__1_ID_31_20_partial_00__Ruminococcaceae_bacterium_UBA1438_"/>
    <otu id="otu96232" label="SCW59237.1_GCA_900099715_Membrane_protein_involved_in_the_export_of_O_antigen_and_teichoic_acid__Ruminococcaceae_bacterium_YRB3002_"/>
    <otu id="otu96240" label="OKZ73301.1_GCA_001915755_lipopolysaccharide_biosynthesis_protein__Clostridiales_bacterium_36_14_"/>
    <otu id="otu96248" label="GCA_001896565MPOU01000007.1_23025309825457633_230_GCA_001896565__1_ID_33_230_partial_00__bacterium_EBM_40_"/>
    <otu id="otu96256" label="69.1/91"/>
    <otu id="otu96260" label="GCA_900313555OMRQ01000227.1_215152972174_2_GCA_900313555__1_ID_174_2_partial_00__uncultured_Clostridiales_bacterium_"/>
    <otu id="otu96266" label="TCR54491.1_GCA_004342525_O_antigen_teichoic_acid_export_membrane_protein__Paenibacillus_sp._BK736_"/>
    <otu id="otu96270" label="SEO64240.1_GCA_900110075_Membrane_protein_involved_in_the_export_of_O_antigen_and_teichoic_acid__Paenibacillus_sp._OV219_"/>
    <otu id="otu96294" label="72.3/75"/>
    <otu id="otu96298" label="79.1/83"/>
    <otu id="otu96302" label="84.1/84"/>
    <otu id="otu96306" label="55/82"/>
    <otu id="otu96310" label="KRN33111.1_GCA_001437155_lipopolysaccharide_biosynthesis_protein__Lactobacillus_mali_"/>
    <otu id="otu96314" label="GCA_002452745DKFC01000077.1_32013344350_3_GCA_002452745_1_ID_50_3_partial_00__Firmicutes_bacterium_UBA6806_"/>
    <otu id="otu96322" label="22.4/26"/>
    <otu id="otu96326" label="87.7/83"/>
    <otu id="otu96332" label="OXM99242.1_GCA_002234915_lipopolysaccharide_biosynthesis_protein__Bifidobacterium_vansinderenii_"/>
    <otu id="otu96336" label="GCA_002309395DBWU01000063.1_20211182259678_20_GCA_002309395__1_ID_78_20_partial_00__Oscillospiraceae_bacterium_UBA1230_"/>
    <otu id="otu96344" label="CDB35092.1_GCA_000436095_polysaccharide_biosynthesis_protein__Phascolarctobacterium_sp._CAG_266_"/>
    <otu id="otu96354" label="37.3/100"/>
    <otu id="otu96358" label="GCA_900539115UQAQ01000013.1_54532815475013_54_GCA_900539115__1_ID_13_54_partial_00__uncultured_Roseburia_sp._"/>
    <otu id="otu96362" label="GCA_900554825USIV01000017.1_9111961266517_9_GCA_900554825__1_ID_17_9_partial_00__uncultured_Roseburia_sp._"/>
    <otu id="otu96370" label="GCA_002435545DJNB01000215.1_101182113290246_10_GCA_002435545_1_ID_246_10_partial_00__Lachnoclostridium_sp._UBA6475_"/>
    <otu id="otu96386" label="75.5/73"/>
    <otu id="otu96392" label="GCA_900547445URGJ01000002.1_981098211112512_98_GCA_900547445_1_ID_2_98_partial_00__uncultured_Ruminococcaceae_bacterium_"/>
    <otu id="otu96396" label="GCA_002314595DCGP01000032.1_22207282217638_22_GCA_002314595_1_ID_38_22_partial_00__Clostridiales_bacterium_UBA1775_"/>
    <otu id="otu96404" label="38.1/100"/>
    <otu id="otu96408" label="GCA_002402315DHFP01000258.1_11998811433157_11_GCA_002402315__1_ID_157_11_partial_00__Clostridiales_bacterium_UBA4821_"/>
    <otu id="otu96412" label="WP_044947683.1_GCF_000702025_lipopolysaccharide_biosynthesis_protein__Blautia_schinkii_"/>
    <otu id="otu96428" label="GCA_002427425DIRA01000037.1_70794578090211_70_GCA_002427425__1_ID_11_70_partial_00__Clostridiales_bacterium_UBA5448_"/>
    <otu id="otu96440" label="81.9/24"/>
    <otu id="otu96444" label="82.5/53"/>
    <otu id="otu96448" label="21.4/29"/>
    <otu id="otu96456" label="GCA_900541255UQJL01000008.1_5161122625768_51_GCA_900541255_1_ID_8_51_partial_00__uncultured_Clostridium_sp._"/>
    <otu id="otu96460" label="OUQ36346.1_GCA_002160915_lipopolysaccharide_biosynthesis_protein__Faecalibacterium_sp._An121_"/>
    <otu id="otu96470" label="SUY58720.1_GCA_900461275_polysaccharide_biosynthesis_protein___Clostridium__symbiosum_"/>
    <otu id="otu96474" label="81.6/100"/>
    <otu id="otu96478" label="GCA_900547735URHZ01000003.1_7288111895953_72_GCA_900547735__1_ID_3_72_partial_00__uncultured_Clostridium_sp._"/>
    <otu id="otu96482" label="WP_125140967.1_GCF_900626075_lipopolysaccharide_biosynthesis_protein__Clostridium_sp._Marseille_P8228_"/>
    <otu id="otu96498" label="OUQ37358.1_GCA_002160915_hypothetical_protein_B5E66_08590__Faecalibacterium_sp._An121_"/>
    <otu id="otu96506" label="95/96"/>
    <otu id="otu96510" label="73.5/96"/>
    <otu id="otu96514" label="62.3/95"/>
    <otu id="otu96518" label="51.7/96"/>
    <otu id="otu96524" label="GCA_002342545DDQE01000023.1_1718383198618_17_GCA_002342545__1_ID_8_17_partial_00__Bacillales_bacterium_UBA2450_"/>
    <otu id="otu96528" label="GCA_900314865OMWW01000001.1_3363608143622892_336_GCA_900314865_1_ID_2_336_partial_00__uncultured_Erysipelotrichaceae_bacterium_"/>
    <otu id="otu96536" label="SCH45797.1_GCA_900066365_Lipopolysaccharide_biosynthesis_protein_wzxC__uncultured_Clostridium_sp._"/>
    <otu id="otu96544" label="WP_027117322.1_GCF_000687655_lipopolysaccharide_biosynthesis_protein__Lachnospiraceae_bacterium_YSB2008_"/>
    <otu id="otu96552" label="GCA_002491115DKVI01000052.1_21248272626098_21_GCA_002491115_1_ID_98_21_partial_00__Lachnospiraceae_bacterium_UBA7182_"/>
    <otu id="otu96560" label="41.1/85"/>
    <otu id="otu96564" label="84.3/85"/>
    <otu id="otu96568" label="84.9/16"/>
    <otu id="otu96572" label="75.7/48"/>
    <otu id="otu96576" label="76.2/43"/>
    <otu id="otu96580" label="0/6"/>
    <otu id="otu96584" label="93.4/98"/>
    <otu id="otu96588" label="SMC42657.1_GCA_900176495_Membrane_protein_involved_in_the_export_of_O_antigen_and_teichoic_acid__Clostridiales_bacterium_"/>
    <otu id="otu96592" label="GCA_900539715UQDA01000003.1_6574232756773_65_GCA_900539715_1_ID_3_65_partial_00__uncultured_Lachnospiraceae_bacterium_"/>
    <otu id="otu96600" label="84.8/89"/>
    <otu id="otu96604" label="54.9/76"/>
    <otu id="otu96608" label="96.5/97"/>
    <otu id="otu96612" label="86.9/93"/>
    <otu id="otu96616" label="0/32"/>
    <otu id="otu96620" label="80.3/96"/>
    <otu id="otu96624" label="22.6/81"/>
    <otu id="otu96628" label="26.5/49"/>
    <otu id="otu96632" label="88.6/97"/>
    <otu id="otu96636" label="35.1/94"/>
    <otu id="otu96640" label="71.6/100"/>
    <otu id="otu96644" label="GCA_002314715DCGY01000031.1_2327076285427_23_GCA_002314715_1_ID_7_23_partial_00__Lachnospiraceae_bacterium_UBA1766_"/>
    <otu id="otu96648" label="WP_034230563.1_GCF_000703065_lipopolysaccharide_biosynthesis_protein__Lachnospiraceae_bacterium_AC2029_"/>
    <otu id="otu96656" label="HBI59808.1_GCA_003508635_TPA__flippase__Lachnospiraceae_bacterium_"/>
    <otu id="otu96664" label="RKJ11301.1_GCA_003612525_lipopolysaccharide_biosynthesis_protein__bacterium_C_53_"/>
    <otu id="otu96672" label="90.5/89"/>
    <otu id="otu96676" label="96/94"/>
    <otu id="otu96680" label="GCA_900539415UQCG01000001.1_1261369551384091_126_GCA_900539415__1_ID_1_126_partial_00__uncultured_Ruminococcaceae_bacterium_"/>
    <otu id="otu96686" label="GCA_900539445UQCB01000003.1_1241176861191583_124_GCA_900539445__1_ID_3_124_partial_00__uncultured_Ruminococcaceae_bacterium_"/>
    <otu id="otu96690" label="GCA_900539165UQAZ01000006.1_5058628600886_50_GCA_900539165__1_ID_6_50_partial_00__uncultured_Ruminococcaceae_bacterium_"/>
    <otu id="otu96702" label="GCA_900316165ONBW01000010.1_34359553741576_34_GCA_900316165__1_ID_76_34_partial_00__uncultured_Lachnospiraceae_bacterium_"/>
    <otu id="otu96716" label="71.1/100"/>
    <otu id="otu96720" label="SEQ95691.1_GCA_900111135_Membrane_protein_involved_in_the_export_of_O_antigen_and_teichoic_acid__Granulicatella_balaenopterae_"/>
    <otu id="otu96724" label="27.8/92"/>
    <otu id="otu96728" label="WP_066732557.1_GCF_900086725_lipopolysaccharide_biosynthesis_protein__Bariatricus_massiliensis_"/>
    <otu id="otu96732" label="GCA_900539835UQDR01000020.1_29273082878620_29_GCA_900539835_1_ID_20_29_partial_00__uncultured_Ruminococcus_sp._"/>
    <otu id="otu96744" label="GCA_900557075USRG01000001.1_1313831152281_13_GCA_900557075__1_ID_1_13_partial_00__uncultured_Ruminococcus_sp._"/>
    <otu id="otu96758" label="67/65"/>
    <otu id="otu96762" label="WP_036376614.1_GCF_000702905_lipopolysaccharide_biosynthesis_protein__Mitsuokella_jalaludinii_"/>
    <otu id="otu96766" label="GCA_900539235UQBA01000001.1_1413926153621_14_GCA_900539235__1_ID_1_14_partial_00__uncultured_Lachnospiraceae_bacterium_"/>
    <otu id="otu96774" label="90.3/98"/>
    <otu id="otu96778" label="27/64"/>
    <otu id="otu96782" label="1.2/45"/>
    <otu id="otu96786" label="88.6/92"/>
    <otu id="otu96790" label="GCA_900548215URJI01000001.1_3543712451571_35_GCA_900548215__1_ID_1_35_partial_00__uncultured_Coprococcus_sp._"/>
    <otu id="otu96794" label="WP_059085626.1_GCF_001487165_MULTISPECIES__lipopolysaccharide_biosynthesis_protein__Blautia_"/>
    <otu id="otu96802" label="60.3/68"/>
    <otu id="otu96806" label="HCO35726.1_GCA_003537285_TPA__flippase__Eubacterium_sp._"/>
    <otu id="otu96812" label="GCA_900538975UQAD01000014.1_31650308914_3_GCA_900538975_1_ID_14_3_partial_00__uncultured_Clostridium_sp._"/>
    <otu id="otu96816" label="GCA_900547695URHX01000016.1_16156041705216_16_GCA_900547695__1_ID_16_16_partial_00__uncultured_Lachnobacterium_sp._"/>
    <otu id="otu96832" label="RGF74606.1_GCA_003460605_lipopolysaccharide_biosynthesis_protein__Ruminococcus_sp._AF31_8BH_"/>
    <otu id="otu96840" label="GCA_900551175URUV01000024.1_16170761851224_16_GCA_900551175_1_ID_24_16_partial_00__uncultured_Ruminococcaceae_bacterium_"/>
    <otu id="otu96856" label="GCA_900547405URGL01000002.1_5448267497302_54_GCA_900547405__1_ID_2_54_partial_00__uncultured_Clostridiales_bacterium_"/>
    <otu id="otu96866" label="GCA_900318375ONKG01000026.1_38467034815773_38_GCA_900318375__1_ID_73_38_partial_00__uncultured_Lachnospiraceae_bacterium_"/>
    <otu id="otu96872" label="GCA_002371335DFHP01000162.1_17199482139956_17_GCA_002371335_1_ID_56_17_partial_00__Eubacterium_sp._UBA3720_"/>
    <otu id="otu96876" label="WP_034932018.1_GCF_000701725_lipopolysaccharide_biosynthesis_protein__Erysipelotrichaceae_bacterium_NK3D112_"/>
    <otu id="otu96892" label="52.5/60"/>
    <otu id="otu96898" label="GCA_900545265UQYI01000014.1_26248232627114_26_GCA_900545265__1_ID_14_26_partial_00__uncultured_Clostridiales_bacterium_"/>
    <otu id="otu96902" label="23.7/87"/>
    <otu id="otu96906" label="GCA_900549255URNS01000008.1_3134329357808_31_GCA_900549255__1_ID_8_31_partial_00__uncultured_Clostridiales_bacterium_"/>
    <otu id="otu96912" label="GCA_900546515URDG01000013.1_40455374699113_40_GCA_900546515__1_ID_13_40_partial_00__uncultured_Clostridiales_bacterium_"/>
    <otu id="otu96916" label="GCA_004559235SFYJ01000024.1_15149731641548_15_GCA_004559235__1_ID_48_15_partial_00__bacterium_"/>
    <otu id="otu96932" label="79.9/97"/>
    <otu id="otu96936" label="78.5/100"/>
    <otu id="otu96940" label="GCA_002391195DGRZ01000066.1_45431714462263_45_GCA_002391195_1_ID_63_45_partial_00__Fibrobacter_sp._UBA4375_"/>
    <otu id="otu96946" label="GCA_002310995DBYV01000040.1_3335987374413_33_GCA_002310995_1_ID_3_33_partial_00__bacterium_UBP6_UBA1177_"/>
    <otu id="otu96950" label="GCA_002310035DBYC01000014.1_29288973036344_29_GCA_002310035__1_ID_44_29_partial_00__bacterium_UBP6_UBA1196_"/>
    <otu id="otu96968" label="GCA_900316495ONDC01000017.1_272998131435117_27_GCA_900316495__1_ID_117_27_partial_00__uncultured_Clostridiales_bacterium_"/>
    <otu id="otu96972" label="GCA_900317765ONID01000008.1_263013231586105_26_GCA_900317765__1_ID_105_26_partial_00__uncultured_Clostridiales_bacterium_"/>
    <otu id="otu96980" label="36.7/98"/>
    <otu id="otu96984" label="CDE12579.1_GCA_000437175_polysaccharide_biosynthesis_protein__Ruminococcus_sp._CAG_330_"/>
    <otu id="otu96988" label="WP_028520942.1_GCF_000621785_lipopolysaccharide_biosynthesis_protein__Ruminococcus_flavefaciens_"/>
    <otu id="otu97000" label="SFX01936.1_GCA_900119535_Membrane_protein_involved_in_the_export_of_O_antigen_and_teichoic_acid__Ruminococcus_flavefaciens_"/>
    <otu id="otu97022" label="GCA_002493625DKZK01000019.1_15229482438729_15_GCA_002493625__1_ID_29_15_partial_00__Lachnospiraceae_bacterium_UBA7076_"/>
    <otu id="otu97026" label="RHR70324.1_GCA_003479405_lipopolysaccharide_biosynthesis_protein__Eubacterium_sp._AF16_48_"/>
    <otu id="otu97038" label="GCA_900313495OMRM01000136.1_315372973263_3_GCA_900313495_1_ID_263_3_partial_00__uncultured_Erysipelotrichaceae_bacterium_"/>
    <otu id="otu97052" label="HAB00501.1_GCA_003445125_TPA__flippase__Ruminococcaceae_bacterium_"/>
    <otu id="otu97056" label="GCA_002315475DCGI01000097.1_53869659269_5_GCA_002315475__1_ID_69_5_partial_00__Catabacter_sp._UBA1782_"/>
    <otu id="otu97070" label="GCA_002362155DETN01000101.1_21008246875_2_GCA_002362155__1_ID_75_2_partial_00__Lachnospiraceae_bacterium_UBA3287_"/>
    <otu id="otu97074" label="GCA_002371335DFHP01000187.1_53703518481_5_GCA_002371335_1_ID_81_5_partial_00__Eubacterium_sp._UBA3720_"/>
    <otu id="otu97086" label="37/15"/>
    <otu id="otu97090" label="RHT81392.1_GCA_003480725_lipopolysaccharide_biosynthesis_protein__Clostridiaceae_bacterium_AM27_36LB_"/>
    <otu id="otu97094" label="GCA_001941075MSHH01000073.1_14184691992373_14_GCA_001941075__1_ID_73_14_partial_00__Oscillospiraceae_bacterium_Zagget6_"/>
    <otu id="otu97106" label="93.7/99"/>
    <otu id="otu97110" label="OUN95453.1_GCA_002161675_lipopolysaccharide_biosynthesis_protein__Pseudoflavonifractor_sp._An44_"/>
    <otu id="otu97114" label="GCA_001941125MSHN01000079.1_117059851379_11_GCA_001941125__1_ID_79_11_partial_00__Lachnospiraceae_bacterium_Zagget13_"/>
    <otu id="otu97128" label="GCA_002309015DBWM01000053.1_33433484481463_33_GCA_002309015__1_ID_63_33_partial_00__Myxococcales_bacterium_UBA1238_"/>
    <otu id="otu97132" label="WP_051197784.1_GCF_000424285_lipopolysaccharide_biosynthesis_protein__Butyrivibrio_sp._MB2005_"/>
    <otu id="otu97152" label="46.5/42"/>
    <otu id="otu97156" label="GCA_900547035URFM01000013.1_61649606642313_61_GCA_900547035__1_ID_13_61_partial_00__uncultured_Clostridium_sp._"/>
    <otu id="otu97160" label="OUQ47374.1_GCA_002160985_lipopolysaccharide_biosynthesis_protein__Lachnoclostridium_sp._An118_"/>
    <otu id="otu97176" label="92.5/87"/>
    <otu id="otu97180" label="GCA_002423395DIVZ01000005.1_4244428564443377_424_GCA_002423395_1_ID_7_424_partial_00__Eubacteriaceae_bacterium_UBA6119_"/>
    <otu id="otu97184" label="82/98"/>
    <otu id="otu97188" label="GCA_001604215LVAX01000035.1_1144158335_1_GCA_001604215__1_ID_35_1_partial_00__Clostridiales_bacterium_Firm_18_"/>
    <otu id="otu97192" label="74.9/98"/>
    <otu id="otu97196" label="86.6/96"/>
    <otu id="otu97200" label="24/90"/>
    <otu id="otu97204" label="GCA_002297545DBLZ01000130.1_121219913632111_12_GCA_002297545__1_ID_111_12_partial_00__Prevotellaceae_bacterium_UBA711_"/>
    <otu id="otu97208" label="GCA_002373375DFLE01000047.1_1110080115345_11_GCA_002373375_1_ID_5_11_partial_00__Prevotellaceae_bacterium_UBA3627_"/>
    <otu id="otu97216" label="GCA_900318955ONMJ01000048.1_76599805630_7_GCA_900318955__1_ID_30_7_partial_00__uncultured_Bacteroidales_bacterium_"/>
    <otu id="otu97224" label="EKU91216.1_GCA_000315485_hypothetical_protein_HMPREF9447_01406__Bacteroides_oleiciplenus_YIT_12058_"/>
    <otu id="otu97244" label="18.8/74"/>
    <otu id="otu97248" label="GCA_900557305USSB01000001.1_7062170636181_70_GCA_900557305_1_ID_1_70_partial_00__uncultured_Tenericutes_bacterium_"/>
    <otu id="otu97252" label="SSA58535.1_GCA_900115945_Membrane_protein_involved_in_the_export_of_O_antigen_and_teichoic_acid__Faecalicatena_orotica_"/>
    <otu id="otu97264" label="78.3/94"/>
    <otu id="otu97268" label="74.2/92"/>
    <otu id="otu97272" label="GCA_002315385DCHZ01000033.1_50616366309911_50_GCA_002315385_1_ID_11_50_partial_00__Firmicutes_bacterium_UBA1739_"/>
    <otu id="otu97280" label="SHM26425.1_GCA_900143055_Membrane_protein_involved_in_the_export_of_O_antigen_and_teichoic_acid__Fibrobacter_sp._UWR3_"/>
    <otu id="otu97284" label="GCA_002382975DFTB01000017.1_65006646914_6_GCA_002382975__1_ID_14_6_partial_00__Fibrobacter_sp._UBA4223_"/>
    <otu id="otu97294" label="88.5/100"/>
    <otu id="otu97298" label="87.2/100"/>
    <otu id="otu97302" label="SHK91725.1_GCA_900142535_Membrane_protein_involved_in_the_export_of_O_antigen_and_teichoic_acid__Fibrobacter_sp._UWEL_"/>
    <otu id="otu97306" label="GCA_002314675DCGZ01000018.1_18194812093291_18_GCA_002314675__1_ID_91_18_partial_00__Fibrobacter_sp._UBA1765_"/>
    <otu id="otu97314" label="58.2/94"/>
    <otu id="otu97318" label="PBC74179.1_GCA_002300465_O_antigen_teichoic_acid_export_membrane_protein__Fibrobacter_sp._NR9_"/>
    <otu id="otu97322" label="GCA_002314675DCGZ01000078.1_222118422635143_22_GCA_002314675_1_ID_143_22_partial_00__Fibrobacter_sp._UBA1765_"/>
    <otu id="otu97334" label="GCA_002395745DGUN01000051.1_2021609230576_20_GCA_002395745_1_ID_6_20_partial_00__Fibrobacter_sp._UBA4309_"/>
    <otu id="otu97352" label="78.6/100"/>
    <otu id="otu97356" label="9.7/56"/>
    <otu id="otu97360" label="50.9/98"/>
    <otu id="otu97366" label="WP_027727493.1_GCF_000619925_lipopolysaccharide_biosynthesis_protein__Treponema_sp._C6A8_"/>
    <otu id="otu97370" label="HBG37137.1_GCA_003500395_TPA__flippase__Treponema_sp._"/>
    <otu id="otu97378" label="AEE16173.1_GCA_000212415_polysaccharide_biosynthesis_protein__Treponema_brennaborense_DSM_12168_"/>
    <otu id="otu97386" label="GCA_001604605LVBX01000032.1_11119732_1_GCA_001604605__1_ID_32_1_partial_10__Verrucomicrobia_bacterium_Verruco_03_"/>
    <otu id="otu97394" label="GCA_002315375DCHR01000044.1_12160991758360_12_GCA_002315375__1_ID_60_12_partial_00__Treponema_sp._UBA1747_"/>
    <otu id="otu97402" label="GCA_002307215DBTU01000002.1_2846228552_2_GCA_002307215_1_ID_52_2_partial_00__Lachnoclostridium_sp._UBA1308_"/>
    <otu id="otu97418" label="92.1/72"/>
    <otu id="otu97424" label="5.3/4"/>
    <otu id="otu97428" label="90.5/97"/>
    <otu id="otu97432" label="88.3/23"/>
    <otu id="otu97436" label="67.9/3"/>
    <otu id="otu97440" label="85.5/7"/>
    <otu id="otu97444" label="80.5/93"/>
    <otu id="otu97450" label="83.3/96"/>
    <otu id="otu97454" label="EMZ25209.1_GCA_000364245_hypothetical_protein_C824_03229__Clostridium_sp._ASF502_"/>
    <otu id="otu97458" label="PKM90638.1_GCA_002841605_flippase__Firmicutes_bacterium_HGW_Firmicutes_10_"/>
    <otu id="otu97466" label="76.8/97"/>
    <otu id="otu97470" label="86.3/90"/>
    <otu id="otu97474" label="89.8/100"/>
    <otu id="otu97480" label="80.9/100"/>
    <otu id="otu97484" label="OFU49967.1_GCA_001806975_lipopolysaccharide_biosynthesis_protein__Aerococcus_sp._HMSC10H05_"/>
    <otu id="otu97488" label="GCA_002427545DIRM01000032.1_42561265758619_42_GCA_002427545_1_ID_19_42_partial_00__Mageeibacillus_sp._UBA5436_"/>
    <otu id="otu97496" label="87.8/100"/>
    <otu id="otu97500" label="SFC56875.1_GCA_900112455_Membrane_protein_involved_in_the_export_of_O_antigen_and_teichoic_acid__Alkalibacterium_subtropicum_"/>
    <otu id="otu97504" label="OJG09661.1_GCA_001885765_polysaccharide_biosynthesis_protein__Enterococcus_aquimarinus_"/>
    <otu id="otu97516" label="GCA_002305475DBRB01000004.1_12101451161717_12_GCA_002305475_1_ID_17_12_partial_00__candidate_division_WWE3_bacterium_UBA1379_"/>
    <otu id="otu97526" label="EXJ23324.1_GCA_000585255_Lipopolysaccharide_biosynthesis_protein_WzxC__Alkalibacterium_sp._AK22_"/>
    <otu id="otu97532" label="PKM55407.1_GCA_002840195_flippase__Firmicutes_bacterium_HGW_Firmicutes_5_"/>
    <otu id="otu97538" label="PKM55420.1_GCA_002840195_flippase__Firmicutes_bacterium_HGW_Firmicutes_5_"/>
    <otu id="otu97542" label="PKM68162.1_GCA_002841495_flippase__Firmicutes_bacterium_HGW_Firmicutes_2_"/>
    <otu id="otu97562" label="83.1/90"/>
    <otu id="otu97566" label="GCA_003562295PWVI01000031.1_1115156910_1_GCA_003562295__1_ID_10_1_partial_00__Halobacteroidaceae_bacterium_"/>
    <otu id="otu97570" label="GCA_003557005PWPX01000177.1_2996245654_2_GCA_003557005_1_ID_54_2_partial_00__Clostridia_bacterium_"/>
    <otu id="otu97586" label="92/100"/>
    <otu id="otu97590" label="GCA_002425705DIMT01000010.1_4752632541132_47_GCA_002425705_1_ID_2_47_partial_00__Firmicutes_bacterium_UBA5559_"/>
    <otu id="otu97594" label="GCA_002418625DIEM01000047.1_18158181728118_18_GCA_002418625_1_ID_18_18_partial_00__Firmicutes_bacterium_UBA5774_"/>
    <otu id="otu97606" label="WP_066633786.1_GCF_001592105_lipopolysaccharide_biosynthesis_protein__Desulfofarcimen_intricatum_"/>
    <otu id="otu97614" label="75.9/91"/>
    <otu id="otu97620" label="16.7/95"/>
    <otu id="otu97624" label="WP_102692125.1_GCF_002884495_lipopolysaccharide_biosynthesis_protein__Rummeliibacillus_pycnus_"/>
    <otu id="otu97628" label="RHW42797.1_GCA_003515685_lipopolysaccharide_biosynthesis_protein__Bacillus_notoginsengisoli_"/>
    <otu id="otu97638" label="GCA_002360295DEQI01000034.1_430974581322_4_GCA_002360295__1_ID_322_4_partial_00__Planococcaceae_bacterium_UBA3370_"/>
    <otu id="otu97642" label="ATP39437.1_GCA_002736105_flippase__Solibacillus_sp._R5_41_"/>
    <otu id="otu97656" label="72/100"/>
    <otu id="otu97660" label="WP_010681351.1_GCF_000179595_lipopolysaccharide_biosynthesis_protein__Hungateiclostridium_cellulolyticum_"/>
    <otu id="otu97666" label="APC41942.1_GCA_001877035_lipopolysaccharide_biosynthesis_protein__Clostridium_estertheticum_subsp._estertheticum_"/>
    <otu id="otu97670" label="GCA_002403785DHIM01000293.1_322463700311_3_GCA_002403785__1_ID_311_3_partial_00__Clostridium_sp._UBA4746_"/>
    <otu id="otu97684" label="TGY42351.1_GCA_004794105_lipopolysaccharide_biosynthesis_protein__Clostridium_sartagoforme_"/>
    <otu id="otu97688" label="EEH96855.1_GCA_000158375_hypothetical_protein_CSBG_00481__Clostridium_sp._7_2_43FAA_"/>
    <otu id="otu97708" label="0/3"/>
    <otu id="otu97712" label="PKM94539.1_GCA_002841625_flippase__Firmicutes_bacterium_HGW_Firmicutes_1_"/>
    <otu id="otu97716" label="OXS25468.1_GCA_002237635_lipopolysaccharide_biosynthesis_protein__Acetobacterium_sp._MES1_"/>
    <otu id="otu97728" label="SOD21917.1_GCA_900215405_Membrane_protein_involved_in_the_export_of_O_antigen_and_teichoic_acid__Hungateiclostridium_thermocellum_"/>
    <otu id="otu97738" label="KEF38879.1_GCA_000708505_membrane_protein_involved_in_the_export_of_O_antigen_and_teichoic_acid__Bacillus_azotoformans_MEV2011_"/>
    <otu id="otu97744" label="AET70523.1_GCA_000235605_membrane_protein_involved_in_the_export_of_O_antigen_and_teichoic_acid__Desulfosporosinus_orientis_DSM_765_"/>
    <otu id="otu97748" label="EHQ91824.1_GCA_000244895_membrane_protein_involved_in_the_export_of_O_antigen_and_teichoic_acid__Desulfosporosinus_youngiae_DSM_17734_"/>
    <otu id="otu97766" label="TAJ43696.1_GCA_004297185_flippase__Methanofollis_sp._FWC_SCC2_"/>
    <otu id="otu97770" label="GCA_002506085DAWV01000010.1_17180661952022_17_GCA_002506085__1_ID_22_17_partial_00__Methanocorpusculaceae_archaeon_UBA425_"/>
    <otu id="otu97782" label="51.2/73"/>
    <otu id="otu97786" label="77.4/98"/>
    <otu id="otu97790" label="95.2/98"/>
    <otu id="otu97796" label="EFE91303.1_GCA_000160135_polysaccharide_biosynthesis_protein__Oribacterium_sp._oral_taxon_078_str._F0262_"/>
    <otu id="otu97800" label="86.2/100"/>
    <otu id="otu97804" label="GCA_002449915DJXY01000023.1_434724917157_4_GCA_002449915__1_ID_157_4_partial_00__Oribacterium_sp._UBA6992_"/>
    <otu id="otu97808" label="42.4/95"/>
    <otu id="otu97812" label="90.5/99"/>
    <otu id="otu97816" label="76.4/72"/>
    <otu id="otu97820" label="84.9/74"/>
    <otu id="otu97824" label="91.1/74"/>
    <otu id="otu97828" label="GCA_900315665OMZX01000018.1_879969432113_8_GCA_900315665_1_ID_113_8_partial_00__uncultured_Clostridiales_bacterium_"/>
    <otu id="otu97832" label="GCA_002396005DGVW01000041.1_31633308181_3_GCA_002396005__1_ID_81_3_partial_00__Oribacterium_sp._UBA4274_"/>
    <otu id="otu97840" label="SEA58564.1_GCA_900107835_Membrane_protein_involved_in_the_export_of_O_antigen_and_teichoic_acid__Oribacterium_sp._KHPX15_"/>
    <otu id="otu97850" label="GCA_002371295DFGZ01000133.1_987141015949_9_GCA_002371295_1_ID_49_9_partial_00__Oribacterium_sp._UBA3737_"/>
    <otu id="otu97854" label="WP_036606992.1_GCF_000702885_lipopolysaccharide_biosynthesis_protein__Oribacterium_sp._P6A1_"/>
    <otu id="otu97868" label="GCA_002431355DJEQ01000084.1_997691122017_9_GCA_002431355__1_ID_17_9_partial_00__Oribacterium_sp._UBA5894_"/>
    <otu id="otu97872" label="GCA_004554245SFND01000001.1_65738237529821_65_GCA_004554245_1_ID_21_65_partial_00__Oribacterium_sp._"/>
    <otu id="otu97884" label="GCA_900318695ONLM01000037.1_426174062129_4_GCA_900318695_1_ID_129_4_partial_00__uncultured_Clostridiales_bacterium_"/>
    <otu id="otu97902" label="97.6/100"/>
    <otu id="otu97906" label="59.3/100"/>
    <otu id="otu97910" label="PTL27732.1_GCA_003043955_flippase__Lachnospiraceae_bacterium_oral_taxon_096_"/>
    <otu id="otu97914" label="PNV59954.1_GCA_002899675_flippase__Clostridium_sp._chh4_2_"/>
    <otu id="otu97926" label="ASN93811.1_GCA_002234575_lipopolysaccharide_biosynthesis_protein___Clostridium__bolteae_"/>
    <otu id="otu97930" label="CDB61493.1_GCA_000436455_putative_uncharacterized_protein__Clostridium_clostridioforme_CAG_132_"/>
    <otu id="otu97938" label="95.2/100"/>
    <otu id="otu97942" label="GCA_001304855BBZN01000015.1_116892409022915_116_GCA_001304855_1_ID_15_116_partial_00__Clostridia_bacterium_UC5.1_1D2_"/>
    <otu id="otu97946" label="GCA_900540675UQHA01000004.1_1617906193634_16_GCA_900540675_1_ID_4_16_partial_00__uncultured_Clostridium_sp._"/>
    <otu id="otu97966" label="RGY98954.1_GCA_003464085_lipopolysaccharide_biosynthesis_protein__Clostridium_sp._AM58_1XD_"/>
    <otu id="otu97970" label="WP_101878065.1_GCF_900240245_lipopolysaccharide_biosynthesis_protein__Lachnoclostridium_edouardi_"/>
    <otu id="otu97980" label="78.4/99"/>
    <otu id="otu97984" label="77.6/100"/>
    <otu id="otu97990" label="9.5/87"/>
    <otu id="otu97994" label="GCA_900555625USLR01000051.1_794831093451_7_GCA_900555625_1_ID_51_7_partial_00__uncultured_Clostridium_sp._"/>
    <otu id="otu97998" label="EHI61492.1_GCA_000235505_hypothetical_protein_HMPREF9473_00515____Hungatella_hathewayi_WAL_18680_"/>
    <otu id="otu98006" label="88.8/89"/>
    <otu id="otu98012" label="GCA_900540335UQFC01000007.1_2224846263187_22_GCA_900540335_1_ID_7_22_partial_00__uncultured_Clostridium_sp._"/>
    <otu id="otu98016" label="GCA_900538475UPYT01000019.1_40393724081719_40_GCA_900538475__1_ID_19_40_partial_00__uncultured_Clostridium_sp._"/>
    <otu id="otu98026" label="RHS90923.1_GCA_003480105_lipopolysaccharide_biosynthesis_protein__Clostridium_sp._AM42_4_"/>
    <otu id="otu98032" label="GCA_900544695UQWC01000046.1_17162471771646_17_GCA_900544695__1_ID_46_17_partial_00__uncultured_Clostridium_sp._"/>
    <otu id="otu98036" label="RHT22384.1_GCA_003480315_lipopolysaccharide_biosynthesis_protein__Clostridium_sp._AM33_3_"/>
    <otu id="otu98056" label="RHQ15584.1_GCA_003478355_lipopolysaccharide_biosynthesis_protein__Lachnospiraceae_bacterium_AM48_27BH_"/>
    <otu id="otu98066" label="GCA_002358555DEPC01000125.1_111400515450136_11_GCA_002358555__1_ID_136_11_partial_00__Hungatella_sp._UBA3402_"/>
    <otu id="otu98070" label="93.2/100"/>
    <otu id="otu98074" label="RKI10793.1_GCA_003669055_lipopolysaccharide_biosynthesis_protein__bacterium_1XD21_70_"/>
    <otu id="otu98078" label="RKJ16346.1_GCA_003611875_lipopolysaccharide_biosynthesis_protein__bacterium_D16_56_"/>
    <otu id="otu98096" label="68.6/87"/>
    <otu id="otu98100" label="66.3/64"/>
    <otu id="otu98104" label="48.4/70"/>
    <otu id="otu98110" label="RHR47673.1_GCA_003479335_lipopolysaccharide_biosynthesis_protein__Clostridium_sp._AF18_27_"/>
    <otu id="otu98114" label="GCA_900555905USMT01000495.1_121441495_1_GCA_900555905_1_ID_495_1_partial_10__uncultured_Clostridium_sp._"/>
    <otu id="otu98122" label="GCA_900549235URNT01000042.1_693191073142_6_GCA_900549235_1_ID_42_6_partial_00__uncultured_Clostridium_sp._"/>
    <otu id="otu98130" label="GCA_900547035URFM01000030.1_22266062805730_22_GCA_900547035_1_ID_30_22_partial_00__uncultured_Clostridium_sp._"/>
    <otu id="otu98140" label="RGC13798.1_GCA_003433945_lipopolysaccharide_biosynthesis_protein___Clostridium__citroniae_"/>
    <otu id="otu98144" label="RGC30864.1_GCA_003434055_lipopolysaccharide_biosynthesis_protein___Clostridium__aldenense_"/>
    <otu id="otu98158" label="GCA_900551225URUZ01000073.1_77839929073_7_GCA_900551225_1_ID_73_7_partial_00__uncultured_Clostridium_sp._"/>
    <otu id="otu98162" label="GCA_900555045USJW01000112.1_91024311682112_9_GCA_900555045_1_ID_112_9_partial_00__uncultured_Clostridium_sp._"/>
    <otu id="otu98190" label="61.3/95"/>
    <otu id="otu98196" label="GCA_900551135URUX01000034.1_14121001355134_14_GCA_900551135_1_ID_34_14_partial_00__uncultured_Clostridium_sp._"/>
    <otu id="otu98200" label="GCA_900542035UQMJ01000020.1_26268142826520_26_GCA_900542035__1_ID_20_26_partial_00__uncultured_Clostridium_sp._"/>
    <otu id="otu98210" label="GCA_002409995DHOR01000006.1_12130091444550_12_GCA_002409995_1_ID_50_12_partial_00__Hungatella_sp._UBA5385_"/>
    <otu id="otu98214" label="92.4/99"/>
    <otu id="otu98218" label="60.4/99"/>
    <otu id="otu98222" label="92.1/87"/>
    <otu id="otu98226" label="0/82"/>
    <otu id="otu98230" label="78.1/83"/>
    <otu id="otu98236" label="WP_097003357.1_GCF_900205965_lipopolysaccharide_biosynthesis_protein___Clostridium__amygdalinum_"/>
    <otu id="otu98240" label="RFZ80864.1_GCA_003432035_lipopolysaccharide_biosynthesis_protein__Clostridium_sp._PI_S10_A1B_"/>
    <otu id="otu98248" label="GCA_002389905DGRE01000027.1_55663246776665_55_GCA_002389905__1_ID_65_55_partial_00__Hungatella_sp._UBA4396_"/>
    <otu id="otu98258" label="69.7/99"/>
    <otu id="otu98262" label="ADL06342.1_GCA_000144625_polysaccharide_biosynthesis_protein___Clostridium__saccharolyticum_WM1_"/>
    <otu id="otu98266" label="86.8/100"/>
    <otu id="otu98270" label="83.7/100"/>
    <otu id="otu98274" label="EXG83642.1_GCA_000585315_membrane_protein_involved_in_the_export_of_O_antigen_and_teichoic_acid__Clostridium_sp._ASBs410_"/>
    <otu id="otu98278" label="GCA_002387015DGKO01000025.1_86926369407833_86_GCA_002387015_1_ID_33_86_partial_00__Hungatella_sp._UBA4568_"/>
    <otu id="otu98286" label="GCA_002429965DJBG01000135.1_19189402029877_19_GCA_002429965__1_ID_77_19_partial_00__Hungatella_sp._UBA5982_"/>
    <otu id="otu98298" label="WP_024293348.1_GCF_000526995_lipopolysaccharide_biosynthesis_protein___Clostridium__indolis_"/>
    <otu id="otu98310" label="WP_077612349.1_GCF_900155545_lipopolysaccharide_biosynthesis_protein__Clostridium_sp._Marseille_P2415_"/>
    <otu id="otu98318" label="WP_124065127.1_GCF_003833015_lipopolysaccharide_biosynthesis_protein__Clostridium_sp._E02_"/>
    <otu id="otu98328" label="RKD34876.1_GCA_003609635_lipopolysaccharide_biosynthesis_protein___Clostridium__algidixylanolyticum_"/>
    <otu id="otu98332" label="83.3/100"/>
    <otu id="otu98336" label="WP_024837378.1_GCF_000526575_lipopolysaccharide_biosynthesis_protein__Clostridium_sp._12_A__"/>
    <otu id="otu98340" label="WP_026892748.1_GCF_000687555_lipopolysaccharide_biosynthesis_protein___Clostridium__aerotolerans_"/>
    <otu id="otu98368" label="GCA_900554615USIB01000004.1_1415583170584_14_GCA_900554615_1_ID_4_14_partial_00__uncultured_Tenericutes_bacterium_"/>
    <otu id="otu98394" label="GCA_002321305DCMF01000108.1_25249472647911_25_GCA_002321305__1_ID_11_25_partial_00__Verrucomicrobia_bacterium_UBA1629_"/>
    <otu id="otu98400" label="GCA_900321255ONVK01000006.1_23253352683166_23_GCA_900321255__1_ID_66_23_partial_00__uncultured_Lentisphaerae_bacterium_"/>
    <otu id="otu98404" label="GCA_900320225ONRL01000003.1_384346144987149_38_GCA_900320225_1_ID_149_38_partial_00__uncultured_Lentisphaerae_bacterium_"/>
    <otu id="otu98420" label="TKB22420.1_GCA_005116655_lipopolysaccharide_biosynthesis_protein__Desulfopila_sp._IMCC35005_"/>
    <otu id="otu98430" label="GCA_002314605DCGO01000034.1_14147941622446_14_GCA_002314605__1_ID_46_14_partial_00__Lentisphaeria_bacterium_UBA1776_"/>
    <otu id="otu98434" label="GCA_002314605DCGO01000040.1_333278134220136_33_GCA_002314605_1_ID_136_33_partial_00__Lentisphaeria_bacterium_UBA1776_"/>
    <otu id="otu98450" label="GCA_900321495ONWH01000245.1_43441493459_4_GCA_900321495__1_ID_59_4_partial_00__uncultured_planctomycete_"/>
    <otu id="otu98458" label="SEA51486.1_GCA_900107705_Membrane_protein_involved_in_the_export_of_O_antigen_and_teichoic_acid__Prevotella_sp._tc2_28_"/>
    <otu id="otu98466" label="69.2/95"/>
    <otu id="otu98470" label="80.6/94"/>
    <otu id="otu98474" label="73.8/94"/>
    <otu id="otu98480" label="HAV13110.1_GCA_003485085_TPA__hypothetical_protein_DCX06_06420__Opitutae_bacterium_"/>
    <otu id="otu98484" label="MBT63406.1_GCA_002729725_hypothetical_protein_CML13_09375__Puniceicoccaceae_bacterium_"/>
    <otu id="otu98492" label="EMR03700.1_GCA_000348925_Lipopolysaccharide_biosynthesis_protein_wzxC__Cesiribacter_andamanensis_AMV16_"/>
    <otu id="otu98500" label="HAV13850.1_GCA_003485085_TPA__hypothetical_protein_DCX06_10235__Opitutae_bacterium_"/>
    <otu id="otu98510" label="RZJ81392.1_GCA_004211385_lipopolysaccharide_biosynthesis_protein__Flavobacterium_sp._"/>
    <otu id="otu98514" label="SDE00788.1_GCA_900101875_Membrane_protein_involved_in_the_export_of_O_antigen_and_teichoic_acid__Mucilaginibacter_pineti_"/>
    <otu id="otu98550" label="67.7/28"/>
    <otu id="otu98556" label="90.4/94"/>
    <otu id="otu98560" label="78.2/67"/>
    <otu id="otu98566" label="ODC00668.1_GCA_001709035_hypothetical_protein_A3197_10170__Candidatus_Thiodiazotropha_endoloripes_"/>
    <otu id="otu98570" label="53.3/83"/>
    <otu id="otu98574" label="96.2/97"/>
    <otu id="otu98578" label="91.7/97"/>
    <otu id="otu98582" label="39.6/95"/>
    <otu id="otu98588" label="WP_068544424.1_GCF_001831495_lipopolysaccharide_biosynthesis_protein__Thalassotalea_crassostreae_"/>
    <otu id="otu98594" label="78.5/99"/>
    <otu id="otu98598" label="WP_027670819.1_GCF_000425345_oligosaccharide_flippase_family_protein__Rheinheimera_baltica_"/>
    <otu id="otu98602" label="WP_085283974.1_GCF_002104455_lipopolysaccharide_biosynthesis_protein__Colwellia_chukchiensis_"/>
    <otu id="otu98610" label="OMH25674.1_GCA_001968815_hypothetical_protein_BGP75_24330__Motiliproteus_sp._MSK22_1_"/>
    <otu id="otu98624" label="65.8/59"/>
    <otu id="otu98630" label="RZP17355.1_GCA_004213435_lipopolysaccharide_biosynthesis_protein__Erythrobacter_sp._"/>
    <otu id="otu98636" label="AWW73724.1_GCA_003264115_lipopolysaccharide_biosynthesis_protein__Erythrobacter_sp._KY5_"/>
    <otu id="otu98640" label="EAQ29066.1_GCA_000152865_Polysaccharide_biosynthesis_protein__Erythrobacter_sp._NAP1_"/>
    <otu id="otu98652" label="RED17301.1_GCA_003385775_O_antigen_teichoic_acid_export_membrane_protein__Parasphingopyxis_lamellibrachiae_"/>
    <otu id="otu98660" label="85.3/61"/>
    <otu id="otu98664" label="27.1/85"/>
    <otu id="otu98672" label="MBT47234.1_GCA_002729695_lipopolysaccharide_biosynthesis_protein__Citromicrobium_sp._"/>
    <otu id="otu98676" label="ALG60542.1_GCA_001304795_capsule_biosynthesis_protein_CapK__Citromicrobium_sp._JL477_"/>
    <otu id="otu98686" label="WP_051034882.1_GCF_000333335_oligosaccharide_flippase_family_protein__Sphingomonas_like_bacterium_B12_"/>
    <otu id="otu98690" label="PXA84254.1_GCA_003185865_lipopolysaccharide_biosynthesis_protein__Nostoc_sp._3335mG_"/>
    <otu id="otu98704" label="38.3/99"/>
    <otu id="otu98708" label="KQN88897.1_GCA_001421965_capsule_biosynthesis_protein_CapK__Sphingomonas_sp._Leaf67_"/>
    <otu id="otu98712" label="75.2/99"/>
    <otu id="otu98716" label="PCD04572.1_GCA_002351485_lipopolysaccharide_biosynthesis_protein__Sphingomonas_spermidinifaciens_"/>
    <otu id="otu98720" label="WP_066664687.1_GCF_001557215_MULTISPECIES__lipopolysaccharide_biosynthesis_protein__unclassified_Sphingomonas_"/>
    <otu id="otu98732" label="WP_085808396.1_GCF_002117915_lipopolysaccharide_biosynthesis_protein__Sphingomonas_sp._TZW2008_"/>
    <otu id="otu98744" label="WP_129792389.1_GCF_004151485_lipopolysaccharide_biosynthesis_protein__Sphingosinicella_sp._CPCC_101087_"/>
    <otu id="otu98760" label="80.5/94"/>
    <otu id="otu98764" label="KEI70844.1_GCA_000710775_hypothetical_protein_GV64_08860__Endozoicomonas_elysicola_"/>
    <otu id="otu98768" label="RTQ17778.1_GCA_003970805_lipopolysaccharide_biosynthesis_protein__Undibacterium_sp._S11R28_"/>
    <otu id="otu98780" label="84.4/87"/>
    <otu id="otu98784" label="81.2/42"/>
    <otu id="otu98788" label="53.7/30"/>
    <otu id="otu98792" label="76.7/79"/>
    <otu id="otu98798" label="84.6/100"/>
    <otu id="otu98802" label="GCA_003136935PLEC01000011.1_52507355223134_52_GCA_003136935_1_ID_34_52_partial_00__Gammaproteobacteria_bacterium_"/>
    <otu id="otu98806" label="GCA_001464765LNDV01000034.1_42643188043332834_426_GCA_001464765__1_ID_34_426_partial_00__Betaproteobacteria_bacterium_Ga0077526_"/>
    <otu id="otu98816" label="SDH63222.1_GCA_900100485_Membrane_protein_involved_in_the_export_of_O_antigen_and_teichoic_acid__Nitrosomonas_sp._Nm132_"/>
    <otu id="otu98824" label="ABI59169.1_GCA_000014765_polysaccharide_biosynthesis_protein__Nitrosomonas_eutropha_C91_"/>
    <otu id="otu98828" label="SFU51552.1_GCA_900116685_Membrane_protein_involved_in_the_export_of_O_antigen_and_teichoic_acid__Nitrosomonas_eutropha_"/>
    <otu id="otu98838" label="SDY49941.1_GCA_900107165_Membrane_protein_involved_in_the_export_of_O_antigen_and_teichoic_acid__Nitrosomonas_halophila_"/>
    <otu id="otu98842" label="SCZ86972.1_GCA_900103035_Polysaccharide_biosynthesis_protein__Nitrosomonas_mobilis_"/>
    <otu id="otu98862" label="GCA_001657305LYSX01000003.1_79786930787074682_797_GCA_001657305__1_ID_82_797_partial_00__Ectothiorhodospiraceae_bacterium_BBD_1991_15_"/>
    <otu id="otu98870" label="PKN65011.1_GCA_002840535_hypothetical_protein_CVU57_12875__Deltaproteobacteria_bacterium_HGW_Deltaproteobacteria_15_"/>
    <otu id="otu98878" label="86.5/97"/>
    <otu id="otu98884" label="29.3/54"/>
    <otu id="otu98890" label="SES89590.1_GCA_900111585_Membrane_protein_involved_in_the_export_of_O_antigen_and_teichoic_acid__Nitrosospira_multiformis_"/>
    <otu id="otu98894" label="ODT63714.1_GCA_001724915_lipopolysaccharide_biosynthesis_protein__Nitrosomonadales_bacterium_SCN_54_20_"/>
    <otu id="otu98904" label="PTW86852.1_GCA_003053905_O_antigen_teichoic_acid_export_membrane_protein__Nitrosospira_sp._Nsp37_"/>
    <otu id="otu98908" label="SEP36160.1_GCA_900110495_Membrane_protein_involved_in_the_export_of_O_antigen_and_teichoic_acid__Nitrosovibrio_sp._Nv6_"/>
    <otu id="otu98920" label="OJY08110.1_GCA_001899235_lipopolysaccharide_biosynthesis_protein__Nitrosospira_sp._56_18_"/>
    <otu id="otu98932" label="SET37272.1_GCA_900111605_Membrane_protein_involved_in_the_export_of_O_antigen_and_teichoic_acid__Nitrosomonas_marina_"/>
    <otu id="otu98936" label="SEM70259.1_GCA_900110145_Membrane_protein_involved_in_the_export_of_O_antigen_and_teichoic_acid__Nitrosomonas_marina_"/>
    <otu id="otu98946" label="PTN12190.1_GCA_003046585_O_antigen_teichoic_acid_export_membrane_protein__Nitrosomonas_aestuarii_"/>
    <otu id="otu98950" label="HBV22025.1_GCA_003514765_TPA__hypothetical_protein_DEF07_09950__Nitrosomonas_sp._"/>
    <otu id="otu98970" label="64.2/44"/>
    <otu id="otu98974" label="TFH10467.1_GCA_004525885_lipopolysaccharide_biosynthesis_protein__Nitrosomonadales_bacterium_"/>
    <otu id="otu98978" label="PYN49955.1_GCA_003221615_hypothetical_protein_DME00_07460__Candidatus_Rokubacteria_bacterium_"/>
    <otu id="otu98996" label="OFW03062.1_GCA_001767115_hypothetical_protein_A3G20_01585__Acidobacteria_bacterium_RIFCSPLOWO2_12_FULL_59_11_"/>
    <otu id="otu99000" label="PYX49256.1_GCA_003225005_hypothetical_protein_DMG76_37740__partial__Acidobacteria_bacterium_"/>
    <otu id="otu99016" label="33.1/33"/>
    <otu id="otu99020" label="TKB92956.1_GCA_005116965_lipopolysaccharide_biosynthesis_protein__Nitrospira_sp._"/>
    <otu id="otu99024" label="65.9/50"/>
    <otu id="otu99028" label="RQW01724.1_GCA_003854995_lipopolysaccharide_biosynthesis_protein__partial__candidate_division_KSB1_bacterium_"/>
    <otu id="otu99032" label="AMM40209.1_GCA_001577525_Polysaccharide_biosynthesis_protein__Candidatus_Desulfofervidus_auxilii_"/>
    <otu id="otu99052" label="72.7/100"/>
    <otu id="otu99056" label="RHW76428.1_GCA_003545765_lipopolysaccharide_biosynthesis_protein__Colwellia_sp._RSH04_"/>
    <otu id="otu99060" label="WP_019028733.1_GCF_000378625_lipopolysaccharide_biosynthesis_protein__Colwellia_piezophila_"/>
    <otu id="otu99072" label="ALZ75001.1_GCA_001518915_hypothetical_protein_ATY27_04025__Rheinheimera_sp._F8_"/>
    <otu id="otu99076" label="ALZ76573.1_GCA_001518915_hypothetical_protein_ATY27_12915__Rheinheimera_sp._F8_"/>
    <otu id="otu99084" label="OBP14618.1_GCA_001669775_hypothetical_protein_A5320_12800__Rheinheimera_sp._SA_1_"/>
    <otu id="otu99098" label="OYV00921.1_GCA_002256085_hypothetical_protein_CFE45_07080__Burkholderiales_bacterium_PBB5_"/>
    <otu id="otu99102" label="TCO80450.1_GCA_004341245_O_antigen_teichoic_acid_export_membrane_protein__Plasticicumulans_lactativorans_"/>
    <otu id="otu99118" label="33.4/72"/>
    <otu id="otu99122" label="83.1/86"/>
    <otu id="otu99126" label="RIZ72121.1_GCA_003584895_lipopolysaccharide_biosynthesis_protein__Methylococcales_bacterium_"/>
    <otu id="otu99130" label="70.3/97"/>
    <otu id="otu99134" label="RMH37799.1_GCA_003695915_lipopolysaccharide_biosynthesis_protein__Nitrospirae_bacterium_"/>
    <otu id="otu99138" label="TKB78546.1_GCA_005116795_MOP_flippase_family_protein__Nitrospira_sp._"/>
    <otu id="otu99150" label="WP_027986555.1_GCF_000483025_lipopolysaccharide_biosynthesis_protein__delta_proteobacterium_PSCGC_5451_"/>
    <otu id="otu99162" label="50.6/36"/>
    <otu id="otu99166" label="83.3/39"/>
    <otu id="otu99172" label="49.3/67"/>
    <otu id="otu99176" label="GCA_003246765QKDA01000231.1_21220432353917_21_GCA_003246765_1_ID_17_21_partial_00__Spirochaetales_bacterium_"/>
    <otu id="otu99180" label="OGW78008.1_GCA_001804065_hypothetical_protein_A3C51_01675__Omnitrophica_bacterium_RIFCSPHIGHO2_02_FULL_46_20_"/>
    <otu id="otu99188" label="HBH49743.1_GCA_003508755_TPA__hypothetical_protein_DDX98_13950__Bacteroidales_bacterium_"/>
    <otu id="otu99196" label="82/87"/>
    <otu id="otu99200" label="42.9/45"/>
    <otu id="otu99206" label="31.2/13"/>
    <otu id="otu99216" label="RZK68263.1_GCA_004211465_colanic_acid_exporter__Pedobacter_sp._"/>
    <otu id="otu99220" label="RAJ22848.1_GCA_003259615_PST_family_polysaccharide_transporter_lipopolysaccharide_exporter__Pedobacter_cryoconitis_"/>
    <otu id="otu99228" label="48.2/51"/>
    <otu id="otu99232" label="56.1/43"/>
    <otu id="otu99236" label="RYC72076.1_GCA_004138325_colanic_acid_exporter__Spirosoma_sp._TY50_"/>
    <otu id="otu99240" label="82.6/73"/>
    <otu id="otu99244" label="51.6/73"/>
    <otu id="otu99248" label="WP_022821740.1_GCF_000420705_MOP_flippase_family_protein__Hymenobacter_norwichensis_"/>
    <otu id="otu99252" label="ALI99889.1_GCA_001310085_polysaccharide_biosynthesis_protein__Rufibacter_tibetensis_"/>
    <otu id="otu99268" label="WP_020598004.1_GCF_000374025_MOP_flippase_family_protein__Spirosoma_panaciterrae_"/>
    <otu id="otu99272" label="AUD00509.1_GCA_002831565_colanic_acid_exporter__Spirosoma_pollinicola_"/>
    <otu id="otu99280" label="SFD12710.1_GCA_900112365_polysaccharide_transporter__PST_family__Spirosoma_endophyticum_"/>
    <otu id="otu99288" label="WP_128547081.1_GCF_003703975_MOP_flippase_family_protein__Larkinella_soli_"/>
    <otu id="otu99298" label="74.1/100"/>
    <otu id="otu99302" label="RRB01240.1_GCA_003858635_colanic_acid_exporter__Larkinella_rosea_"/>
    <otu id="otu99308" label="TDW73157.1_GCA_004366505_PST_family_polysaccharide_transporter_lipopolysaccharide_exporter__Larkinella_sp._BK230_"/>
    <otu id="otu99312" label="RAJ93985.1_GCA_003259745_PST_family_polysaccharide_transporter_lipopolysaccharide_exporter__Larkinella_arboricola_"/>
    <otu id="otu99324" label="89.1/100"/>
    <otu id="otu99328" label="33.4/100"/>
    <otu id="otu99332" label="OIN60881.1_GCA_001870735_lipopolysaccharide_biosynthesis_protein__Arsenicibacter_rosenii_"/>
    <otu id="otu99336" label="WP_028665691.1_GCF_000423565_MOP_flippase_family_protein__Runella_zeae_"/>
    <otu id="otu99344" label="AXE17818.1_GCA_003325355_colanic_acid_exporter__Runella_sp._HYN0085_"/>
    <otu id="otu99370" label="72.1/98"/>
    <otu id="otu99382" label="CCG98451.1_GCA_000331105_Lipopolysaccharide_biosynthesis_protein_wzxC__Fibrella_aestuarina_BUZ_2_"/>
    <otu id="otu99386" label="93.1/100"/>
    <otu id="otu99390" label="ARK10167.1_GCA_002108455_lipopolysaccharide_biosynthesis_protein__Fibrella_sp._ES10_3_2_2_"/>
    <otu id="otu99394" label="RYF74202.1_GCA_004144775_colanic_acid_exporter__Cytophagaceae_bacterium_"/>
    <otu id="otu99406" label="RYC67227.1_GCA_004138325_colanic_acid_exporter__Spirosoma_sp._TY50_"/>
    <otu id="otu99414" label="AQG80774.1_GCA_001988955_polysaccharide_biosynthesis_protein__Spirosoma_montaniterrae_"/>
    <otu id="otu99426" label="WP_026308864.1_GCF_000374085_MOP_flippase_family_protein__Spirosoma_spitsbergense_"/>
    <otu id="otu99430" label="WP_018620642.1_GCF_000374065_MOP_flippase_family_protein__Spirosoma_luteum_"/>
    <otu id="otu99440" label="36/95"/>
    <otu id="otu99444" label="AUD03908.1_GCA_002831565_colanic_acid_exporter__Spirosoma_pollinicola_"/>
    <otu id="otu99448" label="RYF63489.1_GCA_004144775_colanic_acid_exporter__Cytophagaceae_bacterium_"/>
    <otu id="otu99456" label="AKD55178.1_GCA_000974425_polysaccharide_biosynthesis_protein__Spirosoma_radiotolerans_"/>
    <otu id="otu99472" label="WP_080239152.1_GCF_002067135_MOP_flippase_family_protein__Spirosoma_rigui_"/>
    <otu id="otu99480" label="PRY40085.1_GCA_003002825_PST_family_polysaccharide_transporter_lipopolysaccharide_exporter__Spirosoma_oryzae_"/>
    <otu id="otu99498" label="RYE36659.1_GCA_004193515_colanic_acid_exporter__Sphingobacteriaceae_bacterium_"/>
    <otu id="otu99502" label="RYY07861.1_GCA_004172845_colanic_acid_exporter__Sphingobacteriaceae_bacterium_"/>
    <otu id="otu99514" label="88.5/88"/>
    <otu id="otu99518" label="86.4/30"/>
    <otu id="otu99522" label="17.2/14"/>
    <otu id="otu99526" label="71.4/51"/>
    <otu id="otu99530" label="25.8/46"/>
    <otu id="otu99534" label="52.7/76"/>
    <otu id="otu99538" label="23.4/91"/>
    <otu id="otu99542" label="HAH07208.1_GCA_003450735_TPA__colanic_acid_exporter__Elusimicrobia_bacterium_"/>
    <otu id="otu99546" label="WP_058557577.1_GCF_001469165_MOP_flippase_family_protein__Thiohalocapsa_sp._ML1_"/>
    <otu id="otu99556" label="SEH08552.1_GCA_900099115_Lipopolysaccharide_biosynthesis_protein_WzxC__Thiotrichales_bacterium_HS_08_"/>
    <otu id="otu99562" label="WP_132999540.1_GCF_004352825_MOP_flippase_family_protein__Luteimonas_arsenica_"/>
    <otu id="otu99566" label="11.2/57"/>
    <otu id="otu99570" label="ANG61792.1_GCA_001651805_hypothetical_protein_A8C75_04395__Marinobacterium_aestuarii_"/>
    <otu id="otu99574" label="GCA_002403375DHHQ01000017.1_14516180916321813_145_GCA_002403375__1_ID_13_145_partial_00__Thiobacillus_denitrificans_"/>
    <otu id="otu99594" label="WP_127531055.1_GCF_004000825_MOP_flippase_family_protein__Paenibacillus_kobensis_"/>
    <otu id="otu99602" label="GCA_002862435PKDC01000036.1_1097511122021_10_GCA_002862435_1_ID_21_10_partial_00__Proteobacteria_bacterium_"/>
    <otu id="otu99614" label="GCA_003561355PWWW01000361.1_323673866232_3_GCA_003561355_1_ID_232_3_partial_00__Balneolia_bacterium_"/>
    <otu id="otu99618" label="5.9/96"/>
    <otu id="otu99622" label="GCA_003567355PWZR01000217.1_151857320033156_15_GCA_003567355__1_ID_156_15_partial_00__Balneolia_bacterium_"/>
    <otu id="otu99626" label="GCA_003562425PWUX01000081.1_860737569188_8_GCA_003562425_1_ID_188_8_partial_00__Balneolia_bacterium_"/>
    <otu id="otu99638" label="3.9/31"/>
    <otu id="otu99642" label="96.9/88"/>
    <otu id="otu99646" label="GCA_003559045PWMX01000139.1_319343385168_3_GCA_003559045_1_ID_168_3_partial_00__Balneolia_bacterium_"/>
    <otu id="otu99652" label="GCA_003560895PWJO01000353.1_304130442797342_30_GCA_003560895__1_ID_342_30_partial_00__Balneolia_bacterium_"/>
    <otu id="otu99656" label="GCA_003559715PWKO01000183.1_314085542342254_31_GCA_003559715__1_ID_254_31_partial_00__Balneolia_bacterium_"/>
    <otu id="otu99668" label="GCA_003559925PWJT01000172.1_141702218485161_14_GCA_003559925__1_ID_161_14_partial_00__Balneolia_bacterium_"/>
    <otu id="otu99684" label="86.2/36"/>
    <otu id="otu99688" label="42.5/62"/>
    <otu id="otu99694" label="39.7/100"/>
    <otu id="otu99698" label="67.7/100"/>
    <otu id="otu99702" label="GCA_003157715PMKK01000007.1_217693214189_2_GCA_003157715__1_ID_189_2_partial_00__Actinobacteria_bacterium_"/>
    <otu id="otu99706" label="PYV40654.1_GCA_003224715_colanic_acid_exporter__Acidobacteria_bacterium_"/>
    <otu id="otu99714" label="SPD74597.1_GCA_900258555_Polysaccharide_biosynthesis_protein__uncultured_Desulfobacterium_sp._"/>
    <otu id="otu99722" label="96.2/29"/>
    <otu id="otu99726" label="8.5/26"/>
    <otu id="otu99730" label="SCY89893.1_GCA_900101345_polysaccharide_transporter__PST_family_teichuronic_acid_exporter_lipopolysaccharide_exporter__Desulfoluna_spongiiphila_"/>
    <otu id="otu99734" label="QCQ20829.1_GCA_005377625_MOP_flippase_family_protein__Desulfoglaeba_alkanexedens_ALDC_"/>
    <otu id="otu99742" label="OEU66517.1_GCA_001751165_colanic_acid_exporter__Desulfobacterales_bacterium_PC51MH44_"/>
    <otu id="otu99754" label="99.6/99"/>
    <otu id="otu99760" label="57.2/99"/>
    <otu id="otu99766" label="WP_078550024.1_GCF_002019645_MOP_flippase_family_protein__Bacillus_alkalitelluris_"/>
    <otu id="otu99770" label="WP_053361352.1_GCF_001273925_MOP_flippase_family_protein__Bacillus_sp._FJAT_27251_"/>
    <otu id="otu99778" label="WP_066254701.1_GCF_001636415_MOP_flippase_family_protein__Bacillus_drentensis_"/>
    <otu id="otu99788" label="93.6/99"/>
    <otu id="otu99792" label="SCA88024.1_GCA_900093775_colanic_acid_exporter__Bacillus_glycinifermentans_"/>
    <otu id="otu99796" label="97.5/98"/>
    <otu id="otu99800" label="AYK68424.1_GCA_003665195_colanic_acid_exporter__Bacillus_subtilis_subsp._subtilis_"/>
    <otu id="otu99804" label="22.2/78"/>
    <otu id="otu99808" label="WP_003185752.1_GCF_900318095_MULTISPECIES__MOP_flippase_family_protein__Bacillus_"/>
    <otu id="otu99812" label="WP_105981257.1_GCF_002993925_MOP_flippase_family_protein__Bacillus_paralicheniformis_"/>
    <otu id="otu99830" label="WP_060673969.1_GCF_002764075_MULTISPECIES__MOP_flippase_family_protein__Bacillus_"/>
    <otu id="otu99834" label="94/98"/>
    <otu id="otu99838" label="PRP60924.1_GCA_002993765_colanic_acid_exporter__Bacillus_halotolerans_"/>
    <otu id="otu99842" label="41.6/98"/>
    <otu id="otu99850" label="WP_010328790.1_GCF_000245315_MOP_flippase_family_protein__Bacillus_vallismortis_"/>
    <otu id="otu99854" label="KFI02757.1_GCA_000740655_Teichuronic_acid_biosynthesis_protein_TuaB__Bacillus_sp._BSC154_"/>
    <otu id="otu99862" label="AUZ28763.1_GCA_002953495_colanic_acid_exporter__Bacillus_cereus_"/>
    <otu id="otu99870" label="SPU01336.1_GCA_900445435_exporter_involved_in_biosynthesis_of_teichuronic_acid__Bacillus_tequilensis_"/>
    <otu id="otu99894" label="79.3/66"/>
    <otu id="otu99898" label="81.2/66"/>
    <otu id="otu99902" label="KUP04381.1_GCA_001516895_hypothetical_protein_Q75_15380__Bacillus_coahuilensis_p1.1.43_"/>
    <otu id="otu99906" label="WP_066172855.1_GCF_001644195_MOP_flippase_family_protein__Bacillus_marinisedimentorum_"/>
    <otu id="otu99914" label="61.1/71"/>
    <otu id="otu99918" label="WP_078378877.1_GCF_002019665_MOP_flippase_family_protein__Bacillus_halmapalus_"/>
    <otu id="otu99922" label="WP_044749199.1_GCF_000948175_MOP_flippase_family_protein__Bacillus_alveayuensis_"/>
    <otu id="otu99942" label="94.5/100"/>
    <otu id="otu99946" label="ABQ26153.1_GCA_000016745_polysaccharide_biosynthesis_protein__Geobacter_uraniireducens_Rf4_"/>
    <otu id="otu99950" label="PDW03606.1_GCA_002532535_colanic_acid_exporter__Candidatus_Viridilinea_mediisalina_"/>
    <otu id="otu99966" label="40/14"/>
    <otu id="otu99970" label="1.9/16"/>
    <otu id="otu99976" label="GCA_002421105DIJG01000011.1_5795987126001901_579_GCA_002421105__1_ID_1_579_partial_00__Cronobacter_turicensis_"/>
    <otu id="otu99980" label="78.9/100"/>
    <otu id="otu99984" label="0/97"/>
    <otu id="otu99988" label="AXW99048.1_GCA_003516125_colanic_acid_exporter__plasmid___Cronobacter_sakazakii_"/>
    <otu id="otu99992" label="AXW95119.1_GCA_003516125_colanic_acid_exporter__Cronobacter_sakazakii_"/>
    <otu id="otu100000" label="GCA_001971405JNDC01000028.1_81578872479020295_815_GCA_001971405__1_ID_95_815_partial_00__Cronobacter_sakazakii_"/>
    <otu id="otu100012" label="72.6/92"/>
    <otu id="otu100016" label="81.6/93"/>
    <otu id="otu100024" label="40.4/96"/>
    <otu id="otu100030" label="GCA_900314925OMXC01000011.1_74901029155918_74_GCA_900314925_1_ID_18_74_partial_00__uncultured_Bacteroidales_bacterium_"/>
    <otu id="otu100034" label="GCA_002317325DCJB01000026.1_11117062_1_GCA_002317325__1_ID_62_1_partial_10__Bacteroidales_bacterium_UBA1711_"/>
    <otu id="otu100042" label="GCA_002314795DCHI01000026.1_76789822282_7_GCA_002314795__1_ID_82_7_partial_00__Bacteroidales_bacterium_UBA1756_"/>
    <otu id="otu100050" label="GCA_900321845ONXT01000250.1_2526196242_2_GCA_900321845_1_ID_42_2_partial_00__uncultured_Bacteroidales_bacterium_"/>
    <otu id="otu100058" label="SRX52623.1_GCA_900489465_Lipopolysaccharide_biosynthesis_protein_WzxC__Aequorivita_sp._CIP111184_"/>
    <otu id="otu100068" label="AQU80165.1_GCA_002009235_colanic_acid_exporter__Planococcus_faecalis_"/>
    <otu id="otu100072" label="RNF39520.1_GCA_003719725_colanic_acid_exporter__Planococcus_salinus_"/>
    <otu id="otu100084" label="81.7/98"/>
    <otu id="otu100090" label="81.9/100"/>
    <otu id="otu100094" label="SDU08303.1_GCA_900105655_polysaccharide_transporter__PST_family_teichuronic_acid_exporter__Pseudomonas_salegens_"/>
    <otu id="otu100098" label="GCA_003353735PIWA01000026.1_764267862814_7_GCA_003353735_1_ID_814_7_partial_00__Colwellia_psychrerythraea_"/>
    <otu id="otu100106" label="TCD46988.1_GCA_004332115_MOP_flippase_family_protein__Chlorobium_sp._N1_"/>
    <otu id="otu100116" label="RII31398.1_GCA_003574895_colanic_acid_exporter__Geobacter_sp._"/>
    <otu id="otu100120" label="SNR74773.1_GCA_900188235_polysaccharide_transporter__PST_family_lipopolysaccharide_exporter__Lutibacter_agarilyticus_"/>
    <otu id="otu100140" label="WP_017729797.1_GCF_000346615_MOP_flippase_family_protein__Nafulsella_turpanensis_"/>
    <otu id="otu100156" label="WP_027339033.1_GCF_000517025_MOP_flippase_family_protein__Halonatronum_saccharophilum_"/>
    <otu id="otu100164" label="GCA_003141555PLMN01000010.1_20420345220585724_204_GCA_003141555_1_ID_24_204_partial_00__Candidatus_Aminicenantes_bacterium_"/>
    <otu id="otu100174" label="SKA08771.1_GCA_900167185_polysaccharide_transporter__PST_family__Selenihalanaerobacter_shriftii_"/>
    <otu id="otu100178" label="SFL42008.1_GCA_900114545_lipopolysaccharide_exporter__Halanaerobium_salsuginis_"/>
    <otu id="otu100196" label="12.8/88"/>
    <otu id="otu100204" label="WP_068838618.1_GCF_001611675_lipopolysaccharide_biosynthesis_protein__Pontibacter_akesuensis_"/>
    <otu id="otu100210" label="PMR71872.1_GCA_002879645_hypothetical_protein_C1H66_01115__Halomonas_heilongjiangensis_"/>
    <otu id="otu100216" label="AJE47162.1_GCA_000819565_polysaccharide_biosynthesis_protein__Celeribacter_indicus_"/>
    <otu id="otu100220" label="74.2/100"/>
    <otu id="otu100224" label="PID50093.1_GCA_002747435_hypothetical_protein_CR991_03105__Proteobacteria_bacterium_"/>
    <otu id="otu100228" label="WP_087593876.1_GCF_002166865_lipopolysaccharide_biosynthesis_protein__Rhodobacteraceae_bacterium_WFHF2C18_"/>
    <otu id="otu100248" label="ADI00521.1_GCA_000093085_polysaccharide_biosynthesis_protein___Bacillus__selenitireducens_MLS10_"/>
    <otu id="otu100258" label="79.1/99"/>
    <otu id="otu100262" label="GCA_002363875DEWZ01000009.1_3839602410294_38_GCA_002363875__1_ID_4_38_partial_00__Flavobacteriaceae_bacterium_UBA3197_"/>
    <otu id="otu100266" label="SEE77342.1_GCA_900107495_Membrane_protein_involved_in_the_export_of_O_antigen_and_teichoic_acid__Salinimicrobium_catena_"/>
    <otu id="otu100276" label="0/40"/>
    <otu id="otu100282" label="GCA_002323395DCQH01000146.1_25319753340246_25_GCA_002323395_1_ID_46_25_partial_00__Flavobacteriaceae_bacterium_UBA1523_"/>
    <otu id="otu100286" label="86.8/99"/>
    <otu id="otu100290" label="AWW32579.1_GCA_003260975_lipopolysaccharide_biosynthesis_protein__Echinicola_strongylocentroti_"/>
    <otu id="otu100294" label="EON77503.1_GCA_000390185_putative_lipopolysaccharide_biosynthesis_protein__Lunatimonas_lonarensis_"/>
    <otu id="otu100306" label="88.5/94"/>
    <otu id="otu100310" label="SIN81454.1_GCA_900129785_Membrane_protein_involved_in_the_export_of_O_antigen_and_teichoic_acid__Algoriphagus_halophilus_"/>
    <otu id="otu100314" label="79/88"/>
    <otu id="otu100318" label="52.3/76"/>
    <otu id="otu100322" label="95.4/92"/>
    <otu id="otu100326" label="57.9/69"/>
    <otu id="otu100330" label="96.5/82"/>
    <otu id="otu100334" label="84.3/83"/>
    <otu id="otu100338" label="0/25"/>
    <otu id="otu100344" label="TCS88242.1_GCA_004346135_O_antigen_teichoic_acid_export_membrane_protein__Anseongella_ginsenosidimutans_"/>
    <otu id="otu100350" label="RVU02469.1_GCA_004005815_lipopolysaccharide_biosynthesis_protein__Mucilaginibacter_limnophilus_"/>
    <otu id="otu100356" label="TFF39865.1_GCA_004519315_lipopolysaccharide_biosynthesis_protein__Mucilaginibacter_psychrotolerans_"/>
    <otu id="otu100360" label="AMR34629.1_GCA_001596135_lipopolysaccharide_biosynthesis_protein__Mucilaginibacter_sp._PAMC_26640_"/>
    <otu id="otu100376" label="WP_134092137.1_GCF_004368405_lipopolysaccharide_biosynthesis_protein__Olivibacter_sp._XZL3_"/>
    <otu id="otu100384" label="SEM50931.1_GCA_900109575_Membrane_protein_involved_in_the_export_of_O_antigen_and_teichoic_acid__Pseudosphingobacterium_domesticum_"/>
    <otu id="otu100392" label="77.9/88"/>
    <otu id="otu100396" label="GCA_003565295PXCO01000193.1_253252033968195_25_GCA_003565295_1_ID_195_25_partial_00__Cyclobacteriaceae_bacterium_"/>
    <otu id="otu100400" label="SEL98783.1_GCA_900109575_Membrane_protein_involved_in_the_export_of_O_antigen_and_teichoic_acid__Pseudosphingobacterium_domesticum_"/>
    <otu id="otu100412" label="RAU82413.1_GCA_003284895_lipopolysaccharide_biosynthesis_protein__Pontibacter_sp._2b14_"/>
    <otu id="otu100420" label="81.2/95"/>
    <otu id="otu100424" label="SFG33259.1_GCA_900113285_Membrane_protein_involved_in_the_export_of_O_antigen_and_teichoic_acid__Pontibacter_chinhatensis_"/>
    <otu id="otu100430" label="RDC66039.1_GCA_003340495_Succinoglycan_biosynthesis_transport_protein_ExoT__Adhaeribacter_sp._HMF7616_"/>
    <otu id="otu100434" label="PSR53985.1_GCA_003023845_lipopolysaccharide_biosynthesis_protein__Adhaeribacter_sp._HMF7605_"/>
    <otu id="otu100450" label="EOZ95684.1_GCA_000295935_putative_lipopolysaccharide_biosynthesis_protein__Indibacter_alkaliphilus_LW1_"/>
    <otu id="otu100460" label="WP_155851144.1_GCF_000526355_oligosaccharide_flippase_family_protein__Algoriphagus_marincola_"/>
    <otu id="otu100464" label="EAZ79788.2_GCA_000166275_putative_lipopolysaccharide_biosynthesis_protein__Algoriphagus_machipongonensis_"/>
    <otu id="otu100484" label="WP_020568292.1_GCF_000373105_lipopolysaccharide_biosynthesis_protein__Lewinella_persica_"/>
    <otu id="otu100500" label="GCA_003249365QKJC01000225.1_129145381_1_GCA_003249365__1_ID_81_1_partial_00__Bacteroidetes_bacterium_"/>
    <otu id="otu100522" label="APF17704.1_GCA_001886815_polysaccharide_transporter__PST_family__Caldithrix_abyssi_DSM_13497_"/>
    <otu id="otu100526" label="RMF56803.1_GCA_003695285_colanic_acid_exporter__Calditrichaeota_bacterium_"/>
    <otu id="otu100542" label="96.2/33"/>
    <otu id="otu100546" label="82/47"/>
    <otu id="otu100550" label="75.4/8"/>
    <otu id="otu100554" label="66.5/83"/>
    <otu id="otu100558" label="76.1/50"/>
    <otu id="otu100562" label="88.5/52"/>
    <otu id="otu100566" label="94.2/96"/>
    <otu id="otu100572" label="OGB33431.1_GCA_001770935_hypothetical_protein_A3F78_22335__Burkholderiales_bacterium_RIFCSPLOWO2_12_FULL_61_40_"/>
    <otu id="otu100576" label="58.6/99"/>
    <otu id="otu100582" label="TDP06544.1_GCA_004362405_PST_family_polysaccharide_transporter__Kinneretia_asaccharophila_"/>
    <otu id="otu100586" label="OOG51173.1_GCA_002002705_lipopolysaccharide_biosynthesis_protein__Polaromonas_sp._C04_"/>
    <otu id="otu100596" label="PTD96773.1_GCA_003034845_lipopolysaccharide_biosynthesis_protein__Thauera_sp._D20_"/>
    <otu id="otu100600" label="SET46209.1_GCA_900111725_polysaccharide_transporter__PST_family__Nitrosomonas_europaea_"/>
    <otu id="otu100616" label="27.8/51"/>
    <otu id="otu100622" label="KGM10306.1_GCA_000767175_hypothetical_protein_N868_15760__Cellulomonas_carbonis_T26_"/>
    <otu id="otu100628" label="KQS68834.1_GCA_001424485_hypothetical_protein_ASG41_07975__Modestobacter_sp._Leaf380_"/>
    <otu id="otu100632" label="RBY93926.1_GCA_003319095_hypothetical_protein_DQ244_00685__Blastococcus_sp._TBT05_19_"/>
    <otu id="otu100646" label="ROP26755.1_GCA_003751265_PST_family_polysaccharide_transporter__Pseudokineococcus_lusitanus_"/>
    <otu id="otu100650" label="RLV49280.1_GCA_003674065_lipopolysaccharide_biosynthesis_protein__Marmoricola_sp._4Q3S_7_"/>
    <otu id="otu100666" label="82.4/48"/>
    <otu id="otu100670" label="99/99"/>
    <otu id="otu100674" label="85.8/81"/>
    <otu id="otu100678" label="86.3/86"/>
    <otu id="otu100682" label="52.7/35"/>
    <otu id="otu100686" label="81.9/73"/>
    <otu id="otu100692" label="RIJ29193.1_GCA_003576245_lipopolysaccharide_biosynthesis_protein__Henriciella_algicola_"/>
    <otu id="otu100696" label="WP_162789584.1_GCF_003344885_oligosaccharide_flippase_family_protein__Altererythrobacter_sp._ZODW24_"/>
    <otu id="otu100704" label="SHM07849.1_GCA_900141755_polysaccharide_transporter__PST_family__Bradyrhizobium_lablabi_"/>
    <otu id="otu100712" label="90.4/91"/>
    <otu id="otu100716" label="MBT40246.1_GCA_002729515_hypothetical_protein_CL938_17060__Deltaproteobacteria_bacterium_"/>
    <otu id="otu100722" label="47.5/49"/>
    <otu id="otu100726" label="39.4/69"/>
    <otu id="otu100730" label="87.8/93"/>
    <otu id="otu100734" label="83.5/86"/>
    <otu id="otu100740" label="WP_035720428.1_GCF_000472385_lipopolysaccharide_biosynthesis_protein__Bradyrhizobium_sp._ARR65_"/>
    <otu id="otu100744" label="PZL97019.1_GCA_003240565_hypothetical_protein_CPJ17_23730__Rhizobium_tumorigenes_"/>
    <otu id="otu100752" label="26.3/84"/>
    <otu id="otu100756" label="SDC43388.1_GCA_900101455_polysaccharide_transporter__PST_family__Sphingomonas_sp._YR710_"/>
    <otu id="otu100766" label="THD63285.1_GCA_004799515_lipopolysaccharide_biosynthesis_protein__Phenylobacterium_sp._"/>
    <otu id="otu100770" label="ADW71496.1_GCA_000178975_polysaccharide_biosynthesis_protein__plasmid___Granulicella_tundricola_MP5ACTX9_"/>
    <otu id="otu100780" label="APW37494.1_GCA_001955695_hypothetical_protein_RD110_10075__Rhodoferax_koreense_"/>
    <otu id="otu100784" label="WP_068077171.1_GCF_001590965_lipopolysaccharide_biosynthesis_protein__Novosphingobium_lentum_"/>
    <otu id="otu100798" label="RZL29148.1_GCA_004210935_lipopolysaccharide_biosynthesis_protein__Sphingomonas_sp._"/>
    <otu id="otu100802" label="RYF23559.1_GCA_004144765_lipopolysaccharide_biosynthesis_protein__Oxalobacteraceae_bacterium_"/>
    <otu id="otu100824" label="PZP54215.1_GCA_003241285_lipopolysaccharide_biosynthesis_protein__Micavibrio_aeruginosavorus_"/>
    <otu id="otu100830" label="TCU53013.1_GCA_004342985_PST_family_polysaccharide_transporter__Novosphingobium_sp._PhB57_"/>
    <otu id="otu100834" label="WP_158250657.1_GCF_002916655_oligosaccharide_flippase_family_protein__Novosphingobium_sp._HII_3_"/>
    <otu id="otu100850" label="98/99"/>
    <otu id="otu100854" label="62.2/98"/>
    <otu id="otu100858" label="ANY78292.1_GCA_002741015_hypothetical_protein_BB934_08630__Microvirga_ossetica_"/>
    <otu id="otu100862" label="82.7/99"/>
    <otu id="otu100866" label="52.1/97"/>
    <otu id="otu100870" label="GCA_002375365DFMJ01000006.1_74850168655110_74_GCA_002375365_1_ID_10_74_partial_00__Hyphomonas_sp._UBA3596_"/>
    <otu id="otu100874" label="RAK56964.1_GCA_003254705_lipopolysaccharide_biosynthesis_protein__Phenylobacterium_deserti_"/>
    <otu id="otu100882" label="WP_083656257.1_GCF_001927285_lipopolysaccharide_biosynthesis_protein__Mongoliimonas_terrestris_"/>
    <otu id="otu100894" label="WP_083567467.1_GCF_900117455_lipopolysaccharide_biosynthesis_protein__Hyphomicrobium_sp._CS1GBMeth3_"/>
    <otu id="otu100906" label="87.3/96"/>
    <otu id="otu100912" label="RST32016.1_GCA_003970925_lipopolysaccharide_biosynthesis_protein__Sphingomonas_sp._HMF7854_"/>
    <otu id="otu100916" label="PTQ08605.1_GCA_003050615_flippase__Sphingomonas_oleivorans_"/>
    <otu id="otu100924" label="40.2/95"/>
    <otu id="otu100930" label="60.4/87"/>
    <otu id="otu100934" label="KTR84495.1_GCA_001476695_hypothetical_protein_NS277_04215__Novosphingobium_barchaimii_"/>
    <otu id="otu100938" label="13.5/72"/>
    <otu id="otu100942" label="85.3/95"/>
    <otu id="otu100946" label="83.5/97"/>
    <otu id="otu100950" label="95/98"/>
    <otu id="otu100954" label="89.8/96"/>
    <otu id="otu100958" label="WP_108658985.1_GCF_003073115_lipopolysaccharide_biosynthesis_protein__Acuticoccus_kandeliae_"/>
    <otu id="otu100962" label="GCA_900467015UBOC01000012.1_10910295510441550_109_GCA_900467015_1_ID_50_109_partial_00__Rhizobiales_bacterium_"/>
    <otu id="otu100970" label="92.9/76"/>
    <otu id="otu100974" label="53.2/44"/>
    <otu id="otu100978" label="91.8/46"/>
    <otu id="otu100984" label="WP_027166108.1_GCF_000427725_lipopolysaccharide_biosynthesis_protein__Mesorhizobium_sp._WSM3224_"/>
    <otu id="otu100990" label="TGW10789.1_GCA_004792335_lipopolysaccharide_biosynthesis_protein__Mesorhizobium_sp._M2D.F.Ca.ET.145.01.1.1_"/>
    <otu id="otu100994" label="TIP41785.1_GCA_004963095_lipopolysaccharide_biosynthesis_protein__Mesorhizobium_sp._"/>
    <otu id="otu101008" label="TGR11459.1_GCA_004791025_lipopolysaccharide_biosynthesis_protein__Mesorhizobium_sp._M4B.F.Ca.ET.203.01.1.1_"/>
    <otu id="otu101014" label="TIP38808.1_GCA_004963095_lipopolysaccharide_biosynthesis_protein__Mesorhizobium_sp._"/>
    <otu id="otu101018" label="AZO35002.1_GCA_003952425_lipopolysaccharide_biosynthesis_protein__Mesorhizobium_sp._M2A.F.Ca.ET.046.03.2.1_"/>
    <otu id="otu101034" label="TIS60401.1_GCA_004962755_lipopolysaccharide_biosynthesis_protein__Mesorhizobium_sp._"/>
    <otu id="otu101042" label="TKB91429.1_GCA_005117045_lipopolysaccharide_biosynthesis_protein__Mesorhizobium_sp._"/>
    <otu id="otu101056" label="KXF75872.1_GCA_001558695_succinoglycan_transporter__Paramesorhizobium_deserti_"/>
    <otu id="otu101062" label="RCS22209.1_GCA_003335045_lipopolysaccharide_biosynthesis_protein__Phyllobacterium_salinisoli_"/>
    <otu id="otu101066" label="PRD44712.1_GCA_002980495_lipopolysaccharide_biosynthesis_protein__Phyllobacterium_phragmitis_"/>
    <otu id="otu101084" label="OAP49163.1_GCA_001651875_succinoglycan_transporter__Sinorhizobium_saheli_"/>
    <otu id="otu101090" label="THK39411.1_GCA_004827385_lipopolysaccharide_biosynthesis_protein__Ensifer_sp._MPMI2T_"/>
    <otu id="otu101094" label="WP_018238226.1_GCF_000378985_lipopolysaccharide_biosynthesis_protein__Ensifer_sp._BR816_"/>
    <otu id="otu101112" label="WP_018426037.1_GCF_000372965_lipopolysaccharide_biosynthesis_protein__Hoeflea_sp._108_"/>
    <otu id="otu101118" label="PWK75809.1_GCA_003148805_O_antigen_teichoic_acid_export_membrane_protein__Aminobacter_sp._AP02_"/>
    <otu id="otu101122" label="TCS27154.1_GCA_004341645_O_antigen_teichoic_acid_export_membrane_protein__Aminobacter_aminovorans_"/>
    <otu id="otu101142" label="OJU01131.1_GCA_001896885_lipopolysaccharide_biosynthesis_protein__Rhizobiales_bacterium_65_79_"/>
    <otu id="otu101150" label="ARS26164.1_GCA_002151445_capsular_polysaccharide_biosynthesis_protein__Sphingomonas_sp._KC8_"/>
    <otu id="otu101170" label="SER95918.1_GCA_900111315_polysaccharide_transporter__PST_family__Roseivivax_roseus_"/>
    <otu id="otu101174" label="33.2/96"/>
    <otu id="otu101178" label="KIC48262.1_GCA_000814025_hypothetical_protein_RA29_16455__Tateyamaria_sp._ANG_S1_"/>
    <otu id="otu101182" label="AXI41552.1_GCA_003352065_flippase__Sulfitobacter_sp._SK011_"/>
    <otu id="otu101194" label="56/89"/>
    <otu id="otu101200" label="WP_018303217.1_GCF_000379485_lipopolysaccharide_biosynthesis_protein__Wenxinia_marina_"/>
    <otu id="otu101204" label="RJE78846.1_GCA_003590715_lipopolysaccharide_biosynthesis_protein__Paracoccus_sp._JM45_"/>
    <otu id="otu101214" label="WP_111361325.1_GCF_001870675_lipopolysaccharide_biosynthesis_protein__Roseinatronobacter_thiooxidans_"/>
    <otu id="otu101218" label="48.5/100"/>
    <otu id="otu101224" label="ACM03814.1_GCA_000021005_Polysaccharide_biosynthesis_protein__Rhodobacter_sphaeroides_KD131_"/>
    <otu id="otu101228" label="ABP72131.1_GCA_000016405_hypothetical_protein_Rsph17025_3247__plasmid___Rhodobacter_sphaeroides_ATCC_17025_"/>
    <otu id="otu101238" label="PZX46485.1_GCA_003254335_PST_family_polysaccharide_transporter__Cereibacter_changlensis_"/>
    <otu id="otu101244" label="ACM03355.1_GCA_000021005_Polysaccharide_biosynthesis_protein__Rhodobacter_sphaeroides_KD131_"/>
    <otu id="otu101248" label="ABP72118.1_GCA_000016405_hypothetical_protein_Rsph17025_3234__plasmid___Rhodobacter_sphaeroides_ATCC_17025_"/>
    <otu id="otu101288" label="75.2/52"/>
    <otu id="otu101294" label="87.1/53"/>
    <otu id="otu101298" label="7.5/52"/>
    <otu id="otu101302" label="RUP10153.1_GCA_003987725_lipopolysaccharide_biosynthesis_protein__Hyphomicrobium_sp._"/>
    <otu id="otu101306" label="83.3/57"/>
    <otu id="otu101310" label="GCA_002441005DJWO01000010.1_2934431359427_29_GCA_002441005_1_ID_7_29_partial_00__Candidatus_Aminicenantes_bacterium_UBA6228_"/>
    <otu id="otu101314" label="77.5/57"/>
    <otu id="otu101318" label="RFT15201.1_GCA_003426165_GumJ_protein__Candidatus_Saccharicenans_subterraneum_"/>
    <otu id="otu101322" label="OGH07192.1_GCA_001781995_hypothetical_protein_A2W22_01655__Candidatus_Levybacteria_bacterium_RBG_16_35_11_"/>
    <otu id="otu101338" label="KMQ50689.1_GCA_001045525_polysaccharide_biosynthesis_protein__Chitinispirillum_alkaliphilum_"/>
    <otu id="otu101350" label="77.3/97"/>
    <otu id="otu101354" label="GCA_003154255PMCY01000088.1_535535100174_5_GCA_003154255_1_ID_174_5_partial_00__Candidatus_Aminicenantes_bacterium_"/>
    <otu id="otu101358" label="PYR62550.1_GCA_003222575_hypothetical_protein_DMF91_06305__Acidobacteria_bacterium_"/>
    <otu id="otu101366" label="PKN67035.1_GCA_002840535_lipopolysaccharide_biosynthesis_protein__Deltaproteobacteria_bacterium_HGW_Deltaproteobacteria_15_"/>
    <otu id="otu101374" label="HCS49566.1_GCA_003524335_TPA__hypothetical_protein_DIW61_15485__Candidatus_Aminicenantes_bacterium_"/>
    <otu id="otu101386" label="90/47"/>
    <otu id="otu101390" label="94.2/68"/>
    <otu id="otu101394" label="91/64"/>
    <otu id="otu101398" label="41.8/14"/>
    <otu id="otu101402" label="95.7/95"/>
    <otu id="otu101406" label="OAI55809.1_GCA_001644495_hypothetical_protein_AYO49_01025__Verrucomicrobiaceae_bacterium_SCGC_AG_212_N21_"/>
    <otu id="otu101412" label="ASG22486.1_GCA_000730165_lipopolysaccharide_biosynthesis_protein__Nitrospirillum_amazonense_CBAmc_"/>
    <otu id="otu101416" label="88.8/97"/>
    <otu id="otu101420" label="PJI38885.1_GCA_002796975_lipopolysaccharide_biosynthesis_protein__Ferrovibrio_sp._"/>
    <otu id="otu101424" label="SKA37930.1_GCA_900167455_polysaccharide_transporter__PST_family__Enhydrobacter_aerosaccus_"/>
    <otu id="otu101440" label="77.1/80"/>
    <otu id="otu101444" label="89.3/92"/>
    <otu id="otu101448" label="4/30"/>
    <otu id="otu101452" label="29.1/39"/>
    <otu id="otu101456" label="GCA_002422365DIUO01000034.1_127017842_1_GCA_002422365_1_ID_2_1_partial_00__Proteobacteria_bacterium_UBA6156_"/>
    <otu id="otu101460" label="PXF56314.1_GCA_003194495_lipopolysaccharide_biosynthesis_protein__Deltaproteobacteria_bacterium_"/>
    <otu id="otu101468" label="GCA_003132585PKYG01000023.1_212417125679100_21_GCA_003132585__1_ID_100_21_partial_00__Actinobacteria_bacterium_"/>
    <otu id="otu101476" label="43.6/30"/>
    <otu id="otu101480" label="PTL42036.1_GCA_003044115_lipopolysaccharide_biosynthesis_protein__Blastopirellula_marina_"/>
    <otu id="otu101484" label="ACL43512.1_GCA_000022045_polysaccharide_biosynthesis_protein__Cyanothece_sp._PCC_7425_"/>
    <otu id="otu101496" label="63.1/84"/>
    <otu id="otu101500" label="13/43"/>
    <otu id="otu101504" label="PSF38674.1_GCA_003007785_lipopolysaccharide_biosynthesis_protein__Aphanothece_hegewaldii_CCALA_016_"/>
    <otu id="otu101508" label="AWV89308.1_GCA_003258315_lipopolysaccharide_biosynthesis_protein__Bradymonas_sediminis_"/>
    <otu id="otu101516" label="44.7/99"/>
    <otu id="otu101520" label="34.5/91"/>
    <otu id="otu101524" label="PYS72852.1_GCA_003222935_lipopolysaccharide_biosynthesis_protein__Acidobacteria_bacterium_"/>
    <otu id="otu101528" label="PYN40463.1_GCA_003221655_lipopolysaccharide_biosynthesis_protein__partial__Candidatus_Rokubacteria_bacterium_"/>
    <otu id="otu101540" label="GCA_003168335PMSM01000006.1_3774181514197109_377_GCA_003168335__1_ID_9_377_partial_00__Blastocatellia_bacterium_"/>
    <otu id="otu101544" label="HBB87845.1_GCA_003488005_TPA__lipopolysaccharide_biosynthesis_protein__Blastocatellia_bacterium_"/>
    <otu id="otu101552" label="0/70"/>
    <otu id="otu101556" label="PYS43717.1_GCA_003222915_lipopolysaccharide_biosynthesis_protein__Acidobacteria_bacterium_"/>
    <otu id="otu101562" label="HBB98181.1_GCA_003487805_TPA__lipopolysaccharide_biosynthesis_protein__Blastocatellia_bacterium_"/>
    <otu id="otu101566" label="PYS21092.1_GCA_003222895_lipopolysaccharide_biosynthesis_protein__Acidobacteria_bacterium_"/>
    <otu id="otu101598" label="61.8/17"/>
    <otu id="otu101602" label="70.8/89"/>
    <otu id="otu101606" label="WP_160116595.1_GCF_900312795_oligosaccharide_flippase_family_protein__Ruegeria_sp._AU67_"/>
    <otu id="otu101610" label="OHB69472.1_GCA_001828265_hypothetical_protein_A2V70_04235__Planctomycetes_bacterium_RBG_13_63_9_"/>
    <otu id="otu101618" label="99.7/99"/>
    <otu id="otu101622" label="GCA_003166955PMUI01000042.1_19366673821730_19_GCA_003166955__1_ID_30_19_partial_00__Acidobacterium_sp._"/>
    <otu id="otu101626" label="87.9/100"/>
    <otu id="otu101632" label="PYK17232.1_GCA_003219415_lipopolysaccharide_biosynthesis_protein__Verrucomicrobia_bacterium_"/>
    <otu id="otu101636" label="20/50"/>
    <otu id="otu101640" label="PYK24076.1_GCA_003219465_hypothetical_protein_DME59_14955__Verrucomicrobia_bacterium_"/>
    <otu id="otu101646" label="PYJ88698.1_GCA_003218755_lipopolysaccharide_biosynthesis_protein__partial__Verrucomicrobia_bacterium_"/>
    <otu id="otu101650" label="60.9/100"/>
    <otu id="otu101654" label="PYK09148.1_GCA_003219395_lipopolysaccharide_biosynthesis_protein__Verrucomicrobia_bacterium_"/>
    <otu id="otu101658" label="PYJ68102.1_GCA_003219335_lipopolysaccharide_biosynthesis_protein__Verrucomicrobia_bacterium_"/>
    <otu id="otu101678" label="60.7/88"/>
    <otu id="otu101684" label="GCA_003169715PNAR01000029.1_314263006358_3_GCA_003169715__1_ID_358_3_partial_00__Acidobacteriaceae_bacterium_"/>
    <otu id="otu101688" label="GCA_003169695PNAS01000065.1_15179211950153_15_GCA_003169695_1_ID_53_15_partial_00__Spartobacteria_bacterium_"/>
    <otu id="otu101698" label="PYS37101.1_GCA_003222915_hypothetical_protein_DMF71_19190__partial__Acidobacteria_bacterium_"/>
    <otu id="otu101702" label="PYJ01703.1_GCA_003218335_lipopolysaccharide_biosynthesis_protein__Verrucomicrobia_bacterium_"/>
    <otu id="otu101730" label="74.8/26"/>
    <otu id="otu101734" label="91.5/60"/>
    <otu id="otu101738" label="85.8/48"/>
    <otu id="otu101742" label="0/66"/>
    <otu id="otu101748" label="PUB84682.1_GCA_003058525_lipopolysaccharide_biosynthesis_protein__gamma_proteobacterium_symbiont_of_Ctena_orbiculata_"/>
    <otu id="otu101754" label="PHR99337.1_GCA_002733645_lipopolysaccharide_biosynthesis_protein__Oceanobacter_sp._"/>
    <otu id="otu101758" label="WP_100641489.1_GCF_002806945_lipopolysaccharide_biosynthesis_protein__Marinobacter_salexigens_"/>
    <otu id="otu101770" label="GCA_003561895PWXP01000305.1_2821641203_2_GCA_003561895__1_ID_203_2_partial_00__Planctomycetaceae_bacterium_"/>
    <otu id="otu101778" label="39.1/65"/>
    <otu id="otu101782" label="OIO68720.1_GCA_001871195_hypothetical_protein_AUJ58_07755__Zetaproteobacteria_bacterium_CG1_02_55_237_"/>
    <otu id="otu101786" label="GCA_000375865AQWF01000006.1_1210804123126_12_GCA_000375865__1_ID_6_12_partial_00__Sulfurovum_sp._SCGC_AAA036_F05_"/>
    <otu id="otu101798" label="85/84"/>
    <otu id="otu101802" label="GCA_003558925PWOC01000493.1_314713033140_3_GCA_003558925_1_ID_140_3_partial_00__Clostridiales_bacterium_"/>
    <otu id="otu101806" label="GCA_003561135PWXM01000264.1_449496436122_4_GCA_003561135__1_ID_122_4_partial_00__Ignavibacteriales_bacterium_"/>
    <otu id="otu101818" label="70.4/79"/>
    <otu id="otu101822" label="27.2/25"/>
    <otu id="otu101826" label="56.3/24"/>
    <otu id="otu101830" label="96.8/86"/>
    <otu id="otu101834" label="43.4/37"/>
    <otu id="otu101838" label="90.2/98"/>
    <otu id="otu101844" label="88.3/92"/>
    <otu id="otu101848" label="84.6/94"/>
    <otu id="otu101852" label="PSB12472.1_GCA_003003615_lipopolysaccharide_biosynthesis_protein__filamentous_cyanobacterium_CCP2_"/>
    <otu id="otu101856" label="53.2/94"/>
    <otu id="otu101860" label="PPS43914.1_GCA_002939305_lipopolysaccharide_biosynthesis_protein__Chroococcidiopsis_sp._TS_821_"/>
    <otu id="otu101864" label="WP_026736718.1_GCF_000517105_lipopolysaccharide_biosynthesis_protein__Fischerella_sp._PCC_9605_"/>
    <otu id="otu101878" label="WP_019493221.1_GCF_000331305_lipopolysaccharide_biosynthesis_protein__Calothrix_sp._PCC_7103_"/>
    <otu id="otu101882" label="BAZ09042.1_GCA_002368455_polysaccharide_biosynthesis_protein__Calothrix_sp._NIES_4071_"/>
    <otu id="otu101894" label="WP_019507045.1_GCF_000332195_lipopolysaccharide_biosynthesis_protein__Pleurocapsa_sp._PCC_7319_"/>
    <otu id="otu101902" label="46.2/92"/>
    <otu id="otu101906" label="AFY82282.1_GCA_000317105_membrane_protein_involved_in_the_export_of_O_antigen_and_teichoic_acid__Oscillatoria_acuminata_PCC_6304_"/>
    <otu id="otu101910" label="HAZ43600.1_GCA_003486305_TPA__lipopolysaccharide_biosynthesis_protein__Cyanobacteria_bacterium_UBA11371_"/>
    <otu id="otu101922" label="GCA_003233055QIKP01000045.1_26343503586712_26_GCA_003233055_1_ID_12_26_partial_00__Planctomycetaceae_bacterium_"/>
    <otu id="otu101930" label="64.2/40"/>
    <otu id="otu101934" label="90.1/49"/>
    <otu id="otu101938" label="39.7/56"/>
    <otu id="otu101942" label="GCA_003235365QJWJ01000358.1_151376715425161_15_GCA_003235365_1_ID_161_15_partial_00__Deltaproteobacteria_bacterium_"/>
    <otu id="otu101946" label="47/65"/>
    <otu id="otu101952" label="GCA_002480565DLCK01000088.1_27306543219520_27_GCA_002480565_1_ID_20_27_partial_00__Phycisphaerales_bacterium_UBA7800_"/>
    <otu id="otu101956" label="MAX23831.1_GCA_002704825_lipopolysaccharide_biosynthesis_protein__Phycisphaeraceae_bacterium_"/>
    <otu id="otu101966" label="KMW70146.1_GCA_000972705_sugar_transporter__Limnoraphis_robusta_CS_951_"/>
    <otu id="otu101970" label="KKD39551.1_GCA_000972705_sugar_transporter__Limnoraphis_robusta_CS_951_"/>
    <otu id="otu101986" label="RME38853.1_GCA_003694415_lipopolysaccharide_biosynthesis_protein__Planctomycetes_bacterium_"/>
    <otu id="otu101996" label="85.4/99"/>
    <otu id="otu102000" label="WP_017292811.1_GCF_000332235_oligosaccharide_flippase_family_protein__Geminocystis_herdmanii_"/>
    <otu id="otu102004" label="67.4/54"/>
    <otu id="otu102008" label="24.8/50"/>
    <otu id="otu102012" label="5.4/86"/>
    <otu id="otu102016" label="GCA_003556305PWRG01000438.1_477929333120_4_GCA_003556305_1_ID_120_4_partial_00__Cyanobacteria_bacterium_CSSed10_82m_"/>
    <otu id="otu102020" label="GCA_002361335DESS01000137.1_162713128648193_16_GCA_002361335_1_ID_193_16_partial_00__Richelia_sp._UBA3308_"/>
    <otu id="otu102028" label="WP_139025694.1_GCF_000238775_oligosaccharide_flippase_family_protein__Acaryochloris_sp._CCMEE_5410_"/>
    <otu id="otu102036" label="65.7/51"/>
    <otu id="otu102040" label="90.5/70"/>
    <otu id="otu102044" label="RMF24136.1_GCA_003695125_lipopolysaccharide_biosynthesis_protein__Cyanobacteria_bacterium_J083_"/>
    <otu id="otu102048" label="PSB07490.1_GCA_003003995_lipopolysaccharide_biosynthesis_protein__Pleurocapsa_sp._CCALA_161_"/>
    <otu id="otu102058" label="WP_019505059.1_GCF_000332195_lipopolysaccharide_biosynthesis_protein__Pleurocapsa_sp._PCC_7319_"/>
    <otu id="otu102062" label="BAZ46577.1_GCA_002368355_putative_polysaccharide_export_transporter__Chondrocystis_sp._NIES_4102_"/>
    <otu id="otu102082" label="OWY65466.1_GCA_002213405_lipopolysaccharide_biosynthesis_protein__cyanobacterium_TDX16_"/>
    <otu id="otu102100" label="AGA91762.1_GCA_000327045_membrane_protein_involved_in_the_export_of_O_antigen_and_teichoic_acid__Thioflavicoccus_mobilis_8321_"/>
    <otu id="otu102104" label="PZR80126.1_GCA_003244125_lipopolysaccharide_biosynthesis_protein__Chthoniobacterales_bacterium_"/>
    <otu id="otu102118" label="PYJ87316.1_GCA_003219345_lipopolysaccharide_biosynthesis_protein__Verrucomicrobia_bacterium_"/>
    <otu id="otu102124" label="90.1/98"/>
    <otu id="otu102128" label="GCA_003159675PLQC01000176.1_161831819880123_16_GCA_003159675_1_ID_123_16_partial_00__Verrucomicrobia_subdivision_3_bacterium_"/>
    <otu id="otu102132" label="92.4/100"/>
    <otu id="otu102138" label="PYN72920.1_GCA_003220535_lipopolysaccharide_biosynthesis_protein__Candidatus_Rokubacteria_bacterium_"/>
    <otu id="otu102142" label="PYN77576.1_GCA_003220535_lipopolysaccharide_biosynthesis_protein__Candidatus_Rokubacteria_bacterium_"/>
    <otu id="otu102150" label="21.5/97"/>
    <otu id="otu102154" label="GCA_003140275PLJQ01000325.1_435855165356_4_GCA_003140275__1_ID_356_4_partial_00__Verrucomicrobia_subdivision_3_bacterium_"/>
    <otu id="otu102160" label="PYX50729.1_GCA_003225005_lipopolysaccharide_biosynthesis_protein__Acidobacteria_bacterium_"/>
    <otu id="otu102164" label="PYJ92048.1_GCA_003218755_lipopolysaccharide_biosynthesis_protein__Verrucomicrobia_bacterium_"/>
    <otu id="otu102184" label="79.5/97"/>
    <otu id="otu102192" label="78.7/100"/>
    <otu id="otu102196" label="85.7/100"/>
    <otu id="otu102202" label="AMY04340.1_GCA_001618845_hypothetical_protein_A4R29_32385__plasmid___Mesorhizobium_ciceri_biovar_biserrulae_"/>
    <otu id="otu102206" label="THF56947.1_GCA_004801285_lipopolysaccharide_biosynthesis_protein__Mesorhizobium_composti_"/>
    <otu id="otu102216" label="WP_018181628.1_GCF_000380505_lipopolysaccharide_biosynthesis_protein__Kaistia_granuli_"/>
    <otu id="otu102220" label="WP_029073698.1_GCF_000423225_lipopolysaccharide_biosynthesis_protein__Kaistia_adipata_"/>
    <otu id="otu102234" label="WP_119302673.1_GCF_003574735_lipopolysaccharide_biosynthesis_protein__Rhodospirillaceae_bacterium_SYSU_D60009_"/>
    <otu id="otu102238" label="WP_051561488.1_GCF_000620685_lipopolysaccharide_biosynthesis_protein__Dongia_sp._URHE0060_"/>
    <otu id="otu102250" label="45.7/99"/>
    <otu id="otu102254" label="TGW12626.1_GCA_004792335_lipopolysaccharide_biosynthesis_protein__Mesorhizobium_sp._M2D.F.Ca.ET.145.01.1.1_"/>
    <otu id="otu102258" label="OJW64377.1_GCA_001897755_hypothetical_protein_BGO65_15630__Afipia_sp._64_13_"/>
    <otu id="otu102270" label="37.6/98"/>
    <otu id="otu102274" label="78.8/98"/>
    <otu id="otu102280" label="61.9/96"/>
    <otu id="otu102284" label="94.6/96"/>
    <otu id="otu102288" label="GCA_003152415PMAD01000278.1_172032421802135_17_GCA_003152415_1_ID_135_17_partial_00__Acidobacterium_sp._"/>
    <otu id="otu102292" label="PYY23174.1_GCA_003225175_lipopolysaccharide_biosynthesis_protein__Acidobacteria_bacterium_"/>
    <otu id="otu102300" label="14.7/91"/>
    <otu id="otu102306" label="PYU12832.1_GCA_003224105_lipopolysaccharide_biosynthesis_protein__Acidobacteria_bacterium_"/>
    <otu id="otu102310" label="PYT57952.1_GCA_003224145_lipopolysaccharide_biosynthesis_protein__Acidobacteria_bacterium_"/>
    <otu id="otu102318" label="38.5/97"/>
    <otu id="otu102324" label="PYU29729.1_GCA_003223315_lipopolysaccharide_biosynthesis_protein__Acidobacteria_bacterium_"/>
    <otu id="otu102328" label="PYT54392.1_GCA_003224075_lipopolysaccharide_biosynthesis_protein__Acidobacteria_bacterium_"/>
    <otu id="otu102336" label="91.3/98"/>
    <otu id="otu102340" label="74.8/88"/>
    <otu id="otu102344" label="PYV94398.1_GCA_003224905_lipopolysaccharide_biosynthesis_protein__Acidobacteria_bacterium_"/>
    <otu id="otu102348" label="82.6/95"/>
    <otu id="otu102352" label="89.2/99"/>
    <otu id="otu102356" label="GCA_003167515PMSS01000484.1_465219653659393_46_GCA_003167515_1_ID_393_46_partial_00__Acidobacterium_sp._"/>
    <otu id="otu102360" label="WP_050061818.1_GCF_001006305_lipopolysaccharide_biosynthesis_protein__Silvibacterium_bohemicum_"/>
    <otu id="otu102368" label="88.3/97"/>
    <otu id="otu102372" label="GCA_002197525NFUN01000026.1_43450492889_4_GCA_002197525_1_ID_89_4_partial_00__Acidobacteria_subdivision_13_bacterium_RH2_MAG17b_"/>
    <otu id="otu102376" label="GCA_003142185PLOR01000009.1_14916749216897028_149_GCA_003142185_1_ID_28_149_partial_00__Bryobacterales_bacterium_"/>
    <otu id="otu102392" label="93/93"/>
    <otu id="otu102396" label="PYX56920.1_GCA_003225005_lipopolysaccharide_biosynthesis_protein__partial__Acidobacteria_bacterium_"/>
    <otu id="otu102400" label="GCA_003136215PLDO01000392.1_212453626014606_21_GCA_003136215__1_ID_606_21_partial_00__Bryobacterales_bacterium_"/>
    <otu id="otu102424" label="PYT48730.1_GCA_003224055_lipopolysaccharide_biosynthesis_protein__Acidobacteria_bacterium_"/>
    <otu id="otu102432" label="OAI47836.1_GCA_001644405_hypothetical_protein_AYO43_03975__Nitrospira_sp._SCGC_AG_212_E16_"/>
    <otu id="otu102440" label="ESS66173.1_GCA_000496735_lipopolysaccharide_biosynthesis_protein_WzxC__Methyloglobulus_morosus_KoM1_"/>
    <otu id="otu102452" label="87.1/98"/>
    <otu id="otu102456" label="PYN74215.1_GCA_003220535_lipopolysaccharide_biosynthesis_protein__Candidatus_Rokubacteria_bacterium_"/>
    <otu id="otu102460" label="GCA_003164535PLTO01000096.1_751866682106_7_GCA_003164535_1_ID_106_7_partial_00__Verrucomicrobia_subdivision_3_bacterium_"/>
    <otu id="otu102484" label="91.3/93"/>
    <otu id="otu102488" label="TKJ38342.1_GCA_005223045_lipopolysaccharide_biosynthesis_protein__Planctomycetes_bacterium_B3_Pla_"/>
    <otu id="otu102492" label="96.2/99"/>
    <otu id="otu102496" label="99/98"/>
    <otu id="otu102502" label="35.3/98"/>
    <otu id="otu102506" label="87.8/98"/>
    <otu id="otu102510" label="BAY25109.1_GCA_002368195_putative_polysaccharide_export_transporter__Calothrix_sp._NIES_2100_"/>
    <otu id="otu102514" label="NEU76754.1_GCA_000817785_lipopolysaccharide_biosynthesis_protein__Hassallia_byssoidea_VB512170_"/>
    <otu id="otu102522" label="BBD64265.1_GCA_003990685_putative_polysaccharide_export_transporter__Nostoc_commune_HK_02_"/>
    <otu id="otu102530" label="64.9/100"/>
    <otu id="otu102534" label="AFY34480.1_GCA_000316575_polysaccharide_biosynthesis_protein__Calothrix_sp._PCC_7507_"/>
    <otu id="otu102538" label="BAY91945.1_GCA_002368275_putative_polysaccharide_export_transporter__Fremyella_diplosiphon_NIES_3275_"/>
    <otu id="otu102550" label="WP_019489803.1_GCF_000331305_lipopolysaccharide_biosynthesis_protein__Calothrix_sp._PCC_7103_"/>
    <otu id="otu102560" label="OWY67996.1_GCA_002213405_lipopolysaccharide_biosynthesis_protein__cyanobacterium_TDX16_"/>
    <otu id="otu102564" label="PSB63456.1_GCA_003003835_lipopolysaccharide_biosynthesis_protein__Chroococcidiopsis_cubana_CCALA_043_"/>
    <otu id="otu102592" label="85.3/41"/>
    <otu id="otu102596" label="88.1/49"/>
    <otu id="otu102600" label="50.3/58"/>
    <otu id="otu102604" label="99.9/99"/>
    <otu id="otu102608" label="KRE25934.1_GCA_001428255_hypothetical_protein_ASG80_03625__Agromyces_sp._Soil535_"/>
    <otu id="otu102612" label="81.1/100"/>
    <otu id="otu102618" label="OJV30272.1_GCA_001897425_hypothetical_protein_BGO26_08005__Actinobacteria_bacterium_69_20_"/>
    <otu id="otu102622" label="APH46564.1_GCA_001889265_hypothetical_protein_BMW26_02590__Microbacterium_sp._1.5R_"/>
    <otu id="otu102632" label="TKA90181.1_GCA_005096325_lipopolysaccharide_biosynthesis_protein__Pseudomonas_bauzanensis_"/>
    <otu id="otu102638" label="TDN44155.1_GCA_004361735_PST_family_polysaccharide_transporter__Azoarcus_indigens_"/>
    <otu id="otu102642" label="BAL23287.1_GCA_000349945_putative_polysaccharide_translocase__Azoarcus_sp._KH32C_"/>
    <otu id="otu102664" label="GCA_003171295PMYF01000026.1_201935620882131_20_GCA_003171295__1_ID_131_20_partial_00__Acidobacteria_bacterium_"/>
    <otu id="otu102668" label="WP_082662030.1_GCF_001449115_lipopolysaccharide_biosynthesis_protein__Terracidiphilus_gabretensis_"/>
    <otu id="otu102682" label="WP_026239596.1_GCF_000373365_lipopolysaccharide_biosynthesis_protein__Frankia_discariae_"/>
    <otu id="otu102686" label="OHV46748.1_GCA_001854695_polysaccharide_biosynthesis_protein__Frankia_soli_"/>
    <otu id="otu102698" label="96.3/86"/>
    <otu id="otu102702" label="58.4/40"/>
    <otu id="otu102706" label="69.3/100"/>
    <otu id="otu102710" label="89.5/94"/>
    <otu id="otu102714" label="25.1/97"/>
    <otu id="otu102718" label="RZI60119.1_GCA_004210495_lipopolysaccharide_biosynthesis_protein__Pseudomonas_sp._"/>
    <otu id="otu102722" label="MBB04265.1_GCA_002709085_hypothetical_protein_CML03_01875__Pseudooceanicola_sp._"/>
    <otu id="otu102730" label="12.2/89"/>
    <otu id="otu102734" label="GCA_002862225PKCP01000199.1_516393042169_5_GCA_002862225_1_ID_169_5_partial_00__Planctomycetaceae_bacterium_"/>
    <otu id="otu102738" label="HAV12916.1_GCA_003485085_TPA__hypothetical_protein_DCX06_05410__Opitutae_bacterium_"/>
    <otu id="otu102750" label="KQP21179.1_GCA_001422365_hypothetical_protein_ASF45_03060__Pseudorhodoferax_sp._Leaf265_"/>
    <otu id="otu102758" label="GAT34901.1_GCA_001613545_polysaccharide_transporter__PST_family__Terrimicrobium_sacchariphilum_"/>
    <otu id="otu102766" label="83/35"/>
    <otu id="otu102770" label="80.3/55"/>
    <otu id="otu102776" label="OPX95331.1_GCA_002067585_Teichuronic_acid_biosynthesis_protein_TuaB__Syntrophorhabdus_sp._PtaB.Bin027_"/>
    <otu id="otu102780" label="OHB58036.1_GCA_001824635_hypothetical_protein_A2Y07_00700__Planctomycetes_bacterium_GWF2_50_10_"/>
    <otu id="otu102788" label="KPJ66660.1_GCA_001302865_hypothetical_protein_AMJ43_07455__Coxiella_sp._DG_40_"/>
    <otu id="otu102796" label="89.8/76"/>
    <otu id="otu102800" label="87/95"/>
    <otu id="otu102806" label="25/78"/>
    <otu id="otu102810" label="16/96"/>
    <otu id="otu102814" label="85.4/100"/>
    <otu id="otu102818" label="GCA_003567005PXBF01000095.1_425134078133_4_GCA_003567005_1_ID_133_4_partial_00__PVC_group_bacterium_"/>
    <otu id="otu102822" label="GCA_003141415PLLX01000276.1_334348644985118_33_GCA_003141415__1_ID_118_33_partial_00__Bacteroidales_bacterium_"/>
    <otu id="otu102830" label="GCA_003559095PWMW01000414.1_539415467262_5_GCA_003559095_1_ID_262_5_partial_00__Clostridiales_bacterium_"/>
    <otu id="otu102838" label="VGO18255.1_GCA_900890705_Teichuronic_acid_biosynthesis_protein_TuaB__Kiritimatiellales_bacterium_"/>
    <otu id="otu102846" label="SDB54963.1_GCA_900104215_polysaccharide_transporter__PST_family__Desulfonatronum_thiosulfatophilum_"/>
    <otu id="otu102854" label="40.4/99"/>
    <otu id="otu102858" label="GCA_002388665DGMY01000021.1_59570585849452_59_GCA_002388665__1_ID_52_59_partial_00__Opitutae_bacterium_UBA4506_"/>
    <otu id="otu102866" label="RDV16690.1_GCA_003367245_lipopolysaccharide_biosynthesis_protein__Pontibacter_diazotrophicus_"/>
    <otu id="otu102870" label="RNI32979.1_GCA_003721565_lipopolysaccharide_biosynthesis_protein__Rufibacter_immobilis_"/>
    <otu id="otu102880" label="TAM99900.1_GCA_004299085_lipopolysaccharide_biosynthesis_protein__Chitinophagaceae_bacterium_"/>
    <otu id="otu102884" label="TAN11404.1_GCA_004322015_lipopolysaccharide_biosynthesis_protein__Chitinophagaceae_bacterium_"/>
    <otu id="otu102904" label="68.5/94"/>
    <otu id="otu102912" label="RQW01193.1_GCA_003854975_lipopolysaccharide_biosynthesis_protein__candidate_division_KSB1_bacterium_"/>
    <otu id="otu102916" label="OHB73464.1_GCA_001828295_hypothetical_protein_A2W17_06010__partial__Planctomycetes_bacterium_RBG_16_41_13_"/>
    <otu id="otu102928" label="ABK16655.1_GCA_000014965_polysaccharide_biosynthesis_protein__Syntrophobacter_fumaroxidans_MPOB_"/>
    <otu id="otu102932" label="RJR44811.1_GCA_003599615_lipopolysaccharide_biosynthesis_protein__Desulfobacteraceae_bacterium_"/>
    <otu id="otu102942" label="OEU64095.1_GCA_001751005_hypothetical_protein_BA867_03485__Desulfobacterales_bacterium_S5133MH16_"/>
    <otu id="otu102946" label="RPH51734.1_GCA_003818505_lipopolysaccharide_biosynthesis_protein__Desulfobacteraceae_bacterium_"/>
    <otu id="otu102962" label="GCA_003550425PUKE01000255.1_338535370297_3_GCA_003550425_1_ID_297_3_partial_00__Nitriliruptoria_bacterium_"/>
    <otu id="otu102998" label="89/86"/>
    <otu id="otu103002" label="OFZ82430.1_GCA_001770165_hypothetical_protein_A2583_03765__Bdellovibrionales_bacterium_RIFOXYD1_FULL_53_11_"/>
    <otu id="otu103006" label="PYF99665.1_GCA_003208675_PST_family_polysaccharide_transporter__Georgenia_satyanarayanai_"/>
    <otu id="otu103018" label="0/43"/>
    <otu id="otu103022" label="GCA_002320665DCKO01000057.1_32161369096_3_GCA_002320665_1_ID_96_3_partial_00__Micavibrio_sp._UBA1672_"/>
    <otu id="otu103026" label="PTU32918.1_GCA_003052265_hypothetical_protein_CJD38_02045__Stenotrophobium_rhamnosiphilum_"/>
    <otu id="otu103042" label="GCA_002391275DGSC01000031.1_87128859157_8_GCA_002391275__1_ID_57_8_partial_00__Prevotellaceae_bacterium_UBA4372_"/>
    <otu id="otu103046" label="83.6/98"/>
    <otu id="otu103050" label="83.1/97"/>
    <otu id="otu103056" label="86/99"/>
    <otu id="otu103070" label="36.1/97"/>
    <otu id="otu103073" label="94.7/100"/>
    <otu id="otu103076" label="GCA_002307275DBTX01000068.1_70530505451027_70_GCA_002307275__1_ID_27_70_partial_00__Hungateiclostridiaceae_bacterium_UBA1305_"/>
    <otu id="otu103079" label="63.7/99"/>
    <otu id="otu103084" label="WP_164744360.1_GCF_004001065_lipopolysaccharide_biosynthesis_protein__Paenibacillus_xylaniclasticus_"/>
    <otu id="otu103087" label="QAY66762.1_GCA_004135365_lipopolysaccharide_biosynthesis_protein__Paenibacillus_sp._FW100M_2_"/>
    <otu id="otu103096" label="GBG04995.1_GCA_003423665_colanic_acid_exporter__Lactobacillus_rodentium_"/>
    <otu id="otu103099" label="KRM63955.1_GCA_001436215_polysaccharide_biosynthesis_protein__Lactobacillus_agilis_DSM_20509_"/>
    <otu id="otu103114" label="PKM50893.1_GCA_002841375_hypothetical_protein_CVV02_09245__Firmicutes_bacterium_HGW_Firmicutes_7_"/>
    <otu id="otu103123" label="EKQ56663.1_GCA_000309845_membrane_protein_involved_in_the_export_of_O_antigen_and_teichoic_acid__Clostridium_sp._Maddingley_MBC34_26_"/>
    <otu id="otu103126" label="47.1/100"/>
    <otu id="otu103129" label="WP_026885102.1_GCF_000621745_lipopolysaccharide_biosynthesis_protein__Clostridium_beijerinckii_"/>
    <otu id="otu103132" label="AVK48655.1_GCA_002969175_polysaccharide_biosynthesis_protein__Clostridium_sp._MF28_"/>
    <otu id="otu103147" label="WP_099361270.1_GCF_002734215_lipopolysaccharide_biosynthesis_protein__Bacillus_onubensis_"/>
    <otu id="otu103156" label="AZP04941.1_GCA_003955755_lipopolysaccharide_biosynthesis_protein__Jeotgalibaca_sp._H21T32_"/>
    <otu id="otu103159" label="SEI54112.1_GCA_900109085_polysaccharide_transporter__PST_family__Alkalibacterium_gilvum_"/>
    <otu id="otu103170" label="AFL84948.1_GCA_000265405_membrane_protein_involved_in_the_export_of_O_antigen_and_teichoic_acid__Belliella_baltica_DSM_15883_"/>
    <otu id="otu103179" label="GCA_002471225DKPO01000026.1_33384603991145_33_GCA_002471225_1_ID_45_33_partial_00__Porphyromonadaceae_bacterium_UBA7332_"/>
    <otu id="otu103182" label="68.8/99"/>
    <otu id="otu103185" label="EHB92886.1_GCA_000231275_hypothetical_protein_HMPREF9450_00599__Alistipes_indistinctus_YIT_12060_"/>
    <otu id="otu103190" label="THG58823.1_GCA_004801645_lipopolysaccharide_biosynthesis_protein__Bacteroides_faecichinchillae_"/>
    <otu id="otu103193" label="0/83"/>
    <otu id="otu103196" label="CDE76539.1_GCA_000437995_polysaccharide_biosynthesis_protein__Bacteroides_thetaiotaomicron_CAG_40_"/>
    <otu id="otu103199" label="85.9/96"/>
    <otu id="otu103204" label="GCA_900556625USPQ01000005.1_1015284167385_10_GCA_900556625__1_ID_5_10_partial_00__uncultured_Bacteroides_sp._"/>
    <otu id="otu103207" label="CDA85899.1_GCA_000434875_uncharacterized_protein_BN772_03814__Bacteroides_sp._CAG_754_"/>
    <otu id="otu103214" label="GCA_900556845USQO01000105.1_29232374105_2_GCA_900556845__1_ID_105_2_partial_00__uncultured_Bacteroides_sp._"/>
    <otu id="otu103245" label="84.1/100"/>
    <otu id="otu103248" label="GCA_002452315DKFH01000194.1_65910736132_6_GCA_002452315__1_ID_32_6_partial_00__Anaerolineaceae_bacterium_UBA6801_"/>
    <otu id="otu103251" label="WP_069133160.1_GCF_001715195_lipopolysaccharide_biosynthesis_protein__Rhodohalobacter_halophilus_"/>
    <otu id="otu103272" label="83.4/67"/>
    <otu id="otu103275" label="63.7/70"/>
    <otu id="otu103278" label="45.4/67"/>
    <otu id="otu103281" label="0/60"/>
    <otu id="otu103286" label="WP_067561840.1_GCF_001614315_lipopolysaccharide_biosynthesis_protein__Halofilum_ochraceum_"/>
    <otu id="otu103289" label="GCA_003556425PWRS01000123.1_211732732298_2_GCA_003556425__1_ID_298_2_partial_00__Gammaproteobacteria_bacterium_"/>
    <otu id="otu103296" label="83.2/98"/>
    <otu id="otu103299" label="36.2/99"/>
    <otu id="otu103302" label="KGM15566.1_GCA_000767215_hypothetical_protein_N867_07355__Actinotalea_fermentans_ATCC_43279___JCM_9966___DSM_3133_"/>
    <otu id="otu103311" label="RYB99146.1_GCA_004137235_lipopolysaccharide_biosynthesis_protein__Nocardioides_ganghwensis_"/>
    <otu id="otu103314" label="EON22947.1_GCA_000389985_polysaccharide_biosynthesis_protein__Nocardioides_sp._CF8_"/>
    <otu id="otu103321" label="TGN63971.1_GCA_004785795_lipopolysaccharide_biosynthesis_protein__Nocardioides_sp._MMS17_SY213_"/>
    <otu id="otu103330" label="KQX69340.1_GCA_001426435_hypothetical_protein_ASD06_16510__Angustibacter_sp._Root456_"/>
    <otu id="otu103333" label="AKU15932.1_GCA_001190945_hypothetical_protein_VV02_08815__Luteipulveratus_mongoliensis_"/>
    <otu id="otu103348" label="QBI20295.1_GCA_004322855_lipopolysaccharide_biosynthesis_protein__Egibacter_rhizosphaerae_"/>
    <otu id="otu103359" label="RQW10707.1_GCA_003854995_colanic_acid_exporter__candidate_division_KSB1_bacterium_"/>
    <otu id="otu103366" label="83.7/99"/>
    <otu id="otu103371" label="HBI69519.1_GCA_003507615_TPA__colanic_acid_exporter__Massilia_sp._"/>
    <otu id="otu103376" label="SHH41704.1_GCA_900129765_polysaccharide_transporter__PST_family__Massilia_sp._CF038_"/>
    <otu id="otu103379" label="GCA_000375965AQWD01000208.1_333585137296208_33_GCA_000375965_1_ID_208_33_partial_00__Oxalobacteraceae_bacterium_JGI_0001004_K23_"/>
    <otu id="otu103392" label="52/85"/>
    <otu id="otu103395" label="88/84"/>
    <otu id="otu103398" label="52.2/99"/>
    <otu id="otu103401" label="53.3/97"/>
    <otu id="otu103404" label="WP_010475173.1_GCF_000238775_MOP_flippase_family_protein__Acaryochloris_sp._CCMEE_5410_"/>
    <otu id="otu103407" label="OLT60271.1_GCA_001942495_lipopolysaccharide_biosynthesis_protein__Moorea_bouillonii_PNG_"/>
    <otu id="otu103414" label="AFY81401.1_GCA_000317105_membrane_protein_involved_in_the_export_of_O_antigen_and_teichoic_acid__Oscillatoria_acuminata_PCC_6304_"/>
    <otu id="otu103421" label="OGU34266.1_GCA_001802725_lipopolysaccharide_biosynthesis_protein__partial__Ignavibacteria_bacterium_GWB2_35_6b_"/>
    <otu id="otu103428" label="88.1/93"/>
    <otu id="otu103431" label="81.9/93"/>
    <otu id="otu103434" label="RPJ29518.1_GCA_003820175_colanic_acid_exporter__Chloroflexi_bacterium_"/>
    <otu id="otu103437" label="WP_118164091.1_GCF_003443655_MOP_flippase_family_protein__Nostoc_sphaeroides_"/>
    <otu id="otu103444" label="RMF97815.1_GCA_003695725_colanic_acid_exporter__Candidatus_Schekmanbacteria_bacterium_"/>
    <otu id="otu103455" label="OQW92459.1_GCA_002083855_colanic_acid_exporter__Thiotrichaceae_bacterium_IS1_"/>
    <otu id="otu103470" label="92.3/95"/>
    <otu id="otu103473" label="GCA_003163855PLRJ01000089.1_293187533404179_29_GCA_003163855_1_ID_179_29_partial_00__Bryobacterales_bacterium_"/>
    <otu id="otu103476" label="GCA_003139735PLGA01000579.1_272657928087194_27_GCA_003139735_1_ID_194_27_partial_00__Bryobacterales_bacterium_"/>
    <otu id="otu103487" label="51.8/70"/>
    <otu id="otu103490" label="93.5/100"/>
    <otu id="otu103497" label="60/100"/>
    <otu id="otu103502" label="APR38694.1_GCA_001922345_hypothetical_protein_BTO02_25015__Paraburkholderia_sp._SOS3_"/>
    <otu id="otu103505" label="RKP59140.1_GCA_003628125_lipopolysaccharide_biosynthesis_protein__Robbsia_sp._DHC34_"/>
    <otu id="otu103514" label="WP_050466433.1_GCF_001571165_MOP_flippase_family_protein__Herbaspirillum_chlorophenolicum_"/>
    <otu id="otu103519" label="SHH11906.1_GCA_900129765_polysaccharide_transporter__PST_family__Massilia_sp._CF038_"/>
    <otu id="otu103522" label="GCA_002415335DHXL01000384.1_182143122873388_18_GCA_002415335_1_ID_388_18_partial_00__Oxalobacteraceae_bacterium_UBA5157_"/>
    <otu id="otu103539" label="TCP06332.1_GCA_004342465_PST_family_polysaccharide_transporter__Schlegelella_thermodepolymerans_"/>
    <otu id="otu103544" label="PZN32955.1_GCA_003242495_colanic_acid_exporter__Proteobacteria_bacterium_"/>
    <otu id="otu103551" label="WP_129647574.1_GCF_004138335_lipopolysaccharide_biosynthesis_protein__Steroidobacter_agariperforans_"/>
    <otu id="otu103554" label="WP_116808006.1_GCF_003104955_lipopolysaccharide_biosynthesis_protein__Steroidobacter_cummioxidans_"/>
    <otu id="otu103561" label="WP_129775720.1_GCF_004138485_lipopolysaccharide_biosynthesis_protein__Steroidobacter_sp._JW_3_"/>
    <otu id="otu103580" label="ADQ84969.1_GCA_000183115_polysaccharide_biosynthesis_protein__Methylovorus_sp._MP688_"/>
    <otu id="otu103589" label="QAU33631.1_GCA_004114795_colanic_acid_exporter__Janthinobacterium_sp._17J80_10_"/>
    <otu id="otu103592" label="GCA_003134595PLBS01000150.1_222449625968131_22_GCA_003134595__1_ID_131_22_partial_00__Gallionella_sp._"/>
    <otu id="otu103605" label="WP_019555764.1_GCF_000381085_MOP_flippase_family_protein__Thiomicrorhabdus_arctica_"/>
    <otu id="otu103608" label="DAB34826.1_GCA_002742765_TPA__colanic_acid_exporter__Sulfurospirillum_sp._UBA12182_"/>
    <otu id="otu103627" label="HAR94389.1_GCA_003476045_TPA__colanic_acid_exporter__Deltaproteobacteria_bacterium_"/>
    <otu id="otu103634" label="GCA_003159365PLOZ01000004.1_42144360435_4_GCA_003159365_1_ID_35_4_partial_00__Acidobacteriaceae_bacterium_"/>
    <otu id="otu103641" label="54.3/7"/>
    <otu id="otu103644" label="87.8/7"/>
    <otu id="otu103647" label="89.5/8"/>
    <otu id="otu103650" label="82.4/45"/>
    <otu id="otu103653" label="91.3/50"/>
    <otu id="otu103658" label="HCW91025.1_GCA_003539345_TPA__hypothetical_protein_DHU56_13385__Marinobacter_sp._"/>
    <otu id="otu103661" label="PSF06462.1_GCA_003007685_hypothetical_protein_C7H08_15250__Marinobacter_halophilus_"/>
    <otu id="otu103670" label="MAI37135.1_GCA_002691125_flippase__Alteromonas_sp._"/>
    <otu id="otu103673" label="31.3/66"/>
    <otu id="otu103676" label="GCA_002338515DDIL01000003.1_43123459546_4_GCA_002338515_1_ID_46_4_partial_00__Glaciecola_sp._UBA1851_"/>
    <otu id="otu103679" label="GAC40301.1_GCA_000315075_polysaccharide_transporter__PST_family__Paraglaciecola_psychrophila_170_"/>
    <otu id="otu103694" label="65.3/50"/>
    <otu id="otu103699" label="OHX65561.1_GCA_000807855_hypothetical_protein_NH26_03960__Flammeovirga_pacifica_"/>
    <otu id="otu103702" label="ALO15605.1_GCA_001443605_Teichuronic_acid_biosynthesis_protein_TuaB__Salinivirga_cyanobacteriivorans_"/>
    <otu id="otu103711" label="ERL47076.1_GCA_000469155_hypothetical_protein_RS24_00796__Candidatus_Micropelagos_thuwalensis_"/>
    <otu id="otu103716" label="GCA_002428905DIYD01000180.1_535494982165_5_GCA_002428905_1_ID_165_5_partial_00__Bacteroidetes_bacterium_UBA6063_"/>
    <otu id="otu103719" label="ARV06372.1_GCA_002163835_hypothetical_protein_BTO04_06495__Polaribacter_sp._SA4_10_"/>
    <otu id="otu103738" label="6.2/32"/>
    <otu id="otu103741" label="19.2/41"/>
    <otu id="otu103744" label="72.7/91"/>
    <otu id="otu103747" label="22.8/96"/>
    <otu id="otu103750" label="GCA_002471275DKPQ01000020.1_50649706642115_50_GCA_002471275__1_ID_15_50_partial_00__Flammeovirgaceae_bacterium_UBA7330_"/>
    <otu id="otu103753" label="GCA_002364325DEXV01000002.1_1231374341388978_123_GCA_002364325__1_ID_8_123_partial_00__Gillisia_sp._UBA3175_"/>
    <otu id="otu103760" label="KGD67596.1_GCA_000757385_hypothetical_protein_LG45_10710__Flavobacterium_aquatile_LMG_4008_"/>
    <otu id="otu103769" label="MAL17441.1_GCA_002694685_hypothetical_protein_CL667_07000__Balneola_sp._"/>
    <otu id="otu103772" label="GCA_002501205DLRW01000018.1_32417388683_3_GCA_002501205_1_ID_83_3_partial_00__Flavobacteriales_bacterium_UBA7878_"/>
    <otu id="otu103785" label="PTX29661.1_GCA_003054115_PST_family_polysaccharide_transporter__Pedobacter_sp._YR016_"/>
    <otu id="otu103788" label="68.4/100"/>
    <otu id="otu103791" label="AYB33103.1_GCA_003589925_colanic_acid_exporter__Chryseolinea_soli_"/>
    <otu id="otu103794" label="RKQ42301.1_GCA_003633845_PST_family_polysaccharide_transporter__Fabibacter_pacificus_"/>
    <otu id="otu103815" label="GCA_001464895LNEE01000031.1_12514491014631631_125_GCA_001464895_1_ID_31_125_partial_00__Betaproteobacteria_bacterium_Ga0077532_"/>
    <otu id="otu103820" label="PCI91790.1_GCA_002401775_colanic_acid_exporter__Ectothiorhodospiraceae_bacterium_"/>
    <otu id="otu103823" label="PCI78008.1_GCA_002401775_colanic_acid_exporter__Ectothiorhodospiraceae_bacterium_"/>
    <otu id="otu103838" label="73/5"/>
    <otu id="otu103841" label="88.3/8"/>
    <otu id="otu103844" label="80.3/25"/>
    <otu id="otu103847" label="39.5/22"/>
    <otu id="otu103850" label="52/24"/>
    <otu id="otu103853" label="KIC93565.1_GCA_000814475_hypothetical_protein_OI18_17690__Flavihumibacter_solisilvae_"/>
    <otu id="otu103856" label="GCA_003697365RFGP01000081.1_54403586378_5_GCA_003697365_1_ID_78_5_partial_00__Chloroflexi_bacterium_"/>
    <otu id="otu103863" label="87.7/90"/>
    <otu id="otu103866" label="76.3/71"/>
    <otu id="otu103869" label="87.9/89"/>
    <otu id="otu103872" label="90.1/5"/>
    <otu id="otu103877" label="KJC36250.1_GCA_000938255_hypothetical_protein_UB31_36140__Bradyrhizobium_sp._LTSP849_"/>
    <otu id="otu103880" label="GCA_003165075PLSM01000051.1_16252782667822_16_GCA_003165075__1_ID_22_16_partial_00__Acidobacteriaceae_bacterium_"/>
    <otu id="otu103887" label="GCA_003170935PMYA01000017.1_22971760170_2_GCA_003170935__1_ID_170_2_partial_00__Euryarchaeota_archaeon_"/>
    <otu id="otu103894" label="29.7/5"/>
    <otu id="otu103897" label="87.7/9"/>
    <otu id="otu103902" label="GCA_003164395PLTH01000275.1_273326334795239_27_GCA_003164395__1_ID_239_27_partial_00__Verrucomicrobiales_bacterium_"/>
    <otu id="otu103905" label="PLX94443.1_GCA_002869635_hypothetical_protein_C0621_05475__partial__Desulfuromonas_sp._"/>
    <otu id="otu103912" label="GCA_002418985DIFE01000064.1_29314623278739_29_GCA_002418985_1_ID_39_29_partial_00__Deltaproteobacteria_bacterium_UBA5756_"/>
    <otu id="otu103919" label="79.5/79"/>
    <otu id="otu103922" label="70.3/95"/>
    <otu id="otu103925" label="OPY00281.1_GCA_002067165_Teichuronic_acid_biosynthesis_protein_TuaB__Syntrophorhabdus_sp._PtaB.Bin006_"/>
    <otu id="otu103930" label="GCA_002919185PKET01000076.1_1924296257749_19_GCA_002919185__1_ID_9_19_partial_00__Gemmatimonas_sp._"/>
    <otu id="otu103933" label="GCA_001735855DS021536.1_177555906991_17_GCA_001735855_1_ID_91_17_partial_00__Olavius_algarvensis_Delta_4_endosymbiont_"/>
    <otu id="otu103944" label="PQJ33265.1_GCA_002954405_hypothetical_protein_BSZ35_00415__Salinibacter_sp._10B_"/>
    <otu id="otu103961" label="48.3/99"/>
    <otu id="otu103964" label="GCA_003132025PKWJ01000056.1_50741187562018_50_GCA_003132025__1_ID_18_50_partial_00__Gammaproteobacteria_bacterium_"/>
    <otu id="otu103967" label="RJP15558.1_GCA_003598085_colanic_acid_exporter__Candidatus_Abyssubacteria_bacterium_SURF_5_"/>
    <otu id="otu103974" label="SFG36470.1_GCA_900113335_Membrane_protein_involved_in_the_export_of_O_antigen_and_teichoic_acid__Desulfotomaculum_arcticum_"/>
    <otu id="otu103985" label="GBE06031.1_GCA_002897755_lipopolysaccharide_biosynthesis_protein_WzxC__bacterium_BMS3Abin10_"/>
    <otu id="otu103996" label="89.8/95"/>
    <otu id="otu103999" label="MAT96899.1_GCA_002699125_colanic_acid_exporter__Anaerolineaceae_bacterium_"/>
    <otu id="otu104002" label="WP_103027262.1_GCF_002894605_MOP_flippase_family_protein__Salinibacter_altiplanensis_"/>
    <otu id="otu104013" label="21.5/8"/>
    <otu id="otu104018" label="PKN64818.1_GCA_002840535_colanic_acid_exporter__Deltaproteobacteria_bacterium_HGW_Deltaproteobacteria_15_"/>
    <otu id="otu104021" label="PKN13529.1_GCA_002841765_colanic_acid_exporter__Deltaproteobacteria_bacterium_HGW_Deltaproteobacteria_4_"/>
    <otu id="otu104030" label="EDY80544.1_GCA_000155695_Virulence_factor_MVIN_superfamily__Verrucomicrobiae_bacterium_DG1235_"/>
    <otu id="otu104035" label="THH36365.1_GCA_004803465_MOP_flippase_family_protein__Lewinella_litorea_"/>
    <otu id="otu104038" label="PHK97461.1_GCA_002631205_colanic_acid_exporter__Lewinella_marina_"/>
    <otu id="otu104059" label="PIR16001.1_GCA_002796275_colanic_acid_exporter__Elusimicrobia_bacterium_CG11_big_fil_rev_8_21_14_0_20_64_6_"/>
    <otu id="otu104062" label="HAM35202.1_GCA_003452935_TPA__hypothetical_protein_DCP85_04665__Elusimicrobia_bacterium_"/>
    <otu id="otu104081" label="97.1/87"/>
    <otu id="otu104084" label="19/13"/>
    <otu id="otu104089" label="OGP13994.1_GCA_001797415_hypothetical_protein_A2054_03865__Deltaproteobacteria_bacterium_GWA2_55_10_"/>
    <otu id="otu104092" label="GCA_002418185DIDN01000013.1_2400185759_2_GCA_002418185_1_ID_59_2_partial_00__Deltaproteobacteria_bacterium_UBA5799_"/>
    <otu id="otu104099" label="RMG54339.1_GCA_003696865_colanic_acid_exporter__Acidobacteria_bacterium_"/>
    <otu id="otu104108" label="38.6/89"/>
    <otu id="otu104113" label="OGW44887.1_GCA_001805165_hypothetical_protein_A2132_02655__Nitrospirae_bacterium_RBG_16_43_11_"/>
    <otu id="otu104116" label="OHB71661.1_GCA_001828445_hypothetical_protein_A2W23_07365__Planctomycetes_bacterium_RBG_16_43_13_"/>
    <otu id="otu104125" label="GCA_002753745PEAR01000030.1_210932562217_2_GCA_002753745__1_ID_217_2_partial_00__Candidatus_Omnitrophica_bacterium_"/>
    <otu id="otu104128" label="56.5/72"/>
    <otu id="otu104131" label="44.5/71"/>
    <otu id="otu104134" label="OHB75183.1_GCA_001828495_hypothetical_protein_A2Z34_01625__Planctomycetes_bacterium_RBG_16_59_8_"/>
    <otu id="otu104137" label="GCA_002421665DISH01000004.1_1221285671300094_122_GCA_002421665_1_ID_4_122_partial_00__Candidatus_Omnitrophica_bacterium_UBA6215_"/>
    <otu id="otu104144" label="62.8/99"/>
    <otu id="otu104147" label="GCA_003230645QIFU01000023.1_111419235_1_GCA_003230645__1_ID_235_1_partial_10__Planctomycetes_bacterium_"/>
    <otu id="otu104150" label="RZV59917.1_GCA_004282735_MOP_flippase_family_protein__Candidatus_Brocadia_sp._BROELEC01_"/>
    <otu id="otu104171" label="0/78"/>
    <otu id="otu104174" label="GCA_003170935PMYA01000068.1_73995545580_7_GCA_003170935_1_ID_80_7_partial_00__Euryarchaeota_archaeon_"/>
    <otu id="otu104177" label="GCA_003157385PMJJ01000122.1_111239126_1_GCA_003157385__1_ID_126_1_partial_10__Actinobacteria_bacterium_"/>
    <otu id="otu104184" label="7.1/28"/>
    <otu id="otu104187" label="GCA_002402315DHFP01000028.1_431104612174_4_GCA_002402315__1_ID_174_4_partial_00__Clostridiales_bacterium_UBA4821_"/>
    <otu id="otu104190" label="TEU00933.1_GCA_004377355_MOP_flippase_family_protein__bacterium__Candidatus_Stahlbacteria__"/>
    <otu id="otu104219" label="RED47058.1_GCA_003386165_O_antigen_teichoic_acid_export_membrane_protein__Winogradskyella_eximia_"/>
    <otu id="otu104222" label="WP_069472165.1_GCF_001723735_lipopolysaccharide_biosynthesis_protein__Candidatus_Marithrix_sp._Canyon_246_"/>
    <otu id="otu104235" label="79/99"/>
    <otu id="otu104238" label="56.6/99"/>
    <otu id="otu104241" label="GCA_003173895PJMG01000001.1_44380563949822_44_GCA_003173895_1_ID_22_44_partial_00__Candidatus_Levybacteria_bacterium_"/>
    <otu id="otu104246" label="GCA_001603595LUZK01000033.1_29312103266177_29_GCA_001603595__1_ID_77_29_partial_00__Bacteroidales_bacterium_Bact_19_"/>
    <otu id="otu104249" label="GCA_003249955QKHS01000015.1_8912423412568517_89_GCA_003249955_1_ID_17_89_partial_00__Bacteroidales_bacterium_"/>
    <otu id="otu104260" label="WP_129723954.1_GCF_004138105_lipopolysaccharide_biosynthesis_protein__Clostridiales_bacterium_SYSU_GA17129_"/>
    <otu id="otu104267" label="AMN46423.1_GCA_001579945_hypothetical_protein_ACG33_04755__Steroidobacter_denitrificans_"/>
    <otu id="otu104278" label="71/28"/>
    <otu id="otu104281" label="85.7/37"/>
    <otu id="otu104284" label="30.1/37"/>
    <otu id="otu104287" label="OZM79358.1_GCA_002262885_polysaccharide_biosynthesis_protein__Pseudonocardia_sp._MH_G8_"/>
    <otu id="otu104292" label="PFG47709.1_GCA_002564045_PST_family_polysaccharide_transporter__Amycolatopsis_sulphurea_"/>
    <otu id="otu104297" label="WP_081684657.1_GCF_000411995_lipopolysaccharide_biosynthesis_protein__Amycolatopsis_orientalis_"/>
    <otu id="otu104300" label="WP_084145065.1_GCF_000717335_lipopolysaccharide_biosynthesis_protein__Amycolatopsis_jejuensis_"/>
    <otu id="otu104315" label="KRT78103.1_GCA_001443485_polysaccharide_biosynthesis_protein__Armatimonadetes_bacterium_CSP1_3_"/>
    <otu id="otu104322" label="83.7/86"/>
    <otu id="otu104327" label="50/100"/>
    <otu id="otu104330" label="AGY56704.1_GCA_000484535_polysaccharide_biosynthesis_protein__Gloeobacter_kilaueensis_JS1_"/>
    <otu id="otu104333" label="KJH73274.1_GCA_000952155_hypothetical_protein_UH38_00230__Aliterella_atlantica_CENA595_"/>
    <otu id="otu104340" label="BAZ23156.1_GCA_002368435_putative_polysaccharide_transport_protein__Scytonema_sp._NIES_4073_"/>
    <otu id="otu104349" label="83/99"/>
    <otu id="otu104352" label="GCA_003152275PLZU01000040.1_161496716454101_16_GCA_003152275__1_ID_101_16_partial_00__Actinobacteria_bacterium_"/>
    <otu id="otu104355" label="OLE96281.1_GCA_001919945_hypothetical_protein_AUG75_22365__partial__Cyanobacteria_bacterium_13_1_20CM_4_61_6_"/>
    <otu id="otu104362" label="92.9/99"/>
    <otu id="otu104365" label="WP_028076759.1_GCF_000688095_MOP_flippase_family_protein__Solirubrobacterales_bacterium_URHD0059_"/>
    <otu id="otu104368" label="WP_028065258.1_GCF_000423665_MOP_flippase_family_protein__Solirubrobacter_soli_"/>
    <otu id="otu104391" label="0/33"/>
    <otu id="otu104398" label="80.4/61"/>
    <otu id="otu104401" label="94.9/73"/>
    <otu id="otu104404" label="69.2/50"/>
    <otu id="otu104407" label="77.1/47"/>
    <otu id="otu104416" label="THF47201.1_GCA_004801395_lipopolysaccharide_biosynthesis_protein__Rhizobium_sp._CC_HIH110_"/>
    <otu id="otu104421" label="TAM99090.1_GCA_004299545_lipopolysaccharide_biosynthesis_protein__Rhizobiaceae_bacterium_"/>
    <otu id="otu104426" label="ABG62049.1_GCA_000014245_polysaccharide_biosynthesis_protein__Chelativorans_sp._BNC1_"/>
    <otu id="otu104429" label="GCA_001014615LBCQ02000018.1_50542105571210_50_GCA_001014615__1_ID_10_50_partial_00__Aquamicrobium_sp._LC103_"/>
    <otu id="otu104446" label="CDP53698.1_GCA_000689495_hypothetical_protein__Devosia_sp._DBB001_"/>
    <otu id="otu104451" label="SFC46786.1_GCA_900112505_Membrane_protein_involved_in_the_export_of_O_antigen_and_teichoic_acid__Devosia_psychrophila_"/>
    <otu id="otu104454" label="SEQ41965.1_GCA_900110945_Membrane_protein_involved_in_the_export_of_O_antigen_and_teichoic_acid__Devosia_sp._YR412_"/>
    <otu id="otu104469" label="WP_134680297.1_GCF_004522175_lipopolysaccharide_biosynthesis_protein__Paracoccus_sp._YJ057_"/>
    <otu id="otu104476" label="67.3/48"/>
    <otu id="otu104479" label="39.2/62"/>
    <otu id="otu104482" label="93.8/74"/>
    <otu id="otu104487" label="HAM26672.1_GCA_003454135_TPA__lipopolysaccharide_biosynthesis_protein__Microbacteriaceae_bacterium_"/>
    <otu id="otu104492" label="ABS05143.1_GCA_000017305_polysaccharide_biosynthesis_protein__Kineococcus_radiotolerans_SRS30216___ATCC_BAA_149_"/>
    <otu id="otu104495" label="PRY12949.1_GCA_003002055_O_antigen_teichoic_acid_export_membrane_protein__Kineococcus_rhizosphaerae_"/>
    <otu id="otu104508" label="WP_082110161.1_GCF_000971135_lipopolysaccharide_biosynthesis_protein__Lysinimicrobium_flavum_"/>
    <otu id="otu104511" label="WP_165403940.1_GCF_004300825_lipopolysaccharide_biosynthesis_protein__Egicoccus_halophilus_"/>
    <otu id="otu104522" label="RJK97881.1_GCA_003594885_lipopolysaccharide_biosynthesis_protein__Frankiales_bacterium_YIM_75000_"/>
    <otu id="otu104531" label="AGA11052.1_GCA_000320385_Membrane_protein_involved_in_the_export_of_O_antigen_and_teichoic_acid__plasmid___Sinorhizobium_meliloti_GR4_"/>
    <otu id="otu104534" label="RWO63396.1_GCA_004021705_lipopolysaccharide_biosynthesis_protein__Mesorhizobium_sp._"/>
    <otu id="otu104549" label="70/29"/>
    <otu id="otu104552" label="4.8/39"/>
    <otu id="otu104555" label="25.2/51"/>
    <otu id="otu104558" label="92.8/97"/>
    <otu id="otu104563" label="SDT33925.1_GCA_900104895_Polysaccharide_biosynthesis_protein__Microterricola_viridarii_"/>
    <otu id="otu104566" label="WP_157260753.1_GCF_000519325_oligosaccharide_flippase_family_protein__Patulibacter_minatonensis_"/>
    <otu id="otu104575" label="RFA22893.1_GCA_003399605_hypothetical_protein_B7R23_02615__Subtercola_boreus_"/>
    <otu id="otu104578" label="AZS35901.1_GCA_003991875_Teichuronic_acid_biosynthesis_protein_TuaB__Microbacterium_lemovicicum_"/>
    <otu id="otu104589" label="GCA_002320815DCLA01000120.1_374597247411106_37_GCA_002320815__1_ID_106_37_partial_00__Myxococcales_bacterium_UBA1660_"/>
    <otu id="otu104598" label="RLB48628.1_GCA_003647035_flippase__Deltaproteobacteria_bacterium_"/>
    <otu id="otu104601" label="RZV51393.1_GCA_004283055_lipopolysaccharide_biosynthesis_protein__Deltaproteobacteria_bacterium_"/>
    <otu id="otu104612" label="WP_162867536.1_GCF_003074135_oligosaccharide_flippase_family_protein__Euzebya_tangerina_"/>
    <otu id="otu104623" label="85/44"/>
    <otu id="otu104626" label="OSI34641.1_GCA_002108695_lipopolysaccharide_biosynthesis_protein__Bradyrhizobium_canariense_"/>
    <otu id="otu104629" label="0/59"/>
    <otu id="otu104636" label="WP_136649570.1_GCF_004923205_lipopolysaccharide_biosynthesis_protein__Paracoccus_aeridis_"/>
    <otu id="otu104639" label="77.4/99"/>
    <otu id="otu104642" label="RYE09987.1_GCA_004144345_lipopolysaccharide_biosynthesis_protein__Rhizobiales_bacterium_"/>
    <otu id="otu104645" label="PZX57246.1_GCA_003254335_O_antigen_teichoic_acid_export_membrane_protein__Cereibacter_changlensis_"/>
    <otu id="otu104656" label="63.1/73"/>
    <otu id="otu104659" label="WP_162875562.1_GCF_003391115_oligosaccharide_flippase_family_protein__Sphingomonas_crusticola_"/>
    <otu id="otu104662" label="MBT40011.1_GCA_002729515_hypothetical_protein_CL938_15865__Deltaproteobacteria_bacterium_"/>
    <otu id="otu104673" label="87.3/99"/>
    <otu id="otu104676" label="GCA_003151155PLWX01000141.1_373936440860109_37_GCA_003151155_1_ID_109_37_partial_00__Acidobacteriaceae_bacterium_"/>
    <otu id="otu104679" label="RMH27980.1_GCA_003696725_hypothetical_protein_D6693_04420__Planctomycetes_bacterium_"/>
    <otu id="otu104702" label="84.5/77"/>
    <otu id="otu104705" label="28.3/71"/>
    <otu id="otu104708" label="89.9/91"/>
    <otu id="otu104711" label="70.2/84"/>
    <otu id="otu104714" label="85.4/87"/>
    <otu id="otu104717" label="RPJ55746.1_GCA_003820245_lipopolysaccharide_biosynthesis_protein__Acidobacteria_bacterium_"/>
    <otu id="otu104720" label="WP_016875532.1_GCF_000317265_oligosaccharide_flippase_family_protein__Chlorogloeopsis_fritschii_"/>
    <otu id="otu104729" label="ODH00813.1_GCA_001712795_lipopolysaccharide_biosynthesis_protein__Nostoc_sp._KVJ20_"/>
    <otu id="otu104732" label="37.4/99"/>
    <otu id="otu104735" label="AUB44732.1_GCA_002813575_Membrane_protein_involved_in_the_export_of_O_antigen_and_teichoic_acid__plasmid___Nostoc_flagelliforme_CCNUN1_"/>
    <otu id="otu104738" label="BBD65351.1_GCA_003990685_hypothetical_protein_NIES4070_17040__Nostoc_commune_HK_02_"/>
    <otu id="otu104753" label="66.7/80"/>
    <otu id="otu104756" label="80.1/82"/>
    <otu id="otu104759" label="77.4/79"/>
    <otu id="otu104762" label="85.4/92"/>
    <otu id="otu104767" label="WP_141242256.1_GCF_002286735_oligosaccharide_flippase_family_protein__Leptolyngbya_sp._BC1307_"/>
    <otu id="otu104770" label="GCA_002429135DIYT01000012.1_30307703221528_30_GCA_002429135__1_ID_28_30_partial_00__Cyanobacteria_bacterium_UBA6047_"/>
    <otu id="otu104777" label="85.8/98"/>
    <otu id="otu104780" label="BAY84272.1_GCA_002368095_polysaccharide_biosynthesis_protein__Calothrix_parasitica_NIES_267_"/>
    <otu id="otu104783" label="AFY66666.1_GCA_000317045_polysaccharide_biosynthesis_protein__Geitlerinema_sp._PCC_7407_"/>
    <otu id="otu104794" label="71.6/86"/>
    <otu id="otu104797" label="59.4/88"/>
    <otu id="otu104800" label="AFY79480.1_GCA_000317025_membrane_protein_involved_in_the_export_of_O_antigen_and_teichoic_acid__Pleurocapsa_sp._PCC_7327_"/>
    <otu id="otu104803" label="90.4/99"/>
    <otu id="otu104806" label="BAY75402.1_GCA_002368035_polysaccharide_biosynthesis_protein__Nostoc_linckia_NIES_25_"/>
    <otu id="otu104809" label="96.3/97"/>
    <otu id="otu104812" label="PHJ84716.1_GCA_002608075_sugar_isomerase__Nostoc_linckia_z4_"/>
    <otu id="otu104815" label="45.9/90"/>
    <otu id="otu104818" label="RCJ18043.1_GCA_003326205_lipopolysaccharide_biosynthesis_protein__Nostoc_sp._ATCC_43529_"/>
    <otu id="otu104821" label="BAY75588.1_GCA_002368035_putative_polysaccharide_transport_protein__Nostoc_linckia_NIES_25_"/>
    <otu id="otu104842" label="PSN18836.1_GCA_003017785_colanic_acid_exporter__filamentous_cyanobacterium_CCP5_"/>
    <otu id="otu104847" label="ESA38664.1_GCA_000482245_polysaccharide_biosynthesis_protein__Leptolyngbya_sp._Heron_Island_J_"/>
    <otu id="otu104850" label="EKU98318.1_GCA_000316115_membrane_protein_involved_in_the_export_of_O_antigen_and_teichoic_acid__Leptolyngbya_sp._PCC_7375_"/>
    <otu id="otu104869" label="91.9/99"/>
    <otu id="otu104874" label="BAY15217.1_GCA_002367975_hypothetical_protein_NIES21_10320__Anabaenopsis_circularis_NIES_21_"/>
    <otu id="otu104877" label="OCQ98933.1_GCA_001698435_lipopolysaccharide_biosynthesis_protein__Nostoc_sp._MBR_210_"/>
    <otu id="otu104884" label="64.4/99"/>
    <otu id="otu104887" label="WP_026733922.1_GCF_000517105_MOP_flippase_family_protein__Fischerella_sp._PCC_9605_"/>
    <otu id="otu104892" label="57/100"/>
    <otu id="otu104897" label="AUB37759.1_GCA_002813575_Membrane_protein_involved_in_the_export_of_O_antigen_and_teichoic_acid__Nostoc_flagelliforme_CCNUN1_"/>
    <otu id="otu104900" label="WP_118168624.1_GCF_003443655_lipopolysaccharide_biosynthesis_protein__Nostoc_sphaeroides_"/>
    <otu id="otu104907" label="PHJ80620.1_GCA_002608075_sugar_isomerase__Nostoc_linckia_z4_"/>
    <otu id="otu104914" label="AUT01312.1_GCA_002896875_colanic_acid_exporter__Nostoc_sp._CENA543_"/>
    <otu id="otu104933" label="83.3/78"/>
    <otu id="otu104936" label="PSN18592.1_GCA_003017785_flippase__filamentous_cyanobacterium_CCP5_"/>
    <otu id="otu104939" label="GCA_002361335DESS01000012.1_91118212636216_9_GCA_002361335_1_ID_216_9_partial_00__Richelia_sp._UBA3308_"/>
    <otu id="otu104954" label="HCF29685.1_GCA_003534575_TPA__flippase__Cyanobacteria_bacterium_UBA11049_"/>
    <otu id="otu104963" label="95.7/97"/>
    <otu id="otu104966" label="26.9/82"/>
    <otu id="otu104971" label="WP_035987804.1_GCF_000763385_lipopolysaccharide_biosynthesis_protein__Leptolyngbya_sp._KIOST_1_"/>
    <otu id="otu104980" label="BAQ61781.1_GCA_001548095_probable_polysaccharide_transport_protein__Geminocystis_sp._NIES_3708_"/>
    <otu id="otu104983" label="ELR97381.1_GCA_000332035_membrane_protein_involved_in_the_export_of_O_antigen_and_teichoic_acid__Gloeocapsa_sp._PCC_73106_"/>
    <otu id="otu104990" label="73.9/100"/>
    <otu id="otu104993" label="ACK72571.1_GCA_000021825_polysaccharide_biosynthesis_protein__Gloeothece_citriformis_PCC_7424_"/>
    <otu id="otu104998" label="KKD36537.1_GCA_000972705_sugar_isomerase__Limnoraphis_robusta_CS_951_"/>
    <otu id="otu105001" label="EAW36468.1_GCA_000169095_probable_polysaccharide_transport_protein__Lyngbya_sp._PCC_8106_"/>
    <otu id="otu105018" label="PSF37812.1_GCA_003007785_flippase__Aphanothece_hegewaldii_CCALA_016_"/>
    <otu id="otu105021" label="WP_017296389.1_GCF_000332235_lipopolysaccharide_biosynthesis_protein__Geminocystis_herdmanii_"/>
    <otu id="otu105036" label="87.1/82"/>
    <otu id="otu105039" label="PZO37042.1_GCA_003241845_flippase__Leptolyngbya_antarctica_"/>
    <otu id="otu105042" label="0/58"/>
    <otu id="otu105045" label="PZD74135.1_GCA_003231495_Teichuronic_acid_biosynthesis_protein_TuaB__Acaryochloris_sp._RCC1774_"/>
    <otu id="otu105050" label="PSB49413.1_GCA_003003845_colanic_acid_exporter__Chamaesiphon_polymorphus_CCALA_037_"/>
    <otu id="otu105053" label="WP_035996549.1_GCF_000733415_lipopolysaccharide_biosynthesis_protein___Leptolyngbya__sp._JSC_1_"/>
    <otu id="otu105072" label="61.5/82"/>
    <otu id="otu105075" label="PSF39086.1_GCA_003007785_flippase__Aphanothece_hegewaldii_CCALA_016_"/>
    <otu id="otu105078" label="PSB58982.1_GCA_003003845_colanic_acid_exporter__Chamaesiphon_polymorphus_CCALA_037_"/>
    <otu id="otu105089" label="GCA_002361335DESS01000243.1_14104729_1_GCA_002361335__1_ID_29_1_partial_00__Richelia_sp._UBA3308_"/>
    <otu id="otu105102" label="BAC91650.1_GCA_000011385_gll3709__Gloeobacter_violaceus_PCC_7421_"/>
    <otu id="otu105105" label="60.8/99"/>
    <otu id="otu105108" label="BAC89722.1_GCA_000011385_gll1781__Gloeobacter_violaceus_PCC_7421_"/>
    <otu id="otu105111" label="AGY56529.1_GCA_000484535_polysaccharide_biosynthesis_protein__Gloeobacter_kilaueensis_JS1_"/>
    <otu id="otu105130" label="GCA_002011485MTNQ01000004.1_9103331180223_9_GCA_002011485_1_ID_23_9_partial_00__Dehalococcoides_sp._JdFR_55_"/>
    <otu id="otu105135" label="27.1/98"/>
    <otu id="otu105138" label="OUC08590.1_GCA_002148365_sugar_isomerase__partial__Litorilinea_aerophila_"/>
    <otu id="otu105141" label="KRT70636.1_GCA_001443495_polysaccharide_biosynthesis_protein__candidate_division_NC10_bacterium_CSP1_5_"/>
    <otu id="otu105148" label="KPK24964.1_GCA_001303565_sugar_isomerase__Dehalococcoidia_bacterium_SG8_51_3_"/>
    <otu id="otu105161" label="BAY24259.1_GCA_002368195_putative_polysaccharide_transport_protein__Calothrix_sp._NIES_2100_"/>
    <otu id="otu105164" label="GCA_003165235PLSV01000180.1_20186192014295_20_GCA_003165235__1_ID_95_20_partial_00__Syntrophobacteraceae_bacterium_"/>
    <otu id="otu105183" label="81.1/59"/>
    <otu id="otu105186" label="69.9/80"/>
    <otu id="otu105189" label="PLW67046.1_GCA_002866825_hypothetical_protein_C0039_18690__Halioglobus_lutimaris_"/>
    <otu id="otu105192" label="51.6/87"/>
    <otu id="otu105195" label="OQX67426.1_GCA_002085155_hypothetical_protein_B6A08_15350__Sorangiineae_bacterium_NIC37A_2_"/>
    <otu id="otu105198" label="PAP75959.1_GCA_002283365_hypothetical_protein_BSZ37_05650__Rubrivirga_marina_"/>
    <otu id="otu105209" label="80.9/71"/>
    <otu id="otu105212" label="GCA_003353945PIVM01000201.1_418803334350_4_GCA_003353945_1_ID_350_4_partial_00__Gammaproteobacteria_bacterium_"/>
    <otu id="otu105215" label="19/77"/>
    <otu id="otu105218" label="WP_022836720.1_GCF_000419585_lipopolysaccharide_biosynthesis_protein__Salisaeta_longa_"/>
    <otu id="otu105221" label="WP_084696283.1_GCF_000419585_MOP_flippase_family_protein__Salisaeta_longa_"/>
    <otu id="otu105240" label="RNI25602.1_GCA_003721515_lipopolysaccharide_biosynthesis_protein__Rufibacter_sp._R_22_1c_1_"/>
    <otu id="otu105247" label="PPF82221.1_GCA_002931235_hypothetical_protein_C5B96_09715__Subtercola_sp._Z020_"/>
  </otus>
  <trees id="trees83446" otus="otus83445">
    <tree about="#tree83447" id="tree83447" label="[1]Tree1" xsi:type="nex:FloatTree">
      <meta content="angle:0.0 scaleX:290.4887 scaleY:19.186695 flipH:0 flipV:0 leftMargin:720 rightMargin:720 topMargin:355 bottomMargin:355;" datatype="xsd:string" id="meta105266" property="trans" xsi:type="nex:LiteralMeta"/>
      <meta content="" datatype="xsd:string" id="meta105265" property="collapsed" xsi:type="nex:LiteralMeta"/>
      <meta content="false" datatype="xsd:boolean" id="meta105264" property="radiallabels" xsi:type="nex:LiteralMeta"/>
      <meta content="true" datatype="xsd:boolean" id="meta105263" property="sparselabels" xsi:type="nex:LiteralMeta"/>
      <meta content="true" datatype="xsd:boolean" id="meta105262" property="toscale" xsi:type="nex:LiteralMeta"/>
      <meta content="RectangularPhylogram" datatype="xsd:string" id="meta105261" property="drawer" xsi:type="nex:LiteralMeta"/>
      <meta content="true" datatype="xsd:boolean" id="meta105260" property="embellished" xsi:type="nex:LiteralMeta"/>
      <meta content="node83450" datatype="xsd:string" id="meta105259" property="root" xsi:type="nex:LiteralMeta"/>
      <meta content=" fg=0 0 0 w=1 sh=1 dr=1 lc=0 0 0 lk=null lx=0 ly=0 ll=11 lv=1;" datatype="xsd:string" id="meta83449" property="default_edge_format" xsi:type="nex:LiteralMeta"/>
      <meta content=" nh=2 nw=2 fg=0 0 0 bg=255 255 255 w=1 sh=0 fx=1 lc=0 0 0 lk=null lx=0 ly=0 ll=3 lv=1;" datatype="xsd:string" id="meta83448" property="default_node_format" xsi:type="nex:LiteralMeta"/>
      <node about="#node83450" id="node83450">
        <meta content=" x=0.0 y=1004.90704;" datatype="xsd:string" id="meta83451" property="format" xsi:type="nex:LiteralMeta"/>
      </node>
      <node about="#node83452" id="node83452" label="AQSC01000047.1_26 -pmc2" otu="otu83453">
        <meta content=" x=3.6437829 y=1.0 ll=7;" datatype="xsd:string" id="meta83454" property="format" xsi:type="nex:LiteralMeta"/>
      </node>
      <node about="#node83455" id="node83455" label="0/22" otu="otu83456">
        <meta content=" x=7.821066E-4 y=1844.1309 ll=7;" datatype="xsd:string" id="meta83457" property="format" xsi:type="nex:LiteralMeta"/>
      </node>
      <node about="#node83458" id="node83458" label="89.6/78" otu="otu83459">
        <meta content=" x=0.10700453 y=1770.1053 ll=7;" datatype="xsd:string" id="meta83460" property="format" xsi:type="nex:LiteralMeta"/>
      </node>
      <node about="#node83461" id="node83461" label="81.5/56" otu="otu83462">
        <meta content=" x=0.17157565 y=1629.2733 ll=7;" datatype="xsd:string" id="meta83463" property="format" xsi:type="nex:LiteralMeta"/>
      </node>
      <node about="#node83464" id="node83464" label="0/9" otu="otu83465">
        <meta content=" x=0.18434837 y=1352.0465 ll=7;" datatype="xsd:string" id="meta83466" property="format" xsi:type="nex:LiteralMeta"/>
      </node>
      <node about="#node83467" id="node83467" label="93.3/43" otu="otu83468">
        <meta content=" x=0.2368999 y=832.2064 ll=7;" datatype="xsd:string" id="meta83469" property="format" xsi:type="nex:LiteralMeta"/>
      </node>
      <node about="#node83470" id="node83470" label="74.1/4" otu="otu83471">
        <meta content=" x=0.2493124 y=374.9658 ll=7;" datatype="xsd:string" id="meta83472" property="format" xsi:type="nex:LiteralMeta"/>
      </node>
      <node about="#node83473" id="node83473" label="71.1/42" otu="otu83474">
        <meta content=" x=0.3078768 y=342.58783 ll=7;" datatype="xsd:string" id="meta83475" property="format" xsi:type="nex:LiteralMeta"/>
      </node>
      <node about="#node83476" id="node83476" label="42.7/28" otu="otu83477">
        <meta content=" x=0.33868617 y=284.0507 ll=7;" datatype="xsd:string" id="meta83478" property="format" xsi:type="nex:LiteralMeta"/>
      </node>
      <node about="#node83479" id="node83479" label="83.3/84" otu="otu83480">
        <meta content=" x=0.38463992 y=170.10136 ll=7;" datatype="xsd:string" id="meta83481" property="format" xsi:type="nex:LiteralMeta"/>
      </node>
      <node about="#node83482" id="node83482" label="91.4/77" otu="otu83483">
        <meta content=" x=0.4979594 y=15.103516 ll=7;" datatype="xsd:string" id="meta83484" property="format" xsi:type="nex:LiteralMeta"/>
      </node>
      <node about="#node83485" id="node83485" label="80/16" otu="otu83486">
        <meta content=" x=0.58450073 y=13.144531 ll=7;" datatype="xsd:string" id="meta83487" property="format" xsi:type="nex:LiteralMeta"/>
      </node>
      <node about="#node83488" id="node83488" label="72.2/18" otu="otu83489">
        <meta content=" x=0.63014233 y=11.2890625 ll=7;" datatype="xsd:string" id="meta83490" property="format" xsi:type="nex:LiteralMeta"/>
      </node>
      <node about="#node83491" id="node83491" label="77.7/88" otu="otu83492">
        <meta content=" x=0.6928111 y=8.578125 ll=7;" datatype="xsd:string" id="meta83493" property="format" xsi:type="nex:LiteralMeta"/>
      </node>
      <node about="#node83494" id="node83494" label="85.3/99" otu="otu83495">
        <meta content=" x=0.8270059 y=4.90625 ll=7;" datatype="xsd:string" id="meta83496" property="format" xsi:type="nex:LiteralMeta"/>
      </node>
      <node about="#node83497" id="node83497" label="99.7/100" otu="otu83498">
        <meta content=" x=1.4475019 y=2.875 ll=7;" datatype="xsd:string" id="meta83499" property="format" xsi:type="nex:LiteralMeta"/>
      </node>
      <node about="#node83500" id="node83500" label="OGK47140.1_GCA_001789725_hypothetical_protein_A3B46_01905__Candidatus_Roizmanbacteria_bacterium_RIFCSPLOWO2_01_FULL_39_19_" otu="otu83501">
        <meta content=" x=2.4443026 y=2.0 ll=7;" datatype="xsd:string" id="meta83502" property="format" xsi:type="nex:LiteralMeta"/>
      </node>
      <node about="#node83503" id="node83503" label="89.7/100" otu="otu83504">
        <meta content=" x=1.7858287 y=3.75 ll=7;" datatype="xsd:string" id="meta83505" property="format" xsi:type="nex:LiteralMeta"/>
      </node>
      <node about="#node83506" id="node83506" label="OGD63415.1_GCA_001776045_hypothetical_protein_A2160_03005__Candidatus_Beckwithbacteria_bacterium_RBG_13_42_9_" otu="otu83507">
        <meta content=" x=2.4979653 y=3.0 ll=7;" datatype="xsd:string" id="meta83508" property="format" xsi:type="nex:LiteralMeta"/>
      </node>
      <node about="#node83509" id="node83509" label="87.4/100" otu="otu83510">
        <meta content=" x=2.0009406 y=4.5 ll=7;" datatype="xsd:string" id="meta83511" property="format" xsi:type="nex:LiteralMeta"/>
      </node>
      <node about="#node83512" id="node83512" label="RII30247.1_GCA_003574895_polysaccharide_biosynthesis_protein__Geobacter_sp._" otu="otu83513">
        <meta content=" x=2.4663458 y=4.0 ll=7;" datatype="xsd:string" id="meta83514" property="format" xsi:type="nex:LiteralMeta"/>
      </node>
      <node about="#node83515" id="node83515" label="PIS47587.1_GCA_002774685_polysaccharide_biosynthesis_protein__Elusimicrobia_bacterium_CG08_land_8_20_14_0_20_51_18_" otu="otu83516">
        <meta content=" x=2.3262296 y=5.0 ll=7;" datatype="xsd:string" id="meta83517" property="format" xsi:type="nex:LiteralMeta"/>
      </node>
      <node about="#node83530" id="node83530" label="49.4/96" otu="otu83531">
        <meta content=" x=0.95766205 y=6.9375 ll=7;" datatype="xsd:string" id="meta83532" property="format" xsi:type="nex:LiteralMeta"/>
      </node>
      <node about="#node83533" id="node83533" label="GCA_005191415SUPS01000140.1_873948863306_8_GCA_005191415__1_ID_306_8_partial_00__Candidatus_Helarchaeota_ASGARD_archaeon_Hel_GB_A_" otu="otu83534">
        <meta content=" x=2.3872368 y=6.0 ll=7;" datatype="xsd:string" id="meta83535" property="format" xsi:type="nex:LiteralMeta"/>
      </node>
      <node about="#node83536" id="node83536" label="100/100" otu="otu83537">
        <meta content=" x=1.8190422 y=7.875 ll=7;" datatype="xsd:string" id="meta83538" property="format" xsi:type="nex:LiteralMeta"/>
      </node>
      <node about="#node83539" id="node83539" label="GCA_002294665DBFQ01000018.1_22015343971_2_GCA_002294665__1_ID_71_2_partial_00__Candidatus_Aminicenantes_bacterium_UBA876_" otu="otu83540">
        <meta content=" x=2.1472158 y=7.0 ll=7;" datatype="xsd:string" id="meta83541" property="format" xsi:type="nex:LiteralMeta"/>
      </node>
      <node about="#node83542" id="node83542" label="78.8/100" otu="otu83543">
        <meta content=" x=2.01126 y=8.75 ll=7;" datatype="xsd:string" id="meta83544" property="format" xsi:type="nex:LiteralMeta"/>
      </node>
      <node about="#node83545" id="node83545" label="PNQ73290.1_GCA_002895005_hypothetical_protein_C1T31_07155__Hanstruepera_neustonica_" otu="otu83546">
        <meta content=" x=2.1642118 y=8.0 ll=7;" datatype="xsd:string" id="meta83547" property="format" xsi:type="nex:LiteralMeta"/>
      </node>
      <node about="#node83548" id="node83548" label="52.9/100" otu="otu83549">
        <meta content=" x=2.0833383 y=9.5 ll=7;" datatype="xsd:string" id="meta83550" property="format" xsi:type="nex:LiteralMeta"/>
      </node>
      <node about="#node83551" id="node83551" label="OUS03490.1_GCA_002162685_hypothetical_protein_A9Q86_00835__Flavobacteriales_bacterium_33_180_T64_" otu="otu83552">
        <meta content=" x=2.2533107 y=9.0 ll=7;" datatype="xsd:string" id="meta83553" property="format" xsi:type="nex:LiteralMeta"/>
      </node>
      <node about="#node83554" id="node83554" label="TDU42891.1_GCA_004364975_PST_family_polysaccharide_transporter__Gelidibacter_sediminis_" otu="otu83555">
        <meta content=" x=2.104479 y=10.0 ll=7;" datatype="xsd:string" id="meta83556" property="format" xsi:type="nex:LiteralMeta"/>
      </node>
      <node about="#node83577" id="node83577" label="98.6/100" otu="otu83578">
        <meta content=" x=1.2091013 y=12.25 ll=7;" datatype="xsd:string" id="meta83579" property="format" xsi:type="nex:LiteralMeta"/>
      </node>
      <node about="#node83580" id="node83580" label="51.1/81" otu="otu83581">
        <meta content=" x=1.423588 y=11.5 ll=7;" datatype="xsd:string" id="meta83582" property="format" xsi:type="nex:LiteralMeta"/>
      </node>
      <node about="#node83583" id="node83583" label="PIS21670.1_GCA_002774235_hypothetical_protein_COT51_01535__candidate_division_WWE3_bacterium_CG08_land_8_20_14_0_20_41_15_" otu="otu83584">
        <meta content=" x=2.4402506 y=11.0 ll=7;" datatype="xsd:string" id="meta83585" property="format" xsi:type="nex:LiteralMeta"/>
      </node>
      <node about="#node83586" id="node83586" label="RMF38266.1_GCA_003695545_lipopolysaccharide_biosynthesis_protein__Chloroflexi_bacterium_" otu="otu83587">
        <meta content=" x=2.8139489 y=12.0 ll=7;" datatype="xsd:string" id="meta83588" property="format" xsi:type="nex:LiteralMeta"/>
      </node>
      <node about="#node83593" id="node83593" label="RME57484.1_GCA_003695395_hypothetical_protein_D6779_08545__Candidatus_Parcubacteria_bacterium_" otu="otu83594">
        <meta content=" x=2.1235378 y=13.0 ll=7;" datatype="xsd:string" id="meta83595" property="format" xsi:type="nex:LiteralMeta"/>
      </node>
      <node about="#node83604" id="node83604" label="GCA_003233295QILJ01000167.1_1412763142474_14_GCA_003233295__1_ID_4_14_partial_00__Ignavibacteria_bacterium_" otu="otu83605">
        <meta content=" x=2.7563746 y=14.0 ll=7;" datatype="xsd:string" id="meta83606" property="format" xsi:type="nex:LiteralMeta"/>
      </node>
      <node about="#node83611" id="node83611" label="PIE68826.1_GCA_002748865_hypothetical_protein_CSA21_05325__Deltaproteobacteria_bacterium_" otu="otu83612">
        <meta content=" x=1.9331205 y=15.0 ll=7;" datatype="xsd:string" id="meta83613" property="format" xsi:type="nex:LiteralMeta"/>
      </node>
      <node about="#node83618" id="node83618" label="99.9/100" otu="otu83619">
        <meta content=" x=1.1185828 y=17.0625 ll=7;" datatype="xsd:string" id="meta83620" property="format" xsi:type="nex:LiteralMeta"/>
      </node>
      <node about="#node83621" id="node83621" label="AYQ73850.1_GCA_003713065_lipopolysaccharide_biosynthesis_protein__Cohnella_candidum_" otu="otu83622">
        <meta content=" x=1.993717 y=16.0 ll=7;" datatype="xsd:string" id="meta83623" property="format" xsi:type="nex:LiteralMeta"/>
      </node>
      <node about="#node83624" id="node83624" label="89.9/99" otu="otu83625">
        <meta content=" x=1.3313358 y=18.125 ll=7;" datatype="xsd:string" id="meta83626" property="format" xsi:type="nex:LiteralMeta"/>
      </node>
      <node about="#node83627" id="node83627" label="SCW52106.1_GCA_900100345_polysaccharide_transporter__PST_family__Paenibacillus_tianmuensis_" otu="otu83628">
        <meta content=" x=1.8898665 y=17.0 ll=7;" datatype="xsd:string" id="meta83629" property="format" xsi:type="nex:LiteralMeta"/>
      </node>
      <node about="#node83630" id="node83630" label="80.6/98" otu="otu83631">
        <meta content=" x=1.4050789 y=19.25 ll=7;" datatype="xsd:string" id="meta83632" property="format" xsi:type="nex:LiteralMeta"/>
      </node>
      <node about="#node83633" id="node83633" label="46.3/98" otu="otu83634">
        <meta content=" x=1.4974266 y=18.5 ll=7;" datatype="xsd:string" id="meta83635" property="format" xsi:type="nex:LiteralMeta"/>
      </node>
      <node about="#node83636" id="node83636" label="RYL97088.1_GCA_004153225_lipopolysaccharide_biosynthesis_protein__Sporolactobacillus_sp._THM7_7_" otu="otu83637">
        <meta content=" x=2.1414223 y=18.0 ll=7;" datatype="xsd:string" id="meta83638" property="format" xsi:type="nex:LiteralMeta"/>
      </node>
      <node about="#node83639" id="node83639" label="PGV53350.1_GCA_002585305_lipopolysaccharide_biosynthesis_protein__Bacillus_sp._AFS037270_" otu="otu83640">
        <meta content=" x=1.8693787 y=19.0 ll=7;" datatype="xsd:string" id="meta83641" property="format" xsi:type="nex:LiteralMeta"/>
      </node>
      <node about="#node83646" id="node83646" label="GCA_001310555BAXO01000043.1_16106111204443_16_GCA_001310555_1_ID_43_16_partial_00__Bacillus_sp._JCM_19058_" otu="otu83647">
        <meta content=" x=1.994721 y=20.0 ll=7;" datatype="xsd:string" id="meta83648" property="format" xsi:type="nex:LiteralMeta"/>
      </node>
      <node about="#node83665" id="node83665" label="77.6/53" otu="otu83666">
        <meta content=" x=0.4533102 y=325.0992 ll=7;" datatype="xsd:string" id="meta83667" property="format" xsi:type="nex:LiteralMeta"/>
      </node>
      <node about="#node83668" id="node83668" label="83.9/55" otu="otu83669">
        <meta content=" x=0.522308 y=273.23294 ll=7;" datatype="xsd:string" id="meta83670" property="format" xsi:type="nex:LiteralMeta"/>
      </node>
      <node about="#node83671" id="node83671" label="90.4/21" otu="otu83672">
        <meta content=" x=0.60426176 y=252.0614 ll=7;" datatype="xsd:string" id="meta83673" property="format" xsi:type="nex:LiteralMeta"/>
      </node>
      <node about="#node83674" id="node83674" label="83.1/20" otu="otu83675">
        <meta content=" x=0.6439785 y=233.70091 ll=7;" datatype="xsd:string" id="meta83676" property="format" xsi:type="nex:LiteralMeta"/>
      </node>
      <node about="#node83677" id="node83677" label="66.7/22" otu="otu83678">
        <meta content=" x=0.6978335 y=222.06833 ll=7;" datatype="xsd:string" id="meta83679" property="format" xsi:type="nex:LiteralMeta"/>
      </node>
      <node about="#node83680" id="node83680" label="94.4/100" otu="otu83681">
        <meta content=" x=0.8924841 y=217.13667 ll=7;" datatype="xsd:string" id="meta83682" property="format" xsi:type="nex:LiteralMeta"/>
      </node>
      <node about="#node83683" id="node83683" label="95.6/95" otu="otu83684">
        <meta content=" x=1.1028651 y=209.52333 ll=7;" datatype="xsd:string" id="meta83685" property="format" xsi:type="nex:LiteralMeta"/>
      </node>
      <node about="#node83686" id="node83686" label="44.4/10" otu="otu83687">
        <meta content=" x=1.150379 y=196.04666 ll=7;" datatype="xsd:string" id="meta83688" property="format" xsi:type="nex:LiteralMeta"/>
      </node>
      <node about="#node83689" id="node83689" label="21.3/4" otu="otu83690">
        <meta content=" x=1.1825731 y=170.96832 ll=7;" datatype="xsd:string" id="meta83691" property="format" xsi:type="nex:LiteralMeta"/>
      </node>
      <node about="#node83692" id="node83692" label="78.4/5" otu="otu83693">
        <meta content=" x=1.2111621 y=140.83405 ll=7;" datatype="xsd:string" id="meta83694" property="format" xsi:type="nex:LiteralMeta"/>
      </node>
      <node about="#node83695" id="node83695" label="80.2/24" otu="otu83696">
        <meta content=" x=1.2345939 y=126.57043 ll=7;" datatype="xsd:string" id="meta83697" property="format" xsi:type="nex:LiteralMeta"/>
      </node>
      <node about="#node83698" id="node83698" label="84.7/30" otu="otu83699">
        <meta content=" x=1.2775096 y=116.64085 ll=7;" datatype="xsd:string" id="meta83700" property="format" xsi:type="nex:LiteralMeta"/>
      </node>
      <node about="#node83701" id="node83701" label="92.4/93" otu="otu83702">
        <meta content=" x=1.4111096 y=110.79684 ll=7;" datatype="xsd:string" id="meta83703" property="format" xsi:type="nex:LiteralMeta"/>
      </node>
      <node about="#node83704" id="node83704" label="52.4/86" otu="otu83705">
        <meta content=" x=1.4938681 y=107.59367 ll=7;" datatype="xsd:string" id="meta83706" property="format" xsi:type="nex:LiteralMeta"/>
      </node>
      <node about="#node83707" id="node83707" label="93.4/100" otu="otu83708">
        <meta content=" x=1.6802261 y=102.18735 ll=7;" datatype="xsd:string" id="meta83709" property="format" xsi:type="nex:LiteralMeta"/>
      </node>
      <node about="#node83710" id="node83710" label="76.6/99" otu="otu83711">
        <meta content=" x=1.8606431 y=94.249695 ll=7;" datatype="xsd:string" id="meta83712" property="format" xsi:type="nex:LiteralMeta"/>
      </node>
      <node about="#node83713" id="node83713" label="79/100" otu="otu83714">
        <meta content=" x=1.9759604 y=80.49938 ll=7;" datatype="xsd:string" id="meta83715" property="format" xsi:type="nex:LiteralMeta"/>
      </node>
      <node about="#node83716" id="node83716" label="90.7/98" otu="otu83717">
        <meta content=" x=2.2101555 y=53.998764 ll=7;" datatype="xsd:string" id="meta83718" property="format" xsi:type="nex:LiteralMeta"/>
      </node>
      <node about="#node83719" id="node83719" label="83.3/98" otu="otu83720">
        <meta content=" x=2.3427093 y=23.466797 ll=7;" datatype="xsd:string" id="meta83721" property="format" xsi:type="nex:LiteralMeta"/>
      </node>
      <node about="#node83722" id="node83722" label="GCA_002375465DFLT01000011.1_57530255453615_57_GCA_002375465_1_ID_15_57_partial_00__Alphaproteobacteria_bacterium_UBA3612_" otu="otu83723">
        <meta content=" x=3.7180877 y=21.0 ll=7;" datatype="xsd:string" id="meta83724" property="format" xsi:type="nex:LiteralMeta"/>
      </node>
      <node about="#node83725" id="node83725" label="74/100" otu="otu83726">
        <meta content=" x=2.5060766 y=25.933594 ll=7;" datatype="xsd:string" id="meta83727" property="format" xsi:type="nex:LiteralMeta"/>
      </node>
      <node about="#node83728" id="node83728" label="57.2/90" otu="otu83729">
        <meta content=" x=2.6816697 y=22.5 ll=7;" datatype="xsd:string" id="meta83730" property="format" xsi:type="nex:LiteralMeta"/>
      </node>
      <node about="#node83731" id="node83731" label="OJU10008.1_GCA_001896875_hypothetical_protein_BGN86_08295__Caulobacterales_bacterium_68_7_" otu="otu83732">
        <meta content=" x=3.7557464 y=22.0 ll=7;" datatype="xsd:string" id="meta83733" property="format" xsi:type="nex:LiteralMeta"/>
      </node>
      <node about="#node83734" id="node83734" label="GCA_002388885DGNI01000045.1_292075922267194_29_GCA_002388885_1_ID_194_29_partial_00__Parvularculaceae_bacterium_UBA4496_" otu="otu83735">
        <meta content=" x=4.093172 y=23.0 ll=7;" datatype="xsd:string" id="meta83736" property="format" xsi:type="nex:LiteralMeta"/>
      </node>
      <node about="#node83741" id="node83741" label="76.7/74" otu="otu83742">
        <meta content=" x=2.6136765 y=29.367188 ll=7;" datatype="xsd:string" id="meta83743" property="format" xsi:type="nex:LiteralMeta"/>
      </node>
      <node about="#node83744" id="node83744" label="37.8/64" otu="otu83745">
        <meta content=" x=2.7199519 y=26.125 ll=7;" datatype="xsd:string" id="meta83746" property="format" xsi:type="nex:LiteralMeta"/>
      </node>
      <node about="#node83747" id="node83747" label="98.5/100" otu="otu83748">
        <meta content=" x=3.0455117 y=25.25 ll=7;" datatype="xsd:string" id="meta83749" property="format" xsi:type="nex:LiteralMeta"/>
      </node>
      <node about="#node83750" id="node83750" label="13.9/66" otu="otu83751">
        <meta content=" x=3.121866 y=24.5 ll=7;" datatype="xsd:string" id="meta83752" property="format" xsi:type="nex:LiteralMeta"/>
      </node>
      <node about="#node83753" id="node83753" label="AMN12554.1_GCA_001578515_hypothetical_protein_ACZ81_13810__Alteromonas_macleodii_" otu="otu83754">
        <meta content=" x=4.0376763 y=24.0 ll=7;" datatype="xsd:string" id="meta83755" property="format" xsi:type="nex:LiteralMeta"/>
      </node>
      <node about="#node83756" id="node83756" label="WP_133470518.1_GCF_004360155_lipopolysaccharide_biosynthesis_protein__Paraglaciecola_sp._D3211_" otu="otu83757">
        <meta content=" x=3.360608 y=25.0 ll=7;" datatype="xsd:string" id="meta83758" property="format" xsi:type="nex:LiteralMeta"/>
      </node>
      <node about="#node83763" id="node83763" label="WP_067743819.1_GCF_001660395_lipopolysaccharide_biosynthesis_protein__Alteromonadaceae_bacterium_XY_R5_" otu="otu83764">
        <meta content=" x=3.4015765 y=26.0 ll=7;" datatype="xsd:string" id="meta83765" property="format" xsi:type="nex:LiteralMeta"/>
      </node>
      <node about="#node83770" id="node83770" label="QCF26277.1_GCA_004851605_lipopolysaccharide_biosynthesis_protein__Hydrocarboniclastica_marina_" otu="otu83771">
        <meta content=" x=3.537555 y=27.0 ll=7;" datatype="xsd:string" id="meta83772" property="format" xsi:type="nex:LiteralMeta"/>
      </node>
      <node about="#node83777" id="node83777" label="82.1/63" otu="otu83778">
        <meta content=" x=2.6988826 y=32.609375 ll=7;" datatype="xsd:string" id="meta83779" property="format" xsi:type="nex:LiteralMeta"/>
      </node>
      <node about="#node83780" id="node83780" label="7.1/50" otu="otu83781">
        <meta content=" x=2.815774 y=29.71875 ll=7;" datatype="xsd:string" id="meta83782" property="format" xsi:type="nex:LiteralMeta"/>
      </node>
      <node about="#node83783" id="node83783" label="72.6/87" otu="otu83784">
        <meta content=" x=2.9321744 y=28.5 ll=7;" datatype="xsd:string" id="meta83785" property="format" xsi:type="nex:LiteralMeta"/>
      </node>
      <node about="#node83786" id="node83786" label="GCA_005434915SKCG01000002.1_7087506817522072_708_GCA_005434915_1_ID_2_708_partial_00__Erythrobacter_sp._GH3_15_" otu="otu83787">
        <meta content=" x=3.6465933 y=28.0 ll=7;" datatype="xsd:string" id="meta83788" property="format" xsi:type="nex:LiteralMeta"/>
      </node>
      <node about="#node83789" id="node83789" label="RYX81313.1_GCA_004172935_lipopolysaccharide_biosynthesis_protein__bacterium_" otu="otu83790">
        <meta content=" x=3.3130262 y=29.0 ll=7;" datatype="xsd:string" id="meta83791" property="format" xsi:type="nex:LiteralMeta"/>
      </node>
      <node about="#node83796" id="node83796" label="89/99" otu="otu83797">
        <meta content=" x=2.9302273 y=30.9375 ll=7;" datatype="xsd:string" id="meta83798" property="format" xsi:type="nex:LiteralMeta"/>
      </node>
      <node about="#node83799" id="node83799" label="WP_112829463.1_GCF_900471035_lipopolysaccharide_biosynthesis_protein__Rhizobiales_bacterium_" otu="otu83800">
        <meta content=" x=3.4772737 y=30.0 ll=7;" datatype="xsd:string" id="meta83801" property="format" xsi:type="nex:LiteralMeta"/>
      </node>
      <node about="#node83802" id="node83802" label="94.6/100" otu="otu83803">
        <meta content=" x=3.1149013 y=31.875 ll=7;" datatype="xsd:string" id="meta83804" property="format" xsi:type="nex:LiteralMeta"/>
      </node>
      <node about="#node83805" id="node83805" label="TIX51238.1_GCA_004965515_lipopolysaccharide_biosynthesis_protein__Altererythrobacter_aquimixticola_" otu="otu83806">
        <meta content=" x=3.522696 y=31.0 ll=7;" datatype="xsd:string" id="meta83807" property="format" xsi:type="nex:LiteralMeta"/>
      </node>
      <node about="#node83808" id="node83808" label="100/100" otu="otu83537">
        <meta content=" x=3.478953 y=32.75 ll=7;" datatype="xsd:string" id="meta83809" property="format" xsi:type="nex:LiteralMeta"/>
      </node>
      <node about="#node83810" id="node83810" label="RIV86329.1_GCA_003584015_lipopolysaccharide_biosynthesis_protein__Erythrobacter_xanthus_" otu="otu83811">
        <meta content=" x=3.561144 y=32.0 ll=7;" datatype="xsd:string" id="meta83812" property="format" xsi:type="nex:LiteralMeta"/>
      </node>
      <node about="#node83813" id="node83813" label="89.5/100" otu="otu83814">
        <meta content=" x=3.5423834 y=33.5 ll=7;" datatype="xsd:string" id="meta83815" property="format" xsi:type="nex:LiteralMeta"/>
      </node>
      <node about="#node83816" id="node83816" label="AKH44337.1_GCA_001008165_Lipopolysaccharide_biosynthesis_protein_WzxC__plasmid___Altererythrobacter_atlanticus_" otu="otu83817">
        <meta content=" x=3.6879988 y=33.0 ll=7;" datatype="xsd:string" id="meta83818" property="format" xsi:type="nex:LiteralMeta"/>
      </node>
      <node about="#node83819" id="node83819" label="GCA_002337385DDFY01000011.1_79951439663016_79_GCA_002337385_1_ID_16_79_partial_00__Erythrobacter_sp._UBA1916_" otu="otu83820">
        <meta content=" x=3.6012516 y=34.0 ll=7;" datatype="xsd:string" id="meta83821" property="format" xsi:type="nex:LiteralMeta"/>
      </node>
      <node about="#node83842" id="node83842" label="1.2/17" otu="otu83843">
        <meta content=" x=2.7919538 y=35.5 ll=7;" datatype="xsd:string" id="meta83844" property="format" xsi:type="nex:LiteralMeta"/>
      </node>
      <node about="#node83845" id="node83845" label="WP_162925263.1_GCF_003605195_oligosaccharide_flippase_family_protein__Erythrobacter_odishensis_" otu="otu83846">
        <meta content=" x=3.664212 y=35.0 ll=7;" datatype="xsd:string" id="meta83847" property="format" xsi:type="nex:LiteralMeta"/>
      </node>
      <node about="#node83848" id="node83848" label="KRA84442.1_GCA_001427865_hypothetical_protein_ASD76_10830__Altererythrobacter_sp._Root672_" otu="otu83849">
        <meta content=" x=3.5345638 y=36.0 ll=7;" datatype="xsd:string" id="meta83850" property="format" xsi:type="nex:LiteralMeta"/>
      </node>
      <node about="#node83871" id="node83871" label="85/95" otu="otu83872">
        <meta content=" x=2.3311226 y=84.53073 ll=7;" datatype="xsd:string" id="meta83873" property="format" xsi:type="nex:LiteralMeta"/>
      </node>
      <node about="#node83874" id="node83874" label="77.3/94" otu="otu83875">
        <meta content=" x=2.4597678 y=74.100525 ll=7;" datatype="xsd:string" id="meta83876" property="format" xsi:type="nex:LiteralMeta"/>
      </node>
      <node about="#node83877" id="node83877" label="11.7/63" otu="otu83878">
        <meta content=" x=2.489126 y=66.20105 ll=7;" datatype="xsd:string" id="meta83879" property="format" xsi:type="nex:LiteralMeta"/>
      </node>
      <node about="#node83880" id="node83880" label="77.7/94" otu="otu83881">
        <meta content=" x=2.543523 y=51.4021 ll=7;" datatype="xsd:string" id="meta83882" property="format" xsi:type="nex:LiteralMeta"/>
      </node>
      <node about="#node83883" id="node83883" label="96/95" otu="otu83884">
        <meta content=" x=2.8314261 y=37.5 ll=7;" datatype="xsd:string" id="meta83885" property="format" xsi:type="nex:LiteralMeta"/>
      </node>
      <node about="#node83886" id="node83886" label="AOV16828.1_GCA_001753165_hypothetical_protein_BJI67_06930__Acidihalobacter_prosperus_" otu="otu83887">
        <meta content=" x=3.809061 y=37.0 ll=7;" datatype="xsd:string" id="meta83888" property="format" xsi:type="nex:LiteralMeta"/>
      </node>
      <node about="#node83889" id="node83889" label="GBD44686.1_GCA_002898275_Lipopolysaccharide_biosynthesis_protein_WzxC__bacterium_HR40_" otu="otu83890">
        <meta content=" x=3.3734634 y=38.0 ll=7;" datatype="xsd:string" id="meta83891" property="format" xsi:type="nex:LiteralMeta"/>
      </node>
      <node about="#node83896" id="node83896" label="82.1/95" otu="otu83897">
        <meta content=" x=2.5851405 y=65.3042 ll=7;" datatype="xsd:string" id="meta83898" property="format" xsi:type="nex:LiteralMeta"/>
      </node>
      <node about="#node83899" id="node83899" label="84.4/31" otu="otu83900">
        <meta content=" x=2.6265922 y=55.530273 ll=7;" datatype="xsd:string" id="meta83901" property="format" xsi:type="nex:LiteralMeta"/>
      </node>
      <node about="#node83902" id="node83902" label="13.1/18" otu="otu83903">
        <meta content=" x=2.6554532 y=52.998047 ll=7;" datatype="xsd:string" id="meta83904" property="format" xsi:type="nex:LiteralMeta"/>
      </node>
      <node about="#node83905" id="node83905" label="83.2/31" otu="otu83906">
        <meta content=" x=2.7388787 y=50.996094 ll=7;" datatype="xsd:string" id="meta83907" property="format" xsi:type="nex:LiteralMeta"/>
      </node>
      <node about="#node83908" id="node83908" label="42.2/97" otu="otu83909">
        <meta content=" x=2.7975879 y=47.992188 ll=7;" datatype="xsd:string" id="meta83910" property="format" xsi:type="nex:LiteralMeta"/>
      </node>
      <node about="#node83911" id="node83911" label="32.4/30" otu="otu83912">
        <meta content=" x=2.8500078 y=45.109375 ll=7;" datatype="xsd:string" id="meta83913" property="format" xsi:type="nex:LiteralMeta"/>
      </node>
      <node about="#node83914" id="node83914" label="90.1/39" otu="otu83915">
        <meta content=" x=2.9472082 y=41.71875 ll=7;" datatype="xsd:string" id="meta83916" property="format" xsi:type="nex:LiteralMeta"/>
      </node>
      <node about="#node83917" id="node83917" label="91.1/100" otu="otu83918">
        <meta content=" x=3.0746198 y=39.75 ll=7;" datatype="xsd:string" id="meta83919" property="format" xsi:type="nex:LiteralMeta"/>
      </node>
      <node about="#node83920" id="node83920" label="AOU97449.1_GCA_001753245_hypothetical_protein_BI364_05175__Acidihalobacter_prosperus_" otu="otu83921">
        <meta content=" x=3.7669628 y=39.0 ll=7;" datatype="xsd:string" id="meta83922" property="format" xsi:type="nex:LiteralMeta"/>
      </node>
      <node about="#node83923" id="node83923" label="89.2/100" otu="otu83924">
        <meta content=" x=3.2124379 y=40.5 ll=7;" datatype="xsd:string" id="meta83925" property="format" xsi:type="nex:LiteralMeta"/>
      </node>
      <node about="#node83926" id="node83926" label="GCA_002366835DFBZ01000014.1_43938542885_4_GCA_002366835_1_ID_85_4_partial_00__Gammaproteobacteria_bacterium_UBA3067_" otu="otu83927">
        <meta content=" x=3.681495 y=40.0 ll=7;" datatype="xsd:string" id="meta83928" property="format" xsi:type="nex:LiteralMeta"/>
      </node>
      <node about="#node83929" id="node83929" label="RDE24809.1_GCA_003345655_lipopolysaccharide_biosynthesis_protein__Motiliproteus_coralliicola_" otu="otu83930">
        <meta content=" x=3.801061 y=41.0 ll=7;" datatype="xsd:string" id="meta83931" property="format" xsi:type="nex:LiteralMeta"/>
      </node>
      <node about="#node83940" id="node83940" label="83.1/96" otu="otu83941">
        <meta content=" x=3.0126007 y=43.6875 ll=7;" datatype="xsd:string" id="meta83942" property="format" xsi:type="nex:LiteralMeta"/>
      </node>
      <node about="#node83943" id="node83943" label="88/96" otu="otu83944">
        <meta content=" x=3.1764154 y=42.5 ll=7;" datatype="xsd:string" id="meta83945" property="format" xsi:type="nex:LiteralMeta"/>
      </node>
      <node about="#node83946" id="node83946" label="PID42436.1_GCA_002747395_hypothetical_protein_CSB48_10230__Proteobacteria_bacterium_" otu="otu83947">
        <meta content=" x=3.7891297 y=42.0 ll=7;" datatype="xsd:string" id="meta83948" property="format" xsi:type="nex:LiteralMeta"/>
      </node>
      <node about="#node83949" id="node83949" label="GCA_002432655DJFZ01000019.1_1719673211457_17_GCA_002432655_1_ID_7_17_partial_00__Thiotrichaceae_bacterium_UBA5859_" otu="otu83950">
        <meta content=" x=3.8834474 y=43.0 ll=7;" datatype="xsd:string" id="meta83951" property="format" xsi:type="nex:LiteralMeta"/>
      </node>
      <node about="#node83956" id="node83956" label="96.4/100" otu="otu83957">
        <meta content=" x=3.189649 y=44.875 ll=7;" datatype="xsd:string" id="meta83958" property="format" xsi:type="nex:LiteralMeta"/>
      </node>
      <node about="#node83959" id="node83959" label="GCA_003228965QIGP01000001.1_1615555170486_16_GCA_003228965__1_ID_6_16_partial_00__Gammaproteobacteria_bacterium_" otu="otu83960">
        <meta content=" x=3.6962228 y=44.0 ll=7;" datatype="xsd:string" id="meta83961" property="format" xsi:type="nex:LiteralMeta"/>
      </node>
      <node about="#node83962" id="node83962" label="87.7/100" otu="otu83963">
        <meta content=" x=3.2707164 y=45.75 ll=7;" datatype="xsd:string" id="meta83964" property="format" xsi:type="nex:LiteralMeta"/>
      </node>
      <node about="#node83965" id="node83965" label="WP_102797865.1_GCF_002887595_lipopolysaccharide_biosynthesis_protein__Bowmanella_denitrificans_" otu="otu83966">
        <meta content=" x=3.6135738 y=45.0 ll=7;" datatype="xsd:string" id="meta83967" property="format" xsi:type="nex:LiteralMeta"/>
      </node>
      <node about="#node83968" id="node83968" label="62.9/100" otu="otu83969">
        <meta content=" x=3.3418167 y=46.5 ll=7;" datatype="xsd:string" id="meta83970" property="format" xsi:type="nex:LiteralMeta"/>
      </node>
      <node about="#node83971" id="node83971" label="ARU56409.1_GCA_002162375_PST_family_polysaccharide_transporter__Oleiphilus_messinensis_" otu="otu83972">
        <meta content=" x=3.4787204 y=46.0 ll=7;" datatype="xsd:string" id="meta83973" property="format" xsi:type="nex:LiteralMeta"/>
      </node>
      <node about="#node83974" id="node83974" label="ARU56176.1_GCA_002162375_PST_family_O_antigen_transporter__Oleiphilus_messinensis_" otu="otu83975">
        <meta content=" x=3.5484579 y=47.0 ll=7;" datatype="xsd:string" id="meta83976" property="format" xsi:type="nex:LiteralMeta"/>
      </node>
      <node about="#node83997" id="node83997" label="97.5/100" otu="otu83998">
        <meta content=" x=3.095106 y=48.5 ll=7;" datatype="xsd:string" id="meta83999" property="format" xsi:type="nex:LiteralMeta"/>
      </node>
      <node about="#node84000" id="node84000" label="OGR28066.1_GCA_001799395_hypothetical_protein_A2277_14810__Desulfobacterales_bacterium_RIFOXYA12_FULL_46_15_" otu="otu84001">
        <meta content=" x=3.472024 y=48.0 ll=7;" datatype="xsd:string" id="meta84002" property="format" xsi:type="nex:LiteralMeta"/>
      </node>
      <node about="#node84003" id="node84003" label="OUR99167.1_GCA_002163245_hypothetical_protein_A9Q81_11350__Gammaproteobacteria_bacterium_42_54_T18_" otu="otu84004">
        <meta content=" x=3.5810194 y=49.0 ll=7;" datatype="xsd:string" id="meta84005" property="format" xsi:type="nex:LiteralMeta"/>
      </node>
      <node about="#node84014" id="node84014" label="96.9/100" otu="otu84015">
        <meta content=" x=3.0235004 y=50.875 ll=7;" datatype="xsd:string" id="meta84016" property="format" xsi:type="nex:LiteralMeta"/>
      </node>
      <node about="#node84017" id="node84017" label="OKY26722.1_GCA_001913705_hypothetical_protein_BI291_01645__Thalassotalea_sp._PP2_459_" otu="otu84018">
        <meta content=" x=3.6930208 y=50.0 ll=7;" datatype="xsd:string" id="meta84019" property="format" xsi:type="nex:LiteralMeta"/>
      </node>
      <node about="#node84020" id="node84020" label="97.9/100" otu="otu84021">
        <meta content=" x=3.2595153 y=51.75 ll=7;" datatype="xsd:string" id="meta84022" property="format" xsi:type="nex:LiteralMeta"/>
      </node>
      <node about="#node84023" id="node84023" label="WP_099035175.1_GCF_002591895_lipopolysaccharide_biosynthesis_protein__Lacimicrobium_alkaliphilum_" otu="otu84024">
        <meta content=" x=3.399862 y=51.0 ll=7;" datatype="xsd:string" id="meta84025" property="format" xsi:type="nex:LiteralMeta"/>
      </node>
      <node about="#node84026" id="node84026" label="99.9/100" otu="otu83619">
        <meta content=" x=3.4980884 y=52.5 ll=7;" datatype="xsd:string" id="meta84027" property="format" xsi:type="nex:LiteralMeta"/>
      </node>
      <node about="#node84028" id="node84028" label="GCA_002364615DEYP01000013.1_21264652800015_21_GCA_002364615_1_ID_15_21_partial_00__Arsukibacterium_sp._UBA3155_" otu="otu84029">
        <meta content=" x=3.5346215 y=52.0 ll=7;" datatype="xsd:string" id="meta84030" property="format" xsi:type="nex:LiteralMeta"/>
      </node>
      <node about="#node84031" id="node84031" label="GCA_002381445DFTV01000003.1_46350419550573014_463_GCA_002381445__1_ID_14_463_partial_00__Arsukibacterium_sp._UBA4203_" otu="otu84032">
        <meta content=" x=3.5608926 y=53.0 ll=7;" datatype="xsd:string" id="meta84033" property="format" xsi:type="nex:LiteralMeta"/>
      </node>
      <node about="#node84050" id="node84050" label="MAT52325.1_GCA_002702725_hypothetical_protein_CMK32_14200__Porticoccaceae_bacterium_" otu="otu84051">
        <meta content=" x=3.368615 y=54.0 ll=7;" datatype="xsd:string" id="meta84052" property="format" xsi:type="nex:LiteralMeta"/>
      </node>
      <node about="#node84057" id="node84057" label="KPV40025.1_GCA_001399755_hypothetical_protein_AN478_07560__Thiohalorhabdus_denitrificans_" otu="otu84058">
        <meta content=" x=3.2970142 y=55.0 ll=7;" datatype="xsd:string" id="meta84059" property="format" xsi:type="nex:LiteralMeta"/>
      </node>
      <node about="#node84064" id="node84064" label="99.5/100" otu="otu84065">
        <meta content=" x=2.8656988 y=58.0625 ll=7;" datatype="xsd:string" id="meta84066" property="format" xsi:type="nex:LiteralMeta"/>
      </node>
      <node about="#node84067" id="node84067" label="91.2/99" otu="otu84068">
        <meta content=" x=2.990865 y=56.5 ll=7;" datatype="xsd:string" id="meta84069" property="format" xsi:type="nex:LiteralMeta"/>
      </node>
      <node about="#node84070" id="node84070" label="GCA_002384925DGBX01000040.1_42505305202014_42_GCA_002384925__1_ID_14_42_partial_00__Halieaceae_bacterium_UBA3993_" otu="otu84071">
        <meta content=" x=3.3448231 y=56.0 ll=7;" datatype="xsd:string" id="meta84072" property="format" xsi:type="nex:LiteralMeta"/>
      </node>
      <node about="#node84073" id="node84073" label="WP_051243276.1_GCF_000430725_lipopolysaccharide_biosynthesis_protein__Azohydromonas_australica_" otu="otu84074">
        <meta content=" x=3.5629568 y=57.0 ll=7;" datatype="xsd:string" id="meta84075" property="format" xsi:type="nex:LiteralMeta"/>
      </node>
      <node about="#node84080" id="node84080" label="93.4/99" otu="otu84081">
        <meta content=" x=2.9855583 y=59.625 ll=7;" datatype="xsd:string" id="meta84082" property="format" xsi:type="nex:LiteralMeta"/>
      </node>
      <node about="#node84083" id="node84083" label="80.5/97" otu="otu84084">
        <meta content=" x=3.0593426 y=58.5 ll=7;" datatype="xsd:string" id="meta84085" property="format" xsi:type="nex:LiteralMeta"/>
      </node>
      <node about="#node84086" id="node84086" label="SEO97951.1_GCA_900110585_Membrane_protein_involved_in_the_export_of_O_antigen_and_teichoic_acid__Aquisalimonas_asiatica_" otu="otu84087">
        <meta content=" x=3.5928264 y=58.0 ll=7;" datatype="xsd:string" id="meta84088" property="format" xsi:type="nex:LiteralMeta"/>
      </node>
      <node about="#node84089" id="node84089" label="GCA_003556695PWQP01000013.1_26312130211_2_GCA_003556695__1_ID_211_2_partial_00__Candidatus_Diapherotrites_archaeon_" otu="otu84090">
        <meta content=" x=3.3180525 y=59.0 ll=7;" datatype="xsd:string" id="meta84091" property="format" xsi:type="nex:LiteralMeta"/>
      </node>
      <node about="#node84096" id="node84096" label="11.2/64" otu="otu84097">
        <meta content=" x=3.035099 y=60.75 ll=7;" datatype="xsd:string" id="meta84098" property="format" xsi:type="nex:LiteralMeta"/>
      </node>
      <node about="#node84099" id="node84099" label="GCA_003560015PWJN01000267.1_9115661275322_9_GCA_003560015_1_ID_22_9_partial_01__Gammaproteobacteria_bacterium_" otu="otu84100">
        <meta content=" x=3.4489458 y=60.0 ll=7;" datatype="xsd:string" id="meta84101" property="format" xsi:type="nex:LiteralMeta"/>
      </node>
      <node about="#node84102" id="node84102" label="98.7/100" otu="otu84103">
        <meta content=" x=3.2872677 y=61.5 ll=7;" datatype="xsd:string" id="meta84104" property="format" xsi:type="nex:LiteralMeta"/>
      </node>
      <node about="#node84105" id="node84105" label="WP_158014398.1_GCF_001696715_oligosaccharide_flippase_family_protein__Thauera_phenolivorans_" otu="otu84106">
        <meta content=" x=3.7396922 y=61.0 ll=7;" datatype="xsd:string" id="meta84107" property="format" xsi:type="nex:LiteralMeta"/>
      </node>
      <node about="#node84108" id="node84108" label="THF61609.1_GCA_004801305_lipopolysaccharide_biosynthesis_protein__Azoarcus_sp._CC_YHH848_" otu="otu84109">
        <meta content=" x=3.6929932 y=62.0 ll=7;" datatype="xsd:string" id="meta84110" property="format" xsi:type="nex:LiteralMeta"/>
      </node>
      <node about="#node84131" id="node84131" label="86/48" otu="otu84132">
        <meta content=" x=2.6362286 y=75.078125 ll=7;" datatype="xsd:string" id="meta84133" property="format" xsi:type="nex:LiteralMeta"/>
      </node>
      <node about="#node84134" id="node84134" label="50.8/44" otu="otu84135">
        <meta content=" x=2.688986 y=70.15625 ll=7;" datatype="xsd:string" id="meta84136" property="format" xsi:type="nex:LiteralMeta"/>
      </node>
      <node about="#node84137" id="node84137" label="85.9/98" otu="otu84138">
        <meta content=" x=2.7799125 y=66.71875 ll=7;" datatype="xsd:string" id="meta84139" property="format" xsi:type="nex:LiteralMeta"/>
      </node>
      <node about="#node84140" id="node84140" label="87.4/100" otu="otu83510">
        <meta content=" x=2.9234946 y=65.4375 ll=7;" datatype="xsd:string" id="meta84141" property="format" xsi:type="nex:LiteralMeta"/>
      </node>
      <node about="#node84142" id="node84142" label="90.7/100" otu="otu84143">
        <meta content=" x=3.0851438 y=63.875 ll=7;" datatype="xsd:string" id="meta84144" property="format" xsi:type="nex:LiteralMeta"/>
      </node>
      <node about="#node84145" id="node84145" label="PZN04683.1_GCA_003242425_hypothetical_protein_DIU74_03265__Proteobacteria_bacterium_" otu="otu84146">
        <meta content=" x=3.9065592 y=63.0 ll=7;" datatype="xsd:string" id="meta84147" property="format" xsi:type="nex:LiteralMeta"/>
      </node>
      <node about="#node84148" id="node84148" label="92.8/100" otu="otu84149">
        <meta content=" x=3.3054523 y=64.75 ll=7;" datatype="xsd:string" id="meta84150" property="format" xsi:type="nex:LiteralMeta"/>
      </node>
      <node about="#node84151" id="node84151" label="GCA_001464695LNDQ01000112.1_172190919192361112_172_GCA_001464695__1_ID_112_172_partial_00__Betaproteobacteria_bacterium_Ga0077523_" otu="otu84152">
        <meta content=" x=3.5896182 y=64.0 ll=7;" datatype="xsd:string" id="meta84153" property="format" xsi:type="nex:LiteralMeta"/>
      </node>
      <node about="#node84154" id="node84154" label="93/100" otu="otu84155">
        <meta content=" x=3.4244406 y=65.5 ll=7;" datatype="xsd:string" id="meta84156" property="format" xsi:type="nex:LiteralMeta"/>
      </node>
      <node about="#node84157" id="node84157" label="ABD68442.1_GCA_000013605_polysaccharide_biosynthesis_protein__Rhodoferax_ferrireducens_T118_" otu="otu84158">
        <meta content=" x=3.4621842 y=65.0 ll=7;" datatype="xsd:string" id="meta84159" property="format" xsi:type="nex:LiteralMeta"/>
      </node>
      <node about="#node84160" id="node84160" label="WP_051616000.1_GCF_000688115_lipopolysaccharide_biosynthesis_protein__Polaromonas_sp._EUR3_1.2.1_" otu="otu84161">
        <meta content=" x=3.4576666 y=66.0 ll=7;" datatype="xsd:string" id="meta84162" property="format" xsi:type="nex:LiteralMeta"/>
      </node>
      <node about="#node84175" id="node84175" label="EER61927.1_GCA_000175235_polysaccharide_biosynthesis_protein__Acidovorax_delafieldii_2AN_" otu="otu84176">
        <meta content=" x=3.7189665 y=67.0 ll=7;" datatype="xsd:string" id="meta84177" property="format" xsi:type="nex:LiteralMeta"/>
      </node>
      <node about="#node84182" id="node84182" label="GCA_002450895DKAR01000026.1_272534626839182_27_GCA_002450895_1_ID_182_27_partial_00__Proteobacteria_bacterium_UBA6921_" otu="otu84183">
        <meta content=" x=3.2114584 y=68.0 ll=7;" datatype="xsd:string" id="meta84184" property="format" xsi:type="nex:LiteralMeta"/>
      </node>
      <node about="#node84189" id="node84189" label="86.7/54" otu="otu84190">
        <meta content=" x=2.7385097 y=73.59375 ll=7;" datatype="xsd:string" id="meta84191" property="format" xsi:type="nex:LiteralMeta"/>
      </node>
      <node about="#node84192" id="node84192" label="60.3/97" otu="otu84193">
        <meta content=" x=2.7882147 y=70.875 ll=7;" datatype="xsd:string" id="meta84194" property="format" xsi:type="nex:LiteralMeta"/>
      </node>
      <node about="#node84195" id="node84195" label="99.9/100" otu="otu83619">
        <meta content=" x=3.095621 y=69.75 ll=7;" datatype="xsd:string" id="meta84196" property="format" xsi:type="nex:LiteralMeta"/>
      </node>
      <node about="#node84197" id="node84197" label="GCA_005222695STGG01000012.1_21225839025987712_212_GCA_005222695_1_ID_12_212_partial_00__Massilia_sp._HP4_" otu="otu84198">
        <meta content=" x=3.3867118 y=69.0 ll=7;" datatype="xsd:string" id="meta84199" property="format" xsi:type="nex:LiteralMeta"/>
      </node>
      <node about="#node84200" id="node84200" label="88.7/100" otu="otu84201">
        <meta content=" x=3.1942644 y=70.5 ll=7;" datatype="xsd:string" id="meta84202" property="format" xsi:type="nex:LiteralMeta"/>
      </node>
      <node about="#node84203" id="node84203" label="SEN84575.1_GCA_900110275_polysaccharide_transporter__PST_family__Duganella_sp._CF517_" otu="otu84204">
        <meta content=" x=3.4137526 y=70.0 ll=7;" datatype="xsd:string" id="meta84205" property="format" xsi:type="nex:LiteralMeta"/>
      </node>
      <node about="#node84206" id="node84206" label="TFW19388.1_GCA_004614165_lipopolysaccharide_biosynthesis_protein__Duganella_sp._DN04_" otu="otu84207">
        <meta content=" x=3.4810977 y=71.0 ll=7;" datatype="xsd:string" id="meta84208" property="format" xsi:type="nex:LiteralMeta"/>
      </node>
      <node about="#node84217" id="node84217" label="GCA_003230835QIGT01000494.1_2426680282151_24_GCA_003230835_1_ID_1_24_partial_00__Gammaproteobacteria_bacterium_" otu="otu84218">
        <meta content=" x=3.3247726 y=72.0 ll=7;" datatype="xsd:string" id="meta84219" property="format" xsi:type="nex:LiteralMeta"/>
      </node>
      <node about="#node84224" id="node84224" label="100/100" otu="otu83537">
        <meta content=" x=3.0463421 y=76.3125 ll=7;" datatype="xsd:string" id="meta84225" property="format" xsi:type="nex:LiteralMeta"/>
      </node>
      <node about="#node84226" id="node84226" label="41.9/96" otu="otu84227">
        <meta content=" x=3.0941842 y=74.875 ll=7;" datatype="xsd:string" id="meta84228" property="format" xsi:type="nex:LiteralMeta"/>
      </node>
      <node about="#node84229" id="node84229" label="96.8/100" otu="otu84230">
        <meta content=" x=3.2189538 y=73.75 ll=7;" datatype="xsd:string" id="meta84231" property="format" xsi:type="nex:LiteralMeta"/>
      </node>
      <node about="#node84232" id="node84232" label="WP_020655388.1_GCF_000382345_lipopolysaccharide_biosynthesis_protein__Massilia_niastensis_" otu="otu84233">
        <meta content=" x=3.4587562 y=73.0 ll=7;" datatype="xsd:string" id="meta84234" property="format" xsi:type="nex:LiteralMeta"/>
      </node>
      <node about="#node84235" id="node84235" label="99.9/100" otu="otu83619">
        <meta content=" x=3.4421422 y=74.5 ll=7;" datatype="xsd:string" id="meta84236" property="format" xsi:type="nex:LiteralMeta"/>
      </node>
      <node about="#node84237" id="node84237" label="HBZ06766.1_GCA_003520365_TPA__hypothetical_protein_DEP03_10440__Massilia_sp._" otu="otu84238">
        <meta content=" x=3.4707816 y=74.0 ll=7;" datatype="xsd:string" id="meta84239" property="format" xsi:type="nex:LiteralMeta"/>
      </node>
      <node about="#node84240" id="node84240" label="GCA_002354135DEKZ01000245.1_550706587465_5_GCA_002354135__1_ID_465_5_partial_00__Massilia_sp._UBA2709_" otu="otu84241">
        <meta content=" x=3.4740891 y=75.0 ll=7;" datatype="xsd:string" id="meta84242" property="format" xsi:type="nex:LiteralMeta"/>
      </node>
      <node about="#node84251" id="node84251" label="OWW22235.1_GCA_002211445_hypothetical_protein_AYR66_24780__Noviherbaspirillum_denitrificans_" otu="otu84252">
        <meta content=" x=3.27872 y=76.0 ll=7;" datatype="xsd:string" id="meta84253" property="format" xsi:type="nex:LiteralMeta"/>
      </node>
      <node about="#node84258" id="node84258" label="92.5/100" otu="otu84259">
        <meta content=" x=3.1624858 y=77.75 ll=7;" datatype="xsd:string" id="meta84260" property="format" xsi:type="nex:LiteralMeta"/>
      </node>
      <node about="#node84261" id="node84261" label="TFW19441.1_GCA_004614185_lipopolysaccharide_biosynthesis_protein__Massilia_sp._MC02_" otu="otu84262">
        <meta content=" x=3.4040923 y=77.0 ll=7;" datatype="xsd:string" id="meta84263" property="format" xsi:type="nex:LiteralMeta"/>
      </node>
      <node about="#node84264" id="node84264" label="95.6/100" otu="otu84265">
        <meta content=" x=3.2973351 y=78.5 ll=7;" datatype="xsd:string" id="meta84266" property="format" xsi:type="nex:LiteralMeta"/>
      </node>
      <node about="#node84267" id="node84267" label="TFW30670.1_GCA_004614195_lipopolysaccharide_biosynthesis_protein__Massilia_sp._ONC3_" otu="otu84268">
        <meta content=" x=3.398406 y=78.0 ll=7;" datatype="xsd:string" id="meta84269" property="format" xsi:type="nex:LiteralMeta"/>
      </node>
      <node about="#node84270" id="node84270" label="PIL39403.1_GCA_002760665_hypothetical_protein_CR103_13045__Massilia_psychrophila_" otu="otu84271">
        <meta content=" x=3.4706466 y=79.0 ll=7;" datatype="xsd:string" id="meta84272" property="format" xsi:type="nex:LiteralMeta"/>
      </node>
      <node about="#node84293" id="node84293" label="PPD35118.1_GCA_002928965_hypothetical_protein_CTY19_03190__Methylomonas_sp._" otu="otu84294">
        <meta content=" x=2.9997628 y=80.0 ll=7;" datatype="xsd:string" id="meta84295" property="format" xsi:type="nex:LiteralMeta"/>
      </node>
      <node about="#node84308" id="node84308" label="MAU40361.1_GCA_002700365_hypothetical_protein_CMF31_01950__Kordiimonas_sp._" otu="otu84309">
        <meta content=" x=3.2134335 y=81.0 ll=7;" datatype="xsd:string" id="meta84310" property="format" xsi:type="nex:LiteralMeta"/>
      </node>
      <node about="#node84315" id="node84315" label="MBL26754.1_GCA_002721365_hypothetical_protein_CMM50_04275__Rhodospirillaceae_bacterium_" otu="otu84316">
        <meta content=" x=3.143894 y=82.0 ll=7;" datatype="xsd:string" id="meta84317" property="format" xsi:type="nex:LiteralMeta"/>
      </node>
      <node about="#node84322" id="node84322" label="96.8/97" otu="otu84323">
        <meta content=" x=2.5009003 y=94.96094 ll=7;" datatype="xsd:string" id="meta84324" property="format" xsi:type="nex:LiteralMeta"/>
      </node>
      <node about="#node84325" id="node84325" label="99.9/100" otu="otu83619">
        <meta content=" x=2.9202237 y=89.984375 ll=7;" datatype="xsd:string" id="meta84326" property="format" xsi:type="nex:LiteralMeta"/>
      </node>
      <node about="#node84327" id="node84327" label="89.3/100" otu="otu84328">
        <meta content=" x=3.023998 y=87.84375 ll=7;" datatype="xsd:string" id="meta84329" property="format" xsi:type="nex:LiteralMeta"/>
      </node>
      <node about="#node84330" id="node84330" label="78.3/99" otu="otu84331">
        <meta content=" x=3.1134844 y=86.6875 ll=7;" datatype="xsd:string" id="meta84332" property="format" xsi:type="nex:LiteralMeta"/>
      </node>
      <node about="#node84333" id="node84333" label="72.5/95" otu="otu84334">
        <meta content=" x=3.1542377 y=85.375 ll=7;" datatype="xsd:string" id="meta84335" property="format" xsi:type="nex:LiteralMeta"/>
      </node>
      <node about="#node84336" id="node84336" label="53.9/4" otu="otu84337">
        <meta content=" x=3.2096877 y=84.25 ll=7;" datatype="xsd:string" id="meta84338" property="format" xsi:type="nex:LiteralMeta"/>
      </node>
      <node about="#node84339" id="node84339" label="59.9/4" otu="otu84340">
        <meta content=" x=3.3121297 y=83.5 ll=7;" datatype="xsd:string" id="meta84341" property="format" xsi:type="nex:LiteralMeta"/>
      </node>
      <node about="#node84342" id="node84342" label="THC41682.1_GCA_004798585_lipopolysaccharide_biosynthesis_protein__Massilia_sp._Mn16_1_5_" otu="otu84343">
        <meta content=" x=4.0258727 y=83.0 ll=7;" datatype="xsd:string" id="meta84344" property="format" xsi:type="nex:LiteralMeta"/>
      </node>
      <node about="#node84345" id="node84345" label="PQJ95343.1_GCA_002958735_lipopolysaccharide_biosynthesis_protein__Chromatium_okenii_" otu="otu84346">
        <meta content=" x=3.594783 y=84.0 ll=7;" datatype="xsd:string" id="meta84347" property="format" xsi:type="nex:LiteralMeta"/>
      </node>
      <node about="#node84352" id="node84352" label="KON82475.1_GCA_001274695_polysaccharide_biosynthesis_protein__Azoarcus_sp._PA01_" otu="otu84353">
        <meta content=" x=3.4807637 y=85.0 ll=7;" datatype="xsd:string" id="meta84354" property="format" xsi:type="nex:LiteralMeta"/>
      </node>
      <node about="#node84359" id="node84359" label="93.8/4" otu="otu84360">
        <meta content=" x=3.2794642 y=86.5 ll=7;" datatype="xsd:string" id="meta84361" property="format" xsi:type="nex:LiteralMeta"/>
      </node>
      <node about="#node84362" id="node84362" label="ADC62727.1_GCA_000025485_polysaccharide_biosynthesis_protein__Allochromatium_vinosum_DSM_180_" otu="otu84363">
        <meta content=" x=3.6105096 y=86.0 ll=7;" datatype="xsd:string" id="meta84364" property="format" xsi:type="nex:LiteralMeta"/>
      </node>
      <node about="#node84365" id="node84365" label="OAJ69552.1_GCA_001645185_lipopolysaccharide_biosynthesis_protein__Methylobacillus_sp._MM3_" otu="otu84366">
        <meta content=" x=3.5274603 y=87.0 ll=7;" datatype="xsd:string" id="meta84367" property="format" xsi:type="nex:LiteralMeta"/>
      </node>
      <node about="#node84376" id="node84376" label="WP_028792187.1_GCF_000621305_lipopolysaccharide_biosynthesis_protein__Thauera_linaloolentis_" otu="otu84377">
        <meta content=" x=3.3863418 y=88.0 ll=7;" datatype="xsd:string" id="meta84378" property="format" xsi:type="nex:LiteralMeta"/>
      </node>
      <node about="#node84383" id="node84383" label="GCA_003133225PKWL01000026.1_68842328571655_68_GCA_003133225_1_ID_55_68_partial_00__Janthinobacterium_sp._" otu="otu84384">
        <meta content=" x=3.500323 y=89.0 ll=7;" datatype="xsd:string" id="meta84385" property="format" xsi:type="nex:LiteralMeta"/>
      </node>
      <node about="#node84390" id="node84390" label="91.6/99" otu="otu84391">
        <meta content=" x=3.0575085 y=92.125 ll=7;" datatype="xsd:string" id="meta84392" property="format" xsi:type="nex:LiteralMeta"/>
      </node>
      <node about="#node84393" id="node84393" label="0.6/68" otu="otu84394">
        <meta content=" x=3.1166341 y=91.25 ll=7;" datatype="xsd:string" id="meta84395" property="format" xsi:type="nex:LiteralMeta"/>
      </node>
      <node about="#node84396" id="node84396" label="100/100" otu="otu83537">
        <meta content=" x=3.3859727 y=90.5 ll=7;" datatype="xsd:string" id="meta84397" property="format" xsi:type="nex:LiteralMeta"/>
      </node>
      <node about="#node84398" id="node84398" label="WP_131111369.1_GCF_004323595_lipopolysaccharide_biosynthesis_protein__Sterolibacteriaceae_bacterium_M52_" otu="otu84399">
        <meta content=" x=3.4153314 y=90.0 ll=7;" datatype="xsd:string" id="meta84400" property="format" xsi:type="nex:LiteralMeta"/>
      </node>
      <node about="#node84401" id="node84401" label="WP_126445760.1_GCF_003966565_lipopolysaccharide_biosynthesis_protein__Sterolibacteriaceae_bacterium_J5B_" otu="otu84402">
        <meta content=" x=3.3930552 y=91.0 ll=7;" datatype="xsd:string" id="meta84403" property="format" xsi:type="nex:LiteralMeta"/>
      </node>
      <node about="#node84408" id="node84408" label="PKQ28050.1_GCA_002843005_lipopolysaccharide_biosynthesis_protein__Actinobacteria_bacterium_HGW_Actinobacteria_3_" otu="otu84409">
        <meta content=" x=3.3373356 y=92.0 ll=7;" datatype="xsd:string" id="meta84410" property="format" xsi:type="nex:LiteralMeta"/>
      </node>
      <node about="#node84415" id="node84415" label="WP_035854915.1_GCF_000519045_lipopolysaccharide_biosynthesis_protein__Dechloromonas_agitata_" otu="otu84416">
        <meta content=" x=3.2664666 y=93.0 ll=7;" datatype="xsd:string" id="meta84417" property="format" xsi:type="nex:LiteralMeta"/>
      </node>
      <node about="#node84426" id="node84426" label="22.6/78" otu="otu84427">
        <meta content=" x=2.5607083 y=99.9375 ll=7;" datatype="xsd:string" id="meta84428" property="format" xsi:type="nex:LiteralMeta"/>
      </node>
      <node about="#node84429" id="node84429" label="86.1/99" otu="otu84430">
        <meta content=" x=2.6485505 y=96.625 ll=7;" datatype="xsd:string" id="meta84431" property="format" xsi:type="nex:LiteralMeta"/>
      </node>
      <node about="#node84432" id="node84432" label="100/100" otu="otu83537">
        <meta content=" x=3.3839447 y=94.5 ll=7;" datatype="xsd:string" id="meta84433" property="format" xsi:type="nex:LiteralMeta"/>
      </node>
      <node about="#node84434" id="node84434" label="GCA_003566575PXCV01000573.1_421763678606_4_GCA_003566575__1_ID_606_4_partial_01__Cyanobacteria_bacterium_T3Sed10_304_" otu="otu84435">
        <meta content=" x=3.4126139 y=94.0 ll=7;" datatype="xsd:string" id="meta84436" property="format" xsi:type="nex:LiteralMeta"/>
      </node>
      <node about="#node84437" id="node84437" label="GCA_003565215PXCU01000161.1_425554045387_4_GCA_003565215__1_ID_387_4_partial_00__PVC_group_bacterium_" otu="otu84438">
        <meta content=" x=3.404571 y=95.0 ll=7;" datatype="xsd:string" id="meta84439" property="format" xsi:type="nex:LiteralMeta"/>
      </node>
      <node about="#node84444" id="node84444" label="34.7/98" otu="otu84445">
        <meta content=" x=2.7017224 y=98.75 ll=7;" datatype="xsd:string" id="meta84446" property="format" xsi:type="nex:LiteralMeta"/>
      </node>
      <node about="#node84447" id="node84447" label="97.5/100" otu="otu83998">
        <meta content=" x=2.969949 y=97.25 ll=7;" datatype="xsd:string" id="meta84448" property="format" xsi:type="nex:LiteralMeta"/>
      </node>
      <node about="#node84449" id="node84449" label="100/100" otu="otu83537">
        <meta content=" x=3.5367818 y=96.5 ll=7;" datatype="xsd:string" id="meta84450" property="format" xsi:type="nex:LiteralMeta"/>
      </node>
      <node about="#node84451" id="node84451" label="GCA_002345025DDUX01000126.1_323786139351166_32_GCA_002345025_1_ID_166_32_partial_00__Candidatus_Accumulibacter_phosphatis_" otu="otu84452">
        <meta content=" x=3.6301618 y=96.0 ll=7;" datatype="xsd:string" id="meta84453" property="format" xsi:type="nex:LiteralMeta"/>
      </node>
      <node about="#node84454" id="node84454" label="GCA_002433845DJIV01000090.1_20235552504227_20_GCA_002433845_1_ID_27_20_partial_00__Candidatus_Accumulibacter_phosphatis_" otu="otu84455">
        <meta content=" x=3.6255724 y=97.0 ll=7;" datatype="xsd:string" id="meta84456" property="format" xsi:type="nex:LiteralMeta"/>
      </node>
      <node about="#node84461" id="node84461" label="RPI14985.1_GCA_003819815_lipopolysaccharide_biosynthesis_protein__Xanthomonadales_bacterium_" otu="otu84462">
        <meta content=" x=3.4694362 y=98.0 ll=7;" datatype="xsd:string" id="meta84463" property="format" xsi:type="nex:LiteralMeta"/>
      </node>
      <node about="#node84468" id="node84468" label="88.4/100" otu="otu84469">
        <meta content=" x=2.8174307 y=100.25 ll=7;" datatype="xsd:string" id="meta84470" property="format" xsi:type="nex:LiteralMeta"/>
      </node>
      <node about="#node84471" id="node84471" label="68.2/100" otu="otu84472">
        <meta content=" x=3.0002978 y=99.5 ll=7;" datatype="xsd:string" id="meta84473" property="format" xsi:type="nex:LiteralMeta"/>
      </node>
      <node about="#node84474" id="node84474" label="WP_119461751.1_GCF_003576685_lipopolysaccharide_biosynthesis_protein__Rhodospirillaceae_bacterium_SYSU_D60014_" otu="otu84475">
        <meta content=" x=3.6188202 y=99.0 ll=7;" datatype="xsd:string" id="meta84476" property="format" xsi:type="nex:LiteralMeta"/>
      </node>
      <node about="#node84477" id="node84477" label="WP_119422418.1_GCF_003576705_lipopolysaccharide_biosynthesis_protein__Rhodospirillaceae_bacterium_SYSU_D60015_" otu="otu84478">
        <meta content=" x=3.6863115 y=100.0 ll=7;" datatype="xsd:string" id="meta84479" property="format" xsi:type="nex:LiteralMeta"/>
      </node>
      <node about="#node84484" id="node84484" label="OAN51545.1_GCA_001650635_hypothetical_protein_A6A05_01400__Magnetospirillum_moscoviense_" otu="otu84485">
        <meta content=" x=3.31775 y=101.0 ll=7;" datatype="xsd:string" id="meta84486" property="format" xsi:type="nex:LiteralMeta"/>
      </node>
      <node about="#node84499" id="node84499" label="100/100" otu="otu83537">
        <meta content=" x=3.3356895 y=103.25 ll=7;" datatype="xsd:string" id="meta84500" property="format" xsi:type="nex:LiteralMeta"/>
      </node>
      <node about="#node84501" id="node84501" label="GCA_002380195DFVX01000062.1_14116044716192225_141_GCA_002380195__1_ID_25_141_partial_00__Kordiimonadaceae_bacterium_UBA4149_" otu="otu84502">
        <meta content=" x=3.6596365 y=102.0 ll=7;" datatype="xsd:string" id="meta84503" property="format" xsi:type="nex:LiteralMeta"/>
      </node>
      <node about="#node84504" id="node84504" label="87.3/82" otu="otu84505">
        <meta content=" x=3.4431252 y=104.5 ll=7;" datatype="xsd:string" id="meta84506" property="format" xsi:type="nex:LiteralMeta"/>
      </node>
      <node about="#node84507" id="node84507" label="88.3/82" otu="otu84508">
        <meta content=" x=3.4973733 y=103.5 ll=7;" datatype="xsd:string" id="meta84509" property="format" xsi:type="nex:LiteralMeta"/>
      </node>
      <node about="#node84510" id="node84510" label="PHZ85883.1_GCA_002740695_hypothetical_protein_CRD36_04190__Emcibacter_congregatus_" otu="otu84511">
        <meta content=" x=3.7011116 y=103.0 ll=7;" datatype="xsd:string" id="meta84512" property="format" xsi:type="nex:LiteralMeta"/>
      </node>
      <node about="#node84513" id="node84513" label="KGJ95972.1_GCA_000764205_hypothetical_protein_ND16A_1151__Thalassotalea_sp._ND16A_" otu="otu84514">
        <meta content=" x=3.6367347 y=104.0 ll=7;" datatype="xsd:string" id="meta84515" property="format" xsi:type="nex:LiteralMeta"/>
      </node>
      <node about="#node84520" id="node84520" label="73.5/99" otu="otu84521">
        <meta content=" x=3.4701293 y=105.5 ll=7;" datatype="xsd:string" id="meta84522" property="format" xsi:type="nex:LiteralMeta"/>
      </node>
      <node about="#node84523" id="node84523" label="PCI48980.1_GCA_002401545_hypothetical_protein_COB49_05235__Alphaproteobacteria_bacterium_" otu="otu84524">
        <meta content=" x=3.5876763 y=105.0 ll=7;" datatype="xsd:string" id="meta84525" property="format" xsi:type="nex:LiteralMeta"/>
      </node>
      <node about="#node84526" id="node84526" label="PCJ36092.1_GCA_002402225_hypothetical_protein_COA93_01990__Alphaproteobacteria_bacterium_" otu="otu84527">
        <meta content=" x=3.545473 y=106.0 ll=7;" datatype="xsd:string" id="meta84528" property="format" xsi:type="nex:LiteralMeta"/>
      </node>
      <node about="#node84557" id="node84557" label="MBE91052.1_GCA_002715005_hypothetical_protein_CMM76_16625__Rhodospirillaceae_bacterium_" otu="otu84558">
        <meta content=" x=3.816099 y=107.0 ll=7;" datatype="xsd:string" id="meta84559" property="format" xsi:type="nex:LiteralMeta"/>
      </node>
      <node about="#node84564" id="node84564" label="KJR97813.1_GCA_000961725_hypothetical_protein_VR65_22590__Desulfobulbaceae_bacterium_BRH_c16a_" otu="otu84565">
        <meta content=" x=2.6732154 y=108.0 ll=7;" datatype="xsd:string" id="meta84566" property="format" xsi:type="nex:LiteralMeta"/>
      </node>
      <node about="#node84571" id="node84571" label="99.5/100" otu="otu84065">
        <meta content=" x=2.1055467 y=110.125 ll=7;" datatype="xsd:string" id="meta84572" property="format" xsi:type="nex:LiteralMeta"/>
      </node>
      <node about="#node84573" id="node84573" label="OGZ12527.1_GCA_001821435_hypothetical_protein_A2942_00240__Candidatus_Lloydbacteria_bacterium_RIFCSPLOWO2_01_FULL_50_20_" otu="otu84574">
        <meta content=" x=2.7188363 y=109.0 ll=7;" datatype="xsd:string" id="meta84575" property="format" xsi:type="nex:LiteralMeta"/>
      </node>
      <node about="#node84576" id="node84576" label="87.6/100" otu="otu84577">
        <meta content=" x=2.2572625 y=111.25 ll=7;" datatype="xsd:string" id="meta84578" property="format" xsi:type="nex:LiteralMeta"/>
      </node>
      <node about="#node84579" id="node84579" label="12.7/83" otu="otu84580">
        <meta content=" x=2.280621 y=110.5 ll=7;" datatype="xsd:string" id="meta84581" property="format" xsi:type="nex:LiteralMeta"/>
      </node>
      <node about="#node84582" id="node84582" label="GCA_003151795PLYL01000017.1_26265432804525_26_GCA_003151795_1_ID_25_26_partial_00__Candidatus_Yanofskybacteria_bacterium_" otu="otu84583">
        <meta content=" x=3.0696025 y=110.0 ll=7;" datatype="xsd:string" id="meta84584" property="format" xsi:type="nex:LiteralMeta"/>
      </node>
      <node about="#node84585" id="node84585" label="KKP92323.1_GCA_000991205_Membrane_protein_involved_in_the_export_of_O_antigen_and_teichoic_acid__Parcubacteria_group_bacterium_GW2011_GWA2_36_10_" otu="otu84586">
        <meta content=" x=2.8380828 y=111.0 ll=7;" datatype="xsd:string" id="meta84587" property="format" xsi:type="nex:LiteralMeta"/>
      </node>
      <node about="#node84592" id="node84592" label="PIT90788.1_GCA_002778525_hypothetical_protein_COU22_00310__Candidatus_Komeilibacteria_bacterium_CG10_big_fil_rev_8_21_14_0_10_41_13_" otu="otu84593">
        <meta content=" x=2.845511 y=112.0 ll=7;" datatype="xsd:string" id="meta84594" property="format" xsi:type="nex:LiteralMeta"/>
      </node>
      <node about="#node84607" id="node84607" label="OGZ65397.1_GCA_001820115_hypothetical_protein_A2822_02700__Candidatus_Staskawiczbacteria_bacterium_RIFCSPHIGHO2_01_FULL_41_41_" otu="otu84608">
        <meta content=" x=2.0359626 y=113.0 ll=7;" datatype="xsd:string" id="meta84609" property="format" xsi:type="nex:LiteralMeta"/>
      </node>
      <node about="#node84614" id="node84614" label="OGZ72557.1_GCA_001820255_hypothetical_protein_A2908_01650__Candidatus_Staskawiczbacteria_bacterium_RIFCSPLOWO2_01_FULL_38_12b_" otu="otu84615">
        <meta content=" x=2.1281364 y=114.0 ll=7;" datatype="xsd:string" id="meta84616" property="format" xsi:type="nex:LiteralMeta"/>
      </node>
      <node about="#node84621" id="node84621" label="85.2/59" otu="otu84622">
        <meta content=" x=1.3351598 y=122.48486 ll=7;" datatype="xsd:string" id="meta84623" property="format" xsi:type="nex:LiteralMeta"/>
      </node>
      <node about="#node84624" id="node84624" label="60.1/56" otu="otu84625">
        <meta content=" x=1.3919479 y=117.375 ll=7;" datatype="xsd:string" id="meta84626" property="format" xsi:type="nex:LiteralMeta"/>
      </node>
      <node about="#node84627" id="node84627" label="41.5/68" otu="otu84628">
        <meta content=" x=1.4276575 y=116.25 ll=7;" datatype="xsd:string" id="meta84629" property="format" xsi:type="nex:LiteralMeta"/>
      </node>
      <node about="#node84630" id="node84630" label="31.8/97" otu="otu84631">
        <meta content=" x=1.4729608 y=115.5 ll=7;" datatype="xsd:string" id="meta84632" property="format" xsi:type="nex:LiteralMeta"/>
      </node>
      <node about="#node84633" id="node84633" label="GCA_003561085PWXO01000337.1_1212617_1_GCA_003561085__1_ID_7_1_partial_10__Phycisphaerae_bacterium_" otu="otu84634">
        <meta content=" x=2.6202939 y=115.0 ll=7;" datatype="xsd:string" id="meta84635" property="format" xsi:type="nex:LiteralMeta"/>
      </node>
      <node about="#node84636" id="node84636" label="RKY39643.1_GCA_003644465_lipopolysaccharide_biosynthesis_protein__partial__Candidatus_Omnitrophica_bacterium_" otu="otu84637">
        <meta content=" x=1.8434918 y=116.0 ll=7;" datatype="xsd:string" id="meta84638" property="format" xsi:type="nex:LiteralMeta"/>
      </node>
      <node about="#node84643" id="node84643" label="TFB09332.1_GCA_004402935_lipopolysaccharide_biosynthesis_protein__Candidatus_Atribacteria_bacterium_MT.SAG.1_" otu="otu84644">
        <meta content=" x=2.2223427 y=117.0 ll=7;" datatype="xsd:string" id="meta84645" property="format" xsi:type="nex:LiteralMeta"/>
      </node>
      <node about="#node84650" id="node84650" label="96.7/99" otu="otu84651">
        <meta content=" x=1.5610677 y=118.5 ll=7;" datatype="xsd:string" id="meta84652" property="format" xsi:type="nex:LiteralMeta"/>
      </node>
      <node about="#node84653" id="node84653" label="RLB34234.1_GCA_003646955_lipopolysaccharide_biosynthesis_protein__Deltaproteobacteria_bacterium_" otu="otu84654">
        <meta content=" x=1.9777123 y=118.0 ll=7;" datatype="xsd:string" id="meta84655" property="format" xsi:type="nex:LiteralMeta"/>
      </node>
      <node about="#node84656" id="node84656" label="OGW39027.1_GCA_001805125_hypothetical_protein_A2Y97_02320__Nitrospirae_bacterium_RBG_13_39_12_" otu="otu84657">
        <meta content=" x=1.779292 y=119.0 ll=7;" datatype="xsd:string" id="meta84658" property="format" xsi:type="nex:LiteralMeta"/>
      </node>
      <node about="#node84667" id="node84667" label="91.7/73" otu="otu84668">
        <meta content=" x=1.4092658 y=127.59473 ll=7;" datatype="xsd:string" id="meta84669" property="format" xsi:type="nex:LiteralMeta"/>
      </node>
      <node about="#node84670" id="node84670" label="94.3/74" otu="otu84671">
        <meta content=" x=1.539142 y=121.25 ll=7;" datatype="xsd:string" id="meta84672" property="format" xsi:type="nex:LiteralMeta"/>
      </node>
      <node about="#node84673" id="node84673" label="100/100" otu="otu83537">
        <meta content=" x=1.9963102 y=120.5 ll=7;" datatype="xsd:string" id="meta84674" property="format" xsi:type="nex:LiteralMeta"/>
      </node>
      <node about="#node84675" id="node84675" label="ADL13615.1_GCA_000144695_polysaccharide_biosynthesis_protein__Acetohalobium_arabaticum_DSM_5501_" otu="otu84676">
        <meta content=" x=2.352651 y=120.0 ll=7;" datatype="xsd:string" id="meta84677" property="format" xsi:type="nex:LiteralMeta"/>
      </node>
      <node about="#node84678" id="node84678" label="OWZ84978.1_GCA_002216005_hypothetical_protein_CDO51_00820__Natranaerobius_trueperi_" otu="otu84679">
        <meta content=" x=2.4074123 y=121.0 ll=7;" datatype="xsd:string" id="meta84680" property="format" xsi:type="nex:LiteralMeta"/>
      </node>
      <node about="#node84685" id="node84685" label="GCA_002418895DIFA01000018.1_15117371324512_15_GCA_002418895_1_ID_12_15_partial_00__Dehalococcoidia_bacterium_UBA5760_" otu="otu84686">
        <meta content=" x=1.7839314 y=122.0 ll=7;" datatype="xsd:string" id="meta84687" property="format" xsi:type="nex:LiteralMeta"/>
      </node>
      <node about="#node84692" id="node84692" label="64.6/45" otu="otu84693">
        <meta content=" x=1.4316303 y=133.93945 ll=7;" datatype="xsd:string" id="meta84694" property="format" xsi:type="nex:LiteralMeta"/>
      </node>
      <node about="#node84695" id="node84695" label="85.9/98" otu="otu84138">
        <meta content=" x=1.4999497 y=132.8789 ll=7;" datatype="xsd:string" id="meta84696" property="format" xsi:type="nex:LiteralMeta"/>
      </node>
      <node about="#node84697" id="node84697" label="82.6/43" otu="otu84698">
        <meta content=" x=1.555716 y=131.75781 ll=7;" datatype="xsd:string" id="meta84699" property="format" xsi:type="nex:LiteralMeta"/>
      </node>
      <node about="#node84700" id="node84700" label="58.3/82" otu="otu84701">
        <meta content=" x=1.5742038 y=130.51562 ll=7;" datatype="xsd:string" id="meta84702" property="format" xsi:type="nex:LiteralMeta"/>
      </node>
      <node about="#node84703" id="node84703" label="21/30" otu="otu84704">
        <meta content=" x=1.6165721 y=129.03125 ll=7;" datatype="xsd:string" id="meta84705" property="format" xsi:type="nex:LiteralMeta"/>
      </node>
      <node about="#node84706" id="node84706" label="79.9/38" otu="otu84707">
        <meta content=" x=1.6394699 y=127.0625 ll=7;" datatype="xsd:string" id="meta84708" property="format" xsi:type="nex:LiteralMeta"/>
      </node>
      <node about="#node84709" id="node84709" label="81.6/60" otu="otu84710">
        <meta content=" x=1.6716174 y=124.875 ll=7;" datatype="xsd:string" id="meta84711" property="format" xsi:type="nex:LiteralMeta"/>
      </node>
      <node about="#node84712" id="node84712" label="67.9/68" otu="otu84713">
        <meta content=" x=1.708718 y=123.5 ll=7;" datatype="xsd:string" id="meta84714" property="format" xsi:type="nex:LiteralMeta"/>
      </node>
      <node about="#node84715" id="node84715" label="OGF59327.1_GCA_001780385_hypothetical_protein_A2Y62_13645__Candidatus_Fischerbacteria_bacterium_RBG_13_37_8_" otu="otu84716">
        <meta content=" x=2.4165273 y=123.0 ll=7;" datatype="xsd:string" id="meta84717" property="format" xsi:type="nex:LiteralMeta"/>
      </node>
      <node about="#node84718" id="node84718" label="GCA_002010725MTOP01000030.1_33263472392_3_GCA_002010725__1_ID_92_3_partial_00__Candidatus_Aminicenantes_bacterium_JdFR_80_" otu="otu84719">
        <meta content=" x=2.196748 y=124.0 ll=7;" datatype="xsd:string" id="meta84720" property="format" xsi:type="nex:LiteralMeta"/>
      </node>
      <node about="#node84725" id="node84725" label="40.1/57" otu="otu84726">
        <meta content=" x=1.7016959 y=126.25 ll=7;" datatype="xsd:string" id="meta84727" property="format" xsi:type="nex:LiteralMeta"/>
      </node>
      <node about="#node84728" id="node84728" label="12.8/41" otu="otu84729">
        <meta content=" x=1.7478831 y=125.5 ll=7;" datatype="xsd:string" id="meta84730" property="format" xsi:type="nex:LiteralMeta"/>
      </node>
      <node about="#node84731" id="node84731" label="GCA_002328665DCVG01000018.1_98399986290_9_GCA_002328665__1_ID_90_9_partial_00__Nitrospiraceae_bacterium_UBA2194_" otu="otu84732">
        <meta content=" x=2.0728288 y=125.0 ll=7;" datatype="xsd:string" id="meta84733" property="format" xsi:type="nex:LiteralMeta"/>
      </node>
      <node about="#node84734" id="node84734" label="MCBD01000036.1_4___5374___6885___1___ID_36_4_partial_00_start_type_ATG_rbs_motif_TAA_rbs_spacer_3bp_gc_cont_0.360" otu="otu84735">
        <meta content=" x=1.8812279 y=126.0 ll=7;" datatype="xsd:string" id="meta84736" property="format" xsi:type="nex:LiteralMeta"/>
      </node>
      <node about="#node84741" id="node84741" label="GCA_003233295QILJ01000387.1_326714143193_3_GCA_003233295_1_ID_193_3_partial_00__Ignavibacteria_bacterium_" otu="otu84742">
        <meta content=" x=1.8336022 y=127.0 ll=7;" datatype="xsd:string" id="meta84743" property="format" xsi:type="nex:LiteralMeta"/>
      </node>
      <node about="#node84752" id="node84752" label="96/98" otu="otu84753">
        <meta content=" x=1.717163 y=129.25 ll=7;" datatype="xsd:string" id="meta84754" property="format" xsi:type="nex:LiteralMeta"/>
      </node>
      <node about="#node84755" id="node84755" label="87.7/99" otu="otu84756">
        <meta content=" x=1.7647558 y=128.5 ll=7;" datatype="xsd:string" id="meta84757" property="format" xsi:type="nex:LiteralMeta"/>
      </node>
      <node about="#node84758" id="node84758" label="KPJ67009.1_GCA_001302865_hypothetical_protein_AMJ43_06310__Coxiella_sp._DG_40_" otu="otu84759">
        <meta content=" x=2.0543578 y=128.0 ll=7;" datatype="xsd:string" id="meta84760" property="format" xsi:type="nex:LiteralMeta"/>
      </node>
      <node about="#node84761" id="node84761" label="RKY32602.1_GCA_003644405_hypothetical_protein_DRP68_03620__Candidatus_Omnitrophica_bacterium_" otu="otu84762">
[truncated: 2,107,711 more chars]
